# Supplementary material for: Leveraging Curation Among Escherichia coli Pathway/Genome Databases Using Ortholog-Based Annotation Propagation
Source: Front Microbiol. 2021 Mar 8;12:614355. doi: 10.3389/fmicb.2021.614355 (PMC7982652; doi:10.3389/fmicb.2021.614355)
Supplement: Supplementary file 1 [file Data_Sheet_1.ZIP]

Archive with 309 entries (306 files):
- reports/
- reports/GCF_900636015_ortholog-synchronization-report_ECOLI_2020-06-17.txt
- reports/GCF_004114395_ortholog-synchronization-report_ECOLI_2020-06-17.txt
- reports/GCF_004135855_ortholog-synchronization-report_ECOLI_2020-06-16.txt
- reports/GCF_004358365_ortholog-synchronization-report_ECOLI_2020-06-16.txt
- reports/GCF_005221625_ortholog-synchronization-report_ECOLI_2020-06-16.txt
- reports/GCF_900636245_ortholog-synchronization-report_ECOLI_2020-06-17.txt
- reports/GCF_001677495_ortholog-synchronization-report_ECOLI_2020-06-16.txt
- reports/GCF_005221765_ortholog-synchronization-report_ECOLI_2020-06-17.txt
- reports/GCF_001660565_ortholog-synchronization-report_ECOLI_2020-06-16.txt
- reports/GCF_001901185_ortholog-synchronization-report_ECOLI_2020-06-17.txt
- reports/GCF_900747785_ortholog-synchronization-report_ECOLI_2020-06-16.txt
- reports/GCF_900520305_ortholog-synchronization-report_ECOLI_2020-06-16.txt
- reports/GCF_001753565_ortholog-synchronization-report_ECOLI_2020-06-17.txt
- reports/GCF_004358405_ortholog-synchronization-report_ECOLI_2020-06-16.txt
- reports/GCF_005037815_ortholog-synchronization-report_ECOLI_2020-06-17.txt
- reports/GCF_002741175_ortholog-synchronization-report_ECOLI_2020-06-16.txt
- reports/GCF_004771235_ortholog-synchronization-report_ECOLI_2020-06-17.txt
- reports/GCF_001901125_ortholog-synchronization-report_ECOLI_2020-06-17.txt
- reports/GCF_004135125_ortholog-synchronization-report_ECOLI_2020-06-17.txt
- reports/GCF_001901065_ortholog-synchronization-report_ECOLI_2020-06-17.txt
- reports/GCF_900618295_ortholog-synchronization-report_ECOLI_2020-06-17.txt
- reports/GCF_005221685_ortholog-synchronization-report_ECOLI_2020-06-17.txt
- reports/GCF_005222345_ortholog-synchronization-report_ECOLI_2020-06-17.txt
- reports/GCF_001753485_ortholog-synchronization-report_ECOLI_2020-06-17.txt
- reports/GCF_900635215_ortholog-synchronization-report_ECOLI_2020-06-17.txt
- reports/GCF_002024865_ortholog-synchronization-report_ECOLI_2020-06-17.txt
- reports/GCF_001886935_ortholog-synchronization-report_ECOLI_2020-06-16.txt
- reports/GCF_001663475_ortholog-synchronization-report_ECOLI_2020-06-16.txt
- reports/GCF_001721225_ortholog-synchronization-report_ECOLI_2020-06-16.txt
- reports/GCF_003991155_ortholog-synchronization-report_ECOLI_2020-06-16.txt
- reports/GCF_004355105_ortholog-synchronization-report_ECOLI_2020-06-17.txt
- reports/GCF_005222425_ortholog-synchronization-report_ECOLI_2020-06-17.txt
- reports/GCF_001562855-HMP_ortholog-synchronization-report_ECOLI_2020-06-17.txt
- reports/GCF_001900615_ortholog-synchronization-report_ECOLI_2020-06-17.txt
- reports/GCF_900636175_ortholog-synchronization-report_ECOLI_2020-06-17.txt
- reports/GCF_004924255_ortholog-synchronization-report_ECOLI_2020-06-17.txt
- reports/GCF_003586045_ortholog-synchronization-report_ECOLI_2020-06-16.txt
- reports/GCF_001900695_ortholog-synchronization-report_ECOLI_2020-06-17.txt
- reports/.DS_Store
- __MACOSX/
- __MACOSX/reports/
- __MACOSX/reports/._.DS_Store
- reports/GCF_900520325_ortholog-synchronization-report_ECOLI_2020-06-17.txt
- reports/GCF_002164975_ortholog-synchronization-report_ECOLI_2020-06-17.txt
- reports/README.~1~
- reports/GCF_001678925_ortholog-synchronization-report_ECOLI_2020-06-17.txt
- reports/GCF_900635185_ortholog-synchronization-report_ECOLI_2020-06-17.txt
- reports/GCF_003711045_ortholog-synchronization-report_ECOLI_2020-06-17.txt
- reports/GCF_005221745_ortholog-synchronization-report_ECOLI_2020-06-17.txt
- reports/GCF_005221605_ortholog-synchronization-report_ECOLI_2020-06-17.txt
- reports/GCF_003856575_ortholog-synchronization-report_ECOLI_2020-06-17.txt
- reports/GCF_005954725_ortholog-synchronization-report_ECOLI_2020-06-17.txt
- reports/GCF_003956185_ortholog-synchronization-report_ECOLI_2020-06-17.txt
- reports/GCF_001753545_ortholog-synchronization-report_ECOLI_2020-06-17.txt
- reports/GCF_001900965_ortholog-synchronization-report_ECOLI_2020-06-17.txt
- reports/GCF_004564175_ortholog-synchronization-report_ECOLI_2020-06-17.txt
- reports/GCF_005222285_ortholog-synchronization-report_ECOLI_2020-06-17.txt
- reports/GCF_004358985_ortholog-synchronization-report_ECOLI_2020-06-17.txt
- reports/GCF_005222405_ortholog-synchronization-report_ECOLI_2020-06-16.txt
- reports/GCF_004010595_ortholog-synchronization-report_ECOLI_2020-06-17.txt
- reports/GCF_003966775_ortholog-synchronization-report_ECOLI_2020-06-17.txt
- reports/GCF_002079225_ortholog-synchronization-report_ECOLI_2020-06-16.txt
- reports/GCF_001901105_ortholog-synchronization-report_ECOLI_2020-06-17.txt
- reports/GCF_001901045_ortholog-synchronization-report_ECOLI_2020-06-17.txt
- reports/GCF_900520385_ortholog-synchronization-report_ECOLI_2020-06-16.txt
- reports/GCF_004118915_ortholog-synchronization-report_ECOLI_2020-06-17.txt
- reports/GCF_005222365_ortholog-synchronization-report_ECOLI_2020-06-17.txt
- reports/GCF_001900885_ortholog-synchronization-report_ECOLI_2020-06-17.txt
- reports/GCF_003966465_ortholog-synchronization-report_ECOLI_2020-06-17.txt
- reports/GCF_900635235_ortholog-synchronization-report_ECOLI_2020-06-17.txt
- reports/GCF_004006575_ortholog-synchronization-report_ECOLI_2020-06-17.txt
- reports/GCF_001721205_ortholog-synchronization-report_ECOLI_2020-06-16.txt
- reports/GCF_001901215_ortholog-synchronization-report_ECOLI_2020-06-16.txt
- reports/GCF_900497415_ortholog-synchronization-report_ECOLI_2020-06-17.txt
- reports/GCF_004801575_ortholog-synchronization-report_ECOLI_2020-06-17.txt
- reports/GCF_001900775_ortholog-synchronization-report_ECOLI_2020-06-17.txt
- reports/GCF_001900635_ortholog-synchronization-report_ECOLI_2020-06-17.txt
- reports/GCF_001806285_ortholog-synchronization-report_ECOLI_2020-06-17.txt
- reports/GCF_001675145_ortholog-synchronization-report_ECOLI_2020-06-17.txt
- reports/GCF_900520345_ortholog-synchronization-report_ECOLI_2020-06-17.txt
- reports/GCF_003717595_ortholog-synchronization-report_ECOLI_2020-06-17.txt
- reports/GCF_005954605_ortholog-synchronization-report_ECOLI_2020-06-16.txt
- reports/GCF_900636055_ortholog-synchronization-report_ECOLI_2020-06-17.txt
- reports/GCF_001693635_ortholog-synchronization-report_ECOLI_2020-06-17.txt
- reports/GCF_001900905_ortholog-synchronization-report_ECOLI_2020-06-16.txt
- reports/GCF_001753465_ortholog-synchronization-report_ECOLI_2020-06-17.txt
- reports/GCF_001753525_ortholog-synchronization-report_ECOLI_2020-06-17.txt
- reports/GCF_900622635_ortholog-synchronization-report_ECOLI_2020-06-16.txt
- reports/GCF_005221665_ortholog-synchronization-report_ECOLI_2020-06-17.txt
- reports/GCF_001723505_ortholog-synchronization-report_ECOLI_2020-06-17.txt
- reports/GCF_005221725_ortholog-synchronization-report_ECOLI_2020-06-17.txt
- reports/GCF_004135815_ortholog-synchronization-report_ECOLI_2020-06-17.txt
- reports/GCF_003546975_ortholog-synchronization-report_ECOLI_2020-06-17.txt
- reports/GCF_001901085_ortholog-synchronization-report_ECOLI_2020-06-17.txt
- reports/GCF_004792495_ortholog-synchronization-report_ECOLI_2020-06-16.txt
- reports/GCF_001865295_ortholog-synchronization-report_ECOLI_2020-06-17.txt
- reports/GCF_005222305_ortholog-synchronization-report_ECOLI_2020-06-17.txt
- reports/GCF_004526255_ortholog-synchronization-report_ECOLI_2020-06-17.txt
- reports/GCF_001901025_ortholog-synchronization-report_ECOLI_2020-06-17.txt
- reports/GCF_001901165_ortholog-synchronization-report_ECOLI_2020-06-17.txt
- reports/GCF_900635145_ortholog-synchronization-report_ECOLI_2020-06-17.txt
- reports/GCF_001900715_ortholog-synchronization-report_ECOLI_2020-06-16.txt
- reports/GCF_900636795_ortholog-synchronization-report_ECOLI_2020-06-17.txt
- reports/GCF_001900655_ortholog-synchronization-report_ECOLI_2020-06-16.txt
- reports/GCF_900635895_ortholog-synchronization-report_ECOLI_2020-06-17.txt
- reports/GCF_004358385_ortholog-synchronization-report_ECOLI_2020-06-17.txt
- reports/GCF_005221785_ortholog-synchronization-report_ECOLI_2020-06-17.txt
- reports/GCF_004804205_ortholog-synchronization-report_ECOLI_2020-06-17.txt
- reports/GCF_008042015_ortholog-synchronization-report_ECOLI_2020-06-16.txt
- reports/GCF_001677475_ortholog-synchronization-report_ECOLI_2020-06-17.txt
- reports/GCF_900497475_ortholog-synchronization-report_ECOLI_2020-06-17.txt
- reports/GCF_001660585_ortholog-synchronization-report_ECOLI_2020-06-17.txt
- reports/GCF_002741195_ortholog-synchronization-report_ECOLI_2020-06-17.txt
- reports/GCF_006337025_ortholog-synchronization-report_ECOLI_2020-06-17.txt
- reports/GCF_900622695_ortholog-synchronization-report_ECOLI_2020-06-17.txt
- reports/GCF_003711005_ortholog-synchronization-report_ECOLI_2020-06-16.txt
- reports/GCF_003044015_ortholog-synchronization-report_ECOLI_2020-06-17.txt
- reports/GCF_005221705_ortholog-synchronization-report_ECOLI_2020-06-16.txt
- reports/GCF_001936315_ortholog-synchronization-report_ECOLI_2020-06-17.txt
- reports/GCF_001678965_ortholog-synchronization-report_ECOLI_2020-06-16.txt
- reports/GCF_001900795_ortholog-synchronization-report_ECOLI_2020-06-17.txt
- reports/GCF_003971215_ortholog-synchronization-report_ECOLI_2020-06-17.txt
- reports/GCF_003691425_ortholog-synchronization-report_ECOLI_2020-06-17.txt
- reports/GCF_001932515_ortholog-synchronization-report_ECOLI_2020-06-17.txt
- reports/GCF_004924355_ortholog-synchronization-report_ECOLI_2020-06-17.txt
- reports/GCF_001753505_ortholog-synchronization-report_ECOLI_2020-06-16.txt
- reports/GCF_001860505_ortholog-synchronization-report_ECOLI_2020-06-16.txt
- reports/GCF_005954625_ortholog-synchronization-report_ECOLI_2020-06-17.txt
- reports/GCF_004011015_ortholog-synchronization-report_ECOLI_2020-06-16.txt
- reports/GCF_001753445_ortholog-synchronization-report_ECOLI_2020-06-17.txt
- reports/GCF_001900925_ortholog-synchronization-report_ECOLI_2020-06-17.txt
- reports/GCF_005222385_ortholog-synchronization-report_ECOLI_2020-06-17.txt
- reports/GCF_900636405_ortholog-synchronization-report_ECOLI_2020-06-17.txt
- reports/GCF_900636075_ortholog-synchronization-report_ECOLI_2020-06-16.txt
- reports/GCF_900520365_ortholog-synchronization-report_ECOLI_2020-06-16.txt
- reports/GCF_005221645_ortholog-synchronization-report_ECOLI_2020-06-17.txt
- reports/GCF_003966795_ortholog-synchronization-report_ECOLI_2020-06-17.txt
- reports/GCF_004010575_ortholog-synchronization-report_ECOLI_2020-06-17.txt
- reports/GCF_001900985_ortholog-synchronization-report_ECOLI_2020-06-17.txt
- reports/GCF_005222265_ortholog-synchronization-report_ECOLI_2020-06-17.txt
- reports/GCF_004358965_ortholog-synchronization-report_ECOLI_2020-06-17.txt
- reports/GCF_900635165_ortholog-synchronization-report_ECOLI_2020-06-17.txt
- reports/GCF_001677515_ortholog-synchronization-report_ECOLI_2020-06-16.txt
- reports/GCF_001721525_ortholog-synchronization-report_ECOLI_2020-06-16.txt
- reports/GCF_900497455_ortholog-synchronization-report_ECOLI_2020-06-16.txt
- reports/GCF_001901005_ortholog-synchronization-report_ECOLI_2020-06-17.txt
- reports/GCF_900699165_ortholog-synchronization-report_ECOLI_2020-06-17.txt
- reports/GCF_900520285_ortholog-synchronization-report_ECOLI_2020-06-17.txt
- reports/GCF_003019015_ortholog-synchronization-report_ECOLI_2020-06-17.txt
- reports/GCF_005037725_ortholog-synchronization-report_ECOLI_2020-06-17.txt
- reports/GCF_004022505_ortholog-synchronization-report_ECOLI_2020-06-16.txt
- reports/GCF_005222445_ortholog-synchronization-report_ECOLI_2020-06-17.txt
- reports/GCF_005671355_ortholog-synchronization-report_ECOLI_2020-06-17.txt
- reports/GCF_001900735_ortholog-synchronization-report_ECOLI_2020-06-17.txt
- reports/GCF_003956165_ortholog-synchronization-report_ECOLI_2020-06-16.txt
- reports/GCF_002853965_ortholog-synchronization-report_ECOLI_2020-06-16.txt
- reports/GCF_001901315_ortholog-synchronization-report_ECOLI_2020-06-16.txt
- reports/README
- reports/GCF_900636195_ortholog-synchronization-report_ECOLI_2020-06-17.txt
- reports/GCF_900636045_ortholog-synchronization-report_ECOLI_2020-06-16.txt
- reports/GCF_001645235_ortholog-synchronization-report_ECOLI_2020-06-17.txt
- reports/GCF_001693315_ortholog-synchronization-report_ECOLI_2020-06-17.txt
- reports/GCF_004010715_ortholog-synchronization-report_ECOLI_2020-06-17.txt
- reports/GCF_005221565_ortholog-synchronization-report_ECOLI_2020-06-17.txt
- reports/GCF_004010655_ortholog-synchronization-report_ECOLI_2020-06-17.txt
- reports/GCF_001542675_ortholog-synchronization-report_ECOLI_2020-06-16.txt
- reports/GCF_006088875_ortholog-synchronization-report_ECOLI_2020-06-16.txt
- reports/GCF_001900295_ortholog-synchronization-report_ECOLI_2020-06-17.txt
- reports/GCF_003703795_ortholog-synchronization-report_ECOLI_2020-06-17.txt
- reports/GCF_001888075_ortholog-synchronization-report_ECOLI_2020-06-17.txt
- reports/GCF_003856615_ortholog-synchronization-report_ECOLI_2020-06-17.txt
- reports/GCF_900637015_ortholog-synchronization-report_ECOLI_2020-06-17.txt
- reports/GCF_900636215_ortholog-synchronization-report_ECOLI_2020-06-17.txt
- reports/GCF_005037845_ortholog-synchronization-report_ECOLI_2020-06-16.txt
- reports/GCF_900636105_ortholog-synchronization-report_ECOLI_2020-06-17.txt
- reports/GCF_005221985_ortholog-synchronization-report_ECOLI_2020-06-17.txt
- reports/GCF_005222005_ortholog-synchronization-report_ECOLI_2020-06-16.txt
- reports/GCF_001695515_ortholog-synchronization-report_ECOLI_2020-06-17.txt
- reports/GCF_900747775_ortholog-synchronization-report_ECOLI_2020-06-17.txt
- reports/GCF_001901445_ortholog-synchronization-report_ECOLI_2020-06-17.txt
- reports/GCF_004328685_ortholog-synchronization-report_ECOLI_2020-06-17.txt
- reports/GCF_001890345_ortholog-synchronization-report_ECOLI_2020-06-16.txt
- reports/GCF_001900415_ortholog-synchronization-report_ECOLI_2020-06-17.txt
- reports/GCF_002209105_ortholog-synchronization-report_ECOLI_2020-06-16.txt
- reports/GCF_900635635_ortholog-synchronization-report_ECOLI_2020-06-17.txt
- reports/GCF_001900555_ortholog-synchronization-report_ECOLI_2020-06-17.txt
- reports/GCF_005221925_ortholog-synchronization-report_ECOLI_2020-06-17.txt
- reports/GCF_003956465_ortholog-synchronization-report_ECOLI_2020-06-17.txt
- reports/GCF_005221865_ortholog-synchronization-report_ECOLI_2020-06-16.txt
- reports/GCF_003790525_ortholog-synchronization-report_ECOLI_2020-06-17.txt
- reports/GCF_001890205_ortholog-synchronization-report_ECOLI_2020-06-17.txt
- reports/GCF_005037715_ortholog-synchronization-report_ECOLI_2020-06-16.txt
- reports/GCF_003956305_ortholog-synchronization-report_ECOLI_2020-06-17.txt
- reports/GCF_003956245_ortholog-synchronization-report_ECOLI_2020-06-17.txt
- reports/GCF_900636785_ortholog-synchronization-report_ECOLI_2020-06-17.txt
- reports/GCF_900096795_ortholog-synchronization-report_ECOLI_2020-06-17.txt
- reports/GCF_002741575_ortholog-synchronization-report_ECOLI_2020-06-17.txt
- reports/GCF_003591595_ortholog-synchronization-report_ECOLI_2020-06-16.txt
- reports/GCF_900636125_ortholog-synchronization-report_ECOLI_2020-06-16.txt
- reports/GCF_001682305_ortholog-synchronization-report_ECOLI_2020-06-17.txt
- reports/GCF_001900495_ortholog-synchronization-report_ECOLI_2020-06-16.txt
- reports/GCF_001890285_ortholog-synchronization-report_ECOLI_2020-06-17.txt
- reports/GCF_004010675_ortholog-synchronization-report_ECOLI_2020-06-17.txt
- reports/GCF_005221545_ortholog-synchronization-report_ECOLI_2020-06-17.txt
- reports/GCF_900497095_ortholog-synchronization-report_ECOLI_2020-06-17.txt
- reports/GCF_003956385_ortholog-synchronization-report_ECOLI_2020-06-17.txt
- reports/GCF_001750845_ortholog-synchronization-report_ECOLI_2020-06-17.txt
- reports/GCF_900636235_ortholog-synchronization-report_ECOLI_2020-06-16.txt
- reports/GCF_005037795_ortholog-synchronization-report_ECOLI_2020-06-17.txt
- reports/GCF_004804185_ortholog-synchronization-report_ECOLI_2020-06-17.txt
- reports/GCF_900636065_ortholog-synchronization-report_ECOLI_2020-06-17.txt
- reports/GCF_001683435_ortholog-synchronization-report_ECOLI_2020-06-17.txt
- reports/GCF_002741435_ortholog-synchronization-report_ECOLI_2020-06-16.txt
- reports/GCF_003956265_ortholog-synchronization-report_ECOLI_2020-06-16.txt
- reports/GCF_005037735_ortholog-synchronization-report_ECOLI_2020-06-17.txt
- reports/GCF_003956325_ortholog-synchronization-report_ECOLI_2020-06-16.txt
- reports/GCF_001900355_ortholog-synchronization-report_ECOLI_2020-06-16.txt
- reports/GCF_900635175_ortholog-synchronization-report_ECOLI_2020-06-16.txt
- reports/GCF_004135775_ortholog-synchronization-report_ECOLI_2020-06-17.txt
- reports/GCF_002741495_ortholog-synchronization-report_ECOLI_2020-06-16.txt
- reports/GCF_003956445_ortholog-synchronization-report_ECOLI_2020-06-17.txt
- reports/GCF_900096845_ortholog-synchronization-report_ECOLI_2020-06-17.txt
- reports/GCF_901733115_ortholog-synchronization-report_ECOLI_2020-06-17.txt
- reports/GCF_005221845_ortholog-synchronization-report_ECOLI_2020-06-17.txt
- reports/GCF_001900435_ortholog-synchronization-report_ECOLI_2020-06-17.txt
- reports/GCF_900635325_ortholog-synchronization-report_ECOLI_2020-06-17.txt
- reports/GCF_001900575_ortholog-synchronization-report_ECOLI_2020-06-16.txt
- reports/GCF_005221905_ortholog-synchronization-report_ECOLI_2020-06-16.txt
- reports/GCF_001890225_ortholog-synchronization-report_ECOLI_2020-06-17.txt
- reports/GCF_005885955_ortholog-synchronization-report_ECOLI_2020-06-17.txt
- reports/GCF_001663075_ortholog-synchronization-report_ECOLI_2020-06-16.txt
- reports/GCF_005222025_ortholog-synchronization-report_ECOLI_2020-06-17.txt
- reports/GCF_900636295_ortholog-synchronization-report_ECOLI_2020-06-16.txt
- reports/GCF_001901465_ortholog-synchronization-report_ECOLI_2020-06-16.txt
- reports/GCF_003856695_ortholog-synchronization-report_ECOLI_2020-06-17.txt
- reports/GCF_003172465_ortholog-synchronization-report_ECOLI_2020-06-17.txt
- reports/GCF_001900395_ortholog-synchronization-report_ECOLI_2020-06-17.txt
- reports/GCF_008247925_ortholog-synchronization-report_ECOLI_2020-06-17.txt
- reports/GCF_900497485_ortholog-synchronization-report_ECOLI_2020-06-16.txt
- reports/GCF_003351385_ortholog-synchronization-report_ECOLI_2020-06-17.txt
- reports/GCF_004010615_ortholog-synchronization-report_ECOLI_2020-06-17.txt
- reports/GCF_001900815_ortholog-synchronization-report_ECOLI_2020-06-17.txt
- reports/GCF_005890115_ortholog-synchronization-report_ECOLI_2020-06-16.txt
- reports/GCF_002741515_ortholog-synchronization-report_ECOLI_2020-06-17.txt
- reports/GCF_004368015_ortholog-synchronization-report_ECOLI_2020-06-16.txt
- reports/GCF_005037805_ortholog-synchronization-report_ECOLI_2020-06-17.txt
- reports/GCF_005014075_ortholog-synchronization-report_ECOLI_2020-06-17.txt
- reports/GCF_003956485_ortholog-synchronization-report_ECOLI_2020-06-17.txt
- reports/GCF_900622665_ortholog-synchronization-report_ECOLI_2020-06-17.txt
- reports/GCF_006351885_ortholog-synchronization-report_ECOLI_2020-06-17.txt
- reports/GCF_005221525_ortholog-synchronization-report_ECOLI_2020-06-16.txt
- reports/GCF_900636005_ortholog-synchronization-report_ECOLI_2020-06-17.txt
- reports/GCF_005221885_ortholog-synchronization-report_ECOLI_2020-06-17.txt
- reports/GCF_900636145_ortholog-synchronization-report_ECOLI_2020-06-17.txt
- reports/GCF_002741275_ortholog-synchronization-report_ECOLI_2020-06-17.txt
- reports/GCF_004771135_ortholog-synchronization-report_ECOLI_2020-06-16.txt
- reports/GCF_900092615_ortholog-synchronization-report_ECOLI_2020-06-17.txt
- reports/GCF_005221965_ortholog-synchronization-report_ECOLI_2020-06-17.txt
- reports/GCF_001900515_ortholog-synchronization-report_ECOLI_2020-06-17.txt
- reports/GCF_005221825_ortholog-synchronization-report_ECOLI_2020-06-17.txt
- reports/GCF_900635205_ortholog-synchronization-report_ECOLI_2020-06-16.txt
- reports/GCF_001900455_ortholog-synchronization-report_ECOLI_2020-06-17.txt
- reports/GCF_003019235_ortholog-synchronization-report_ECOLI_2020-06-17.txt
- reports/GCF_001901405_ortholog-synchronization-report_ECOLI_2020-06-16.txt
- reports/GCF_003956205_ortholog-synchronization-report_ECOLI_2020-06-17.txt
- reports/GCF_004759025_ortholog-synchronization-report_ECOLI_2020-06-16.txt
- reports/GCF_001721125_ortholog-synchronization-report_ECOLI_2020-06-17.txt
- reports/GCF_003956345_ortholog-synchronization-report_ECOLI_2020-06-17.txt
- reports/GCF_005222045_ortholog-synchronization-report_ECOLI_2020-06-17.txt
- reports/GCF_001021615_ortholog-synchronization-report_ECOLI_2020-06-17.txt
- reports/GCF_001900335_ortholog-synchronization-report_ECOLI_2020-06-17.txt
- reports/GCF_003956425_ortholog-synchronization-report_ECOLI_2020-06-16.txt
- reports/GCF_004299805_ortholog-synchronization-report_ECOLI_2020-06-16.txt
- reports/GCF_006364695_ortholog-synchronization-report_ECOLI_2020-06-17.txt
- reports/GCF_001901365_ortholog-synchronization-report_ECOLI_2020-06-17.txt
- reports/GCF_900636595_ortholog-synchronization-report_ECOLI_2020-06-17.txt
- reports/GCF_004006545_ortholog-synchronization-report_ECOLI_2020-06-17.txt
- reports/GCF_005221585_ortholog-synchronization-report_ECOLI_2020-06-17.txt
- reports/GCF_001890245_ortholog-synchronization-report_ECOLI_2020-06-17.txt
- reports/GCF_001890305_ortholog-synchronization-report_ECOLI_2020-06-17.txt
- reports/GCF_003956285_ortholog-synchronization-report_ECOLI_2020-06-17.txt
- reports/GCF_900635195_ortholog-synchronization-report_ECOLI_2020-06-17.txt
- reports/GCF_900636605_ortholog-synchronization-report_ECOLI_2020-06-17.txt
- reports/GCF_003722195_ortholog-synchronization-report_ECOLI_2020-06-17.txt
- reports/GCF_005014055_ortholog-synchronization-report_ECOLI_2020-06-17.txt
- reports/GCF_005221505_ortholog-synchronization-report_ECOLI_2020-06-17.txt
- reports/GCF_001900835_ortholog-synchronization-report_ECOLI_2020-06-17.txt
- reports/GCF_003017955_ortholog-synchronization-report_ECOLI_2020-06-16.txt
- reports/GCF_004010635_ortholog-synchronization-report_ECOLI_2020-06-16.txt
- reports/GCF_001900595_ortholog-synchronization-report_ECOLI_2020-06-17.txt
- reports/GCF_003956405_ortholog-synchronization-report_ECOLI_2020-06-17.txt
- reports/GCF_001890325_ortholog-synchronization-report_ECOLI_2020-06-16.txt
- reports/GCF_004010695_ortholog-synchronization-report_ECOLI_2020-06-16.txt
- reports/GCF_001900535_ortholog-synchronization-report_ECOLI_2020-06-17.txt
- reports/GCF_001900475_ortholog-synchronization-report_ECOLI_2020-06-17.txt
- reports/GCF_005037775_ortholog-synchronization-report_ECOLI_2020-06-17.txt
- reports/GCF_003956225_ortholog-synchronization-report_ECOLI_2020-06-16.txt
- reports/GCF_005886035_ortholog-synchronization-report_ECOLI_2020-06-17.txt
- reports/GCF_900520395_ortholog-synchronization-report_ECOLI_2020-06-17.txt
[truncated: 9 more entries]
