# Supplementary material for: Leveraging Curation Among Escherichia coli Pathway/Genome Databases Using Ortholog-Based Annotation Propagation
Source: Front Microbiol. 2021 Mar 8;12:614355. doi: 10.3389/fmicb.2021.614355 (PMC7982652; doi:10.3389/fmicb.2021.614355)
Supplement: Supplementary file 1 [file Data_Sheet_1.ZIP › reports/GCF_004135855_ortholog-synchronization-report_ECOLI_2020-06-16.txt]

Summary of Ortholog Propagation from ECOLI/Escherichia coli K-12 substr. MG1655 to GCF_004135855/Escherichia coli FORC_082 (GCF_004135855.1)

Organism A (target) = GCF_004135855/Escherichia coli FORC_082 (GCF_004135855.1)
Organism B (source) = ECOLI/Escherichia coli K-12 substr. MG1655


Contents:
---------
1. Input parameters
2. Summary statistics
3. Propagated genes
4. Not-propagated genes
5. Updated genes of previously unknown or vague function


1. Input parameters
-------------------
The following parameterizable factors were considered when deciding whether or not to synchronize a gene with its ortholog:
* P-value cutoff: 1.0e-10 (synchronize only if sequence similarity between orthologs has P-value <= cutoff)
* Length cutoff: 10.0% (synchronize only if length difference between orthologs <= cutoff)
* Source experimental evidence (synchronize only if the source gene function has experimental evidence)

The following factors were NOT considered when deciding whether or not to synchronize a gene with its ortholog:
* Extra reactions (synchronize only if the target gene is not already assigned to one or more reactions that are materially different from any assigned to the source gene)
* Synteny (synchronize only if there is a synteny match with either the directly upstream or downstream gene)


2. Summary statistics
---------------------
Number of orthologs successfully propagated:	2454
  Genes of previously unknown function that now have known functions:	9
  Genes of previously vague function that now have known functions:	25
Number of genes for which propagation could not be done:	2161
  No ortholog found:	882
  Multiple orthologs found:	20
  Source ortholog lacks experimental evidence:	1098	(60 of these had other reasons as well)
  P-value exceeds threshold:	20	(17 of these had other reasons as well)
  Length difference exceeds threshold:	57	(39 of these had other reasons as well)
  Orthologs of other complex components could not be identified:	153	(17 of these had other reasons as well)


3. Propagated genes
-------------------
The following genes in GCF_004135855/Escherichia coli FORC_082 (GCF_004135855.1) were synchronized with their ortholog in ECOLI/Escherichia coli K-12 substr. MG1655:
(Gene and product names are included only when they have changed)

A Gene	B Ortholog	Old Gene Name	New Gene Name	Old Product Name	New Product Name	Updated Attributes
FORC82_RS00005	EG10235					GO-TERMS, PRODUCT-SYNONYMS
FORC82_RS00010	EG10242			DNA polymerase III subunit beta	beta sliding clamp	GO-TERMS, COMPLEXES, REACTIONS, PRODUCT-SYNONYMS, PRODUCT
FORC82_RS00015	EG10828			DNA replication/repair protein RecF	DNA repair protein RecF	CPLX-RXNS, GO-TERMS, COMPLEXES, PRODUCT-SYNONYMS, GENE-SYNONYMS, PRODUCT
FORC82_RS00020	EG10424	FORC82_RS00020	gyrB			CPLX-RXNS, GO-TERMS, COMPLEXES, REACTIONS, PRODUCT-SYNONYMS, GENE-SYNONYMS, GENE-NAME
FORC82_RS00030	EG11195	FORC82_RS00030	yidA	sugar-phosphatase	sugar phosphatase YidA	GO-TERMS, REACTIONS, PRODUCT-SYNONYMS, PRODUCT, GENE-NAME
FORC82_RS00040	G7789	FORC82_RS00040	dgoR	FadR family transcriptional regulator	DNA-binding transcriptional regulator DgoR	GO-TERMS, PRODUCT-SYNONYMS, GENE-SYNONYMS, PRODUCT, GENE-NAME
FORC82_RS00045	EG20051	FORC82_RS00045	dgoK			GO-TERMS, PRODUCT-SYNONYMS, GENE-SYNONYMS, PRODUCT, GENE-NAME
FORC82_RS00050	EG20049	FORC82_RS00050	dgoA			GO-TERMS, PRODUCT-SYNONYMS, GENE-SYNONYMS, PRODUCT, GENE-NAME
FORC82_RS00055	GB4478			galactonate dehydratase	D-galactonate dehydratase	GO-TERMS, REACTIONS, PRODUCT-SYNONYMS, GENE-SYNONYMS, PRODUCT
FORC82_RS00060	EG20053	FORC82_RS00060	dgoT	MFS transporter	D-galactonate:H+ symporter	GO-TERMS, REACTIONS, PRODUCT-SYNONYMS, GENE-SYNONYMS, PRODUCT, GENE-NAME
FORC82_RS00065	EG11714	FORC82_RS00065	cbrA			GO-TERMS, PRODUCT-SYNONYMS, GENE-SYNONYMS, GENE-NAME
FORC82_RS00070	EG11713	FORC82_RS00070	yidR	DUF3748 domain-containing protein	DUF3748 domain-containing galacturonate catabolism protein YidR	GO-TERMS, PRODUCT-SYNONYMS, PRODUCT, GENE-NAME
FORC82_RS00080	EG11534			heat shock chaperone IbpA	small heat shock protein IbpA	GO-TERMS, PRODUCT-SYNONYMS, GENE-SYNONYMS, PRODUCT
FORC82_RS00085	EG11535			heat shock chaperone IbpB	small heat shock protein IbpB	GO-TERMS, PRODUCT-SYNONYMS, GENE-SYNONYMS, PRODUCT
FORC82_RS00155	EG11693	FORC82_RS00155	emrD	multidrug efflux MFS transporter EmrD	multidrug efflux pump EmrD	GO-TERMS, REACTIONS, PRODUCT-SYNONYMS, GENE-SYNONYMS, PRODUCT, GENE-NAME
FORC82_RS00165	EG11275	FORC82_RS00165	ivbL	ilvB operon leader peptide IvbL	ilvBN operon leader peptide	GO-TERMS, PRODUCT-SYNONYMS, PRODUCT, GENE-NAME
FORC82_RS00170	EG10494			acetolactate synthase large subunit	acetohydroxy acid synthase I subunit IlvB	CPLX-RXNS, GO-TERMS, COMPLEXES, PRODUCT-SYNONYMS, PRODUCT
FORC82_RS00175	EG10502			acetolactate synthase 1 small subunit	acetohydroxy acid synthase I subunit IlvN	GO-TERMS, PRODUCT-SYNONYMS, PRODUCT
FORC82_RS00180	EG11051			transcriptional regulator UhpA	DNA-binding transcriptional activator UhpA	GO-TERMS, PRODUCT-SYNONYMS, PRODUCT
FORC82_RS00185	EG11052			signal transduction histidine-protein kinase/phosphatase UhpB	sensory histidine kinase UhpB	GO-TERMS, PRODUCT
FORC82_RS00195	EG11054	FORC82_RS00195	uhpT			GO-TERMS, REACTIONS, PRODUCT-SYNONYMS, GENE-NAME
FORC82_RS00200	EG11692	FORC82_RS00200	adeD			GO-TERMS, REACTIONS, PRODUCT-SYNONYMS, GENE-SYNONYMS, GENE-NAME
FORC82_RS00205	EG11691	FORC82_RS00205	adeQ	NCS2 family permease	adenine transporter	GO-TERMS, REACTIONS, PRODUCT-SYNONYMS, GENE-SYNONYMS, PRODUCT, GENE-NAME
FORC82_RS00215	EG11689			purine ribonucleoside efflux pump NepI	purine ribonucleoside exporter	GO-TERMS, REACTIONS, PRODUCT-SYNONYMS, GENE-SYNONYMS, PRODUCT
FORC82_RS00355	EG11685			alpha-xylosidase	alpha-D-xyloside xylohydrolase	GO-TERMS, REACTIONS, PRODUCT-SYNONYMS, PRODUCT
FORC82_RS00365	EG11194	FORC82_RS00365	xanP	xanthine permease	xanthine:H+ symporter XanP	GO-TERMS, REACTIONS, PRODUCT-SYNONYMS, GENE-SYNONYMS, PRODUCT, GENE-NAME
FORC82_RS00370	EG10406			sodium/glutamate symporter	glutamate:sodium symporter	GO-TERMS, REACTIONS, PRODUCT-SYNONYMS, GENE-SYNONYMS, PRODUCT
FORC82_RS00380	EG10829					GO-TERMS, REACTIONS, PRODUCT-SYNONYMS, GENE-SYNONYMS
FORC82_RS00385	EG10967			tRNA (guanosine(18)-2'-O)-methyltransferase TrmH	tRNA (Gm18) 2'-O-methyltransferase	GO-TERMS, REACTIONS, PRODUCT-SYNONYMS, GENE-SYNONYMS, PRODUCT
FORC82_RS00390	EG10966			bifunctional GTP diphosphokinase/guanosine-3',5'-bis pyrophosphate 3'-pyrophosphohydrolase	bifunctional (p)ppGpp synthase/hydrolase SpoT	GO-TERMS, REACTIONS, PRODUCT-SYNONYMS, PRODUCT
FORC82_RS00395	EG10899	FORC82_RS00395	rpoZ	DNA-directed RNA polymerase subunit omega	RNA polymerase subunit omega	GO-TERMS, REACTIONS, PRODUCT-SYNONYMS, GENE-SYNONYMS, PRODUCT, GENE-NAME
FORC82_RS00400	EG10965	FORC82_RS00400	gmk			GO-TERMS, REACTIONS, PRODUCT-SYNONYMS, GENE-SYNONYMS, GENE-NAME
FORC82_RS00405	EG11334			NAD-dependent DNA ligase LigB	DNA ligase B	GO-TERMS, REACTIONS, PRODUCT-SYNONYMS, GENE-SYNONYMS, PRODUCT
FORC82_RS00415	EG11193					GO-TERMS, PRODUCT-SYNONYMS, GENE-SYNONYMS
FORC82_RS00430	EG10808	FORC82_RS00430	pyrE			GO-TERMS, PRODUCT-SYNONYMS, GENE-NAME
FORC82_RS00435	EG11191					GO-TERMS, PRODUCT-SYNONYMS, GENE-SYNONYMS
FORC82_RS00440	EG10251	FORC82_RS00440	dut			GO-TERMS, PRODUCT-SYNONYMS, GENE-SYNONYMS, GENE-NAME
FORC82_RS00445	EG10004	coaBC	dfp	bifunctional phosphopantothenoylcysteine decarboxylase/phosphopantothenate--cysteine ligase CoaBC	fused 4'-phosphopantothenoylcysteine decarboxylase and phosphopantothenoylcysteine synthetase	GO-TERMS, REACTIONS, PRODUCT-SYNONYMS, GENE-SYNONYMS, PRODUCT, GENE-NAME
FORC82_RS00465	EG10329			bifunctional DNA-formamidopyrimidine glycosylase/DNA-(apurinic or apyrimidinic site) lyase	DNA-formamidopyrimidine glycosylase	GO-TERMS, REACTIONS, PRODUCT-SYNONYMS, GENE-SYNONYMS, PRODUCT
FORC82_RS00470	EG11190	FORC82_RS00470	coaD			GO-TERMS, PRODUCT-SYNONYMS, GENE-SYNONYMS, GENE-NAME
FORC82_RS00475	EG10520	FORC82_RS00475	waaA	3-deoxy-D-manno-octulosonic acid transferase	KDO transferase	GO-TERMS, REACTIONS, PRODUCT-SYNONYMS, GENE-SYNONYMS, PRODUCT, GENE-NAME
FORC82_RS00480	EG11341	rfaQ	waaQ	lipopolysaccharide core heptosyltransferase RfaQ	lipopolysaccharide core heptosyltransferase 3	GO-TERMS, REACTIONS, PRODUCT-SYNONYMS, GENE-SYNONYMS, PRODUCT, GENE-NAME
FORC82_RS00485	EG11339	FORC82_RS00485	waaG	glycosyltransferase family 1 protein	lipopolysaccharide glucosyltransferase I	GO-TERMS, PRODUCT-SYNONYMS, GENE-SYNONYMS, PRODUCT, GENE-NAME
FORC82_RS00490	EG11340	rfaP	waaP	lipopolysaccharide core heptose(I) kinase RfaP	lipopolysaccharide core heptose (I) kinase	GO-TERMS, REACTIONS, PRODUCT-SYNONYMS, GENE-SYNONYMS, PRODUCT, GENE-NAME
FORC82_RS00495	EG11352	FORC82_RS00495	waaO	lipopolysaccharide 3-alpha-galactosyltransferase	UDP-D-glucose:(glucosyl)LPS alpha-1,3-glucosyltransferase	GO-TERMS, REACTIONS, PRODUCT-SYNONYMS, GENE-SYNONYMS, PRODUCT, GENE-NAME
FORC82_RS00500	EG11353	FORC82_RS00500	waaJ	lipopolysaccharide 1,2-glucosyltransferase	UDP-glucose:(glucosyl)LPS alpha-1,2-glucosyltransferase	GO-TERMS, REACTIONS, PRODUCT-SYNONYMS, GENE-SYNONYMS, PRODUCT, GENE-NAME
FORC82_RS00505	EG11425	rfaY	waaY	lipopolysaccharide core heptose(II) kinase RfaY	lipopolysaccharide core heptose (II) kinase	GO-TERMS, REACTIONS, PRODUCT-SYNONYMS, GENE-SYNONYMS, PRODUCT, GENE-NAME
FORC82_RS00520	EG11424	FORC82_RS00520	waaL	ligase	O-antigen ligase	GO-TERMS, REACTIONS, PRODUCT-SYNONYMS, GENE-SYNONYMS, PRODUCT, GENE-NAME
FORC82_RS00525	EG11189	rfaC	waaC	lipopolysaccharide heptosyltransferase RfaC	ADP-heptose:LPS heptosyltransferase 1	GO-TERMS, REACTIONS, PRODUCT-SYNONYMS, GENE-SYNONYMS, PRODUCT, GENE-NAME
FORC82_RS00530	EG12210	rfaF	waaF	ADP-heptose--LPS heptosyltransferase RfaF	ADP-heptose--LPS heptosyltransferase 2	GO-TERMS, REACTIONS, PRODUCT-SYNONYMS, GENE-SYNONYMS, PRODUCT, GENE-NAME
FORC82_RS00535	EG10838	FORC82_RS00535	rfaD	ADP-glyceromanno-heptose 6-epimerase	ADP-L-glycero-D-mannoheptose 6-epimerase	GO-TERMS, REACTIONS, PRODUCT-SYNONYMS, GENE-SYNONYMS, PRODUCT, GENE-NAME
FORC82_RS00540	EG10512			glycine C-acetyltransferase	2-amino-3-ketobutyrate CoA ligase	GO-TERMS, REACTIONS, PRODUCT-SYNONYMS, PRODUCT
FORC82_RS00545	EG10993	FORC82_RS00545	tdh	L-threonine 3-dehydrogenase	threonine dehydrogenase	GO-TERMS, REACTIONS, PRODUCT-SYNONYMS, PRODUCT, GENE-NAME
FORC82_RS00550	EG11266	FORC82_RS00550	waaH	glycosyltransferase	UDP-glucuronate:LPS(HepIII) glycosyltransferase	GO-TERMS, REACTIONS, PRODUCT-SYNONYMS, GENE-SYNONYMS, PRODUCT, GENE-NAME
FORC82_RS00560	EG12297					GO-TERMS, PRODUCT-SYNONYMS, GENE-SYNONYMS
FORC82_RS00565	EG12296	FORC82_RS00565	gpmM			GO-TERMS, PRODUCT-SYNONYMS, GENE-SYNONYMS, GENE-NAME
FORC82_RS00580	EG12294					GO-TERMS, REACTIONS, PRODUCT-SYNONYMS, GENE-SYNONYMS
FORC82_RS00585	EG10937			protein-export chaperone SecB	protein export chaperone SecB	GO-TERMS, PRODUCT-SYNONYMS, PRODUCT
FORC82_RS00590	EG20091			NAD(P)H-dependent glycerol-3-phosphate dehydrogenase	glycerol-3-phosphate dehydrogenase	GO-TERMS, REACTIONS, PRODUCT-SYNONYMS, PRODUCT
FORC82_RS00595	EG10187	FORC82_RS00595	cysE	serine O-acetyltransferase	serine acetyltransferase	GO-TERMS, COMPLEXES, REACTIONS, PRODUCT-SYNONYMS, PRODUCT, GENE-NAME
FORC82_RS00600	EG11888			tRNA (uridine(34)/cytosine(34)/5- carboxymethylaminomethyluridine(34)-2'-O)- methyltransferase TrmL	tRNA (cytidine/uridine-2'-O)-ribose methyltransferase	GO-TERMS, REACTIONS, PRODUCT-SYNONYMS, GENE-SYNONYMS, PRODUCT
FORC82_RS00605	EG11963	FORC82_RS00605	lldD	alpha-hydroxy-acid oxidizing protein	L-lactate dehydrogenase	GO-TERMS, REACTIONS, PRODUCT-SYNONYMS, GENE-SYNONYMS, PRODUCT, GENE-NAME
FORC82_RS00610	EG11962			transcriptional regulator LldR	DNA-binding transcriptional dual regulator LldR	GO-TERMS, PRODUCT-SYNONYMS, GENE-SYNONYMS, PRODUCT
FORC82_RS00615	EG11961	FORC82_RS00615	lldP	L-lactate permease	lactate/glycolate:H+ symporter LldP	GO-TERMS, REACTIONS, PRODUCT-SYNONYMS, GENE-SYNONYMS, PRODUCT, GENE-NAME
FORC82_RS00645	EG11965	FORC82_RS00645	mtlR	MltR family transcriptional regulator	transcriptional repressor MtlR	GO-TERMS, COMPLEXES, PRODUCT-SYNONYMS, PRODUCT, GENE-NAME
FORC82_RS00650	EG10616	FORC82_RS00650	mtlD			GO-TERMS, PRODUCT-SYNONYMS, GENE-NAME
FORC82_RS00655	EG10615	FORC82_RS00655	mtlA	PTS mannitol transporter subunit IICBA	mannitol-specific PTS enzyme IICBA component	GO-TERMS, REACTIONS, PRODUCT-SYNONYMS, GENE-SYNONYMS, PRODUCT, GENE-NAME
FORC82_RS00715	EG10941	FORC82_RS00715	selA	L-seryl-tRNA(Sec) selenium transferase	selenocysteine synthase	GO-TERMS, REACTIONS, PRODUCT-SYNONYMS, GENE-SYNONYMS, PRODUCT, GENE-NAME
FORC82_RS00725	EG12293	FORC82_RS00725	yiaY			GO-TERMS, REACTIONS, PRODUCT-SYNONYMS, GENE-NAME
FORC82_RS00730	EG12292	FORC82_RS00730	aldB	aldehyde dehydrogenase	aldehyde dehydrogenase B	GO-TERMS, REACTIONS, PRODUCT-SYNONYMS, GENE-SYNONYMS, PRODUCT, GENE-NAME
FORC82_RS00760	EG12279	FORC82_RS00760	yiaK	3-dehydro-L-gulonate 2-dehydrogenase	2,3-diketo-L-gulonate reductase	GO-TERMS, REACTIONS, PRODUCT-SYNONYMS, PRODUCT, GENE-NAME
FORC82_RS00765	EG12278	FORC82_RS00765	plaR	IclR family transcriptional regulator YiaJ	DNA-binding transcriptional repressor PlaR	GO-TERMS, PRODUCT-SYNONYMS, GENE-SYNONYMS, PRODUCT, GENE-NAME
FORC82_RS00775	EG10107	FORC82_RS00775	avtA	valine--pyruvate transaminase	valine--pyruvate aminotransferase	GO-TERMS, REACTIONS, PRODUCT-SYNONYMS, PRODUCT, GENE-NAME
FORC82_RS00780	EG11316	FORC82_RS00780	malS			GO-TERMS, REACTIONS, PRODUCT-SYNONYMS, PRODUCT, GENE-NAME
FORC82_RS00790	EG20253	FORC82_RS00790	xylR	xylose operon transcription regulator XylR	DNA-binding transcriptional dual regulator XylR	GO-TERMS, PRODUCT-SYNONYMS, PRODUCT, GENE-NAME
FORC82_RS00795	EG12276	FORC82_RS00795	xylH	xylose ABC transporter permease	xylose ABC transporter membrane subunit	CPLX-RXNS, GO-TERMS, COMPLEXES, REACTIONS, PRODUCT, GENE-NAME
FORC82_RS00800	EG12275			D-xylose ABC transporter ATP-binding protein	xylose ABC transporter ATP binding subunit	GO-TERMS, COMPLEXES, PRODUCT
FORC82_RS00805	EG20252	FORC82_RS00805	xylF	D-xylose ABC transporter substrate-binding protein	xylose ABC transporter periplasmic binding protein	GO-TERMS, PRODUCT-SYNONYMS, GENE-SYNONYMS, PRODUCT, GENE-NAME
FORC82_RS00835	EG12274	FORC82_RS00835	wecH	acyltransferase	O-acetyltransferase WecH	GO-TERMS, PRODUCT-SYNONYMS, GENE-SYNONYMS, PRODUCT, GENE-NAME
FORC82_RS00845	EG10409					CPLX-RXNS, GO-TERMS, COMPLEXES, PRODUCT-SYNONYMS, GENE-SYNONYMS, PRODUCT
FORC82_RS00850	EG10410	FORC82_RS00850	glyS			GO-TERMS, PRODUCT-SYNONYMS, GENE-SYNONYMS, PRODUCT, GENE-NAME
FORC82_RS00855	G0-10624	FORC82_RS00855	insJK	IS3-like element IS150 family transposase	IS150 protein InsAB	GO-TERMS, PRODUCT-SYNONYMS, PRODUCT, GENE-NAME
FORC82_RS00860	G0-9613			type I toxin-antitoxin system toxin HokA	small toxic polypeptide	GO-TERMS, PRODUCT-SYNONYMS, GENE-SYNONYMS, PRODUCT
FORC82_RS00865	EG10166			RNA chaperone/antiterminator CspA	cold shock protein CspA	GO-TERMS, PRODUCT-SYNONYMS, PRODUCT
FORC82_RS00880	EG12272			glyoxylate/hydroxypyruvate reductase GhrB	glyoxylate reductase	GO-TERMS, REACTIONS, PRODUCT-SYNONYMS, GENE-SYNONYMS, PRODUCT
FORC82_RS00890	EG10124	FORC82_RS00890	bisC	molybdopterin guanine dinucleotide-containing S/N-oxide reductase	biotin sulfoxide reductase	GO-TERMS, REACTIONS, PRODUCT-SYNONYMS, PRODUCT, GENE-NAME
FORC82_RS00895	EG12270	FORC82_RS00895	yiaC	N-acetyltransferase	peptidyl-lysine N-acetyltransferase YiaC	GO-TERMS, REACTIONS, PRODUCT-SYNONYMS, PRODUCT, GENE-NAME
FORC82_RS00900	EG10986	FORC82_RS00900	tag	DNA-3-methyladenine glycosylase I	3-methyl-adenine DNA glycosylase I, constitutive	GO-TERMS, REACTIONS, PRODUCT-SYNONYMS, GENE-SYNONYMS, PRODUCT, GENE-NAME
FORC82_RS00910	EG12268	FORC82_RS00910	yhjX	oxalate/formate antiport family MFS transporter	putative transporter YhjX	GO-TERMS, REACTIONS, PRODUCT-SYNONYMS, PRODUCT, GENE-NAME
FORC82_RS00915	EG12267	FORC82_RS00915	eptB	kdo(2)-lipid A phosphoethanolamine 7''-transferase	Kdo2-lipid A phosphoethanolamine 7''-transferase	GO-TERMS, REACTIONS, PRODUCT-SYNONYMS, GENE-SYNONYMS, PRODUCT, GENE-NAME
FORC82_RS00925	EG10248	FORC82_RS00925	dppA	ABC transporter substrate-binding protein	dipeptide ABC transporter periplasmic binding protein	CPLX-RXNS, GO-TERMS, COMPLEXES, PRODUCT-SYNONYMS, GENE-SYNONYMS, PRODUCT, GENE-NAME
FORC82_RS00935	EG12625			dipeptide ABC transporter permease DppB	dipeptide ABC transporter membrane subunit DppB	GO-TERMS, COMPLEXES, PRODUCT-SYNONYMS, PRODUCT
FORC82_RS00940	EG12626			dipeptide ABC transporter permease DppC	dipeptide ABC transporter membrane subunit DppC	GO-TERMS, PRODUCT-SYNONYMS, PRODUCT
FORC82_RS00945	EG12627	FORC82_RS00945	dppD	dipeptide ABC transporter ATP-binding protein	dipeptide ABC transporter ATP binding subunit DppD	GO-TERMS, PRODUCT-SYNONYMS, PRODUCT, GENE-NAME
FORC82_RS00950	EG12628	FORC82_RS00950	dppF	ABC transporter ATP-binding protein	dipeptide ABC transporter ATP binding subunit DppF	GO-TERMS, PRODUCT-SYNONYMS, GENE-SYNONYMS, PRODUCT, GENE-NAME
FORC82_RS00995	G0-9041	FORC82_RS00995	ldrD	type I toxin-antitoxin system toxic polypeptide LdrD	small toxic polypeptide LdrD	GO-TERMS, PRODUCT-SYNONYMS, PRODUCT, GENE-NAME
FORC82_RS01000	EG12265			cellulose biosynthesis protein BcsG	cellulose phosphoethanolamine transferase	GO-TERMS, REACTIONS, PRODUCT-SYNONYMS, GENE-SYNONYMS, PRODUCT
FORC82_RS01035	EG12260	FORC82_RS01035	bcsA	UDP-forming cellulose synthase catalytic subunit	cellulose synthase catalytic subunit	CPLX-RXNS, GO-TERMS, COMPLEXES, PRODUCT-SYNONYMS, GENE-SYNONYMS, PRODUCT, GENE-NAME
FORC82_RS01040	EG12259			cellulose biosynthesis cyclic di-GMP-binding regulatory protein BcsB	cellulose synthase periplasmic subunit	GO-TERMS, PRODUCT-SYNONYMS, GENE-SYNONYMS, PRODUCT
FORC82_RS01045	EG12258			cellulase	endo-1,4-D-glucanase	GO-TERMS, REACTIONS, PRODUCT-SYNONYMS, GENE-SYNONYMS, PRODUCT
FORC82_RS01060	EG20044	FORC82_RS01060	dctA	dicarboxylate/amino acid:cation symporter	C4 dicarboxylate/orotate:H+ symporter	GO-TERMS, COMPLEXES, REACTIONS, PRODUCT-SYNONYMS, PRODUCT, GENE-NAME
FORC82_RS01070	EG12253	FORC82_RS01070	kdgK	sugar kinase	2-dehydro-3-deoxygluconokinase	GO-TERMS, REACTIONS, PRODUCT-SYNONYMS, GENE-SYNONYMS, PRODUCT, GENE-NAME
FORC82_RS01075	EG12252			cyclic-guanylate-specific phosphodiesterase	c-di-GMP phosphodiesterase PdeH	GO-TERMS, REACTIONS, PRODUCT-SYNONYMS, GENE-SYNONYMS, PRODUCT
FORC82_RS01090	EG12248			inner membrane protein YhjD	putative transporter YhjD	GO-TERMS, PRODUCT-SYNONYMS, PRODUCT
FORC82_RS01105	EG12245			alpha,alpha-trehalase TreF	cytoplasmic trehalase	GO-TERMS, REACTIONS, PRODUCT-SYNONYMS, PRODUCT
FORC82_RS01110	EG12244	FORC82_RS01110	ccp			GO-TERMS, REACTIONS, PRODUCT-SYNONYMS, GENE-SYNONYMS, PRODUCT, GENE-NAME
FORC82_RS01115	EG50009	FORC82_RS01115	gadA	glutamate decarboxylase	glutamate decarboxylase A	GO-TERMS, REACTIONS, PRODUCT-SYNONYMS, GENE-SYNONYMS, PRODUCT, GENE-NAME
FORC82_RS01120	EG12243			DNA-binding transcriptional regulator GadX	DNA-binding transcriptional dual regulator GadX	GO-TERMS, PRODUCT-SYNONYMS, GENE-SYNONYMS, PRODUCT
FORC82_RS01145	EG11544	FORC82_RS01145	gadE	acid resistance transcriptional activator GadE	DNA-binding transcriptional activator GadE	GO-TERMS, PRODUCT-SYNONYMS, GENE-SYNONYMS, PRODUCT, GENE-NAME
FORC82_RS01150	EG11495	FORC82_RS01150	hdeD	HdeD family acid-resistance protein	acid-resistance membrane protein	GO-TERMS, PRODUCT-SYNONYMS, GENE-SYNONYMS, PRODUCT, GENE-NAME
FORC82_RS01155	EG11398			acid-activated periplasmic chaperone HdeA	periplasmic acid stress chaperone HdeA	GO-TERMS, PRODUCT-SYNONYMS, GENE-SYNONYMS, PRODUCT
FORC82_RS01160	EG11399			acid-activated periplasmic chaperone HdeB	periplasmic acid stress chaperone HdeB	GO-TERMS, PRODUCT-SYNONYMS, GENE-SYNONYMS, PRODUCT
FORC82_RS01170	EG11889	FORC82_RS01170	dctR	helix-turn-helix transcriptional regulator	putative DNA-binding transcriptional regulator DctR	GO-TERMS, PRODUCT-SYNONYMS, GENE-SYNONYMS, PRODUCT, GENE-NAME
FORC82_RS01190	EG12236	FORC82_RS01190	arsB	arsenite/antimonite:H(+) antiporter ArsB	arsenite/antimonite:H+ antiporter	GO-TERMS, REACTIONS, PRODUCT-SYNONYMS, GENE-SYNONYMS, PRODUCT, GENE-NAME
FORC82_RS01195	EG12235	FORC82_RS01195	arsR	arsenical resistance operon transcriptional regulator ArsR	DNA-binding transcriptional repressor ArsR	GO-TERMS, PRODUCT-SYNONYMS, GENE-SYNONYMS, PRODUCT, GENE-NAME
FORC82_RS01205	EG10412	gorA	gor	glutathione-disulfide reductase	glutathione reductase (NADPH)	GO-TERMS, REACTIONS, PRODUCT-SYNONYMS, GENE-SYNONYMS, PRODUCT, GENE-NAME
FORC82_RS01210	EG12234			23S rRNA (adenine(2030)-N(6))-methyltransferase RlmJ	23S rRNA m6A2030 methyltransferase	GO-TERMS, REACTIONS, PRODUCT-SYNONYMS, GENE-SYNONYMS, PRODUCT
FORC82_RS01215	EG11441	FORC82_RS01215	prlC			GO-TERMS, REACTIONS, PRODUCT-SYNONYMS, GENE-SYNONYMS, GENE-NAME
FORC82_RS01220	EG12233			16S rRNA (guanine(1516)-N(2))-methyltransferase RsmJ	16S rRNA m2G1516 methyltransferase	GO-TERMS, REACTIONS, PRODUCT-SYNONYMS, GENE-SYNONYMS, PRODUCT
FORC82_RS01225	EG12232			dipeptide/tripeptide permease DtpB	dipeptide/tripeptide:H+ symporter DtpB	GO-TERMS, REACTIONS, PRODUCT-SYNONYMS, GENE-SYNONYMS, PRODUCT
FORC82_RS01235	EG12231			universal stress protein UspB	putative universal stress (ethanol tolerance) protein B	GO-TERMS, PRODUCT-SYNONYMS, GENE-SYNONYMS, PRODUCT
FORC82_RS01240	EG12230	FORC82_RS01240	pitA	Low-affinity inorganic phosphate transporter 1	metal phosphate:H+ symporter PitA	GO-TERMS, REACTIONS, PRODUCT-SYNONYMS, GENE-SYNONYMS, PRODUCT, GENE-NAME
FORC82_RS01250	EG12228	FORC82_RS01250	yhiM	DUF2776 domain-containing protein	inner membrane protein YhiM	GO-TERMS, PRODUCT-SYNONYMS, PRODUCT, GENE-NAME
FORC82_RS01270	EG12223	FORC82_RS01270	rbbA	ABC transporter ATP-binding protein/permease	ribosome-associated ATPase	GO-TERMS, PRODUCT-SYNONYMS, GENE-SYNONYMS, PRODUCT, GENE-NAME
FORC82_RS01300	EG11519			nickel-responsive transcriptional regulator NikR	DNA-binding transcriptional repressor NikR	GO-TERMS, PRODUCT-SYNONYMS, GENE-SYNONYMS, PRODUCT
FORC82_RS01305	EG12079			nickel import ATP-binding protein NikE	Ni(2+) ABC transporter ATP binding subunit NikE	CPLX-RXNS, GO-TERMS, COMPLEXES, PRODUCT-SYNONYMS, GENE-SYNONYMS, PRODUCT
FORC82_RS01310	EG12078			nickel import ATP-binding protein NikD	Ni(2+) ABC transporter ATP binding subunit NikD	GO-TERMS, PRODUCT-SYNONYMS, GENE-SYNONYMS, PRODUCT
FORC82_RS01315	EG12077			nickel ABC transporter permease subunit NikC	Ni(2+) ABC transporter membrane subunit NikC	GO-TERMS, PRODUCT-SYNONYMS, GENE-SYNONYMS, PRODUCT
FORC82_RS01320	EG12076			nickel ABC transporter permease subunit NikB	Ni(2+) ABC transporter membrane subunit NikB	GO-TERMS, PRODUCT-SYNONYMS, GENE-SYNONYMS, PRODUCT
FORC82_RS01325	EG12075			nickel ABC transporter, nickel/metallophore periplasmic binding protein	Ni(2+) ABC transporter periplasmic binding protein	GO-TERMS, PRODUCT-SYNONYMS, GENE-SYNONYMS, PRODUCT
FORC82_RS01350	EG12217	FORC82_RS01350	yhhQ	7-cyano-7-deazaguanine/7-aminomethyl-7- deazaguanine transporter	putative queuosine precursor transporter	GO-TERMS, REACTIONS, PRODUCT-SYNONYMS, PRODUCT, GENE-NAME
FORC82_RS01355	EG12216			sulfurtransferase TusA	sulfur transfer protein TusA	GO-TERMS, REACTIONS, PRODUCT-SYNONYMS, GENE-SYNONYMS, PRODUCT
FORC82_RS01360	EG12215			Zn(II)/Cd(II)/Pb(II) translocating P-type ATPase ZntA	Zn2+/Cd2+/Pb2+ exporting P-type ATPase	GO-TERMS, REACTIONS, PRODUCT-SYNONYMS, GENE-SYNONYMS, PRODUCT
FORC82_RS01380	EG10343			16S rRNA (guanine(966)-N(2))-methyltransferase	16S rRNA m2G966 methyltransferase	GO-TERMS, REACTIONS, PRODUCT-SYNONYMS, GENE-SYNONYMS, PRODUCT
FORC82_RS01385	EG10346			signal recognition particle-docking protein FtsY	signal recognition particle receptor	GO-TERMS, PRODUCT-SYNONYMS, PRODUCT
FORC82_RS01390	EG10340			cell division ATP-binding protein FtsE	cell division protein FtsE	GO-TERMS, COMPLEXES, PRODUCT-SYNONYMS, PRODUCT
FORC82_RS01395	EG10345					GO-TERMS, PRODUCT-SYNONYMS, GENE-SYNONYMS
FORC82_RS01400	EG10897			RNA polymerase sigma factor RpoH	RNA polymerase, sigma 32 (sigma H) factor	GO-TERMS, COMPLEXES, PRODUCT-SYNONYMS, GENE-SYNONYMS, PRODUCT
FORC82_RS01405	EG10539	FORC82_RS01405	livJ	branched-chain amino acid ABC transporter substrate-binding protein	branched chain amino acid/phenylalanine ABC transporter periplasmic binding protein	CPLX-RXNS, GO-TERMS, COMPLEXES, PRODUCT-SYNONYMS, GENE-SYNONYMS, PRODUCT, GENE-NAME
FORC82_RS01410	EG12211	panM	panZ	aspartate 1-decarboxylase autocleavage activator PanM	PanD maturation factor	GO-TERMS, PRODUCT-SYNONYMS, GENE-SYNONYMS, PRODUCT, GENE-NAME
FORC82_RS01415	EG10540	FORC82_RS01415	livK	high-affinity branched-chain amino acid ABC transporter substrate-binding protein LivK	L-leucine/L-phenylalanine ABC transporter periplasmic binding protein	CPLX-RXNS, GO-TERMS, COMPLEXES, PRODUCT-SYNONYMS, GENE-SYNONYMS, PRODUCT, GENE-NAME
FORC82_RS01420	EG10538			high-affinity branched-chain amino acid ABC transporter permease LivH	branched chain amino acid/phenylalanine ABC transporter membrane subunit LivH	GO-TERMS, PRODUCT-SYNONYMS, GENE-SYNONYMS, PRODUCT
FORC82_RS01425	EG10541	FORC82_RS01425	livM	high-affinity branched-chain amino acid ABC transporter permease LivM	branched chain amino acid/phenylalanine ABC transporter membrane subunit LivM	GO-TERMS, PRODUCT, GENE-NAME
FORC82_RS01430	EG10537	FORC82_RS01430	livG	ABC transporter ATP-binding protein	branched chain amino acid/phenylalanine ABC transporter ATP binding subunit LivG	GO-TERMS, PRODUCT-SYNONYMS, GENE-SYNONYMS, PRODUCT, GENE-NAME
FORC82_RS01435	EG10536			high-affinity branched-chain amino acid ABC transporter ATP-binding protein LivF	branched chain amino acid/phenylalanine ABC transporter ATP binding subunit LivF	GO-TERMS, PRODUCT
FORC82_RS01440	EG11047			sn-glycerol-3-phosphate ABC transporter substrate-binding protein UgpB	sn-glycerol 3-phosphate ABC transporter periplasmic binding protein	CPLX-RXNS, GO-TERMS, COMPLEXES, PRODUCT-SYNONYMS, GENE-SYNONYMS, PRODUCT
FORC82_RS01445	EG11046			sn-glycerol-3-phosphate ABC transporter permease UgpA	sn-glycerol 3-phosphate ABC transporter membrane subunit UgpA	GO-TERMS, COMPLEXES, PRODUCT-SYNONYMS, GENE-SYNONYMS, PRODUCT
FORC82_RS01450	EG11049			sn-glycerol-3-phosphate ABC transporter permease UgpE	sn-glycerol 3-phosphate ABC transporter membrane subunit UgpE	GO-TERMS, PRODUCT
FORC82_RS01455	EG11048	FORC82_RS01455	ugpC	sn-glycerol-3-phosphate import ATP-binding protein UgpC	sn-glycerol 3-phosphate ABC transporter ATP binding subunit	GO-TERMS, PRODUCT, GENE-NAME
FORC82_RS01460	EG11050			glycerophosphodiester phosphodiesterase	glycerophosphodiester phosphodiesterase UgpQ	GO-TERMS, REACTIONS, PRODUCT-SYNONYMS, PRODUCT
FORC82_RS01470	EG10374	FORC82_RS01470	ggt	gamma-glutamyltransferase	glutathione hydrolase proenzyme	GO-TERMS, REACTIONS, PRODUCT-SYNONYMS, PRODUCT, GENE-NAME
FORC82_RS01475	G7763	FORC82_RS01475	yrhB	heat-shock protein	putative heat shock chaperone	GO-TERMS, PRODUCT-SYNONYMS, PRODUCT, GENE-NAME
FORC82_RS01500	G7758	FORC82_RS01500	yhhY	N-acetyltransferase	N-acetyltransferase YhhY	GO-TERMS, PRODUCT-SYNONYMS, PRODUCT, GENE-NAME
FORC82_RS01510	G7756	FORC82_RS01510	yhhW			GO-TERMS, PRODUCT-SYNONYMS, GENE-NAME
FORC82_RS01515	EG12630			HTH-type transcriptional regulator GntR	DNA-binding transcriptional repressor GntR	GO-TERMS, PRODUCT-SYNONYMS, PRODUCT
FORC82_RS01520	EG12629	FORC82_RS01520	gntK	gluconokinase	D-gluconate kinase, thermostable	GO-TERMS, REACTIONS, PRODUCT-SYNONYMS, PRODUCT, GENE-NAME
FORC82_RS01525	EG12631	FORC82_RS01525	gntU	gluconate transporter	low-affinity gluconate transporter	GO-TERMS, REACTIONS, PRODUCT-SYNONYMS, GENE-SYNONYMS, PRODUCT, GENE-NAME
FORC82_RS01535	EG10088					GO-TERMS, PRODUCT-SYNONYMS, GENE-SYNONYMS
FORC82_RS01540	EG10378					GO-TERMS, REACTIONS, PRODUCT-SYNONYMS, PRODUCT
FORC82_RS01545	EG10381			glycogen debranching protein GlgX	limit dextrin alpha-1,6-glucohydrolase	GO-TERMS, PRODUCT-SYNONYMS, PRODUCT
FORC82_RS01550	EG10379					GO-TERMS, PRODUCT-SYNONYMS
FORC82_RS01555	EG10377			glycogen synthase GlgA	glycogen synthase	GO-TERMS, REACTIONS, PRODUCT-SYNONYMS, PRODUCT
FORC82_RS01560	EG10380	FORC82_RS01560	glgP			GO-TERMS, REACTIONS, PRODUCT-SYNONYMS, GENE-SYNONYMS, GENE-NAME
FORC82_RS01580	EG10394	FORC82_RS01580	glpD	glycerol-3-phosphate dehydrogenase	aerobic glycerol 3-phosphate dehydrogenase	GO-TERMS, REACTIONS, PRODUCT-SYNONYMS, GENE-SYNONYMS, PRODUCT, GENE-NAME
FORC82_RS01585	EG10395					GO-TERMS, REACTIONS, PRODUCT-SYNONYMS
FORC82_RS01590	EG10397			rhomboid family intramembrane serine protease GlpG	rhomboid protease GlpG	GO-TERMS, REACTIONS, PRODUCT-SYNONYMS, PRODUCT
FORC82_RS01600	EG12356	FORC82_RS01600	rtcR	sigma 54-dependent transcriptional regulator	DNA-binding transcriptional activator RtcR	GO-TERMS, PRODUCT-SYNONYMS, GENE-SYNONYMS, PRODUCT, GENE-NAME
FORC82_RS01605	G7751	FORC82_RS01605	rtcB	RtcB family protein	RNA-splicing ligase	GO-TERMS, REACTIONS, PRODUCT-SYNONYMS, GENE-SYNONYMS, PRODUCT, GENE-NAME
FORC82_RS01610	G7750	FORC82_RS01610	rtcA			GO-TERMS, REACTIONS, PRODUCT-SYNONYMS, GENE-SYNONYMS, GENE-NAME
FORC82_RS01615	EG10562			HTH-type transcriptional regulator MalT	DNA-binding transcriptional activator MalT	GO-TERMS, PRODUCT-SYNONYMS, GENE-SYNONYMS, PRODUCT
FORC82_RS01620	EG10560	FORC82_RS01620	malP			GO-TERMS, REACTIONS, PRODUCT-SYNONYMS, GENE-SYNONYMS, GENE-NAME
FORC82_RS01625	EG10561	FORC82_RS01625	malQ			GO-TERMS, REACTIONS, PRODUCT-SYNONYMS, GENE-SYNONYMS, PRODUCT, GENE-NAME
FORC82_RS01630	EG12380	FORC82_RS01630	gntT	gluconate transporter	high-affinity gluconate transporter	GO-TERMS, REACTIONS, PRODUCT-SYNONYMS, GENE-SYNONYMS, PRODUCT, GENE-NAME
FORC82_RS01635	G7748			iron-sulfur cluster biogenesis protein NfuA	iron-sulfur cluster carrier protein NfuA	GO-TERMS, PRODUCT-SYNONYMS, GENE-SYNONYMS, PRODUCT
FORC82_RS01640	G7747	gntX	yhgH	DNA utilization protein GntX	DNA utilization protein YhgH	GO-TERMS, PRODUCT-SYNONYMS, GENE-SYNONYMS, PRODUCT, GENE-NAME
FORC82_RS01645	EG10122			pimeloyl-ACP methyl ester esterase BioH	pimeloyl-acyl carrier protein methyl ester esterase	GO-TERMS, REACTIONS, PRODUCT-SYNONYMS, GENE-SYNONYMS, PRODUCT
FORC82_RS01650	EG11750					GO-TERMS, REACTIONS, PRODUCT-SYNONYMS, GENE-SYNONYMS
FORC82_RS01660	EG12102			Fe(2+) transporter permease subunit FeoB	Fe2+ transporter FeoB	GO-TERMS, REACTIONS, PRODUCT-SYNONYMS, PRODUCT
FORC82_RS01665	EG12101			ferrous iron transporter A	ferrous iron transport protein A	GO-TERMS, PRODUCT-SYNONYMS, PRODUCT
FORC82_RS01675	EG11578					GO-TERMS, PRODUCT-SYNONYMS
FORC82_RS01680	EG10672			two-component system response regulator OmpR	DNA-binding transcriptional dual regulator OmpR	GO-TERMS, PRODUCT-SYNONYMS, GENE-SYNONYMS, PRODUCT
FORC82_RS01685	EG10269			two-component system sensor histidine kinase EnvZ	sensor histidine kinase EnvZ	GO-TERMS, REACTIONS, PRODUCT-SYNONYMS, GENE-SYNONYMS, PRODUCT
FORC82_RS01690	EG10688	pckA	pck			GO-TERMS, REACTIONS, PRODUCT-SYNONYMS, GENE-SYNONYMS, PRODUCT, GENE-NAME
FORC82_RS01700	G7744			Hsp33 family molecular chaperone HslO	molecular chaperone Hsp33	GO-TERMS, PRODUCT-SYNONYMS, GENE-SYNONYMS, PRODUCT
FORC82_RS01705	G7743	FORC82_RS01705	hslR	ribosome-associated heat shock protein Hsp15	heat shock protein Hsp15	GO-TERMS, PRODUCT-SYNONYMS, GENE-SYNONYMS, PRODUCT, GENE-NAME
FORC82_RS01710	G7742	FORC82_RS01710	yrfG	GMP/IMP nucleotidase	purine nucleotidase	GO-TERMS, REACTIONS, PRODUCT-SYNONYMS, PRODUCT, GENE-NAME
FORC82_RS01715	G7741	FORC82_RS01715	igaA	intracellular growth attenuator protein IgaA	inner membrane protein IgaA	GO-TERMS, PRODUCT-SYNONYMS, GENE-SYNONYMS, PRODUCT, GENE-NAME
FORC82_RS01720	G7740			ADP compounds hydrolase NudE	ADP-sugar diphosphatase NudE	GO-TERMS, REACTIONS, PRODUCT-SYNONYMS, GENE-SYNONYMS, PRODUCT
FORC82_RS01725	EG10748	FORC82_RS01725	mrcA	carboxypeptidase/penicillin-binding protein 1A	peptidoglycan glycosyltransferase / peptidoglycan DD-transpeptidase MrcA	GO-TERMS, REACTIONS, PRODUCT-SYNONYMS, GENE-SYNONYMS, PRODUCT, GENE-NAME
FORC82_RS01730	G7739	FORC82_RS01730	hofM			GO-TERMS, PRODUCT-SYNONYMS, GENE-SYNONYMS, GENE-NAME
FORC82_RS01735	G7738	FORC82_RS01735	hofN	fimbrial assembly protein	DNA utilization protein HofN	GO-TERMS, PRODUCT-SYNONYMS, GENE-SYNONYMS, PRODUCT, GENE-NAME
FORC82_RS01740	G7737	FORC82_RS01740	hofO			GO-TERMS, PRODUCT-SYNONYMS, GENE-SYNONYMS, GENE-NAME
FORC82_RS01745	G7736	FORC82_RS01745	hofP			GO-TERMS, PRODUCT-SYNONYMS, GENE-SYNONYMS, GENE-NAME
FORC82_RS01750	EG12113			DNA transporter HofQ	DNA utilization protein HofQ	GO-TERMS, REACTIONS, PRODUCT-SYNONYMS, GENE-SYNONYMS, PRODUCT
FORC82_RS01755	EG10081			shikimate kinase AroK	shikimate kinase 1	GO-TERMS, REACTIONS, PRODUCT-SYNONYMS, PRODUCT
FORC82_RS01760	EG10074	FORC82_RS01760	aroB			GO-TERMS, REACTIONS, PRODUCT-SYNONYMS, PRODUCT, GENE-NAME
FORC82_RS01765	EG11183					GO-TERMS, PRODUCT-SYNONYMS, GENE-SYNONYMS
FORC82_RS01770	EG10204	FORC82_RS01770	dam	adenine-specific DNA-methyltransferase	DNA adenine methyltransferase	GO-TERMS, REACTIONS, PRODUCT-SYNONYMS, PRODUCT, GENE-NAME
FORC82_RS01775	M004	FORC82_RS01775	rpe			GO-TERMS, PRODUCT-SYNONYMS, GENE-SYNONYMS, PRODUCT, GENE-NAME
FORC82_RS01780	EG11871	FORC82_RS01780	gph			GO-TERMS, PRODUCT-SYNONYMS, GENE-SYNONYMS, PRODUCT, GENE-NAME
FORC82_RS01785	EG11030					GO-TERMS, REACTIONS, PRODUCT-SYNONYMS, PRODUCT
FORC82_RS01840	G7726	FORC82_RS01840	frlD			GO-TERMS, PRODUCT-SYNONYMS, GENE-SYNONYMS, GENE-NAME
FORC82_RS01845	G7724					GO-TERMS, PRODUCT-SYNONYMS, GENE-SYNONYMS
FORC82_RS01850	G7723	FORC82_RS01850	frlB			GO-TERMS, PRODUCT-SYNONYMS, GENE-SYNONYMS, GENE-NAME
FORC82_RS01855	EG12908	FORC82_RS01855	frlA			GO-TERMS, REACTIONS, PRODUCT-SYNONYMS, GENE-SYNONYMS, GENE-NAME
FORC82_RS01865	EG10188	cobA	cysG	uroporphyrinogen-III C-methyltransferase	siroheme synthase	GO-TERMS, REACTIONS, PRODUCT-SYNONYMS, PRODUCT, GENE-NAME
FORC82_RS01870	EG10654					GO-TERMS, PRODUCT-SYNONYMS, PRODUCT
FORC82_RS01875	EG10655			nitrite reductase small subunit NirD	nitrite reductase subunit NirD	CPLX-RXNS, GO-TERMS, COMPLEXES, PRODUCT-SYNONYMS, PRODUCT
FORC82_RS01880	EG10653	FORC82_RS01880	nirB	nitrite reductase large subunit	nitrite reductase catalytic subunit NirB	GO-TERMS, PRODUCT-SYNONYMS, PRODUCT, GENE-NAME
FORC82_RS01890	EG10757	FORC82_RS01890	ppiA	peptidylprolyl isomerase A	peptidyl-prolyl cis-trans isomerase A	GO-TERMS, REACTIONS, PRODUCT-SYNONYMS, GENE-SYNONYMS, PRODUCT, GENE-NAME
FORC82_RS01900	EG10307	FORC82_RS01900	fic	putative adenosine monophosphate-protein transferase Fic	putative adenosine monophosphate--protein transferase Fic	GO-TERMS, COMPLEXES, PRODUCT-SYNONYMS, GENE-SYNONYMS, PRODUCT, GENE-NAME
FORC82_RS01905	EG10682			aminodeoxychorismate synthase component 2	aminodeoxychorismate synthase subunit 2	GO-TERMS, REACTIONS, PRODUCT-SYNONYMS, PRODUCT
FORC82_RS01910	EG10066	FORC82_RS01910	argD	aspartate aminotransferase family protein	N-acetylornithine aminotransferase / N-succinyldiaminopimelate aminotransferase	GO-TERMS, REACTIONS, PRODUCT-SYNONYMS, GENE-SYNONYMS, PRODUCT, GENE-NAME
FORC82_RS01920	EG10164			cAMP-activated global transcriptional regulator CRP	DNA-binding transcriptional dual regulator CRP	GO-TERMS, PRODUCT-SYNONYMS, GENE-SYNONYMS, PRODUCT
FORC82_RS01945	EG12903	FORC82_RS01945	yheS	ABC transporter ATP-binding protein	putative ATP-binding protein YheS	GO-TERMS, PRODUCT-SYNONYMS, PRODUCT, GENE-NAME
FORC82_RS01950	G7717					GO-TERMS, PRODUCT-SYNONYMS, GENE-SYNONYMS
FORC82_RS01955	EG20110			glutathione-regulated potassium-efflux system protein KefB	K+ : H+ antiporter KefB	GO-TERMS, REACTIONS, PRODUCT-SYNONYMS, GENE-SYNONYMS, PRODUCT
FORC82_RS01965	EG11663	FORC82_RS01965	slyD	peptidylprolyl isomerase	FKBP-type peptidyl-prolyl cis-trans isomerase SlyD	GO-TERMS, REACTIONS, PRODUCT-SYNONYMS, PRODUCT, GENE-NAME
FORC82_RS01975	G7716	FORC82_RS01975	fkpA	FKBP-type peptidyl-prolyl cis-trans isomerase	peptidyl-prolyl cis-trans isomerase FkpA	GO-TERMS, REACTIONS, PRODUCT-SYNONYMS, GENE-SYNONYMS, PRODUCT, GENE-NAME
FORC82_RS01980	G7715	FORC82_RS01980	yheO	transcriptional regulator	DNA-binding transcriptional regulator YheO	GO-TERMS, PRODUCT-SYNONYMS, PRODUCT, GENE-NAME
FORC82_RS01985	G7714					CPLX-RXNS, GO-TERMS, COMPLEXES, PRODUCT-SYNONYMS, GENE-SYNONYMS
FORC82_RS01990	G7713					GO-TERMS, PRODUCT-SYNONYMS, GENE-SYNONYMS
FORC82_RS01995	G7712					GO-TERMS, PRODUCT-SYNONYMS, GENE-SYNONYMS
FORC82_RS02020	EG11237	FORC82_RS02020	chiA	bifunctional chitinase/lysozyme	endochitinase	GO-TERMS, REACTIONS, PRODUCT-SYNONYMS, GENE-SYNONYMS, PRODUCT, GENE-NAME
FORC82_RS02030	EG10113	FORC82_RS02030	bfr			GO-TERMS, REACTIONS, PRODUCT-SYNONYMS, GENE-NAME
FORC82_RS02035	EG11359	FORC82_RS02035	gspO	prepilin peptidase	Type II secretion system prepilin peptidase	GO-TERMS, REACTIONS, PRODUCT-SYNONYMS, GENE-SYNONYMS, PRODUCT, GENE-NAME
FORC82_RS02040	EG12173	FORC82_RS02040	gspM	type II secretion system protein M	Type II secretion system protein GspM	GO-TERMS, PRODUCT-SYNONYMS, GENE-SYNONYMS, PRODUCT, GENE-NAME
FORC82_RS02045	G7711					GO-TERMS, COMPLEXES, PRODUCT-SYNONYMS, GENE-SYNONYMS, PRODUCT
FORC82_RS02050	G7710	FORC82_RS02050	gspK	general secretion pathway protein GspK	Type II secretion system protein GspK	PRODUCT-SYNONYMS, GENE-SYNONYMS, PRODUCT, GENE-NAME
FORC82_RS02055	G7709	FORC82_RS02055	gspJ	prepilin-type N-terminal cleavage/methylation domain-containing protein	Type II secretion system protein GspJ	PRODUCT-SYNONYMS, GENE-SYNONYMS, PRODUCT, GENE-NAME
FORC82_RS02060	G7708					GO-TERMS, PRODUCT-SYNONYMS, GENE-SYNONYMS, PRODUCT
FORC82_RS02065	G7707					GO-TERMS, PRODUCT-SYNONYMS, GENE-SYNONYMS, PRODUCT
FORC82_RS02070	G7706					GO-TERMS, PRODUCT-SYNONYMS, GENE-SYNONYMS, PRODUCT
FORC82_RS02075	G7705					GO-TERMS, PRODUCT-SYNONYMS, GENE-SYNONYMS, PRODUCT
FORC82_RS02080	G7704					GO-TERMS, PRODUCT-SYNONYMS, GENE-SYNONYMS, PRODUCT
FORC82_RS02085	G7703					GO-TERMS, PRODUCT-SYNONYMS, GENE-SYNONYMS, PRODUCT
FORC82_RS02090	G7702					GO-TERMS, PRODUCT-SYNONYMS, GENE-SYNONYMS, PRODUCT
FORC82_RS02250	EG11969			Zn(2+)-responsive transcriptional regulator	DNA-binding transcriptional activator ZntR	GO-TERMS, PRODUCT-SYNONYMS, GENE-SYNONYMS, PRODUCT
FORC82_RS02255	G0-10465	FORC82_RS02255	arfA			GO-TERMS, PRODUCT-SYNONYMS, GENE-SYNONYMS, GENE-NAME
FORC82_RS02260	EG11180			large-conductance mechanosensitive channel protein MscL	large conductance mechanosensitive channel	GO-TERMS, REACTIONS, PRODUCT-SYNONYMS, GENE-SYNONYMS, PRODUCT
FORC82_RS02265	EG11019			Trk system potassium transporter TrkA	NAD-binding component of Trk potassium transporters	GO-TERMS, PRODUCT-SYNONYMS, PRODUCT
FORC82_RS02270	EG12163			16S rRNA (cytosine(967)-C(5))-methyltransferase RsmB	16S rRNA m5C967 methyltransferase	GO-TERMS, REACTIONS, PRODUCT-SYNONYMS, GENE-SYNONYMS, PRODUCT
FORC82_RS02275	EG11268	FORC82_RS02275	fmt	methionyl-tRNA formyltransferase	10-formyltetrahydrofolate:L-methionyl-tRNAfMet N-formyltransferase	GO-TERMS, REACTIONS, PRODUCT-SYNONYMS, GENE-SYNONYMS, PRODUCT, GENE-NAME
FORC82_RS02280	EG11440	FORC82_RS02280	def			GO-TERMS, REACTIONS, PRODUCT-SYNONYMS, GENE-SYNONYMS, GENE-NAME
FORC82_RS02300	G7698			L-threonylcarbamoyladenylate synthase type 1 TsaC	threonylcarbamoyl-AMP synthase	GO-TERMS, REACTIONS, PRODUCT-SYNONYMS, GENE-SYNONYMS, PRODUCT
FORC82_RS02305	EG10077	FORC82_RS02305	aroE			GO-TERMS, REACTIONS, PRODUCT-SYNONYMS, PRODUCT, GENE-NAME
FORC82_RS02380	EG10267	FORC82_RS02380	acrF	multidrug efflux RND transporter permease subunit AcrF	multidrug efflux pump RND permease AcrF	CPLX-RXNS, GO-TERMS, COMPLEXES, PRODUCT-SYNONYMS, GENE-SYNONYMS, PRODUCT, GENE-NAME
FORC82_RS02385	EG10266	FORC82_RS02385	acrE	multidrug efflux RND transporter periplasmic adaptor subunit AcrE	multidrug efflux pump membrane fusion lipoprotein AcrE	GO-TERMS, PRODUCT-SYNONYMS, GENE-SYNONYMS, PRODUCT, GENE-NAME
FORC82_RS02390	EG11741	FORC82_RS02390	envR	multidrug efflux transporter transcriptional repressor AcrS	DNA-binding transcriptional repressor EnvR	GO-TERMS, PRODUCT-SYNONYMS, GENE-SYNONYMS, PRODUCT, GENE-NAME
FORC82_RS02400	EG11498			adenine-specific DNA-methyltransferase	DNA adenine methyltransferase	GO-TERMS, REACTIONS, PRODUCT-SYNONYMS, GENE-SYNONYMS, PRODUCT
FORC82_RS02405	EG10317			DNA-binding transcriptional regulator Fis	DNA-binding transcriptional dual regulator Fis	GO-TERMS, PRODUCT-SYNONYMS, GENE-SYNONYMS, PRODUCT
FORC82_RS02410	EG11311			tRNA dihydrouridine synthase DusB	tRNA-dihydrouridine synthase B	GO-TERMS, REACTIONS, PRODUCT-SYNONYMS, GENE-SYNONYMS, PRODUCT
FORC82_RS02415	EG11497	FORC82_RS02415	prmA	50S ribosomal protein L11 methyltransferase	ribosomal protein L11 methyltransferase	GO-TERMS, REACTIONS, PRODUCT-SYNONYMS, GENE-SYNONYMS, PRODUCT, GENE-NAME
FORC82_RS02420	EG10685	FORC82_RS02420	panF	sodium/pantothenate symporter	pantothenate:Na+ symporter	GO-TERMS, REACTIONS, PRODUCT-SYNONYMS, PRODUCT, GENE-NAME
FORC82_RS02430	EG10276			acetyl-CoA carboxylase biotin carboxylase subunit	biotin carboxylase	GO-TERMS, COMPLEXES, REACTIONS, PRODUCT-SYNONYMS, GENE-SYNONYMS, PRODUCT
FORC82_RS02435	EG10275			acetyl-CoA carboxylase biotin carboxyl carrier protein	biotin carboxyl carrier protein	GO-TERMS, REACTIONS, PRODUCT-SYNONYMS, GENE-SYNONYMS, PRODUCT
FORC82_RS02440	EG11315	FORC82_RS02440	yhdH	oxidoreductase	acrylyl-CoA reductase	GO-TERMS, REACTIONS, PRODUCT-SYNONYMS, GENE-SYNONYMS, PRODUCT, GENE-NAME
FORC82_RS02445	EG10018			RNase E specificity factor CsrD	regulator of CsrB and CsrC decay	GO-TERMS, PRODUCT-SYNONYMS, GENE-SYNONYMS, PRODUCT
FORC82_RS02455	EG10608	FORC82_RS02455	mreB	rod shape-determining protein	dynamic cytoskeletal protein MreB	GO-TERMS, PRODUCT-SYNONYMS, GENE-SYNONYMS, PRODUCT, GENE-NAME
FORC82_RS02460	EG10609			rod shape-determining protein MreC	cell shape determining protein MreC	GO-TERMS, PRODUCT-SYNONYMS, PRODUCT
FORC82_RS02465	EG10610			rod shape-determining protein MreD	cell shape determining protein MreD	GO-TERMS, PRODUCT-SYNONYMS, PRODUCT
FORC82_RS02470	EG11298	FORC82_RS02470	yhdE			GO-TERMS, REACTIONS, PRODUCT-SYNONYMS, GENE-NAME
FORC82_RS02475	EG11299	FORC82_RS02475	rng	ribonuclease G	RNase G	GO-TERMS, REACTIONS, PRODUCT-SYNONYMS, GENE-SYNONYMS, PRODUCT, GENE-NAME
FORC82_RS02485	G7689			metalloprotease TldD	metalloprotease subunit TldD	CPLX-RXNS, GO-TERMS, COMPLEXES, REACTIONS, PRODUCT-SYNONYMS, GENE-SYNONYMS, PRODUCT
FORC82_RS02490	G7688			HTH-type transcriptional activator AaeR	LysR-type transcriptional regulator AaeR	GO-TERMS, PRODUCT-SYNONYMS, GENE-SYNONYMS, PRODUCT
FORC82_RS02500	G7686			p-hydroxybenzoic acid efflux pump subunit AaeA	aromatic carboxylic acid efflux pump membrane fusion protein	CPLX-RXNS, GO-TERMS, COMPLEXES, REACTIONS, PRODUCT-SYNONYMS, GENE-SYNONYMS, PRODUCT
FORC82_RS02505	G7685			p-hydroxybenzoic acid efflux pump subunit AaeB	aromatic carboxylic acid efflux pump subunit AaeB	GO-TERMS, REACTIONS, PRODUCT-SYNONYMS, GENE-SYNONYMS, PRODUCT
FORC82_RS02515	G7683			peroxide/acid stress response protein YhcN	DUF1471 domain-containing stress-induced protein YhcN	GO-TERMS, PRODUCT-SYNONYMS, PRODUCT
FORC82_RS02520	EG10070			transcriptional regulator ArgR	DNA-binding transcriptional dual regulator ArgR	GO-TERMS, PRODUCT-SYNONYMS, GENE-SYNONYMS, PRODUCT
FORC82_RS02525	EG10576	FORC82_RS02525	mdh			GO-TERMS, PRODUCT-SYNONYMS, GENE-NAME
FORC82_RS02530	EG11652			serine endoprotease DegS	serine endoprotease	GO-TERMS, REACTIONS, PRODUCT-SYNONYMS, GENE-SYNONYMS, PRODUCT
FORC82_RS02535	G7682			serine endoprotease DegQ	periplasmic serine endoprotease	GO-TERMS, REACTIONS, PRODUCT-SYNONYMS, GENE-SYNONYMS, PRODUCT
FORC82_RS02545	G7680					GO-TERMS, PRODUCT-SYNONYMS, GENE-SYNONYMS
FORC82_RS02560	EG10977	FORC82_RS02560	sspA			GO-TERMS, PRODUCT-SYNONYMS, GENE-SYNONYMS, GENE-NAME
FORC82_RS02565	EG10978					GO-TERMS, PRODUCT-SYNONYMS
FORC82_RS02575	G7678	FORC82_RS02575	nanR	transcriptional regulator NanR	DNA-binding transcriptional dual regulator NanR	GO-TERMS, PRODUCT-SYNONYMS, GENE-SYNONYMS, PRODUCT, GENE-NAME
FORC82_RS02580	EG10637					GO-TERMS, REACTIONS, PRODUCT-SYNONYMS, GENE-SYNONYMS, PRODUCT
FORC82_RS02585	G436	FORC82_RS02585	nanT	sialic acid transporter NanT	N-acetylneuraminate:H+ symporter	GO-TERMS, REACTIONS, PRODUCT-SYNONYMS, PRODUCT, GENE-NAME
FORC82_RS02590	G7677	FORC82_RS02590	nanE	N-acetylmannosamine-6-phosphate 2-epimerase	putative N-acetylmannosamine-6-phosphate epimerase	GO-TERMS, REACTIONS, PRODUCT-SYNONYMS, GENE-SYNONYMS, PRODUCT, GENE-NAME
FORC82_RS02595	G7676	FORC82_RS02595	nanK			GO-TERMS, REACTIONS, PRODUCT-SYNONYMS, GENE-SYNONYMS, PRODUCT, GENE-NAME
FORC82_RS02625	EG10404	FORC82_RS02625	gltD	glutamate synthase subunit beta	glutamate synthase subunit GltD	CPLX-RXNS, GO-TERMS, COMPLEXES, PRODUCT-SYNONYMS, GENE-SYNONYMS, PRODUCT, GENE-NAME
FORC82_RS02630	EG10403			glutamate synthase large subunit	glutamate synthase subunit GltB	GO-TERMS, REACTIONS, PRODUCT-SYNONYMS, GENE-SYNONYMS, PRODUCT
FORC82_RS02640	EG10062			aerobic respiration two-component sensor histidine kinase ArcB	sensor histidine kinase ArcB	GO-TERMS, REACTIONS, PRODUCT-SYNONYMS, PRODUCT
FORC82_RS02650	G7668	FORC82_RS02650	mtgA	monofunctional biosynthetic peptidoglycan transglycosylase	peptidoglycan glycosyltransferase MtgA	GO-TERMS, REACTIONS, PRODUCT-SYNONYMS, GENE-SYNONYMS, PRODUCT, GENE-NAME
FORC82_RS02660	EG12147	FORC82_RS02660	npr	PTS phosphocarrier protein NPr	phosphorelay protein NPr	GO-TERMS, PRODUCT-SYNONYMS, GENE-SYNONYMS, PRODUCT, GENE-NAME
FORC82_RS02665	EG12146			RNase adapter RapZ	RNase adaptor protein RapZ	GO-TERMS, PRODUCT-SYNONYMS, GENE-SYNONYMS, PRODUCT
FORC82_RS02670	EG11682			PTS IIA-like nitrogen regulatory protein PtsN	phosphotransferase system enzyme IIA(Ntr)	GO-TERMS, PRODUCT-SYNONYMS, GENE-SYNONYMS, PRODUCT
FORC82_RS02675	EG11681	FORC82_RS02675	hpf	ribosome hibernation promoting factor	ribosome hibernation-promoting factor	GO-TERMS, PRODUCT-SYNONYMS, GENE-SYNONYMS, PRODUCT, GENE-NAME
FORC82_RS02680	EG10898	FORC82_RS02680	rpoN	RNA polymerase factor sigma-54	RNA polymerase, sigma 54 (sigma N) factor	GO-TERMS, COMPLEXES, PRODUCT-SYNONYMS, GENE-SYNONYMS, PRODUCT, GENE-NAME
FORC82_RS02685	EG11680	FORC82_RS02685	lptB	lipopolysaccharide ABC transporter ATP-binding protein	lipopolysaccharide transport system ATP binding protein LptB	CPLX-RXNS, GO-TERMS, COMPLEXES, PRODUCT-SYNONYMS, GENE-SYNONYMS, PRODUCT, GENE-NAME
FORC82_RS02690	G7665			lipopolysaccharide ABC transporter substrate-binding protein LptA	lipopolysaccharide transport system protein LptA	GO-TERMS, PRODUCT-SYNONYMS, GENE-SYNONYMS, PRODUCT
FORC82_RS02695	G7664			LPS export ABC transporter periplasmic protein LptC	lipopolysaccharide transport system protein LptC	GO-TERMS, PRODUCT-SYNONYMS, GENE-SYNONYMS, PRODUCT
FORC82_RS02705	G7662			arabinose-5-phosphate isomerase KdsD	D-arabinose 5-phosphate isomerase KdsD	GO-TERMS, REACTIONS, PRODUCT-SYNONYMS, GENE-SYNONYMS, PRODUCT
FORC82_RS02715	EG12801			phospholipid ABC transporter ATP-binding protein MlaF	intermembrane phospholipid transport system, ATP binding subunit MlaF	GO-TERMS, COMPLEXES, REACTIONS, PRODUCT-SYNONYMS, GENE-SYNONYMS, PRODUCT
FORC82_RS02720	EG12800			lipid asymmetry maintenance ABC transporter permease subunit MlaE	intermembrane phospholipid transport system, integral membrane subunit MlaE	GO-TERMS, PRODUCT-SYNONYMS, GENE-SYNONYMS, PRODUCT
FORC82_RS02725	EG12799			outer membrane lipid asymmetry maintenance protein MlaD	intermembrane phospholipid transport system, substrate binding protein MlaD	GO-TERMS, PRODUCT-SYNONYMS, GENE-SYNONYMS, PRODUCT
FORC82_RS02730	G7659			phospholipid-binding protein MlaC	intermembrane phospholipid transport system - periplasmic binding protein	GO-TERMS, PRODUCT-SYNONYMS, GENE-SYNONYMS, PRODUCT
FORC82_RS02735	G7658			lipid asymmetry maintenance protein MlaB	intermembrane phospholipid transport system protein MlaB	GO-TERMS, PRODUCT-SYNONYMS, GENE-SYNONYMS, PRODUCT
FORC82_RS02745	EG11358					GO-TERMS, REACTIONS, PRODUCT-SYNONYMS, GENE-SYNONYMS, PRODUCT
FORC82_RS02755	EG10017	FORC82_RS02755	ispB	octaprenyl-diphosphate synthase	all-trans-octaprenyl-diphosphate synthase	GO-TERMS, REACTIONS, PRODUCT-SYNONYMS, GENE-SYNONYMS, PRODUCT, GENE-NAME
FORC82_RS02775	G7656	FORC82_RS02775	obgE			GO-TERMS, REACTIONS, PRODUCT-SYNONYMS, GENE-SYNONYMS, GENE-NAME
FORC82_RS02780	EG10202	FORC82_RS02780	dacB	serine-type D-Ala-D-Ala carboxypeptidase	peptidoglycan DD-endopeptidase DacB	GO-TERMS, REACTIONS, PRODUCT-SYNONYMS, PRODUCT, GENE-NAME
FORC82_RS02785	EG10415					GO-TERMS, PRODUCT-SYNONYMS
FORC82_RS02790	EG12794			ribosome assembly RNA-binding protein YhbY	ribosome assembly factor YhbY	GO-TERMS, PRODUCT-SYNONYMS, PRODUCT
FORC82_RS02795	EG11507			23S rRNA (uridine(2552)-2'-O)-methyltransferase RlmE	23S rRNA 2'-O-ribose U2552 methyltransferase	GO-TERMS, REACTIONS, PRODUCT-SYNONYMS, GENE-SYNONYMS, PRODUCT
FORC82_RS02800	EG11506					CPLX-RXNS, GO-TERMS, COMPLEXES, PRODUCT-SYNONYMS, GENE-SYNONYMS
FORC82_RS02805	EG50011	FORC82_RS02805	folP			GO-TERMS, PRODUCT-SYNONYMS, GENE-SYNONYMS, GENE-NAME
FORC82_RS02810	EG11553	FORC82_RS02810	glmM			GO-TERMS, REACTIONS, PRODUCT-SYNONYMS, GENE-SYNONYMS, GENE-NAME
FORC82_RS02840	EG11179					GO-TERMS, PRODUCT-SYNONYMS, GENE-SYNONYMS
FORC82_RS02845	EG10665					GO-TERMS, PRODUCT-SYNONYMS
FORC82_RS02850	EG10505	FORC82_RS02850	infB			GO-TERMS, PRODUCT-SYNONYMS, GENE-SYNONYMS, GENE-NAME
FORC82_RS02855	EG11178			30S ribosome-binding factor RbfA	30S ribosome binding factor	GO-TERMS, PRODUCT-SYNONYMS, GENE-SYNONYMS, PRODUCT
FORC82_RS02860	EG11177			tRNA pseudouridine(55) synthase TruB	tRNA pseudouridine55 synthase	GO-TERMS, REACTIONS, PRODUCT-SYNONYMS, GENE-SYNONYMS, PRODUCT
FORC82_RS02870	EG10743			polyribonucleotide nucleotidyltransferase	polynucleotide phosphorylase	GO-TERMS, COMPLEXES, REACTIONS, PRODUCT-SYNONYMS, GENE-SYNONYMS, PRODUCT
FORC82_RS02875	EG12371					GO-TERMS, PRODUCT-SYNONYMS, GENE-SYNONYMS
FORC82_RS02885	EG10215	FORC82_RS02885	deaD	DEAD/DEAH family ATP-dependent RNA helicase	ATP-dependent RNA helicase DeaD	GO-TERMS, PRODUCT-SYNONYMS, GENE-SYNONYMS, PRODUCT, GENE-NAME
FORC82_RS02890	EG10617	FORC82_RS02890	mtr	tryptophan permease	tryptophan:H+ symporter Mtr	GO-TERMS, REACTIONS, PRODUCT-SYNONYMS, PRODUCT, GENE-NAME
FORC82_RS02900	G7653	FORC82_RS02900	ubiV	U32 family peptidase	ubiquinone biosynthesis protein UbiV	GO-TERMS, COMPLEXES, PRODUCT-SYNONYMS, GENE-SYNONYMS, PRODUCT, GENE-NAME
FORC82_RS02905	G7652	FORC82_RS02905	ubiU	U32 family peptidase	ubiquinone biosynthesis protein UbiU	GO-TERMS, PRODUCT-SYNONYMS, GENE-SYNONYMS, PRODUCT, GENE-NAME
FORC82_RS02910	G7651	FORC82_RS02910	ubiT	SCP2 domain-containing protein	anaerobic ubiquinone biosynthesis accessory factor UbiT	GO-TERMS, PRODUCT-SYNONYMS, GENE-SYNONYMS, PRODUCT, GENE-NAME
FORC82_RS02920	G7649	FORC82_RS02920	yhbQ	DNA damage response exodeoxyribonuclease YhbQ	DNA damage response nuclease YhbQ	GO-TERMS, REACTIONS, PRODUCT-SYNONYMS, PRODUCT, GENE-NAME
FORC82_RS02930	G7647	FORC82_RS02930	yhbO	type 1 glutamine amidotransferase	protein/nucleic acid deglycase 2	GO-TERMS, REACTIONS, PRODUCT-SYNONYMS, PRODUCT, GENE-NAME
FORC82_RS02950	EG12780			DnaA initiator-associating protein DiaA	DnaA initiator-associating factor for replication initiation	GO-TERMS, PRODUCT-SYNONYMS, GENE-SYNONYMS, PRODUCT
FORC82_RS02960	G7642	FORC82_RS02960	lpoA	penicillin-binding protein activator	outer membrane lipoprotein - activator of MrcA activity	GO-TERMS, PRODUCT-SYNONYMS, GENE-SYNONYMS, PRODUCT, GENE-NAME
FORC82_RS02965	G7641			16S rRNA (cytidine(1402)-2'-O)-methyltransferase	16S rRNA 2'-O-ribose C1402 methyltransferase	GO-TERMS, REACTIONS, PRODUCT-SYNONYMS, GENE-SYNONYMS, PRODUCT
FORC82_RS02970	G7640	FORC82_RS02970	yraK	fimbrial-like adhesin protein	putative fimbrial adhesin YraK	GO-TERMS, PRODUCT-SYNONYMS, PRODUCT, GENE-NAME
FORC82_RS02975	G7639	FORC82_RS02975	yraJ	fimbrial biogenesis outer membrane usher protein	putative fimbrial usher protein YraJ	GO-TERMS, PRODUCT-SYNONYMS, PRODUCT, GENE-NAME
FORC82_RS02980	G7638	FORC82_RS02980	yraI	molecular chaperone	putative fimbrial chaperone YraI	PRODUCT-SYNONYMS, PRODUCT, GENE-NAME
FORC82_RS02985	G7637	FORC82_RS02985	yraH	type 1 fimbrial protein	putative fimbrial protein YraH	GO-TERMS, PRODUCT-SYNONYMS, PRODUCT, GENE-NAME
FORC82_RS02995	G7635			PTS N-acetylgalactosamine transporter subunit IID	galactosamine-specific PTS enzyme IID component	CPLX-RXNS, GO-TERMS, COMPLEXES, PRODUCT-SYNONYMS, GENE-SYNONYMS, PRODUCT
FORC82_RS03000	EG12770	FORC82_RS03000	agaC	N-acetylgalactosamine permease IIC component 1	galactosamine-specific PTS enzyme IIC component	GO-TERMS, REACTIONS, PRODUCT-SYNONYMS, GENE-SYNONYMS, PRODUCT, GENE-NAME
FORC82_RS03005	EG12769			PTS N-acetylgalactosamine transporter subunit IIB	galactosamine-specific PTS enzyme IIB component	PRODUCT-SYNONYMS, GENE-SYNONYMS, PRODUCT
FORC82_RS03010	EG12768			tagatose-bisphosphate aldolase subunit KbaY	tagatose-1,6-bisphosphate aldolase 1 subunit KbaY	CPLX-RXNS, GO-TERMS, COMPLEXES, PRODUCT-SYNONYMS, GENE-SYNONYMS, PRODUCT
FORC82_RS03045	G7631			tagatose-bisphosphate aldolase subunit KbaZ	tagatose-1,6-bisphosphate aldolase 1 subunit KbaZ	PRODUCT-SYNONYMS, GENE-SYNONYMS, PRODUCT
FORC82_RS03050	G7630	FORC82_RS03050	agaR	DeoR family transcriptional regulator	DNA-binding transcriptional repressor AgaR	GO-TERMS, PRODUCT-SYNONYMS, GENE-SYNONYMS, PRODUCT, GENE-NAME
FORC82_RS03065	EG12522					GO-TERMS, PRODUCT-SYNONYMS, GENE-SYNONYMS, PRODUCT
FORC82_RS03070	EG12760	FORC82_RS03070	garP	MFS transporter	galactarate/D-glucarate transporter GarP	GO-TERMS, REACTIONS, PRODUCT-SYNONYMS, GENE-SYNONYMS, PRODUCT, GENE-NAME
FORC82_RS03075	EG10016			2-dehydro-3-deoxyglucarate aldolase	alpha-dehydro-beta-deoxy-D-glucarate aldolase	GO-TERMS, REACTIONS, PRODUCT-SYNONYMS, GENE-SYNONYMS, PRODUCT
FORC82_RS03080	EG11176	FORC82_RS03080	garR	2-hydroxy-3-oxopropionate reductase	tartronate semialdehyde reductase	GO-TERMS, REACTIONS, PRODUCT-SYNONYMS, GENE-SYNONYMS, PRODUCT, GENE-NAME
FORC82_RS03085	EG11175			glycerate 2-kinase	glycerate 2-kinase 1	GO-TERMS, PRODUCT-SYNONYMS, GENE-SYNONYMS, PRODUCT
FORC82_RS03110	EG10989			transcriptional regulator TdcA	DNA-binding transcriptional activator TdcA	GO-TERMS, PRODUCT-SYNONYMS, PRODUCT
FORC82_RS03115	EG10990			bifunctional threonine ammonia-lyase/L-serine ammonia-lyase TdcB	catabolic threonine dehydratase	GO-TERMS, REACTIONS, PRODUCT-SYNONYMS, GENE-SYNONYMS, PRODUCT
FORC82_RS03120	EG10991			threonine/serine transporter TdcC	threonine/serine:H+ symporter	GO-TERMS, REACTIONS, PRODUCT-SYNONYMS, PRODUCT
FORC82_RS03125	EG11172	FORC82_RS03125	tdcD			GO-TERMS, REACTIONS, PRODUCT-SYNONYMS, GENE-SYNONYMS, GENE-NAME
FORC82_RS03130	G7627	FORC82_RS03130	tdcE	2-ketobutyrate formate-lyase/pyruvate formate-lyase	2-ketobutyrate formate-lyase/pyruvate formate-lyase 4	GO-TERMS, REACTIONS, PRODUCT-SYNONYMS, GENE-SYNONYMS, PRODUCT, GENE-NAME
FORC82_RS03140	G7624	FORC82_RS03140	tdcG	L-serine dehydratase TdcG	L-serine deaminase III	GO-TERMS, REACTIONS, PRODUCT-SYNONYMS, GENE-SYNONYMS, PRODUCT, GENE-NAME
FORC82_RS03150	G7622	FORC82_RS03150	cyuA	serine dehydratase subunit alpha family protein	putative L-cysteine desulfidase CyuA	GO-TERMS, REACTIONS, PRODUCT-SYNONYMS, GENE-SYNONYMS, PRODUCT, GENE-NAME
FORC82_RS03180	G7616	FORC82_RS03180	yqjG	glutathione S-transferase family protein	glutathionyl-hydroquinone reductase YqjG	GO-TERMS, REACTIONS, PRODUCT-SYNONYMS, PRODUCT, GENE-NAME
FORC82_RS03200	G7612	FORC82_RS03200	yqjD	DUF883 domain-containing protein	ribosome- and membrane-associated DUF883 domain-containing protein YqjD	GO-TERMS, PRODUCT-SYNONYMS, PRODUCT, GENE-NAME
FORC82_RS03210	G7610			EnvZ/OmpR regulon moderator MzrA	modulator protein MzrA	GO-TERMS, PRODUCT-SYNONYMS, GENE-SYNONYMS, PRODUCT
FORC82_RS03215	G7609	FORC82_RS03215	yqjA	DedA family protein	DedA family protein YqjA	GO-TERMS, PRODUCT-SYNONYMS, GENE-SYNONYMS, PRODUCT, GENE-NAME
FORC82_RS03220	EG12739			transcriptional regulator ExuR	DNA-binding transcriptional repressor ExuR	GO-TERMS, PRODUCT-SYNONYMS, PRODUCT
FORC82_RS03225	EG12738	FORC82_RS03225	exuT	MFS transporter	hexuronate transporter	GO-TERMS, REACTIONS, PRODUCT-SYNONYMS, PRODUCT, GENE-NAME
FORC82_RS03230	G81			glucuronate isomerase	D-glucoronate/D-galacturonate isomerase	GO-TERMS, REACTIONS, PRODUCT-SYNONYMS, GENE-SYNONYMS, PRODUCT
FORC82_RS03235	EG12734	FORC82_RS03235	uxaA	altronate dehydratase	D-altronate dehydratase	GO-TERMS, REACTIONS, PRODUCT-SYNONYMS, GENE-SYNONYMS, PRODUCT, GENE-NAME
FORC82_RS03240	G7608	FORC82_RS03240	ygjV	YgjV family protein	inner membrane protein	GO-TERMS, PRODUCT-SYNONYMS, PRODUCT, GENE-NAME
FORC82_RS03245	EG12732			serine/threonine transporter SstT	serine/threonine:Na+ symporter	GO-TERMS, REACTIONS, PRODUCT-SYNONYMS, GENE-SYNONYMS, PRODUCT
FORC82_RS03270	G7603			23S rRNA (guanine(1835)-N(2))-methyltransferase RlmG	23S rRNA m2G1835 methyltransferase	GO-TERMS, REACTIONS, PRODUCT-SYNONYMS, GENE-SYNONYMS, PRODUCT
FORC82_RS03275	G7602	FORC82_RS03275	higB	mRNA interferase HigB	ribosome-dependent mRNA interferase toxin HigB	GO-TERMS, COMPLEXES, REACTIONS, PRODUCT-SYNONYMS, GENE-SYNONYMS, PRODUCT, GENE-NAME
FORC82_RS03280	G7601	FORC82_RS03280	higA	type II toxin-antitoxin system antitoxin HigA	antitoxin/DNA-binding transcriptional repressor HigA	GO-TERMS, PRODUCT-SYNONYMS, GENE-SYNONYMS, PRODUCT, GENE-NAME
FORC82_RS03285	G36	FORC82_RS03285	fadH	NADPH-dependent 2,4-dienoyl-CoA reductase	2,4-dienoyl-CoA reductase	GO-TERMS, REACTIONS, PRODUCT-SYNONYMS, GENE-SYNONYMS, PRODUCT, GENE-NAME
FORC82_RS03290	G7599	FORC82_RS03290	ygjK	alpha-glucosidase	glycoside hydrolase	GO-TERMS, REACTIONS, PRODUCT-SYNONYMS, PRODUCT, GENE-NAME
FORC82_RS03305	EG10253	FORC82_RS03305	ebgC	beta-galactosidase subunit beta	DUF386 domain-containing evolved beta-D-galactosidase subunit beta	GO-TERMS, COMPLEXES, PRODUCT-SYNONYMS, PRODUCT, GENE-NAME
FORC82_RS03310	EG10252			beta-galactosidase subunit alpha	evolved beta-D-galactosidase subunit alpha	GO-TERMS, PRODUCT-SYNONYMS, PRODUCT
FORC82_RS03315	EG10254			transcriptional regulator EbgR	DNA-binding transcriptional repressor EbgR	GO-TERMS, PRODUCT-SYNONYMS, PRODUCT
FORC82_RS03325	G7596	ygjG	patA			GO-TERMS, REACTIONS, PRODUCT-SYNONYMS, GENE-SYNONYMS, GENE-NAME
FORC82_RS03330	G7595	FORC82_RS03330	aer	PAS domain S-box protein	aerotaxis sensor receptor, flavoprotein	GO-TERMS, PRODUCT-SYNONYMS, GENE-SYNONYMS, PRODUCT, GENE-NAME
FORC82_RS03340	G7593	FORC82_RS03340	nfeF	NADPH-dependent ferric chelate reductase	NADPH-dependent ferric-chelate reductase	GO-TERMS, REACTIONS, PRODUCT-SYNONYMS, GENE-SYNONYMS, PRODUCT, GENE-NAME
FORC82_RS03350	EG12717	FORC82_RS03350	mug	G/U mismatch-specific DNA glycosylase	stationary phase mismatch/uracil DNA glycosylase	GO-TERMS, REACTIONS, PRODUCT-SYNONYMS, GENE-SYNONYMS, PRODUCT, GENE-NAME
FORC82_RS03355	EG10896			RNA polymerase sigma factor RpoD	RNA polymerase, sigma 70 (sigma D) factor	GO-TERMS, COMPLEXES, PRODUCT-SYNONYMS, GENE-SYNONYMS, PRODUCT
FORC82_RS03360	EG10239	FORC82_RS03360	dnaG			GO-TERMS, PRODUCT-SYNONYMS, GENE-SYNONYMS, GENE-NAME
FORC82_RS03370	EG11171			tRNA (adenosine(37)-N6)-threonylcarbamoyltransferase complex transferase subunit TsaD	N6-L-threonylcarbamoyladenine synthase, TsaD subunit	CPLX-RXNS, GO-TERMS, COMPLEXES, REACTIONS, PRODUCT-SYNONYMS, GENE-SYNONYMS, PRODUCT
FORC82_RS03375	EG12393	FORC82_RS03375	ttdT	L-tartrate/succinate antiporter	L-tartrate:succinate antiporter	GO-TERMS, REACTIONS, PRODUCT-SYNONYMS, GENE-SYNONYMS, PRODUCT, GENE-NAME
FORC82_RS03380	EG11169	FORC82_RS03380	ttdB			GO-TERMS, COMPLEXES, PRODUCT-SYNONYMS, GENE-SYNONYMS, PRODUCT, GENE-NAME
FORC82_RS03385	EG11168	FORC82_RS03385	ttdA			GO-TERMS, PRODUCT-SYNONYMS, GENE-SYNONYMS, PRODUCT, GENE-NAME
FORC82_RS03390	EG12694	FORC82_RS03390	ttdR	DNA-binding transcriptional activator TtdR	DNA-binding transcriptional activator Dan	GO-TERMS, PRODUCT-SYNONYMS, GENE-SYNONYMS, PRODUCT, GENE-NAME
FORC82_RS03400	EG11673			bifunctional dihydroneopterin aldolase/7,8-dihydroneopterin epimerase	dihydroneopterin aldolase	GO-TERMS, REACTIONS, PRODUCT-SYNONYMS, GENE-SYNONYMS, PRODUCT
FORC82_RS03405	EG11665	FORC82_RS03405	bacA	undecaprenyl-diphosphate phosphatase	undecaprenyl pyrophosphate phosphatase	GO-TERMS, REACTIONS, PRODUCT-SYNONYMS, GENE-SYNONYMS, PRODUCT, GENE-NAME
FORC82_RS03410	EG10136	FORC82_RS03410	cca	fused tRNA nucleotidyltransferase/2',3'-cyclic phosphodiesterase/2' nucleotidase/phosphatase Cca	fused CCA tRNA nucleotidyltransferase/phosphohydrolase	GO-TERMS, REACTIONS, PRODUCT-SYNONYMS, PRODUCT, GENE-NAME
FORC82_RS03420	EG11603	FORC82_RS03420	ygiF			GO-TERMS, PRODUCT-SYNONYMS, GENE-NAME
FORC82_RS03425	EG11602			bifunctional [glutamate--ammonia ligase]-adenylyl-L-tyrosine phosphorylase/[glutamate--ammonia-ligase] adenylyltransferase	fused glutamine synthetase deadenylase/glutamine synthetase adenylyltransferase	GO-TERMS, REACTIONS, PRODUCT-SYNONYMS, PRODUCT
FORC82_RS03430	G7590			bifunctional D-glycero-beta-D-manno-heptose-7-phosphate kinase/D-glycero-beta-D-manno-heptose 1-phosphate adenylyltransferase HldE	fused heptose 7-phosphate kinase/heptose 1-phosphate adenyltransferase	GO-TERMS, REACTIONS, PRODUCT-SYNONYMS, GENE-SYNONYMS, PRODUCT
FORC82_RS03450	EG11381			cell surface composition regulator GlgS	surface composition regulator	GO-TERMS, PRODUCT-SYNONYMS, GENE-SYNONYMS, PRODUCT
FORC82_RS03455	G7582	FORC82_RS03455	ubiK	accessory factor UbiK family protein	ubiquinone biosynthesis accessory factor UbiK	GO-TERMS, COMPLEXES, PRODUCT-SYNONYMS, GENE-SYNONYMS, PRODUCT, GENE-NAME
FORC82_RS03460	EG10465					GO-TERMS, PRODUCT-SYNONYMS, GENE-SYNONYMS
FORC82_RS03465	EG11167			zinc transporter ZupT	heavy metal divalent cation transporter ZupT	GO-TERMS, REACTIONS, PRODUCT-SYNONYMS, GENE-SYNONYMS, PRODUCT
FORC82_RS03470	EG11166					GO-TERMS, PRODUCT-SYNONYMS
FORC82_RS03480	EG11164	FORC82_RS03480	ygiB	DUF1190 family protein	DUF1190 domain-containing protein YgiB	GO-TERMS, PRODUCT-SYNONYMS, PRODUCT, GENE-NAME
FORC82_RS03500	G7579			3',5'-cyclic-AMP phosphodiesterase	cAMP phosphodiesterase	GO-TERMS, REACTIONS, PRODUCT-SYNONYMS, GENE-SYNONYMS, PRODUCT
FORC82_RS03510	EG10687					CPLX-RXNS, GO-TERMS, COMPLEXES, PRODUCT-SYNONYMS, GENE-SYNONYMS
FORC82_RS03520	EG12656	FORC82_RS03520	mdaB			GO-TERMS, REACTIONS, PRODUCT-SYNONYMS, GENE-SYNONYMS, GENE-NAME
FORC82_RS03530	G7575			two-component system response regulator QseB	DNA-binding transcriptional activator QseB	GO-TERMS, PRODUCT-SYNONYMS, GENE-SYNONYMS, PRODUCT
FORC82_RS03535	G7574	FORC82_RS03535	ygiW	YgiW/YdeI family stress tolerance OB fold protein	BOF family protein YgiW	GO-TERMS, PRODUCT-SYNONYMS, GENE-SYNONYMS, PRODUCT, GENE-NAME
FORC82_RS03540	G7573	FORC82_RS03540	ygiV	transcriptional regulator	DNA-binding transcriptional repressor YgiV	GO-TERMS, PRODUCT-SYNONYMS, PRODUCT, GENE-NAME
FORC82_RS03545	EG10686	FORC82_RS03545	parC	DNA topoisomerase 4 subunit A	DNA topoisomerase IV subunit A	GO-TERMS, PRODUCT-SYNONYMS, PRODUCT, GENE-NAME
FORC82_RS03550	EG11377	FORC82_RS03550	plsC			GO-TERMS, REACTIONS, PRODUCT-SYNONYMS, GENE-SYNONYMS, PRODUCT, GENE-NAME
FORC82_RS03555	EG11376			cell division protein FtsP	cell division protein required during stress conditions	GO-TERMS, PRODUCT-SYNONYMS, GENE-SYNONYMS, PRODUCT
FORC82_RS03585	G7565			2,5-didehydrogluconate reductase DkgA	methylglyoxal reductase DkgA	GO-TERMS, REACTIONS, PRODUCT-SYNONYMS, GENE-SYNONYMS, PRODUCT
FORC82_RS03590	G7564	FORC82_RS03590	yqhD	alcohol dehydrogenase	NADPH-dependent aldehyde reductase YqhD	GO-TERMS, REACTIONS, PRODUCT-SYNONYMS, PRODUCT, GENE-NAME
FORC82_RS03595	G7563	FORC82_RS03595	yqhC	AraC family transcriptional regulator	DNA-binding transcriptional activator YqhC	GO-TERMS, PRODUCT-SYNONYMS, PRODUCT, GENE-NAME
FORC82_RS03600	EG11824	FORC82_RS03600	yghB	DedA family protein	DedA family protein YghB	GO-TERMS, PRODUCT-SYNONYMS, PRODUCT, GENE-NAME
FORC82_RS03605	EG10583			cystathionine beta-lyase	cystathionine beta-lyase / L-cysteine desulfhydrase / alanine racemase	GO-TERMS, REACTIONS, PRODUCT-SYNONYMS, PRODUCT
FORC82_RS03620	EG11292	FORC82_RS03620	yghA	NADP(+)-dependent aldehyde reductase	NADP+-dependent aldehyde reductase	GO-TERMS, REACTIONS, PRODUCT-SYNONYMS, PRODUCT, GENE-NAME
FORC82_RS03630	G7558	FORC82_RS03630	gpr			GO-TERMS, REACTIONS, PRODUCT-SYNONYMS, GENE-SYNONYMS, GENE-NAME
FORC82_RS03645	G7554	FORC82_RS03645	hybO			CPLX-RXNS, GO-TERMS, COMPLEXES, REACTIONS, PRODUCT-SYNONYMS, GENE-SYNONYMS, GENE-NAME
FORC82_RS03650	EG11799			hydrogenase 2 operon protein HybA	hydrogenase 2 iron-sulfur protein	GO-TERMS, REACTIONS, PRODUCT-SYNONYMS, GENE-SYNONYMS, PRODUCT
FORC82_RS03655	EG11800	FORC82_RS03655	hybB	Ni/Fe-hydrogenase cytochrome b subunit	hydrogenase 2 membrane subunit	GO-TERMS, PRODUCT-SYNONYMS, PRODUCT, GENE-NAME
FORC82_RS03660	EG11801	FORC82_RS03660	hybC			GO-TERMS, REACTIONS, PRODUCT-SYNONYMS, GENE-NAME
FORC82_RS03665	EG11802	FORC82_RS03665	hybD	HyaD/HybD family hydrogenase maturation endopeptidase	hydrogenase 2 maturation protease	GO-TERMS, REACTIONS, PRODUCT-SYNONYMS, PRODUCT, GENE-NAME
FORC82_RS03670	EG11803	FORC82_RS03670	hybE	hydrogenase-2 assembly chaperone	hydrogenase 2-specific chaperone	GO-TERMS, PRODUCT-SYNONYMS, PRODUCT, GENE-NAME
FORC82_RS03675	EG11804	hypA	hybF	hydrogenase maturation nickel metallochaperone HypA	hydrogenase maturation protein HybF	GO-TERMS, PRODUCT-SYNONYMS, PRODUCT, GENE-NAME
FORC82_RS03680	EG11805	FORC82_RS03680	hybG	hydrogenase 2 maturation protein	hydrogenase maturation factor HybG	GO-TERMS, PRODUCT-SYNONYMS, PRODUCT, GENE-NAME
FORC82_RS03685	G7553			glutathione-dependent disulfide-bond oxidoreductase	disulfide reductase / organic hydroperoxide reductase	GO-TERMS, REACTIONS, PRODUCT-SYNONYMS, PRODUCT
FORC82_RS03690	EG12882	FORC82_RS03690	gss	bifunctional glutathionylspermidine amidase/synthase	fused glutathionylspermidine amidase / glutathionylspermidine synthetase	GO-TERMS, REACTIONS, PRODUCT-SYNONYMS, GENE-SYNONYMS, PRODUCT, GENE-NAME
FORC82_RS03700	G7547	FORC82_RS03700	yghO	DNA-binding protein	putative DNA-binding transcriptional regulator YghO	GO-TERMS, PRODUCT-SYNONYMS, PRODUCT, GENE-NAME
FORC82_RS03705	G7546			transcriptional regulator GlcC	DNA-binding transcriptional dual regulator GlcC	GO-TERMS, PRODUCT-SYNONYMS, GENE-SYNONYMS, PRODUCT
FORC82_RS03710	G7545			glycolate oxidase subunit GlcD	glycolate dehydrogenase, putative FAD-linked subunit	CPLX-RXNS, GO-TERMS, COMPLEXES, PRODUCT-SYNONYMS, GENE-SYNONYMS, PRODUCT
FORC82_RS03715	G7544			glycolate oxidase subunit GlcE	glycolate dehydrogenase, putative FAD-binding subunit	GO-TERMS, PRODUCT-SYNONYMS, GENE-SYNONYMS, PRODUCT
FORC82_RS03720	G0-8601			glycolate oxidase subunit GlcF	glycolate dehydrogenase, putative iron-sulfur subunit	GO-TERMS, PRODUCT-SYNONYMS, GENE-SYNONYMS, PRODUCT
FORC82_RS03730	EG20080					GO-TERMS, PRODUCT-SYNONYMS, GENE-SYNONYMS, PRODUCT
FORC82_RS03735	G7542			glycolate permease GlcA	glycolate/lactate:H+ symporter GlcA	GO-TERMS, REACTIONS, PRODUCT-SYNONYMS, GENE-SYNONYMS, PRODUCT
FORC82_RS03745	G7539	FORC82_RS03745	pppA			GO-TERMS, REACTIONS, PRODUCT-SYNONYMS, GENE-SYNONYMS, GENE-NAME
FORC82_RS03885	G7085	FORC82_RS03885	cbtA	toxin	CP4-44 prophage; cytoskeleton-binding toxin CbtA	GO-TERMS, PRODUCT-SYNONYMS, GENE-SYNONYMS, PRODUCT, GENE-NAME
FORC82_RS03890	G7084	FORC82_RS03890	cbeA	type IV toxin-antitoxin system YeeU family antitoxin	CP4-44 prophage; cytoskeleton bundling-enhancing antitoxin CbeA	GO-TERMS, PRODUCT-SYNONYMS, GENE-SYNONYMS, PRODUCT, GENE-NAME
FORC82_RS04090	EG11047			sn-glycerol-3-phosphate ABC transporter substrate-binding protein UgpB	sn-glycerol 3-phosphate ABC transporter periplasmic binding protein	CPLX-RXNS, GO-TERMS, COMPLEXES, REACTIONS, PRODUCT-SYNONYMS, GENE-SYNONYMS, PRODUCT
FORC82_RS04210	EG10961	FORC82_RS04210	speC	ornithine decarboxylase	constitutive ornithine decarboxylase	GO-TERMS, PRODUCT-SYNONYMS, PRODUCT, GENE-NAME
FORC82_RS04215	EG10664	FORC82_RS04215	nupG	nucleoside permease	nucleoside:H+ symporter NupG	GO-TERMS, REACTIONS, PRODUCT-SYNONYMS, PRODUCT, GENE-NAME
FORC82_RS04220	G7533			membrane-bound lytic murein transglycosylase MltC	membrane-bound lytic murein transglycosylase C	GO-TERMS, REACTIONS, PRODUCT-SYNONYMS, GENE-SYNONYMS, PRODUCT
FORC82_RS04225	G7532	FORC82_RS04225	yggX	oxidative damage protection protein	putative Fe2+-trafficking protein	GO-TERMS, PRODUCT-SYNONYMS, PRODUCT, GENE-NAME
FORC82_RS04230	EG10627	FORC82_RS04230	mutY			REACTIONS, PRODUCT-SYNONYMS, GENE-SYNONYMS, GENE-NAME
FORC82_RS04235	EG11779			tRNA (guanosine(46)-N7)-methyltransferase TrmB	tRNA m7G46 methyltransferase	GO-TERMS, REACTIONS, PRODUCT-SYNONYMS, GENE-SYNONYMS, PRODUCT
FORC82_RS04245	EG12705	FORC82_RS04245	yggN	DUF2884 family protein	DUF2884 domain-containing protein YggN	GO-TERMS, PRODUCT-SYNONYMS, GENE-SYNONYMS, PRODUCT, GENE-NAME
FORC82_RS04250	EG10046	FORC82_RS04250	ansB			GO-TERMS, REACTIONS, PRODUCT-SYNONYMS, GENE-NAME
FORC82_RS04265	G7530	FORC82_RS04265	rdgB	XTP/dITP diphosphatase	dITP/XTP pyrophosphatase	GO-TERMS, REACTIONS, PRODUCT-SYNONYMS, GENE-SYNONYMS, PRODUCT, GENE-NAME
FORC82_RS04275	G7528	FORC82_RS04275	yggT	YggT family protein	uncharacterized protein YggT	GO-TERMS, PRODUCT-SYNONYMS, PRODUCT, GENE-NAME
FORC82_RS04290	G7525	ruvX	yqgF	Holliday junction resolvase RuvX	ribonuclease H-like domain containing nuclease	GO-TERMS, REACTIONS, PRODUCT-SYNONYMS, PRODUCT, GENE-NAME
FORC82_RS04300	EG10419	FORC82_RS04300	gshB	glutathione synthase	glutathione synthetase	GO-TERMS, REACTIONS, PRODUCT-SYNONYMS, GENE-SYNONYMS, PRODUCT, GENE-NAME
FORC82_RS04305	EG12366	FORC82_RS04305	rsmE	16S rRNA (uracil(1498)-N(3))-methyltransferase	16S rRNA m3U1498 methyltransferase	GO-TERMS, REACTIONS, PRODUCT-SYNONYMS, GENE-SYNONYMS, PRODUCT, GENE-NAME
FORC82_RS04310	EG11336			deoxyribonuclease I	DNA-specific endonuclease I	GO-TERMS, REACTIONS, PRODUCT-SYNONYMS, PRODUCT
FORC82_RS04320	EG12148	FORC82_RS04320	galP	sugar porter family MFS transporter	galactose:H+ symporter	GO-TERMS, REACTIONS, PRODUCT-SYNONYMS, GENE-SYNONYMS, PRODUCT, GENE-NAME
FORC82_RS04325	EG10589					GO-TERMS, PRODUCT-SYNONYMS, GENE-SYNONYMS
FORC82_RS04340	G7521	FORC82_RS04340	yqgB			GO-TERMS, PRODUCT-SYNONYMS, GENE-NAME
FORC82_RS04345	EG10959			biosynthetic arginine decarboxylase	arginine decarboxylase, biosynthetic	GO-TERMS, REACTIONS, PRODUCT-SYNONYMS, PRODUCT
FORC82_RS04350	EG10960					GO-TERMS, PRODUCT-SYNONYMS
FORC82_RS04355	EG11291	FORC82_RS04355	loiP			GO-TERMS, REACTIONS, PRODUCT-SYNONYMS, GENE-SYNONYMS, GENE-NAME
FORC82_RS04360	EG11427	tkt	tktA	transketolase	transketolase 1	GO-TERMS, PRODUCT-SYNONYMS, GENE-SYNONYMS, PRODUCT, GENE-NAME
FORC82_RS04365	EG11791	FORC82_RS04365	cmtB	PTS mannitol transporter subunit IIA	mannitol-specific PTS enzyme IIA component CmtB	CPLX-RXNS, COMPLEXES, PRODUCT-SYNONYMS, GENE-SYNONYMS, PRODUCT, GENE-NAME
FORC82_RS04370	EG11792	FORC82_RS04370	cmtA	PTS mannitol transporter subunit IICB	mannitol-specific PTS enzyme IICB component CmtA	GO-TERMS, PRODUCT-SYNONYMS, PRODUCT, GENE-NAME
FORC82_RS04380	EG11245	FORC82_RS04380	yggF	class II fructose-bisphosphatase	fructose 1,6-bisphosphatase YggF	GO-TERMS, REACTIONS, PRODUCT-SYNONYMS, GENE-SYNONYMS, PRODUCT, GENE-NAME
FORC82_RS04385	EG11162	FORC82_RS04385	fumE			GO-TERMS, REACTIONS, PRODUCT-SYNONYMS, GENE-SYNONYMS, GENE-NAME
FORC82_RS04395	EG10368	FORC82_RS04395	epd	erythrose-4-phosphate dehydrogenase	D-erythrose-4-phosphate dehydrogenase	GO-TERMS, REACTIONS, PRODUCT-SYNONYMS, GENE-SYNONYMS, PRODUCT, GENE-NAME
FORC82_RS04400	EG10703	FORC82_RS04400	pgk			GO-TERMS, PRODUCT-SYNONYMS, PRODUCT, GENE-NAME
FORC82_RS04405	EG10282			class II fructose-bisphosphate aldolase	fructose-bisphosphate aldolase class II	GO-TERMS, REACTIONS, PRODUCT-SYNONYMS, GENE-SYNONYMS, PRODUCT
FORC82_RS04410	EG11160			small-conductance mechanosensitive channel MscS	small conductance mechanosensitive channel MscS	GO-TERMS, REACTIONS, PRODUCT-SYNONYMS, GENE-SYNONYMS, PRODUCT
FORC82_RS04415	EG11159			arginine exporter ArgO	L-arginine exporter	GO-TERMS, REACTIONS, PRODUCT-SYNONYMS, GENE-SYNONYMS, PRODUCT
FORC82_RS04430	G7517	FORC82_RS04430	scpC	propionyl-CoA--succinate CoA transferase	propionyl-CoA:succinate CoA transferase	GO-TERMS, REACTIONS, PRODUCT-SYNONYMS, GENE-SYNONYMS, PRODUCT, GENE-NAME
FORC82_RS04435	G7516	FORC82_RS04435	scpB			GO-TERMS, PRODUCT-SYNONYMS, GENE-SYNONYMS, GENE-NAME
FORC82_RS04440	EG11445	meaB	argK	methylmalonyl Co-A mutase-associated GTPase MeaB	methylmalonyl-CoA mutase-interacting GTPase YgfD	GO-TERMS, REACTIONS, PRODUCT-SYNONYMS, GENE-SYNONYMS, PRODUCT, GENE-NAME
FORC82_RS04445	EG11444	FORC82_RS04445	scpA			GO-TERMS, PRODUCT-SYNONYMS, GENE-SYNONYMS, GENE-NAME
FORC82_RS04450	EG10490	FORC82_RS04450	argP	LysR family transcriptional regulator ArgP	DNA-binding transcriptional dual regulator ArgP	GO-TERMS, PRODUCT-SYNONYMS, GENE-SYNONYMS, PRODUCT, GENE-NAME
FORC82_RS04460	EG11443			ribose-5-phosphate isomerase RpiA	ribose-5-phosphate isomerase A	GO-TERMS, REACTIONS, PRODUCT-SYNONYMS, GENE-SYNONYMS, PRODUCT
FORC82_RS04465	EG10944	FORC82_RS04465	serA	D-3-phosphoglycerate dehydrogenase	phosphoglycerate dehydrogenase	GO-TERMS, REACTIONS, PRODUCT-SYNONYMS, PRODUCT, GENE-NAME
FORC82_RS04475	EG11158	FORC82_RS04475	fau	5-formyltetrahydrofolate cyclo-ligase	putative 5-formyltetrahydrofolate cyclo-ligase	GO-TERMS, PRODUCT-SYNONYMS, GENE-SYNONYMS, PRODUCT, GENE-NAME
FORC82_RS04485	EG12878					GO-TERMS, PRODUCT-SYNONYMS, GENE-SYNONYMS
FORC82_RS04495	EG10697	FORC82_RS04495	pepP			GO-TERMS, REACTIONS, PRODUCT-SYNONYMS, GENE-NAME
FORC82_RS04500	EG11324	FORC82_RS04500	ubiH	2-octaprenyl-6-methoxyphenyl hydroxylase	2-octaprenyl-6-methoxyphenol 4-hydroxylase	GO-TERMS, REACTIONS, PRODUCT-SYNONYMS, GENE-SYNONYMS, PRODUCT, GENE-NAME
FORC82_RS04505	EG11333	FORC82_RS04505	ubiI	FAD-dependent 2-octaprenylphenol hydroxylase	2-octaprenylphenol 6-hydroxylase	GO-TERMS, REACTIONS, PRODUCT-SYNONYMS, GENE-SYNONYMS, PRODUCT, GENE-NAME
FORC82_RS04515	EG11442			glycine cleavage system aminomethyltransferase GcvT	aminomethyltransferase	CPLX-RXNS, GO-TERMS, COMPLEXES, REACTIONS, PRODUCT-SYNONYMS, PRODUCT
FORC82_RS04520	EG10371			glycine cleavage system protein GcvH	glycine cleavage system H protein	GO-TERMS, REACTIONS, PRODUCT-SYNONYMS, GENE-SYNONYMS, PRODUCT
FORC82_RS04525	EG11810			aminomethyl-transferring glycine dehydrogenase	glycine decarboxylase	GO-TERMS, REACTIONS, PRODUCT-SYNONYMS, PRODUCT
FORC82_RS04535	G495	FORC82_RS04535	bglA	6-phospho-beta-glucosidase	6-phospho-beta-glucosidase A	GO-TERMS, REACTIONS, PRODUCT-SYNONYMS, GENE-SYNONYMS, PRODUCT, GENE-NAME
FORC82_RS04540	G7513	FORC82_RS04540	yqfB	ASCH domain-containing protein	N4-acetylcytidine amidohydrolase	GO-TERMS, REACTIONS, PRODUCT-SYNONYMS, PRODUCT, GENE-NAME
FORC82_RS04550	G7511			tRNA-modifying protein YgfZ	folate-binding protein	GO-TERMS, PRODUCT-SYNONYMS, GENE-SYNONYMS, PRODUCT
FORC82_RS04555	G7510			FAD assembly factor SdhE	FAD assembly factor	GO-TERMS, PRODUCT-SYNONYMS, GENE-SYNONYMS, PRODUCT
FORC82_RS04560	G7509	FORC82_RS04560	ygfX	membrane protein	protein YgfX	GO-TERMS, PRODUCT-SYNONYMS, GENE-SYNONYMS, PRODUCT, GENE-NAME
FORC82_RS04570	EG11071	FORC82_RS04570	xerD	tyrosine recombinase XerD	site-specific recombinase	GO-TERMS, COMPLEXES, PRODUCT-SYNONYMS, GENE-SYNONYMS, PRODUCT, GENE-NAME
FORC82_RS04575	EG11070			bifunctional protein-disulfide isomerase/oxidoreductase DsbC	protein disulfide isomerase DsbC	GO-TERMS, REACTIONS, PRODUCT-SYNONYMS, GENE-SYNONYMS, PRODUCT
FORC82_RS04580	EG10830			single-stranded-DNA-specific exonuclease RecJ	ssDNA-specific exonuclease RecJ	GO-TERMS, REACTIONS, PRODUCT-SYNONYMS, PRODUCT
FORC82_RS04585	EG10762			peptide chain release factor 2	peptide chain release factor RF2	GO-TERMS, PRODUCT-SYNONYMS, GENE-SYNONYMS, PRODUCT
FORC82_RS04590	EG10552			lysine--tRNA ligase	lysine--tRNA ligase, constitutive	GO-TERMS, REACTIONS, PRODUCT-SYNONYMS, GENE-SYNONYMS, PRODUCT
FORC82_RS04595	G7508	FORC82_RS04595	idi			GO-TERMS, REACTIONS, PRODUCT-SYNONYMS, GENE-SYNONYMS, PRODUCT, GENE-NAME
FORC82_RS04610	G7507	FORC82_RS04610	uacT	purine permease	urate:H+ symporter	GO-TERMS, REACTIONS, PRODUCT-SYNONYMS, GENE-SYNONYMS, PRODUCT, GENE-NAME
FORC82_RS04625	G7503	FORC82_RS04625	ghxQ	NCS2 family permease	guanine/hypoxanthine transporter GhxQ	GO-TERMS, REACTIONS, PRODUCT-SYNONYMS, GENE-SYNONYMS, PRODUCT, GENE-NAME
FORC82_RS04630	G7502					GO-TERMS, REACTIONS, PRODUCT-SYNONYMS, GENE-SYNONYMS, PRODUCT
FORC82_RS04660	G7496					GO-TERMS, PRODUCT-SYNONYMS, GENE-SYNONYMS
FORC82_RS04680	G7492	FORC82_RS04680	hyuA	D-phenylhydantoinase	phenylhydantoinase	GO-TERMS, REACTIONS, PRODUCT-SYNONYMS, GENE-SYNONYMS, PRODUCT, GENE-NAME
FORC82_RS04690	G7490	dpaL	ygeX	diaminopropionate ammonia-lyase	2,3-diaminopropionate ammonia-lyase	GO-TERMS, REACTIONS, PRODUCT-SYNONYMS, PRODUCT, GENE-NAME
FORC82_RS04705	G7487			xanthine dehydrogenase iron sulfur-binding subunit XdhC	putative xanthine dehydrogenase iron-sulfur-binding subunit XdhC	CPLX-RXNS, GO-TERMS, COMPLEXES, PRODUCT-SYNONYMS, GENE-SYNONYMS, PRODUCT
FORC82_RS04710	G7486			xanthine dehydrogenase FAD-binding subunit XdhB	putative xanthine dehydrogenase FAD-binding subunit XdhB	GO-TERMS, PRODUCT-SYNONYMS, GENE-SYNONYMS, PRODUCT
FORC82_RS04715	G7485			xanthine dehydrogenase molybdenum-binding subunit XdhA	putative xanthine dehydrogenase molybdenum-binding subunit XdhA	GO-TERMS, PRODUCT-SYNONYMS, GENE-SYNONYMS, PRODUCT
FORC82_RS04750	G7464	FORC82_RS04750	yqeF	acetyl-CoA C-acetyltransferase	putative acyltransferase	GO-TERMS, REACTIONS, PRODUCT-SYNONYMS, PRODUCT, GENE-NAME
FORC82_RS04755	G7463	FORC82_RS04755	kduI			GO-TERMS, REACTIONS, PRODUCT-SYNONYMS, GENE-SYNONYMS, GENE-NAME
FORC82_RS04760	EG12361			2-dehydro-3-deoxy-D-gluconate 5-dehydrogenase KduD	putative 2-keto-3-deoxy-D-gluconate dehydrogenase	GO-TERMS, REACTIONS, PRODUCT-SYNONYMS, GENE-SYNONYMS, PRODUCT
FORC82_RS04765	EG10056	FORC82_RS04765	araE	sugar porter family MFS transporter	arabinose:H+ symporter	GO-TERMS, REACTIONS, PRODUCT-SYNONYMS, PRODUCT, GENE-NAME
FORC82_RS04770	EG11157	FORC82_RS04770	ygeA	aspartate/glutamate racemase	amino acid racemase YgeA	GO-TERMS, REACTIONS, PRODUCT-SYNONYMS, PRODUCT, GENE-NAME
FORC82_RS04775	EG10551	FORC82_RS04775	lysR	LysR family transcriptional regulator	DNA-binding transcriptional dual regulator LysR	GO-TERMS, PRODUCT-SYNONYMS, PRODUCT, GENE-NAME
FORC82_RS04780	EG10549	FORC82_RS04780	lysA			GO-TERMS, PRODUCT-SYNONYMS, GENE-NAME
FORC82_RS04785	EG10364			HTH-type transcriptional regulator GalR	DNA-binding transcriptional dual regulator GalR	GO-TERMS, PRODUCT-SYNONYMS, GENE-SYNONYMS, PRODUCT
FORC82_RS04790	EG11679	FORC82_RS04790	aas	bifunctional acyl-ACP--phospholipid O-acyltransferase/long-chain-fatty-acid--ACP ligase	fused 2-acylglycerophospho-ethanolamine acyltransferase/acyl-acyl carrier protein synthetase	GO-TERMS, REACTIONS, PRODUCT-SYNONYMS, PRODUCT, GENE-NAME
FORC82_RS04795	EG12455			lysophospholipid transporter LplT	lysophospholipid transporter	GO-TERMS, REACTIONS, PRODUCT-SYNONYMS, GENE-SYNONYMS, PRODUCT
FORC82_RS04815	EG10624			DNA mismatch repair endonuclease MutH	DNA mismatch repair protein MutH	CPLX-RXNS, GO-TERMS, COMPLEXES, PRODUCT-SYNONYMS, GENE-SYNONYMS, PRODUCT
FORC82_RS04825	G7459	FORC82_RS04825	rppH			GO-TERMS, REACTIONS, PRODUCT-SYNONYMS, GENE-SYNONYMS, GENE-NAME
FORC82_RS04835	EG12128	FORC82_RS04835	lgt	prolipoprotein diacylglyceryl transferase	phosphatidylglycerol--prolipoprotein diacylglyceryl transferase	GO-TERMS, REACTIONS, PRODUCT-SYNONYMS, GENE-SYNONYMS, PRODUCT, GENE-NAME
FORC82_RS04840	EG11002	FORC82_RS04840	thyA			GO-TERMS, PRODUCT-SYNONYMS, GENE-NAME
FORC82_RS04865	EG10825	FORC82_RS04865	recC	exodeoxyribonuclease V subunit gamma	exodeoxyribonuclease V subunit RecC	CPLX-RXNS, GO-TERMS, COMPLEXES, PRODUCT-SYNONYMS, PRODUCT, GENE-NAME
FORC82_RS04870	EG10786	FORC82_RS04870	ptrA	pitrilysin	protease 3	GO-TERMS, REACTIONS, PRODUCT-SYNONYMS, GENE-SYNONYMS, PRODUCT, GENE-NAME
FORC82_RS04875	EG10824	FORC82_RS04875	recB	exodeoxyribonuclease V subunit beta	exodeoxyribonuclease V subunit RecB	GO-TERMS, REACTIONS, PRODUCT-SYNONYMS, GENE-SYNONYMS, PRODUCT, GENE-NAME
FORC82_RS04880	EG10826	FORC82_RS04880	recD	exodeoxyribonuclease V subunit alpha	exodeoxyribonuclease V subunit RecD	GO-TERMS, REACTIONS, PRODUCT-SYNONYMS, GENE-SYNONYMS, PRODUCT, GENE-NAME
FORC82_RS04885	EG10063	FORC82_RS04885	argA	amino-acid N-acetyltransferase	N-acetylglutamate synthase	GO-TERMS, REACTIONS, PRODUCT-SYNONYMS, GENE-SYNONYMS, PRODUCT, GENE-NAME
FORC82_RS04890	G7458	FORC82_RS04890	amiC	N-acetylmuramoyl-L-alanine amidase	N-acetylmuramoyl-L-alanine amidase C	GO-TERMS, REACTIONS, PRODUCT-SYNONYMS, GENE-SYNONYMS, PRODUCT, GENE-NAME
FORC82_RS04910	G7457	FORC82_RS04910	mltA	murein transglycosylase A	membrane-bound lytic murein transglycosylase A	GO-TERMS, REACTIONS, PRODUCT-SYNONYMS, GENE-SYNONYMS, PRODUCT, GENE-NAME
FORC82_RS04915	G7456			tRNA cyclic N6-threonylcarbamoyladenosine(37) synthase TcdA	tRNA threonylcarbamoyladenosine dehydratase	GO-TERMS, REACTIONS, PRODUCT-SYNONYMS, GENE-SYNONYMS, PRODUCT
FORC82_RS04920	G7455			cysteine desulfurase sulfur acceptor subunit CsdE	sulfur acceptor protein CsdE	GO-TERMS, PRODUCT-SYNONYMS, GENE-SYNONYMS, PRODUCT
FORC82_RS04925	G7454			cysteine desulfurase CsdA	cysteine sulfinate desulfinase	GO-TERMS, REACTIONS, PRODUCT-SYNONYMS, GENE-SYNONYMS, PRODUCT
FORC82_RS04935	EG11795			transcriptional regulator GcvA	DNA-binding transcriptional dual regulator GcvA	GO-TERMS, PRODUCT-SYNONYMS, PRODUCT
FORC82_RS04945	EG11794			23S rRNA (cytidine(2498)-2'-O)-methyltransferase RlmM	23S rRNA 2'-O-ribose C2498 methyltransferase	GO-TERMS, REACTIONS, PRODUCT-SYNONYMS, GENE-SYNONYMS, PRODUCT
FORC82_RS04950	EG10353			L-fucose operon activator	DNA-binding transcriptional activator FucR	GO-TERMS, PRODUCT-SYNONYMS, PRODUCT
FORC82_RS04955	EG10355	FORC82_RS04955	fucU			GO-TERMS, REACTIONS, PRODUCT-SYNONYMS, GENE-NAME
FORC82_RS04960	EG10350	FORC82_RS04960	fucK			GO-TERMS, REACTIONS, PRODUCT-SYNONYMS, GENE-NAME
FORC82_RS04965	EG10349					GO-TERMS, REACTIONS, PRODUCT-SYNONYMS
FORC82_RS04995	EG10348					GO-TERMS, REACTIONS, PRODUCT-SYNONYMS, GENE-SYNONYMS
FORC82_RS05000	EG10351	FORC82_RS05000	fucO	lactaldehyde reductase	L-1,2-propanediol oxidoreductase	GO-TERMS, REACTIONS, PRODUCT-SYNONYMS, PRODUCT, GENE-NAME
FORC82_RS05005	EG12372	xni	ygdG	flap endonuclease Xni	flap endonuclease	GO-TERMS, PRODUCT-SYNONYMS, GENE-SYNONYMS, PRODUCT, GENE-NAME
FORC82_RS05010	EG11623	FORC82_RS05010	sdaB	L-serine ammonia-lyase	L-serine deaminase II	GO-TERMS, REACTIONS, PRODUCT-SYNONYMS, PRODUCT, GENE-NAME
FORC82_RS05015	EG12142	FORC82_RS05015	sdaC	HAAAP family serine/threonine permease	L-serine:H+ symporter SdaC	GO-TERMS, REACTIONS, PRODUCT-SYNONYMS, GENE-SYNONYMS, PRODUCT, GENE-NAME
FORC82_RS05020	EG12373	FORC82_RS05020	ppnN			GO-TERMS, REACTIONS, PRODUCT-SYNONYMS, GENE-SYNONYMS, GENE-NAME
FORC82_RS05025	G7452			NADPH-dependent 7-cyano-7-deazaguanine reductase QueF	7-cyano-7-deazaguanine reductase	GO-TERMS, REACTIONS, PRODUCT-SYNONYMS, GENE-SYNONYMS, PRODUCT
FORC82_RS05030	G7451	FORC82_RS05030	syd			GO-TERMS, PRODUCT-SYNONYMS, GENE-SYNONYMS, GENE-NAME
FORC82_RS05040	G7449			tRNA pseudouridine(65) synthase TruC	tRNA pseudouridine65 synthase	GO-TERMS, REACTIONS, PRODUCT-SYNONYMS, GENE-SYNONYMS, PRODUCT
FORC82_RS05050	G7447	FORC82_RS05050	gudP	MFS transporter	galactarate/D-glucarate transporter GudP	GO-TERMS, REACTIONS, PRODUCT-SYNONYMS, GENE-SYNONYMS, PRODUCT, GENE-NAME
FORC82_RS05060	G7445			glucarate dehydratase	D-glucarate dehydratase	GO-TERMS, REACTIONS, PRODUCT-SYNONYMS, GENE-SYNONYMS, PRODUCT
FORC82_RS05065	EG11367			two-component sensor histidine kinase BarA	sensor histidine kinase BarA	GO-TERMS, REACTIONS, PRODUCT-SYNONYMS, GENE-SYNONYMS, PRODUCT
FORC82_RS05070	EG11247			23S rRNA (uracil(1939)-C(5))-methyltransferase RlmD	23S rRNA m5U1939 methyltransferase	GO-TERMS, REACTIONS, PRODUCT-SYNONYMS, GENE-SYNONYMS, PRODUCT
FORC82_RS05075	EG10835	FORC82_RS05075	relA	GTP pyrophosphokinase	GDP/GTP pyrophosphokinase	GO-TERMS, REACTIONS, PRODUCT-SYNONYMS, GENE-SYNONYMS, PRODUCT, GENE-NAME
FORC82_RS05080	EG10571			MazF-MazE toxin-antitoxin system antitoxin MazE	antitoxin of the MazF-MazE toxin-antitoxin system MazE	GO-TERMS, COMPLEXES, PRODUCT-SYNONYMS, GENE-SYNONYMS, PRODUCT
FORC82_RS05085	EG11249			endoribonuclease MazF	endoribonuclease toxin MazF	GO-TERMS, PRODUCT-SYNONYMS, GENE-SYNONYMS, PRODUCT
FORC82_RS05090	EG10572	FORC82_RS05090	mazG			GO-TERMS, PRODUCT-SYNONYMS, GENE-NAME
FORC82_RS05095	EG10810			CTP synthase (glutamine hydrolyzing)	CTP synthetase	GO-TERMS, REACTIONS, PRODUCT-SYNONYMS, PRODUCT
FORC82_RS05100	EG10258	FORC82_RS05100	eno	phosphopyruvate hydratase	enolase	GO-TERMS, REACTIONS, PRODUCT-SYNONYMS, PRODUCT, GENE-NAME
FORC82_RS05110	G0-10655	FORC82_RS05110	yqcG	hypothetical protein	cell envelope stress response protein YqcG	GO-TERMS, PRODUCT-SYNONYMS, PRODUCT, GENE-NAME
FORC82_RS05170	G7431			6-carboxytetrahydropterin synthase QueD	6-carboxy-5,6,7,8-tetrahydropterin synthase	GO-TERMS, REACTIONS, PRODUCT-SYNONYMS, GENE-SYNONYMS, PRODUCT
FORC82_RS05175	EG10191	FORC82_RS05175	cysJ	NADPH-dependent assimilatory sulfite reductase flavoprotein subunit	sulfite reductase, flavoprotein subunit	CPLX-RXNS, GO-TERMS, COMPLEXES, REACTIONS, PRODUCT-SYNONYMS, PRODUCT, GENE-NAME
FORC82_RS05180	EG10190			assimilatory sulfite reductase (NADPH) hemoprotein subunit	sulfite reductase, hemoprotein subunit	GO-TERMS, REACTIONS, PRODUCT-SYNONYMS, PRODUCT
FORC82_RS05185	EG10189					GO-TERMS, PRODUCT-SYNONYMS
FORC82_RS05205	EG10488	FORC82_RS05205	iap	aminopeptidase	alkaline phosphatase isozyme conversion protein	GO-TERMS, REACTIONS, PRODUCT-SYNONYMS, PRODUCT, GENE-NAME
FORC82_RS05210	EG10186	FORC82_RS05210	cysD			CPLX-RXNS, GO-TERMS, PRODUCT-SYNONYMS, GENE-NAME
FORC82_RS05215	EG10194			sulfate adenylyltransferase subunit CysN	sulfate adenylyltransferase subunit 1	GO-TERMS, PRODUCT-SYNONYMS, PRODUCT
FORC82_RS05220	EG10185					GO-TERMS, PRODUCT-SYNONYMS
FORC82_RS05230	G7424					GO-TERMS, PRODUCT-SYNONYMS, GENE-SYNONYMS
FORC82_RS05235	G7423	FORC82_RS05235	ispD			GO-TERMS, REACTIONS, PRODUCT-SYNONYMS, GENE-SYNONYMS, PRODUCT, GENE-NAME
FORC82_RS05240	EG11816	FORC82_RS05240	ispF			GO-TERMS, REACTIONS, PRODUCT-SYNONYMS, GENE-SYNONYMS, PRODUCT, GENE-NAME
FORC82_RS05245	G7422			tRNA pseudouridine(13) synthase TruD	tRNA pseudouridine13 synthase	GO-TERMS, REACTIONS, PRODUCT-SYNONYMS, GENE-SYNONYMS, PRODUCT
FORC82_RS05250	EG11817	surE	umpG	5'/3'-nucleotidase SurE	broad specificity 5'(3')-nucleotidase and polyphosphatase	GO-TERMS, REACTIONS, PRODUCT-SYNONYMS, GENE-SYNONYMS, PRODUCT, GENE-NAME
FORC82_RS05255	EG10689			protein-L-isoaspartate O-methyltransferase	L-isoaspartate protein carboxylmethyltransferase type II	GO-TERMS, REACTIONS, PRODUCT-SYNONYMS, PRODUCT
FORC82_RS05265	EG10510			RNA polymerase sigma factor RpoS	RNA polymerase, sigma S (sigma 38) factor	GO-TERMS, COMPLEXES, PRODUCT-SYNONYMS, GENE-SYNONYMS, PRODUCT
FORC82_RS05300	G7415	FORC82_RS05300	pphB	protein-serine/threonine phosphatase	phosphoprotein phosphatase 2	GO-TERMS, REACTIONS, PRODUCT-SYNONYMS, GENE-SYNONYMS, PRODUCT, GENE-NAME
FORC82_RS05305	EG10625					GO-TERMS, PRODUCT-SYNONYMS, GENE-SYNONYMS
FORC82_RS05315	EG10301	flhA	fhlA	formate hydrogenlyase transcriptional activator FlhA	DNA-binding transcriptional activator FhlA	GO-TERMS, REACTIONS, PRODUCT-SYNONYMS, GENE-SYNONYMS, PRODUCT, GENE-NAME
FORC82_RS05320	EG10487	FORC82_RS05320	hypE	hydrogenase maturation carbamoyl dehydratase HypE	hydrogenase maturation protein, carbamoyl dehydratase	GO-TERMS, REACTIONS, PRODUCT-SYNONYMS, GENE-SYNONYMS, PRODUCT, GENE-NAME
FORC82_RS05325	EG10486			hydrogenase formation protein HypD	Fe-(CN)2CO cofactor assembly scaffold protein HypD	GO-TERMS, COMPLEXES, PRODUCT-SYNONYMS, GENE-SYNONYMS, PRODUCT
FORC82_RS05330	EG10485	FORC82_RS05330	hypC			GO-TERMS, PRODUCT-SYNONYMS, GENE-NAME
FORC82_RS05335	EG10484			hydrogenase nickel incorporation protein HypB	hydrogenase isoenzymes nickel incorporation protein HypB	GO-TERMS, COMPLEXES, REACTIONS, PRODUCT-SYNONYMS, GENE-SYNONYMS, PRODUCT
FORC82_RS05340	EG10483			hydrogenase maturation nickel metallochaperone HypA	hydrogenase 3 nickel incorporation protein HypA	GO-TERMS, PRODUCT-SYNONYMS, PRODUCT
FORC82_RS05350	EG10474			formate hydrogenlyase regulator HycA	regulator of the transcriptional regulator FhlA	PRODUCT-SYNONYMS, GENE-SYNONYMS, PRODUCT
FORC82_RS05355	EG10475	FORC82_RS05355	hycB	4Fe-4S dicluster domain-containing protein	formate hydrogenlyase subunit HycB	CPLX-RXNS, COMPLEXES, PRODUCT-SYNONYMS, GENE-SYNONYMS, PRODUCT, GENE-NAME
FORC82_RS05360	EG10476			formate hydrogenlyase subunit 3	formate hydrogenlyase subunit HycC	GO-TERMS, REACTIONS, PRODUCT-SYNONYMS, GENE-SYNONYMS, PRODUCT
FORC82_RS05365	EG10477	FORC82_RS05365	hycD			GO-TERMS, PRODUCT-SYNONYMS, GENE-SYNONYMS, GENE-NAME
FORC82_RS05370	EG10478	FORC82_RS05370	hycE	hydrogenase large subunit	formate hydrogenlyase subunit HycE	GO-TERMS, PRODUCT-SYNONYMS, GENE-SYNONYMS, PRODUCT, GENE-NAME
FORC82_RS05375	EG10479	FORC82_RS05375	hycF			PRODUCT-SYNONYMS, GENE-SYNONYMS, GENE-NAME
FORC82_RS05380	EG10480	FORC82_RS05380	hycG			GO-TERMS, PRODUCT-SYNONYMS, GENE-SYNONYMS, GENE-NAME
FORC82_RS05385	EG10481			formate hydrogenlyase maturation protein HycH	formate hydrogenlyase assembly protein	GO-TERMS, PRODUCT-SYNONYMS, GENE-SYNONYMS, PRODUCT
FORC82_RS05390	G7414			hydrogenase maturation peptidase HycI	hydrogenase 3 maturation protease	GO-TERMS, REACTIONS, PRODUCT-SYNONYMS, PRODUCT
FORC82_RS05395	EG10085			6-phospho-beta-glucosidase	6-phospho-beta-glucosidase AscB	GO-TERMS, REACTIONS, PRODUCT-SYNONYMS, GENE-SYNONYMS, PRODUCT
FORC82_RS05400	EG10086			PTS cellobiose/arbutin/salicin transporter subunit IIBC	beta-glucoside specific PTS enzyme IIBC component	GO-TERMS, REACTIONS, PRODUCT-SYNONYMS, GENE-SYNONYMS, PRODUCT
FORC82_RS05405	EG10087	FORC82_RS05405	ascG	LacI family DNA-binding transcriptional regulator	DNA-binding transcriptional repressor AscG	GO-TERMS, PRODUCT-SYNONYMS, GENE-SYNONYMS, PRODUCT, GENE-NAME
FORC82_RS05410	EG11552			electron transport protein HydN	putative electron transport protein HydN	GO-TERMS, PRODUCT-SYNONYMS, PRODUCT
FORC82_RS05415	EG11551			carbamoyltransferase HypF	carbamoyl--[HypE] ligase	GO-TERMS, REACTIONS, PRODUCT-SYNONYMS, GENE-SYNONYMS, PRODUCT
FORC82_RS05420	EG12450			NADH:flavorubredoxin reductase NorW	NorW	GO-TERMS, REACTIONS, PRODUCT-SYNONYMS, GENE-SYNONYMS, PRODUCT
FORC82_RS05425	G7413	FORC82_RS05425	norV			GO-TERMS, REACTIONS, PRODUCT-SYNONYMS, GENE-SYNONYMS, GENE-NAME
FORC82_RS05430	EG12108			nitric oxide reductase transcriptional regulator NorR	DNA-binding transcriptional dual regulator NorR	GO-TERMS, PRODUCT-SYNONYMS, GENE-SYNONYMS, PRODUCT
FORC82_RS05435	EG10973			arabinose-5-phosphate isomerase GutQ	D-arabinose 5-phosphate isomerase GutQ	GO-TERMS, REACTIONS, PRODUCT-SYNONYMS, GENE-SYNONYMS, PRODUCT
FORC82_RS05440	EG10974	FORC82_RS05440	srlR	glucitol operon DNA-binding transcriptional repressor SrlR	DNA-binding transcriptional repressor SrlR	GO-TERMS, PRODUCT-SYNONYMS, GENE-SYNONYMS, PRODUCT, GENE-NAME
FORC82_RS05445	EG10972			transcriptional regulator GutM	DNA-binding transcriptional activator GutM	GO-TERMS, PRODUCT-SYNONYMS, GENE-SYNONYMS, PRODUCT
FORC82_RS05450	EG10971	FORC82_RS05450	srlD	sorbitol-6-phosphate dehydrogenase	sorbitol-6-phosphate 2-dehydrogenase	GO-TERMS, REACTIONS, PRODUCT-SYNONYMS, GENE-SYNONYMS, PRODUCT, GENE-NAME
FORC82_RS05455	EG10970	FORC82_RS05455	srlB	PTS glucitol/sorbitol transporter subunit IIA	sorbitol-specific PTS enzyme IIA component	CPLX-RXNS, GO-TERMS, COMPLEXES, PRODUCT-SYNONYMS, GENE-SYNONYMS, PRODUCT, GENE-NAME
FORC82_RS05460	EG10969			PTS sorbitol transporter subunit IIB	sorbitol-specific PTS enzyme IIBC1 component	GO-TERMS, PRODUCT-SYNONYMS, GENE-SYNONYMS, PRODUCT
FORC82_RS05465	G8210	FORC82_RS05465	srlA	glucitol/sorbitol permease IIC component	sorbitol-specific PTS enzyme IIC2 component	GO-TERMS, REACTIONS, PRODUCT-SYNONYMS, GENE-SYNONYMS, PRODUCT, GENE-NAME
FORC82_RS05470	G7410	FORC82_RS05470	mltB	murein transglycosylase B	membrane-bound lytic murein transglycosylase B	GO-TERMS, REACTIONS, PRODUCT-SYNONYMS, GENE-SYNONYMS, PRODUCT, GENE-NAME
FORC82_RS05475	G7409	FORC82_RS05475	pncC	nicotinamide-nucleotide amidase	NMN aminohydrolase	GO-TERMS, REACTIONS, PRODUCT-SYNONYMS, GENE-SYNONYMS, PRODUCT, GENE-NAME
FORC82_RS05480	EG10823			recombinase RecA	DNA recombination/repair protein RecA	GO-TERMS, REACTIONS, PRODUCT-SYNONYMS, GENE-SYNONYMS, PRODUCT
FORC82_RS05485	EG12080			recombination regulator RecX	RecA inhibitor RecX	GO-TERMS, PRODUCT-SYNONYMS, GENE-SYNONYMS, PRODUCT
FORC82_RS05490	EG10034			alanine--tRNA ligase	alanine--tRNA ligase/DNA-binding transcriptional repressor	GO-TERMS, REACTIONS, PRODUCT-SYNONYMS, GENE-SYNONYMS, PRODUCT
FORC82_RS05525	G7408			fructose-1-phosphate/6-phosphogluconate phosphatase	fructose-1-phosphate phosphatase YqaB	GO-TERMS, REACTIONS, PRODUCT-SYNONYMS, PRODUCT
FORC82_RS05535	EG10418					GO-TERMS, REACTIONS, PRODUCT-SYNONYMS, GENE-SYNONYMS, PRODUCT
FORC82_RS05540	EG12712	FORC82_RS05540	luxS			GO-TERMS, REACTIONS, PRODUCT-SYNONYMS, GENE-SYNONYMS, PRODUCT, GENE-NAME
FORC82_RS05545	EG11439	FORC82_RS05545	emrB	multidrug efflux MFS transporter permease subunit EmrB	multidrug efflux pump membrane subunit EmrB	CPLX-RXNS, GO-TERMS, COMPLEXES, PRODUCT-SYNONYMS, PRODUCT, GENE-NAME
FORC82_RS05550	EG11354	FORC82_RS05550	emrA	multidrug efflux MFS transporter periplasmic adaptor subunit EmrA	multidrug efflux pump membrane fusion protein EmrA	GO-TERMS, PRODUCT-SYNONYMS, PRODUCT, GENE-NAME
FORC82_RS05555	EG10603	FORC82_RS05555	mprA	multidrug efflux transporter EmrAB transcriptional repressor EmrR	DNA-binding transcriptional repressor MprA	GO-TERMS, PRODUCT-SYNONYMS, GENE-SYNONYMS, PRODUCT, GENE-NAME
FORC82_RS05560	G7406			L-valine transporter subunit YgaH	L-valine exporter, YgaH component	CPLX-RXNS, GO-TERMS, COMPLEXES, REACTIONS, PRODUCT-SYNONYMS, PRODUCT
FORC82_RS05565	G7405	FORC82_RS05565	ygaZ	branched-chain amino acid ABC transporter permease	L-valine exporter, YgaZ component	GO-TERMS, REACTIONS, PRODUCT-SYNONYMS, PRODUCT, GENE-NAME
FORC82_RS05580	EG10773			proline/glycine betaine ABC transporter substrate-binding protein ProX	glycine betaine ABC transporter periplasmic binding protein ProX	CPLX-RXNS, GO-TERMS, COMPLEXES, PRODUCT-SYNONYMS, GENE-SYNONYMS, PRODUCT
FORC82_RS05585	EG10772	FORC82_RS05585	proW	glycine/betaine ABC transporter permease	glycine betaine ABC transporter membrane subunit ProW	GO-TERMS, REACTIONS, PRODUCT-SYNONYMS, GENE-SYNONYMS, PRODUCT, GENE-NAME
FORC82_RS05590	EG10771			proline/glycine betaine ABC transporter ATP-binding protein ProV	glycine betaine ABC transporter ATP binding subunit ProV	GO-TERMS, PRODUCT-SYNONYMS, GENE-SYNONYMS, PRODUCT
FORC82_RS05600	EG12381	FORC82_RS05600	nrdF			CPLX-RXNS, GO-TERMS, COMPLEXES, PRODUCT-SYNONYMS, GENE-SYNONYMS, PRODUCT, GENE-NAME
FORC82_RS05605	EG20257			class 1b ribonucleoside-diphosphate reductase subunit alpha	ribonucleoside-diphosphate reductase 2 subunit alpha	GO-TERMS, PRODUCT-SYNONYMS, PRODUCT
FORC82_RS05610	G7402			class Ib ribonucleoside-diphosphate reductase assembly flavoprotein NrdI	dimanganese-tyrosyl radical cofactor maintenance flavodoxin NrdI	GO-TERMS, PRODUCT-SYNONYMS, GENE-SYNONYMS, PRODUCT
FORC82_RS05615	G7401			glutaredoxin-like protein NrdH	glutaredoxin-like protein	GO-TERMS, PRODUCT-SYNONYMS, GENE-SYNONYMS, PRODUCT
FORC82_RS05630	G7399	FORC82_RS05630	alaE	L-alanine exporter AlaE	L-alanine exporter	GO-TERMS, REACTIONS, PRODUCT-SYNONYMS, GENE-SYNONYMS, PRODUCT, GENE-NAME
FORC82_RS05635	EG11554			DNA-binding protein StpA	DNA-binding transcriptional repressor StpA with RNA chaperone activity	GO-TERMS, PRODUCT-SYNONYMS, GENE-SYNONYMS, PRODUCT
FORC82_RS05640	G7398					GO-TERMS, REACTIONS, PRODUCT-SYNONYMS
FORC82_RS05645	G7397	FORC82_RS05645	ygaV	transcriptional regulator	putative DNA-binding transcriptional regulator YgaV	GO-TERMS, PRODUCT-SYNONYMS, PRODUCT, GENE-NAME
FORC82_RS05655	G7395	FORC82_RS05655	kbp	potassium binding protein Kbp	K+ binding protein	GO-TERMS, PRODUCT-SYNONYMS, GENE-SYNONYMS, PRODUCT, GENE-NAME
FORC82_RS05660	EG12386	csiR	glaR	DNA-binding transcriptional regulator CsiR	DNA-binding transcriptional repressor GlaR	GO-TERMS, PRODUCT-SYNONYMS, GENE-SYNONYMS, PRODUCT, GENE-NAME
FORC82_RS05665	EG11330			GABA permease	4-aminobutanoate:H+ symporter	GO-TERMS, REACTIONS, PRODUCT-SYNONYMS, PRODUCT
FORC82_RS05670	EG10361	FORC82_RS05670	gabT	4-aminobutyrate--2-oxoglutarate transaminase	4-aminobutyrate aminotransferase GabT	GO-TERMS, REACTIONS, PRODUCT-SYNONYMS, PRODUCT, GENE-NAME
FORC82_RS05675	EG11329	FORC82_RS05675	gabD	NADP-dependent succinate-semialdehyde dehydrogenase I	succinate-semialdehyde dehydrogenase (NADP+) GabD	GO-TERMS, REACTIONS, PRODUCT-SYNONYMS, PRODUCT, GENE-NAME
FORC82_RS05680	EG12387	FORC82_RS05680	lhgD	L-2-hydroxyglutarate oxidase	L-2-hydroxyglutarate dehydrogenase	GO-TERMS, REACTIONS, PRODUCT-SYNONYMS, GENE-SYNONYMS, PRODUCT, GENE-NAME
FORC82_RS05685	G7394	csiD	glaH	carbon starvation induced protein CsiD	glutarate hydroxylase GlaH	GO-TERMS, REACTIONS, PRODUCT-SYNONYMS, GENE-SYNONYMS, PRODUCT, GENE-NAME
FORC82_RS05730	EG11782			SsrA-binding protein SmpB	SsrA-binding protein	GO-TERMS, PRODUCT-SYNONYMS, GENE-SYNONYMS, PRODUCT
FORC82_RS05735	G7358	FORC82_RS05735	ratA	type II toxin-antitoxin system RatA family toxin	ribosome association toxin RatA	GO-TERMS, PRODUCT-SYNONYMS, GENE-SYNONYMS, PRODUCT, GENE-NAME
FORC82_RS05750	EG10831					GO-TERMS, PRODUCT-SYNONYMS, GENE-SYNONYMS
FORC82_RS05755	EG12192	FORC82_RS05755	nadK	NAD(+) kinase	NAD kinase	GO-TERMS, REACTIONS, PRODUCT-SYNONYMS, GENE-SYNONYMS, PRODUCT, GENE-NAME
FORC82_RS05765	EG10416					GO-TERMS, REACTIONS, PRODUCT-SYNONYMS
FORC82_RS05790	EG11153					GO-TERMS, PRODUCT-SYNONYMS, GENE-SYNONYMS
FORC82_RS05795	EG11023			tRNA (guanosine(37)-N1)-methyltransferase TrmD	tRNA m1G37 methyltransferase	GO-TERMS, REACTIONS, PRODUCT-SYNONYMS, PRODUCT
FORC82_RS05810	EG12880					GO-TERMS, REACTIONS, PRODUCT-SYNONYMS, GENE-SYNONYMS
FORC82_RS05815	G7354	FORC82_RS05815	yfiR	DUF4154 domain-containing protein	DUF4154 domain-containing protein YfiR	GO-TERMS, PRODUCT-SYNONYMS, PRODUCT, GENE-NAME
FORC82_RS05825	EG10078	FORC82_RS05825	aroF	3-deoxy-7-phosphoheptulonate synthase AroF	3-deoxy-7-phosphoheptulonate synthase, Tyr-sensitive	GO-TERMS, REACTIONS, PRODUCT-SYNONYMS, PRODUCT, GENE-NAME
FORC82_RS05830	EG11039			bifunctional chorismate mutase/prephenate dehydrogenase	fused chorismate mutase/prephenate dehydrogenase	GO-TERMS, REACTIONS, PRODUCT-SYNONYMS, PRODUCT
FORC82_RS05835	EG10707			bifunctional chorismate mutase/prephenate dehydratase	fused chorismate mutase/prephenate dehydratase	GO-TERMS, REACTIONS, PRODUCT-SYNONYMS, PRODUCT
FORC82_RS05845	EG11151			ribosome-associated translation inhibitor RaiA	ribosome-associated inhibitor A	GO-TERMS, PRODUCT-SYNONYMS, GENE-SYNONYMS, PRODUCT
FORC82_RS05855	EG12098			23S rRNA pseudouridine(1911/1915/1917) synthase RluD	23S rRNA pseudouridine1911/1915/1917 synthase	GO-TERMS, REACTIONS, PRODUCT-SYNONYMS, GENE-SYNONYMS, PRODUCT
FORC82_RS05860	EG12097			polyphenol oxidase	polyphenol oxidase YfiH	GO-TERMS, PRODUCT-SYNONYMS, GENE-SYNONYMS, PRODUCT
FORC82_RS05890	EG10522	FORC82_RS05890	kgtP	alpha-ketoglutarate permease	alpha-ketoglutarate:H+ symporter	GO-TERMS, REACTIONS, PRODUCT-SYNONYMS, GENE-SYNONYMS, PRODUCT, GENE-NAME
FORC82_RS05900	EG10781	FORC82_RS05900	pssA	CDP-diacylglycerol--serine O-phosphatidyltransferase	phosphatidylserine synthase	GO-TERMS, REACTIONS, PRODUCT-SYNONYMS, GENE-SYNONYMS, PRODUCT, GENE-NAME
FORC82_RS05905	G7350	FORC82_RS05905	patZ	protein lysine acetyltransferase	peptidyl-lysine N-acetyltransferase	GO-TERMS, REACTIONS, PRODUCT-SYNONYMS, GENE-SYNONYMS, PRODUCT, GENE-NAME
FORC82_RS05910	G7349	FORC82_RS05910	tapT	DTW domain-containing protein	tRNA 3-amino-3-carboxypropyltransferase	GO-TERMS, REACTIONS, PRODUCT-SYNONYMS, GENE-SYNONYMS, PRODUCT, GENE-NAME
FORC82_RS05915	EG11887			thioredoxin TrxC	reduced thioredoxin 2	GO-TERMS, PRODUCT-SYNONYMS, GENE-SYNONYMS, PRODUCT
FORC82_RS05925	EG11058	FORC82_RS05925	ung			GO-TERMS, PRODUCT-SYNONYMS, GENE-NAME
FORC82_RS05930	EG11784			autonomous glycyl radical cofactor GrcA	stress-induced alternate pyruvate formate-lyase subunit	GO-TERMS, PRODUCT-SYNONYMS, GENE-SYNONYMS, PRODUCT
FORC82_RS05935	EG12445			cysteine/O-acetylserine transporter	cysteine/O-acetylserine exporter EamB	GO-TERMS, REACTIONS, PRODUCT-SYNONYMS, GENE-SYNONYMS, PRODUCT
FORC82_RS05945	EG10975					GO-TERMS, REACTIONS, PRODUCT-SYNONYMS, GENE-SYNONYMS
FORC82_RS05950	EG11538	FORC82_RS05950	yfiC	tRNA (adenosine(37)-N6)-methyltransferase TrmM	tRNA m6A37 methyltransferase	GO-TERMS, REACTIONS, PRODUCT-SYNONYMS, GENE-SYNONYMS, PRODUCT, GENE-NAME
FORC82_RS05955	EG10631	FORC82_RS05955	nadB			GO-TERMS, PRODUCT-SYNONYMS, GENE-SYNONYMS, GENE-NAME
FORC82_RS05965	EG11897			RNA polymerase sigma factor RpoE	RNA polymerase sigma E factor	GO-TERMS, COMPLEXES, PRODUCT-SYNONYMS, GENE-SYNONYMS, PRODUCT
FORC82_RS05970	EG12341					GO-TERMS, PRODUCT-SYNONYMS, GENE-SYNONYMS
FORC82_RS05975	G7348			sigma-E factor regulatory protein RseB	anti-sigma factor stabilizing protein RseB	GO-TERMS, PRODUCT-SYNONYMS, PRODUCT
FORC82_RS05980	G7347			SoxR-reducing system protein RseC	protein RseC	GO-TERMS, PRODUCT-SYNONYMS, PRODUCT
FORC82_RS05985	EG10529	FORC82_RS05985	lepA	elongation factor 4	30S ribosomal subunit biogenesis factor LepA	GO-TERMS, REACTIONS, PRODUCT-SYNONYMS, PRODUCT, GENE-NAME
FORC82_RS05990	EG10530	FORC82_RS05990	lepB			GO-TERMS, REACTIONS, PRODUCT-SYNONYMS, GENE-SYNONYMS, GENE-NAME
FORC82_RS05995	EG10857	FORC82_RS05995	rnc	ribonuclease III	RNase III	GO-TERMS, PRODUCT-SYNONYMS, GENE-SYNONYMS, PRODUCT, GENE-NAME
FORC82_RS06000	EG10270			GTPase Era	30S ribosomal subunit maturation GTPase Era	GO-TERMS, REACTIONS, PRODUCT-SYNONYMS, GENE-SYNONYMS, PRODUCT
FORC82_RS06005	EG10832					GO-TERMS, PRODUCT-SYNONYMS
FORC82_RS06010	EG10693	FORC82_RS06010	pdxJ			GO-TERMS, PRODUCT-SYNONYMS, GENE-NAME
FORC82_RS06015	EG10247	FORC82_RS06015	acpS	holo-ACP synthase	holo-[acyl-carrier-protein] synthase	GO-TERMS, REACTIONS, PRODUCT-SYNONYMS, GENE-SYNONYMS, PRODUCT, GENE-NAME
FORC82_RS06020	G0-10634	FORC82_RS06020	shoB	small toxic protein ShoB	toxic peptide ShoB	GO-TERMS, PRODUCT-SYNONYMS, GENE-SYNONYMS, PRODUCT, GENE-NAME
FORC82_RS06035	EG11371	yfhb	pgpC			GO-TERMS, REACTIONS, PRODUCT-SYNONYMS, GENE-SYNONYMS, GENE-NAME
FORC82_RS06040	EG11372			tRNA adenosine(34) deaminase TadA	tRNA adenosine34 deaminase	GO-TERMS, REACTIONS, PRODUCT-SYNONYMS, GENE-SYNONYMS, PRODUCT
FORC82_RS06050	EG11373			membrane-bound lytic murein transglycosylase MltF	membrane-bound lytic murein transglycosylase F	GO-TERMS, REACTIONS, PRODUCT-SYNONYMS, GENE-SYNONYMS, PRODUCT
FORC82_RS06055	EG10797	FORC82_RS06055	purL	phosphoribosylformylglycinamidine synthase	phosphoribosylformylglycinamide synthetase	GO-TERMS, REACTIONS, PRODUCT-SYNONYMS, GENE-SYNONYMS, PRODUCT, GENE-NAME
FORC82_RS06060	G7345	FORC82_RS06060	glrK	two component system sensor histidine kinase QseE/GlrK	histidine kinase GlrK	GO-TERMS, REACTIONS, PRODUCT-SYNONYMS, GENE-SYNONYMS, PRODUCT, GENE-NAME
FORC82_RS06065	EG12139			two-component system QseEF-associated lipoprotein QseG	outer membrane lipoprotein QseG	GO-TERMS, PRODUCT-SYNONYMS, GENE-SYNONYMS, PRODUCT
FORC82_RS06070	EG11285			two-component system response regulator GlrR	DNA-binding transcriptional activator GlrR	GO-TERMS, PRODUCT-SYNONYMS, GENE-SYNONYMS, PRODUCT
FORC82_RS06075	EG10384	FORC82_RS06075	glnB	nitrogen regulatory protein P-II	nitrogen regulatory protein PII-1	GO-TERMS, PRODUCT-SYNONYMS, PRODUCT, GENE-NAME
FORC82_RS06080	EG10456	FORC82_RS06080	hmp	NO-inducible flavohemoprotein	nitric oxide dioxygenase	GO-TERMS, REACTIONS, PRODUCT-SYNONYMS, GENE-SYNONYMS, PRODUCT, GENE-NAME
FORC82_RS06085	EG10408	FORC82_RS06085	glyA			GO-TERMS, REACTIONS, PRODUCT-SYNONYMS, GENE-NAME
FORC82_RS06135	G7336	FORC82_RS06135	hcaD	phenylpropionate dioxygenase ferredoxin reductase subunit	putative 3-phenylpropionate/cinnamate dioxygenase ferredoxin reductase subunit	CPLX-RXNS, GO-TERMS, COMPLEXES, PRODUCT-SYNONYMS, GENE-SYNONYMS, PRODUCT, GENE-NAME
FORC82_RS06140	G7335	FORC82_RS06140	hcaB	3-phenylpropionate-dihydrodiol/cinnamic acid-dihydrodiol dehydrogenase	2,3-dihydroxy-2,3-dihydrophenylpropionate dehydrogenase	GO-TERMS, PRODUCT-SYNONYMS, GENE-SYNONYMS, PRODUCT, GENE-NAME
FORC82_RS06145	G7334	FORC82_RS06145	hcaC	3-phenylpropionate/cinnamic acid dioxygenase ferredoxin subunit	putative 3-phenylpropionate/cinnamate dioxygenase ferredoxin subunit	GO-TERMS, PRODUCT-SYNONYMS, GENE-SYNONYMS, PRODUCT, GENE-NAME
FORC82_RS06150	M015	FORC82_RS06150	hcaF	3-phenylpropionate/cinnamic acid dioxygenase subunit beta	putative 3-phenylpropionate/cinnamate dioxygenase subunit beta	GO-TERMS, PRODUCT-SYNONYMS, GENE-SYNONYMS, PRODUCT, GENE-NAME
FORC82_RS06155	M009	FORC82_RS06155	hcaE	3-phenylpropionate/cinnamic acid dioxygenase subunit alpha	putative 3-phenylpropionate/cinnamate dioxygenase subunit alpha	GO-TERMS, COMPLEXES, PRODUCT-SYNONYMS, GENE-SYNONYMS, PRODUCT, GENE-NAME
FORC82_RS06160	G7331			DNA-binding transcriptional regulator HcaR	DNA-binding transcriptional dual regulator HcaR	GO-TERMS, PRODUCT-SYNONYMS, GENE-SYNONYMS, PRODUCT
FORC82_RS06180	EG10983	FORC82_RS06180	suhB	inositol-1-monophosphatase	inositol-phosphate phosphatase	GO-TERMS, REACTIONS, PRODUCT-SYNONYMS, GENE-SYNONYMS, PRODUCT, GENE-NAME
FORC82_RS06185	G7327			tRNA (cytosine(32)/uridine(32)-2'-O)-methyltransferase TrmJ	tRNA Cm32/Um32 methyltransferase	GO-TERMS, REACTIONS, PRODUCT-SYNONYMS, GENE-SYNONYMS, PRODUCT
FORC82_RS06190	G7326			Fe-S cluster assembly transcriptional regulator IscR	DNA-binding transcriptional dual regulator IscR	GO-TERMS, PRODUCT-SYNONYMS, GENE-SYNONYMS, PRODUCT
FORC82_RS06195	G7325	FORC82_RS06195	iscS	IscS subfamily cysteine desulfurase	cysteine desulfurase	GO-TERMS, REACTIONS, PRODUCT-SYNONYMS, GENE-SYNONYMS, PRODUCT, GENE-NAME
FORC82_RS06200	G7324			Fe-S cluster assembly scaffold IscU	scaffold protein for iron-sulfur cluster assembly	GO-TERMS, PRODUCT-SYNONYMS, GENE-SYNONYMS, PRODUCT
FORC82_RS06205	EG12132			iron-sulfur cluster assembly protein IscA	iron-sulfur cluster insertion protein IscA	GO-TERMS, PRODUCT-SYNONYMS, GENE-SYNONYMS, PRODUCT
FORC82_RS06210	EG12131			co-chaperone HscB	[Fe-S] cluster biosynthesis co-chaperone HscB	GO-TERMS, PRODUCT-SYNONYMS, GENE-SYNONYMS, PRODUCT
FORC82_RS06215	EG12130			Fe-S protein assembly chaperone HscA	iron-sulfur cluster biosynthesis chaperone HscA	GO-TERMS, REACTIONS, PRODUCT-SYNONYMS, GENE-SYNONYMS, PRODUCT
FORC82_RS06220	EG11328			ISC system 2Fe-2S type ferredoxin	reduced ferredoxin	GO-TERMS, PRODUCT-SYNONYMS, PRODUCT
FORC82_RS06225	EG12311			Fe-S cluster assembly protein IscX	accessory iron-sulfur cluster assembly protein IscX	GO-TERMS, PRODUCT-SYNONYMS, GENE-SYNONYMS, PRODUCT
FORC82_RS06230	EG12310			aminopeptidase PepB	aminopeptidase B	GO-TERMS, REACTIONS, PRODUCT-SYNONYMS, GENE-SYNONYMS, PRODUCT
FORC82_RS06235	EG11601			enhanced serine sensitivity protein SseB	protein SseB	GO-TERMS, PRODUCT-SYNONYMS, PRODUCT
FORC82_RS06240	EG11600					GO-TERMS, REACTIONS, PRODUCT-SYNONYMS, GENE-SYNONYMS
FORC82_RS06245	G7323	FORC82_RS06245	yfhM			GO-TERMS, PRODUCT-SYNONYMS, PRODUCT, GENE-NAME
FORC82_RS06250	G7322	FORC82_RS06250	pbpC	penicillin-binding protein 1C	peptidoglycan glycosyltransferase PbpC	GO-TERMS, REACTIONS, PRODUCT-SYNONYMS, GENE-SYNONYMS, PRODUCT, GENE-NAME
FORC82_RS06255	EG10650	FORC82_RS06255	ndk	nucleoside-diphosphate kinase	nucleoside diphosphate kinase	GO-TERMS, REACTIONS, PRODUCT-SYNONYMS, PRODUCT, GENE-NAME
FORC82_RS06260	EG12401			bifunctional tRNA (adenosine(37)-C2)-methyltransferase TrmG/ribosomal RNA large subunit methyltransferase RlmN	23S rRNA m2A2503 methyltransferase/tRNA m2A37 methyltransferase	GO-TERMS, REACTIONS, PRODUCT-SYNONYMS, GENE-SYNONYMS, PRODUCT
FORC82_RS06265	EG10015					GO-TERMS, PRODUCT-SYNONYMS, GENE-SYNONYMS
FORC82_RS06270	EG10370	FORC82_RS06270	ispG	flavodoxin-dependent (E)-4-hydroxy-3-methylbut-2-enyl-diphosphate synthase	(E)-4-hydroxy-3-methylbut-2-enyl-diphosphate synthase (flavodoxin)	GO-TERMS, REACTIONS, PRODUCT-SYNONYMS, GENE-SYNONYMS, PRODUCT, GENE-NAME
FORC82_RS06275	EG10453	FORC82_RS06275	hisS			GO-TERMS, REACTIONS, PRODUCT-SYNONYMS, PRODUCT, GENE-NAME
FORC82_RS06280	G7321	FORC82_RS06280	yfgM	tetratricopeptide repeat protein	ancillary SecYEG translocon subunit	GO-TERMS, PRODUCT-SYNONYMS, PRODUCT, GENE-NAME
FORC82_RS06300	EG11072			exodeoxyribonuclease VII large subunit	exodeoxyribonuclease VII subunit XseA	GO-TERMS, REACTIONS, PRODUCT-SYNONYMS, GENE-SYNONYMS, PRODUCT
FORC82_RS06305	EG10421			IMP dehydrogenase	inosine 5'-monophosphate dehydrogenase	GO-TERMS, REACTIONS, PRODUCT-SYNONYMS, GENE-SYNONYMS, PRODUCT
FORC82_RS06315	G7317	FORC82_RS06315	yfgI	hypothetical protein	nalidixic acid resistance protein YfgI	GO-TERMS, PRODUCT-SYNONYMS, PRODUCT, GENE-NAME
FORC82_RS06340	EG11403					GO-TERMS, PRODUCT-SYNONYMS
FORC82_RS06345	EG11510	ppk1	ppk	polyphosphate kinase 1	polyphosphate kinase	GO-TERMS, REACTIONS, PRODUCT-SYNONYMS, PRODUCT, GENE-NAME
FORC82_RS06350	EG10799	FORC82_RS06350	purN	phosphoribosylglycinamide formyltransferase	phosphoribosylglycinamide formyltransferase 1	GO-TERMS, PRODUCT-SYNONYMS, GENE-SYNONYMS, PRODUCT, GENE-NAME
FORC82_RS06355	EG10798	FORC82_RS06355	purM	phosphoribosylformylglycinamidine cyclo-ligase	phosphoribosylformylglycinamide cyclo-ligase	GO-TERMS, REACTIONS, PRODUCT-SYNONYMS, GENE-SYNONYMS, PRODUCT, GENE-NAME
FORC82_RS06360	EG11332	FORC82_RS06360	upp			GO-TERMS, PRODUCT-SYNONYMS, GENE-SYNONYMS, GENE-NAME
FORC82_RS06365	EG12129	FORC82_RS06365	uraA	uracil permease	uracil:H+ symporter UraA	GO-TERMS, REACTIONS, PRODUCT-SYNONYMS, PRODUCT, GENE-NAME
FORC82_RS06370	G7313	FORC82_RS06370	hda	DnaA inactivator Hda	inibitor of reinitiation of DNA replication	GO-TERMS, PRODUCT-SYNONYMS, GENE-SYNONYMS, PRODUCT, GENE-NAME
FORC82_RS06380	G7311	FORC82_RS06380	bepA			GO-TERMS, REACTIONS, PRODUCT-SYNONYMS, GENE-SYNONYMS, PRODUCT, GENE-NAME
FORC82_RS06390	G7309	FORC82_RS06390	focB	formate transporter	formate channel FocB	GO-TERMS, PRODUCT-SYNONYMS, PRODUCT, GENE-NAME
FORC82_RS06395	G7308	FORC82_RS06395	hyfR	sigma-54-dependent Fis family transcriptional regulator	DNA-binding transcriptional activator HyfR	GO-TERMS, PRODUCT-SYNONYMS, PRODUCT, GENE-NAME
FORC82_RS06455	EG10108	FORC82_RS06455	bcp	thioredoxin-dependent thiol peroxidase	thiol peroxidase	GO-TERMS, REACTIONS, PRODUCT-SYNONYMS, PRODUCT, GENE-NAME
FORC82_RS06460	EG11149	FORC82_RS06460	gcvR	glycine cleavage system transcriptional repressor	putative transcriptional regulator GcvR	GO-TERMS, PRODUCT-SYNONYMS, GENE-SYNONYMS, PRODUCT, GENE-NAME
FORC82_RS06465	EG10205	FORC82_RS06465	dapA			GO-TERMS, PRODUCT-SYNONYMS, GENE-NAME
FORC82_RS06475	EG10791	FORC82_RS06475	purC	phosphoribosylaminoimidazolesuccinocarboxamide synthase	phosphoribosylaminoimidazole-succinocarboxamide synthase	GO-TERMS, REACTIONS, PRODUCT-SYNONYMS, GENE-SYNONYMS, PRODUCT, GENE-NAME
FORC82_RS06485	G7297	FORC82_RS06485	tmcA	tRNA cytosine(34) acetyltransferase TmcA	tRNAMet cytidine acetyltransferase	GO-TERMS, REACTIONS, PRODUCT-SYNONYMS, GENE-SYNONYMS, PRODUCT, GENE-NAME
FORC82_RS06490	G7296	FORC82_RS06490	ypfH	esterase	esterase YpfH	GO-TERMS, PRODUCT-SYNONYMS, PRODUCT, GENE-NAME
FORC82_RS06500	EG10208	FORC82_RS06500	dapE			GO-TERMS, PRODUCT-SYNONYMS, GENE-SYNONYMS, GENE-NAME
FORC82_RS06515	EG10014			multidrug efflux RND transporter permease AcrD	multidrug efflux pump RND permease AcrD	CPLX-RXNS, GO-TERMS, COMPLEXES, PRODUCT-SYNONYMS, GENE-SYNONYMS, PRODUCT
FORC82_RS06520	EG11460			nitrate/nitrite two-component system sensor histidine kinase NarQ	sensory histidine kinase NarQ	GO-TERMS, PRODUCT-SYNONYMS, PRODUCT
FORC82_RS06525	EG12409	FORC82_RS06525	aegA	oxidoreductase FeS-binding subunit	putative oxidoreductase AegA	GO-TERMS, PRODUCT-SYNONYMS, GENE-SYNONYMS, PRODUCT, GENE-NAME
FORC82_RS06530	EG12410			GDP-mannose pyrophosphatase NudK	GDP-mannose hydrolase	GO-TERMS, REACTIONS, PRODUCT-SYNONYMS, GENE-SYNONYMS, PRODUCT
FORC82_RS06540	EG12100	tkt	tktB	transketolase	transketolase 2	GO-TERMS, PRODUCT-SYNONYMS, PRODUCT, GENE-NAME
FORC82_RS06550	G7293	FORC82_RS06550	maeB	NADP-dependent oxaloacetate-decarboxylating malate dehydrogenase	NADP+-dependent malate dehydrogenase	GO-TERMS, REACTIONS, PRODUCT-SYNONYMS, GENE-SYNONYMS, PRODUCT, GENE-NAME
FORC82_RS06575	G7288	pta	eutD	phosphate acetyltransferase	phosphate acetyltransferase EutD	GO-TERMS, PRODUCT-SYNONYMS, GENE-SYNONYMS, PRODUCT, GENE-NAME
FORC82_RS06590	G7285	FORC82_RS06590	eutE	aldehyde dehydrogenase EutE	acetaldehyde dehydrogenase (acetylating) EutE	GO-TERMS, REACTIONS, PRODUCT-SYNONYMS, GENE-SYNONYMS, PRODUCT, GENE-NAME
FORC82_RS06610	G7281			ethanolamine ammonia-lyase reactivating factor EutA	ethanolamine ammonia-lyase reactivase EutA	GO-TERMS, PRODUCT-SYNONYMS, GENE-SYNONYMS, PRODUCT
FORC82_RS06615	EG50006			ethanolamine ammonia-lyase subunit EutB	ethanolamine ammonia-lyase subunit alpha	GO-TERMS, COMPLEXES, PRODUCT-SYNONYMS, PRODUCT
FORC82_RS06620	EG50007			ethanolamine ammonia-lyase subunit EutC	ethanolamine ammonia-lyase subunit beta	GO-TERMS, PRODUCT-SYNONYMS, PRODUCT
FORC82_RS06640	EG12189	FORC82_RS06640	hemF	oxygen-dependent coproporphyrinogen oxidase	coproporphyrinogen III oxidase	GO-TERMS, PRODUCT-SYNONYMS, GENE-SYNONYMS, PRODUCT, GENE-NAME
FORC82_RS06645	EG11823			N-acetylmuramoyl-L-alanine amidase AmiA	N-acetylmuramoyl-L-alanine amidase A	GO-TERMS, REACTIONS, PRODUCT-SYNONYMS, GENE-SYNONYMS, PRODUCT
FORC82_RS06665	G7266	FORC82_RS06665	yfeX	Dyp-type peroxidase	porphyrinogen peroxidase	GO-TERMS, REACTIONS, PRODUCT-SYNONYMS, PRODUCT, GENE-NAME
FORC82_RS06670	G7264	FORC82_RS06670	murP	PTS N-acetylmuramic acid transporter subunits IIBC	N-acetylmuramic acid-specific PTS enzyme IICB component / anhydro-N-acetylmuramic acid transporter	CPLX-RXNS, GO-TERMS, COMPLEXES, REACTIONS, PRODUCT-SYNONYMS, GENE-SYNONYMS, PRODUCT, GENE-NAME
FORC82_RS06675	G7263					GO-TERMS, REACTIONS, PRODUCT-SYNONYMS, GENE-SYNONYMS, PRODUCT
FORC82_RS06680	G7262			HTH-type transcriptional regulator MurR	DNA-binding transcriptional dual regulator MurR	GO-TERMS, PRODUCT-SYNONYMS, GENE-SYNONYMS, PRODUCT
FORC82_RS06685	EG12133			SDR family oxidoreductase UcpA	oxidoreductase UcpA	GO-TERMS, REACTIONS, PRODUCT-SYNONYMS, GENE-SYNONYMS, PRODUCT
FORC82_RS06690	EG10195	FORC82_RS06690	cysP	sulfate ABC transporter substrate-binding protein	thiosulfate/sulfate ABC transporter periplasmic binding protein CysP	CPLX-RXNS, GO-TERMS, COMPLEXES, REACTIONS, PRODUCT-SYNONYMS, PRODUCT, GENE-NAME
FORC82_RS06695	EG10197	cysT	cysU	sulfate/thiosulfate ABC transporter permease CysT	sulfate/thiosulfate ABC transporter inner membrane subunit CysU	GO-TERMS, COMPLEXES, PRODUCT-SYNONYMS, GENE-SYNONYMS, PRODUCT, GENE-NAME
FORC82_RS06700	EG10198			sulfate/thiosulfate ABC transporter permease CysW	sulfate/thiosulfate ABC transporter inner membrane subunit CysW	GO-TERMS, PRODUCT
FORC82_RS06705	EG10183			sulfate/thiosulfate ABC transporter ATP-binding protein CysA	sulfate/thiosulfate ABC transporter ATP binding subunit	GO-TERMS, PRODUCT
FORC82_RS06710	EG10193					GO-TERMS, REACTIONS, PRODUCT-SYNONYMS
FORC82_RS06730	G7259	FORC82_RS06730	pdxK	pyridoxine/pyridoxal/pyridoxamine kinase	pyridoxal kinase I	GO-TERMS, REACTIONS, PRODUCT-SYNONYMS, GENE-SYNONYMS, PRODUCT, GENE-NAME
FORC82_RS06735	EG10165	FORC82_RS06735	crr	PTS glucose transporter subunit IIA	Enzyme IIAGlc	CPLX-RXNS, GO-TERMS, COMPLEXES, REACTIONS, PRODUCT-SYNONYMS, GENE-SYNONYMS, PRODUCT, GENE-NAME
FORC82_RS06740	EG10789			phosphoenolpyruvate-protein phosphotransferase PtsI	PTS enzyme I	GO-TERMS, REACTIONS, PRODUCT-SYNONYMS, GENE-SYNONYMS, PRODUCT
FORC82_RS06745	EG10788	FORC82_RS06745	ptsH			GO-TERMS, PRODUCT-SYNONYMS, GENE-SYNONYMS, PRODUCT, GENE-NAME
FORC82_RS06750	EG10192					GO-TERMS, REACTIONS, PRODUCT-SYNONYMS, GENE-SYNONYMS
FORC82_RS06755	EG10003			sulfate transporter CysZ	sulfate:H+ symporter	GO-TERMS, REACTIONS, PRODUCT-SYNONYMS, PRODUCT
FORC82_RS06760	G7258					GO-TERMS, PRODUCT-SYNONYMS
FORC82_RS06765	EG10534			NAD-dependent DNA ligase LigA	DNA ligase	GO-TERMS, REACTIONS, PRODUCT-SYNONYMS, GENE-SYNONYMS, PRODUCT
FORC82_RS06810	EG10407	FORC82_RS06810	gltX			GO-TERMS, REACTIONS, PRODUCT-SYNONYMS, GENE-SYNONYMS, PRODUCT, GENE-NAME
FORC82_RS06840	EG11971	FORC82_RS06840	nupC	nucleoside permease NupC	nucleoside:H+ symporter NupC	GO-TERMS, REACTIONS, PRODUCT-SYNONYMS, GENE-SYNONYMS, PRODUCT, GENE-NAME
FORC82_RS06845	G7254	FORC82_RS06845	mntH	Mn(2+) uptake NRAMP transporter MntH	Mn2+/Fe2+: H+ symporter MntH	GO-TERMS, REACTIONS, PRODUCT-SYNONYMS, GENE-SYNONYMS, PRODUCT, GENE-NAME
FORC82_RS06860	EG12957	FORC82_RS06860	glk			GO-TERMS, REACTIONS, PRODUCT-SYNONYMS, GENE-NAME
FORC82_RS06875	G7248	FORC82_RS06875	ypdF	aminopeptidase	aminopeptidase YpdF	GO-TERMS, REACTIONS, PRODUCT-SYNONYMS, PRODUCT, GENE-NAME
FORC82_RS06880	G7247	FORC82_RS06880	ypdE	aminopeptidase	aminopeptidase YpdE	GO-TERMS, REACTIONS, PRODUCT-SYNONYMS, PRODUCT, GENE-NAME
FORC82_RS06895	G7244	FORC82_RS06895	pyrR	response regulator transcription factor	DNA-binding transcriptional activator PyrR	GO-TERMS, PRODUCT-SYNONYMS, GENE-SYNONYMS, PRODUCT, GENE-NAME
FORC82_RS06900	G7243	FORC82_RS06900	pyrS	sensor histidine kinase	sensor histidine kinase PyrS	GO-TERMS, REACTIONS, PRODUCT-SYNONYMS, GENE-SYNONYMS, PRODUCT, GENE-NAME
FORC82_RS06905	G7242	FORC82_RS06905	alaC	alanine transaminase	glutamate--pyruvate aminotransferase AlaC	GO-TERMS, REACTIONS, PRODUCT-SYNONYMS, GENE-SYNONYMS, PRODUCT, GENE-NAME
FORC82_RS06915	G7241	FORC82_RS06915	lpxP	kdo(2)-lipid IV(A) palmitoleoyltransferase	palmitoleoyl acyltransferase	GO-TERMS, REACTIONS, PRODUCT-SYNONYMS, GENE-SYNONYMS, PRODUCT, GENE-NAME
FORC82_RS06925	G7239	FORC82_RS06925	ypdI	colanic acid biosynthesis lipoprotein YpdI	colanic acid synthesis putative lipoprotein YpdI	GO-TERMS, PRODUCT-SYNONYMS, PRODUCT, GENE-NAME
FORC82_RS06935	G7237	FORC82_RS06935	frc	formyl-CoA--oxalate CoA-transferase	formyl-CoA transferase	GO-TERMS, REACTIONS, PRODUCT-SYNONYMS, GENE-SYNONYMS, PRODUCT, GENE-NAME
FORC82_RS06940	G7236	FORC82_RS06940	oxc			GO-TERMS, PRODUCT-SYNONYMS, GENE-SYNONYMS, GENE-NAME
FORC82_RS06950	G7234	FORC82_RS06950	yfdE	acetyl-CoA--oxalate CoA-transferase	acetyl-CoA:oxalate CoA-transferase	GO-TERMS, REACTIONS, PRODUCT-SYNONYMS, PRODUCT, GENE-NAME
FORC82_RS06960	EG11609			acid-sensing system DNA-binding response regulator EvgA	DNA-binding transcriptional activator EvgA	GO-TERMS, PRODUCT-SYNONYMS, PRODUCT
FORC82_RS06965	G7233	FORC82_RS06965	emrK	multidrug efflux MFS transporter periplasmic adaptor subunit EmrK	tripartite efflux pump membrane fusion protein EmrK	CPLX-RXNS, GO-TERMS, COMPLEXES, PRODUCT-SYNONYMS, PRODUCT, GENE-NAME
FORC82_RS06970	EG13283	FORC82_RS06970	emrY	multidrug efflux MFS transporter permease subunit EmrY	tripartite efflux pump membrane subunit EmrY	GO-TERMS, PRODUCT-SYNONYMS, PRODUCT, GENE-NAME
FORC82_RS06985	EG13161			DNA-binding transcriptional regulator DsdC	DNA-binding transcriptional dual regulator DsdC	PRODUCT-SYNONYMS, PRODUCT
FORC82_RS06990	G0-9621	FORC82_RS06990	torI	response regulator inhibitor TorI	CPS-53 (KpLE1) prophage; prophage CPS-53 recombination directionality factor and response regulator inhibitor	GO-TERMS, PRODUCT-SYNONYMS, PRODUCT, GENE-NAME
FORC82_RS07005	G7230	FORC82_RS07005	yfdR	5'-deoxynucleotidase	CPS-53 (KpLE1) prophage; 5'-deoxynucleotidase	GO-TERMS, REACTIONS, PRODUCT-SYNONYMS, PRODUCT, GENE-NAME
FORC82_RS07135	G7220	FORC82_RS07135	yfdH	glycosyltransferase	CPS-53 (KpLE1) prophage; bactoprenol glucosyl transferase	GO-TERMS, REACTIONS, PRODUCT-SYNONYMS, GENE-SYNONYMS, PRODUCT, GENE-NAME
FORC82_RS07145	G7218	FORC82_RS07145	intS	prophage integrase IntS	CPS-53 (KpLE1) prophage; prophage CPS-53 integrase	GO-TERMS, PRODUCT-SYNONYMS, GENE-SYNONYMS, PRODUCT, GENE-NAME
FORC82_RS07170	EG10280			long-chain fatty acid transporter FadL	long-chain fatty acid outer membrane channel / bacteriophage T2 receptor	GO-TERMS, REACTIONS, PRODUCT-SYNONYMS, GENE-SYNONYMS, PRODUCT
FORC82_RS07180	G7213			acetyl-CoA C-acyltransferase FadI	3-ketoacyl-CoA thiolase FadI	GO-TERMS, COMPLEXES, REACTIONS, PRODUCT-SYNONYMS, GENE-SYNONYMS, PRODUCT
FORC82_RS07185	G7212			fatty acid oxidation complex subunit alpha FadJ	3-hydroxyacyl-CoA dehydrogenase FadJ	GO-TERMS, REACTIONS, PRODUCT-SYNONYMS, GENE-SYNONYMS, PRODUCT
FORC82_RS07190	G7211					GO-TERMS, REACTIONS, PRODUCT-SYNONYMS, GENE-SYNONYMS
FORC82_RS07195	G7210	FORC82_RS07195	yfcV	type 1 fimbrial protein	putative fimbrial protein YfcV	GO-TERMS, PRODUCT-SYNONYMS, PRODUCT, GENE-NAME
FORC82_RS07205	G7207	FORC82_RS07205	yfcS	fimbrial protein StfD	putative fimbrial chaperone YfcS	PRODUCT-SYNONYMS, PRODUCT, GENE-NAME
FORC82_RS07210	G7206	FORC82_RS07210	yfcR	hypothetical protein	putative fimbrial protein YfcR	GO-TERMS, PRODUCT-SYNONYMS, PRODUCT, GENE-NAME
FORC82_RS07215	G7205	FORC82_RS07215	yfcQ	fimbrial protein SteE	putative fimbrial protein YfcQ	GO-TERMS, PRODUCT-SYNONYMS, PRODUCT, GENE-NAME
FORC82_RS07220	G7204	FORC82_RS07220	yfcP	fimbrial protein	putative fimbrial protein YfcP	GO-TERMS, PRODUCT-SYNONYMS, PRODUCT, GENE-NAME
FORC82_RS07235	EG12449	FORC82_RS07235	prmB	50S ribosomal protein L3 N(5)-glutamine methyltransferase	50S ribosomal subunit protein L3 N5-glutamine methyltransferase	GO-TERMS, REACTIONS, PRODUCT-SYNONYMS, GENE-SYNONYMS, PRODUCT, GENE-NAME
FORC82_RS07240	EG10075	FORC82_RS07240	aroC			GO-TERMS, PRODUCT-SYNONYMS, GENE-NAME
FORC82_RS07245	EG10580	FORC82_RS07245	mepA	penicillin-insensitive murein endopeptidase	peptidoglycan DD-endopeptidase/peptidoglycan LD-endopeptidase	GO-TERMS, REACTIONS, PRODUCT-SYNONYMS, PRODUCT, GENE-NAME
FORC82_RS07255	G7201	FORC82_RS07255	epmC	elongation factor P hydroxylase	EF-P-Lys34 hydroxylase	GO-TERMS, REACTIONS, PRODUCT-SYNONYMS, GENE-SYNONYMS, PRODUCT, GENE-NAME
FORC82_RS07265	G7199			bifunctional tRNA (5-methylaminomethyl-2-thiouridine)(34)-methyltransferase MnmD/FAD-dependent 5-carboxymethylaminomethyl-2-thiouridine(34) oxidoreductase MnmC	fused 5-methylaminomethyl-2-thiouridine-forming methyltransferase and FAD-dependent demodification enzyme	GO-TERMS, REACTIONS, PRODUCT-SYNONYMS, GENE-SYNONYMS, PRODUCT
FORC82_RS07270	EG10274	FORC82_RS07270	fabB	beta-ketoacyl-ACP synthase I	3-oxoacyl-[acyl carrier protein] synthase 1	GO-TERMS, REACTIONS, PRODUCT-SYNONYMS, GENE-SYNONYMS, PRODUCT, GENE-NAME
FORC82_RS07285	G0-9461			4-phosphoerythronate dehydrogenase PdxB	erythronate-4-phosphate dehydrogenase	GO-TERMS, REACTIONS, PRODUCT-SYNONYMS, GENE-SYNONYMS, PRODUCT
FORC82_RS07295	EG10454			tRNA pseudouridine(38-40) synthase TruA	tRNA pseudouridine38-40 synthase	GO-TERMS, REACTIONS, PRODUCT-SYNONYMS, GENE-SYNONYMS, PRODUCT
FORC82_RS07305	EG10217			acetyl-CoA carboxylase, carboxyltransferase subunit beta	acetyl-CoA carboxyltransferase subunit beta	GO-TERMS, REACTIONS, PRODUCT-SYNONYMS, GENE-SYNONYMS, PRODUCT
FORC82_RS07310	EG10327			bifunctional tetrahydrofolate synthase/dihydrofolate synthase	bifunctional folylpolyglutamate synthetase / dihydrofolate synthetase	GO-TERMS, REACTIONS, PRODUCT-SYNONYMS, GENE-SYNONYMS, PRODUCT
FORC82_RS07315	EG10218					GO-TERMS, PRODUCT-SYNONYMS
FORC82_RS07320	EG10169	FORC82_RS07320	cvpA			GO-TERMS, PRODUCT-SYNONYMS, GENE-SYNONYMS, GENE-NAME
FORC82_RS07325	EG10794	FORC82_RS07325	purF			GO-TERMS, PRODUCT-SYNONYMS, GENE-SYNONYMS, GENE-NAME
FORC82_RS07330	EG11044	FORC82_RS07330	ubiX	UbiX family flavin prenyltransferase	flavin prenyltransferase	GO-TERMS, REACTIONS, PRODUCT-SYNONYMS, GENE-SYNONYMS, PRODUCT, GENE-NAME
FORC82_RS07335	EG10072			lysine/arginine/ornithine ABC transporter substrate-binding protein ArgT	lysine/arginine/ornithine ABC transporter periplasmic binding protein	CPLX-RXNS, GO-TERMS, COMPLEXES, REACTIONS, PRODUCT
FORC82_RS07340	EG12124			histidine ABC transporter substrate-binding protein HisJ	histidine ABC transporter periplasmic binding protein	CPLX-RXNS, GO-TERMS, COMPLEXES, PRODUCT
FORC82_RS07345	EG12125	FORC82_RS07345	hisQ	histidine ABC transporter permease	lysine/arginine/ornithine ABC transporter / histidine ABC transporter, membrane subunit HisQ	GO-TERMS, PRODUCT-SYNONYMS, PRODUCT, GENE-NAME
FORC82_RS07350	EG10007	FORC82_RS07350	hisM	histidine ABC transporter permease	lysine/arginine/ornithine ABC transporter / histidine ABC transporter, membrane subunit HisM	GO-TERMS, PRODUCT, GENE-NAME
FORC82_RS07355	EG10452			histidine ABC transporter ATP-binding protein HisP	lysine/arginine/ornithine ABC transporter / histidine ABC transporter, ATP binding subunit	GO-TERMS, PRODUCT
FORC82_RS07360	G7197	FORC82_RS07360	rpnB	ISNCY family transposase	recombination-promoting nuclease RpnB	GO-TERMS, PRODUCT-SYNONYMS, GENE-SYNONYMS, PRODUCT, GENE-NAME
FORC82_RS07370	G7195	FORC82_RS07370	folX			GO-TERMS, PRODUCT-SYNONYMS, GENE-NAME
FORC82_RS07375	G7194			GSH-dependent disulfide bond oxidoreductase	disulfide reductase	GO-TERMS, REACTIONS, PRODUCT-SYNONYMS, PRODUCT
FORC82_RS07380	G7193	FORC82_RS07380	yfcF	glutathione transferase	glutathione S-transferase YfcF	GO-TERMS, REACTIONS, PRODUCT-SYNONYMS, PRODUCT, GENE-NAME
FORC82_RS07385	G7192	FORC82_RS07385	yfcE	phosphodiesterase	phosphodiesterase YfcE	GO-TERMS, PRODUCT-SYNONYMS, PRODUCT, GENE-NAME
FORC82_RS07400	EG20173	FORC82_RS07400	pta			GO-TERMS, PRODUCT-SYNONYMS, GENE-NAME
FORC82_RS07405	EG10027	FORC82_RS07405	ackA			GO-TERMS, REACTIONS, PRODUCT-SYNONYMS, GENE-NAME
FORC82_RS07420	G7187	FORC82_RS07420	hxpA	hexitol phosphatase HpxA	hexitol phosphatase A	GO-TERMS, REACTIONS, PRODUCT-SYNONYMS, GENE-SYNONYMS, PRODUCT, GENE-NAME
FORC82_RS07430	G7185	FORC82_RS07430	yfbR	5'-deoxynucleotidase	dCMP phosphohydrolase	GO-TERMS, REACTIONS, PRODUCT-SYNONYMS, PRODUCT, GENE-NAME
FORC82_RS07435	G7184	FORC82_RS07435	alaA	pyridoxal phosphate-dependent aminotransferase	glutamate--pyruvate aminotransferase AlaA	GO-TERMS, REACTIONS, PRODUCT-SYNONYMS, GENE-SYNONYMS, PRODUCT, GENE-NAME
FORC82_RS07440	EG12123			transcriptional regulator LrhA	DNA-binding transcriptional dual regulator LrhA	GO-TERMS, PRODUCT-SYNONYMS, GENE-SYNONYMS, PRODUCT
FORC82_RS07445	EG12082	FORC82_RS07445	nuoA	NADH-quinone oxidoreductase subunit NuoA	NADH:quinone oxidoreductase subunit A	CPLX-RXNS, GO-TERMS, COMPLEXES, PRODUCT-SYNONYMS, PRODUCT, GENE-NAME
FORC82_RS07450	EG12083	FORC82_RS07450	nuoB	NADH-quinone oxidoreductase subunit B	NADH:quinone oxidoreductase subunit B	GO-TERMS, COMPLEXES, PRODUCT-SYNONYMS, PRODUCT, GENE-NAME
FORC82_RS07455	EG12084	FORC82_RS07455	nuoC	NADH-quinone oxidoreductase subunit C/D	NADH:quinone oxidoreductase subunit CD	GO-TERMS, PRODUCT-SYNONYMS, GENE-SYNONYMS, PRODUCT, GENE-NAME
FORC82_RS07460	EG12086			NADH-quinone oxidoreductase subunit NuoE	NADH:quinone oxidoreductase subunit E	GO-TERMS, PRODUCT-SYNONYMS, PRODUCT
FORC82_RS07465	EG11774			NADH-quinone oxidoreductase subunit NuoF	NADH:quinone oxidoreductase subunit F	GO-TERMS, PRODUCT-SYNONYMS, PRODUCT
FORC82_RS07470	EG12087			NADH-quinone oxidoreductase subunit NuoG	NADH:quinone oxidoreductase subunit G	GO-TERMS, PRODUCT-SYNONYMS, PRODUCT
FORC82_RS07475	EG12088			NADH-quinone oxidoreductase subunit NuoH	NADH:quinone oxidoreductase subunit H	GO-TERMS, PRODUCT-SYNONYMS, PRODUCT
FORC82_RS07480	EG12089			NADH-quinone oxidoreductase subunit NuoI	NADH:quinone oxidoreductase subunit I	GO-TERMS, PRODUCT-SYNONYMS, PRODUCT
FORC82_RS07485	EG12090	FORC82_RS07485	nuoJ	NADH-quinone oxidoreductase subunit J	NADH:quinone oxidoreductase subunit J	GO-TERMS, PRODUCT-SYNONYMS, PRODUCT, GENE-NAME
FORC82_RS07490	EG12091			NADH-quinone oxidoreductase subunit NuoK	NADH:quinone oxidoreductase subunit K	GO-TERMS, PRODUCT-SYNONYMS, PRODUCT
FORC82_RS07495	EG12092	FORC82_RS07495	nuoL	NADH-quinone oxidoreductase subunit L	NADH:quinone oxidoreductase subunit L	GO-TERMS, PRODUCT-SYNONYMS, PRODUCT, GENE-NAME
FORC82_RS07500	EG11773	FORC82_RS07500	nuoM	NADH-quinone oxidoreductase subunit M	NADH:quinone oxidoreductase subunit M	GO-TERMS, PRODUCT-SYNONYMS, GENE-SYNONYMS, PRODUCT, GENE-NAME
FORC82_RS07505	EG12093			NADH-quinone oxidoreductase subunit NuoN	NADH:quinone oxidoreductase subunit N	GO-TERMS, PRODUCT-SYNONYMS, PRODUCT
FORC82_RS07525	G7176	FORC82_RS07525	elaD	deubiquitinase	protease ElaD	GO-TERMS, PRODUCT-SYNONYMS, PRODUCT, GENE-NAME
FORC82_RS07530	G7175					GO-TERMS, REACTIONS, PRODUCT-SYNONYMS, GENE-SYNONYMS
FORC82_RS07545	EG12362					GO-TERMS, REACTIONS, PRODUCT-SYNONYMS, GENE-SYNONYMS
FORC82_RS07550	EG10579	FORC82_RS07550	menD	2-succinyl-5-enolpyruvyl-6-hydroxy-3- cyclohexene-1-carboxylic-acid synthase	2-succinyl-5-enolpyruvyl-6-hydroxy-3-cyclohexene-1-carboxylate synthase	GO-TERMS, REACTIONS, PRODUCT-SYNONYMS, PRODUCT, GENE-NAME
FORC82_RS07555	EG12438	FORC82_RS07555	menH	2-succinyl-6-hydroxy-2, 4-cyclohexadiene-1-carboxylate synthase	2-succinyl-6-hydroxy-2,4-cyclohexadiene-1-carboxylate synthase	GO-TERMS, REACTIONS, PRODUCT-SYNONYMS, GENE-SYNONYMS, PRODUCT, GENE-NAME
FORC82_RS07560	EG11368					GO-TERMS, PRODUCT-SYNONYMS
FORC82_RS07565	EG11532	FORC82_RS07565	menC			GO-TERMS, REACTIONS, PRODUCT-SYNONYMS, PRODUCT, GENE-NAME
FORC82_RS07570	EG12437	FORC82_RS07570	menE			GO-TERMS, REACTIONS, PRODUCT-SYNONYMS, PRODUCT, GENE-NAME
FORC82_RS07580	G7171			4-amino-4-deoxy-L-arabinose-phosphoundecaprenol flippase subunit ArnF	undecaprenyl-phosphate-alpha-L-Ara4N flippase - ArnF subunit	CPLX-RXNS, GO-TERMS, COMPLEXES, PRODUCT-SYNONYMS, GENE-SYNONYMS, PRODUCT
FORC82_RS07585	G0-10460			4-amino-4-deoxy-L-arabinose-phosphoundecaprenol flippase subunit ArnE	undecaprenyl-phosphate-alpha-L-Ara4N flippase - ArnE subunit	GO-TERMS, PRODUCT-SYNONYMS, GENE-SYNONYMS, PRODUCT
FORC82_RS07590	G7170	FORC82_RS07590	arnT	lipid IV(A) 4-amino-4-deoxy-L-arabinosyltransferase	lipid IVA 4-amino-4-deoxy-L-arabinosyltransferase	GO-TERMS, REACTIONS, PRODUCT-SYNONYMS, GENE-SYNONYMS, PRODUCT, GENE-NAME
FORC82_RS07595	G7169	FORC82_RS07595	arnD	4-deoxy-4-formamido-L-arabinose- phosphoundecaprenol deformylase	putative 4-deoxy-4-formamido-L-arabinose-phosphoundecaprenol deformylase ArnD	GO-TERMS, REACTIONS, PRODUCT-SYNONYMS, GENE-SYNONYMS, PRODUCT, GENE-NAME
FORC82_RS07600	G7168			bifunctional UDP-4-amino-4-deoxy-L-arabinose formyltransferase/UDP-glucuronic acid oxidase ArnA	fused UDP-4-amino-4-deoxy-L-arabinose formyltransferase/UDP-glucuronate dehydrogenase	GO-TERMS, REACTIONS, PRODUCT-SYNONYMS, GENE-SYNONYMS, PRODUCT
FORC82_RS07605	G7167	FORC82_RS07605	arnC			GO-TERMS, PRODUCT-SYNONYMS, GENE-SYNONYMS, PRODUCT, GENE-NAME
FORC82_RS07610	G7166	FORC82_RS07610	arnB			GO-TERMS, PRODUCT-SYNONYMS, GENE-SYNONYMS, PRODUCT, GENE-NAME
FORC82_RS07620	G7164			nucleoside triphosphatase NudI	pyrimidine deoxynucleotide diphosphatase NudI	GO-TERMS, REACTIONS, PRODUCT-SYNONYMS, GENE-SYNONYMS, PRODUCT
FORC82_RS07640	G7160	FORC82_RS07640	rhmD			GO-TERMS, PRODUCT-SYNONYMS, GENE-SYNONYMS, GENE-NAME
FORC82_RS07650	G7158	FORC82_RS07650	yfaU			GO-TERMS, PRODUCT-SYNONYMS, GENE-NAME
FORC82_RS07660	EG10393					CPLX-RXNS, GO-TERMS, COMPLEXES, PRODUCT-SYNONYMS
FORC82_RS07665	EG10392			glycerol-3-phosphate dehydrogenase subunit GlpB	anaerobic glycerol-3-phosphate dehydrogenase subunit B	GO-TERMS, PRODUCT-SYNONYMS, GENE-SYNONYMS, PRODUCT
FORC82_RS07670	EG10391	FORC82_RS07670	glpA			GO-TERMS, PRODUCT-SYNONYMS, GENE-NAME
FORC82_RS07675	EG10401	FORC82_RS07675	glpT	glycerol-3-phosphate transporter	sn-glycerol 3-phosphate:phosphate antiporter	GO-TERMS, REACTIONS, PRODUCT-SYNONYMS, PRODUCT, GENE-NAME
FORC82_RS07680	EG10399	FORC82_RS07680	glpQ	glycerophosphodiester phosphodiesterase	glycerophosphoryl diester phosphodiesterase GlpQ	GO-TERMS, REACTIONS, PRODUCT-SYNONYMS, PRODUCT, GENE-NAME
FORC82_RS07695	EG12360	FORC82_RS07695	yfaE			GO-TERMS, PRODUCT-SYNONYMS, GENE-NAME
FORC82_RS07700	EG10661	FORC82_RS07700	nrdB	ribonucleotide-diphosphate reductase subunit beta	ribonucleoside-diphosphate reductase 1 subunit beta	CPLX-RXNS, GO-TERMS, COMPLEXES, REACTIONS, PRODUCT-SYNONYMS, GENE-SYNONYMS, PRODUCT, GENE-NAME
FORC82_RS07705	EG10660	FORC82_RS07705	nrdA			GO-TERMS, PRODUCT-SYNONYMS, GENE-SYNONYMS, PRODUCT, GENE-NAME
FORC82_RS07710	EG12850			AIDA-I family autotransporter YfaL	putative autotransporter adhesin YfaL	GO-TERMS, PRODUCT-SYNONYMS, GENE-SYNONYMS, PRODUCT
FORC82_RS07715	EG11143	FORC82_RS07715	ubiG	bifunctional 3-demethylubiquinone 3-O-methyltransferase/2-octaprenyl-6-hydroxy phenol methylase	bifunctional 3-demethylubiquinone-8 3-O-methyltransferase and 2-octaprenyl-6-hydroxyphenol methylase	GO-TERMS, REACTIONS, PRODUCT-SYNONYMS, GENE-SYNONYMS, PRODUCT, GENE-NAME
FORC82_RS07720	EG10423			DNA topoisomerase (ATP-hydrolyzing) subunit A	DNA gyrase subunit A	GO-TERMS, PRODUCT-SYNONYMS, GENE-SYNONYMS, PRODUCT
FORC82_RS07750	EG11672	FORC82_RS07750	atoB			GO-TERMS, REACTIONS, PRODUCT-SYNONYMS, GENE-NAME
FORC82_RS07755	EG11671	FORC82_RS07755	atoE	TIGR00366 family protein	short chain fatty acid transporter	GO-TERMS, REACTIONS, PRODUCT-SYNONYMS, PRODUCT, GENE-NAME
FORC82_RS07760	EG11670	FORC82_RS07760	atoA	CoA transferase subunit B	acetyl-CoA:acetoacetyl-CoA transferase subunit beta	CPLX-RXNS, GO-TERMS, COMPLEXES, PRODUCT-SYNONYMS, PRODUCT, GENE-NAME
FORC82_RS07765	EG11669			acetate CoA-transferase subunit alpha	acetyl-CoA:acetoacetyl-CoA transferase subunit alpha	GO-TERMS, REACTIONS, PRODUCT-SYNONYMS, PRODUCT
FORC82_RS07770	EG11668			acetoacetate metabolism transcriptional regulator AtoC	DNA-binding transcriptional activator/ornithine decarboxylase inhibitor AtoC	GO-TERMS, PRODUCT-SYNONYMS, PRODUCT
FORC82_RS07775	EG11667			two-component system sensor histidine kinase AtoS	sensor histidine kinase AtoS	GO-TERMS, REACTIONS, PRODUCT-SYNONYMS, PRODUCT
FORC82_RS07780	EG10822			two-component system sensor histidine kinase RcsC	histidine kinase RcsC	GO-TERMS, REACTIONS, PRODUCT
FORC82_RS07785	EG10821			transcriptional regulator RcsB	DNA-binding transcriptional activator RcsB	GO-TERMS, COMPLEXES, PRODUCT-SYNONYMS, PRODUCT
FORC82_RS07790	EG12385			phosphotransferase RcsD	RcsD phosphotransferase	GO-TERMS, PRODUCT-SYNONYMS, GENE-SYNONYMS, PRODUCT
FORC82_RS07795	EG10670	FORC82_RS07795	ompC	porin OmpC	outer membrane porin C	GO-TERMS, REACTIONS, PRODUCT-SYNONYMS, GENE-SYNONYMS, PRODUCT, GENE-NAME
FORC82_RS07800	EG12073	apbE	ftp	FAD:protein FMN transferase ApbE	FAD:protein FMN transferase	GO-TERMS, REACTIONS, PRODUCT-SYNONYMS, GENE-SYNONYMS, PRODUCT, GENE-NAME
FORC82_RS07805	EG10029			bifunctional DNA-binding transcriptional regulator/O6-methylguanine-DNA methyltransferase Ada	DNA-binding transcriptional dual regulator / DNA repair protein Ada	GO-TERMS, REACTIONS, PRODUCT-SYNONYMS, PRODUCT
FORC82_RS07820	EG12069			malate dehydrogenase (quinone)	malate:quinone oxidoreductase	GO-TERMS, REACTIONS, PRODUCT-SYNONYMS, GENE-SYNONYMS, PRODUCT
FORC82_RS07825	EG10255	FORC82_RS07825	eco	ecotin	serine protease inhibitor ecotin	GO-TERMS, PRODUCT-SYNONYMS, GENE-SYNONYMS, PRODUCT, GENE-NAME
FORC82_RS07830	EG12068			ferredoxin-type protein NapF	ferredoxin-type protein	GO-TERMS, PRODUCT-SYNONYMS, GENE-SYNONYMS, PRODUCT
FORC82_RS07835	EG12143			chaperone NapD	NapA signal peptide-binding chaperone NapD	GO-TERMS, PRODUCT-SYNONYMS, GENE-SYNONYMS, PRODUCT
FORC82_RS07840	EG12067			periplasmic nitrate reductase subunit alpha	periplasmic nitrate reductase subunit NapA	CPLX-RXNS, GO-TERMS, COMPLEXES, REACTIONS, PRODUCT-SYNONYMS, GENE-SYNONYMS, PRODUCT
FORC82_RS07845	EG12064					CPLX-RXNS, GO-TERMS, COMPLEXES, PRODUCT-SYNONYMS, GENE-SYNONYMS
FORC82_RS07850	EG12062			quinol dehydrogenase ferredoxin subunit NapH	ferredoxin-type protein NapH	GO-TERMS, REACTIONS, PRODUCT-SYNONYMS, GENE-SYNONYMS, PRODUCT
FORC82_RS07855	EG12061	FORC82_RS07855	napB	nitrate reductase cytochrome c-type subunit	periplasmic nitrate reductase cytochrome c550 protein	GO-TERMS, PRODUCT-SYNONYMS, GENE-SYNONYMS, PRODUCT, GENE-NAME
FORC82_RS07885	EG12055			cytochrome c maturation protein CcmE	periplasmic heme chaperone	CPLX-RXNS, GO-TERMS, COMPLEXES, PRODUCT-SYNONYMS, GENE-SYNONYMS, PRODUCT
FORC82_RS07895	EG12053	dsbE	ccmG	thiol:disulfide interchange protein DsbE	thiol:disulfide oxidoreductase CcmG	GO-TERMS, REACTIONS, PRODUCT-SYNONYMS, GENE-SYNONYMS, PRODUCT, GENE-NAME
FORC82_RS07905	EG11527			nitrate/nitrite response regulator protein NarP	DNA-binding transcriptional dual regulator NarP	GO-TERMS, PRODUCT-SYNONYMS, PRODUCT
FORC82_RS07945	EG12045	FORC82_RS07945	radD	DEAD/DEAH box helicase	putative DNA repair helicase RadD	GO-TERMS, REACTIONS, PRODUCT-SYNONYMS, GENE-SYNONYMS, PRODUCT, GENE-NAME
FORC82_RS07950	EG12044			16S rRNA pseudouridine(516) synthase RsuA	16S rRNA pseudouridine516 synthase	GO-TERMS, REACTIONS, PRODUCT-SYNONYMS, GENE-SYNONYMS, PRODUCT
FORC82_RS07955	EG11419	FORC82_RS07955	bcr	Bcr/CflA family multidrug efflux MFS transporter	multidrug efflux pump Bcr	GO-TERMS, REACTIONS, PRODUCT-SYNONYMS, GENE-SYNONYMS, PRODUCT, GENE-NAME
FORC82_RS07965	EG12041			microcin C ABC transporter ATP-binding protein YejF	putative oligopeptide ABC transporter ATP binding subunit YejF	CPLX-RXNS, GO-TERMS, COMPLEXES, REACTIONS, PRODUCT
FORC82_RS07970	EG12040	FORC82_RS07970	yejE	ABC transporter permease	putative oligopeptide ABC transporter membrane subunit YejE	GO-TERMS, PRODUCT, GENE-NAME
FORC82_RS07975	EG12038	FORC82_RS07975	yejB	ABC transporter permease	putative oligopeptide ABC transporter membrane subunit YejB	GO-TERMS, PRODUCT, GENE-NAME
FORC82_RS07980	EG12037	FORC82_RS07980	yejA	ABC transporter substrate-binding protein	putative oligopeptide ABC transporter periplasmic binding protein YejA	GO-TERMS, PRODUCT, GENE-NAME
FORC82_RS07990	G7147	FORC82_RS07990	mepS	bifunctional murein DD-endopeptidase/murein LD-carboxypeptidase	peptidoglycan DD-endopeptidase/peptidoglycan LD-carboxypeptidase	GO-TERMS, REACTIONS, PRODUCT-SYNONYMS, GENE-SYNONYMS, PRODUCT, GENE-NAME
FORC82_RS07995	G7146	FORC82_RS07995	lpxT	Kdo(2)-lipid A phosphotransferase	Kdo2-lipid A phosphotransferase	GO-TERMS, REACTIONS, PRODUCT-SYNONYMS, GENE-SYNONYMS, PRODUCT, GENE-NAME
FORC82_RS08000	EG12104	FORC82_RS08000	yeiR	GTP-binding protein	zinc-binding GTPase YeiR	GO-TERMS, REACTIONS, PRODUCT-SYNONYMS, PRODUCT, GENE-NAME
FORC82_RS08020	EG12034			sugar efflux transporter SetB	sugar exporter SetB	GO-TERMS, REACTIONS, PRODUCT-SYNONYMS, GENE-SYNONYMS, PRODUCT
FORC82_RS08025	G7990	FORC82_RS08025	fruB	fused PTS fructose transporter subunit IIA/HPr protein	fructose-specific PTS multiphosphoryl transfer protein FruB	CPLX-RXNS, GO-TERMS, COMPLEXES, PRODUCT-SYNONYMS, GENE-SYNONYMS, PRODUCT, GENE-NAME
FORC82_RS08030	EG10337	FORC82_RS08030	fruK			GO-TERMS, PRODUCT-SYNONYMS, GENE-SYNONYMS, GENE-NAME
FORC82_RS08035	EG10336			PTS fructose transporter subunit IIBC	fructose-specific PTS multiphosphoryl transfer protein FruA	GO-TERMS, PRODUCT-SYNONYMS, GENE-SYNONYMS, PRODUCT
FORC82_RS08055	EG12031			transcriptional regulator YeiL	putative DNA-binding transcriptional regulator YeiL	GO-TERMS, PRODUCT-SYNONYMS, PRODUCT
FORC82_RS08060	EG12030	FORC82_RS08060	rihB	ribosylpyrimidine nucleosidase	pyrimidine-specific ribonucleoside hydrolase RihB	GO-TERMS, REACTIONS, PRODUCT-SYNONYMS, GENE-SYNONYMS, PRODUCT, GENE-NAME
FORC82_RS08075	EG10651	FORC82_RS08075	nfo	deoxyribonuclease IV	endonuclease IV	GO-TERMS, REACTIONS, PRODUCT-SYNONYMS, PRODUCT, GENE-NAME
FORC82_RS08085	EG12105	FORC82_RS08085	yeiE	LysR family transcriptional regulator	LysR-type transcriptional regulator YeiE	GO-TERMS, PRODUCT-SYNONYMS, PRODUCT, GENE-NAME
FORC82_RS08090	EG11337	FORC82_RS08090	lysP	lysine-specific permease	lysine:H+ symporter	GO-TERMS, REACTIONS, PRODUCT-SYNONYMS, GENE-SYNONYMS, PRODUCT, GENE-NAME
FORC82_RS08105	EG11375			GTP cyclohydrolase I FolE	GTP cyclohydrolase 1	GO-TERMS, REACTIONS, PRODUCT-SYNONYMS, PRODUCT
FORC82_RS08115	EG10365			HTH-type transcriptional regulator GalS	DNA-binding transcriptional dual regulator GalS	GO-TERMS, PRODUCT-SYNONYMS, GENE-SYNONYMS, PRODUCT
FORC82_RS08120	EG10593			galactose/glucose ABC transporter substrate-binding protein MglB	D-galactose/methyl-galactoside ABC transporter periplasmic binding protein	CPLX-RXNS, GO-TERMS, COMPLEXES, REACTIONS, PRODUCT-SYNONYMS, PRODUCT
FORC82_RS08125	EG10592			galactose/methyl galactoside ABC transporter ATP-binding protein MglA	D-galactose/methyl-galactoside ABC transporter ATP binding subunit	GO-TERMS, REACTIONS, PRODUCT-SYNONYMS, GENE-SYNONYMS, PRODUCT
FORC82_RS08130	EG10594	FORC82_RS08130	mglC	galactoside ABC transporter permease	D-galactose/methyl-galactoside ABC transporter membrane subunit	GO-TERMS, REACTIONS, PRODUCT-SYNONYMS, GENE-SYNONYMS, PRODUCT, GENE-NAME
FORC82_RS08135	EG11289					CPLX-RXNS, GO-TERMS, COMPLEXES, REACTIONS, PRODUCT-SYNONYMS, GENE-SYNONYMS
FORC82_RS08140	G7145	FORC82_RS08140	preT			GO-TERMS, PRODUCT-SYNONYMS, GENE-SYNONYMS, GENE-NAME
FORC82_RS08155	EG10137	FORC82_RS08155	cdd	cytidine deaminase	cytidine/deoxycytidine deaminase	GO-TERMS, REACTIONS, PRODUCT-SYNONYMS, PRODUCT, GENE-NAME
FORC82_RS08170	EG12022			tRNA dihydrouridine(16) synthase DusC	tRNA-dihydrouridine16 synthase	GO-TERMS, REACTIONS, PRODUCT-SYNONYMS, GENE-SYNONYMS, PRODUCT
FORC82_RS08190	EG12017	FORC82_RS08190	yohD	DedA family protein	DedA family protein YohD	GO-TERMS, PRODUCT-SYNONYMS, PRODUCT, GENE-NAME
FORC82_RS08200	EG12015	FORC82_RS08200	pbpG	D-alanyl-D-alanine endopeptidase	peptidoglycan DD-endopeptidase PbpG	GO-TERMS, REACTIONS, PRODUCT-SYNONYMS, GENE-SYNONYMS, PRODUCT, GENE-NAME
FORC82_RS08205	EG10231	FORC82_RS08205	dld	D-lactate dehydrogenase	quinone-dependent D-lactate dehydrogenase	GO-TERMS, REACTIONS, PRODUCT-SYNONYMS, GENE-SYNONYMS, PRODUCT, GENE-NAME
FORC82_RS08210	EG12013			beta-glucosidase BglX	beta-D-glucoside glucohydrolase, periplasmic	GO-TERMS, REACTIONS, PRODUCT-SYNONYMS, GENE-SYNONYMS, PRODUCT
FORC82_RS08215	EG12012	FORC82_RS08215	osmF	ABC transporter substrate-binding protein	glycine betaine ABC transporter periplasmic binding protein OsmF	CPLX-RXNS, GO-TERMS, COMPLEXES, PRODUCT-SYNONYMS, GENE-SYNONYMS, PRODUCT, GENE-NAME
FORC82_RS08220	EG12011	FORC82_RS08220	yehY	ABC transporter permease	glycine betaine ABC transporter membrane subunit YehY	GO-TERMS, PRODUCT-SYNONYMS, PRODUCT, GENE-NAME
FORC82_RS08225	EG12010	FORC82_RS08225	yehX	ABC transporter ATP-binding protein	glycine betaine ABC transporter ATP binding subunit YehX	GO-TERMS, PRODUCT-SYNONYMS, PRODUCT, GENE-NAME
FORC82_RS08230	EG12009	FORC82_RS08230	yehW	ABC transporter permease	glycine betaine ABC transporter membrane subunit YehW	GO-TERMS, PRODUCT-SYNONYMS, PRODUCT, GENE-NAME
FORC82_RS08240	EG12008			HTH-type transcriptional regulator MlrA	DNA-binding transcriptional activator MlrA	GO-TERMS, PRODUCT-SYNONYMS, GENE-SYNONYMS, PRODUCT
FORC82_RS08245	EG12007	FORC82_RS08245	btsS	two-component regulatory system sensor histidine kinase BtsS	high-affinity pyruvate receptor	GO-TERMS, REACTIONS, PRODUCT-SYNONYMS, GENE-SYNONYMS, PRODUCT, GENE-NAME
FORC82_RS08250	EG12006	yehT	btsR	two-component system response regulator BtsR	DNA-binding transcriptional dual regulator BtsR	GO-TERMS, PRODUCT-SYNONYMS, GENE-SYNONYMS, PRODUCT, GENE-NAME
FORC82_RS08305	EG10586	FORC82_RS08305	metG			GO-TERMS, REACTIONS, PRODUCT-SYNONYMS, PRODUCT, GENE-NAME
FORC82_RS08320	EG11990	FORC82_RS08320	yehD	fimbrial-like adhesin protein	putative fimbrial protein YehD	GO-TERMS, PRODUCT-SYNONYMS, PRODUCT, GENE-NAME
FORC82_RS08325	EG11989	FORC82_RS08325	yehC	fimbrial assembly chaperone protein StcB	putative fimbrial chaperone YehC	PRODUCT-SYNONYMS, PRODUCT, GENE-NAME
FORC82_RS08330	EG11988	FORC82_RS08330	yehB	fimbrial biogenesis outer membrane usher protein	putative fimbrial usher protein YehB	GO-TERMS, PRODUCT-SYNONYMS, PRODUCT, GENE-NAME
FORC82_RS08335	EG11987	FORC82_RS08335	yehA	putative fimbrial-like adhesin protein	putative fimbrial adhesin YehA	GO-TERMS, PRODUCT-SYNONYMS, PRODUCT, GENE-NAME
FORC82_RS08340	G7139	FORC82_RS08340	rcnB	Ni(II)/Co(II) efflux transporter accessory subunit RcnB	periplasmic protein involved in nickel/cobalt export	GO-TERMS, REACTIONS, PRODUCT-SYNONYMS, GENE-SYNONYMS, PRODUCT, GENE-NAME
FORC82_RS08345	G7138	FORC82_RS08345	rcnA	nickel/cobalt efflux protein RcnA	Ni2+/Co2+ exporter	GO-TERMS, REACTIONS, PRODUCT-SYNONYMS, GENE-SYNONYMS, PRODUCT, GENE-NAME
FORC82_RS08350	G7137			Ni(II)/Co(II)-binding transcriptional repressor RcnR	DNA-binding transcriptional repressor RcnR	GO-TERMS, PRODUCT-SYNONYMS, GENE-SYNONYMS, PRODUCT
FORC82_RS08355	M007	FORC82_RS08355	thiM			GO-TERMS, REACTIONS, PRODUCT-SYNONYMS, GENE-NAME
FORC82_RS08360	G7135					GO-TERMS, REACTIONS, PRODUCT-SYNONYMS, GENE-SYNONYMS
FORC82_RS08390	G7129			class I fructose-bisphosphate aldolase	fructose-bisphosphate aldolase class I	GO-TERMS, REACTIONS, PRODUCT-SYNONYMS, GENE-SYNONYMS, PRODUCT
FORC82_RS08425	EG12417	FORC82_RS08425	gatD			GO-TERMS, PRODUCT-SYNONYMS, GENE-NAME
FORC82_RS08435	G7123					GO-TERMS, REACTIONS, PRODUCT-SYNONYMS
FORC82_RS08635	G7118	FORC82_RS08635	trhP	U32 family peptidase	tRNA wobble base hydroxylation protein TrhP	GO-TERMS, PRODUCT-SYNONYMS, GENE-SYNONYMS, PRODUCT, GENE-NAME
FORC82_RS08645	EG11618			two-component system response regulator BaeR	DNA-binding transcriptional activator BaeR	GO-TERMS, PRODUCT-SYNONYMS, PRODUCT
FORC82_RS08650	EG11617			two-component system sensor histidine kinase BaeS	sensor histidine kinase BaeS	GO-TERMS, REACTIONS, PRODUCT-SYNONYMS, PRODUCT
FORC82_RS08690	G0-10633	FORC82_RS08690	ibsA	type I toxin-antitoxin system Ibs family toxin	toxic peptide IbsA	GO-TERMS, PRODUCT-SYNONYMS, PRODUCT, GENE-NAME
FORC82_RS08700	G7111	FORC82_RS08700	pphC	protein phosphatase 2C domain-containing protein	protein-serine/threonine phosphatase PphC	GO-TERMS, REACTIONS, PRODUCT-SYNONYMS, GENE-SYNONYMS, PRODUCT, GENE-NAME
FORC82_RS08715	EG11222	FORC82_RS08715	alkA			GO-TERMS, REACTIONS, PRODUCT-SYNONYMS, GENE-SYNONYMS, GENE-NAME
FORC82_RS08725	EG11701	FORC82_RS08725	udk	uridine kinase	uridine/cytidine kinase	GO-TERMS, REACTIONS, PRODUCT-SYNONYMS, PRODUCT, GENE-NAME
FORC82_RS08730	EG11418	FORC82_RS08730	dcd			GO-TERMS, PRODUCT-SYNONYMS, GENE-SYNONYMS, GENE-NAME
FORC82_RS08735	EG11361			outer membrane assembly protein AsmA	putative assembly protein AsmA	GO-TERMS, PRODUCT-SYNONYMS, GENE-SYNONYMS, PRODUCT
FORC82_RS08745	G7107	FORC82_RS08745	wza	polysaccharide export protein	outer membrane polysaccharide export protein Wza	GO-TERMS, COMPLEXES, REACTIONS, PRODUCT-SYNONYMS, PRODUCT, GENE-NAME
FORC82_RS08750	G7106	FORC82_RS08750	wzb	low molecular weight protein-tyrosine-phosphatase Wzb	protein-tyrosine phosphatase	GO-TERMS, REACTIONS, PRODUCT-SYNONYMS, PRODUCT, GENE-NAME
FORC82_RS08755	G7105	FORC82_RS08755	wzc	tyrosine-protein kinase Wzc	protein-tyrosine kinase Wzc	GO-TERMS, REACTIONS, PRODUCT-SYNONYMS, PRODUCT, GENE-NAME
FORC82_RS08765	G7103					GO-TERMS, REACTIONS, PRODUCT-SYNONYMS
FORC82_RS08770	G7102			colanic acid biosynthesis glycosyltransferase WcaC	colanic acid biosynthesis galactosyltransferase WcaC	GO-TERMS, REACTIONS, PRODUCT-SYNONYMS, PRODUCT
FORC82_RS08780	G7100			colanic acid biosynthesis glycosyltransferase WcaE	colanic acid biosynthesis fucosyltransferase WcaE	GO-TERMS, REACTIONS, PRODUCT-SYNONYMS, PRODUCT
FORC82_RS08785	G7099					GO-TERMS, REACTIONS, PRODUCT-SYNONYMS
FORC82_RS08790	EG11787					GO-TERMS, PRODUCT-SYNONYMS, GENE-SYNONYMS
FORC82_RS08800	EG11789	FORC82_RS08800	gmm			GO-TERMS, REACTIONS, PRODUCT-SYNONYMS, GENE-SYNONYMS, GENE-NAME
FORC82_RS08805	EG11790			colanic acid biosynthesis glycosyltransferase WcaI	colanic acid biosynthesis fucosyltransferase WcaI	GO-TERMS, REACTIONS, PRODUCT-SYNONYMS, GENE-SYNONYMS, PRODUCT
FORC82_RS08810	EG10161	FORC82_RS08810	cpsB	mannose-1-phosphate guanyltransferase	mannose-1-phosphate guanylyltransferase	GO-TERMS, PRODUCT-SYNONYMS, GENE-SYNONYMS, PRODUCT, GENE-NAME
FORC82_RS08815	EG10162	FORC82_RS08815	cpsG	phosphomannomutase CpsG	phosphomannomutase	GO-TERMS, REACTIONS, PRODUCT-SYNONYMS, GENE-SYNONYMS, PRODUCT, GENE-NAME
FORC82_RS08825	G7097	FORC82_RS08825	wzxC			GO-TERMS, REACTIONS, PRODUCT-SYNONYMS, GENE-SYNONYMS, PRODUCT, GENE-NAME
FORC82_RS08835	G7095			colanic acid biosynthesis glycosyltransferase WcaL	putative colanic biosynthesis glycosyl transferase	GO-TERMS, PRODUCT-SYNONYMS, GENE-SYNONYMS, PRODUCT
FORC82_RS08860	EG12412			dTDP-glucose 4,6-dehydratase	dTDP-glucose 4,6-dehydratase 1	GO-TERMS, PRODUCT-SYNONYMS, GENE-SYNONYMS, PRODUCT
FORC82_RS08915	EG10411	gndA	gnd	NADP-dependent phosphogluconate dehydrogenase	6-phosphogluconate dehydrogenase, decarboxylating	GO-TERMS, PRODUCT-SYNONYMS, PRODUCT, GENE-NAME
FORC82_RS08920	G7091	FORC82_RS08920	ugd			GO-TERMS, PRODUCT-SYNONYMS, GENE-SYNONYMS, GENE-NAME
FORC82_RS08930	EG10451	FORC82_RS08930	hisI	bifunctional phosphoribosyl-AMP cyclohydrolase/phosphoribosyl-ATP diphosphatase HisIE	putative bifunctional phosphoribosyl-AMP cyclohydrolase/phosphoribosyl-ATP pyrophosphatase	GO-TERMS, REACTIONS, PRODUCT-SYNONYMS, GENE-SYNONYMS, PRODUCT, GENE-NAME
FORC82_RS08935	EG10448					CPLX-RXNS, GO-TERMS, COMPLEXES, PRODUCT-SYNONYMS
FORC82_RS08940	EG10444			1-(5-phosphoribosyl)-5-[(5- phosphoribosylamino)methylideneamino]imidazole-4- carboxamide isomerase	1-(5-phosphoribosyl)-5-[(5-phosphoribosylamino)methylideneamino]imidazole-4-carboxamide isomerase	GO-TERMS, REACTIONS, PRODUCT-SYNONYMS, PRODUCT
FORC82_RS08945	EG10450					GO-TERMS, PRODUCT-SYNONYMS
FORC82_RS08950	EG10445			bifunctional histidinol-phosphatase/imidazoleglycerol-phosphate dehydratase HisB	imidazoleglycerol-phosphate dehydratase / histidinol-phosphatase	GO-TERMS, REACTIONS, PRODUCT-SYNONYMS, PRODUCT
FORC82_RS08955	EG10446	FORC82_RS08955	hisC	histidinol-phosphate transaminase	histidinol-phosphate aminotransferase	GO-TERMS, REACTIONS, PRODUCT-SYNONYMS, PRODUCT, GENE-NAME
FORC82_RS08960	EG10447			histidinol dehydrogenase	histidinal/histidinol dehydrogenase	GO-TERMS, REACTIONS, PRODUCT-SYNONYMS, PRODUCT
FORC82_RS08965	EG10449	FORC82_RS08965	hisG			GO-TERMS, PRODUCT-SYNONYMS, GENE-NAME
FORC82_RS09005	EG11896	FORC82_RS09005	plaP	APC family permease	putrescine:H+ symporter PlaP	GO-TERMS, REACTIONS, PRODUCT-SYNONYMS, GENE-SYNONYMS, PRODUCT, GENE-NAME
FORC82_RS09020	EG10926	FORC82_RS09020	sbcB			GO-TERMS, PRODUCT-SYNONYMS, GENE-SYNONYMS, GENE-NAME
FORC82_RS09025	EG11893			serine-type D-Ala-D-Ala carboxypeptidase DacD	D-alanyl-D-alanine carboxypeptidase DacD	GO-TERMS, REACTIONS, PRODUCT-SYNONYMS, GENE-SYNONYMS, PRODUCT
FORC82_RS09030	EG11892			DNA gyrase inhibitor SbmC	DNA gyrase inhibitor	GO-TERMS, PRODUCT-SYNONYMS, GENE-SYNONYMS, PRODUCT
FORC82_RS09115	EG13238			bifunctional adenosylcobinamide kinase/adenosylcobinamide-phosphate guanylyltransferase	cobinamide-P guanylyltransferase / cobinamide kinase	GO-TERMS, REACTIONS, PRODUCT-SYNONYMS, PRODUCT
FORC82_RS09120	EG12150			adenosylcobinamide-GDP ribazoletransferase	cobalamin 5'-phosphate synthase	GO-TERMS, REACTIONS, PRODUCT-SYNONYMS, PRODUCT
FORC82_RS09125	EG12151					GO-TERMS, REACTIONS, PRODUCT-SYNONYMS, PRODUCT
FORC82_RS09130	G7073	FORC82_RS09130	ldtA	L,D-transpeptidase	L,D-transpeptidase LdtA	GO-TERMS, REACTIONS, PRODUCT-SYNONYMS, GENE-SYNONYMS, PRODUCT, GENE-NAME
FORC82_RS09140	G7072			nitrogen assimilation transcriptional regulator	DNA-binding transcriptional dual regulator Nac	GO-TERMS, PRODUCT-SYNONYMS, PRODUCT
FORC82_RS09145	G7071			HTH-type transcriptional regulator Cbl	DNA-binding transcriptional activator Cbl	GO-TERMS, PRODUCT-SYNONYMS, PRODUCT
FORC82_RS09175	G7067	FORC82_RS09175	shiA	shikimate transporter	shikimate:H+ symporter	GO-TERMS, REACTIONS, PRODUCT-SYNONYMS, GENE-SYNONYMS, PRODUCT, GENE-NAME
FORC82_RS09210	G7063			DgsA anti-repressor MtfA	Mlc titration factor	GO-TERMS, REACTIONS, PRODUCT-SYNONYMS, GENE-SYNONYMS, PRODUCT
FORC82_RS09225	G7061					GO-TERMS, PRODUCT-SYNONYMS, GENE-SYNONYMS
FORC82_RS09230	G7060			protein-methionine-sulfoxide reductase heme-binding subunit MsrQ	protein-L-methionine sulfoxide reductase heme-binding subunit MsrQ	CPLX-RXNS, GO-TERMS, COMPLEXES, PRODUCT-SYNONYMS, GENE-SYNONYMS, PRODUCT
FORC82_RS09235	G7059			protein-methionine-sulfoxide reductase catalytic subunit MsrP	protein-L-methionine sulfoxide reductase catalytic subunit MsrP	GO-TERMS, PRODUCT-SYNONYMS, GENE-SYNONYMS, PRODUCT
FORC82_RS09240	G7058	FORC82_RS09240	hiuH	hydroxyisourate hydrolase	hydroxyisourate hydrolase / transthyretin-related protein	GO-TERMS, REACTIONS, PRODUCT-SYNONYMS, GENE-SYNONYMS, PRODUCT, GENE-NAME
FORC82_RS09245	G7057			DNA-binding response regulator HprR	DNA-binding transcriptional dual regulator HprR	GO-TERMS, PRODUCT-SYNONYMS, GENE-SYNONYMS, PRODUCT
FORC82_RS09250	G7056	FORC82_RS09250	hprS	heavy metal sensor histidine kinase	sensor histidine kinase HprS	GO-TERMS, REACTIONS, PRODUCT-SYNONYMS, GENE-SYNONYMS, PRODUCT, GENE-NAME
FORC82_RS09255	G7055			protein deglycase HchA	protein/nucleic acid deglycase 1	GO-TERMS, REACTIONS, PRODUCT-SYNONYMS, GENE-SYNONYMS, PRODUCT
FORC82_RS09300	EG10211	FORC82_RS09300	dcm	DNA cytosine methyltransferase	DNA-cytosine methyltransferase	GO-TERMS, REACTIONS, PRODUCT-SYNONYMS, GENE-SYNONYMS, PRODUCT, GENE-NAME
FORC82_RS09305	EG11068	FORC82_RS09305	vsr	very short patch repair endonuclease	DNA mismatch endonuclease Vsr	GO-TERMS, PRODUCT-SYNONYMS, PRODUCT, GENE-NAME
FORC82_RS09325	G7049	yedQ	dgcQ	cellulose biosynthesis regulator YedQ	putative diguanylate cyclase DgcQ	GO-TERMS, PRODUCT-SYNONYMS, GENE-SYNONYMS, PRODUCT, GENE-NAME
FORC82_RS09335	G7046	FORC82_RS09335	yodD	stress-induced protein YodD	stress-induced protein	GO-TERMS, PRODUCT-SYNONYMS, PRODUCT, GENE-NAME
FORC82_RS09350	EG10820			transcriptional regulator RcsA	DNA-binding transcriptional activator RcsA	GO-TERMS, COMPLEXES, PRODUCT-SYNONYMS, GENE-SYNONYMS, PRODUCT
FORC82_RS09355	EG11977			flagellar type III secretion system protein FliR	flagellar biosynthesis protein FliR	GO-TERMS, COMPLEXES, PRODUCT-SYNONYMS, GENE-SYNONYMS, PRODUCT
FORC82_RS09360	EG11976					GO-TERMS, PRODUCT-SYNONYMS, GENE-SYNONYMS
FORC82_RS09365	EG11975					GO-TERMS, PRODUCT-SYNONYMS, GENE-SYNONYMS
FORC82_RS09370	EG11224			flagellar type III secretion system protein FliO	flagellar biosynthesis protein FliO	PRODUCT-SYNONYMS, GENE-SYNONYMS, PRODUCT
FORC82_RS09385	EG10322			flagellar basal body-associated protein FliL	flagellar protein FliL	GO-TERMS, PRODUCT-SYNONYMS, GENE-SYNONYMS, PRODUCT
FORC82_RS09390	G379			flagellar hook length control protein FliK	flagellar hook-length control protein	GO-TERMS, PRODUCT-SYNONYMS, GENE-SYNONYMS, PRODUCT
FORC82_RS09395	G378			flagella biosynthesis chaperone FliJ	flagellar biosynthesis protein FliJ	GO-TERMS, PRODUCT-SYNONYMS, GENE-SYNONYMS, PRODUCT
FORC82_RS09400	G377					GO-TERMS, REACTIONS, PRODUCT-SYNONYMS, GENE-SYNONYMS
FORC82_RS09405	EG11656			flagellar assembly protein FliH	flagellar biosynthesis protein FliH	GO-TERMS, PRODUCT-SYNONYMS, GENE-SYNONYMS, PRODUCT
FORC82_RS09430	EG10629	FORC82_RS09430	emrE	multidrug SMR transporter	DLP12 prophage; multidrug/betaine/choline efflux transporter EmrE	GO-TERMS, REACTIONS, PRODUCT-SYNONYMS, GENE-SYNONYMS, PRODUCT, GENE-NAME
FORC82_RS09460	EG11662	FORC82_RS09460	yedK	SOS response-associated peptidase	genome maintenance protein	GO-TERMS, REACTIONS, PRODUCT-SYNONYMS, GENE-SYNONYMS, PRODUCT, GENE-NAME
FORC82_RS09480	EG11387	FORC82_RS09480	amyA			GO-TERMS, REACTIONS, PRODUCT-SYNONYMS, GENE-SYNONYMS, PRODUCT, GENE-NAME
FORC82_RS09485	EG11389			flagella biosynthesis regulatory protein FliT	flagellar biosynthesis protein FliT	GO-TERMS, PRODUCT-SYNONYMS, PRODUCT
FORC82_RS09490	EG11388			flagellar export chaperone FliS	flagellar biosynthesis protein FliS	GO-TERMS, PRODUCT-SYNONYMS, PRODUCT
FORC82_RS09510	EG11356			flagella biosynthesis regulatory protein FliZ	DNA-binding transcriptional regulator FliZ	GO-TERMS, PRODUCT-SYNONYMS, GENE-SYNONYMS, PRODUCT
FORC82_RS09515	G7039	FORC82_RS09515	tcyJ	cystine ABC transporter substrate-binding protein	cystine ABC transporter periplasmic binding protein	CPLX-RXNS, GO-TERMS, COMPLEXES, REACTIONS, PRODUCT-SYNONYMS, GENE-SYNONYMS, PRODUCT, GENE-NAME
FORC82_RS09520	G7038	FORC82_RS09520	dcyD			GO-TERMS, REACTIONS, PRODUCT-SYNONYMS, GENE-SYNONYMS, GENE-NAME
FORC82_RS09525	G7037	FORC82_RS09525	tcyL	amino acid ABC transporter permease	cystine ABC transporter membrane subunit	GO-TERMS, REACTIONS, PRODUCT-SYNONYMS, GENE-SYNONYMS, PRODUCT, GENE-NAME
FORC82_RS09530	EG12347	yecC	tcyN	L-cystine ABC transporter ATP-binding protein YecC	cystine ABC transporter ATP binding subunit	GO-TERMS, REACTIONS, PRODUCT-SYNONYMS, GENE-SYNONYMS, PRODUCT, GENE-NAME
FORC82_RS09535	EG10935			transcriptional regulator SdiA	DNA-binding transcriptional dual regulator SdiA	GO-TERMS, PRODUCT-SYNONYMS, PRODUCT
FORC82_RS09550	EG11140			two-component system response regulator UvrY	DNA-binding transcriptional activator UvrY	GO-TERMS, PRODUCT-SYNONYMS, GENE-SYNONYMS, PRODUCT
FORC82_RS09555	EG11063			excinuclease ABC subunit UvrC	excision nuclease subunit C	CPLX-RXNS, GO-TERMS, COMPLEXES, REACTIONS, PRODUCT-SYNONYMS, PRODUCT
FORC82_RS09560	EG10706	FORC82_RS09560	pgsA			GO-TERMS, REACTIONS, PRODUCT-SYNONYMS, PRODUCT, GENE-NAME
FORC82_RS09595	EG10921			non-heme ferritin	ferritin iron storage protein	GO-TERMS, REACTIONS, PRODUCT-SYNONYMS, GENE-SYNONYMS, PRODUCT
FORC82_RS09620	EG10057	FORC82_RS09620	araF	arabinose ABC transporter substrate-binding protein	arabinose ABC transporter periplasmic binding protein	CPLX-RXNS, GO-TERMS, COMPLEXES, REACTIONS, PRODUCT, GENE-NAME
FORC82_RS09625	EG10058	FORC82_RS09625	araG	L-arabinose ABC transporter ATP-binding protein AraG	arabinose ABC transporter ATP binding subunit	GO-TERMS, COMPLEXES, PRODUCT, GENE-NAME
FORC82_RS09630	EG10059			L-arabinose ABC transporter permease AraH	arabinose ABC transporter membrane subunit	GO-TERMS, PRODUCT-SYNONYMS, GENE-SYNONYMS, PRODUCT
FORC82_RS09635	EG11752	FORC82_RS09635	otsB	trehalose-phosphatase	trehalose-6-phosphate phosphatase	GO-TERMS, REACTIONS, PRODUCT-SYNONYMS, GENE-SYNONYMS, PRODUCT, GENE-NAME
FORC82_RS09640	EG11751	FORC82_RS09640	otsA	alpha,alpha-trehalose-phosphate synthase	trehalose-6-phosphate synthase	GO-TERMS, REACTIONS, PRODUCT-SYNONYMS, PRODUCT, GENE-NAME
FORC82_RS09645	G7031			universal stress protein UspC	universal stress protein C	GO-TERMS, PRODUCT-SYNONYMS, GENE-SYNONYMS, PRODUCT
FORC82_RS09650	EG10320			flagellar transcriptional regulator FlhD	DNA-binding transcriptional dual regulator FlhD	GO-TERMS, COMPLEXES, PRODUCT-SYNONYMS, GENE-SYNONYMS, PRODUCT
FORC82_RS09655	EG10319			flagellar transcriptional regulator FlhC	DNA-binding transcriptional dual regulator FlhC	GO-TERMS, PRODUCT-SYNONYMS, GENE-SYNONYMS, PRODUCT
FORC82_RS09670	EG10146					GO-TERMS, COMPLEXES, PRODUCT-SYNONYMS
FORC82_RS09675	EG10149					GO-TERMS, COMPLEXES, PRODUCT-SYNONYMS
FORC82_RS09680	EG10988	FORC82_RS09680	tar	methyl-accepting chemotaxis protein II	methyl-accepting chemotaxis protein Tar	GO-TERMS, PRODUCT-SYNONYMS, GENE-SYNONYMS, PRODUCT, GENE-NAME
FORC82_RS09685	EG10987	FORC82_RS09685	tap	methyl-accepting chemotaxis protein IV	methyl-accepting chemotaxis protein Tap	GO-TERMS, PRODUCT-SYNONYMS, PRODUCT, GENE-NAME
FORC82_RS09690	EG10148			protein-glutamate O-methyltransferase CheR	chemotaxis protein methyltransferase	GO-TERMS, REACTIONS, PRODUCT-SYNONYMS, GENE-SYNONYMS, PRODUCT
FORC82_RS09695	EG10147	FORC82_RS09695	cheB	chemotaxis response regulator protein-glutamate methylesterase	protein-glutamate methylesterase/protein glutamine deamidase	GO-TERMS, REACTIONS, PRODUCT-SYNONYMS, PRODUCT, GENE-NAME
FORC82_RS09705	EG10151			protein phosphatase CheZ	chemotaxis protein CheZ	GO-TERMS, REACTIONS, PRODUCT-SYNONYMS, PRODUCT
FORC82_RS09710	G7028			flagellar type III secretion system protein FlhB	flagellar biosynthesis protein FlhB	GO-TERMS, PRODUCT-SYNONYMS, GENE-SYNONYMS, PRODUCT
FORC82_RS09715	G370					GO-TERMS, PRODUCT-SYNONYMS, GENE-SYNONYMS
FORC82_RS09720	G7027	FORC82_RS09720	flhE			GO-TERMS, PRODUCT-SYNONYMS, GENE-NAME
FORC82_RS09730	EG10071	FORC82_RS09730	argS			GO-TERMS, REACTIONS, PRODUCT-SYNONYMS, GENE-SYNONYMS, PRODUCT, GENE-NAME
FORC82_RS09750	G7022	FORC82_RS09750	torZ	molybdopterin guanine dinucleotide-containing S/N-oxide reductase	trimethylamine N-oxide reductase 2	GO-TERMS, REACTIONS, PRODUCT-SYNONYMS, GENE-SYNONYMS, PRODUCT, GENE-NAME
FORC82_RS09755	G7021			tRNA 5-methoxyuridine(34)/uridine 5-oxyacetic acid(34) synthase CmoB	tRNA U34 carboxymethyltransferase	GO-TERMS, REACTIONS, PRODUCT-SYNONYMS, GENE-SYNONYMS, PRODUCT
FORC82_RS09760	G7020			carboxy-S-adenosyl-L-methionine synthase CmoA	carboxy-S-adenosyl-L-methionine synthase	GO-TERMS, REACTIONS, PRODUCT-SYNONYMS, GENE-SYNONYMS, PRODUCT
FORC82_RS09780	EG10097					GO-TERMS, REACTIONS, PRODUCT-SYNONYMS, GENE-SYNONYMS, PRODUCT
FORC82_RS09785	EG11138					GO-TERMS, REACTIONS, PRODUCT-SYNONYMS, GENE-SYNONYMS
FORC82_RS09795	EG10925					CPLX-RXNS, GO-TERMS, COMPLEXES, PRODUCT-SYNONYMS
FORC82_RS09810	RUVA			Holliday junction branch migration protein RuvA	Holliday junction branch migration complex subunit RuvA	GO-TERMS, PRODUCT-SYNONYMS, PRODUCT
FORC82_RS09815	RUVB			Holliday junction branch migration DNA helicase RuvB	Holliday junction branch migration complex subunit RuvB	GO-TERMS, PRODUCT-SYNONYMS, PRODUCT
FORC82_RS09820	EG12368			zinc ABC transporter permease subunit ZnuB	Zn2+ ABC transporter membrane subunit	CPLX-RXNS, GO-TERMS, COMPLEXES, PRODUCT-SYNONYMS, GENE-SYNONYMS, PRODUCT
FORC82_RS09825	G7018			zinc ABC transporter ATP-binding protein ZnuC	Zn2+ ABC transporter ATP binding subunit	PRODUCT-SYNONYMS, GENE-SYNONYMS, PRODUCT
FORC82_RS09830	G7017			zinc ABC transporter substrate-binding protein ZnuA	Zn2+ ABC transporter periplasmic binding protein	GO-TERMS, PRODUCT-SYNONYMS, GENE-SYNONYMS, PRODUCT
FORC82_RS09835	EG10013			murein DD-endopeptidase MepM	peptidoglycan DD-endopeptidase MepM	GO-TERMS, REACTIONS, PRODUCT-SYNONYMS, GENE-SYNONYMS, PRODUCT
FORC82_RS09840	EG10614	msbB	lpxM	lauroyl-Kdo(2)-lipid IV(A) myristoyltransferase	Lipid A biosynthesis myristoyltransferase	GO-TERMS, REACTIONS, PRODUCT-SYNONYMS, GENE-SYNONYMS, PRODUCT, GENE-NAME
FORC82_RS09845	EG10803	FORC82_RS09845	pykA			GO-TERMS, REACTIONS, PRODUCT-SYNONYMS, GENE-NAME
FORC82_RS09850	EG12860	FORC82_RS09850	yebK	MurR/RpiR family transcriptional regulator	DNA-binding transcriptional repressor YebK	GO-TERMS, PRODUCT-SYNONYMS, GENE-SYNONYMS, PRODUCT, GENE-NAME
FORC82_RS09855	EG11221			glucose-6-phosphate dehydrogenase	NADP+-dependent glucose-6-phosphate dehydrogenase	GO-TERMS, REACTIONS, PRODUCT-SYNONYMS, PRODUCT
FORC82_RS09860	EG10257					GO-TERMS, PRODUCT-SYNONYMS, PRODUCT
FORC82_RS09865	EG10256			bifunctional 4-hydroxy-2-oxoglutarate aldolase/2-dehydro-3-deoxy-phosphogluconate aldolase	KHG/KDPG aldolase	GO-TERMS, REACTIONS, PRODUCT-SYNONYMS, GENE-SYNONYMS, PRODUCT
FORC82_RS09870	EG11809	FORC82_RS09870	purT	formate-dependent phosphoribosylglycinamide formyltransferase	phosphoribosylglycinamide formyltransferase 2	GO-TERMS, REACTIONS, PRODUCT-SYNONYMS, PRODUCT, GENE-NAME
FORC82_RS09875	EG11808	FORC82_RS09875	yebG			GO-TERMS, PRODUCT-SYNONYMS, GENE-NAME
FORC82_RS09890	EG11004	FORC82_RS09890	ptrB			GO-TERMS, REACTIONS, PRODUCT-SYNONYMS, GENE-SYNONYMS, GENE-NAME
FORC82_RS09895	G7016			exodeoxyribonuclease X	exonuclease X	GO-TERMS, PRODUCT-SYNONYMS, GENE-SYNONYMS, PRODUCT
FORC82_RS09925	G7011	FORC82_RS09925	pphA	protein-serine/threonine phosphatase	phosphoprotein phosphatase 1	GO-TERMS, REACTIONS, PRODUCT-SYNONYMS, GENE-SYNONYMS, PRODUCT, GENE-NAME
FORC82_RS09945	G7007	FORC82_RS09945	letB	PqiB family protein	lipophilic envelope spanning tunnel	GO-TERMS, PRODUCT-SYNONYMS, GENE-SYNONYMS, PRODUCT, GENE-NAME
FORC82_RS09955	G7005	FORC82_RS09955	msrC	GAF domain-containing protein	free methionine-(R)-sulfoxide reductase	GO-TERMS, REACTIONS, PRODUCT-SYNONYMS, GENE-SYNONYMS, PRODUCT, GENE-NAME
FORC82_RS09960	EG12866					GO-TERMS, PRODUCT-SYNONYMS, GENE-SYNONYMS
FORC82_RS09965	EG10760	FORC82_RS09965	prc	carboxy terminal-processing peptidase	tail-specific protease	GO-TERMS, REACTIONS, PRODUCT-SYNONYMS, GENE-SYNONYMS, PRODUCT, GENE-NAME
FORC82_RS09970	EG10462					GO-TERMS, PRODUCT-SYNONYMS
FORC82_RS09980	G7003			DNA-binding transcriptional regulator KdgR	DNA-binding transcriptional repressor KdgR	GO-TERMS, PRODUCT-SYNONYMS, GENE-SYNONYMS, PRODUCT
FORC82_RS09990	G7002			PhoP/PhoQ regulator MgrB	PhoQ kinase inhibitor	GO-TERMS, PRODUCT-SYNONYMS, GENE-SYNONYMS, PRODUCT
FORC82_RS10000	G7000	FORC82_RS10000	yobF	DUF2627 domain-containing protein	DUF2527 domain-containing protein YobF	GO-TERMS, PRODUCT-SYNONYMS, PRODUCT, GENE-NAME
FORC82_RS10005	EG12204			cold shock-like protein CspC	stress protein, member of the CspA family	GO-TERMS, PRODUCT-SYNONYMS, GENE-SYNONYMS, PRODUCT
FORC82_RS10010	EG12207	FORC82_RS10010	rlmA	23S rRNA (guanine(745)-N(1))-methyltransferase	23S rRNA m1G745 methyltransferase	GO-TERMS, REACTIONS, PRODUCT-SYNONYMS, GENE-SYNONYMS, PRODUCT, GENE-NAME
FORC82_RS10015	G6999			manganese efflux pump MntP	Mn2+ exporter	GO-TERMS, REACTIONS, PRODUCT-SYNONYMS, GENE-SYNONYMS, PRODUCT
FORC82_RS10025	EG10569	FORC82_RS10025	manZ	PTS mannose transporter subunit IID	mannose-specific PTS enzyme IID component	CPLX-RXNS, GO-TERMS, COMPLEXES, PRODUCT-SYNONYMS, GENE-SYNONYMS, PRODUCT, GENE-NAME
FORC82_RS10030	EG10568	FORC82_RS10030	manY	PTS mannose/fructose/sorbose transporter subunit IIC	mannose-specific PTS enzyme IIC component	GO-TERMS, REACTIONS, PRODUCT-SYNONYMS, GENE-SYNONYMS, PRODUCT, GENE-NAME
FORC82_RS10035	EG10567	FORC82_RS10035	manX	PTS mannose transporter subunit IIAB	mannose-specific PTS enzyme IIAB component	GO-TERMS, PRODUCT-SYNONYMS, GENE-SYNONYMS, PRODUCT, GENE-NAME
FORC82_RS10050	EG10930	FORC82_RS10050	sdaA	L-serine dehydratase 1	L-serine deaminase I	GO-TERMS, REACTIONS, PRODUCT-SYNONYMS, PRODUCT, GENE-NAME
FORC82_RS10055	EG12693	FORC82_RS10055	nudL	CoA pyrophosphatase	putative NUDIX hydrolase with low 3-phosphohydroxypyruvate phosphatase activity	GO-TERMS, REACTIONS, PRODUCT-SYNONYMS, GENE-SYNONYMS, PRODUCT, GENE-NAME
FORC82_RS10060	EG10683			aminodeoxychorismate synthase component 1	aminodeoxychorismate synthase subunit 1	CPLX-RXNS, GO-TERMS, COMPLEXES, REACTIONS, PRODUCT-SYNONYMS, PRODUCT
FORC82_RS10075	G6993	FORC82_RS10075	yoaB	RidA family protein	RutC family protein YoaB	GO-TERMS, PRODUCT-SYNONYMS, PRODUCT, GENE-NAME
FORC82_RS10085	G6991			tRNA (adenosine(37)-N6)-threonylcarbamoyltransferase complex dimerization subunit type 1 TsaB	N6-L-threonylcarbamoyladenine synthase, TsaB subunit	GO-TERMS, REACTIONS, PRODUCT-SYNONYMS, GENE-SYNONYMS, PRODUCT
FORC82_RS10095	EG11530			long-chain-fatty-acid--CoA ligase FadD	long-chain-fatty-acid--CoA ligase	GO-TERMS, REACTIONS, PRODUCT-SYNONYMS, GENE-SYNONYMS, PRODUCT
FORC82_RS10100	EG10858	FORC82_RS10100	rnd	ribonuclease D	RNase D	GO-TERMS, REACTIONS, PRODUCT-SYNONYMS, PRODUCT, GENE-NAME
FORC82_RS10105	G6989	FORC82_RS10105	yeaX			CPLX-RXNS, PRODUCT-SYNONYMS, GENE-NAME
FORC82_RS10110	G6988	FORC82_RS10110	yeaW			GO-TERMS, PRODUCT-SYNONYMS, GENE-NAME
FORC82_RS10120	G6986	FORC82_RS10120	dmlA	multifunctional D-malate/3-isopropylmalate/tartarate dehydrogenase	D-malate/3-isopropylmalate dehydrogenase (decarboxylating)	GO-TERMS, REACTIONS, PRODUCT-SYNONYMS, GENE-SYNONYMS, PRODUCT, GENE-NAME
FORC82_RS10125	G6985	FORC82_RS10125	dmlR	LysR family transcriptional regulator	DNA-binding transcriptional regulator DmlR	GO-TERMS, PRODUCT-SYNONYMS, GENE-SYNONYMS, PRODUCT, GENE-NAME
FORC82_RS10130	G6984			leucine efflux protein LeuE	leucine exporter	GO-TERMS, REACTIONS, PRODUCT-SYNONYMS, GENE-SYNONYMS, PRODUCT
FORC82_RS10170	G6980	FORC82_RS10170	dgcP			GO-TERMS, REACTIONS, PRODUCT-SYNONYMS, GENE-SYNONYMS, GENE-NAME
FORC82_RS10185	G6977	FORC82_RS10185	nimT	2-nitroimidazole transporter	2-nitroimidazole exporter	GO-TERMS, REACTIONS, PRODUCT-SYNONYMS, GENE-SYNONYMS, PRODUCT, GENE-NAME
FORC82_RS10190	G6976	FORC82_RS10190	nimR	AraC family transcriptional regulator	DNA-binding transcriptional repressor NimR	GO-TERMS, PRODUCT-SYNONYMS, GENE-SYNONYMS, PRODUCT, GENE-NAME
FORC82_RS10205	G6973	FORC82_RS10205	yeaK			GO-TERMS, PRODUCT-SYNONYMS, GENE-NAME
FORC82_RS10225	G6969	FORC82_RS10225	yeaG	PrkA family serine protein kinase	protein kinase YeaG	GO-TERMS, REACTIONS, PRODUCT-SYNONYMS, PRODUCT, GENE-NAME
FORC82_RS10230	G6968	FORC82_RS10230	mipA			GO-TERMS, PRODUCT-SYNONYMS, GENE-SYNONYMS, GENE-NAME
FORC82_RS10245	EG10367			glyceraldehyde-3-phosphate dehydrogenase	glyceraldehyde-3-phosphate dehydrogenase A	GO-TERMS, REACTIONS, PRODUCT-SYNONYMS, GENE-SYNONYMS, PRODUCT
FORC82_RS10250	EG12394			peptide-methionine (R)-S-oxide reductase	methionine sulfoxide reductase B	GO-TERMS, REACTIONS, PRODUCT-SYNONYMS, GENE-SYNONYMS, PRODUCT
FORC82_RS10275	G6960	FORC82_RS10275	ydjI	ketose-bisphosphate aldolase	L-glycero-L-galacto-octuluronate-1-phosphate aldolase	GO-TERMS, REACTIONS, PRODUCT-SYNONYMS, PRODUCT, GENE-NAME
FORC82_RS10280	G6959	FORC82_RS10280	ydjH	sugar kinase	L-glycero-L-galacto-octuluronate kinase	GO-TERMS, REACTIONS, PRODUCT-SYNONYMS, PRODUCT, GENE-NAME
FORC82_RS10285	G6958	FORC82_RS10285	ydjG	aldo/keto reductase	NADH-dependent methylglyoxal reductase	GO-TERMS, REACTIONS, PRODUCT-SYNONYMS, PRODUCT, GENE-NAME
FORC82_RS10300	EG11135	FORC82_RS10300	pncA	bifunctional pyrazinamidase/nicotinamidase	nicotinamidase	GO-TERMS, REACTIONS, PRODUCT-SYNONYMS, GENE-SYNONYMS, PRODUCT, GENE-NAME
FORC82_RS10305	EG10045	FORC82_RS10305	ansA			GO-TERMS, REACTIONS, PRODUCT-SYNONYMS, GENE-NAME
FORC82_RS10310	EG10968			signal peptide peptidase SppA	protease IV, a signal peptide peptidase	GO-TERMS, REACTIONS, PRODUCT-SYNONYMS, PRODUCT
FORC82_RS10320	EG10943			selenide, water dikinase SelD	selenide, water dikinase	GO-TERMS, REACTIONS, PRODUCT-SYNONYMS, GENE-SYNONYMS, PRODUCT
FORC82_RS10325	EG11014	FORC82_RS10325	topB			GO-TERMS, REACTIONS, PRODUCT-SYNONYMS, GENE-SYNONYMS, GENE-NAME
FORC82_RS10335	EG10372	FORC82_RS10335	gdhA	NADP-specific glutamate dehydrogenase	glutamate dehydrogenase	GO-TERMS, REACTIONS, PRODUCT-SYNONYMS, PRODUCT, GENE-NAME
FORC82_RS10345	G6954	FORC82_RS10345	nudG	CTP pyrophosphohydrolase	5-hydroxy-CTP diphosphatase	GO-TERMS, REACTIONS, PRODUCT-SYNONYMS, GENE-SYNONYMS, PRODUCT, GENE-NAME
FORC82_RS10355	G6952	FORC82_RS10355	ynjE	sulfurtransferase	molybdopterin synthase sulfurtransferase	GO-TERMS, REACTIONS, PRODUCT-SYNONYMS, PRODUCT, GENE-NAME
FORC82_RS10395	EG11073	FORC82_RS10395	xthA			GO-TERMS, REACTIONS, PRODUCT-SYNONYMS, GENE-SYNONYMS, GENE-NAME
FORC82_RS10400	G6944	FORC82_RS10400	astC	aspartate aminotransferase family protein	succinylornithine transaminase	GO-TERMS, REACTIONS, PRODUCT-SYNONYMS, GENE-SYNONYMS, PRODUCT, GENE-NAME
FORC82_RS10405	G6943	FORC82_RS10405	astA			GO-TERMS, REACTIONS, PRODUCT-SYNONYMS, GENE-SYNONYMS, PRODUCT, GENE-NAME
FORC82_RS10410	G6942			succinylglutamate-semialdehyde dehydrogenase	aldehyde dehydrogenase	GO-TERMS, REACTIONS, PRODUCT-SYNONYMS, GENE-SYNONYMS, PRODUCT
FORC82_RS10415	G6941					GO-TERMS, REACTIONS, PRODUCT-SYNONYMS, GENE-SYNONYMS, PRODUCT
FORC82_RS10420	G6940					GO-TERMS, PRODUCT-SYNONYMS, GENE-SYNONYMS, PRODUCT
FORC82_RS10425	G6939	FORC82_RS10425	spy	ATP-independent periplasmic protein-refolding chaperone	ATP-independent periplasmic chaperone	GO-TERMS, PRODUCT-SYNONYMS, PRODUCT, GENE-NAME
FORC82_RS10435	G6937					GO-TERMS, REACTIONS, PRODUCT-SYNONYMS, GENE-SYNONYMS
FORC82_RS10440	EG10663	FORC82_RS10440	nadE	ammonia-dependent NAD(+) synthetase	NH3-dependent NAD+ synthetase	GO-TERMS, REACTIONS, PRODUCT-SYNONYMS, GENE-SYNONYMS, PRODUCT, GENE-NAME
FORC82_RS10455	EG10140	FORC82_RS10455	chbB	PTS sugar transporter subunit IIB	N,N'-diacetylchitobiose-specific PTS enzyme IIB component	CPLX-RXNS, GO-TERMS, COMPLEXES, REACTIONS, PRODUCT-SYNONYMS, GENE-SYNONYMS, PRODUCT, GENE-NAME
FORC82_RS10460	EG10141	FORC82_RS10460	chbC	PTS N,N'-diacetylchitobiose transporter subunit IIC	N,N'-diacetylchitobiose-specific PTS enzyme IIC component	GO-TERMS, COMPLEXES, PRODUCT-SYNONYMS, GENE-SYNONYMS, PRODUCT, GENE-NAME
FORC82_RS10465	EG10142	FORC82_RS10465	chbA	PTS N,N'-diacetylchitobiose transporter subunit IIA	N,N'-diacetylchitobiose-specific PTS enzyme IIA component	GO-TERMS, PRODUCT-SYNONYMS, GENE-SYNONYMS, PRODUCT, GENE-NAME
FORC82_RS10475	EG10144	FORC82_RS10475	chbF	6-phospho-beta-glucosidase	monoacetylchitobiose-6-phosphate hydrolase	GO-TERMS, REACTIONS, PRODUCT-SYNONYMS, GENE-SYNONYMS, PRODUCT, GENE-NAME
FORC82_RS10480	EG12198					GO-TERMS, PRODUCT-SYNONYMS, GENE-SYNONYMS
FORC82_RS10485	EG10509					GO-TERMS, REACTIONS, PRODUCT-SYNONYMS
FORC82_RS10490	G6936			cell division activator CedA	cell division modulator	GO-TERMS, PRODUCT-SYNONYMS, GENE-SYNONYMS, PRODUCT
FORC82_RS10500	G6934	FORC82_RS10500	tcyP	L-cystine transporter	cystine/sulfocysteine:cation symporter	GO-TERMS, REACTIONS, PRODUCT-SYNONYMS, GENE-SYNONYMS, PRODUCT, GENE-NAME
FORC82_RS10510	G6932			hexitol phosphatase HxpB	hexitol phosphatase B	GO-TERMS, REACTIONS, PRODUCT-SYNONYMS, GENE-SYNONYMS, PRODUCT
FORC82_RS10530	EG10700			6-phosphofructokinase II	6-phosphofructokinase 2	GO-TERMS, REACTIONS, PRODUCT-SYNONYMS, PRODUCT
FORC82_RS10550	EG11001					GO-TERMS, REACTIONS, PRODUCT-SYNONYMS, PRODUCT
FORC82_RS10555	EG10506	FORC82_RS10555	infC			GO-TERMS, PRODUCT-SYNONYMS, GENE-SYNONYMS, GENE-NAME
FORC82_RS10575	EG10709	FORC82_RS10575	pheS			CPLX-RXNS, GO-TERMS, COMPLEXES, PRODUCT-SYNONYMS, GENE-SYNONYMS, PRODUCT, GENE-NAME
FORC82_RS10580	EG10710	FORC82_RS10580	pheT			GO-TERMS, PRODUCT-SYNONYMS, PRODUCT, GENE-NAME
FORC82_RS10585	EG10440					GO-TERMS, PRODUCT-SYNONYMS, GENE-SYNONYMS, PRODUCT
FORC82_RS10590	EG10127			vitamin B12 ABC transporter permease BtuC	vitamin B12 ABC transporter membrane subunit	GO-TERMS, COMPLEXES, PRODUCT
FORC82_RS10595	EG10129	FORC82_RS10595	btuE	glutathione peroxidase	thioredoxin/glutathione peroxidase	GO-TERMS, REACTIONS, PRODUCT-SYNONYMS, PRODUCT, GENE-NAME
FORC82_RS10600	EG10128			vitamin B12 ABC transporter ATP-binding protein BtuD	vitamin B12 ABC transporter ATP binding subunit	GO-TERMS, PRODUCT
FORC82_RS10625	EG10080	FORC82_RS10625	aroH	3-deoxy-7-phosphoheptulonate synthase AroH	3-deoxy-7-phosphoheptulonate synthase, Trp-sensitive	GO-TERMS, REACTIONS, PRODUCT-SYNONYMS, PRODUCT, GENE-NAME
FORC82_RS10630	EG11132	FORC82_RS10630	ppsR	kinase/pyrophosphorylase	posphoenolpyruvate synthetase regulatory protein	GO-TERMS, PRODUCT-SYNONYMS, GENE-SYNONYMS, PRODUCT, GENE-NAME
FORC82_RS10635	EG10759	FORC82_RS10635	ppsA	phosphoenolpyruvate synthase	phosphoenolpyruvate synthetase	GO-TERMS, REACTIONS, PRODUCT-SYNONYMS, GENE-SYNONYMS, PRODUCT, GENE-NAME
FORC82_RS10640	EG12357	FORC82_RS10640	fadK	medium-chain fatty-acid--CoA ligase	short chain acyl-CoA synthetase	GO-TERMS, REACTIONS, PRODUCT-SYNONYMS, GENE-SYNONYMS, PRODUCT, GENE-NAME
FORC82_RS10685	EG10076	FORC82_RS10685	aroD	type I 3-dehydroquinate dehydratase	3-dehydroquinate dehydratase	GO-TERMS, REACTIONS, PRODUCT-SYNONYMS, PRODUCT, GENE-NAME
FORC82_RS10690	EG11234	FORC82_RS10690	ydiB			GO-TERMS, REACTIONS, PRODUCT-SYNONYMS, GENE-NAME
FORC82_RS10725	G6912	FORC82_RS10725	menI			GO-TERMS, PRODUCT-SYNONYMS, GENE-SYNONYMS, GENE-NAME
FORC82_RS10735	EG11378			Fe-S cluster assembly scaffold SufA	iron-sulfur cluster insertion protein SufA	GO-TERMS, PRODUCT-SYNONYMS, GENE-SYNONYMS, PRODUCT
FORC82_RS10740	G6909			Fe-S cluster assembly protein SufB	Fe-S cluster scaffold complex subunit SufB	GO-TERMS, COMPLEXES, PRODUCT-SYNONYMS, GENE-SYNONYMS, PRODUCT
FORC82_RS10745	G6908			Fe-S cluster assembly ATPase SufC	Fe-S cluster scaffold complex subunit SufC	GO-TERMS, PRODUCT-SYNONYMS, GENE-SYNONYMS, PRODUCT
FORC82_RS10750	G6907			Fe-S cluster assembly protein SufD	Fe-S cluster scaffold complex subunit SufD	GO-TERMS, PRODUCT-SYNONYMS, GENE-SYNONYMS, PRODUCT
FORC82_RS10755	G6906	FORC82_RS10755	sufS	cysteine desulfurase	L-cysteine desulfurase	GO-TERMS, REACTIONS, PRODUCT-SYNONYMS, GENE-SYNONYMS, PRODUCT, GENE-NAME
FORC82_RS10760	G6905			cysteine desulfuration protein SufE	sulfur carrier protein SufE	GO-TERMS, PRODUCT-SYNONYMS, GENE-SYNONYMS, PRODUCT
FORC82_RS10765	G6904	FORC82_RS10765	ldtE	LysM peptidoglycan-binding domain-containing protein	L,D-transpeptidase LdtE	GO-TERMS, REACTIONS, PRODUCT-SYNONYMS, GENE-SYNONYMS, PRODUCT, GENE-NAME
FORC82_RS10770	EG10544	FORC82_RS10770	lpp	major outer membrane lipoprotein	murein lipoprotein	GO-TERMS, PRODUCT-SYNONYMS, GENE-SYNONYMS, PRODUCT, GENE-NAME
FORC82_RS10775	EG10804	FORC82_RS10775	pykF			GO-TERMS, REACTIONS, PRODUCT-SYNONYMS, GENE-NAME
FORC82_RS10780	G6903			fumarate hydratase FumD	fumarase D	GO-TERMS, REACTIONS, PRODUCT-SYNONYMS, GENE-SYNONYMS, PRODUCT
FORC82_RS10840	EG12400	FORC82_RS10840	mdtK	multidrug efflux MATE transporter MdtK	multidrug efflux pump MdtK	GO-TERMS, REACTIONS, PRODUCT-SYNONYMS, GENE-SYNONYMS, PRODUCT, GENE-NAME
FORC82_RS10845	EG11406	ribE	ribC			GO-TERMS, PRODUCT-SYNONYMS, GENE-SYNONYMS, GENE-NAME
FORC82_RS10850	EG11531	FORC82_RS10850	cfa			GO-TERMS, REACTIONS, PRODUCT-SYNONYMS, GENE-SYNONYMS, GENE-NAME
FORC82_RS10865	EG10800			HTH-type transcriptional repressor PurR	DNA-binding transcriptional repressor PurR	GO-TERMS, PRODUCT-SYNONYMS, PRODUCT
FORC82_RS10870	G0-10594	ynhF	cydH	YnhF family membrane protein	cytochrome bd-I ubiquinol oxidase accessory subunit CydH	GO-TERMS, PRODUCT-SYNONYMS, GENE-SYNONYMS, PRODUCT, GENE-NAME
FORC82_RS10880	EG10954			superoxide dismutase [Fe]	superoxide dismutase (Fe)	GO-TERMS, REACTIONS, PRODUCT-SYNONYMS, PRODUCT
FORC82_RS10885	G6892	FORC82_RS10885	mepH	peptidoglycan endopeptidase	peptidoglycan DD-endopeptidase MepH	GO-TERMS, REACTIONS, PRODUCT-SYNONYMS, GENE-SYNONYMS, PRODUCT, GENE-NAME
FORC82_RS10890	EG12181	FORC82_RS10890	grxD	Grx4 family monothiol glutaredoxin	glutaredoxin 4	GO-TERMS, COMPLEXES, PRODUCT-SYNONYMS, GENE-SYNONYMS, PRODUCT, GENE-NAME
FORC82_RS10900	EG11547	FORC82_RS10900	rnt	ribonuclease T	RNase T	GO-TERMS, REACTIONS, PRODUCT-SYNONYMS, PRODUCT, GENE-NAME
FORC82_RS10905	G6891			lactoylglutathione lyase	glyoxalase I	GO-TERMS, REACTIONS, PRODUCT-SYNONYMS, PRODUCT
FORC82_RS10910	G6890	FORC82_RS10910	nemA			GO-TERMS, REACTIONS, PRODUCT-SYNONYMS, GENE-SYNONYMS, PRODUCT, GENE-NAME
FORC82_RS10915	G6889	FORC82_RS10915	nemR	TetR/AcrR family transcriptional regulator	DNA-binding transcriptional repressor NemR	GO-TERMS, PRODUCT-SYNONYMS, GENE-SYNONYMS, PRODUCT, GENE-NAME
FORC82_RS10950	G6882			transcriptional regulator SlyA	DNA-binding transcriptional dual regulator SlyA	GO-TERMS, PRODUCT-SYNONYMS, PRODUCT
FORC82_RS10955	G6881	FORC82_RS10955	slyB			GO-TERMS, PRODUCT-SYNONYMS, GENE-NAME
FORC82_RS10960	G6880	FORC82_RS10960	anmK			GO-TERMS, REACTIONS, PRODUCT-SYNONYMS, GENE-SYNONYMS, PRODUCT, GENE-NAME
FORC82_RS10965	EG11488	FORC82_RS10965	mliC	C-type lysozyme inhibitor	inhibitor of c-type lysozyme, putative lipoprotein	GO-TERMS, PRODUCT-SYNONYMS, GENE-SYNONYMS, PRODUCT, GENE-NAME
FORC82_RS10970	EG11487			pyridoxamine 5'-phosphate oxidase	pyridoxine/pyridoxamine 5'-phosphate oxidase	GO-TERMS, REACTIONS, PRODUCT-SYNONYMS, PRODUCT
FORC82_RS10975	EG11043	FORC82_RS10975	tyrS			GO-TERMS, REACTIONS, PRODUCT-SYNONYMS, PRODUCT, GENE-NAME
FORC82_RS10980	G6879			pyridoxal kinase PdxY	pyridoxal kinase 2	GO-TERMS, REACTIONS, PRODUCT-SYNONYMS, GENE-SYNONYMS, PRODUCT
FORC82_RS10985	G6878			glutathione transferase GstA	glutathione S-transferase GstA	GO-TERMS, REACTIONS, PRODUCT-SYNONYMS, GENE-SYNONYMS, PRODUCT
FORC82_RS10990	G6877			dipeptide/tripeptide permease DtpA	dipeptide/tripeptide:H+ symporter DtpA	GO-TERMS, REACTIONS, PRODUCT-SYNONYMS, GENE-SYNONYMS, PRODUCT
FORC82_RS10995	EG10662	FORC82_RS10995	nth			GO-TERMS, REACTIONS, PRODUCT-SYNONYMS, GENE-NAME
FORC82_RS11000	G6876	FORC82_RS11000	rsxE	electron transport complex subunit E	SoxR [2Fe-2S] reducing system protein RsxE	GO-TERMS, PRODUCT-SYNONYMS, GENE-SYNONYMS, PRODUCT, GENE-NAME
FORC82_RS11015	G6873			electron transport complex subunit RsxC	SoxR [2Fe-2S] reducing system protein RsxC	PRODUCT-SYNONYMS, GENE-SYNONYMS, PRODUCT
FORC82_RS11020	G6872			electron transport complex subunit RsxB	SoxR [2Fe-2S] reducing system protein RsxB	GO-TERMS, PRODUCT-SYNONYMS, GENE-SYNONYMS, PRODUCT
FORC82_RS11035	G6869	ydgT	cnu	transcription modulator YdgT	H-NS- and StpA-binding protein	GO-TERMS, PRODUCT-SYNONYMS, GENE-SYNONYMS, PRODUCT, GENE-NAME
FORC82_RS11040	G0-9561			division septum protein Blr	beta-lactam resistance protein	GO-TERMS, PRODUCT-SYNONYMS, PRODUCT
FORC82_RS11050	EG10030	FORC82_RS11050	add			GO-TERMS, REACTIONS, PRODUCT-SYNONYMS, GENE-NAME
FORC82_RS11055	EG10564	FORC82_RS11055	malY	bifunctional maltose regulon transcriptional repressor/cystathionine beta-lyase MalY	negative regulator of MalT activity/cystathionine beta-lyase	GO-TERMS, REACTIONS, PRODUCT-SYNONYMS, PRODUCT, GENE-NAME
FORC82_RS11060	EG10563	FORC82_RS11060	malX	PTS maltose transporter subunit IICB	PTS enzyme IIBC component MalX	GO-TERMS, REACTIONS, PRODUCT-SYNONYMS, PRODUCT, GENE-NAME
FORC82_RS11065	EG10557			Mal regulon transcriptional regulator MalI	DNA-binding transcriptional repressor MalI	GO-TERMS, PRODUCT-SYNONYMS, PRODUCT
FORC82_RS11070	EG10425	FORC82_RS11070	hdhA			GO-TERMS, REACTIONS, PRODUCT-SYNONYMS, GENE-SYNONYMS, PRODUCT, GENE-NAME
FORC82_RS11075	G6867	FORC82_RS11075	uidR	TetR/AcrR family transcriptional regulator	DNA-binding transcriptional repressor UidR	GO-TERMS, PRODUCT-SYNONYMS, GENE-SYNONYMS, PRODUCT, GENE-NAME
FORC82_RS11080	EG11055	FORC82_RS11080	uidA			GO-TERMS, REACTIONS, PRODUCT-SYNONYMS, GENE-SYNONYMS, PRODUCT, GENE-NAME
FORC82_RS11110	EG10566	FORC82_RS11110	manA			GO-TERMS, PRODUCT-SYNONYMS, GENE-SYNONYMS, PRODUCT, GENE-NAME
FORC82_RS11115	EG10356	FORC82_RS11115	fumA	fumarate hydratase	fumarase A	GO-TERMS, REACTIONS, PRODUCT-SYNONYMS, PRODUCT, GENE-NAME
FORC82_RS11120	EG10358			class II fumarate hydratase	fumarase C	GO-TERMS, REACTIONS, PRODUCT-SYNONYMS, PRODUCT
FORC82_RS11125	EG11038	FORC82_RS11125	tus			GO-TERMS, PRODUCT-SYNONYMS, GENE-SYNONYMS, GENE-NAME
FORC82_RS11130	EG11233			two-component system sensor histidine kinase RstB	sensory histidine kinase RstB	GO-TERMS, PRODUCT-SYNONYMS, GENE-SYNONYMS, PRODUCT
FORC82_RS11135	G6864			two-component system response regulator RstA	DNA-binding transcriptional regulator RstA	GO-TERMS, PRODUCT-SYNONYMS, GENE-SYNONYMS, PRODUCT
FORC82_RS11145	G6862					GO-TERMS, REACTIONS, PRODUCT-SYNONYMS, GENE-SYNONYMS
FORC82_RS11150	G6861	FORC82_RS11150	ydgI	amino acid permease	putative arginine:ornithine antiporter	GO-TERMS, REACTIONS, PRODUCT-SYNONYMS, GENE-SYNONYMS, PRODUCT, GENE-NAME
FORC82_RS11160	EG10744			Re/Si-specific NAD(P)(+) transhydrogenase subunit alpha	pyridine nucleotide transhydrogenase subunit alpha	CPLX-RXNS, GO-TERMS, COMPLEXES, REACTIONS, PRODUCT-SYNONYMS, PRODUCT
FORC82_RS11165	EG10745	FORC82_RS11165	pntB	Re/Si-specific NAD(P)(+) transhydrogenase subunit beta	pyridine nucleotide transhydrogenase subunit beta	GO-TERMS, PRODUCT-SYNONYMS, PRODUCT, GENE-NAME
FORC82_RS11170	G6859	FORC82_RS11170	tqsA	AI-2 transporter TqsA	autoinducer 2 exporter	GO-TERMS, REACTIONS, PRODUCT-SYNONYMS, GENE-SYNONYMS, PRODUCT, GENE-NAME
FORC82_RS11180	G6858			multidrug/spermidine efflux SMR transporter subunit MdtJ	multidrug/spermidine efflux pump membrane subunit MdtJ	CPLX-RXNS, GO-TERMS, COMPLEXES, REACTIONS, PRODUCT-SYNONYMS, GENE-SYNONYMS, PRODUCT
FORC82_RS11185	G6857			multidrug/spermidine efflux SMR transporter subunit MdtI	multidrug/spermidine efflux pump membrane subunit MdtI	GO-TERMS, REACTIONS, PRODUCT-SYNONYMS, GENE-SYNONYMS, PRODUCT
FORC82_RS11215	G6852	FORC82_RS11215	mlc			GO-TERMS, PRODUCT-SYNONYMS, GENE-SYNONYMS, GENE-NAME
FORC82_RS11225	G6850			voltage-gated ClC-type chloride channel ClcB	putative chloride:H+ antiporter ClcB	GO-TERMS, REACTIONS, PRODUCT-SYNONYMS, GENE-SYNONYMS, PRODUCT
FORC82_RS11230	G6849			Tat proofreading chaperone DmsD	redox enzyme maturation protein DmsD	GO-TERMS, PRODUCT-SYNONYMS, GENE-SYNONYMS, PRODUCT
FORC82_RS11265	G6842			spermidine N1-acetyltransferase	spermidine N-acetyltransferase	GO-TERMS, REACTIONS, PRODUCT-SYNONYMS, PRODUCT
FORC82_RS11280	G6839	FORC82_RS11280	rspA	starvation-sensing protein RspA	mandelate racemase/muconate lactonizing enzyme family protein RspA	GO-TERMS, PRODUCT-SYNONYMS, PRODUCT, GENE-NAME
FORC82_RS11365	EG10836	FORC82_RS11365	relB	type II toxin-antitoxin system RelB/DinJ family antitoxin	Qin prophage; antitoxin/DNA-binding transcriptional repressor RelB	GO-TERMS, COMPLEXES, PRODUCT-SYNONYMS, GENE-SYNONYMS, PRODUCT, GENE-NAME
FORC82_RS11370	EG11131	FORC82_RS11370	relE	type II toxin-antitoxin system mRNA interferase RelE	Qin prophage; mRNA interferase toxin RelE	GO-TERMS, REACTIONS, PRODUCT-SYNONYMS, PRODUCT, GENE-NAME
FORC82_RS11375	EG11130	FORC82_RS11375	hokD	type I toxin-antitoxin system Hok family toxin	Qin prophage; toxic protein HokD	GO-TERMS, PRODUCT-SYNONYMS, GENE-SYNONYMS, PRODUCT, GENE-NAME
FORC82_RS11395	EG12203	cspA	cspB	RNA chaperone/antiterminator CspA	Qin prophage; cold shock-like protein CspB	GO-TERMS, PRODUCT-SYNONYMS, PRODUCT, GENE-NAME
FORC82_RS11420	G6825	FORC82_RS11420	cspI	cold-shock protein CspI	Qin prophage; cold shock protein CspI	GO-TERMS, PRODUCT-SYNONYMS, GENE-SYNONYMS, PRODUCT, GENE-NAME
FORC82_RS11440	G6823	FORC82_RS11440	gnsB	addiction module toxin, GnsA/GnsB family	Qin prophage; protein GnsB	GO-TERMS, PRODUCT-SYNONYMS, GENE-SYNONYMS, PRODUCT, GENE-NAME
FORC82_RS11500	G6817	FORC82_RS11500	ydfJ	MFS transporter	putative transporter YdfJ	GO-TERMS, PRODUCT-SYNONYMS, GENE-SYNONYMS, PRODUCT, GENE-NAME
FORC82_RS11515	G6814	FORC82_RS11515	ydfH	GntR family transcriptional regulator	DNA-binding transcriptional repressor YdfH	GO-TERMS, PRODUCT-SYNONYMS, PRODUCT, GENE-NAME
FORC82_RS11520	EG12345			bifunctional NADP-dependent 3-hydroxy acid dehydrogenase/3-hydroxypropionate dehydrogenase YdfG	3-hydroxy acid dehydrogenase YdfG	GO-TERMS, REACTIONS, PRODUCT-SYNONYMS, PRODUCT
FORC82_RS11525	EG10212	FORC82_RS11525	dcp			GO-TERMS, REACTIONS, PRODUCT-SYNONYMS, GENE-NAME
FORC82_RS11535	EG11644	FORC82_RS11535	ydeI	YdeI family stress tolerance OB fold protein	BOF family protein YdeI	GO-TERMS, PRODUCT-SYNONYMS, PRODUCT, GENE-NAME
FORC82_RS11540	EG11643	FORC82_RS11540	dgcZ	diguanylate cyclase	diguanylate cyclase DgcZ	GO-TERMS, PRODUCT-SYNONYMS, GENE-SYNONYMS, PRODUCT, GENE-NAME
FORC82_RS11545	G0-8892	FORC82_RS11545	mgtS	protein MgtS	small protein MgtS	GO-TERMS, PRODUCT-SYNONYMS, GENE-SYNONYMS, PRODUCT, GENE-NAME
FORC82_RS11555	EG11639			O-acetylserine/cysteine exporter	cysteine/O-acetylserine exporter EamA	GO-TERMS, REACTIONS, PRODUCT-SYNONYMS, GENE-SYNONYMS, PRODUCT
FORC82_RS11565	EG11434			MDR efflux pump AcrAB transcriptional activator MarA	DNA-binding transcriptional dual regulator MarA	GO-TERMS, PRODUCT-SYNONYMS, GENE-SYNONYMS, PRODUCT
FORC82_RS11570	EG11435			multiple antibiotic resistance transcriptional regulator MarR	DNA-binding transcriptional repressor MarR	GO-TERMS, PRODUCT-SYNONYMS, GENE-SYNONYMS, PRODUCT
FORC82_RS11590	EG11636	FORC82_RS11590	ydeA	L-arabinose transporter	L-arabinose exporter	GO-TERMS, REACTIONS, PRODUCT-SYNONYMS, PRODUCT, GENE-NAME
FORC82_RS11605	G6811	FORC82_RS11605	sad	succinate-semialdehyde dehydrogenase	succinate semialdehyde dehydrogenase (NAD(P)+) Sad	GO-TERMS, REACTIONS, PRODUCT-SYNONYMS, GENE-SYNONYMS, PRODUCT, GENE-NAME
FORC82_RS11610	G6810	FORC82_RS11610	glsB			GO-TERMS, REACTIONS, PRODUCT-SYNONYMS, GENE-SYNONYMS, GENE-NAME
FORC82_RS11625	EG11065	FORC82_RS11625	uxaB			GO-TERMS, PRODUCT-SYNONYMS, PRODUCT, GENE-NAME
FORC82_RS11635	G6806	FORC82_RS11635	tam			GO-TERMS, REACTIONS, PRODUCT-SYNONYMS, GENE-SYNONYMS, PRODUCT, GENE-NAME
FORC82_RS11640	G6805					GO-TERMS, REACTIONS, PRODUCT-SYNONYMS, GENE-SYNONYMS, PRODUCT
FORC82_RS11645	G6804	FORC82_RS11645	lsrF	3-hydroxy-5-phosphonooxypentane-2,4-dione thiolase	3-hydroxy-2,4-pentadione 5-phosphate thiolase	GO-TERMS, REACTIONS, PRODUCT-SYNONYMS, GENE-SYNONYMS, PRODUCT, GENE-NAME
FORC82_RS11670	G6799			transcriptional regulator LsrR	DNA-binding transcriptional repressor LsrR	GO-TERMS, PRODUCT-SYNONYMS, GENE-SYNONYMS, PRODUCT
FORC82_RS11675	G6798	FORC82_RS11675	lsrK			GO-TERMS, PRODUCT-SYNONYMS, GENE-SYNONYMS, GENE-NAME
FORC82_RS11690	EG10442			type II toxin-antitoxin system antitoxin HipB	antitoxin/DNA-binding transcriptional repressor HipB	GO-TERMS, COMPLEXES, PRODUCT-SYNONYMS, PRODUCT
FORC82_RS11695	EG10443	FORC82_RS11695	hipA	type II toxin-antitoxin system HipA family toxin	serine/threonine-protein kinase toxin HipA	GO-TERMS, REACTIONS, PRODUCT-SYNONYMS, PRODUCT, GENE-NAME
FORC82_RS11705	EG10310	FORC82_RS11705	fimC	fimbrial chaperone protein FimC	type 1 fimbriae periplasmic chaperone	GO-TERMS, PRODUCT-SYNONYMS, GENE-SYNONYMS, PRODUCT, GENE-NAME
FORC82_RS11745	G6791	FORC82_RS11745	ydeP	acid resistance putative oxidoreductase YdeP	putative oxidoreductase YdeP	GO-TERMS, PRODUCT-SYNONYMS, PRODUCT, GENE-NAME
FORC82_RS11750	G6790	FORC82_RS11750	safA	two-component-system connector protein SafA	two-component system connector SafA	GO-TERMS, PRODUCT-SYNONYMS, GENE-SYNONYMS, PRODUCT, GENE-NAME
FORC82_RS11755	G6789			transcriptional regulator YdeO	DNA-binding transcriptional dual regulator YdeO	GO-TERMS, PRODUCT-SYNONYMS, PRODUCT
FORC82_RS11790	EG11743	FORC82_RS11790	yddB	TonB-dependent receptor	putative TonB-dependent receptor YddB	GO-TERMS, PRODUCT-SYNONYMS, PRODUCT, GENE-NAME
FORC82_RS11795	EG11744	FORC82_RS11795	pqqL	insulinase family protein	periplasmic metalloprotease	GO-TERMS, PRODUCT-SYNONYMS, GENE-SYNONYMS, PRODUCT, GENE-NAME
FORC82_RS11800	EG11490	FORC82_RS11800	gadB	glutamate decarboxylase	glutamate decarboxylase B	GO-TERMS, REACTIONS, PRODUCT-SYNONYMS, PRODUCT, GENE-NAME
FORC82_RS11805	G6786			glutamate:gamma-aminobutyrate antiporter	L-glutamate:4-aminobutyrate antiporter	GO-TERMS, REACTIONS, PRODUCT-SYNONYMS, GENE-SYNONYMS, PRODUCT
FORC82_RS11825	G6782	FORC82_RS11825	ddpX			GO-TERMS, PRODUCT-SYNONYMS, GENE-SYNONYMS, PRODUCT, GENE-NAME
FORC82_RS11860	EG10680	FORC82_RS11860	osmC	OsmC family peroxiredoxin	osmotically inducible peroxiredoxin OsmC	GO-TERMS, REACTIONS, PRODUCT-SYNONYMS, PRODUCT, GENE-NAME
FORC82_RS11865	G6776	FORC82_RS11865	bdm			GO-TERMS, PRODUCT-SYNONYMS, GENE-SYNONYMS, GENE-NAME
FORC82_RS11875	EG10948	FORC82_RS11875	maeA	NAD-dependent malic enzyme	NAD+-dependent malate dehydrogenase	GO-TERMS, REACTIONS, PRODUCT-SYNONYMS, GENE-SYNONYMS, PRODUCT, GENE-NAME
FORC82_RS11880	G6775			alcohol dehydrogenase AdhP	ethanol dehydrogenase / alcohol dehydrogenase	GO-TERMS, REACTIONS, PRODUCT-SYNONYMS, GENE-SYNONYMS, PRODUCT
FORC82_RS11885	G6774	higA	yddM	addiction module antidote protein, HigA family	DNA-binding transcriptional regulator YddM	GO-TERMS, PRODUCT-SYNONYMS, PRODUCT, GENE-NAME
FORC82_RS11890	EG11229			formate dehydrogenase-N subunit gamma	formate dehydrogenase N subunit gamma	CPLX-RXNS, GO-TERMS, COMPLEXES, PRODUCT-SYNONYMS, PRODUCT
FORC82_RS11895	EG11228	fdxH	fdnH	formate dehydrogenase subunit beta	formate dehydrogenase N subunit beta	GO-TERMS, PRODUCT-SYNONYMS, PRODUCT, GENE-NAME
FORC82_RS11900	EG11227			formate dehydrogenase-N subunit alpha	formate dehydrogenase N subunit alpha	GO-TERMS, PRODUCT-SYNONYMS, PRODUCT
FORC82_RS11905	EG12713	FORC82_RS11905	yddG	aromatic amino acid exporter YddG	amino acid exporter YddG	GO-TERMS, REACTIONS, PRODUCT-SYNONYMS, PRODUCT, GENE-NAME
FORC82_RS11955	G6770			N-hydroxyarylamine O-acetyltransferase	arylamine N-acetyltransferase	GO-TERMS, REACTIONS, PRODUCT-SYNONYMS, GENE-SYNONYMS, PRODUCT
FORC82_RS11965	EG11761					GO-TERMS, REACTIONS, PRODUCT-SYNONYMS, GENE-SYNONYMS
FORC82_RS12020	G6761	FORC82_RS12020	mcbR	GntR family transcriptional regulator	DNA-binding transcriptional dual regulator McbR	GO-TERMS, PRODUCT-SYNONYMS, GENE-SYNONYMS, PRODUCT, GENE-NAME
FORC82_RS12025	G6760	FORC82_RS12025	curA			GO-TERMS, REACTIONS, PRODUCT-SYNONYMS, GENE-SYNONYMS, GENE-NAME
FORC82_RS12030	G6759	FORC82_RS12030	mnaT	L-methionine sulfoximine/L-methionine sulfone acetyltransferase	L-amino acid N-acyltransferase	REACTIONS, PRODUCT-SYNONYMS, GENE-SYNONYMS, PRODUCT, GENE-NAME
FORC82_RS12055	G6755			aminobutyraldehyde dehydrogenase	gamma-aminobutyraldehyde dehydrogenase	GO-TERMS, REACTIONS, PRODUCT-SYNONYMS, GENE-SYNONYMS, PRODUCT
FORC82_RS12060	G6754	FORC82_RS12060	ydcV	ABC transporter permease	putative ABC transporter membrane subunit YdcV	GO-TERMS, COMPLEXES, PRODUCT-SYNONYMS, PRODUCT, GENE-NAME
FORC82_RS12065	G6753	FORC82_RS12065	ydcU	ABC transporter permease	putative ABC transporter membrane subunit YdcU	GO-TERMS, PRODUCT-SYNONYMS, PRODUCT, GENE-NAME
FORC82_RS12070	G6752	FORC82_RS12070	ydcT	ABC transporter ATP-binding protein	putative ABC transporter ATP-binding protein YdcT	GO-TERMS, PRODUCT-SYNONYMS, PRODUCT, GENE-NAME
FORC82_RS12075	G6751	FORC82_RS12075	ydcS	extracellular solute-binding protein	putative ABC transporter periplasmic binding protein / polyhydroxybutyrate synthase	GO-TERMS, REACTIONS, PRODUCT-SYNONYMS, PRODUCT, GENE-NAME
FORC82_RS12085	G6749	FORC82_RS12085	hicB	type II toxin-antitoxin system antitoxin HicB	antitoxin of the HicA-HicB toxin-antitoxin system /  DNA-binding transcriptional repressor HicB	GO-TERMS, PRODUCT-SYNONYMS, GENE-SYNONYMS, PRODUCT, GENE-NAME
FORC82_RS12090	G0-10451	FORC82_RS12090	hicA	type II toxin-antitoxin system HicA family toxin	toxin of the HicA-HicB toxin-antitoxin system	GO-TERMS, PRODUCT-SYNONYMS, GENE-SYNONYMS, PRODUCT, GENE-NAME
FORC82_RS12100	G6746	FORC82_RS12100	rlhA			GO-TERMS, PRODUCT-SYNONYMS, GENE-SYNONYMS, GENE-NAME
FORC82_RS12105	G6745	FORC82_RS12105	sutR	XRE family transcriptional regulator	DNA-binding transcriptional dual regulator SutR	GO-TERMS, PRODUCT-SYNONYMS, GENE-SYNONYMS, PRODUCT, GENE-NAME
FORC82_RS12130	EG11884			tellurite resistance methyltransferase TehB	tellurite methyltransferase	GO-TERMS, REACTIONS, PRODUCT-SYNONYMS, PRODUCT
FORC82_RS12135	EG11883			dicarboxylate transporter/tellurite-resistance protein TehA	tellurite resistance protein	GO-TERMS, REACTIONS, PRODUCT-SYNONYMS, PRODUCT
FORC82_RS12145	EG10853	FORC82_RS12145	rimL	50S ribosomal protein L7/L12-serine acetyltransferase	ribosomal-protein-L12-serine N-acetyltransferase	GO-TERMS, REACTIONS, PRODUCT-SYNONYMS, PRODUCT, GENE-NAME
FORC82_RS12155	EG12859	FORC82_RS12155	opgD			GO-TERMS, PRODUCT-SYNONYMS, GENE-SYNONYMS, GENE-NAME
FORC82_RS12165	G6737	FORC82_RS12165	ydcI	LysR family transcriptional regulator	DNA-binding transcriptional repressor YdcI	GO-TERMS, PRODUCT-SYNONYMS, PRODUCT, GENE-NAME
FORC82_RS12170	EG11018	FORC82_RS12170	trg			GO-TERMS, COMPLEXES, PRODUCT-SYNONYMS, GENE-NAME
FORC82_RS12180	G0-10624	FORC82_RS12180	insJK	IS3-like element IS150 family transposase	IS150 protein InsAB	GO-TERMS, PRODUCT-SYNONYMS, PRODUCT, GENE-NAME
FORC82_RS12185	G0-9610	FORC82_RS12185	hokB	type I toxin-antitoxin system Hok family toxin	toxin HokB	GO-TERMS, PRODUCT-SYNONYMS, GENE-SYNONYMS, PRODUCT, GENE-NAME
FORC82_RS12195	EG10172	FORC82_RS12195	cybB	cytochrome b561	superoxide oxidase	GO-TERMS, REACTIONS, PRODUCT-SYNONYMS, PRODUCT, GENE-NAME
FORC82_RS12205	EG10035			aldehyde dehydrogenase	aldehyde dehydrogenase A	GO-TERMS, REACTIONS, PRODUCT-SYNONYMS, GENE-SYNONYMS, PRODUCT
FORC82_RS12215	G6732					GO-TERMS, REACTIONS, PRODUCT-SYNONYMS
FORC82_RS12220	G6731	FORC82_RS12220	azoR	FMN-dependent NADH-azoreductase	FMN dependent NADH:quinone oxidoreductase	GO-TERMS, REACTIONS, PRODUCT-SYNONYMS, GENE-SYNONYMS, PRODUCT, GENE-NAME
FORC82_RS12255	G592	FORC82_RS12255	ldhA			GO-TERMS, PRODUCT-SYNONYMS, GENE-SYNONYMS, GENE-NAME
FORC82_RS12270	G6701	nifJ	ydbK	pyruvate:ferredoxin (flavodoxin) oxidoreductase	putative pyruvate-flavodoxin oxidoreductase	GO-TERMS, REACTIONS, PRODUCT-SYNONYMS, GENE-SYNONYMS, PRODUCT, GENE-NAME
FORC82_RS12275	G6700	FORC82_RS12275	ompN	porin OmpN	outer membrane porin N	GO-TERMS, REACTIONS, PRODUCT-SYNONYMS, GENE-SYNONYMS, PRODUCT, GENE-NAME
FORC82_RS12280	G6699			universal stress protein UspF	nucleotide binding filament protein	GO-TERMS, PRODUCT-SYNONYMS, GENE-SYNONYMS, PRODUCT
FORC82_RS12320	EG11020	FORC82_RS12320	trkG	potassium transporter TrkG	Rac prophage; K+ transporter TrkG	GO-TERMS, REACTIONS, PRODUCT-SYNONYMS, PRODUCT, GENE-NAME
FORC82_RS12405	G6675			tRNA 2-thiocytidine(32) synthetase TtcA	tRNA cytosine32 2-sulfurtransferase TtcA	GO-TERMS, REACTIONS, PRODUCT-SYNONYMS, GENE-SYNONYMS, PRODUCT
FORC82_RS12410	EG10210					GO-TERMS, REACTIONS, PRODUCT-SYNONYMS, GENE-SYNONYMS
FORC82_RS12415	G6674			zinc transporter ZntB	Zn2+:H+ symporter	GO-TERMS, REACTIONS, PRODUCT-SYNONYMS, GENE-SYNONYMS, PRODUCT
FORC82_RS12420	G6673	FORC82_RS12420	dgcM			GO-TERMS, REACTIONS, PRODUCT-SYNONYMS, GENE-SYNONYMS, GENE-NAME
FORC82_RS12435	G6670	FORC82_RS12435	abgA			CPLX-RXNS, GO-TERMS, COMPLEXES, PRODUCT-SYNONYMS, GENE-SYNONYMS, PRODUCT, GENE-NAME
FORC82_RS12440	G6669	FORC82_RS12440	abgB			GO-TERMS, PRODUCT-SYNONYMS, GENE-SYNONYMS, PRODUCT, GENE-NAME
FORC82_RS12445	EG12853	FORC82_RS12445	abgT	p-aminobenzoyl-glutamate transporter	p-aminobenzoyl glutamate:H+ symporter	GO-TERMS, REACTIONS, PRODUCT-SYNONYMS, GENE-SYNONYMS, PRODUCT, GENE-NAME
FORC82_RS12450	EG10668	FORC82_RS12450	ogt			GO-TERMS, REACTIONS, PRODUCT-SYNONYMS, PRODUCT, GENE-NAME
FORC82_RS12455	EG10325			fumarate/nitrate reduction transcriptional regulator Fnr	DNA-binding transcriptional dual regulator FNR	GO-TERMS, PRODUCT-SYNONYMS, GENE-SYNONYMS, PRODUCT
FORC82_RS12470	G6666	FORC82_RS12470	ynaI	mechanosensitive ion channel family protein	small conductance mechanosensitive channel YnaI	GO-TERMS, PRODUCT-SYNONYMS, PRODUCT, GENE-NAME
FORC82_RS12475	G6665	FORC82_RS12475	mppA	peptide ABC transporter substrate-binding protein	murein tripeptide ABC transporter periplasmic binding protein	CPLX-RXNS, GO-TERMS, COMPLEXES, REACTIONS, PRODUCT-SYNONYMS, GENE-SYNONYMS, PRODUCT, GENE-NAME
FORC82_RS12480	G6664	FORC82_RS12480	pgrR	LysR family transcriptional regulator	DNA-binding transcriptional repressor PgrR	GO-TERMS, PRODUCT-SYNONYMS, GENE-SYNONYMS, PRODUCT, GENE-NAME
FORC82_RS12500	G6662			murein tripeptide amidase MpaA	murein tripeptide amidase A	GO-TERMS, REACTIONS, PRODUCT-SYNONYMS, GENE-SYNONYMS, PRODUCT
FORC82_RS12505	G6661	FORC82_RS12505	ycjG			GO-TERMS, PRODUCT-SYNONYMS, GENE-SYNONYMS, GENE-NAME
FORC82_RS12510	G6660	FORC82_RS12510	tpx	thiol peroxidase	lipid hydroperoxide peroxidase	GO-TERMS, REACTIONS, PRODUCT-SYNONYMS, GENE-SYNONYMS, PRODUCT, GENE-NAME
FORC82_RS12515	EG11042	FORC82_RS12515	tyrR	TyrR family transcriptional regulator	DNA-binding transcriptional dual regulator TyrR	GO-TERMS, PRODUCT-SYNONYMS, PRODUCT, GENE-NAME
FORC82_RS12530	G6658	FORC82_RS12530	ycjW	LacI family transcriptional regulator	DNA-binding transcriptional repressor YcjW	GO-TERMS, PRODUCT-SYNONYMS, PRODUCT, GENE-NAME
FORC82_RS12545	EG10780					GO-TERMS, REACTIONS, PRODUCT-SYNONYMS
FORC82_RS12550	EG10779			phage shock protein PspD	phage shock protein D	GO-TERMS, PRODUCT-SYNONYMS, PRODUCT
FORC82_RS12555	EG10778			envelope stress response membrane protein PspC	phage shock protein C	GO-TERMS, PRODUCT-SYNONYMS, PRODUCT
FORC82_RS12560	EG10777			envelope stress response membrane protein PspB	phage shock protein B	GO-TERMS, PRODUCT-SYNONYMS, PRODUCT
FORC82_RS12565	EG10776			phage shock protein PspA	phage shock protein A	GO-TERMS, PRODUCT-SYNONYMS, GENE-SYNONYMS, PRODUCT
FORC82_RS12575	G6646	FORC82_RS12575	puuE			GO-TERMS, REACTIONS, PRODUCT-SYNONYMS, GENE-SYNONYMS, GENE-NAME
FORC82_RS12580	EG11822	FORC82_RS12580	puuB	gamma-glutamylputrescine oxidoreductase	gamma-glutamylputrescine oxidase	GO-TERMS, REACTIONS, PRODUCT-SYNONYMS, GENE-SYNONYMS, PRODUCT, GENE-NAME
FORC82_RS12585	EG10036			aldehyde dehydrogenase PuuC	gamma-glutamyl-gamma-aminobutyraldehyde dehydrogenase	GO-TERMS, REACTIONS, PRODUCT-SYNONYMS, GENE-SYNONYMS, PRODUCT
FORC82_RS12590	EG12431			HTH-type transcriptional regulator PuuR	DNA-binding transcriptional repressor PuuR	GO-TERMS, PRODUCT-SYNONYMS, GENE-SYNONYMS, PRODUCT
FORC82_RS12595	G6645	FORC82_RS12595	puuD			GO-TERMS, REACTIONS, PRODUCT-SYNONYMS, GENE-SYNONYMS, PRODUCT, GENE-NAME
FORC82_RS12600	G6644	FORC82_RS12600	puuA	glutamine synthetase	glutamate-putrescine ligase	GO-TERMS, REACTIONS, PRODUCT-SYNONYMS, GENE-SYNONYMS, PRODUCT, GENE-NAME
FORC82_RS12610	G6643	FORC82_RS12610	puuP	APC family permease	putrescine:H+ symporter PuuP	GO-TERMS, REACTIONS, PRODUCT-SYNONYMS, GENE-SYNONYMS, PRODUCT, GENE-NAME
FORC82_RS12625	G2001	FORC82_RS12625	sapB	peptide ABC transporter permease	putrescine ABC exporter membrane subunit SapB	CPLX-RXNS, GO-TERMS, COMPLEXES, PRODUCT, GENE-NAME
FORC82_RS12630	G2000	FORC82_RS12630	sapC	peptide ABC transporter permease SapC	putrescine ABC exporter membrane protein SapC	GO-TERMS, PRODUCT, GENE-NAME
FORC82_RS12635	EG12304	FORC82_RS12635	sapD	peptide ABC transporter ATP-binding protein SapD	putrescine ABC exporter ATP binding protein SapD	GO-TERMS, PRODUCT-SYNONYMS, GENE-SYNONYMS, PRODUCT, GENE-NAME
FORC82_RS12640	EG12305	FORC82_RS12640	sapF	peptide ABC transporter ATP-binding protein SapF	putrescine ABC exporter ATP binding protein SapF	GO-TERMS, PRODUCT, GENE-NAME
FORC82_RS12650	EG11528			enoyl-ACP reductase FabI	enoyl-[acyl-carrier-protein] reductase	GO-TERMS, REACTIONS, PRODUCT-SYNONYMS, GENE-SYNONYMS, PRODUCT
FORC82_RS12660	EG11620			exoribonuclease II	RNase II	GO-TERMS, REACTIONS, PRODUCT-SYNONYMS, PRODUCT
FORC82_RS12670	G6639			cyclic di-GMP phosphodiesterase	cyclic di-GMP phosphodiesterase PdeR	GO-TERMS, PRODUCT-SYNONYMS, GENE-SYNONYMS, PRODUCT
FORC82_RS12680	G6638	FORC82_RS12680	yciT	DeoR/GlpR transcriptional regulator	putative DNA-binding transcriptional regulator YciT	GO-TERMS, PRODUCT-SYNONYMS, GENE-SYNONYMS, PRODUCT, GENE-NAME
FORC82_RS12690	EG11128			stress response translation initiation inhibitor YciH	putative translation factor	GO-TERMS, PRODUCT-SYNONYMS, PRODUCT
FORC82_RS12695	EG10809	FORC82_RS12695	pyrF			GO-TERMS, PRODUCT-SYNONYMS, GENE-NAME
FORC82_RS12700	EG12691			lipopolysaccharide assembly protein LapB	lipopolysaccharide assembly protein B	GO-TERMS, PRODUCT-SYNONYMS, GENE-SYNONYMS, PRODUCT
FORC82_RS12705	G6637	FORC82_RS12705	lapA	lipopolysaccharide assembly protein LapA	lipopolysaccharide assembly protein A	GO-TERMS, PRODUCT-SYNONYMS, GENE-SYNONYMS, PRODUCT, GENE-NAME
FORC82_RS12710	EG10705	FORC82_RS12710	pgpB			GO-TERMS, REACTIONS, PRODUCT-SYNONYMS, GENE-NAME
FORC82_RS12715	EG11331			GTP cyclohydrolase II	GTP cyclohydrolase 2	GO-TERMS, PRODUCT-SYNONYMS, PRODUCT
FORC82_RS12720	EG11325			aconitate hydratase AcnA	aconitate hydratase 1	GO-TERMS, REACTIONS, PRODUCT-SYNONYMS, GENE-SYNONYMS, PRODUCT
FORC82_RS12740	EG10184			HTH-type transcriptional regulator CysB	DNA-binding transcriptional dual regulator CysB	GO-TERMS, PRODUCT-SYNONYMS, PRODUCT
FORC82_RS12745	EG11013	FORC82_RS12745	topA			GO-TERMS, REACTIONS, PRODUCT-SYNONYMS, GENE-SYNONYMS, GENE-NAME
FORC82_RS12755	EG10956			protease SohB	S49 peptidase family protein	GO-TERMS, PRODUCT-SYNONYMS, PRODUCT
FORC82_RS12765	EG10130	cobO	btuR	cob(I)yrinic acid a,c-diamide adenosyltransferase	cobinamide/cobalamin adenosyltransferase	GO-TERMS, REACTIONS, PRODUCT-SYNONYMS, GENE-SYNONYMS, PRODUCT, GENE-NAME
FORC82_RS12770	EG12433			23S rRNA pseudouridine(2605) synthase RluB	23S rRNA pseudouridine2605 synthase	GO-TERMS, REACTIONS, PRODUCT-SYNONYMS, GENE-SYNONYMS, PRODUCT
FORC82_RS12785	G6634	FORC82_RS12785	yciV	5'-3' exoribonuclease	RNA/ssDNA 5'->3' exonuclease	GO-TERMS, REACTIONS, PRODUCT-SYNONYMS, GENE-SYNONYMS, PRODUCT, GENE-NAME
FORC82_RS12795	EG11028			anthranilate synthase component I	anthranilate synthase subunit TrpE	CPLX-RXNS, GO-TERMS, COMPLEXES, REACTIONS, PRODUCT-SYNONYMS, GENE-SYNONYMS, PRODUCT
FORC82_RS12800	EG11027			bifunctional anthranilate synthase glutamate amidotransferase component TrpG/anthranilate phosphoribosyltransferase TrpD	anthranilate synthase subunit TrpD	GO-TERMS, REACTIONS, PRODUCT-SYNONYMS, GENE-SYNONYMS, PRODUCT
FORC82_RS12810	EG11025					CPLX-RXNS, GO-TERMS, COMPLEXES, REACTIONS, PRODUCT-SYNONYMS, PRODUCT
FORC82_RS12815	EG11024	FORC82_RS12815	trpA			GO-TERMS, REACTIONS, PRODUCT-SYNONYMS, GENE-SYNONYMS, PRODUCT, GENE-NAME
FORC82_RS12835	EG11124			outer membrane protein OmpW	outer membrane protein W	GO-TERMS, PRODUCT-SYNONYMS, GENE-SYNONYMS, PRODUCT
FORC82_RS12855	EG11121			acyl-CoA thioester hydrolase YciA	acyl-CoA thioesterase YciA	GO-TERMS, REACTIONS, PRODUCT-SYNONYMS, PRODUCT
FORC82_RS12880	EG11608	cls	clsA	cardiolipin synthase	cardiolipin synthase A	GO-TERMS, REACTIONS, PRODUCT-SYNONYMS, GENE-SYNONYMS, PRODUCT, GENE-NAME
FORC82_RS12890	EG10678	FORC82_RS12890	oppF	ABC transporter ATP-binding protein	murein tripeptide ABC transporter / oligopeptide ABC transporter ATP binding subunit OppF	CPLX-RXNS, GO-TERMS, COMPLEXES, PRODUCT-SYNONYMS, PRODUCT, GENE-NAME
FORC82_RS12895	EG10677	FORC82_RS12895	oppD	ABC transporter ATP-binding protein	murein tripeptide ABC transporter / oligopeptide ABC transporter ATP binding subunit OppD	GO-TERMS, PRODUCT-SYNONYMS, PRODUCT, GENE-NAME
FORC82_RS12900	EG10676			oligopeptide ABC transporter permease OppC	murein tripeptide ABC transporter / oligopeptide ABC transporter inner membrane subunit OppC	GO-TERMS, COMPLEXES, PRODUCT-SYNONYMS, PRODUCT
FORC82_RS12905	EG10675			oligopeptide ABC transporter permease OppB	murein tripeptide ABC transporter / oligopeptide ABC transporter inner membrane subunit OppB	GO-TERMS, PRODUCT-SYNONYMS, PRODUCT
FORC82_RS12910	EG10674			oligopeptide ABC transporter substrate-binding protein OppA	oligopeptide ABC transporter periplasmic binding protein	GO-TERMS, PRODUCT-SYNONYMS, PRODUCT
FORC82_RS12920	EG10031			bifunctional acetaldehyde-CoA/alcohol dehydrogenase	fused acetaldehyde-CoA dehydrogenase and iron-dependent alcohol dehydrogenasealdehyde/alcohol dehydrogenase AdhE	GO-TERMS, REACTIONS, PRODUCT-SYNONYMS, GENE-SYNONYMS, PRODUCT
FORC82_RS12925	EG10994	FORC82_RS12925	tdk	thymidine kinase	thymidine/deoxyuridine kinase	GO-TERMS, REACTIONS, PRODUCT-SYNONYMS, PRODUCT, GENE-NAME
FORC82_RS12930	EG10457	FORC82_RS12930	hns	DNA-binding transcriptional regulator H-NS	DNA-binding transcriptional dual regulator H-NS	GO-TERMS, PRODUCT-SYNONYMS, GENE-SYNONYMS, PRODUCT, GENE-NAME
FORC82_RS12935	EG11319			UTP--glucose-1-phosphate uridylyltransferase GalU	UTP--glucose-1-phosphate uridylyltransferase	GO-TERMS, REACTIONS, PRODUCT-SYNONYMS, GENE-SYNONYMS, PRODUCT
FORC82_RS12940	EG12121			two-component system response regulator RssB	regulator of RpoS	GO-TERMS, PRODUCT-SYNONYMS, GENE-SYNONYMS, PRODUCT
FORC82_RS12955	EG11819					GO-TERMS, PRODUCT-SYNONYMS, GENE-SYNONYMS
FORC82_RS12985	EG10641			nitrate reductase molybdenum cofactor assembly chaperone	nitrate reductase 1 molybdenum cofactor assembly chaperone	GO-TERMS, PRODUCT-SYNONYMS, PRODUCT
FORC82_RS13005	EG10646			nitrate/nitrite two-component system sensor histidine kinase NarX	sensory histidine kinase NarX	GO-TERMS, REACTIONS, PRODUCT-SYNONYMS, GENE-SYNONYMS, PRODUCT
FORC82_RS13010	EG10643			two-component system response regulator NarL	DNA-binding transcriptional dual regulator NarL	GO-TERMS, PRODUCT-SYNONYMS, GENE-SYNONYMS, PRODUCT
FORC82_RS13025	EG12403	FORC82_RS13025	chaC	gamma-glutamylcyclotransferase	glutathione-specific gamma-glutamylcyclotransferase	GO-TERMS, REACTIONS, PRODUCT-SYNONYMS, PRODUCT, GENE-NAME
FORC82_RS13035	EG11753			sodium-potassium/proton antiporter ChaA	Na+/K+:H+ antiporter ChaA	GO-TERMS, REACTIONS, PRODUCT-SYNONYMS, PRODUCT
FORC82_RS13055	EG10518			3-deoxy-8-phosphooctulonate synthase	3-deoxy-D-manno-octulosonate 8-phosphate synthase	GO-TERMS, REACTIONS, PRODUCT-SYNONYMS, PRODUCT
FORC82_RS13070	EG12424			peptide chain release factor N(5)-glutamine methyltransferase	protein-(glutamine-N5) methyltransferase	GO-TERMS, REACTIONS, PRODUCT-SYNONYMS, GENE-SYNONYMS, PRODUCT
FORC82_RS13075	EG10761			peptide chain release factor 1	peptide chain release factor RF1	GO-TERMS, PRODUCT-SYNONYMS, GENE-SYNONYMS, PRODUCT
FORC82_RS13080	EG10427	FORC82_RS13080	hemA			GO-TERMS, PRODUCT-SYNONYMS, GENE-SYNONYMS, GENE-NAME
FORC82_RS13085	EG11293			lipoprotein localization protein LolB	outer membrane lipoprotein LolB	GO-TERMS, PRODUCT-SYNONYMS, GENE-SYNONYMS, PRODUCT
FORC82_RS13090	EG11294	FORC82_RS13090	ispE			GO-TERMS, REACTIONS, PRODUCT-SYNONYMS, GENE-SYNONYMS, PRODUCT, GENE-NAME
FORC82_RS13095	EG10774	FORC82_RS13095	prs	ribose-phosphate pyrophosphokinase	ribose-phosphate diphosphokinase	GO-TERMS, REACTIONS, PRODUCT-SYNONYMS, GENE-SYNONYMS, PRODUCT, GENE-NAME
FORC82_RS13100	EG12392			C4-dicarboxylic acid transporter DauA	aerobic C4-dicarboxylate transporter DauA	GO-TERMS, REACTIONS, PRODUCT-SYNONYMS, GENE-SYNONYMS, PRODUCT
FORC82_RS13105	EG11533	FORC82_RS13105	ychH	stress-induced protein YchH	stress-induced protein	GO-TERMS, PRODUCT-SYNONYMS, PRODUCT, GENE-NAME
FORC82_RS13110	EG10785	FORC82_RS13110	pth	aminoacyl-tRNA hydrolase	peptidyl-tRNA hydrolase	GO-TERMS, REACTIONS, PRODUCT-SYNONYMS, GENE-SYNONYMS, PRODUCT, GENE-NAME
FORC82_RS13115	EG11404			redox-regulated ATPase YchF	redox-responsive ATPase YchF	GO-TERMS, REACTIONS, PRODUCT-SYNONYMS, GENE-SYNONYMS, PRODUCT
FORC82_RS13125	G6628			PTS-dependent dihydroxyacetone kinase operon transcriptional regulator DhaR	DNA-binding transcriptional dual regulator DhaR	GO-TERMS, PRODUCT-SYNONYMS, GENE-SYNONYMS, PRODUCT
FORC82_RS13130	G6627			dihydroxyacetone kinase subunit DhaK	dihydroxyacetone kinase subunit K	CPLX-RXNS, GO-TERMS, COMPLEXES, PRODUCT-SYNONYMS, GENE-SYNONYMS, PRODUCT
FORC82_RS13135	G6626			dihydroxyacetone kinase ADP-binding subunit DhaL	dihydroxyacetone kinase subunit L	GO-TERMS, COMPLEXES, PRODUCT-SYNONYMS, GENE-SYNONYMS, PRODUCT
FORC82_RS13140	EG12399			dihydroxyacetone kinase subunit DhaM	dihydroxyacetone kinase subunit M	GO-TERMS, PRODUCT-SYNONYMS, GENE-SYNONYMS, PRODUCT
FORC82_RS13145	EG11017	FORC82_RS13145	treA	alpha,alpha-trehalase	periplasmic trehalase	GO-TERMS, REACTIONS, PRODUCT-SYNONYMS, GENE-SYNONYMS, PRODUCT, GENE-NAME
FORC82_RS13160	G6623	FORC82_RS13160	ycgR			GO-TERMS, PRODUCT-SYNONYMS, GENE-NAME
FORC82_RS13165	G6622			membrane-bound lytic murein transglycosylase EmtA	lytic murein transglycosylase E	GO-TERMS, REACTIONS, PRODUCT-SYNONYMS, GENE-SYNONYMS, PRODUCT
FORC82_RS13170	G6621	FORC82_RS13170	ldcA	muramoyltetrapeptide carboxypeptidase	murein L,D-carboxypeptidase	GO-TERMS, REACTIONS, PRODUCT-SYNONYMS, GENE-SYNONYMS, PRODUCT, GENE-NAME
FORC82_RS13180	EG11408	alr	dadX	alanine racemase	alanine racemase 2	GO-TERMS, PRODUCT-SYNONYMS, GENE-SYNONYMS, PRODUCT, GENE-NAME
FORC82_RS13185	EG11407	FORC82_RS13185	dadA			GO-TERMS, REACTIONS, PRODUCT-SYNONYMS, GENE-SYNONYMS, GENE-NAME
FORC82_RS13195	EG10281			fatty acid metabolism transcriptional regulator FadR	DNA-binding transcriptional dual regulator FadR	GO-TERMS, PRODUCT-SYNONYMS, GENE-SYNONYMS, PRODUCT
FORC82_RS13200	EG11392			Na(+)/H(+) antiporter NhaB	Na+:H+ antiporter NhaB	GO-TERMS, REACTIONS, PRODUCT-SYNONYMS, PRODUCT
FORC82_RS13205	EG11393			disulfide bond formation protein DsbB	protein thiol:quinone oxidoreductase DsbB	GO-TERMS, REACTIONS, PRODUCT-SYNONYMS, GENE-SYNONYMS, PRODUCT
FORC82_RS13210	EG11056			translesion error-prone DNA polymerase V subunit UmuC	DNA polymerase V catalytic protein	CPLX-RXNS, GO-TERMS, COMPLEXES, REACTIONS, PRODUCT-SYNONYMS, GENE-SYNONYMS, PRODUCT
FORC82_RS13215	EG11057			translesion error-prone DNA polymerase V autoproteolytic subunit	DNA polymerase V protein UmuD	GO-TERMS, PRODUCT-SYNONYMS, PRODUCT
FORC82_RS13240	G6615	FORC82_RS13240	pliG	hypothetical protein	inhibitor of g-type lysozyme	GO-TERMS, PRODUCT-SYNONYMS, GENE-SYNONYMS, PRODUCT, GENE-NAME
FORC82_RS13250	EG10596			septum site-determining protein MinC	Z-ring positioning protein MinC	GO-TERMS, COMPLEXES, PRODUCT-SYNONYMS, GENE-SYNONYMS, PRODUCT
FORC82_RS13255	EG10597			septum site-determining protein MinD	Z-ring positioning protein MinD	GO-TERMS, PRODUCT-SYNONYMS, GENE-SYNONYMS, PRODUCT
FORC82_RS13260	EG10598			cell division topological specificity factor MinE	Z-ring positioning protein MinE	GO-TERMS, PRODUCT-SYNONYMS, GENE-SYNONYMS, PRODUCT
FORC82_RS13305	G0-10261	FORC82_RS13305	ymgF	hypothetical protein	inner membrane protein YmgF	GO-TERMS, PRODUCT-SYNONYMS, PRODUCT, GENE-NAME
FORC82_RS13315	G6602	FORC82_RS13315	bluR	helix-turn-helix-type transcriptional regulator	DNA-binding transcriptional repressor BluR	GO-TERMS, PRODUCT-SYNONYMS, GENE-SYNONYMS, PRODUCT, GENE-NAME
FORC82_RS13330	G6600			anti-adapter protein IraM	anti-adaptor protein IraM, inhibitor of sigmaS proteolysis	GO-TERMS, PRODUCT-SYNONYMS, GENE-SYNONYMS, PRODUCT
FORC82_RS13335	EG10489	FORC82_RS13335	icd	NADP-dependent isocitrate dehydrogenase	isocitrate dehydrogenase	GO-TERMS, REACTIONS, PRODUCT-SYNONYMS, GENE-SYNONYMS, PRODUCT, GENE-NAME
FORC82_RS13340	G6581			23S rRNA pseudouridine(2457) synthase RluE	23S rRNA pseudouridine2457 synthase	GO-TERMS, REACTIONS, PRODUCT-SYNONYMS, GENE-SYNONYMS, PRODUCT
FORC82_RS13345	G6580	FORC82_RS13345	nudJ	NUDIX hydrolase	phosphatase NudJ	GO-TERMS, REACTIONS, PRODUCT-SYNONYMS, GENE-SYNONYMS, PRODUCT, GENE-NAME
FORC82_RS13350	EG11344			tRNA 2-thiouridine(34) synthase MnmA	tRNA-specific 2-thiouridylase	GO-TERMS, REACTIONS, PRODUCT-SYNONYMS, GENE-SYNONYMS, PRODUCT
FORC82_RS13355	EG11345			lysogenization regulator HflD	lysogenization regulator	GO-TERMS, PRODUCT-SYNONYMS, GENE-SYNONYMS, PRODUCT
FORC82_RS13360	EG11314	FORC82_RS13360	purB			GO-TERMS, REACTIONS, PRODUCT-SYNONYMS, GENE-SYNONYMS, GENE-NAME
FORC82_RS13365	EG10731			two-component system response regulator PhoP	DNA-binding transcriptional dual regulator PhoP	GO-TERMS, PRODUCT-SYNONYMS, PRODUCT
FORC82_RS13370	EG10732			two-component system sensor histidine kinase PhoQ	sensor histidine kinase PhoQ	GO-TERMS, PRODUCT
FORC82_RS13375	EG11430	FORC82_RS13375	roxA	cupin domain-containing protein	ribosomal protein-arginine oxygenase	GO-TERMS, REACTIONS, PRODUCT-SYNONYMS, GENE-SYNONYMS, PRODUCT, GENE-NAME
FORC82_RS13380	EG11549					GO-TERMS, REACTIONS, PRODUCT-SYNONYMS
FORC82_RS13385	EG10749			spermidine/putrescine ABC transporter ATP-binding protein PotA	spermidine preferential ABC transporter ATP binding subunit	CPLX-RXNS, GO-TERMS, COMPLEXES, PRODUCT
FORC82_RS13390	EG10750			spermidine/putrescine ABC transporter permease PotB	spermidine preferential ABC transporter membrane subunit PotB	GO-TERMS, PRODUCT
FORC82_RS13620	EG10227	FORC82_RS13620	dicB	cell division inhibition protein DicB	Qin prophage; cell division inhibition protein DicB	GO-TERMS, PRODUCT-SYNONYMS, GENE-SYNONYMS, PRODUCT, GENE-NAME
FORC82_RS13660	EG10751			spermidine/putrescine ABC transporter permease PotC	spermidine preferential ABC transporter membrane subunit PotC	GO-TERMS, COMPLEXES, PRODUCT
FORC82_RS13665	EG10752			spermidine/putrescine ABC transporter substrate-binding protein PotD	spermidine preferential ABC transporter periplasmic binding protein	GO-TERMS, PRODUCT
FORC82_RS13685	G6576	FORC82_RS13685	nagK	N-acetylglucosamine kinase	N-acetyl-D-glucosamine kinase	GO-TERMS, REACTIONS, PRODUCT-SYNONYMS, GENE-SYNONYMS, PRODUCT, GENE-NAME
FORC82_RS13690	G6575			lipoprotein-releasing ABC transporter permease subunit LolE	lipoprotein release complex - inner membrane subunit	GO-TERMS, COMPLEXES, PRODUCT-SYNONYMS, GENE-SYNONYMS, PRODUCT
FORC82_RS13695	G6574			lipoprotein-releasing ABC transporter ATP-binding protein LolD	lipoprotein release complex - ATP binding subunit	GO-TERMS, PRODUCT-SYNONYMS, GENE-SYNONYMS, PRODUCT
FORC82_RS13700	G6573			lipoprotein-releasing ABC transporter permease subunit LolC	lipoprotein release complex - inner membrane subunit	GO-TERMS, PRODUCT-SYNONYMS, GENE-SYNONYMS, PRODUCT
FORC82_RS13710	EG11619	FORC82_RS13710	mfd			GO-TERMS, PRODUCT-SYNONYMS, GENE-NAME
FORC82_RS13715	G6571	FORC82_RS13715	ldtC	LysM peptidoglycan-binding domain-containing protein	L,D-transpeptidase LdtC	GO-TERMS, REACTIONS, PRODUCT-SYNONYMS, GENE-SYNONYMS, PRODUCT, GENE-NAME
FORC82_RS13720	G6570	FORC82_RS13720	bhsA	multiple stress resistance protein BhsA	DUF1471 domain-containing multiple stress resistance outer membrane protein BhsA	GO-TERMS, PRODUCT-SYNONYMS, GENE-SYNONYMS, PRODUCT, GENE-NAME
FORC82_RS13725	G6569	FORC82_RS13725	comR	TetR family copper-responsive transcriptional repressor ComR	DNA-binding transcriptional repressor ComR	GO-TERMS, PRODUCT-SYNONYMS, GENE-SYNONYMS, PRODUCT, GENE-NAME
FORC82_RS13730	EG12444	FORC82_RS13730	ycfJ	glycine zipper 2TM domain-containing protein	PF05433 family protein YcfJ	GO-TERMS, PRODUCT-SYNONYMS, PRODUCT, GENE-NAME
FORC82_RS13735	EG10649	FORC82_RS13735	ndh	NAD(P)/FAD-dependent oxidoreductase	NADH:quinone oxidoreductase II	GO-TERMS, REACTIONS, PRODUCT-SYNONYMS, PRODUCT, GENE-NAME
FORC82_RS13745	G6567					GO-TERMS, REACTIONS, PRODUCT-SYNONYMS, GENE-SYNONYMS, PRODUCT
FORC82_RS13750	G6566	FORC82_RS13750	thiK			GO-TERMS, PRODUCT-SYNONYMS, GENE-SYNONYMS, GENE-NAME
FORC82_RS13755	G6565			penicillin-binding protein activator LpoB	outer membrane lipoprotein - activator of MrcB activity	GO-TERMS, PRODUCT-SYNONYMS, GENE-SYNONYMS, PRODUCT
FORC82_RS13765	EG12172	FORC82_RS13765	hinT			GO-TERMS, PRODUCT-SYNONYMS, GENE-SYNONYMS, GENE-NAME
FORC82_RS13770	EG10306			ferric-rhodotorulic acid/ferric-coprogen receptor FhuE	ferric coprogen/ferric rhodotorulic acid outer membrane transporter	CPLX-RXNS, GO-TERMS, COMPLEXES, PRODUCT-SYNONYMS, PRODUCT
FORC82_RS13775	EG10787			PTS glucose transporter subunit IIBC	glucose-specific PTS enzyme IIBC component	CPLX-RXNS, GO-TERMS, COMPLEXES, REACTIONS, PRODUCT-SYNONYMS, GENE-SYNONYMS, PRODUCT
FORC82_RS13785	EG11500	FORC82_RS13785	holB			GO-TERMS, COMPLEXES, REACTIONS, PRODUCT-SYNONYMS, PRODUCT, GENE-NAME
FORC82_RS13790	EG12302	FORC82_RS13790	tmk			GO-TERMS, PRODUCT-SYNONYMS, GENE-SYNONYMS, PRODUCT, GENE-NAME
FORC82_RS13795	EG11494	yceG	mltG	cell division protein YceG	endolytic murein transglycosylase	GO-TERMS, REACTIONS, PRODUCT-SYNONYMS, GENE-SYNONYMS, PRODUCT, GENE-NAME
FORC82_RS13800	EG11493	FORC82_RS13800	pabC			GO-TERMS, PRODUCT-SYNONYMS, GENE-NAME
FORC82_RS13805	EG12606			beta-ketoacyl-ACP synthase II	3-oxoacyl-[acyl carrier protein] synthase 2	GO-TERMS, REACTIONS, PRODUCT-SYNONYMS, GENE-SYNONYMS, PRODUCT
FORC82_RS13810	EG50003	FORC82_RS13810	acpP			GO-TERMS, REACTIONS, PRODUCT-SYNONYMS, GENE-NAME
FORC82_RS13815	EG11318			3-oxoacyl-ACP reductase FabG	3-oxoacyl-[acyl-carrier-protein] reductase FabG	GO-TERMS, REACTIONS, PRODUCT-SYNONYMS, PRODUCT
FORC82_RS13820	EG11317	FORC82_RS13820	fabD	malonyl CoA-ACP transacylase	[acyl-carrier-protein] S-malonyltransferase	GO-TERMS, REACTIONS, PRODUCT-SYNONYMS, GENE-SYNONYMS, PRODUCT, GENE-NAME
FORC82_RS13825	EG10277	FORC82_RS13825	fabH	ketoacyl-ACP synthase III	3-oxoacyl-[acyl carrier protein] synthase 3	GO-TERMS, REACTIONS, PRODUCT-SYNONYMS, PRODUCT, GENE-NAME
FORC82_RS13830	EG11437			phosphate acyltransferase PlsX	putative phosphate acyltransferase	GO-TERMS, REACTIONS, PRODUCT-SYNONYMS, PRODUCT
FORC82_RS13845	EG11438	FORC82_RS13845	yceF	septum formation inhibitor Maf	m7GTP pyrophosphatase	GO-TERMS, REACTIONS, PRODUCT-SYNONYMS, PRODUCT, GENE-NAME
FORC82_RS13850	EG11118			23S rRNA pseudouridine(955/2504/2580) synthase RluC	23S rRNA pseudouridine955/2504/2580 synthase	GO-TERMS, REACTIONS, PRODUCT-SYNONYMS, GENE-SYNONYMS, PRODUCT
FORC82_RS13860	EG10859	FORC82_RS13860	rne			GO-TERMS, REACTIONS, PRODUCT-SYNONYMS, GENE-SYNONYMS, GENE-NAME
FORC82_RS13875	G366			flagellar assembly peptidoglycan hydrolase FlgJ	putative peptidoglycan hydrolase FlgJ	GO-TERMS, PRODUCT-SYNONYMS, GENE-SYNONYMS, PRODUCT
FORC82_RS13920	G357					GO-TERMS, PRODUCT-SYNONYMS, GENE-SYNONYMS
FORC82_RS13925	G369			anti-sigma-28 factor FlgM	anti-sigma factor for FliA (sigma28)	GO-TERMS, PRODUCT-SYNONYMS, PRODUCT
FORC82_RS13935	G6561			murein biosynthesis integral membrane protein MurJ	lipid II flippase MurJ	GO-TERMS, REACTIONS, PRODUCT-SYNONYMS, GENE-SYNONYMS, PRODUCT
FORC82_RS13950	EG10851	FORC82_RS13950	rimJ	30S ribosomal protein S5 alanine N-acetyltransferase	ribosomal-protein-S5-alanine N-acetyltransferase	GO-TERMS, REACTIONS, PRODUCT-SYNONYMS, GENE-SYNONYMS, PRODUCT, GENE-NAME
FORC82_RS13960	EG12688	FORC82_RS13960	grxB	glutaredoxin 2	reduced glutaredoxin 2	GO-TERMS, REACTIONS, PRODUCT-SYNONYMS, PRODUCT, GENE-NAME
FORC82_RS13970	EG10806	FORC82_RS13970	pyrC			GO-TERMS, PRODUCT-SYNONYMS, GENE-NAME
FORC82_RS13975	G6558					GO-TERMS, PRODUCT-SYNONYMS
FORC82_RS13980	G6557			biofilm formation regulator BssS	regulator of biofilm formation	GO-TERMS, PRODUCT-SYNONYMS, GENE-SYNONYMS, PRODUCT
FORC82_RS13985	G6556	FORC82_RS13985	solA			GO-TERMS, REACTIONS, PRODUCT-SYNONYMS, PRODUCT, GENE-NAME
FORC82_RS13990	G6555	FORC82_RS13990	yceO	DUF2770 domain-containing protein	DUF2770 domain-containing protein YceO	GO-TERMS, PRODUCT-SYNONYMS, PRODUCT, GENE-NAME
FORC82_RS14005	EG11116	FORC82_RS14005	trhO	rhodanese-related sulfurtransferase	tRNA U34 hydroxylase TrhO	GO-TERMS, REACTIONS, PRODUCT-SYNONYMS, GENE-SYNONYMS, PRODUCT, GENE-NAME
FORC82_RS14010	EG10464			LpxL/LpxP family Kdo(2)-lipid IV(A) lauroyl/palmitoleoyl acyltransferase	lauroyl acyltransferase	GO-TERMS, REACTIONS, PRODUCT-SYNONYMS, GENE-SYNONYMS, PRODUCT
FORC82_RS14015	EG11343			multidrug efflux MFS transporter MdtG	efflux pump MdtG	GO-TERMS, REACTIONS, PRODUCT-SYNONYMS, GENE-SYNONYMS, PRODUCT
FORC82_RS14035	EG11885	FORC82_RS14035	opgG	glucans biosynthesis protein MdoG	osmoregulated periplasmic glucans (OPGs) biosynthesis protein G	GO-TERMS, PRODUCT-SYNONYMS, GENE-SYNONYMS, PRODUCT, GENE-NAME
FORC82_RS14040	G6552	mdoC	opgC	glucans biosynthesis protein MdoC	protein required for succinyl modification of osmoregulated periplasmic glucans	GO-TERMS, PRODUCT-SYNONYMS, GENE-SYNONYMS, PRODUCT, GENE-NAME
FORC82_RS14045	G6551	FORC82_RS14045	clsC	phospholipase D family protein	cardiolipin synthase C	GO-TERMS, REACTIONS, PRODUCT-SYNONYMS, GENE-SYNONYMS, PRODUCT, GENE-NAME
FORC82_RS14050	G6550	FORC82_RS14050	ymdB	O-acetyl-ADP-ribose deacetylase	2'-O-acetyl-ADP-ribose deacetylase, regulator of RNase III activity	GO-TERMS, REACTIONS, PRODUCT-SYNONYMS, PRODUCT, GENE-NAME
FORC82_RS14065	EG11489			major curlin subunit CsgA	curlin, major subunit	GO-TERMS, PRODUCT-SYNONYMS, PRODUCT
FORC82_RS14070	G6547			curlin minor subunit CsgB	curlin, minor subunit	GO-TERMS, PRODUCT-SYNONYMS, PRODUCT
FORC82_RS14075	G6546			transcriptional regulator CsgD	DNA-binding transcriptional dual regulator CsgD	GO-TERMS, PRODUCT-SYNONYMS, PRODUCT
FORC82_RS14080	G6545			curli production assembly/transport protein CsgE	curli assembly component CsgE	GO-TERMS, PRODUCT-SYNONYMS, PRODUCT
FORC82_RS14085	G6544			curli production assembly/transport protein CsgF	curli assembly component CsgF	CPLX-RXNS, GO-TERMS, COMPLEXES, PRODUCT-SYNONYMS, PRODUCT
FORC82_RS14090	G6543			curli production assembly/transport protein CsgG	curli secretion channel	GO-TERMS, PRODUCT-SYNONYMS, PRODUCT
FORC82_RS14110	G6539			glyoxylate/hydroxypyruvate reductase GhrA	glyoxylate/hydroxypyruvate reductase A	GO-TERMS, REACTIONS, PRODUCT-SYNONYMS, GENE-SYNONYMS, PRODUCT
FORC82_RS14125	G6532	FORC82_RS14125	dgcT	GGDEF domain-containing protein	probable diguanylate cyclase DgcT	GO-TERMS, REACTIONS, PRODUCT-SYNONYMS, GENE-SYNONYMS, PRODUCT, GENE-NAME
FORC82_RS14130	G6531			poly-beta-1,6 N-acetyl-D-glucosamine export porin PgaA	partially deacetylated poly-beta-1,6-N-acetyl-D-glucosamine outer membrane porin	GO-TERMS, REACTIONS, PRODUCT-SYNONYMS, GENE-SYNONYMS, PRODUCT
FORC82_RS14135	G6530			poly-beta-1,6-N-acetyl-D-glucosamine N-deacetylase PgaB	poly-beta-1,6-N-acetyl-D-glucosamine N-deacetylase and beta-1,6 glycoside hydrolase	GO-TERMS, REACTIONS, PRODUCT-SYNONYMS, GENE-SYNONYMS, PRODUCT
FORC82_RS14140	G6529			poly-beta-1,6 N-acetyl-D-glucosamine synthase	poly-N-acetyl-D-glucosamine synthase subunit PgaC	CPLX-RXNS, GO-TERMS, COMPLEXES, REACTIONS, PRODUCT-SYNONYMS, GENE-SYNONYMS, PRODUCT
FORC82_RS14145	G6528			poly-beta-1,6-N-acetyl-D-glucosamine biosynthesis protein PgaD	poly-N-acetyl-D-glucosamine synthase subunit PgaD	GO-TERMS, PRODUCT-SYNONYMS, GENE-SYNONYMS, PRODUCT
FORC82_RS14155	EG11735			deferrochelatase/peroxidase EfeB	heme-containing peroxidase/deferrochelatase	GO-TERMS, REACTIONS, PRODUCT-SYNONYMS, GENE-SYNONYMS, PRODUCT
FORC82_RS14170	EG10802			sodium/proline symporter PutP	proline:Na+ symporter	GO-TERMS, REACTIONS, PRODUCT-SYNONYMS, GENE-SYNONYMS, PRODUCT
FORC82_RS14180	EG10801			trifunctional transcriptional regulator/proline dehydrogenase/L-glutamate gamma-semialdehyde dehydrogenase	fused DNA-binding transcriptional repressor / proline dehydrogenase / 1-pyrroline-5-carboxylate dehydrogenase PutA	GO-TERMS, REACTIONS, PRODUCT-SYNONYMS, GENE-SYNONYMS, PRODUCT
FORC82_RS14185	EG12301			HTH-type transcriptional regulator RutR	DNA-binding transcriptional dual regulator RutR	GO-TERMS, PRODUCT-SYNONYMS, GENE-SYNONYMS, PRODUCT
FORC82_RS14190	G6523			pyrimidine utilization protein A	pyrimidine monooxygenase RutA	GO-TERMS, REACTIONS, PRODUCT-SYNONYMS, GENE-SYNONYMS, PRODUCT
FORC82_RS14195	G6522			pyrimidine utilization protein B	peroxyureidoacrylate/ureidoacrylate amidohydrolase	GO-TERMS, REACTIONS, PRODUCT-SYNONYMS, GENE-SYNONYMS, PRODUCT
FORC82_RS14200	G6521			pyrimidine utilization protein C	putative aminoacrylate peracid reductase RutC	GO-TERMS, REACTIONS, PRODUCT-SYNONYMS, GENE-SYNONYMS, PRODUCT
FORC82_RS14205	G6520			pyrimidine utilization protein D	putative aminoacrylate hydrolase RutD	GO-TERMS, REACTIONS, PRODUCT-SYNONYMS, GENE-SYNONYMS, PRODUCT
FORC82_RS14210	G6519	FORC82_RS14210	rutE	malonic semialdehyde reductase	putative malonic semialdehyde reductase	GO-TERMS, PRODUCT-SYNONYMS, GENE-SYNONYMS, PRODUCT, GENE-NAME
FORC82_RS14215	G6518			pyrimidine utilization flavin reductase protein F	flavin reductase	GO-TERMS, PRODUCT-SYNONYMS, GENE-SYNONYMS, PRODUCT
FORC82_RS14220	G6517			pyrimidine utilization transport protein G	pyrimidine:H+ symporter	GO-TERMS, REACTIONS, PRODUCT-SYNONYMS, GENE-SYNONYMS, PRODUCT
FORC82_RS14230	EG11540	FORC82_RS14230	wrbA			GO-TERMS, REACTIONS, PRODUCT-SYNONYMS, GENE-NAME
FORC82_RS14250	EG12193	FORC82_RS14250	cbpA			GO-TERMS, PRODUCT-SYNONYMS, GENE-NAME
FORC82_RS14255	EG12194					GO-TERMS, PRODUCT-SYNONYMS, GENE-SYNONYMS
FORC82_RS14260	EG12195			molecular chaperone TorD	trimethylamine-N-oxide reductase-specific chaperone	GO-TERMS, PRODUCT-SYNONYMS, PRODUCT
FORC82_RS14265	EG11814			trimethylamine-N-oxide reductase TorA	trimethylamine N-oxide reductase 1	CPLX-RXNS, GO-TERMS, COMPLEXES, REACTIONS, PRODUCT-SYNONYMS, PRODUCT
FORC82_RS14270	EG11815			pentaheme c-type cytochrome TorC	cytochrome c menaquinol dehydrogenase TorC	GO-TERMS, PRODUCT-SYNONYMS, PRODUCT
FORC82_RS14275	EG12615			two-component system response regulator TorR	DNA-binding transcriptional dual regulator TorR	GO-TERMS, PRODUCT-SYNONYMS, PRODUCT
FORC82_RS14280	G6515			TMAO reductase system periplasmic protein TorT	periplasmic trimethylamine-N-oxide binding protein	GO-TERMS, PRODUCT-SYNONYMS, GENE-SYNONYMS, PRODUCT
FORC82_RS14285	G6514			TMAO reductase system sensor histidine kinase/response regulator TorS	sensory histidine kinase TorS	GO-TERMS, PRODUCT-SYNONYMS, GENE-SYNONYMS, PRODUCT
FORC82_RS14310	G6511					GO-TERMS, PRODUCT-SYNONYMS
FORC82_RS14345	G6503	FORC82_RS14345	etp	protein-tyrosine-phosphatase	phosphotyrosine-protein phosphatase Etp	GO-TERMS, REACTIONS, PRODUCT-SYNONYMS, GENE-SYNONYMS, PRODUCT, GENE-NAME
FORC82_RS14350	EG11826	FORC82_RS14350	etk	tyrosine-protein kinase	protein-tyrosine kinase Etk	GO-TERMS, REACTIONS, PRODUCT-SYNONYMS, GENE-SYNONYMS, PRODUCT, GENE-NAME
FORC82_RS14355	EG10049	FORC82_RS14355	appA	AppA family phytase/histidine-type acid phosphatase	periplasmic phosphoanhydride phosphatase/multiple inositol-polyphosphate phosphatase	GO-TERMS, REACTIONS, PRODUCT-SYNONYMS, PRODUCT, GENE-NAME
FORC82_RS14380	EG10472			hydrogenase-1 operon protein HyaE	putative HyaA chaperone	GO-TERMS, PRODUCT-SYNONYMS, PRODUCT
FORC82_RS14385	EG10471	FORC82_RS14385	hyaD	hydrogenase 1 maturation protease	putative hydrogenase 1 maturation protease HyaD	GO-TERMS, PRODUCT-SYNONYMS, PRODUCT, GENE-NAME
FORC82_RS14390	EG10470	FORC82_RS14390	hyaC	Ni/Fe-hydrogenase b-type cytochrome subunit	hydrogenase 1 cytochrome b subunit	CPLX-RXNS, GO-TERMS, COMPLEXES, REACTIONS, PRODUCT-SYNONYMS, GENE-SYNONYMS, PRODUCT, GENE-NAME
FORC82_RS14395	EG10469	FORC82_RS14395	hyaB	Ni/Fe-hydrogenase large subunit	hydrogenase 1 large subunit	GO-TERMS, PRODUCT-SYNONYMS, PRODUCT, GENE-NAME
FORC82_RS14400	EG10468	FORC82_RS14400	hyaA			GO-TERMS, PRODUCT-SYNONYMS, GENE-NAME
FORC82_RS14410	EG11113			FtsH protease modulator YccA	modulator of FtsH protease	GO-TERMS, PRODUCT-SYNONYMS, PRODUCT
FORC82_RS14415	EG12876			sulfurtransferase TusE	sulfur transfer protein TusE	GO-TERMS, REACTIONS, PRODUCT-SYNONYMS, GENE-SYNONYMS, PRODUCT
FORC82_RS14420	G6502	FORC82_RS14420	yccX			GO-TERMS, PRODUCT-SYNONYMS, GENE-NAME
FORC82_RS14425	G6501			23S rRNA (cytosine(1962)-C(5))-methyltransferase RlmI	23S rRNA m5C1962 methyltransferase	GO-TERMS, REACTIONS, PRODUCT-SYNONYMS, GENE-SYNONYMS, PRODUCT
FORC82_RS14430	G6500			heat shock protein HspQ	heat shock protein, hemimethylated DNA-binding protein	GO-TERMS, PRODUCT-SYNONYMS, GENE-SYNONYMS, PRODUCT
FORC82_RS14445	G6497					GO-TERMS, PRODUCT-SYNONYMS, GENE-SYNONYMS
FORC82_RS14450	EG10426					GO-TERMS, PRODUCT-SYNONYMS, GENE-SYNONYMS
FORC82_RS14465	G6494	FORC82_RS14465	sxy	TfoX family DNA transformation protein	transcriptional coactivator for CRP	GO-TERMS, COMPLEXES, PRODUCT-SYNONYMS, GENE-SYNONYMS, PRODUCT, GENE-NAME
FORC82_RS14470	EG10984					GO-TERMS, PRODUCT-SYNONYMS, GENE-SYNONYMS
FORC82_RS14480	EG12855			macrodomain Ter protein MatP	macrodomain Ter protein	GO-TERMS, PRODUCT-SYNONYMS, GENE-SYNONYMS, PRODUCT
FORC82_RS14490	EG10273			bifunctional 3-hydroxydecanoyl-ACP dehydratase/trans-2-decenoyl-ACP isomerase	beta-hydroxyacyl-acyl carrier protein dehydratase/isomerase	GO-TERMS, REACTIONS, PRODUCT-SYNONYMS, PRODUCT
FORC82_RS14495	EG50004	FORC82_RS14495	rmf			GO-TERMS, PRODUCT-SYNONYMS, GENE-SYNONYMS, GENE-NAME
FORC82_RS14500	G6492			membrane integrity-associated transporter subunit PqiC	intermembrane transport lipoprotein PqiC	GO-TERMS, PRODUCT-SYNONYMS, GENE-SYNONYMS, PRODUCT
FORC82_RS14505	G6491	FORC82_RS14505	pqiB			GO-TERMS, PRODUCT-SYNONYMS, GENE-SYNONYMS, GENE-NAME
FORC82_RS14510	G6490			membrane integrity-associated transporter subunit PqiA	intermembrane transport protein PqiA	GO-TERMS, PRODUCT-SYNONYMS, GENE-SYNONYMS, PRODUCT
FORC82_RS14515	G6489	FORC82_RS14515	uup	ABC transporter ATP-binding protein	ATP-binding protein Uup	GO-TERMS, PRODUCT-SYNONYMS, GENE-SYNONYMS, PRODUCT, GENE-NAME
FORC82_RS14520	G6488			bifunctional 23S rRNA (guanine(2069)-N(7))-methyltransferase RlmK/23S rRNA (guanine(2445)-N(2))-methyltransferase RlmL	fused 23S rRNA m2G2445 methyltransferase and 23S rRNA m7G2069 methyltransferase	GO-TERMS, REACTIONS, PRODUCT-SYNONYMS, GENE-SYNONYMS, PRODUCT
FORC82_RS14525	G6487	FORC82_RS14525	ycbX	6-N-hydroxylaminopurine resistance protein YcbX	6-N-hydroxylaminopurine resistance protein	GO-TERMS, PRODUCT-SYNONYMS, PRODUCT, GENE-NAME
FORC82_RS14530	G6486	FORC82_RS14530	zapC			GO-TERMS, PRODUCT-SYNONYMS, GENE-SYNONYMS, GENE-NAME
FORC82_RS14535	EG10807			quinone-dependent dihydroorotate dehydrogenase	dihydroorotate dehydrogenase, type 2	GO-TERMS, REACTIONS, PRODUCT-SYNONYMS, PRODUCT
FORC82_RS14545	G6485	FORC82_RS14545	ycbV	type 1 fimbrial protein	putative fimbrial protein YcbV	GO-TERMS, PRODUCT-SYNONYMS, PRODUCT, GENE-NAME
FORC82_RS14550	G6484	FORC82_RS14550	ycbU	fimbriae protein	putative fimbrial protein YcbU	GO-TERMS, PRODUCT-SYNONYMS, PRODUCT, GENE-NAME
FORC82_RS14555	G6483	FORC82_RS14555	elfG	fimbrial protein	putative fimbrial-like adhesin protein	GO-TERMS, PRODUCT-SYNONYMS, GENE-SYNONYMS, PRODUCT, GENE-NAME
FORC82_RS14560	G6482	FORC82_RS14560	elfC	fimbrial biogenesis outer membrane usher protein	putative fimbrial usher protein ElfC	GO-TERMS, PRODUCT-SYNONYMS, GENE-SYNONYMS, PRODUCT, GENE-NAME
FORC82_RS14565	G6481	FORC82_RS14565	elfD	molecular chaperone	putative fimbrial chaperone ElfD	GO-TERMS, PRODUCT-SYNONYMS, GENE-SYNONYMS, PRODUCT, GENE-NAME
FORC82_RS14570	G6480	FORC82_RS14570	elfA	fimbrial protein	putative laminin-binding fimbrial subunit	GO-TERMS, PRODUCT-SYNONYMS, GENE-SYNONYMS, PRODUCT, GENE-NAME
FORC82_RS14575	G6479	FORC82_RS14575	ssuE			GO-TERMS, REACTIONS, PRODUCT-SYNONYMS, GENE-SYNONYMS, GENE-NAME
FORC82_RS14580	G6478	FORC82_RS14580	ssuA	sulfonate ABC transporter substrate-binding protein	aliphatic sulfonate ABC transporter periplasmic binding protein	CPLX-RXNS, GO-TERMS, COMPLEXES, REACTIONS, PRODUCT-SYNONYMS, GENE-SYNONYMS, PRODUCT, GENE-NAME
FORC82_RS14585	G6477					GO-TERMS, REACTIONS, PRODUCT-SYNONYMS, GENE-SYNONYMS, PRODUCT
FORC82_RS14590	G6476			aliphatic sulfonate ABC transporter permease SsuC	aliphatic sulfonate ABC transporter membrane subunit	GO-TERMS, COMPLEXES, PRODUCT-SYNONYMS, GENE-SYNONYMS, PRODUCT
FORC82_RS14595	EG12358	FORC82_RS14595	ssuB	aliphatic sulfonates ABC transporter ATP-binding protein	aliphatic sulfonate ABC transporter ATP binding subunit	GO-TERMS, PRODUCT-SYNONYMS, GENE-SYNONYMS, PRODUCT, GENE-NAME
FORC82_RS14600	EG10696	FORC82_RS14600	pepN			GO-TERMS, REACTIONS, PRODUCT-SYNONYMS, GENE-NAME
FORC82_RS14605	EG10742					GO-TERMS, PRODUCT-SYNONYMS, PRODUCT
FORC82_RS14610	EG10094	FORC82_RS14610	asnS			GO-TERMS, REACTIONS, PRODUCT-SYNONYMS, GENE-SYNONYMS, PRODUCT, GENE-NAME
FORC82_RS14615	EG10671			porin OmpF	outer membrane porin F	GO-TERMS, REACTIONS, PRODUCT-SYNONYMS, GENE-SYNONYMS, PRODUCT
FORC82_RS14625	G6475	FORC82_RS14625	gloC			GO-TERMS, REACTIONS, PRODUCT-SYNONYMS, GENE-SYNONYMS, GENE-NAME
FORC82_RS14630	G6474	FORC82_RS14630	mepK	DUF882 domain-containing protein	peptidoglycan LD-endopeptidase	GO-TERMS, REACTIONS, PRODUCT-SYNONYMS, GENE-SYNONYMS, PRODUCT, GENE-NAME
FORC82_RS14635	EG11253	FORC82_RS14635	ldtD	L,D-transpeptidase	L,D-transpeptidase LdtD	GO-TERMS, REACTIONS, PRODUCT-SYNONYMS, GENE-SYNONYMS, PRODUCT, GENE-NAME
FORC82_RS14640	EG10618			chromosome partition protein MukB	chromosome partitioning protein MukB	GO-TERMS, COMPLEXES, PRODUCT-SYNONYMS, PRODUCT
FORC82_RS14645	EG11252			chromosome partition protein MukE	chromosome partitioning protein MukE	GO-TERMS, COMPLEXES, PRODUCT-SYNONYMS, GENE-SYNONYMS, PRODUCT
FORC82_RS14650	EG12165			chromosome partition protein MukF	chromosome partitioning protein MukF	GO-TERMS, PRODUCT-SYNONYMS, GENE-SYNONYMS, PRODUCT
FORC82_RS14655	EG12167			tRNA uridine 5-oxyacetic acid(34) methyltransferase CmoM	tRNA cmo5U34 methyltransferase	GO-TERMS, REACTIONS, PRODUCT-SYNONYMS, GENE-SYNONYMS, PRODUCT
FORC82_RS14660	EG12166			envelope biogenesis factor ElyC	envelope biogenesis factor	GO-TERMS, PRODUCT-SYNONYMS, GENE-SYNONYMS, PRODUCT
FORC82_RS14670	EG10519	FORC82_RS14670	kdsB			GO-TERMS, REACTIONS, PRODUCT-SYNONYMS, PRODUCT, GENE-NAME
FORC82_RS14685	EG11409	FORC82_RS14685	lpxK			GO-TERMS, REACTIONS, PRODUCT-SYNONYMS, GENE-SYNONYMS, PRODUCT, GENE-NAME
FORC82_RS14690	EG10613			lipid A ABC transporter ATP-binding protein/permease MsbA	ATP-binding lipopolysaccharide transport protein	GO-TERMS, REACTIONS, PRODUCT-SYNONYMS, PRODUCT
FORC82_RS14700	EG10441					GO-TERMS, COMPLEXES, PRODUCT-SYNONYMS, GENE-SYNONYMS, PRODUCT
FORC82_RS14710	EG11265	FORC82_RS14710	cmk	(d)CMP kinase	cytidylate kinase	GO-TERMS, REACTIONS, PRODUCT-SYNONYMS, GENE-SYNONYMS, PRODUCT, GENE-NAME
FORC82_RS14720	EG10073					GO-TERMS, PRODUCT-SYNONYMS, PRODUCT
FORC82_RS14725	EG10946			3-phosphoserine/phosphohydroxythreonine transaminase	phosphoserine/phosphohydroxythreonine aminotransferase	GO-TERMS, REACTIONS, PRODUCT-SYNONYMS, GENE-SYNONYMS, PRODUCT
FORC82_RS14735	G6468	FORC82_RS14735	ycaO	30S ribosomal protein S12 methylthiotransferase accessory protein YcaO	ribosomal protein S12 methylthiotransferase accessory factor YcaO	GO-TERMS, REACTIONS, PRODUCT-SYNONYMS, PRODUCT, GENE-NAME
FORC82_RS14740	EG11258			formate transporter FocA	formate channel FocA	GO-TERMS, REACTIONS, PRODUCT-SYNONYMS, GENE-SYNONYMS, PRODUCT
FORC82_RS14745	EG10701			formate C-acetyltransferase	pyruvate formate-lyase	GO-TERMS, REACTIONS, PRODUCT-SYNONYMS, GENE-SYNONYMS, PRODUCT
FORC82_RS14750	EG10028	FORC82_RS14750	pflA	pyruvate formate lyase 1-activating protein	pyruvate formate-lyase activating enzyme	GO-TERMS, REACTIONS, PRODUCT-SYNONYMS, GENE-SYNONYMS, PRODUCT, GENE-NAME
FORC82_RS14765	G6466	FORC82_RS14765	ycaM	amino acid permease	putative transporter YcaM	GO-TERMS, REACTIONS, PRODUCT-SYNONYMS, PRODUCT, GENE-NAME
FORC82_RS14780	EG10234	FORC82_RS14780	dmsC	dimethyl sulfoxide reductase anchor subunit	dimethyl sulfoxide reductase subunit C	CPLX-RXNS, GO-TERMS, COMPLEXES, PRODUCT-SYNONYMS, PRODUCT, GENE-NAME
FORC82_RS14785	EG10233			dimethylsulfoxide reductase subunit B	dimethyl sulfoxide reductase subunit B	GO-TERMS, REACTIONS, PRODUCT-SYNONYMS, PRODUCT
FORC82_RS14790	EG10232	FORC82_RS14790	dmsA	dimethylsulfoxide reductase subunit A	dimethyl sulfoxide reductase subunit A	GO-TERMS, PRODUCT-SYNONYMS, PRODUCT, GENE-NAME
FORC82_RS14795	EG10947	FORC82_RS14795	serS			GO-TERMS, REACTIONS, PRODUCT-SYNONYMS, PRODUCT, GENE-NAME
FORC82_RS14800	EG12690	FORC82_RS14800	rarA	replication-associated recombination protein A	recombination factor	GO-TERMS, PRODUCT-SYNONYMS, GENE-SYNONYMS, PRODUCT, GENE-NAME
FORC82_RS14805	G6465			outer membrane lipoprotein chaperone LolA	outer membrane lipoprotein carrier protein	GO-TERMS, PRODUCT-SYNONYMS, GENE-SYNONYMS, PRODUCT
FORC82_RS14810	G6464			DNA translocase FtsK	cell division DNA translocase FtsK	GO-TERMS, PRODUCT-SYNONYMS, GENE-SYNONYMS, PRODUCT
FORC82_RS14820	EG11032	FORC82_RS14820	trxB	thioredoxin-disulfide reductase	thioredoxin reductase	GO-TERMS, REACTIONS, PRODUCT-SYNONYMS, GENE-SYNONYMS, PRODUCT, GENE-NAME
FORC82_RS14825	EG11405			cysteine/glutathione ABC transporter permease/ATP-binding protein CydD	glutathione/L-cysteine ABC exporter subunit CydD	CPLX-RXNS, GO-TERMS, COMPLEXES, PRODUCT-SYNONYMS, GENE-SYNONYMS, PRODUCT
FORC82_RS14830	EG10012			cysteine/glutathione ABC transporter ATP-binding protein/permease CydC	glutathione/L-cysteine ABC exporter subunit CydC	GO-TERMS, PRODUCT-SYNONYMS, GENE-SYNONYMS, PRODUCT
FORC82_RS14835	EG11112	FORC82_RS14835	aat			GO-TERMS, REACTIONS, PRODUCT-SYNONYMS, GENE-SYNONYMS, PRODUCT, GENE-NAME
FORC82_RS14840	EG10504	FORC82_RS14840	infA			GO-TERMS, PRODUCT-SYNONYMS, GENE-SYNONYMS, GENE-NAME
FORC82_RS14855	EG10156					CPLX-RXNS, GO-TERMS, COMPLEXES, PRODUCT-SYNONYMS, GENE-SYNONYMS
FORC82_RS14860	G6463			ATP-dependent Clp protease adapter ClpS	specificity factor for ClpA-ClpP chaperone-protease complex	GO-TERMS, PRODUCT-SYNONYMS, GENE-SYNONYMS, PRODUCT
FORC82_RS14865	EG11111			cold shock-like protein CspD	DNA replication inhibitor	GO-TERMS, PRODUCT-SYNONYMS, GENE-SYNONYMS, PRODUCT
FORC82_RS14870	G6462	FORC82_RS14870	macB	macrolide ABC transporter permease/ATP-binding protein MacB	ABC-type tripartite efflux pump ATP binding/membrane subunit	CPLX-RXNS, GO-TERMS, COMPLEXES, REACTIONS, PRODUCT-SYNONYMS, GENE-SYNONYMS, PRODUCT, GENE-NAME
FORC82_RS14875	G6461	FORC82_RS14875	macA	MacA family efflux pump subunit	ABC-type tripartite efflux pump membrane fusion protein	GO-TERMS, PRODUCT-SYNONYMS, GENE-SYNONYMS, PRODUCT, GENE-NAME
FORC82_RS14890	EG13270	FORC82_RS14890	aqpZ	aquaporin Z	water channel AqpZ	GO-TERMS, REACTIONS, PRODUCT-SYNONYMS, GENE-SYNONYMS, PRODUCT, GENE-NAME
FORC82_RS14895	G6458	FORC82_RS14895	lysO	L-lysine exporter LysO	L-lysine exporter	GO-TERMS, REACTIONS, PRODUCT-SYNONYMS, GENE-SYNONYMS, PRODUCT, GENE-NAME
FORC82_RS14900	G6457	FORC82_RS14900	hcp	hydroxylamine reductase	protein S-nitrosylase	GO-TERMS, REACTIONS, PRODUCT-SYNONYMS, GENE-SYNONYMS, PRODUCT, GENE-NAME
FORC82_RS14905	G6456	FORC82_RS14905	hcr			GO-TERMS, PRODUCT-SYNONYMS, GENE-SYNONYMS, PRODUCT, GENE-NAME
FORC82_RS14910	EG10754	FORC82_RS14910	poxB	ubiquinone-dependent pyruvate dehydrogenase	pyruvate oxidase	GO-TERMS, REACTIONS, PRODUCT-SYNONYMS, PRODUCT, GENE-NAME
FORC82_RS14915	G6455	FORC82_RS14915	ltaE			GO-TERMS, REACTIONS, PRODUCT-SYNONYMS, GENE-SYNONYMS, GENE-NAME
FORC82_RS14930	G6452	FORC82_RS14930	amiD	N-acetylmuramoyl-L-alanine amidase	N-acetylmuramoyl-L-alanine amidase D	GO-TERMS, REACTIONS, PRODUCT-SYNONYMS, GENE-SYNONYMS, PRODUCT, GENE-NAME
FORC82_RS14945	EG11624			arginine ABC transporter ATP-binding protein ArtP	L-arginine ABC transporter ATP binding subunit	CPLX-RXNS, GO-TERMS, COMPLEXES, PRODUCT
FORC82_RS14955	EG11626			arginine ABC transporter permease ArtQ	L-arginine ABC transporter membrane subunit ArtQ	GO-TERMS, PRODUCT
FORC82_RS14960	EG11627			arginine ABC transporter permease ArtM	L-arginine ABC transporter membrane subunit ArtM	GO-TERMS, PRODUCT
FORC82_RS14965	EG11628	FORC82_RS14965	artJ	arginine ABC transporter substrate-binding protein	L-arginine ABC transporter periplasmic binding protein	GO-TERMS, PRODUCT, GENE-NAME
FORC82_RS14970	G6449			23S rRNA (uracil(747)-C(5))-methyltransferase RlmC	23S rRNA m5U747 methyltransferase	GO-TERMS, REACTIONS, PRODUCT-SYNONYMS, GENE-SYNONYMS, PRODUCT
FORC82_RS14980	EG11632			putrescine ABC transporter permease PotI	putrescine ABC transporter membrane subunit PotI	CPLX-RXNS, GO-TERMS, COMPLEXES, PRODUCT
FORC82_RS14985	EG11631			putrescine ABC transporter permease PotH	putrescine ABC transporter membrane subunit PotH	GO-TERMS, PRODUCT
FORC82_RS14990	EG11630			putrescine ABC transporter ATP-binding subunit PotG	putrescine ABC transporter ATP binding subunit	GO-TERMS, PRODUCT
FORC82_RS14995	EG11629			spermidine/putrescine ABC transporter substrate-binding protein PotF	putrescine ABC transporter periplasmic binding protein	GO-TERMS, REACTIONS, PRODUCT
FORC82_RS15005	EG10852	FORC82_RS15005	rimK	30S ribosomal protein S6--L-glutamate ligase	ribosomal protein S6 modification protein	GO-TERMS, REACTIONS, PRODUCT-SYNONYMS, GENE-SYNONYMS, PRODUCT, GENE-NAME
FORC82_RS15010	EG11261	FORC82_RS15010	nfsA	nitroreductase NfsA	NADPH-dependent nitroreductase NfsA	GO-TERMS, REACTIONS, PRODUCT-SYNONYMS, GENE-SYNONYMS, PRODUCT, GENE-NAME
FORC82_RS15020	EG10417	FORC82_RS15020	grxA	GrxA family glutaredoxin	reduced glutaredoxin 1	GO-TERMS, REACTIONS, PRODUCT-SYNONYMS, GENE-SYNONYMS, PRODUCT, GENE-NAME
FORC82_RS15190	G6444	FORC82_RS15190	rcdA	TetR/AcrR family transcriptional regulator	DNA-binding transcriptional regulator RcdA	GO-TERMS, PRODUCT-SYNONYMS, GENE-SYNONYMS, PRODUCT, GENE-NAME
FORC82_RS15200	G6442	FORC82_RS15200	ybjI			GO-TERMS, REACTIONS, PRODUCT-SYNONYMS, GENE-NAME
FORC82_RS15210	G6440	FORC82_RS15210	mdfA	multidrug efflux MFS transporter MdfA	multidrug efflux pump MdfA / Na+:H+ antiporter / K+:H+ antiporter	GO-TERMS, REACTIONS, PRODUCT-SYNONYMS, GENE-SYNONYMS, PRODUCT, GENE-NAME
FORC82_RS15215	G6439	FORC82_RS15215	ybjG	undecaprenyl-diphosphate phosphatase	undecaprenyl pyrophosphate phosphatase	GO-TERMS, REACTIONS, PRODUCT-SYNONYMS, PRODUCT, GENE-NAME
FORC82_RS15220	EG10223					GO-TERMS, PRODUCT-SYNONYMS, GENE-SYNONYMS
FORC82_RS15225	EG10203			serine-type D-Ala-D-Ala carboxypeptidase	D-alanyl-D-alanine carboxypeptidase DacC	GO-TERMS, REACTIONS, PRODUCT-SYNONYMS, PRODUCT
FORC82_RS15230	G6438	FORC82_RS15230	gstB	glutathione S-transferase family protein	glutathione S-transferase GstB	GO-TERMS, REACTIONS, PRODUCT-SYNONYMS, GENE-SYNONYMS, PRODUCT, GENE-NAME
FORC82_RS15235	G6437	FORC82_RS15235	yliI	PQQ-dependent sugar dehydrogenase	aldose sugar dehydrogenase YliI	GO-TERMS, REACTIONS, PRODUCT-SYNONYMS, PRODUCT, GENE-NAME
FORC82_RS15240	G6436			biofilm formation regulator BssR	regulator of biofilm formation	GO-TERMS, PRODUCT-SYNONYMS, GENE-SYNONYMS, PRODUCT
FORC82_RS15245	G6435			30S ribosomal protein S12 methylthiotransferase RimO	ribosomal protein S12 methylthiotransferase RimO	GO-TERMS, REACTIONS, PRODUCT-SYNONYMS, GENE-SYNONYMS, PRODUCT
FORC82_RS15260	G6432			glutathione ABC transporter permease GsiD	glutathione ABC transporter membrane subunit GsiD	CPLX-RXNS, GO-TERMS, COMPLEXES, PRODUCT-SYNONYMS, GENE-SYNONYMS, PRODUCT
FORC82_RS15265	G6431			glutathione ABC transporter permease GsiC	glutathione ABC transporter membrane subunit GsiC	GO-TERMS, PRODUCT-SYNONYMS, GENE-SYNONYMS, PRODUCT
FORC82_RS15270	G6430			glutathione ABC transporter substrate-binding protein GsiB	glutathione ABC transporter periplasmic binding protein	GO-TERMS, PRODUCT-SYNONYMS, GENE-SYNONYMS, PRODUCT
FORC82_RS15275	G6429			glutathione ABC transporter ATP-binding protein GsiA	glutathione ABC transporter ATP binding subunit GsiA	GO-TERMS, PRODUCT-SYNONYMS, GENE-SYNONYMS, PRODUCT
FORC82_RS15280	EG12407	FORC82_RS15280	iaaA	beta-aspartyl-peptidase	isoaspartyl dipeptidase proenzyme	GO-TERMS, REACTIONS, PRODUCT-SYNONYMS, GENE-SYNONYMS, PRODUCT, GENE-NAME
FORC82_RS15285	EG10153	FORC82_RS15285	moeA			GO-TERMS, PRODUCT-SYNONYMS, GENE-SYNONYMS, GENE-NAME
FORC82_RS15290	EG10154			molybdopterin-synthase adenylyltransferase MoeB	molybdopterin-synthase adenylyltransferase	GO-TERMS, REACTIONS, PRODUCT-SYNONYMS, GENE-SYNONYMS, PRODUCT
FORC82_RS15295	G6428	fsa	fsaA	fructose-6-phosphate aldolase	fructose-6-phosphate aldolase 1	GO-TERMS, PRODUCT-SYNONYMS, GENE-SYNONYMS, PRODUCT, GENE-NAME
FORC82_RS15310	G6425	FORC82_RS15310	ybiV	HAD family hydrolase	sugar phosphatase YbiV	GO-TERMS, REACTIONS, PRODUCT-SYNONYMS, GENE-SYNONYMS, PRODUCT, GENE-NAME
FORC82_RS15325	G6422	FORC82_RS15325	ldtB	L,D-transpeptidase	L,D-transpeptidase LdtB	GO-TERMS, REACTIONS, PRODUCT-SYNONYMS, GENE-SYNONYMS, PRODUCT, GENE-NAME
FORC82_RS15335	G6420	FORC82_RS15335	mntR	transcriptional regulator MntR	DNA-binding transcriptional dual regulator MntR	GO-TERMS, PRODUCT-SYNONYMS, GENE-SYNONYMS, PRODUCT, GENE-NAME
FORC82_RS15340	G0-10715			manganase accumulation protein MntS	small protein MntS	GO-TERMS, PRODUCT-SYNONYMS, GENE-SYNONYMS, PRODUCT
FORC82_RS15345	G6418	FORC82_RS15345	opgE			GO-TERMS, REACTIONS, PRODUCT-SYNONYMS, GENE-SYNONYMS, PRODUCT, GENE-NAME
FORC82_RS15360	EG12134			threonine/homoserine exporter RhtA	L-threonine/L-homoserine exporter	GO-TERMS, REACTIONS, PRODUCT-SYNONYMS, GENE-SYNONYMS, PRODUCT
FORC82_RS15370	EG11415	FORC82_RS15370	dps	DNA starvation/stationary phase protection protein	DNA protection during starvation protein	GO-TERMS, PRODUCT-SYNONYMS, GENE-SYNONYMS, PRODUCT, GENE-NAME
FORC82_RS15375	EG10386			glutamine ABC transporter substrate-binding protein GlnH	L-glutamine ABC transporter periplasmic binding protein	CPLX-RXNS, GO-TERMS, COMPLEXES, PRODUCT-SYNONYMS, PRODUCT
FORC82_RS15380	EG10388	FORC82_RS15380	glnP	glutamine ABC transporter permease	L-glutamine ABC transporter membrane subunit	GO-TERMS, PRODUCT, GENE-NAME
FORC82_RS15385	EG10389			glutamine ABC transporter ATP-binding protein GlnQ	L-glutamine ABC transporter ATP binding subunit	GO-TERMS, PRODUCT
FORC82_RS15390	G6417	FORC82_RS15390	ybiO	mechanosensitive channel protein	moderate conductance mechanosensitive channel YbiO	GO-TERMS, PRODUCT-SYNONYMS, PRODUCT, GENE-NAME
FORC82_RS15395	G6416			23S rRNA (adenine(1618)-N(6))-methyltransferase RlmF	23S rRNA m6A1618 methyltransferase	GO-TERMS, REACTIONS, PRODUCT-SYNONYMS, GENE-SYNONYMS, PRODUCT
FORC82_RS15400	G6415	FORC82_RS15400	mcbA	DUF1471 domain-containing protein	DUF1471 domain-containing protein McbA	GO-TERMS, PRODUCT-SYNONYMS, GENE-SYNONYMS, PRODUCT, GENE-NAME
FORC82_RS15405	G6414	FORC82_RS15405	fiu	catecholate siderophore receptor Fiu	iron catecholate outer membrane transporter Fiu	CPLX-RXNS, GO-TERMS, COMPLEXES, PRODUCT-SYNONYMS, GENE-SYNONYMS, PRODUCT, GENE-NAME
FORC82_RS15425	EG11581	FORC82_RS15425	hcxB	malate/lactate/ureidoglycolate dehydrogenase	hydroxycarboxylate dehydrogenase B	GO-TERMS, REACTIONS, PRODUCT-SYNONYMS, GENE-SYNONYMS, PRODUCT, GENE-NAME
FORC82_RS15435	EG11357					GO-TERMS, REACTIONS, PRODUCT-SYNONYMS, GENE-SYNONYMS
FORC82_RS15440	EG11579	FORC82_RS15440	ybiA			GO-TERMS, REACTIONS, PRODUCT-SYNONYMS, PRODUCT, GENE-NAME
FORC82_RS15445	EG11235					GO-TERMS, REACTIONS, PRODUCT-SYNONYMS
FORC82_RS15450	EG12406	FORC82_RS15450	cecR	DNA-binding transcriptional regulator CecR	DNA-binding transcriptional dual regulator CecR	GO-TERMS, PRODUCT-SYNONYMS, GENE-SYNONYMS, PRODUCT, GENE-NAME
FORC82_RS15460	G6411	FORC82_RS15460	ybhF	ABC transporter ATP-binding protein	putative ABC exporter ATP binding subunit	CPLX-RXNS, GO-TERMS, COMPLEXES, PRODUCT-SYNONYMS, PRODUCT, GENE-NAME
FORC82_RS15465	G6410	FORC82_RS15465	ybhS	ABC transporter permease	putative ABC exporter membrane subunit YbhS	GO-TERMS, PRODUCT-SYNONYMS, PRODUCT, GENE-NAME
FORC82_RS15470	G6409	FORC82_RS15470	ybhR	ABC transporter permease	putative ABC exporter membrane subunit YbhR	GO-TERMS, PRODUCT-SYNONYMS, PRODUCT, GENE-NAME
FORC82_RS15505	EG11598			molybdopterin synthase catalytic subunit MoaE	molybdopterin synthase catalytic subunit	GO-TERMS, COMPLEXES, REACTIONS, PRODUCT-SYNONYMS, GENE-SYNONYMS, PRODUCT
FORC82_RS15510	EG11597	FORC82_RS15510	moaD			GO-TERMS, PRODUCT-SYNONYMS, GENE-SYNONYMS, GENE-NAME
FORC82_RS15515	EG11666			cyclic pyranopterin monophosphate synthase MoaC	cyclic pyranopterin monophosphate synthase	GO-TERMS, REACTIONS, PRODUCT-SYNONYMS, GENE-SYNONYMS, PRODUCT
FORC82_RS15525	EG11595			GTP 3',8-cyclase MoaA	GTP 3',8'-cyclase	GO-TERMS, REACTIONS, PRODUCT-SYNONYMS, GENE-SYNONYMS, PRODUCT
FORC82_RS15535	EG11062			excinuclease ABC subunit B	excision nuclease subunit B	GO-TERMS, REACTIONS, PRODUCT-SYNONYMS, GENE-SYNONYMS, PRODUCT
FORC82_RS15540	EG10120			ATP-dependent dethiobiotin synthetase BioD	dethiobiotin synthetase	GO-TERMS, REACTIONS, PRODUCT-SYNONYMS, PRODUCT
FORC82_RS15545	EG10119			malonyl-ACP O-methyltransferase BioC	malonyl-acyl carrier protein methyltransferase	GO-TERMS, REACTIONS, PRODUCT-SYNONYMS, PRODUCT
FORC82_RS15550	EG10121					GO-TERMS, PRODUCT-SYNONYMS
FORC82_RS15555	EG10118	FORC82_RS15555	bioB			GO-TERMS, REACTIONS, PRODUCT-SYNONYMS, GENE-NAME
FORC82_RS15560	EG10117	FORC82_RS15560	bioA	adenosylmethionine--8-amino-7-oxononanoate transaminase	adenosylmethionine-8-amino-7-oxononanoate aminotransferase	GO-TERMS, REACTIONS, PRODUCT-SYNONYMS, PRODUCT, GENE-NAME
FORC82_RS15805	G6397	FORC82_RS15805	pgl			GO-TERMS, PRODUCT-SYNONYMS, GENE-SYNONYMS, PRODUCT, GENE-NAME
FORC82_RS15810	EG11239	FORC82_RS15810	ybhA	pyridoxal phosphatase	pyridoxal phosphate/fructose-1,6-bisphosphate phosphatase	GO-TERMS, REACTIONS, PRODUCT-SYNONYMS, PRODUCT, GENE-NAME
FORC82_RS15815	EG10152			molybdenum ABC transporter ATP-binding protein ModC	molybdate ABC transporter ATP binding subunit	CPLX-RXNS, GO-TERMS, COMPLEXES, PRODUCT-SYNONYMS, GENE-SYNONYMS, PRODUCT
FORC82_RS15820	EG10002	FORC82_RS15820	modB	molybdenum ABC transporter permease	molybdate ABC transporter membrane subunit	GO-TERMS, PRODUCT-SYNONYMS, GENE-SYNONYMS, PRODUCT, GENE-NAME
FORC82_RS15825	EG12427	FORC82_RS15825	modA	molybdate ABC transporter substrate-binding protein	molybdate ABC transporter periplasmic binding protein	GO-TERMS, COMPLEXES, PRODUCT, GENE-NAME
FORC82_RS15830	G6396	FORC82_RS15830	acrZ	multidrug efflux pump-associated protein, AcrZ family	multidrug efflux pump accessory protein AcrZ	GO-TERMS, PRODUCT-SYNONYMS, GENE-SYNONYMS, PRODUCT, GENE-NAME
FORC82_RS15835	G6395			molybdenum-dependent transcriptional regulator	DNA-binding transcriptional dual regulator ModE	GO-TERMS, PRODUCT-SYNONYMS, GENE-SYNONYMS, PRODUCT
FORC82_RS15845	EG10362	FORC82_RS15845	galE			GO-TERMS, PRODUCT-SYNONYMS, GENE-SYNONYMS, GENE-NAME
FORC82_RS15850	EG10366					GO-TERMS, PRODUCT-SYNONYMS, GENE-SYNONYMS
FORC82_RS15855	EG10363	FORC82_RS15855	galK			GO-TERMS, PRODUCT-SYNONYMS, GENE-SYNONYMS, PRODUCT, GENE-NAME
FORC82_RS15860	EG11698					GO-TERMS, REACTIONS, PRODUCT-SYNONYMS
FORC82_RS15865	EG11699	FORC82_RS15865	gpmA	2,3-diphosphoglycerate-dependent phosphoglycerate mutase	2,3-bisphosphoglycerate-dependent phosphoglycerate mutase	GO-TERMS, REACTIONS, PRODUCT-SYNONYMS, GENE-SYNONYMS, PRODUCT, GENE-NAME
FORC82_RS15870	EG10079	FORC82_RS15870	aroG	3-deoxy-7-phosphoheptulonate synthase AroG	3-deoxy-7-phosphoheptulonate synthase, Phe-sensitive	GO-TERMS, REACTIONS, PRODUCT-SYNONYMS, PRODUCT, GENE-NAME
FORC82_RS15880	G6393			CDF family zinc transporter ZitB	Zn2+/Cd2+/Ni2+/Cu2+ exporter	GO-TERMS, REACTIONS, PRODUCT-SYNONYMS, GENE-SYNONYMS, PRODUCT
FORC82_RS15885	EG11700			nicotinamide riboside transporter PnuC	nicotinamide riboside transporter	GO-TERMS, REACTIONS, PRODUCT-SYNONYMS, PRODUCT
FORC82_RS15930	EG12854			cell division protein CpoB	cell division coordinator CpoB	GO-TERMS, PRODUCT-SYNONYMS, GENE-SYNONYMS, PRODUCT
FORC82_RS15935	EG10684	FORC82_RS15935	pal	peptidoglycan-associated lipoprotein Pal	peptidoglycan-associated outer membrane lipoprotein Pal	GO-TERMS, COMPLEXES, PRODUCT-SYNONYMS, GENE-SYNONYMS, PRODUCT, GENE-NAME
FORC82_RS15940	EG11008			Tol-Pal system protein TolB	Tol-Pal system periplasmic protein TolB	GO-TERMS, PRODUCT-SYNONYMS, GENE-SYNONYMS, PRODUCT
FORC82_RS15950	EG11011			colicin uptake protein TolR	Tol-Pal system protein TolR	GO-TERMS, PRODUCT
FORC82_RS15955	EG11010					GO-TERMS, PRODUCT-SYNONYMS, GENE-SYNONYMS
FORC82_RS15960	EG11110			acyl-CoA thioesterase YbgC	esterase/thioesterase	GO-TERMS, REACTIONS, PRODUCT-SYNONYMS, PRODUCT
FORC82_RS15970	G0-10441			cytochrome bd-I oxidase subunit CydX	cytochrome bd-I ubiquinol oxidase accessory subunit CydX	CPLX-RXNS, GO-TERMS, COMPLEXES, PRODUCT-SYNONYMS, GENE-SYNONYMS, PRODUCT
FORC82_RS15975	EG10174	FORC82_RS15975	cydB	cytochrome d ubiquinol oxidase subunit II	cytochrome bd-I ubiquinol oxidase subunit II	GO-TERMS, REACTIONS, PRODUCT-SYNONYMS, GENE-SYNONYMS, PRODUCT, GENE-NAME
FORC82_RS15980	EG10173			cytochrome bd-I ubiquinol oxidase subunit CydA	cytochrome bd-I ubiquinol oxidase subunit I	GO-TERMS, PRODUCT-SYNONYMS, GENE-SYNONYMS, PRODUCT
FORC82_RS15990	EG13236			mannosylglycerate hydrolase	alpha-mannosidase	GO-TERMS, REACTIONS, PRODUCT-SYNONYMS, GENE-SYNONYMS, PRODUCT
FORC82_RS15995	EG13235			PTS 2-O-a-mannosyl-D-glycerate transporter subunit IIABC	MngA	GO-TERMS, REACTIONS, PRODUCT-SYNONYMS, GENE-SYNONYMS, PRODUCT
FORC82_RS16000	EG11109	FORC82_RS16000	mngR	GntR family transcriptional regulator	DNA-binding transcriptional repressor MngR	GO-TERMS, PRODUCT-SYNONYMS, GENE-SYNONYMS, PRODUCT, GENE-NAME
FORC82_RS16005	EG10982			succinate--CoA ligase subunit alpha	succinyl-CoA synthetase subunit alpha	CPLX-RXNS, GO-TERMS, COMPLEXES, PRODUCT-SYNONYMS, PRODUCT
FORC82_RS16010	EG10981	FORC82_RS16010	sucC	ADP-forming succinate--CoA ligase subunit beta	succinyl-CoA synthetase subunit beta	GO-TERMS, REACTIONS, PRODUCT-SYNONYMS, PRODUCT, GENE-NAME
FORC82_RS16015	EG10980	odhB	sucB	2-oxoglutarate dehydrogenase complex dihydrolipoyllysine-residue succinyltransferase	dihydrolipoyltranssuccinylase	GO-TERMS, REACTIONS, PRODUCT-SYNONYMS, PRODUCT, GENE-NAME
FORC82_RS16020	EG10979			2-oxoglutarate dehydrogenase E1 component	subunit of E1(0) component of 2-oxoglutarate dehydrogenase	GO-TERMS, REACTIONS, PRODUCT-SYNONYMS, GENE-SYNONYMS, PRODUCT
FORC82_RS16025	EG10932	FORC82_RS16025	sdhB	succinate dehydrogenase iron-sulfur subunit	succinate:quinone oxidoreductase, iron-sulfur cluster binding protein	CPLX-RXNS, GO-TERMS, COMPLEXES, PRODUCT-SYNONYMS, GENE-SYNONYMS, PRODUCT, GENE-NAME
FORC82_RS16030	EG10931	FORC82_RS16030	sdhA	succinate dehydrogenase flavoprotein subunit	succinate:quinone oxidoreductase, FAD binding protein	GO-TERMS, PRODUCT-SYNONYMS, GENE-SYNONYMS, PRODUCT, GENE-NAME
FORC82_RS16035	EG10934	FORC82_RS16035	sdhD	succinate dehydrogenase membrane anchor subunit	succinate:quinone oxidoreductase, membrane protein SdhD	GO-TERMS, PRODUCT-SYNONYMS, GENE-SYNONYMS, PRODUCT, GENE-NAME
FORC82_RS16040	EG10933	FORC82_RS16040	sdhC	succinate dehydrogenase cytochrome b556 subunit	succinate:quinone oxidoreductase, membrane protein SdhC	GO-TERMS, PRODUCT-SYNONYMS, GENE-SYNONYMS, PRODUCT, GENE-NAME
FORC82_RS16050	EG10402			citrate (Si)-synthase	citrate synthase	GO-TERMS, REACTIONS, PRODUCT-SYNONYMS, GENE-SYNONYMS, PRODUCT
FORC82_RS16080	G6383	FORC82_RS16080	nei			GO-TERMS, REACTIONS, PRODUCT-SYNONYMS, GENE-NAME
FORC82_RS16085	G6382			5-oxoprolinase subunit PxpA	5-oxoprolinase component A	PRODUCT-SYNONYMS, GENE-SYNONYMS, PRODUCT
FORC82_RS16090	G6381	FORC82_RS16090	pxpC	5-oxoprolinase subunit PxpC	5-oxoprolinase component C	GO-TERMS, PRODUCT-SYNONYMS, GENE-SYNONYMS, PRODUCT, GENE-NAME
FORC82_RS16095	G6380			5-oxoprolinase subunit PxpB	5-oxoprolinase component B	GO-TERMS, PRODUCT-SYNONYMS, GENE-SYNONYMS, PRODUCT
FORC82_RS16105	G6378	FORC82_RS16105	dtpD	dipeptide permease DtpD	dipeptide:H+ symporter DtpD	GO-TERMS, REACTIONS, PRODUCT-SYNONYMS, GENE-SYNONYMS, PRODUCT, GENE-NAME
FORC82_RS16110	EG10736	phrB	phr	deoxyribodipyrimidine photo-lyase	deoxyribodipyrimidine photolyase	GO-TERMS, REACTIONS, PRODUCT-SYNONYMS, GENE-SYNONYMS, PRODUCT, GENE-NAME
FORC82_RS16165	G0-10439	FORC82_RS16165	kdpF	K(+)-transporting ATPase subunit F	K+ transporting P-type ATPase subunit KdpF	CPLX-RXNS, GO-TERMS, COMPLEXES, PRODUCT-SYNONYMS, PRODUCT, GENE-NAME
FORC82_RS16170	EG10513			potassium-transporting ATPase subunit KdpA	K+ transporting P-type ATPase subunit KdpA	GO-TERMS, PRODUCT-SYNONYMS, GENE-SYNONYMS, PRODUCT
FORC82_RS16175	EG10514			K(+)-transporting ATPase subunit B	K+ transporting P-type ATPase subunit KdpB	GO-TERMS, PRODUCT-SYNONYMS, GENE-SYNONYMS, PRODUCT
FORC82_RS16180	EG10515			K(+)-transporting ATPase subunit C	K+ transporting P-type ATPase subunit KdpC	GO-TERMS, PRODUCT-SYNONYMS, GENE-SYNONYMS, PRODUCT
FORC82_RS16185	EG10516	kdbD	kdpD	two-component system sensor histidine kinase KdbD	sensor histidine kinase KdpD	GO-TERMS, REACTIONS, PRODUCT-SYNONYMS, GENE-SYNONYMS, PRODUCT, GENE-NAME
FORC82_RS16190	EG10517			two-component system response regulator KdpE	DNA-binding transcriptional activator KdpE	GO-TERMS, PRODUCT-SYNONYMS, PRODUCT
FORC82_RS16200	EG10964			ornithine decarboxylase SpeF	inducible ornithine decarboxylase	GO-TERMS, REACTIONS, PRODUCT-SYNONYMS, PRODUCT
FORC82_RS16205	EG10753	FORC82_RS16205	potE	putrescine-ornithine antiporter	putrescine transporter PotE	GO-TERMS, REACTIONS, PRODUCT-SYNONYMS, PRODUCT, GENE-NAME
FORC82_RS16225	EG12144	FORC82_RS16225	pgm	alpha-D-glucose phosphate-specific phosphoglucomutase	phosphoglucomutase	GO-TERMS, REACTIONS, PRODUCT-SYNONYMS, GENE-SYNONYMS, PRODUCT, GENE-NAME
FORC82_RS16230	EG12197			replication initiation negative regulator SeqA	negative modulator of initiation of replication	GO-TERMS, PRODUCT-SYNONYMS, GENE-SYNONYMS, PRODUCT
FORC82_RS16235	EG11776	FORC82_RS16235	ybfF			GO-TERMS, PRODUCT-SYNONYMS, GENE-NAME
FORC82_RS16245	EG10318			flavodoxin FldA	flavodoxin 1	GO-TERMS, PRODUCT-SYNONYMS, PRODUCT
FORC82_RS16250	G0-10580	FORC82_RS16250	uof	fur leader peptide	RyhB-regulated fur leader peptide	GO-TERMS, PRODUCT-SYNONYMS, PRODUCT, GENE-NAME
FORC82_RS16265	G6370	FORC82_RS16265	chiP	chitoporin	chitobiose outer membrane channel	GO-TERMS, REACTIONS, PRODUCT-SYNONYMS, GENE-SYNONYMS, PRODUCT, GENE-NAME
FORC82_RS16270	EG10390					GO-TERMS, REACTIONS, PRODUCT-SYNONYMS, PRODUCT
FORC82_RS16275	EG10635	FORC82_RS16275	nagE	PTS N-acetyl glucosamine transporter subunit IIABC	N-acetylglucosamine-specific PTS enzyme IIABC component	GO-TERMS, REACTIONS, PRODUCT-SYNONYMS, GENE-SYNONYMS, PRODUCT, GENE-NAME
FORC82_RS16280	EG10633	FORC82_RS16280	nagB			GO-TERMS, PRODUCT-SYNONYMS, GENE-SYNONYMS, GENE-NAME
FORC82_RS16285	EG10632	FORC82_RS16285	nagA			GO-TERMS, REACTIONS, PRODUCT-SYNONYMS, PRODUCT, GENE-NAME
FORC82_RS16295	EG10634	FORC82_RS16295	umpH	HAD-IIA family hydrolase	UMP phosphatase	GO-TERMS, REACTIONS, PRODUCT-SYNONYMS, GENE-SYNONYMS, PRODUCT, GENE-NAME
FORC82_RS16300	EG10092	FORC82_RS16300	asnB	asparagine synthase B	asparagine synthetase B	GO-TERMS, REACTIONS, PRODUCT-SYNONYMS, PRODUCT, GENE-NAME
FORC82_RS16335	G6365	FORC82_RS16335	ubiF			GO-TERMS, PRODUCT-SYNONYMS, GENE-SYNONYMS, PRODUCT, GENE-NAME
FORC82_RS16340	G6364			tRNA (N6-isopentenyl adenosine(37)-C2)-methylthiotransferase MiaB	isopentenyl-adenosine A37 tRNA methylthiolase	GO-TERMS, REACTIONS, PRODUCT-SYNONYMS, GENE-SYNONYMS, PRODUCT
FORC82_RS16350	G6362			rRNA maturation RNase YbeY	endoribonuclease YbeY	GO-TERMS, PRODUCT-SYNONYMS, PRODUCT
FORC82_RS16360	EG10168					GO-TERMS, REACTIONS, PRODUCT-SYNONYMS, GENE-SYNONYMS, PRODUCT
FORC82_RS16380	G6359	FORC82_RS16380	gltI	amino acid ABC transporter substrate-binding protein	glutamate/aspartate ABC transporter periplasmic binding protein	CPLX-RXNS, GO-TERMS, COMPLEXES, PRODUCT-SYNONYMS, GENE-SYNONYMS, PRODUCT, GENE-NAME
FORC82_RS16385	EG12661	FORC82_RS16385	gltJ	glutamate ABC transporter permease	glutamate/aspartate ABC transporter membrane subunit GltJ	GO-TERMS, COMPLEXES, PRODUCT, GENE-NAME
FORC82_RS16390	EG12662	FORC82_RS16390	gltK	glutamate ABC transporter permease	glutamate/aspartate ABC transporter membrane subunit GltK	GO-TERMS, PRODUCT, GENE-NAME
FORC82_RS16395	EG12663	FORC82_RS16395	gltL	amino acid ABC transporter ATP-binding protein	glutamate/aspartate ABC transporter ATP binding subunit	GO-TERMS, PRODUCT, GENE-NAME
FORC82_RS16400	G6358					GO-TERMS, REACTIONS, PRODUCT-SYNONYMS, GENE-SYNONYMS
FORC82_RS16405	G6357	FORC82_RS16405	hscC	molecular chaperone HscC	chaperone protein HscC	GO-TERMS, PRODUCT-SYNONYMS, GENE-SYNONYMS, PRODUCT, GENE-NAME
FORC82_RS16445	EG10532					GO-TERMS, REACTIONS, PRODUCT-SYNONYMS, GENE-SYNONYMS, PRODUCT
FORC82_RS16450	EG10855			LPS assembly lipoprotein LptE	lipopolysaccharide assembly protein LptE	GO-TERMS, PRODUCT-SYNONYMS, GENE-SYNONYMS, PRODUCT
FORC82_RS16455	EG11412	FORC82_RS16455	holA			GO-TERMS, REACTIONS, PRODUCT-SYNONYMS, PRODUCT, GENE-NAME
FORC82_RS16460	G6350	FORC82_RS16460	nadD	nicotinate-nucleotide adenylyltransferase	nicotinate-mononucleotide adenylyltransferase	GO-TERMS, REACTIONS, PRODUCT-SYNONYMS, GENE-SYNONYMS, PRODUCT, GENE-NAME
FORC82_RS16465	G6349	FORC82_RS16465	cobC	adenosylcobalamin/alpha-ribazole phosphatase	putative adenosylcobalamin phosphatase/alpha-ribazole phosphatase	REACTIONS, PRODUCT-SYNONYMS, GENE-SYNONYMS, PRODUCT, GENE-NAME
FORC82_RS16470	EG11255	FORC82_RS16470	rsfS	ribosome silencing factor	ribosomal silencing factor RsfS	GO-TERMS, PRODUCT-SYNONYMS, GENE-SYNONYMS, PRODUCT, GENE-NAME
FORC82_RS16475	EG11254			23S rRNA (pseudouridine(1915)-N(3))-methyltransferase RlmH	23S rRNA m3psi1915 methyltransferase	GO-TERMS, REACTIONS, PRODUCT-SYNONYMS, GENE-SYNONYMS, PRODUCT
FORC82_RS16480	EG10606	FORC82_RS16480	mrdA	penicillin-binding protein 2	peptidoglycan DD-transpeptidase MrdA	GO-TERMS, REACTIONS, PRODUCT-SYNONYMS, GENE-SYNONYMS, PRODUCT, GENE-NAME
FORC82_RS16485	EG10607	rodA	mrdB	rod shape-determining protein RodA	SEDS family protein MrdB	GO-TERMS, PRODUCT-SYNONYMS, GENE-SYNONYMS, PRODUCT, GENE-NAME
FORC82_RS16495	EG10201			serine-type D-Ala-D-Ala carboxypeptidase	D-alanyl-D-alanine carboxypeptidase DacA	GO-TERMS, REACTIONS, PRODUCT-SYNONYMS, GENE-SYNONYMS, PRODUCT
FORC82_RS16505	EG11591			lipoyl(octanoyl) transferase LipB	lipoyl(octanoyl) transferase	GO-TERMS, REACTIONS, PRODUCT-SYNONYMS, GENE-SYNONYMS, PRODUCT
FORC82_RS16515	EG11306					GO-TERMS, REACTIONS, PRODUCT-SYNONYMS, GENE-SYNONYMS
FORC82_RS16530	EG12209			fluoride efflux transporter CrcB	F- channel	GO-TERMS, REACTIONS, PRODUCT-SYNONYMS, GENE-SYNONYMS, PRODUCT
FORC82_RS16535	EG12179			cold shock-like protein CspE	transcription antiterminator and regulator of RNA stability	GO-TERMS, PRODUCT-SYNONYMS, GENE-SYNONYMS, PRODUCT
FORC82_RS16540	EG12180	FORC82_RS16540	pagP	phospholipid:lipid A palmitoyltransferase	Lipid A palmitoyltransferase	GO-TERMS, REACTIONS, PRODUCT-SYNONYMS, GENE-SYNONYMS, PRODUCT, GENE-NAME
FORC82_RS16545	G6347					GO-TERMS, REACTIONS, PRODUCT-SYNONYMS
FORC82_RS16550	G6346			two-component response regulator DpiA	DNA-binding transcriptional dual regulator DpiA	GO-TERMS, PRODUCT-SYNONYMS, GENE-SYNONYMS, PRODUCT
FORC82_RS16555	G6345					GO-TERMS, REACTIONS, PRODUCT-SYNONYMS, GENE-SYNONYMS
FORC82_RS16560	G6344			[citrate (pro-3S)-lyase] ligase	citrate lyase synthetase	GO-TERMS, REACTIONS, PRODUCT-SYNONYMS, GENE-SYNONYMS, PRODUCT
FORC82_RS16565	G6343					CPLX-RXNS, GO-TERMS, COMPLEXES, REACTIONS, PRODUCT-SYNONYMS, GENE-SYNONYMS
FORC82_RS16570	G6342			citrate (pro-3S)-lyase subunit beta	citrate lyase beta subunit	GO-TERMS, COMPLEXES, REACTIONS, PRODUCT-SYNONYMS, GENE-SYNONYMS, PRODUCT
FORC82_RS16575	G6341			citrate lyase subunit alpha	citrate lyase alpha subunit	REACTIONS, PRODUCT-SYNONYMS, GENE-SYNONYMS, PRODUCT
FORC82_RS16580	G6340			citrate lyase holo-[acyl-carrier protein] synthase	apo-citrate lyase phosphoribosyl-dephospho-CoA transferase	GO-TERMS, REACTIONS, PRODUCT-SYNONYMS, GENE-SYNONYMS, PRODUCT
FORC82_RS16585	G6339	FORC82_RS16585	citG	2-(5''-triphosphoribosyl)-3'-dephosphocoenzyme-A synthase	triphosphoribosyl-dephospho-CoA synthase	GO-TERMS, REACTIONS, PRODUCT-SYNONYMS, GENE-SYNONYMS, PRODUCT, GENE-NAME
FORC82_RS16590	G6338	FORC82_RS16590	citT	citrate/succinate antiporter CitT	citrate:succinate antiporter	GO-TERMS, REACTIONS, PRODUCT-SYNONYMS, GENE-SYNONYMS, PRODUCT, GENE-NAME
FORC82_RS16595	EG10856	FORC82_RS16595	rna	ribonuclease I	RNase I	GO-TERMS, REACTIONS, PRODUCT-SYNONYMS, GENE-SYNONYMS, PRODUCT, GENE-NAME
FORC82_RS16600	G6337	FORC82_RS16600	rnk			GO-TERMS, PRODUCT-SYNONYMS, GENE-NAME
FORC82_RS16610	G6334			universal stress protein UspG	universal stress protein G	GO-TERMS, PRODUCT-SYNONYMS, GENE-SYNONYMS, PRODUCT
FORC82_RS16615	EG11385			alkyl hydroperoxide reductase subunit F	alkyl hydroperoxide reductase, AhpF component	CPLX-RXNS, GO-TERMS, PRODUCT-SYNONYMS, PRODUCT
FORC82_RS16620	EG11384			alkyl hydroperoxide reductase subunit C	alkyl hydroperoxide reductase, AhpC component	GO-TERMS, PRODUCT-SYNONYMS, GENE-SYNONYMS, PRODUCT
FORC82_RS16625	G6333			thiol:disulfide interchange protein DsbG	protein sulfenic acid reductase and chaperone DsbG	GO-TERMS, REACTIONS, PRODUCT-SYNONYMS, GENE-SYNONYMS, PRODUCT
FORC82_RS16665	EG11105			proofreading thioesterase EntH	proofreading thioesterase in enterobactin biosynthesis	GO-TERMS, REACTIONS, PRODUCT-SYNONYMS, GENE-SYNONYMS, PRODUCT
FORC82_RS16670	EG10259	dhbA	entA			GO-TERMS, PRODUCT-SYNONYMS, GENE-NAME
FORC82_RS16675	EG10260	FORC82_RS16675	entB	enterobactin biosynthesis bifunctional isochorismatase/aryl carrier protein EntB	enterobactin synthase component B	CPLX-RXNS, GO-TERMS, COMPLEXES, REACTIONS, PRODUCT-SYNONYMS, GENE-SYNONYMS, PRODUCT, GENE-NAME
FORC82_RS16680	EG10263	FORC82_RS16680	entE	(2,3-dihydroxybenzoyl)adenylate synthase	2,3-dihydroxybenzoate-AMP ligase	GO-TERMS, REACTIONS, PRODUCT-SYNONYMS, PRODUCT, GENE-NAME
FORC82_RS16695	EG11104			enterobactin transporter EntS	enterobactin exporter EntS	GO-TERMS, REACTIONS, PRODUCT-SYNONYMS, GENE-SYNONYMS, PRODUCT
FORC82_RS16720	EG10264			enterobactin non-ribosomal peptide synthetase EntF	apo-serine activating enzyme	GO-TERMS, REACTIONS, PRODUCT-SYNONYMS, PRODUCT
FORC82_RS16725	G0-10437	FORC82_RS16725	ybdZ	MbtH family protein	enterobactin biosynthesis protein YbdZ	GO-TERMS, PRODUCT-SYNONYMS, PRODUCT, GENE-NAME
FORC82_RS16730	EG10299	FORC82_RS16730	fes	enterochelin esterase	ferric enterobactin esterase	GO-TERMS, REACTIONS, PRODUCT-SYNONYMS, PRODUCT, GENE-NAME
FORC82_RS16740	EG10262			enterobactin synthase subunit EntD	phosphopantetheinyl transferase EntD	GO-TERMS, REACTIONS, PRODUCT-SYNONYMS, PRODUCT
FORC82_RS16755	G0-10624	FORC82_RS16755	insJK	IS3-like element IS150 family transposase	IS150 protein InsAB	GO-TERMS, PRODUCT-SYNONYMS, PRODUCT, GENE-NAME
FORC82_RS16760	G6326	FORC82_RS16760	ybdK	glutamate--cysteine ligase	carboxylate-amine ligase	GO-TERMS, REACTIONS, PRODUCT-SYNONYMS, PRODUCT, GENE-NAME
FORC82_RS16775	EG50005	FORC82_RS16775	nfsB	oxygen-insensitive NAD(P)H nitroreductase	NAD(P)H nitroreductase NfsB	GO-TERMS, REACTIONS, PRODUCT-SYNONYMS, GENE-SYNONYMS, PRODUCT, GENE-NAME
FORC82_RS16780	G6323	FORC82_RS16780	ybdG	mechanosensitive ion channel family protein	miniconductance mechanosensitive channel YbdG	GO-TERMS, PRODUCT-SYNONYMS, PRODUCT, GENE-NAME
FORC82_RS16785	EG10708	FORC82_RS16785	pheP	phenylalanine transporter	phenylalanine:H+ symporter PheP	GO-TERMS, REACTIONS, PRODUCT-SYNONYMS, PRODUCT, GENE-NAME
FORC82_RS16790	EG12367	FORC82_RS16790	cusA	Cu(+)/Ag(+) efflux RND transporter permease subunit CusA	copper/silver export system RND permease	CPLX-RXNS, GO-TERMS, COMPLEXES, REACTIONS, PRODUCT-SYNONYMS, GENE-SYNONYMS, PRODUCT, GENE-NAME
FORC82_RS16795	G6322	FORC82_RS16795	cusB	Cu(+)/Ag(+) efflux RND transporter periplasmic adaptor subunit CusB	copper/silver export system membrane fusion protein	GO-TERMS, REACTIONS, PRODUCT-SYNONYMS, GENE-SYNONYMS, PRODUCT, GENE-NAME
FORC82_RS16800	G6321			Cu(+)/Ag(+) efflux RND transporter periplasmic metallochaperone CusF	copper/silver export system periplasmic binding protein	GO-TERMS, REACTIONS, PRODUCT-SYNONYMS, GENE-SYNONYMS, PRODUCT
FORC82_RS16805	G6320	FORC82_RS16805	cusC	Cu(+)/Ag(+) efflux RND transporter outer membrane channel CusC	copper/silver export system outer membrane channel	GO-TERMS, REACTIONS, PRODUCT-SYNONYMS, GENE-SYNONYMS, PRODUCT, GENE-NAME
FORC82_RS16810	G6319			copper response regulator transcription factor CusR	DNA-binding transcriptional activator CusR	GO-TERMS, PRODUCT-SYNONYMS, GENE-SYNONYMS, PRODUCT
FORC82_RS16880	G6310	FORC82_RS16880	rrrD	lysozyme	DLP12 prophage; lysozyme	GO-TERMS, PRODUCT-SYNONYMS, GENE-SYNONYMS, PRODUCT, GENE-NAME
FORC82_RS16895	G6307	FORC82_RS16895	ybcQ	antitermination protein QuuD	DLP12 prophage; putative antitermination protein	GO-TERMS, PRODUCT-SYNONYMS, GENE-SYNONYMS, PRODUCT, GENE-NAME
FORC82_RS16905	G6306	FORC82_RS16905	rusA	crossover junction endodeoxyribonuclease RusA	DLP12 prophage; crossover junction endodeoxyribonuclease RusA	GO-TERMS, PRODUCT-SYNONYMS, GENE-SYNONYMS, PRODUCT, GENE-NAME
FORC82_RS16920	G6303	FORC82_RS16920	ybcN	DNA base-flipping protein YbcN	DLP12 prophage; DNA base-flipping protein	GO-TERMS, PRODUCT-SYNONYMS, PRODUCT, GENE-NAME
FORC82_RS16990	EG11103			fimbriae biosynthesis transcriptional regulator FimZ	putative LuxR family transcriptional regulator FimZ	PRODUCT-SYNONYMS, GENE-SYNONYMS, PRODUCT
FORC82_RS16995	EG12388			fimbriae assembly protein	putative fimbrial protein SfmF	GO-TERMS, PRODUCT-SYNONYMS, GENE-SYNONYMS, PRODUCT
FORC82_RS17005	G6292	FORC82_RS17005	sfmD	fimbrial biogenesis outer membrane usher protein	putative fimbrial usher protein SfmD	GO-TERMS, PRODUCT-SYNONYMS, PRODUCT, GENE-NAME
FORC82_RS17010	G6291	fimC	sfmC	molecular chaperone FimC	putative fimbrial chaperone SfmC	GO-TERMS, PRODUCT-SYNONYMS, PRODUCT, GENE-NAME
FORC82_RS17015	G6290	fimA	sfmA	type 1 fimbrial protein subunit FimA	putative fimbrial protein SfmA	GO-TERMS, PRODUCT-SYNONYMS, PRODUCT, GENE-NAME
FORC82_RS17020	EG10328			bifunctional methylenetetrahydrofolate dehydrogenase/methenyltetrahydrofolate cyclohydrolase FolD	bifunctional 5,10-methylene-tetrahydrofolate dehydrogenase/ 5,10-methylene-tetrahydrofolate cyclohydrolase	GO-TERMS, REACTIONS, PRODUCT-SYNONYMS, GENE-SYNONYMS, PRODUCT
FORC82_RS17025	EG12879			ribosome-associated protein YbcJ	putative RNA-binding protein YbcJ	GO-TERMS, PRODUCT-SYNONYMS, PRODUCT
FORC82_RS17035	EG10196					GO-TERMS, REACTIONS, PRODUCT-SYNONYMS, GENE-SYNONYMS, PRODUCT
FORC82_RS17040	EG10758	FORC82_RS17040	ppiB	peptidylprolyl isomerase B	peptidyl-prolyl cis-trans isomerase B	GO-TERMS, REACTIONS, PRODUCT-SYNONYMS, PRODUCT, GENE-NAME
FORC82_RS17045	EG12666					GO-TERMS, REACTIONS, PRODUCT-SYNONYMS, GENE-SYNONYMS, PRODUCT
FORC82_RS17050	EG10793			5-(carboxyamino)imidazole ribonucleotide mutase	N5-carboxyaminoimidazole ribonucleotide mutase	GO-TERMS, REACTIONS, PRODUCT-SYNONYMS, GENE-SYNONYMS, PRODUCT
FORC82_RS17055	EG10796	FORC82_RS17055	purK			GO-TERMS, PRODUCT-SYNONYMS, GENE-SYNONYMS, GENE-NAME
FORC82_RS17075	G6287			acyl-CoA synthetase FdrA	putative acyl-CoA synthetase FdrA	GO-TERMS, REACTIONS, PRODUCT-SYNONYMS, GENE-SYNONYMS, PRODUCT
FORC82_RS17080	G6286	FORC82_RS17080	allD			GO-TERMS, REACTIONS, PRODUCT-SYNONYMS, GENE-SYNONYMS, GENE-NAME
FORC82_RS17085	G6285					GO-TERMS, PRODUCT-SYNONYMS, GENE-SYNONYMS
FORC82_RS17090	G6284	FORC82_RS17090	allE			GO-TERMS, PRODUCT-SYNONYMS, GENE-SYNONYMS, GENE-NAME
FORC82_RS17095	G6283			glycerate 3-kinase	glycerate 2-kinase 2	GO-TERMS, REACTIONS, PRODUCT-SYNONYMS, GENE-SYNONYMS, PRODUCT
FORC82_RS17120	G6276			HTH-type transcriptional repressor AllR	DNA-binding transcriptional repressor AllR	GO-TERMS, PRODUCT-SYNONYMS, GENE-SYNONYMS, PRODUCT
FORC82_RS17125	G6275	FORC82_RS17125	allA			GO-TERMS, PRODUCT-SYNONYMS, GENE-SYNONYMS, GENE-NAME
FORC82_RS17130	G6274			HTH-type transcriptional activator AllS	DNA-binding transcriptional activator AllS	GO-TERMS, PRODUCT-SYNONYMS, GENE-SYNONYMS, PRODUCT
FORC82_RS17135	EG11768	mnmH	selU	tRNA 2-selenouridine(34) synthase MnmH	tRNA 2-selenouridine synthase	GO-TERMS, REACTIONS, PRODUCT-SYNONYMS, GENE-SYNONYMS, PRODUCT, GENE-NAME
FORC82_RS17160	EG10849	FORC82_RS17160	rhsD	RHS repeat protein	protein RhsD	GO-TERMS, PRODUCT-SYNONYMS, PRODUCT, GENE-NAME
FORC82_RS17175	EG11542	FORC82_RS17175	tesA	multifunctional acyl-CoA thioesterase I/protease I/lysophospholipase L1	multifunctional acyl-CoA thioesterase I and protease I and lysophospholipase L1	GO-TERMS, REACTIONS, PRODUCT-SYNONYMS, GENE-SYNONYMS, PRODUCT, GENE-NAME
FORC82_RS17180	G6269	FORC82_RS17180	ybbO	NADP(+)-dependent aldehyde reductase	NADP+-dependent aldehyde reductase YbbO	GO-TERMS, REACTIONS, PRODUCT-SYNONYMS, PRODUCT, GENE-NAME
FORC82_RS17185	G6268	FORC82_RS17185	cnoX			GO-TERMS, PRODUCT-SYNONYMS, GENE-SYNONYMS, GENE-NAME
FORC82_RS17190	G6267			iron export ABC transporter permease subunit FetB	putative iron ABC exporter membrane subunit FetB	GO-TERMS, PRODUCT-SYNONYMS, GENE-SYNONYMS, PRODUCT
FORC82_RS17195	G6266			iron ABC transporter ATP-binding protein FetA	putative iron ABC exporter ATP-binding subunit FetA	GO-TERMS, PRODUCT-SYNONYMS, GENE-SYNONYMS, PRODUCT
FORC82_RS17210	G6263			HTH-type transcriptional regulator CueR	DNA-binding transcriptional dual regulator CueR	GO-TERMS, PRODUCT-SYNONYMS, GENE-SYNONYMS, PRODUCT
FORC82_RS17220	G6261	FORC82_RS17220	glsA			GO-TERMS, REACTIONS, PRODUCT-SYNONYMS, GENE-SYNONYMS, GENE-NAME
FORC82_RS17230	G6259	higA	ybaQ	addiction module antidote protein, HigA family	DNA-binding transcriptional regulator YbaQ	GO-TERMS, PRODUCT-SYNONYMS, PRODUCT, GENE-NAME
FORC82_RS17250	EG11060	FORC82_RS17250	ushA	bifunctional UDP-sugar hydrolase/5'-nucleotidase	5'-nucleotidase / UDP-sugar hydrolase	GO-TERMS, REACTIONS, PRODUCT-SYNONYMS, PRODUCT, GENE-NAME
FORC82_RS17255	G6256	FORC82_RS17255	fsr	MFS transporter	fosmidomycin efflux pump	GO-TERMS, REACTIONS, PRODUCT-SYNONYMS, PRODUCT, GENE-NAME
FORC82_RS17265	EG11102	FORC82_RS17265	gsk			GO-TERMS, REACTIONS, PRODUCT-SYNONYMS, GENE-NAME
FORC82_RS17270	EG11101	FORC82_RS17270	aes	acetyl esterase	acetylesterase	GO-TERMS, REACTIONS, PRODUCT-SYNONYMS, GENE-SYNONYMS, PRODUCT, GENE-NAME
FORC82_RS17275	EG10431	FORC82_RS17275	hemH			GO-TERMS, PRODUCT-SYNONYMS, GENE-SYNONYMS, PRODUCT, GENE-NAME
FORC82_RS17280	EG10032	FORC82_RS17280	adk			GO-TERMS, REACTIONS, PRODUCT-SYNONYMS, GENE-SYNONYMS, GENE-NAME
FORC82_RS17285	EG10461			molecular chaperone HtpG	chaperone protein HtpG	GO-TERMS, PRODUCT-SYNONYMS, PRODUCT
FORC82_RS17290	EG10834			recombination protein RecR	DNA repair protein RecR	GO-TERMS, PRODUCT-SYNONYMS, PRODUCT
FORC82_RS17305	EG10051	FORC82_RS17305	apt			GO-TERMS, REACTIONS, PRODUCT-SYNONYMS, GENE-NAME
FORC82_RS17315	EG10765	FORC82_RS17315	priC			GO-TERMS, PRODUCT-SYNONYMS, GENE-NAME
FORC82_RS17320	EG12830	FORC82_RS17320	ybaM	DUF2496 domain-containing protein	DUF2496 domain-containing protein YbaM	GO-TERMS, PRODUCT-SYNONYMS, PRODUCT, GENE-NAME
FORC82_RS17325	G6255			mechanosensitive channel MscK	potassium dependent, small conductance mechanosensitive channel	GO-TERMS, REACTIONS, PRODUCT-SYNONYMS, GENE-SYNONYMS, PRODUCT
FORC82_RS17330	EG12116	FORC82_RS17330	acrR	multidrug efflux transporter transcriptional repressor AcrR	DNA-binding transcriptional repressor AcrR	GO-TERMS, PRODUCT-SYNONYMS, GENE-SYNONYMS, PRODUCT, GENE-NAME
FORC82_RS17335	EG11703	FORC82_RS17335	acrA	multidrug efflux RND transporter periplasmic adaptor subunit AcrA	multidrug efflux pump membrane fusion lipoprotein AcrA	CPLX-RXNS, GO-TERMS, COMPLEXES, PRODUCT-SYNONYMS, GENE-SYNONYMS, PRODUCT, GENE-NAME
FORC82_RS17340	EG11704	FORC82_RS17340	acrB	multidrug efflux RND transporter permease subunit	multidrug efflux pump RND permease AcrB	GO-TERMS, PRODUCT-SYNONYMS, GENE-SYNONYMS, PRODUCT, GENE-NAME
FORC82_RS17345	EG12429					GO-TERMS, PRODUCT-SYNONYMS, GENE-SYNONYMS
FORC82_RS17350	EG10439	FORC82_RS17350	hha	hemolysin expression modulator Hha	haemolysin expression-modulating protein Hha	GO-TERMS, PRODUCT-SYNONYMS, PRODUCT, GENE-NAME
FORC82_RS17355	G58	FORC82_RS17355	maa			GO-TERMS, REACTIONS, PRODUCT-SYNONYMS, GENE-SYNONYMS, PRODUCT, GENE-NAME
FORC82_RS17380	G6251	FORC82_RS17380	ybaZ			GO-TERMS, PRODUCT-SYNONYMS, GENE-SYNONYMS, GENE-NAME
FORC82_RS17390	EG10995	FORC82_RS17390	tesB			GO-TERMS, REACTIONS, PRODUCT-SYNONYMS, GENE-NAME
FORC82_RS17395	EG11821			ammonium transporter AmtB	ammonia/ammonium transporter	GO-TERMS, REACTIONS, PRODUCT-SYNONYMS, GENE-SYNONYMS, PRODUCT
FORC82_RS17400	EG12191	FORC82_RS17400	glnK	P-II family nitrogen regulator	nitrogen regulator GlnK	GO-TERMS, PRODUCT-SYNONYMS, GENE-SYNONYMS, PRODUCT, GENE-NAME
FORC82_RS17415	G6247	FORC82_RS17415	decR	Lrp/AsnC family transcriptional regulator	DNA-binding transcriptional activator DecR	GO-TERMS, PRODUCT-SYNONYMS, GENE-SYNONYMS, PRODUCT, GENE-NAME
FORC82_RS17420	G6246					GO-TERMS, REACTIONS, PRODUCT-SYNONYMS
FORC82_RS17430	G6245			7-cyano-7-deazaguanine synthase QueC	7-cyano-7-deazaguanine synthase	GO-TERMS, REACTIONS, PRODUCT-SYNONYMS, GENE-SYNONYMS, PRODUCT
FORC82_RS17435	G6244	FORC82_RS17435	fadM	YbgC/FadM family acyl-CoA thioesterase	long-chain acyl-CoA thioesterase FadM	GO-TERMS, REACTIONS, PRODUCT-SYNONYMS, GENE-SYNONYMS, PRODUCT, GENE-NAME
FORC82_RS17440	G6243	FORC82_RS17440	ybaV	hypothetical protein	helix-hairpin-helix 3 family protein	GO-TERMS, PRODUCT-SYNONYMS, GENE-SYNONYMS, PRODUCT, GENE-NAME
FORC82_RS17445	G6242	FORC82_RS17445	ppiD	peptidylprolyl isomerase	periplasmic folding chaperone	GO-TERMS, REACTIONS, PRODUCT-SYNONYMS, GENE-SYNONYMS, PRODUCT, GENE-NAME
FORC82_RS17450	EG10467	FORC82_RS17450	hupB			GO-TERMS, PRODUCT-SYNONYMS, GENE-SYNONYMS, PRODUCT, GENE-NAME
FORC82_RS17455	EG10542	FORC82_RS17455	lon			GO-TERMS, REACTIONS, PRODUCT-SYNONYMS, GENE-SYNONYMS, GENE-NAME
FORC82_RS17460	EG10159	FORC82_RS17460	clpX			GO-TERMS, COMPLEXES, PRODUCT-SYNONYMS, GENE-SYNONYMS, GENE-NAME
FORC82_RS17465	EG10158	FORC82_RS17465	clpP	streptothricin N-acetyltransferase	ATP-dependent Clp protease proteolytic subunit	GO-TERMS, REACTIONS, PRODUCT-SYNONYMS, GENE-SYNONYMS, PRODUCT, GENE-NAME
FORC82_RS17470	EG11003	FORC82_RS17470	tig			GO-TERMS, REACTIONS, PRODUCT-SYNONYMS, GENE-NAME
FORC82_RS17475	EG10125			transcriptional regulator BolA	DNA-binding transcriptional dual regulator BolA	GO-TERMS, PRODUCT-SYNONYMS, PRODUCT
FORC82_RS17485	EG12183			muropeptide MFS transporter AmpG	muropeptide:H+ symporter	GO-TERMS, REACTIONS, PRODUCT-SYNONYMS, PRODUCT
FORC82_RS17490	EG10178	FORC82_RS17490	cyoA	cytochrome o ubiquinol oxidase subunit II	cytochrome bo3 ubiquinol oxidase subunit 2	CPLX-RXNS, GO-TERMS, COMPLEXES, PRODUCT-SYNONYMS, PRODUCT, GENE-NAME
FORC82_RS17495	EG10179	FORC82_RS17495	cyoB	cytochrome o ubiquinol oxidase subunit I	cytochrome bo3 ubiquinol oxidase subunit 1	GO-TERMS, PRODUCT-SYNONYMS, PRODUCT, GENE-NAME
FORC82_RS17500	EG10180	FORC82_RS17500	cyoC	cytochrome o ubiquinol oxidase subunit III	cytochrome bo3 ubiquinol oxidase subunit 3	GO-TERMS, PRODUCT-SYNONYMS, PRODUCT, GENE-NAME
FORC82_RS17505	EG10181	FORC82_RS17505	cyoD	cytochrome o ubiquinol oxidase subunit IV	cytochrome bo3 ubiquinol oxidase subunit 4	GO-TERMS, PRODUCT-SYNONYMS, PRODUCT, GENE-NAME
FORC82_RS17510	EG10182	FORC82_RS17510	cyoE	protoheme IX farnesyltransferase	heme O synthase	GO-TERMS, REACTIONS, PRODUCT-SYNONYMS, PRODUCT, GENE-NAME
FORC82_RS17540	G6239	FORC82_RS17540	panE			GO-TERMS, PRODUCT-SYNONYMS, GENE-SYNONYMS, GENE-NAME
FORC82_RS17545	G198			protein deglycase YajL	protein/nucleic acid deglycase 3	GO-TERMS, REACTIONS, PRODUCT-SYNONYMS, GENE-SYNONYMS, PRODUCT
FORC82_RS17550	G6238			tRNA 4-thiouridine(8) synthase ThiI	tRNA uridine 4-sulfurtransferase	GO-TERMS, REACTIONS, PRODUCT-SYNONYMS, GENE-SYNONYMS, PRODUCT
FORC82_RS17555	EG11098			exodeoxyribonuclease VII small subunit	exodeoxyribonuclease VII subunit XseB	CPLX-RXNS, GO-TERMS, COMPLEXES, REACTIONS, PRODUCT-SYNONYMS, GENE-SYNONYMS, PRODUCT
FORC82_RS17560	EG10508			(2E,6E)-farnesyl diphosphate synthase	geranyl diphosphate/farnesyl diphosphate synthase	GO-TERMS, REACTIONS, PRODUCT-SYNONYMS, PRODUCT
FORC82_RS17565	G6237	FORC82_RS17565	dxs			GO-TERMS, PRODUCT-SYNONYMS, GENE-SYNONYMS, GENE-NAME
FORC82_RS17570	G6236	FORC82_RS17570	yajO			GO-TERMS, REACTIONS, PRODUCT-SYNONYMS, GENE-NAME
FORC82_RS17575	EG10704	FORC82_RS17575	pgpA			GO-TERMS, REACTIONS, PRODUCT-SYNONYMS, GENE-SYNONYMS, GENE-NAME
FORC82_RS17585	EG10666			transcription antitermination factor NusB	transcription antitermination protein NusB	GO-TERMS, COMPLEXES, PRODUCT-SYNONYMS, GENE-SYNONYMS, PRODUCT
FORC82_RS17590	EG11322	FORC82_RS17590	ribE			GO-TERMS, PRODUCT-SYNONYMS, GENE-SYNONYMS, GENE-NAME
FORC82_RS17595	EG11321			bifunctional diaminohydroxyphosphoribosylaminopyrimidine deaminase/5-amino-6-(5-phosphoribosylamino)uracil reductase RibD	fused diaminohydroxyphosphoribosylaminopyrimidine deaminase / 5-amino-6-(5-phosphoribosylamino)uracil reductase	GO-TERMS, REACTIONS, PRODUCT-SYNONYMS, GENE-SYNONYMS, PRODUCT
FORC82_RS17600	EG11320			transcriptional regulator NrdR	NrdR transcriptional repressor	GO-TERMS, PRODUCT-SYNONYMS, GENE-SYNONYMS, PRODUCT
FORC82_RS17610	EG11035	FORC82_RS17610	tsx			GO-TERMS, REACTIONS, PRODUCT-SYNONYMS, GENE-SYNONYMS, GENE-NAME
FORC82_RS17635	EG10996	FORC82_RS17635	tgt	tRNA guanosine(34) transglycosylase Tgt	tRNA-guanine transglycosylase	GO-TERMS, PRODUCT-SYNONYMS, GENE-SYNONYMS, PRODUCT, GENE-NAME
FORC82_RS17640	EG10812			tRNA preQ1(34) S-adenosylmethionine ribosyltransferase-isomerase QueA	tRNA preQ134 S-adenosylmethionine ribosyltransferase-isomerase	GO-TERMS, REACTIONS, PRODUCT-SYNONYMS, GENE-SYNONYMS, PRODUCT
FORC82_RS17645	EG11095	FORC82_RS17645	acpH	ACP phosphodiesterase	acyl carrier protein phosphodiesterase	GO-TERMS, REACTIONS, PRODUCT-SYNONYMS, GENE-SYNONYMS, PRODUCT, GENE-NAME
FORC82_RS17660	EG12168			branched-chain amino acid transporter carrier protein BrnQ	branched chain amino acid transporter BrnQ	GO-TERMS, REACTIONS, PRODUCT-SYNONYMS, GENE-SYNONYMS, PRODUCT
FORC82_RS17665	EG10733			phosphate regulon sensor histidine kinase PhoR	sensor histidine kinase PhoR	GO-TERMS, REACTIONS, PRODUCT-SYNONYMS, GENE-SYNONYMS, PRODUCT
FORC82_RS17670	EG10728			phosphate response regulator transcription factor PhoB	DNA-binding transcriptional dual regulator PhoB	GO-TERMS, PRODUCT-SYNONYMS, GENE-SYNONYMS, PRODUCT
FORC82_RS17690	EG11288	FORC82_RS17690	mak			GO-TERMS, REACTIONS, PRODUCT-SYNONYMS, GENE-SYNONYMS, GENE-NAME
FORC82_RS17695	EG12158			recombination-associated protein RdgC	nucleoid-associated protein RdgC	GO-TERMS, PRODUCT-SYNONYMS, GENE-SYNONYMS, PRODUCT
FORC82_RS17710	EG12159			pyrimidine/purine nucleoside phosphorylase	nucleoside phosphorylase PpnP	GO-TERMS, REACTIONS, PRODUCT-SYNONYMS, GENE-SYNONYMS, PRODUCT
FORC82_RS17725	EG10082			shikimate kinase AroL	shikimate kinase 2	GO-TERMS, REACTIONS, PRODUCT-SYNONYMS, PRODUCT
FORC82_RS17735	EG10769	FORC82_RS17735	proC			GO-TERMS, REACTIONS, PRODUCT-SYNONYMS, GENE-SYNONYMS, GENE-NAME
FORC82_RS17740	EG11257	adrA	dgcC	diguanylate cyclase AdrA	diguanylate cyclase DgcC	GO-TERMS, REACTIONS, PRODUCT-SYNONYMS, GENE-SYNONYMS, PRODUCT, GENE-NAME
FORC82_RS17750	EG10727	FORC82_RS17750	phoA			GO-TERMS, REACTIONS, PRODUCT-SYNONYMS, GENE-SYNONYMS, GENE-NAME
FORC82_RS17755	EG11256			anti-adapter protein IraP	anti-adaptor protein for sigmaS stabilization	GO-TERMS, PRODUCT-SYNONYMS, GENE-SYNONYMS, PRODUCT
FORC82_RS17760	EG10213	FORC82_RS17760	ddlA			GO-TERMS, REACTIONS, PRODUCT-SYNONYMS, PRODUCT, GENE-NAME
FORC82_RS17775	G6227	FORC82_RS17775	yaiW	surface-exposed outer membrane lipoprotein YaiW	surface-exposed outer membrane lipoprotein	GO-TERMS, PRODUCT-SYNONYMS, PRODUCT, GENE-NAME
FORC82_RS17780	EG10928			peptide antibiotic transporter SbmA	peptide antibiotic/peptide nucleic acid transporter	GO-TERMS, REACTIONS, PRODUCT-SYNONYMS, PRODUCT
FORC82_RS17785	EG12867			D-alanyl-D-alanine- carboxypeptidase/endopeptidase AmpH	peptidoglycan DD-carboxypeptidase/peptidoglycan DD-endopeptidase	GO-TERMS, REACTIONS, PRODUCT-SYNONYMS, GENE-SYNONYMS, PRODUCT
FORC82_RS17790	G6226			hydrogen peroxide resistance inhibitor IprA	putative DNA-binding transcriptional regulator IprA	GO-TERMS, PRODUCT-SYNONYMS, GENE-SYNONYMS, PRODUCT
FORC82_RS17800	EG10428	FORC82_RS17800	hemB			GO-TERMS, PRODUCT-SYNONYMS, GENE-SYNONYMS, GENE-NAME
FORC82_RS17805	EG12423	FORC82_RS17805	tauD			GO-TERMS, REACTIONS, PRODUCT-SYNONYMS, GENE-SYNONYMS, GENE-NAME
FORC82_RS17810	G6219			taurine ABC transporter permease TauC	taurine ABC transporter membrane subunit	CPLX-RXNS, GO-TERMS, COMPLEXES, PRODUCT-SYNONYMS, GENE-SYNONYMS, PRODUCT
FORC82_RS17815	G6218	FORC82_RS17815	tauB	taurine ABC transporter ATP-binding subunit	taurine ABC transporter ATP binding subunit	GO-TERMS, PRODUCT-SYNONYMS, GENE-SYNONYMS, PRODUCT, GENE-NAME
FORC82_RS17820	G6217	FORC82_RS17820	tauA	taurine ABC transporter substrate-binding protein	taurine ABC transporter periplasmic binding protein	GO-TERMS, PRODUCT-SYNONYMS, GENE-SYNONYMS, PRODUCT, GENE-NAME
FORC82_RS17835	G6208	FORC82_RS17835	frmB			GO-TERMS, REACTIONS, PRODUCT-SYNONYMS, GENE-SYNONYMS, PRODUCT, GENE-NAME
FORC82_RS17845	G6206	FORC82_RS17845	mhpT	3-(3-hydroxy-phenyl)propionate transporter	3-hydroxyphenylpropionate/3-hydroxycinnamate:H+ symporter	GO-TERMS, REACTIONS, PRODUCT-SYNONYMS, GENE-SYNONYMS, PRODUCT, GENE-NAME
FORC82_RS17850	G6205	dmpG	mhpE			GO-TERMS, PRODUCT-SYNONYMS, PRODUCT, GENE-NAME
FORC82_RS17855	M014	FORC82_RS17855	mhpF	acetaldehyde dehydrogenase (acetylating)	acetaldehyde dehydrogenase (acetylating) MhpF	GO-TERMS, REACTIONS, PRODUCT-SYNONYMS, PRODUCT, GENE-NAME
FORC82_RS17860	M013			2-keto-4-pentenoate hydratase	2-hydroxypentadienoate hydratase	GO-TERMS, REACTIONS, PRODUCT-SYNONYMS, GENE-SYNONYMS, PRODUCT
FORC82_RS17865	M012	FORC82_RS17865	mhpC	2-hydroxy-6-oxononadienedioate/2-hydroxy-6- oxononatrienedioate hydrolase	2-hydroxy-6-ketonona-2,4-dienedioate hydrolase	GO-TERMS, REACTIONS, PRODUCT-SYNONYMS, PRODUCT, GENE-NAME
FORC82_RS17870	M011	FORC82_RS17870	mhpB	2,3-dihydroxyphenylpropionate/2, 3-dihydroxicinnamic acid 1,2-dioxygenase	3-carboxyethylcatechol 2,3-dioxygenase	GO-TERMS, REACTIONS, PRODUCT-SYNONYMS, PRODUCT, GENE-NAME
FORC82_RS17875	M010	FORC82_RS17875	mhpA	bifunctional 3-(3-hydroxy-phenyl)propionate/3-hydroxycinnamic acid hydroxylase	3-(3-hydroxyphenyl)propanoate hydroxylase	GO-TERMS, PRODUCT-SYNONYMS, PRODUCT, GENE-NAME
FORC82_RS17885	EG10525	FORC82_RS17885	lacI	LacI family DNA-binding transcriptional regulator	DNA-binding transcriptional repressor LacI	GO-TERMS, PRODUCT-SYNONYMS, PRODUCT, GENE-NAME
FORC82_RS17890	EG10527	FORC82_RS17890	lacZ			GO-TERMS, REACTIONS, PRODUCT-SYNONYMS, PRODUCT, GENE-NAME
FORC82_RS17895	EG10526	FORC82_RS17895	lacY			GO-TERMS, REACTIONS, PRODUCT-SYNONYMS, GENE-NAME
FORC82_RS17900	EG10524	FORC82_RS17900	lacA			GO-TERMS, REACTIONS, PRODUCT-SYNONYMS, PRODUCT, GENE-NAME
FORC82_RS17910	EG10175					GO-TERMS, REACTIONS, PRODUCT-SYNONYMS, GENE-SYNONYMS
FORC82_RS17915	EG10176	FORC82_RS17915	cynT	carbonic anhydrase	carbonic anhydrase 1	GO-TERMS, REACTIONS, PRODUCT-SYNONYMS, PRODUCT, GENE-NAME
FORC82_RS17920	EG11421			transcriptional regulator CynR	DNA-binding transcriptional dual regulator CynR	PRODUCT-SYNONYMS, PRODUCT
FORC82_RS17925	EG11326			cytosine deaminase	cytosine/isoguanine deaminase	GO-TERMS, REACTIONS, PRODUCT-SYNONYMS, PRODUCT
FORC82_RS17930	EG11327			cytosine permease	cytosine transporter	GO-TERMS, REACTIONS, PRODUCT-SYNONYMS, PRODUCT
FORC82_RS17935	G6200			propionate--CoA ligase	propionyl-CoA synthetase	GO-TERMS, REACTIONS, PRODUCT-SYNONYMS, GENE-SYNONYMS, PRODUCT
FORC82_RS17940	G6199					GO-TERMS, PRODUCT-SYNONYMS, GENE-SYNONYMS, PRODUCT
FORC82_RS17945	G6198	FORC82_RS17945	prpC			GO-TERMS, PRODUCT-SYNONYMS, GENE-SYNONYMS, GENE-NAME
FORC82_RS17950	G6196			methylisocitrate lyase	2-methylisocitrate lyase	GO-TERMS, REACTIONS, PRODUCT-SYNONYMS, GENE-SYNONYMS, PRODUCT
FORC82_RS17955	G6195			propionate catabolism operon regulatory protein PrpR	DNA-binding transcriptional dual regulator PrpR	GO-TERMS, PRODUCT-SYNONYMS, GENE-SYNONYMS, PRODUCT
FORC82_RS17980	G6190	FORC82_RS17980	yahK	NADPH-dependent aldehyde reductase YahK	aldehyde reductase, NADPH-dependent	GO-TERMS, REACTIONS, PRODUCT-SYNONYMS, PRODUCT, GENE-NAME
FORC82_RS18030	EG11236	FORC82_RS18030	pdeL	EAL domain-containing protein	DNA-binding transcriptional activator/c-di-GMP phosphodiesterase PdeL	GO-TERMS, REACTIONS, PRODUCT-SYNONYMS, GENE-SYNONYMS, PRODUCT, GENE-NAME
FORC82_RS18040	EG10112	FORC82_RS18040	betT	choline BCCT transporter BetT	choline:H+ symporter	GO-TERMS, REACTIONS, PRODUCT-SYNONYMS, PRODUCT, GENE-NAME
FORC82_RS18045	EG10111			transcriptional regulator BetI	DNA-binding transcriptional repressor BetI	GO-TERMS, PRODUCT-SYNONYMS, PRODUCT
FORC82_RS18050	EG10110			betaine-aldehyde dehydrogenase	betaine aldehyde dehydrogenase	GO-TERMS, REACTIONS, PRODUCT-SYNONYMS, PRODUCT
FORC82_RS18055	EG10109					GO-TERMS, REACTIONS, PRODUCT-SYNONYMS
FORC82_RS18075	G6176	FORC82_RS18075	ykgE	(Fe-S)-binding protein	putative lactate utilization oxidoreductase YkgE	GO-TERMS, PRODUCT-SYNONYMS, PRODUCT, GENE-NAME
FORC82_RS18085	G6174	FORC82_RS18085	rclA	pyridine nucleotide-disulfide oxidoreductase	cupric reductase RclA	GO-TERMS, REACTIONS, PRODUCT-SYNONYMS, GENE-SYNONYMS, PRODUCT, GENE-NAME
FORC82_RS18090	G6173	FORC82_RS18090	rclB	DUF1471 domain-containing protein	DUF1471 domain-containing protein RclB	GO-TERMS, PRODUCT-SYNONYMS, GENE-SYNONYMS, PRODUCT, GENE-NAME
FORC82_RS18095	G6171	FORC82_RS18095	rclC	DUF417 domain-containing protein	reactive chlorine species resistance protein C	GO-TERMS, PRODUCT-SYNONYMS, GENE-SYNONYMS, PRODUCT, GENE-NAME
FORC82_RS18125	G6167	FORC82_RS18125	ykgM	type B 50S ribosomal protein L31	50S ribosomal subunit protein L31B	GO-TERMS, PRODUCT-SYNONYMS, PRODUCT, GENE-NAME
FORC82_RS18130	G0-10434	FORC82_RS18130	ykgO	50S ribosomal protein L36	50S ribosomal subunit protein L36B	GO-TERMS, PRODUCT-SYNONYMS, PRODUCT, GENE-NAME
FORC82_RS18140	G6165	FORC82_RS18140	ecpR	LuxR family transcriptional regulator	DNA-binding transcriptional dual regulator MatA	GO-TERMS, PRODUCT-SYNONYMS, GENE-SYNONYMS, PRODUCT, GENE-NAME
FORC82_RS18145	G6164	FORC82_RS18145	ecpA	common pilus major fimbrillin subunit EcpA	common pilus major subunit	PRODUCT-SYNONYMS, GENE-SYNONYMS, PRODUCT, GENE-NAME
FORC82_RS18180	G6158	FORC82_RS18180	yagU	DUF1440 domain-containing protein	inner membrane protein that contributes to acid resistance	GO-TERMS, PRODUCT-SYNONYMS, PRODUCT, GENE-NAME
FORC82_RS18200	G6154	FORC82_RS18200	paoD	XdhC family protein	molybdenum cofactor insertion chaperone PaoD	GO-TERMS, PRODUCT-SYNONYMS, GENE-SYNONYMS, PRODUCT, GENE-NAME
FORC82_RS18225	EG10737	FORC82_RS18225	pinE	site-specific DNA recombinase	e14 prophage; site-specific DNA recombinase	GO-TERMS, REACTIONS, PRODUCT-SYNONYMS, GENE-SYNONYMS, PRODUCT, GENE-NAME
FORC82_RS18325	EG10767					GO-TERMS, PRODUCT-SYNONYMS, GENE-SYNONYMS
FORC82_RS18330	EG10768	FORC82_RS18330	proB			GO-TERMS, PRODUCT-SYNONYMS, GENE-SYNONYMS, GENE-NAME
FORC82_RS18335	EG10729			phosphoporin PhoE	outer membrane porin PhoE	GO-TERMS, REACTIONS, PRODUCT-SYNONYMS, GENE-SYNONYMS, PRODUCT
FORC82_RS18345	EG11091			esterase FrsA	fermentation-respiration switch protein	GO-TERMS, PRODUCT-SYNONYMS, GENE-SYNONYMS, PRODUCT
FORC82_RS18350	EG10414	FORC82_RS18350	gpt	xanthine phosphoribosyltransferase	xanthine-guanine phsophoribosyltransferase	GO-TERMS, REACTIONS, PRODUCT-SYNONYMS, GENE-SYNONYMS, PRODUCT, GENE-NAME
FORC82_RS18375	G6117	FORC82_RS18375	yafO	type II toxin-antitoxin system YafO family toxin	ribosome-dependent mRNA interferase toxin YafO	GO-TERMS, REACTIONS, PRODUCT-SYNONYMS, PRODUCT, GENE-NAME
FORC82_RS18380	G6116			type I toxin-antitoxin system antitoxin YafN	antitoxin YafN	GO-TERMS, PRODUCT-SYNONYMS, PRODUCT
FORC82_RS18385	G6115	FORC82_RS18385	dinB			GO-TERMS, REACTIONS, PRODUCT-SYNONYMS, GENE-SYNONYMS, GENE-NAME
FORC82_RS18400	G6112	FORC82_RS18400	rayT	transposase	REP-associated tyrosine transposase	GO-TERMS, REACTIONS, PRODUCT-SYNONYMS, GENE-SYNONYMS, PRODUCT, GENE-NAME
FORC82_RS18410	G6110	FORC82_RS18410	dinJ	type II toxin-antitoxin system antitoxin DinJ	antitoxin/DNA-binding transcriptional repressor DinJ	GO-TERMS, COMPLEXES, PRODUCT-SYNONYMS, GENE-SYNONYMS, PRODUCT, GENE-NAME
FORC82_RS18415	G6109	FORC82_RS18415	yafQ	type II toxin-antitoxin system mRNA interferase toxin YafQ	ribosome-dependent mRNA interferase toxin YafQ	GO-TERMS, REACTIONS, PRODUCT-SYNONYMS, PRODUCT, GENE-NAME
FORC82_RS18430	G6106	lpcA	gmhA			GO-TERMS, PRODUCT-SYNONYMS, GENE-SYNONYMS, GENE-NAME
FORC82_RS18435	G6105	FORC82_RS18435	fadE			GO-TERMS, REACTIONS, PRODUCT-SYNONYMS, GENE-SYNONYMS, GENE-NAME
FORC82_RS18440	G6104	FORC82_RS18440	ivy	C-lysozyme inhibitor	periplasmic chaperone, inhibitor of vertebrate C-type lysozyme	GO-TERMS, PRODUCT-SYNONYMS, GENE-SYNONYMS, PRODUCT, GENE-NAME
FORC82_RS18445	G6103	FORC82_RS18445	yafV			GO-TERMS, PRODUCT-SYNONYMS, GENE-NAME
FORC82_RS18505	EG10243	FORC82_RS18505	dnaQ			GO-TERMS, COMPLEXES, REACTIONS, PRODUCT-SYNONYMS, GENE-SYNONYMS, PRODUCT, GENE-NAME
FORC82_RS18510	EG10860	FORC82_RS18510	rnhA			GO-TERMS, REACTIONS, PRODUCT-SYNONYMS, GENE-SYNONYMS, GENE-NAME
FORC82_RS18520	G6099	FORC82_RS18520	gloB	hydroxyacylglutathione hydrolase	hydroxyacylglutathione hydrolase GloB	GO-TERMS, REACTIONS, PRODUCT-SYNONYMS, GENE-SYNONYMS, PRODUCT, GENE-NAME
FORC82_RS18525	EG10246	FORC82_RS18525	mltD	murein transglycosylase D	membrane-bound lytic murein transglycosylase D	GO-TERMS, REACTIONS, PRODUCT-SYNONYMS, GENE-SYNONYMS, PRODUCT, GENE-NAME
FORC82_RS18540	EG11649	FORC82_RS18540	yafC	LysR family transcriptional regulator	LysR family transcriptional regulator YafC	GO-TERMS, PRODUCT-SYNONYMS, PRODUCT, GENE-NAME
FORC82_RS18545	EG11648			2,5-didehydrogluconate reductase DkgB	methylglyoxal reductase DkgB	GO-TERMS, REACTIONS, PRODUCT-SYNONYMS, GENE-SYNONYMS, PRODUCT
FORC82_RS18580	EG11736			D-glycero-beta-D-manno-heptose 1,7-bisphosphate 7-phosphatase	D-glycero-beta-D-manno-heptose-1,7-bisphosphate 7-phosphatase	GO-TERMS, REACTIONS, PRODUCT-SYNONYMS, GENE-SYNONYMS, PRODUCT
FORC82_RS18585	EG11621			D-methionine ABC transporter, ATP-binding protein	L-methionine/D-methionine ABC transporter ATP binding subunit	CPLX-RXNS, GO-TERMS, COMPLEXES, REACTIONS, PRODUCT-SYNONYMS, GENE-SYNONYMS, PRODUCT
FORC82_RS18590	EG11737	FORC82_RS18590	metI	methionine ABC transporter	L-methionine/D-methionine ABC transporter membrane subunit	GO-TERMS, REACTIONS, PRODUCT-SYNONYMS, GENE-SYNONYMS, PRODUCT, GENE-NAME
FORC82_RS18595	EG11504	FORC82_RS18595	metQ	methionine ABC transporter substrate-binding protein MetQ	L-methionine/D-methionine ABC transporter membrane anchored binding protein	GO-TERMS, REACTIONS, PRODUCT-SYNONYMS, GENE-SYNONYMS, PRODUCT, GENE-NAME
FORC82_RS18600	EG11502			Rcs stress response system protein RcsF	sensor lipoprotein RcsF	GO-TERMS, PRODUCT-SYNONYMS, PRODUCT
FORC82_RS18605	EG11503	tsaA	trmO	tRNA (N6-threonylcarbamoyladenosine(37)-N6)-methyltransferase TrmO	tRNA m6t6A37 methyltransferase	GO-TERMS, REACTIONS, PRODUCT-SYNONYMS, GENE-SYNONYMS, PRODUCT, GENE-NAME
FORC82_RS18610	EG10770					GO-TERMS, REACTIONS, PRODUCT-SYNONYMS, GENE-SYNONYMS, PRODUCT
FORC82_RS18620	EG12137			envelope stress response activation lipoprotein NlpE	sensor lipoprotein NlpE	GO-TERMS, PRODUCT-SYNONYMS, GENE-SYNONYMS, PRODUCT
FORC82_RS18625	EG12354	FORC82_RS18625	arfB	aminoacyl-tRNA hydrolase	peptidyl-tRNA hydrolase, ribosome rescue factor	GO-TERMS, REACTIONS, PRODUCT-SYNONYMS, GENE-SYNONYMS, PRODUCT, GENE-NAME
FORC82_RS18640	G6097	FORC82_RS18640	rof	Rho-binding antiterminator	modulator of Rho-dependent transcription termination	GO-TERMS, PRODUCT-SYNONYMS, GENE-SYNONYMS, PRODUCT, GENE-NAME
FORC82_RS18655	G6094	FORC82_RS18655	ldcC	lysine decarboxylase LdcC	lysine decarboxylase 2	GO-TERMS, REACTIONS, PRODUCT-SYNONYMS, GENE-SYNONYMS, PRODUCT, GENE-NAME
FORC82_RS18660	EG11647			acetyl-CoA carboxylase carboxyl transferase subunit alpha	acetyl-CoA carboxyltransferase subunit alpha	CPLX-RXNS, GO-TERMS, COMPLEXES, REACTIONS, PRODUCT-SYNONYMS, PRODUCT
FORC82_RS18665	EG10238	FORC82_RS18665	dnaE			GO-TERMS, REACTIONS, PRODUCT-SYNONYMS, GENE-SYNONYMS, PRODUCT, GENE-NAME
FORC82_RS18670	EG10861	FORC82_RS18670	rnhB	ribonuclease HII	RNase HII	GO-TERMS, REACTIONS, PRODUCT-SYNONYMS, PRODUCT, GENE-NAME
FORC82_RS18675	EG10546	FORC82_RS18675	lpxB	lipid-A-disaccharide synthase	lipid A disaccharide synthase	GO-TERMS, REACTIONS, PRODUCT-SYNONYMS, GENE-SYNONYMS, PRODUCT, GENE-NAME
FORC82_RS18680	EG10545	FORC82_RS18680	lpxA	acyl-ACP--UDP-N-acetylglucosamine O-acyltransferase	acyl-[acyl-carrier-protein]--UDP-N-acetylglucosamine O-acyltransferase	GO-TERMS, REACTIONS, PRODUCT-SYNONYMS, PRODUCT, GENE-NAME
FORC82_RS18685	EG11284			3-hydroxyacyl-ACP dehydratase FabZ	3-hydroxy-acyl-[acyl-carrier-protein] dehydratase	GO-TERMS, REACTIONS, PRODUCT-SYNONYMS, GENE-SYNONYMS, PRODUCT
FORC82_RS18690	EG10316					GO-TERMS, REACTIONS, PRODUCT-SYNONYMS, GENE-SYNONYMS, PRODUCT
FORC82_RS18695	EG10455	FORC82_RS18695	skp	molecular chaperone Skp	periplasmic chaperone Skp	GO-TERMS, PRODUCT-SYNONYMS, GENE-SYNONYMS, PRODUCT, GENE-NAME
FORC82_RS18705	EG12436			sigma E protease regulator RseP	intramembrane zinc metalloprotease RseP	GO-TERMS, REACTIONS, PRODUCT-SYNONYMS, GENE-SYNONYMS, PRODUCT
FORC82_RS18710	EG10139			phosphatidate cytidylyltransferase	CDP-diglyceride synthetase	GO-TERMS, REACTIONS, PRODUCT-SYNONYMS, GENE-SYNONYMS, PRODUCT
FORC82_RS18715	G6092	FORC82_RS18715	uppS	(2E,6E)-farnesyl-diphosphate-specific ditrans,polycis-undecaprenyl-diphosphate synthase	ditrans,polycis-undecaprenyl-diphosphate synthase [(2E,6E)-farnesyl-diphosphate specific]	GO-TERMS, PRODUCT-SYNONYMS, GENE-SYNONYMS, PRODUCT, GENE-NAME
FORC82_RS18720	EG12715	FORC82_RS18720	dxr	1-deoxy-D-xylulose-5-phosphate reductoisomerase	1-deoxy-D-xylulose 5-phosphate reductoisomerase	GO-TERMS, REACTIONS, PRODUCT-SYNONYMS, GENE-SYNONYMS, PRODUCT, GENE-NAME
FORC82_RS18725	EG10335	FORC82_RS18725	frr	ribosome recycling factor	ribosome-recycling factor	GO-TERMS, PRODUCT-SYNONYMS, GENE-SYNONYMS, PRODUCT, GENE-NAME
FORC82_RS18730	EG11539	FORC82_RS18730	pyrH			GO-TERMS, PRODUCT-SYNONYMS, GENE-SYNONYMS, GENE-NAME
FORC82_RS18735	EG11033	FORC82_RS18735	tsf	elongation factor Ts	protein chain elongation factor EF-Ts	GO-TERMS, PRODUCT-SYNONYMS, PRODUCT, GENE-NAME
FORC82_RS18745	EG10570			type I methionyl aminopeptidase	methionine aminopeptidase	GO-TERMS, REACTIONS, PRODUCT-SYNONYMS, PRODUCT
FORC82_RS18750	EG11411			bifunctional uridylyltransferase/uridylyl-removing protein GlnD	PII uridylyltransferase / uridylyl removing enzyme	GO-TERMS, REACTIONS, PRODUCT-SYNONYMS, GENE-SYNONYMS, PRODUCT
FORC82_RS18755	EG10207			2,3,4,5-tetrahydropyridine-2,6-dicarboxylate N-succinyltransferase	tetrahydrodipicolinate succinylase	GO-TERMS, REACTIONS, PRODUCT-SYNONYMS, GENE-SYNONYMS, PRODUCT
FORC82_RS18760	EG12337					GO-TERMS, PRODUCT-SYNONYMS
FORC82_RS18775	EG12335	FORC82_RS18775	cdaR	CdaR family transcriptional regulator	DNA-binding transcriptional activator CdaR	GO-TERMS, PRODUCT-SYNONYMS, GENE-SYNONYMS, PRODUCT, GENE-NAME
FORC82_RS18780	EG10463			serine endoprotease DegP	periplasmic serine endoprotease DegP	GO-TERMS, REACTIONS, PRODUCT-SYNONYMS, GENE-SYNONYMS, PRODUCT
FORC82_RS18785	EG10225	FORC82_RS18785	dgt	dGTPase	dGTP triphosphohydrolase	GO-TERMS, REACTIONS, PRODUCT-SYNONYMS, GENE-SYNONYMS, PRODUCT, GENE-NAME
FORC82_RS18790	EG11090	mtnN	mtn			GO-TERMS, REACTIONS, PRODUCT-SYNONYMS, GENE-SYNONYMS, GENE-NAME
FORC82_RS18795	EG12334			vitamin B12 ABC transporter substrate-binding protein BtuF	vitamin B12 ABC transporter periplasmic binding protein	CPLX-RXNS, GO-TERMS, COMPLEXES, REACTIONS, PRODUCT-SYNONYMS, GENE-SYNONYMS, PRODUCT
FORC82_RS18805	EG12332					GO-TERMS, PRODUCT-SYNONYMS, GENE-SYNONYMS
FORC82_RS18815	EG12331			H(+)/Cl(-) exchange transporter ClcA	chloride:H+ antiporter ClcA	GO-TERMS, REACTIONS, PRODUCT-SYNONYMS, GENE-SYNONYMS, PRODUCT
FORC82_RS18820	EG10432	FORC82_RS18820	hemL			GO-TERMS, PRODUCT-SYNONYMS, GENE-SYNONYMS, GENE-NAME
FORC82_RS18825	EG10303			Fe(3+)-hydroxamate ABC transporter permease FhuB	iron(III) hydroxamate ABC transporter membrane subunit	CPLX-RXNS, GO-TERMS, COMPLEXES, PRODUCT
FORC82_RS18830	EG10305			Fe(3+)-hydroxamate ABC transporter substrate-binding protein FhuD	iron(III) hydroxamate ABC transporter periplasmic binding protein	GO-TERMS, PRODUCT
FORC82_RS18835	EG10304			Fe3+-hydroxamate ABC transporter ATP-binding protein FhuC	iron(III) hydroxamate ABC transporter ATP binding subunit	GO-TERMS, REACTIONS, PRODUCT
FORC82_RS18840	EG10302			ferrichrome porin FhuA	ferrichrome outer membrane transporter/phage receptor	CPLX-RXNS, GO-TERMS, COMPLEXES, PRODUCT-SYNONYMS, GENE-SYNONYMS, PRODUCT
FORC82_RS18845	EG10605	FORC82_RS18845	mrcB	bifunctional glycosyl transferase/transpeptidase	PBP1Bgamma	REACTIONS, PRODUCT-SYNONYMS, GENE-SYNONYMS, PRODUCT, GENE-NAME
FORC82_RS18855	EG12330	FORC82_RS18855	thpR			GO-TERMS, REACTIONS, PRODUCT-SYNONYMS, GENE-SYNONYMS, GENE-NAME
FORC82_RS18860	EG10949			DNA/RNA nuclease SfsA	putative DNA-binding transcriptional regulator of maltose metabolism	GO-TERMS, REACTIONS, PRODUCT-SYNONYMS, GENE-SYNONYMS, PRODUCT
FORC82_RS18865	EG10230	FORC82_RS18865	dksA			GO-TERMS, PRODUCT-SYNONYMS, GENE-SYNONYMS, GENE-NAME
FORC82_RS18870	EG11362	gluQRS	gluQ	tRNA glutamyl-Q(34) synthetase GluQRS	glutamyl-Q tRNAAsp synthetase	GO-TERMS, REACTIONS, PRODUCT-SYNONYMS, GENE-SYNONYMS, PRODUCT, GENE-NAME
FORC82_RS18875	EG10690	FORC82_RS18875	pcnB	polynucleotide adenylyltransferase PcnB	poly(A) polymerase I	GO-TERMS, REACTIONS, PRODUCT-SYNONYMS, PRODUCT, GENE-NAME
FORC82_RS18880	EG11374	FORC82_RS18880	folK	2-amino-4-hydroxy-6- hydroxymethyldihydropteridine diphosphokinase	2-amino-4-hydroxy-6-hydroxymethyldihydropteridine diphosphokinase	GO-TERMS, REACTIONS, PRODUCT-SYNONYMS, PRODUCT, GENE-NAME
FORC82_RS18885	EG12328	FORC82_RS18885	yadN	fimbrial protein	putative fimbrial protein YadN	GO-TERMS, PRODUCT-SYNONYMS, PRODUCT, GENE-NAME
FORC82_RS18890	EG11973	FORC82_RS18890	yadV	fimbrial chaperone	putative fimbrial chaperone YadV	GO-TERMS, PRODUCT-SYNONYMS, GENE-SYNONYMS, PRODUCT, GENE-NAME
FORC82_RS18895	EG11972	FORC82_RS18895	htrE	outer membrane usher protein	putative fimbrial usher protein HtrE	GO-TERMS, PRODUCT-SYNONYMS, PRODUCT, GENE-NAME
FORC82_RS18900	EG12327	FORC82_RS18900	yadM	fimbrial protein StaD	putative fimbrial protein YadM	GO-TERMS, PRODUCT-SYNONYMS, PRODUCT, GENE-NAME
FORC82_RS18910	EG12325	FORC82_RS18910	yadK	fimbrial protein	putative fimbrial protein YadK	GO-TERMS, PRODUCT-SYNONYMS, PRODUCT, GENE-NAME
FORC82_RS18915	EG11678	FORC82_RS18915	yadC	fimbrial-like adhesin	fimbrial tip-adhesin YadC	GO-TERMS, PRODUCT-SYNONYMS, PRODUCT, GENE-NAME
FORC82_RS18920	EG11675					GO-TERMS, REACTIONS, PRODUCT-SYNONYMS
FORC82_RS18925	EG11746	FORC82_RS18925	panC	pantoate--beta-alanine ligase	pantothenate synthetase	GO-TERMS, REACTIONS, PRODUCT-SYNONYMS, PRODUCT, GENE-NAME
FORC82_RS18930	EG11748	FORC82_RS18930	rpnC	Rpn family recombination-promoting nuclease/putative transposase	recombination-promoting nuclease RpnC	GO-TERMS, REACTIONS, PRODUCT-SYNONYMS, GENE-SYNONYMS, PRODUCT, GENE-NAME
FORC82_RS18935	EG11747			aspartate 1-decarboxylase	aspartate 1-decarboxylase proenzyme	GO-TERMS, REACTIONS, PRODUCT-SYNONYMS, PRODUCT
FORC82_RS18950	EG12321	FORC82_RS18950	yadH	ABC transporter permease	putative ABC transporter membrane subunit YadH	GO-TERMS, COMPLEXES, PRODUCT-SYNONYMS, PRODUCT, GENE-NAME
FORC82_RS18955	EG12320	FORC82_RS18955	yadG	ABC transporter ATP-binding protein	putative ABC transporter ATP-binding protein YadG	GO-TERMS, PRODUCT-SYNONYMS, PRODUCT, GENE-NAME
FORC82_RS18960	EG12319	FORC82_RS18960	can	carbonate dehydratase	carbonic anhydrase 2	GO-TERMS, REACTIONS, PRODUCT-SYNONYMS, GENE-SYNONYMS, PRODUCT, GENE-NAME
FORC82_RS18965	EG20098	FORC82_RS18965	hpt			GO-TERMS, REACTIONS, PRODUCT-SYNONYMS, GENE-NAME
FORC82_RS18970	EG10369	FORC82_RS18970	gcd	pyrroloquinoline quinone-dependent dehydrogenase	quinoprotein glucose dehydrogenase	GO-TERMS, REACTIONS, PRODUCT-SYNONYMS, PRODUCT, GENE-NAME
FORC82_RS18975	EG12318					GO-TERMS, REACTIONS, PRODUCT-SYNONYMS, GENE-SYNONYMS
FORC82_RS18985	EG10963	FORC82_RS18985	speE	polyamine aminopropyltransferase	spermidine synthase	GO-TERMS, REACTIONS, PRODUCT-SYNONYMS, PRODUCT, GENE-NAME
FORC82_RS18990	EG10962	FORC82_RS18990	speD	adenosylmethionine decarboxylase	S-adenosylmethionine decarboxylase proenzyme	GO-TERMS, REACTIONS, PRODUCT-SYNONYMS, PRODUCT, GENE-NAME
FORC82_RS19000	EG12316			bifunctional aconitate hydratase 2/2-methylisocitrate dehydratase	AcnB	GO-TERMS, REACTIONS, PRODUCT-SYNONYMS, GENE-SYNONYMS, PRODUCT
FORC82_RS19010	EG10543	lpdA	lpd	dihydrolipoyl dehydrogenase	lipoamide dehydrogenase	CPLX-RXNS, GO-TERMS, COMPLEXES, REACTIONS, PRODUCT-SYNONYMS, GENE-SYNONYMS, PRODUCT, GENE-NAME
FORC82_RS19015	EG10025	FORC82_RS19015	aceF	pyruvate dehydrogenase complex dihydrolipoyllysine-residue acetyltransferase	pyruvate dehydrogenase, E2 subunit	GO-TERMS, REACTIONS, PRODUCT-SYNONYMS, PRODUCT, GENE-NAME
FORC82_RS19020	EG10024			pyruvate dehydrogenase (acetyl-transferring), homodimeric type	pyruvate dehydrogenase E1 component	GO-TERMS, REACTIONS, PRODUCT-SYNONYMS, PRODUCT
FORC82_RS19025	EG11088			pyruvate dehydrogenase complex transcriptional repressor PdhR	DNA-binding transcriptional dual regulator PdhR	GO-TERMS, PRODUCT-SYNONYMS, GENE-SYNONYMS, PRODUCT
FORC82_RS19030	EG10084			aromatic amino acid transporter AroP	aromatic amino acid:H+ symporter AroP	GO-TERMS, REACTIONS, PRODUCT-SYNONYMS, GENE-SYNONYMS, PRODUCT
FORC82_RS19040	EG10041			1,6-anhydro-N-acetylmuramyl-L-alanine amidase AmpD	1,6-anhydro-N-acetylmuramoyl-L-alanine amidase	GO-TERMS, REACTIONS, PRODUCT-SYNONYMS, PRODUCT
FORC82_RS19045	EG11546	FORC82_RS19045	nadC	carboxylating nicotinate-nucleotide diphosphorylase	quinolinate phosphoribosyltransferase (decarboxylating)	GO-TERMS, PRODUCT-SYNONYMS, PRODUCT, GENE-NAME
FORC82_RS19065	EG10422					GO-TERMS, PRODUCT-SYNONYMS
FORC82_RS19070	EG12312	FORC82_RS19070	coaE			GO-TERMS, PRODUCT-SYNONYMS, GENE-SYNONYMS, PRODUCT, GENE-NAME
FORC82_RS19075	EG12313			cell division protein ZapD	cell division factor ZapD	GO-TERMS, PRODUCT-SYNONYMS, GENE-SYNONYMS, PRODUCT
FORC82_RS19080	EG12314					GO-TERMS, PRODUCT-SYNONYMS
FORC82_RS19085	EG10626			8-oxo-dGTP diphosphatase MutT	8-oxo-dGTP diphosphatase	GO-TERMS, REACTIONS, PRODUCT-SYNONYMS, GENE-SYNONYMS, PRODUCT
FORC82_RS19090	EG10936			preprotein translocase subunit SecA	protein translocation ATPase	GO-TERMS, PRODUCT-SYNONYMS, GENE-SYNONYMS, PRODUCT
FORC82_RS19095	EG11087			secA regulator SecM	SecA translation regulator	GO-TERMS, PRODUCT-SYNONYMS, GENE-SYNONYMS, PRODUCT
FORC82_RS19100	EG10265	FORC82_RS19100	lpxC			GO-TERMS, REACTIONS, PRODUCT-SYNONYMS, GENE-SYNONYMS, PRODUCT, GENE-NAME
FORC82_RS19105	EG10347					GO-TERMS, PRODUCT-SYNONYMS, GENE-SYNONYMS
FORC82_RS19110	EG10339					GO-TERMS, PRODUCT-SYNONYMS, GENE-SYNONYMS
FORC82_RS19115	EG10342					GO-TERMS, COMPLEXES, PRODUCT-SYNONYMS
FORC82_RS19120	EG10214	FORC82_RS19120	ddlB	D-alanine--D-alanine ligase	D-alanine--D-alanine ligase B	GO-TERMS, REACTIONS, PRODUCT-SYNONYMS, GENE-SYNONYMS, PRODUCT, GENE-NAME
FORC82_RS19125	EG10619	FORC82_RS19125	murC			GO-TERMS, REACTIONS, PRODUCT-SYNONYMS, PRODUCT, GENE-NAME
FORC82_RS19130	EG10623			undecaprenyldiphospho-muramoylpentapeptide beta-N-acetylglucosaminyltransferase	N-acetylglucosaminyl transferase	GO-TERMS, REACTIONS, PRODUCT-SYNONYMS, PRODUCT
FORC82_RS19140	EG10620	FORC82_RS19140	murD			GO-TERMS, REACTIONS, PRODUCT-SYNONYMS, PRODUCT, GENE-NAME
FORC82_RS19145	EG10604	FORC82_RS19145	mraY	phospho-N-acetylmuramoyl-pentapeptide- transferase	phospho-N-acetylmuramoyl-pentapeptide-transferase	GO-TERMS, REACTIONS, PRODUCT-SYNONYMS, GENE-SYNONYMS, PRODUCT, GENE-NAME
FORC82_RS19150	EG10622			UDP-N-acetylmuramoyl-tripeptide--D-alanyl-D- alanine ligase	D-alanyl-D-alanine-adding enzyme	GO-TERMS, REACTIONS, PRODUCT-SYNONYMS, GENE-SYNONYMS, PRODUCT
FORC82_RS19155	EG10621	FORC82_RS19155	murE	UDP-N-acetylmuramoyl-L-alanyl-D-glutamate--2, 6-diaminopimelate ligase	UDP-N-acetylmuramoyl-L-alanyl-D-glutamate--2,6-diaminopimelate ligase	GO-TERMS, REACTIONS, PRODUCT-SYNONYMS, PRODUCT, GENE-NAME
FORC82_RS19160	EG10341			peptidoglycan glycosyltransferase FtsI	peptidoglycan DD-transpeptidase FtsI	GO-TERMS, REACTIONS, PRODUCT-SYNONYMS, GENE-SYNONYMS, PRODUCT
FORC82_RS19165	EG11086					GO-TERMS, PRODUCT-SYNONYMS, GENE-SYNONYMS
FORC82_RS19170	EG11085			16S rRNA (cytosine(1402)-N(4))-methyltransferase	16S rRNA m4C1402 methyltransferase	GO-TERMS, REACTIONS, PRODUCT-SYNONYMS, GENE-SYNONYMS, PRODUCT
FORC82_RS19175	EG11084			transcriptional regulator MraZ	DNA-binding transcriptional repressor MraZ	GO-TERMS, PRODUCT-SYNONYMS, GENE-SYNONYMS, PRODUCT
FORC82_RS19180	EG10338			catabolite repressor/activator	DNA-binding transcriptional dual regulator Cra	GO-TERMS, PRODUCT-SYNONYMS, GENE-SYNONYMS, PRODUCT
FORC82_RS19190	EG10499	ilvN	ilvH	acetolactate synthase small subunit	acetolactate synthase / acetohydroxybutanoate synthase, regulatory subunit	CPLX-RXNS, GO-TERMS, COMPLEXES, PRODUCT-SYNONYMS, GENE-SYNONYMS, PRODUCT, GENE-NAME
FORC82_RS19195	EG10500			acetolactate synthase 3 large subunit	acetolactate synthase / acetohydroxybutanoate synthase, catalytic subunit	GO-TERMS, PRODUCT-SYNONYMS, PRODUCT
FORC82_RS19205	EG10531			transcriptional regulator LeuO	DNA-binding transcriptional dual regulator LeuO	GO-TERMS, PRODUCT-SYNONYMS, PRODUCT
FORC82_RS19210	EG11280	FORC82_RS19210	leuL			GO-TERMS, PRODUCT-SYNONYMS, GENE-SYNONYMS, PRODUCT, GENE-NAME
FORC82_RS19215	EG11226	FORC82_RS19215	leuA			GO-TERMS, PRODUCT-SYNONYMS, GENE-NAME
FORC82_RS19220	EG11577					GO-TERMS, REACTIONS, PRODUCT-SYNONYMS
FORC82_RS19225	EG11576			3-isopropylmalate dehydratase large subunit	3-isopropylmalate dehydratase subunit LeuC	CPLX-RXNS, GO-TERMS, COMPLEXES, PRODUCT-SYNONYMS, PRODUCT
FORC82_RS19230	EG11575			3-isopropylmalate dehydratase small subunit	3-isopropylmalate dehydratase subunit LeuD	GO-TERMS, PRODUCT-SYNONYMS, PRODUCT
FORC82_RS19235	EG11754	FORC82_RS19235	setA	MFS transporter	sugar exporter SetA	GO-TERMS, REACTIONS, PRODUCT-SYNONYMS, GENE-SYNONYMS, PRODUCT, GENE-NAME
FORC82_RS19240	G0-10617			glucose uptake inhibitor SgrT	PtsG glucose transporter inhibitor	GO-TERMS, REACTIONS, PRODUCT-SYNONYMS, PRODUCT
FORC82_RS19245	EG12094	FORC82_RS19245	sgrR	HTH-type transcriptional regulator SgrR	DNA-binding transcriptional dual regulator SgrR	GO-TERMS, PRODUCT-SYNONYMS, GENE-SYNONYMS, PRODUCT, GENE-NAME
FORC82_RS19250	EG11574			thiamine ABC transporter substrate binding subunit	thiamine ABC transporter periplasmic binding protein	CPLX-RXNS, GO-TERMS, COMPLEXES, PRODUCT-SYNONYMS, GENE-SYNONYMS, PRODUCT
FORC82_RS19255	EG11573			thiamine/thiamine pyrophosphate ABC transporter permease ThiP	thiamine ABC transporter membrane subunit	GO-TERMS, REACTIONS, PRODUCT-SYNONYMS, GENE-SYNONYMS, PRODUCT
FORC82_RS19260	EG11572			thiamine ABC transporter ATP-binding protein ThiQ	thiamine ABC transporter ATP binding subunit	PRODUCT-SYNONYMS, GENE-SYNONYMS, PRODUCT
FORC82_RS19265	EG11571	FORC82_RS19265	yabI	DedA family protein	DedA family protein YabI	GO-TERMS, PRODUCT-SYNONYMS, PRODUCT, GENE-NAME
FORC82_RS19270	EG10054			arabinose operon transcriptional regulator AraC	DNA-binding transcriptional dual regulator AraC	GO-TERMS, PRODUCT-SYNONYMS, PRODUCT
FORC82_RS19275	EG10053					GO-TERMS, REACTIONS, PRODUCT-SYNONYMS
FORC82_RS19280	EG10052	FORC82_RS19280	araA			GO-TERMS, PRODUCT-SYNONYMS, GENE-NAME
FORC82_RS19285	EG10055			L-ribulose-5-phosphate 4-epimerase	L-ribulose-5-phosphate 4-epimerase AraD	GO-TERMS, PRODUCT-SYNONYMS, PRODUCT
FORC82_RS19290	EG10747	FORC82_RS19290	polB			GO-TERMS, REACTIONS, PRODUCT-SYNONYMS, GENE-SYNONYMS, GENE-NAME
FORC82_RS19295	EG11083			RNA polymerase-associated protein RapA	RNA polymerase-binding ATPase and RNAP recycling factor	GO-TERMS, PRODUCT-SYNONYMS, GENE-SYNONYMS, PRODUCT
FORC82_RS19300	EG12609			bifunctional tRNA pseudouridine(32) synthase/23S rRNA pseudouridine(746) synthase RluA	23S rRNA pseudouridine746 and tRNA pseudouridine32 synthase	GO-TERMS, REACTIONS, PRODUCT-SYNONYMS, GENE-SYNONYMS, PRODUCT
FORC82_RS19305	EG11570			co-chaperone DjlA	co-chaperone protein DjlA	GO-TERMS, PRODUCT-SYNONYMS, GENE-SYNONYMS, PRODUCT
FORC82_RS19310	EG11569			LPS assembly protein LptD	lipopolysaccharide assembly protein LptD	GO-TERMS, COMPLEXES, PRODUCT-SYNONYMS, GENE-SYNONYMS, PRODUCT
FORC82_RS19315	EG10985			peptidylprolyl isomerase SurA	peptidyl-prolyl cis-trans isomerase SurA	GO-TERMS, REACTIONS, PRODUCT-SYNONYMS, PRODUCT
FORC82_RS19320	EG10691	FORC82_RS19320	pdxA			GO-TERMS, PRODUCT-SYNONYMS, GENE-NAME
FORC82_RS19325	EG10523			16S rRNA (adenine(1518)-N(6)/adenine(1519)-N(6))- dimethyltransferase RsmA	16S rRNA m62A1518,m62A1519 dimethyltransferase	GO-TERMS, REACTIONS, PRODUCT-SYNONYMS, GENE-SYNONYMS, PRODUCT
FORC82_RS19335	EG10048			bis(5'-nucleosyl)-tetraphosphatase (symmetrical)	diadenosine tetraphosphatase	GO-TERMS, REACTIONS, PRODUCT-SYNONYMS, GENE-SYNONYMS, PRODUCT
FORC82_RS19340	EG10326	FORC82_RS19340	folA	type 3 dihydrofolate reductase	dihydrofolate reductase	GO-TERMS, REACTIONS, PRODUCT-SYNONYMS, GENE-SYNONYMS, PRODUCT, GENE-NAME
FORC82_RS19345	EG10521			glutathione-regulated potassium-efflux system protein KefC	K+ : H+ antiporter KefC	GO-TERMS, REACTIONS, PRODUCT-SYNONYMS, GENE-SYNONYMS, PRODUCT
FORC82_RS19350	EG11568			glutathione-regulated potassium-efflux system oxidoreductase KefF	regulator of KefC-mediated potassium transport and quinone oxidoreductase	GO-TERMS, REACTIONS, PRODUCT-SYNONYMS, GENE-SYNONYMS, PRODUCT
FORC82_RS19370	EG11563	FORC82_RS19370	fixB	electron transfer flavoprotein subunit alpha/FixB family protein	putative electron transfer flavoprotein FixB	GO-TERMS, PRODUCT-SYNONYMS, GENE-SYNONYMS, PRODUCT, GENE-NAME
FORC82_RS19375	EG11562	FORC82_RS19375	fixA	electron transfer flavoprotein FixA	putative electron transfer flavoprotein FixA	GO-TERMS, PRODUCT-SYNONYMS, GENE-SYNONYMS, PRODUCT, GENE-NAME
FORC82_RS19380	EG11561	FORC82_RS19380	caiT	L-carnitine/gamma-butyrobetaine antiport BCCT transporter	L-carnitine:gamma-butyrobetaine antiporter	GO-TERMS, REACTIONS, PRODUCT-SYNONYMS, GENE-SYNONYMS, PRODUCT, GENE-NAME
FORC82_RS19385	EG11560			crotonobetainyl-CoA dehydrogenase	crotonobetainyl-CoA reductase	GO-TERMS, REACTIONS, PRODUCT-SYNONYMS, GENE-SYNONYMS, PRODUCT
FORC82_RS19395	EG11558	FORC82_RS19395	caiC	crotonobetaine/carnitine-CoA ligase	carnitine--CoA ligase	GO-TERMS, REACTIONS, PRODUCT-SYNONYMS, GENE-SYNONYMS, PRODUCT, GENE-NAME
FORC82_RS19400	EG11557	FORC82_RS19400	caiD	carnitinyl-CoA dehydratase	crotonobetainyl-CoA hydratase	GO-TERMS, REACTIONS, PRODUCT-SYNONYMS, GENE-SYNONYMS, PRODUCT, GENE-NAME
FORC82_RS19410	G6088			carnitine metabolism transcriptional regulator CaiF	DNA-binding transcriptional activator CaiF	GO-TERMS, PRODUCT-SYNONYMS, PRODUCT
FORC82_RS19415	EG10135			carbamoyl-phosphate synthase large subunit	carbamoyl phosphate synthetase subunit beta	CPLX-RXNS, GO-TERMS, COMPLEXES, PRODUCT-SYNONYMS, GENE-SYNONYMS, PRODUCT
FORC82_RS19420	EG10134			carbamoyl-phosphate synthase small subunit	carbamoyl phosphate synthetase subunit alpha	GO-TERMS, PRODUCT-SYNONYMS, GENE-SYNONYMS, PRODUCT
FORC82_RS19425	EG10206	FORC82_RS19425	dapB			GO-TERMS, PRODUCT-SYNONYMS, GENE-NAME
FORC82_RS19430	EG11082					GO-TERMS, REACTIONS, PRODUCT-SYNONYMS, GENE-SYNONYMS
FORC82_RS19435	EG11081	FORC82_RS19435	ispH	4-hydroxy-3-methylbut-2-enyl diphosphate reductase	1-hydroxy-2-methyl-2-(E)-butenyl 4-diphosphate reductase	GO-TERMS, REACTIONS, PRODUCT-SYNONYMS, GENE-SYNONYMS, PRODUCT, GENE-NAME
FORC82_RS19440	EG11080	FORC82_RS19440	fkpB	FKBP-type peptidyl-prolyl cis-trans isomerase	peptidyl-prolyl cis-trans isomerase FkpB	GO-TERMS, REACTIONS, PRODUCT-SYNONYMS, GENE-SYNONYMS, PRODUCT, GENE-NAME
FORC82_RS19445	EG10548	FORC82_RS19445	lspA			GO-TERMS, REACTIONS, PRODUCT-SYNONYMS, GENE-SYNONYMS, GENE-NAME
FORC82_RS19450	EG10492	FORC82_RS19450	ileS			GO-TERMS, REACTIONS, PRODUCT-SYNONYMS, GENE-SYNONYMS, PRODUCT, GENE-NAME
FORC82_RS19455	EG11079	FORC82_RS19455	ribF	bifunctional riboflavin kinase/FAD synthetase	bifunctional riboflavin kinase / FMN adenylyltransferase	GO-TERMS, REACTIONS, PRODUCT-SYNONYMS, GENE-SYNONYMS, PRODUCT, GENE-NAME
FORC82_RS19495	EG10652			Na+/H+ antiporter NhaA	Na+:H+ antiporter NhaA	GO-TERMS, REACTIONS, PRODUCT-SYNONYMS, GENE-SYNONYMS, PRODUCT
FORC82_RS19510	EG10240			molecular chaperone DnaJ	chaperone protein DnaJ	GO-TERMS, REACTIONS, PRODUCT-SYNONYMS, GENE-SYNONYMS, PRODUCT
FORC82_RS19515	EG10241			molecular chaperone DnaK	chaperone protein DnaK	GO-TERMS, PRODUCT-SYNONYMS, GENE-SYNONYMS, PRODUCT
FORC82_RS19530	EG11512	FORC82_RS19530	satP	acetate uptake transporter	acetate/succinate:H+ symporter	GO-TERMS, REACTIONS, PRODUCT-SYNONYMS, GENE-SYNONYMS, PRODUCT, GENE-NAME
FORC82_RS19535	EG11511	FORC82_RS19535	mog			GO-TERMS, PRODUCT-SYNONYMS, GENE-SYNONYMS, GENE-NAME
FORC82_RS19540	EG11556	tal	talB	transaldolase	transaldolase B	GO-TERMS, PRODUCT-SYNONYMS, GENE-SYNONYMS, PRODUCT, GENE-NAME
FORC82_RS19550	EG10011			peroxide stress protein YaaA	peroxide stress resistance protein YaaA	GO-TERMS, PRODUCT-SYNONYMS, PRODUCT
FORC82_RS19560	EG11000	FORC82_RS19560	thrC			GO-TERMS, PRODUCT-SYNONYMS, PRODUCT, GENE-NAME
FORC82_RS19565	EG10999	FORC82_RS19565	thrB			GO-TERMS, REACTIONS, PRODUCT-SYNONYMS, GENE-NAME
FORC82_RS19570	EG10998			bifunctional aspartate kinase/homoserine dehydrogenase I	fused aspartate kinase/homoserine dehydrogenase 1	GO-TERMS, REACTIONS, PRODUCT-SYNONYMS, GENE-SYNONYMS, PRODUCT
FORC82_RS19575	EG11277	FORC82_RS19575	thrL			GO-TERMS, PRODUCT-SYNONYMS, PRODUCT, GENE-NAME
FORC82_RS19590	EG10061			two-component system response regulator ArcA	DNA-binding transcriptional dual regulator ArcA	GO-TERMS, PRODUCT-SYNONYMS, GENE-SYNONYMS, PRODUCT
FORC82_RS19600	EG10730			two-component system sensor histidine kinase CreC	sensory histidine kinase CreC	GO-TERMS, REACTIONS, PRODUCT-SYNONYMS, GENE-SYNONYMS, PRODUCT
FORC82_RS19605	EG11218			two-component system response regulator CreB	DNA-binding transcriptional regulator CreB	GO-TERMS, PRODUCT-SYNONYMS, GENE-SYNONYMS, PRODUCT
FORC82_RS19615	EG11366	robA	rob	MDR efflux pump AcrAB transcriptional activator RobA	DNA-binding transcriptional dual regulator Rob	GO-TERMS, PRODUCT-SYNONYMS, GENE-SYNONYMS, PRODUCT, GENE-NAME
FORC82_RS19625	EG12600	FORC82_RS19625	yjjX	non-canonical purine NTP phosphatase	ITPase/XTPase	GO-TERMS, REACTIONS, PRODUCT-SYNONYMS, PRODUCT, GENE-NAME
FORC82_RS19630	EG11029			trp operon repressor	DNA-binding transcriptional repressor TrpR	GO-TERMS, PRODUCT-SYNONYMS, GENE-SYNONYMS, PRODUCT
FORC82_RS19635	EG10950	FORC82_RS19635	slt	murein transglycosylase	soluble lytic murein transglycosylase	GO-TERMS, REACTIONS, PRODUCT-SYNONYMS, GENE-SYNONYMS, PRODUCT, GENE-NAME
FORC82_RS19640	EG12343					GO-TERMS, PRODUCT-SYNONYMS, GENE-SYNONYMS
FORC82_RS19645	EG11335	FORC82_RS19645	nadR	trifunctional nicotinamide-nucleotide adenylyltransferase/ribosylnicotinamide kinase/transcriptional regulator NadR	DNA-binding transcriptional repressor/NMN adenylyltransferase NadR	GO-TERMS, REACTIONS, PRODUCT-SYNONYMS, GENE-SYNONYMS, PRODUCT, GENE-NAME
FORC82_RS19650	EG11296			DNA repair protein RadA	DNA recombination protein	GO-TERMS, PRODUCT-SYNONYMS, GENE-SYNONYMS, PRODUCT
FORC82_RS19655	EG10945	FORC82_RS19655	serB			GO-TERMS, REACTIONS, PRODUCT-SYNONYMS, PRODUCT, GENE-NAME
FORC82_RS19665	EG11796	FORC82_RS19665	lplA	lipoate--protein ligase LplA	lipoate--protein ligase A	GO-TERMS, REACTIONS, PRODUCT-SYNONYMS, GENE-SYNONYMS, PRODUCT, GENE-NAME
FORC82_RS19675	EG10222			purine-nucleoside phosphorylase	purine nucleoside phosphorylase	GO-TERMS, REACTIONS, PRODUCT-SYNONYMS, GENE-SYNONYMS, PRODUCT
FORC82_RS19680	EG10220					GO-TERMS, REACTIONS, PRODUCT-SYNONYMS, GENE-SYNONYMS
FORC82_RS19685	EG10219					GO-TERMS, REACTIONS, PRODUCT-SYNONYMS, GENE-SYNONYMS
FORC82_RS19690	EG10221	FORC82_RS19690	deoC			GO-TERMS, PRODUCT-SYNONYMS, GENE-SYNONYMS, PRODUCT, GENE-NAME
FORC82_RS19720	EG11391			molecular chaperone OsmY	periplasmic chaperone OsmY	GO-TERMS, PRODUCT-SYNONYMS, GENE-SYNONYMS, PRODUCT
FORC82_RS19725	EG12114			peptide chain release factor 3	peptide chain release factor RF3	GO-TERMS, PRODUCT-SYNONYMS, GENE-SYNONYMS, PRODUCT
FORC82_RS20015	EG12115	FORC82_RS20015	yjjG	dUMP phosphatase	pyrimidine 5'-nucleotidase YjjG	GO-TERMS, REACTIONS, PRODUCT-SYNONYMS, PRODUCT, GENE-NAME
FORC82_RS20020	EG10850	FORC82_RS20020	rimI	ribosomal-protein-alanine N-acetyltransferase	protein N-acetyltransferase RimI	GO-TERMS, REACTIONS, PRODUCT-SYNONYMS, PRODUCT, GENE-NAME
FORC82_RS20030	G7950			16S rRNA (guanine(1207)-N(2))-methyltransferase RsmC	16S rRNA m2G1207 methyltransferase	GO-TERMS, REACTIONS, PRODUCT-SYNONYMS, GENE-SYNONYMS, PRODUCT
FORC82_RS20055	G7949			hydroxamate siderophore iron reductase FhuF	hydroxamate siderophore iron reductase	GO-TERMS, PRODUCT-SYNONYMS, GENE-SYNONYMS, PRODUCT
FORC82_RS20060	G7948			DNA-binding transcriptional activator BglJ	DNA-binding transcriptional regulator BglJ	GO-TERMS, COMPLEXES, PRODUCT-SYNONYMS, GENE-SYNONYMS, PRODUCT
FORC82_RS20065	G7947	FORC82_RS20065	yjjQ	response regulator transcription factor	DNA-binding transcriptional repressor YjjQ	GO-TERMS, PRODUCT-SYNONYMS, PRODUCT, GENE-NAME
FORC82_RS20080	EG10244					GO-TERMS, PRODUCT-SYNONYMS
FORC82_RS20085	EG10237					GO-TERMS, PRODUCT-SYNONYMS, GENE-SYNONYMS
FORC82_RS20095	EG12591	FORC82_RS20095	opgB	phosphatidylglycerol--membrane-oligosaccharide glycerophosphotransferase	phosphoglycerol transferase I	GO-TERMS, REACTIONS, PRODUCT-SYNONYMS, GENE-SYNONYMS, PRODUCT, GENE-NAME
FORC82_RS20100	G7945	FORC82_RS20100	lgoD	zinc-binding alcohol dehydrogenase family protein	L-galactonate oxidoreductase	GO-TERMS, REACTIONS, PRODUCT-SYNONYMS, GENE-SYNONYMS, PRODUCT, GENE-NAME
FORC82_RS20105	G7944	FORC82_RS20105	lgoR	GntR family transcriptional regulator	putative DNA-binding transcriptional regulator LgoR	GO-TERMS, PRODUCT-SYNONYMS, GENE-SYNONYMS, PRODUCT, GENE-NAME
FORC82_RS20120	EG11034	FORC82_RS20120	tsr	methyl-accepting chemotaxis protein	methyl-accepting chemotaxis protein Tsr	GO-TERMS, PRODUCT-SYNONYMS, GENE-SYNONYMS, PRODUCT, GENE-NAME
FORC82_RS20125	G7942	FORC82_RS20125	btsT	carbon starvation protein A	pyruvate:H+ symporter	GO-TERMS, REACTIONS, PRODUCT-SYNONYMS, GENE-SYNONYMS, PRODUCT, GENE-NAME
FORC82_RS20135	EG10021	FORC82_RS20135	yjiA	GTPase	P-loop guanosine triphosphatase YjiA	GO-TERMS, PRODUCT-SYNONYMS, PRODUCT, GENE-NAME
FORC82_RS20160	EG12576			multidrug efflux MFS transporter MdtM	multidrug efflux pump / bile salt:H+ antiporter / Na+:H+ antiporter / K+:H+ antiporter	GO-TERMS, REACTIONS, PRODUCT-SYNONYMS, GENE-SYNONYMS, PRODUCT
FORC82_RS20195	G7928	FORC82_RS20195	kptA			GO-TERMS, PRODUCT-SYNONYMS, GENE-SYNONYMS, GENE-NAME
FORC82_RS20210	G7925			beta-aspartyl-peptidase	isoaspartyl dipeptidase	GO-TERMS, REACTIONS, PRODUCT-SYNONYMS, GENE-SYNONYMS, PRODUCT
FORC82_RS20215	G7924			hypochlorite stress DNA-binding transcriptional regulator HypT	DNA-binding transcriptional dual regulator HypT	GO-TERMS, PRODUCT-SYNONYMS, GENE-SYNONYMS, PRODUCT
FORC82_RS20220	G7923			anti-adapter protein IraD	anti-adaptor protein IraD, inhibitor of sigmaS proteolysis	GO-TERMS, PRODUCT-SYNONYMS, GENE-SYNONYMS, PRODUCT
FORC82_RS20235	EG20249			Uxu operon transcriptional regulator	DNA-binding transcriptional repressor UxuR	GO-TERMS, PRODUCT-SYNONYMS, PRODUCT
FORC82_RS20240	EG20248	FORC82_RS20240	uxuB	fructuronate reductase	D-mannonate oxidoreductase	GO-TERMS, REACTIONS, PRODUCT-SYNONYMS, PRODUCT, GENE-NAME
FORC82_RS20245	EG11066			mannonate dehydratase	D-mannonate dehydratase	GO-TERMS, REACTIONS, PRODUCT-SYNONYMS, PRODUCT
FORC82_RS20250	EG12563			gluconate transporter GntP	fructuronate transporter	GO-TERMS, REACTIONS, PRODUCT-SYNONYMS, GENE-SYNONYMS, PRODUCT
FORC82_RS20305	EG10292			fec operon regulator FecR	ferric citrate regulator FecR	GO-TERMS, PRODUCT-SYNONYMS, PRODUCT
FORC82_RS20310	EG10286	FORC82_RS20310	fecA	Fe(3+) dicitrate transport protein FecA	ferric citrate outer membrane transporter	CPLX-RXNS, GO-TERMS, COMPLEXES, REACTIONS, PRODUCT-SYNONYMS, PRODUCT, GENE-NAME
FORC82_RS20315	EG10287	FORC82_RS20315	fecB	Fe(3+)-dicitrate ABC transporter substrate-binding protein FecB	ferric citrate ABC transporter periplasmic binding protein	CPLX-RXNS, GO-TERMS, COMPLEXES, PRODUCT-SYNONYMS, PRODUCT, GENE-NAME
FORC82_RS20320	EG10288			iron-dicitrate ABC transporter permease FecC	ferric citrate ABC transporter membrane subunit FecC	GO-TERMS, REACTIONS, PRODUCT
FORC82_RS20325	EG10289			Fe(3+) dicitrate ABC transporter permease subunit FecD	ferric citrate ABC transporter membrane subunit FecD	GO-TERMS, PRODUCT
FORC82_RS20330	EG10290	FORC82_RS20330	fecE	Fe(3+) dicitrate transport ATP-binding protein FecE	ferric citrate ABC transporter ATP binding subunit	GO-TERMS, PRODUCT-SYNONYMS, PRODUCT, GENE-NAME
FORC82_RS20435	EG11436	FORC82_RS20435	ahr			GO-TERMS, REACTIONS, PRODUCT-SYNONYMS, GENE-SYNONYMS, GENE-NAME
FORC82_RS20445	G7889			lipopolysaccharide ABC transporter permease LptG	lipopolysaccharide transport system protein LptG	GO-TERMS, COMPLEXES, PRODUCT-SYNONYMS, GENE-SYNONYMS, PRODUCT
FORC82_RS20450	G7888			lipopolysaccharide ABC transporter permease LptF	lipopolysaccharide transport system protein LptF	GO-TERMS, PRODUCT-SYNONYMS, GENE-SYNONYMS, PRODUCT
FORC82_RS20455	EG10694			leucyl aminopeptidase	aminopeptidase A/I	GO-TERMS, REACTIONS, PRODUCT-SYNONYMS, GENE-SYNONYMS, PRODUCT
FORC82_RS20465	EG11067					GO-TERMS, REACTIONS, PRODUCT-SYNONYMS, GENE-SYNONYMS, PRODUCT
FORC82_RS20480	G7885			ribonuclease E inhibitor RraB	ribonuclease E inhibitor protein B	GO-TERMS, PRODUCT-SYNONYMS, GENE-SYNONYMS, PRODUCT
FORC82_RS20485	EG10069	argF	argI	ornithine carbamoyltransferase	ornithine carbamoyltransferase ArgI	GO-TERMS, PRODUCT-SYNONYMS, PRODUCT, GENE-NAME
FORC82_RS20500	G7883	FORC82_RS20500	tabA	YhcH/YjgK/YiaL family protein	DUF386 domain-containing toxin-antitoxin biofilm protein TabA	GO-TERMS, PRODUCT-SYNONYMS, GENE-SYNONYMS, PRODUCT, GENE-NAME
FORC82_RS20510	G7880			SDR family oxidoreductase	c-di-GMP-binding biofilm dispersal mediator protein	GO-TERMS, PRODUCT-SYNONYMS, GENE-SYNONYMS, PRODUCT
FORC82_RS20520	EG11279	FORC82_RS20520	pyrL			GO-TERMS, PRODUCT-SYNONYMS, GENE-SYNONYMS, PRODUCT, GENE-NAME
FORC82_RS20525	EG10805			aspartate carbamoyltransferase	aspartate carbamoyltransferase catalytic subunit	CPLX-RXNS, GO-TERMS, COMPLEXES, REACTIONS, PRODUCT-SYNONYMS, PRODUCT
FORC82_RS20530	EG10811			aspartate carbamoyltransferase regulatory subunit	aspartate carbamoyltransferase, PyrI subunit	GO-TERMS, REACTIONS, PRODUCT-SYNONYMS, PRODUCT
FORC82_RS20545	G0-10689			mgtA regulatory leader peptide MgtL	leader peptide MgtL	GO-TERMS, PRODUCT-SYNONYMS, PRODUCT
FORC82_RS20550	EG12202			HTH-type transcriptional regulator TreR	DNA-binding transcriptional repressor TreR	GO-TERMS, PRODUCT-SYNONYMS, PRODUCT
FORC82_RS20555	EG12127			PTS trehalose transporter subunit IIBC	trehalose-specific PTS enzyme IIBC component	GO-TERMS, REACTIONS, PRODUCT-SYNONYMS, PRODUCT
FORC82_RS20565	EG11417					GO-TERMS, COMPLEXES, REACTIONS, PRODUCT-SYNONYMS
FORC82_RS20570	G812	FORC82_RS20570	nrdG	anaerobic ribonucleoside-triphosphate reductase-activating protein	anaerobic ribonucleoside-triphosphate reductase activating protein	GO-TERMS, REACTIONS, PRODUCT-SYNONYMS, GENE-SYNONYMS, PRODUCT, GENE-NAME
FORC82_RS20580	EG10741	pmbA	tldE	metalloprotease PmbA	metalloprotease subunit TldE	GO-TERMS, REACTIONS, PRODUCT-SYNONYMS, GENE-SYNONYMS, PRODUCT, GENE-NAME
FORC82_RS20590	EG12440			UDP-N-acetylmuramate:L-alanyl-gamma-D-glutamyl- meso-diaminopimelate ligase	UDP-N-acetylmuramate--L-alanyl-gamma-D-glutamyl-meso-2,6-diaminoheptanedioate ligase	GO-TERMS, REACTIONS, PRODUCT-SYNONYMS, GENE-SYNONYMS, PRODUCT
FORC82_RS20595	EG10283	FORC82_RS20595	fbp	class 1 fructose-bisphosphatase	fructose-1,6-bisphosphatase 1	GO-TERMS, REACTIONS, PRODUCT-SYNONYMS, GENE-SYNONYMS, PRODUCT, GENE-NAME
FORC82_RS20620	EG10755	FORC82_RS20620	ppa	inorganic diphosphatase	inorganic pyrophosphatase	GO-TERMS, REACTIONS, PRODUCT-SYNONYMS, PRODUCT, GENE-NAME
FORC82_RS20630	G7875	FORC82_RS20630	tamB	autotransporter assembly complex protein TamB	translocation and assembly module subunit TamB	GO-TERMS, COMPLEXES, PRODUCT-SYNONYMS, GENE-SYNONYMS, PRODUCT, GENE-NAME
FORC82_RS20635	G7874	FORC82_RS20635	tamA	autotransporter assembly complex protein TamA	translocation and assembly module subunit TamA	GO-TERMS, PRODUCT-SYNONYMS, GENE-SYNONYMS, PRODUCT, GENE-NAME
FORC82_RS20640	EG11433			peptide-methionine (S)-S-oxide reductase MsrA	methionine sulfoxide reductase A	GO-TERMS, REACTIONS, PRODUCT-SYNONYMS, GENE-SYNONYMS, PRODUCT
FORC82_RS20660	EG10043			3'(2'),5'-bisphosphate nucleotidase CysQ	3'(2'),5'-bisphosphate nucleotidase	GO-TERMS, REACTIONS, PRODUCT-SYNONYMS, GENE-SYNONYMS, PRODUCT
FORC82_RS20665	EG10160			2',3'-cyclic-nucleotide 2'-phosphodiesterase	2'3' cyclic nucleotide phosphodiesterase/3' nucleotidase	GO-TERMS, REACTIONS, PRODUCT-SYNONYMS, PRODUCT
FORC82_RS20675	G7868	FORC82_RS20675	qorB			GO-TERMS, REACTIONS, PRODUCT-SYNONYMS, GENE-SYNONYMS, GENE-NAME
FORC82_RS20685	G7866					GO-TERMS, PRODUCT-SYNONYMS, GENE-SYNONYMS
FORC82_RS20690	EG12504	FORC82_RS20690	cycA	D-serine/D-alanine/glycine transporter	D-serine/alanine/glycine/:H+symporter	GO-TERMS, REACTIONS, PRODUCT-SYNONYMS, GENE-SYNONYMS, PRODUCT, GENE-NAME
FORC82_RS20755	EG10764					GO-TERMS, PRODUCT-SYNONYMS
FORC82_RS20770	G7860	FORC82_RS20770	ulaF	L-ribulose-5-phosphate 4-epimerase	L-ribulose-5-phosphate 4-epimerase UlaF	GO-TERMS, PRODUCT-SYNONYMS, GENE-SYNONYMS, PRODUCT, GENE-NAME
FORC82_RS20775	G7859	FORC82_RS20775	ulaE			GO-TERMS, REACTIONS, PRODUCT-SYNONYMS, GENE-SYNONYMS, GENE-NAME
FORC82_RS20780	G7858	FORC82_RS20780	ulaD			GO-TERMS, REACTIONS, PRODUCT-SYNONYMS, GENE-SYNONYMS, GENE-NAME
FORC82_RS20785	EG12495	FORC82_RS20785	ulaC	PTS ascorbate transporter subunit IIA	L-ascorbate specific PTS enzyme IIA component	CPLX-RXNS, GO-TERMS, COMPLEXES, PRODUCT-SYNONYMS, GENE-SYNONYMS, PRODUCT, GENE-NAME
FORC82_RS20790	EG12494	FORC82_RS20790	ulaB	PTS ascorbate transporter subunit IIB	L-ascorbate specific PTS enzyme IIB component	GO-TERMS, PRODUCT-SYNONYMS, GENE-SYNONYMS, PRODUCT, GENE-NAME
FORC82_RS20795	G7856	FORC82_RS20795	ulaA	PTS ascorbate transporter subunit IIC	L-ascorbate specific PTS enzyme IIC component	GO-TERMS, PRODUCT-SYNONYMS, GENE-SYNONYMS, PRODUCT, GENE-NAME
FORC82_RS20800	G7855	FORC82_RS20800	ulaG	L-ascorbate 6-phosphate lactonase	L-ascorbate-6-phosphate lactonase	GO-TERMS, REACTIONS, PRODUCT-SYNONYMS, GENE-SYNONYMS, PRODUCT, GENE-NAME
FORC82_RS20805	G7854			HTH-type transcriptional regulator UlaR	DNA-binding transcriptional repressor UlaR	GO-TERMS, PRODUCT-SYNONYMS, GENE-SYNONYMS, PRODUCT
FORC82_RS20810	G7853	FORC82_RS20810	yjfP	esterase	carboxylesterase	GO-TERMS, REACTIONS, PRODUCT-SYNONYMS, PRODUCT, GENE-NAME
FORC82_RS20815	G7852			biofilm peroxide resistance protein BsmA	DUF1471 domain-containing putative lipoprotein BsmA	GO-TERMS, PRODUCT-SYNONYMS, GENE-SYNONYMS, PRODUCT
FORC82_RS20820	G7851	FORC82_RS20820	yjfN			GO-TERMS, PRODUCT-SYNONYMS, GENE-NAME
FORC82_RS20825	EG11811	FORC82_RS20825	aidB	isovaleryl-CoA dehydrogenase	putative acyl-CoA dehydrogenase AidB	GO-TERMS, PRODUCT-SYNONYMS, PRODUCT, GENE-NAME
FORC82_RS20860	G7845			23S rRNA (guanosine(2251)-2'-O)-methyltransferase RlmB	23S rRNA 2'-O-ribose G2251 methyltransferase	GO-TERMS, REACTIONS, PRODUCT-SYNONYMS, GENE-SYNONYMS, PRODUCT
FORC82_RS20865	EG11259	FORC82_RS20865	rnr	ribonuclease R	RNase R	GO-TERMS, REACTIONS, PRODUCT-SYNONYMS, GENE-SYNONYMS, PRODUCT, GENE-NAME
FORC82_RS20870	EG11212			HTH-type transcriptional repressor NsrR	DNA-binding transcriptional repressor NsrR	GO-TERMS, PRODUCT-SYNONYMS, GENE-SYNONYMS, PRODUCT
FORC82_RS20875	EG10790			adenylosuccinate synthase	adenylosuccinate synthetase	GO-TERMS, REACTIONS, PRODUCT-SYNONYMS, GENE-SYNONYMS, PRODUCT
FORC82_RS20885	EG10435			protease modulator HflC	regulator of FtsH protease	GO-TERMS, COMPLEXES, PRODUCT-SYNONYMS, GENE-SYNONYMS, PRODUCT
FORC82_RS20890	EG10436			FtsH protease activity modulator HflK	regulator of FtsH protease	GO-TERMS, PRODUCT-SYNONYMS, GENE-SYNONYMS, PRODUCT
FORC82_RS20895	EG10437			GTPase HflX	ribosome rescue factor HflX	GO-TERMS, REACTIONS, PRODUCT-SYNONYMS, GENE-SYNONYMS, PRODUCT
FORC82_RS20900	EG10438	FORC82_RS20900	hfq	RNA chaperone Hfq	RNA-binding protein Hfq	GO-TERMS, PRODUCT-SYNONYMS, PRODUCT, GENE-NAME
FORC82_RS20905	EG10595			tRNA (adenosine(37)-N6)-dimethylallyltransferase MiaA	tRNA dimethylallyltransferase	GO-TERMS, REACTIONS, PRODUCT-SYNONYMS, GENE-SYNONYMS, PRODUCT
FORC82_RS20910	EG11281			DNA mismatch repair endonuclease MutL	DNA mismatch repair protein MutL	GO-TERMS, PRODUCT-SYNONYMS, PRODUCT
FORC82_RS20915	EG11363			N-acetylmuramoyl-L-alanine amidase AmiB	N-acetylmuramoyl-L-alanine amidase B	GO-TERMS, REACTIONS, PRODUCT-SYNONYMS, GENE-SYNONYMS, PRODUCT
FORC82_RS20920	EG11757			tRNA (N6-adenosine(37)-N6)-threonylcarbamoyltransferase complex ATPase TsaE	N6-L-threonylcarbamoyladenine synthase, TsaE subunit	GO-TERMS, REACTIONS, PRODUCT-SYNONYMS, GENE-SYNONYMS, PRODUCT
FORC82_RS20930	G7843			tRNA epoxyqueuosine(34) reductase QueG	epoxyqueuosine reductase	GO-TERMS, REACTIONS, PRODUCT-SYNONYMS, GENE-SYNONYMS, PRODUCT
FORC82_RS20955	G7842	FORC82_RS20955	orn			GO-TERMS, PRODUCT-SYNONYMS, GENE-SYNONYMS, GENE-NAME
FORC82_RS20960	G7841			small ribosomal subunit biogenesis GTPase RsgA	ribosome small subunit-dependent GTPase A	GO-TERMS, REACTIONS, PRODUCT-SYNONYMS, GENE-SYNONYMS, PRODUCT
FORC82_RS20965	EG10775			phosphatidylserine decarboxylase	phosphatidylserine decarboxylase proenzyme	GO-TERMS, REACTIONS, PRODUCT-SYNONYMS, PRODUCT
FORC82_RS20970	G7840					GO-TERMS, PRODUCT-SYNONYMS, GENE-SYNONYMS
FORC82_RS20980	EG11211			elongation factor P--(R)-beta-lysine ligase	EF-P-lysine lysyltransferase	GO-TERMS, REACTIONS, PRODUCT-SYNONYMS, GENE-SYNONYMS, PRODUCT
FORC82_RS20985	EG10330	FORC82_RS20985	frdA	fumarate reductase (quinol) flavoprotein subunit	fumarate reductase flavoprotein subunit	CPLX-RXNS, GO-TERMS, COMPLEXES, REACTIONS, PRODUCT-SYNONYMS, PRODUCT, GENE-NAME
FORC82_RS20990	EG10331	FORC82_RS20990	frdB	succinate dehydrogenase/fumarate reductase iron-sulfur subunit	fumarate reductase iron-sulfur protein	GO-TERMS, REACTIONS, PRODUCT-SYNONYMS, PRODUCT, GENE-NAME
FORC82_RS20995	EG10332			fumarate reductase subunit FrdC	fumarate reductase membrane protein FrdC	GO-TERMS, PRODUCT-SYNONYMS, PRODUCT
FORC82_RS21000	EG10333			fumarate reductase subunit FrdD	fumarate reductase membrane protein FrdD	GO-TERMS, PRODUCT-SYNONYMS, PRODUCT
FORC82_RS21015	EG11616	sugE	gdx	quaternary ammonium compound efflux SMR transporter SugE	guanidinium exporter	GO-TERMS, REACTIONS, PRODUCT-SYNONYMS, GENE-SYNONYMS, PRODUCT, GENE-NAME
FORC82_RS21020	G0-9562			lipoprotein toxin entericidin B	bacteriolytic entericidin B lipoprotein	GO-TERMS, PRODUCT-SYNONYMS, GENE-SYNONYMS, PRODUCT
FORC82_RS21025	G0-41	FORC82_RS21025	ecnA	entericidin A	entericidin A lipoprotein, antidote to entericidin B	GO-TERMS, PRODUCT-SYNONYMS, PRODUCT, GENE-NAME
FORC82_RS21030	EG12099			elongation factor P	protein chain elongation factor EF-P	GO-TERMS, PRODUCT-SYNONYMS, PRODUCT
FORC82_RS21035	G7836			EF-P beta-lysylation protein EpmB	lysine 2,3-aminomutase	GO-TERMS, REACTIONS, PRODUCT-SYNONYMS, GENE-SYNONYMS, PRODUCT
FORC82_RS21050	EG10599					GO-TERMS, COMPLEXES, REACTIONS, PRODUCT-SYNONYMS, GENE-SYNONYMS
FORC82_RS21055	EG10600	groES	groS	co-chaperone GroES	cochaperonin GroES	GO-TERMS, PRODUCT-SYNONYMS, GENE-SYNONYMS, PRODUCT, GENE-NAME
FORC82_RS21060	G7833	FORC82_RS21060	yjeH	L-methionine/branched-chain amino acid transporter	L-methionine/branched chain amino acid exporter	GO-TERMS, REACTIONS, PRODUCT-SYNONYMS, PRODUCT, GENE-NAME
FORC82_RS21065	G7832			membrane protein FxsA	protein FxsA	GO-TERMS, PRODUCT-SYNONYMS, GENE-SYNONYMS, PRODUCT
FORC82_RS21070	EG10095					GO-TERMS, PRODUCT-SYNONYMS
FORC82_RS21075	EG11225	FORC82_RS21075	dcuA	anaerobic C4-dicarboxylate transporter	C4-dicarboxylate transporter DcuA	GO-TERMS, REACTIONS, PRODUCT-SYNONYMS, GENE-SYNONYMS, PRODUCT, GENE-NAME
FORC82_RS21080	EG12177			divalent cation tolerance protein CutA	copper binding protein CutA	GO-TERMS, PRODUCT-SYNONYMS, GENE-SYNONYMS, PRODUCT
FORC82_RS21085	EG12178	FORC82_RS21085	dsbD	protein-disulfide reductase DsbD	thiol-disulfide exchange protein DsbD	GO-TERMS, REACTIONS, PRODUCT-SYNONYMS, GENE-SYNONYMS, PRODUCT, GENE-NAME
FORC82_RS21100	EG10133			transcriptional regulator CadC	DNA-binding transcriptional activator CadC	GO-TERMS, PRODUCT-SYNONYMS, PRODUCT
FORC82_RS21110	EG10132	FORC82_RS21110	cadB	cadaverine/lysine antiporter	lysine:cadaverine antiporter	GO-TERMS, REACTIONS, PRODUCT-SYNONYMS, PRODUCT, GENE-NAME
FORC82_RS21115	EG10131	FORC82_RS21115	cadA	lysine decarboxylase CadA	lysine decarboxylase 1	GO-TERMS, REACTIONS, PRODUCT-SYNONYMS, GENE-SYNONYMS, PRODUCT, GENE-NAME
FORC82_RS21120	EG12469	FORC82_RS21120	dtpC	dipeptide/tripeptide permease DtpC	dipeptide/tripeptide:H+ symporter DtpC	GO-TERMS, REACTIONS, PRODUCT-SYNONYMS, GENE-SYNONYMS, PRODUCT, GENE-NAME
FORC82_RS21125	EG10553	lysS	lysU	lysine--tRNA ligase	lysine--tRNA ligase/Ap4A synthetase/Ap3A synthetase	GO-TERMS, REACTIONS, PRODUCT-SYNONYMS, PRODUCT, GENE-NAME
FORC82_RS21130	G0-10472	FORC82_RS21130	ghoT	GhoT/OrtT family toxin	toxin of the GhoTS toxin-antitoxin system	GO-TERMS, PRODUCT-SYNONYMS, GENE-SYNONYMS, PRODUCT, GENE-NAME
FORC82_RS21135	G7830	FORC82_RS21135	ghoS	type V toxin-antitoxin system endoribonuclease antitoxin GhoS	antitoxin of the GhoTS toxin-antitoxin system	GO-TERMS, REACTIONS, PRODUCT-SYNONYMS, GENE-SYNONYMS, PRODUCT, GENE-NAME
FORC82_RS21150	G7827			two-component system sensor histidine kinase DcuS	sensor histidine kinase DcuS	GO-TERMS, COMPLEXES, REACTIONS, PRODUCT-SYNONYMS, GENE-SYNONYMS, PRODUCT
FORC82_RS21155	G7826			two-component system response regulator DcuR	DNA-binding transcriptional activator DcuR	GO-TERMS, PRODUCT-SYNONYMS, GENE-SYNONYMS, PRODUCT
FORC82_RS21165	EG10006	FORC82_RS21165	dcuB	anaerobic C4-dicarboxylate transporter	anaerobic C4-dicarboxylate transporter DcuB	GO-TERMS, REACTIONS, PRODUCT-SYNONYMS, GENE-SYNONYMS, PRODUCT, GENE-NAME
FORC82_RS21170	EG10357	FORC82_RS21170	fumB	class I fumarate hydratase	fumarase B	GO-TERMS, REACTIONS, PRODUCT-SYNONYMS, PRODUCT, GENE-NAME
FORC82_RS21180	EG10578			melibiose:sodium transporter MelB	melibiose:H+/Na+/Li+ symporter	GO-TERMS, REACTIONS, PRODUCT-SYNONYMS, GENE-SYNONYMS, PRODUCT
FORC82_RS21185	EG10577	FORC82_RS21185	melA			GO-TERMS, REACTIONS, PRODUCT-SYNONYMS, GENE-SYNONYMS, PRODUCT, GENE-NAME
FORC82_RS21190	EG11230			transcriptional regulator MelR	DNA-binding transcriptional dual regulator MelR	GO-TERMS, PRODUCT-SYNONYMS, PRODUCT
FORC82_RS21195	EG11501			arginine decarboxylase	arginine decarboxylase, degradative	GO-TERMS, REACTIONS, PRODUCT-SYNONYMS, GENE-SYNONYMS, PRODUCT
FORC82_RS21200	EG11966	FORC82_RS21200	adiY	helix-turn-helix domain-containing protein	DNA-binding transcriptional activator AdiY	GO-TERMS, PRODUCT-SYNONYMS, PRODUCT, GENE-NAME
FORC82_RS21205	EG12462	FORC82_RS21205	adiC	arginine/agmatine antiporter	arginine:agmatine antiporter	GO-TERMS, REACTIONS, PRODUCT-SYNONYMS, GENE-SYNONYMS, PRODUCT, GENE-NAME
FORC82_RS21210	EG11613					GO-TERMS, REACTIONS, PRODUCT-SYNONYMS, GENE-SYNONYMS
FORC82_RS21215	EG11615	FORC82_RS21215	basR	two-component system response regulator BasR	DNA-binding transcriptional dual regulator BasR	GO-TERMS, PRODUCT-SYNONYMS, GENE-SYNONYMS, PRODUCT, GENE-NAME
FORC82_RS21220	EG11614	pmrB	basS	two-component system sensor histidine kinase PmrB	sensor histidine kinase BasS	GO-TERMS, REACTIONS, PRODUCT-SYNONYMS, GENE-SYNONYMS, PRODUCT, GENE-NAME
FORC82_RS21230	EG11612			proline/glycine betaine transporter ProP	osmolyte:H+ symporter ProP	GO-TERMS, REACTIONS, PRODUCT-SYNONYMS, PRODUCT
FORC82_RS21275	EG10716			phosphonate C-P lyase system protein PhnG	carbon-phosphorus lyase core complex subunit PhnG	CPLX-RXNS, GO-TERMS, COMPLEXES, REACTIONS, PRODUCT-SYNONYMS, PRODUCT
FORC82_RS21280	EG10717			phosphonate C-P lyase system protein PhnH	carbon-phosphorus lyase core complex subunit PhnH	GO-TERMS, REACTIONS, PRODUCT-SYNONYMS, PRODUCT
FORC82_RS21285	EG10718	FORC82_RS21285	phnI	alpha-D-ribose 1-methylphosphonate 5-triphosphate synthase subunit PhnI	carbon-phosphorus lyase core complex subunit PhnI	GO-TERMS, REACTIONS, PRODUCT-SYNONYMS, PRODUCT, GENE-NAME
FORC82_RS21290	EG10719	FORC82_RS21290	phnJ	alpha-D-ribose 1-methylphosphonate 5-phosphate C-P-lyase PhnJ	carbon-phosphorus lyase core complex subunit PhnJ	GO-TERMS, REACTIONS, PRODUCT-SYNONYMS, PRODUCT, GENE-NAME
FORC82_RS21300	EG10721			phosphonate C-P lyase system protein PhnL	methylphosphonate degradation complex subunit PhnL	GO-TERMS, REACTIONS, PRODUCT-SYNONYMS, PRODUCT
FORC82_RS21305	EG10722	FORC82_RS21305	phnM	alpha-D-ribose 1-methylphosphonate 5-triphosphate diphosphatase	RPnTP hydrolase	GO-TERMS, REACTIONS, PRODUCT-SYNONYMS, PRODUCT, GENE-NAME
FORC82_RS21310	EG10723	FORC82_RS21310	phnN	ribose 1,5-bisphosphokinase	ribose 1,5-bisphosphate phosphokinase	GO-TERMS, REACTIONS, PRODUCT-SYNONYMS, PRODUCT, GENE-NAME
FORC82_RS21315	EG10724					GO-TERMS, REACTIONS, PRODUCT-SYNONYMS, PRODUCT
FORC82_RS21320	EG10725			phosphonate metabolism protein PhnP	5-phospho-alpha-D-ribosyl 1,2-cyclic phosphate phosphodiesterase	GO-TERMS, PRODUCT-SYNONYMS, PRODUCT
FORC82_RS21330	EG11827	FORC82_RS21330	rpiB	bifunctional allose-6-phosphate isomerase/ribose-5-phosphate isomerase RpiB	allose-6-phosphate isomerase / ribose-5-phosphate isomerase B	GO-TERMS, REACTIONS, PRODUCT-SYNONYMS, GENE-SYNONYMS, PRODUCT, GENE-NAME
FORC82_RS21335	G7821	FORC82_RS21335	alsR	als operon DNA-binding transcriptional repressor AlsR	DNA-binding transcriptional repressor AlsR	GO-TERMS, PRODUCT-SYNONYMS, GENE-SYNONYMS, PRODUCT, GENE-NAME
FORC82_RS21340	EG12458	FORC82_RS21340	alsB	D-allose-binding periplasmic protein	D-allose ABC transporter periplasmic binding protein	CPLX-RXNS, GO-TERMS, COMPLEXES, PRODUCT-SYNONYMS, GENE-SYNONYMS, PRODUCT, GENE-NAME
FORC82_RS21345	EG11959	FORC82_RS21345	alsA	D-allose import ATP-binding protein AlsA	D-allose ABC transporter ATP binding subunit	GO-TERMS, COMPLEXES, PRODUCT-SYNONYMS, GENE-SYNONYMS, PRODUCT, GENE-NAME
FORC82_RS21350	EG11958	FORC82_RS21350	alsC	D-allose ABC transporter permease	D-allose ABC transporter membrane subunit	GO-TERMS, PRODUCT-SYNONYMS, GENE-SYNONYMS, PRODUCT, GENE-NAME
FORC82_RS21355	EG11957	FORC82_RS21355	alsE			GO-TERMS, PRODUCT-SYNONYMS, GENE-SYNONYMS, GENE-NAME
FORC82_RS21360	EG11956	FORC82_RS21360	alsK			GO-TERMS, PRODUCT-SYNONYMS, GENE-SYNONYMS, PRODUCT, GENE-NAME
FORC82_RS21370	EG11954	FORC82_RS21370	mdtN	multidrug efflux transporter periplasmic adaptor subunit MdtN	putative multidrug efflux pump membrane fusion protein	CPLX-RXNS, GO-TERMS, COMPLEXES, PRODUCT-SYNONYMS, GENE-SYNONYMS, PRODUCT, GENE-NAME
FORC82_RS21375	EG11953			multidrug efflux transporter permease subunit MdtO	putative multidrug efflux pump subunit MdtO	GO-TERMS, PRODUCT-SYNONYMS, GENE-SYNONYMS, PRODUCT
FORC82_RS21380	EG11952	FORC82_RS21380	mdtP	multidrug efflux transporter outer membrane subunit MdtP	putative multidrug efflux pump outer membrane channel	GO-TERMS, PRODUCT-SYNONYMS, GENE-SYNONYMS, PRODUCT, GENE-NAME
FORC82_RS21385	EG10285	FORC82_RS21385	fdhF	formate dehydrogenase subunit alpha	formate dehydrogenase H	GO-TERMS, REACTIONS, PRODUCT-SYNONYMS, GENE-SYNONYMS, PRODUCT, GENE-NAME
FORC82_RS21395	EG10405			glutamate/aspartate:proton symporter GltP	glutamate/aspartate : H+ symporter GltP	GO-TERMS, REACTIONS, PRODUCT-SYNONYMS, PRODUCT
FORC82_RS21400	EG11950			heme lyase NrfEFG subunit NrfG	putative formate-dependent nitrite reductase complex subunit NrfG	GO-TERMS, PRODUCT-SYNONYMS, GENE-SYNONYMS, PRODUCT
FORC82_RS21405	EG11949			heme lyase NrfEFG subunit NrfF	putative formate-dependent nitrite reductase complex subunit NrfF	GO-TERMS, PRODUCT-SYNONYMS, GENE-SYNONYMS, PRODUCT
FORC82_RS21410	EG11948	FORC82_RS21410	nrfE	heme lyase CcmF/NrfE family subunit	putative cytochrome c-type biogenesis protein NrfE	GO-TERMS, PRODUCT-SYNONYMS, GENE-SYNONYMS, PRODUCT, GENE-NAME
FORC82_RS21430	EG11781			ammonia-forming nitrite reductase cytochrome c552 subunit	cytochrome c552 nitrite reductase	GO-TERMS, COMPLEXES, REACTIONS, PRODUCT-SYNONYMS, PRODUCT
FORC82_RS21435	EG11448			acetate--CoA ligase	acetyl-CoA synthetase (AMP-forming)	GO-TERMS, REACTIONS, PRODUCT-SYNONYMS, GENE-SYNONYMS, PRODUCT
FORC82_RS21445	EG11942			cation/acetate symporter ActP	acetate/glycolate:cation symporter	GO-TERMS, REACTIONS, PRODUCT-SYNONYMS, GENE-SYNONYMS, PRODUCT
FORC82_RS21460	EG11939	FORC82_RS21460	ghxP	NCS2 family permease	guanine/hypoxanthine transporter GhxP	GO-TERMS, REACTIONS, PRODUCT-SYNONYMS, GENE-SYNONYMS, PRODUCT, GENE-NAME
FORC82_RS21470	EG10958			superoxide response transcriptional regulator SoxS	DNA-binding transcriptional dual regulator SoxS	GO-TERMS, PRODUCT-SYNONYMS, PRODUCT
FORC82_RS21475	EG11938	FORC82_RS21475	pdeC			GO-TERMS, REACTIONS, PRODUCT-SYNONYMS, GENE-SYNONYMS, GENE-NAME
FORC82_RS21485	EG10976	FORC82_RS21485	ssb	single-stranded DNA-binding protein SSB1	ssDNA-binding protein	GO-TERMS, PRODUCT-SYNONYMS, GENE-SYNONYMS, PRODUCT, GENE-NAME
FORC82_RS21490	EG11061			excinuclease ABC subunit UvrA	excision nuclease subunit A	GO-TERMS, REACTIONS, PRODUCT-SYNONYMS, GENE-SYNONYMS, PRODUCT
FORC82_RS21505	EG11934	FORC82_RS21505	aphA	class B acid phosphatase	acid phosphatase / phosphotransferase	GO-TERMS, REACTIONS, PRODUCT-SYNONYMS, GENE-SYNONYMS, PRODUCT, GENE-NAME
FORC82_RS21515	EG11040	FORC82_RS21515	tyrB	aromatic amino acid transaminase	tyrosine aminotransferase	GO-TERMS, REACTIONS, PRODUCT-SYNONYMS, PRODUCT, GENE-NAME
FORC82_RS21520	EG10001			alanine racemase	alanine racemase 1	GO-TERMS, PRODUCT-SYNONYMS, GENE-SYNONYMS, PRODUCT
FORC82_RS21525	EG10236			replicative DNA helicase DnaB	replicative DNA helicase	GO-TERMS, REACTIONS, PRODUCT-SYNONYMS, GENE-SYNONYMS, PRODUCT
FORC82_RS21540	EG11932			tRNA dihydrouridine(20/20a) synthase DusA	tRNA-dihydrouridine synthase A	GO-TERMS, REACTIONS, PRODUCT-SYNONYMS, GENE-SYNONYMS, PRODUCT
FORC82_RS21555	EG11929			zinc uptake transcriptional repressor Zur	DNA-binding transcriptional repressor Zur	GO-TERMS, PRODUCT-SYNONYMS, GENE-SYNONYMS, PRODUCT
FORC82_RS21570	EG10533			repressor LexA	DNA-binding transcriptional repressor LexA	GO-TERMS, REACTIONS, PRODUCT-SYNONYMS, GENE-SYNONYMS, PRODUCT
FORC82_RS21575	EG10224	FORC82_RS21575	dgkA			GO-TERMS, REACTIONS, PRODUCT-SYNONYMS, GENE-NAME
FORC82_RS21585	EG11370	FORC82_RS21585	ubiA			GO-TERMS, PRODUCT-SYNONYMS, GENE-SYNONYMS, PRODUCT, GENE-NAME
FORC82_RS21590	EG11369	FORC82_RS21590	ubiC	chorismate--pyruvate lyase	chorismate lyase	GO-TERMS, REACTIONS, PRODUCT-SYNONYMS, PRODUCT, GENE-NAME
FORC82_RS21605	EG10528			maltoporin LamB	maltose outer membrane channel / phage lambda receptor protein	GO-TERMS, REACTIONS, PRODUCT-SYNONYMS, GENE-SYNONYMS, PRODUCT
FORC82_RS21610	EG10558			maltose/maltodextrin ABC transporter ATP-binding protein MalK	maltose ABC transporter ATP binding subunit	CPLX-RXNS, GO-TERMS, COMPLEXES, PRODUCT-SYNONYMS, GENE-SYNONYMS, PRODUCT
FORC82_RS21615	EG10554			maltose/maltodextrin ABC transporter substrate-binding protein MalE	maltose ABC transporter periplasmic binding protein	GO-TERMS, PRODUCT-SYNONYMS, PRODUCT
FORC82_RS21620	EG10555			maltose ABC transporter permease MalF	maltose ABC transporter membrane subunit MalF	GO-TERMS, COMPLEXES, PRODUCT
FORC82_RS21625	EG10556	FORC82_RS21625	malG	maltose ABC transporter permease	maltose ABC transporter membrane subunit MalG	GO-TERMS, PRODUCT, GENE-NAME
FORC82_RS21630	EG11076	FORC82_RS21630	xylE	D-xylose-proton symporter	D-xylose:H+ symporter	GO-TERMS, REACTIONS, PRODUCT-SYNONYMS, PRODUCT, GENE-NAME
FORC82_RS21645	EG11926	FORC82_RS21645	yjbH	YjbH domain-containing protein	YjbH family protein	GO-TERMS, PRODUCT-SYNONYMS, PRODUCT, GENE-NAME
FORC82_RS21650	EG11925	FORC82_RS21650	yjbG	hypothetical protein	capsule biosynthesis GfcC family protein YjbG	GO-TERMS, PRODUCT-SYNONYMS, PRODUCT, GENE-NAME
FORC82_RS21655	EG11924	FORC82_RS21655	yjbF	YjbF family lipoprotein	lipoprotein YjbF	GO-TERMS, PRODUCT-SYNONYMS, PRODUCT, GENE-NAME
FORC82_RS21660	EG11923	FORC82_RS21660	yjbE	polysaccharide production threonine-rich protein	uncharacterized protein YjbE	GO-TERMS, PRODUCT-SYNONYMS, PRODUCT, GENE-NAME
FORC82_RS21665	EG10702	FORC82_RS21665	pgi			GO-TERMS, PRODUCT-SYNONYMS, GENE-NAME
FORC82_RS21675	EG10550			lysine-sensitive aspartokinase 3	aspartate kinase III	GO-TERMS, REACTIONS, PRODUCT-SYNONYMS, GENE-SYNONYMS, PRODUCT
FORC82_RS21685	EG11921			23S rRNA pseudouridine(2604) synthase RluF	23S rRNA pseudouridine2604 and tRNATyr pseudouridine35 synthase	GO-TERMS, REACTIONS, PRODUCT-SYNONYMS, GENE-SYNONYMS, PRODUCT
FORC82_RS21690	EG11920			dipeptidase PepE	peptidase E	GO-TERMS, REACTIONS, PRODUCT-SYNONYMS, PRODUCT
FORC82_RS21695	EG11919	FORC82_RS21695	yjbB	Na/Pi cotransporter family protein	putative inorganic phosphate export protein YjbB	GO-TERMS, REACTIONS, PRODUCT-SYNONYMS, PRODUCT, GENE-NAME
FORC82_RS21700	EG10587			methionine synthase	cobalamin-dependent methionine synthase	GO-TERMS, REACTIONS, PRODUCT-SYNONYMS, PRODUCT
FORC82_RS21705	EG10491			glyoxylate bypass operon transcriptional repressor IclR	DNA-binding transcriptional repressor IclR	GO-TERMS, PRODUCT-SYNONYMS, PRODUCT
FORC82_RS21715	EG10026	FORC82_RS21715	aceK	bifunctional isocitrate dehydrogenase kinase/phosphatase	isocitrate dehydrogenase kinase/phosphatase	GO-TERMS, REACTIONS, PRODUCT-SYNONYMS, PRODUCT, GENE-NAME
FORC82_RS21725	EG10022					GO-TERMS, PRODUCT-SYNONYMS, GENE-SYNONYMS
FORC82_RS21730	EG10023	FORC82_RS21730	aceB			GO-TERMS, PRODUCT-SYNONYMS, GENE-SYNONYMS, PRODUCT, GENE-NAME
FORC82_RS21735	EG10581	FORC82_RS21735	metA			GO-TERMS, REACTIONS, PRODUCT-SYNONYMS, PRODUCT, GENE-NAME
FORC82_RS21740	EG11207	FORC82_RS21740	yjaB	acetyltransferase	peptidyl-lysine N-acetyltransferase YjaB	GO-TERMS, REACTIONS, PRODUCT-SYNONYMS, PRODUCT, GENE-NAME
FORC82_RS21765	EG10795			bifunctional phosphoribosylaminoimidazolecarboxamide formyltransferase/IMP cyclohydrolase	bifunctional AICAR transformylase/IMP cyclohydrolase	GO-TERMS, REACTIONS, PRODUCT-SYNONYMS, PRODUCT
FORC82_RS21775	EG10482			sigma-54-dependent response regulator transcription factor ZraR	DNA-binding transcriptional activator ZraR	GO-TERMS, PRODUCT-SYNONYMS, GENE-SYNONYMS, PRODUCT
FORC82_RS21780	EG10008			two-component system sensor histidine kinase ZraS	sensor histidine kinase ZraS	GO-TERMS, REACTIONS, PRODUCT-SYNONYMS, GENE-SYNONYMS, PRODUCT
FORC82_RS21785	EG11918			zinc resistance sensor/chaperone ZraP	signaling pathway modulator ZraP	GO-TERMS, PRODUCT-SYNONYMS, GENE-SYNONYMS, PRODUCT
FORC82_RS21795	EG10466	FORC82_RS21795	hupA			GO-TERMS, COMPLEXES, PRODUCT-SYNONYMS, PRODUCT, GENE-NAME
FORC82_RS21805	EG11915	FORC82_RS21805	nfi	deoxyribonuclease V	endonuclease V	GO-TERMS, REACTIONS, PRODUCT-SYNONYMS, GENE-SYNONYMS, PRODUCT, GENE-NAME
FORC82_RS21810	EG11543	FORC82_RS21810	hemE			GO-TERMS, REACTIONS, PRODUCT-SYNONYMS, GENE-NAME
FORC82_RS21815	EG11702	FORC82_RS21815	nudC	NAD(+) diphosphatase	RNA decapping hydrolase	GO-TERMS, REACTIONS, PRODUCT-SYNONYMS, GENE-SYNONYMS, PRODUCT, GENE-NAME
FORC82_RS21820	EG11738	FORC82_RS21820	rsd	sigma D regulator	regulator of sigma D	GO-TERMS, PRODUCT-SYNONYMS, GENE-SYNONYMS, PRODUCT, GENE-NAME
FORC82_RS21825	EG11585			phosphomethylpyrimidine synthase ThiC	phosphomethylpyrimidine synthase	GO-TERMS, REACTIONS, PRODUCT-SYNONYMS, PRODUCT
FORC82_RS21830	EG11586	FORC82_RS21830	thiE			GO-TERMS, REACTIONS, PRODUCT-SYNONYMS, GENE-SYNONYMS, GENE-NAME
FORC82_RS21835	EG11587			thiazole biosynthesis adenylyltransferase ThiF	ThiS adenylyltransferase	GO-TERMS, PRODUCT-SYNONYMS, GENE-SYNONYMS, PRODUCT
FORC82_RS21845	EG11589	FORC82_RS21845	thiG	thiazole synthase	1-deoxy-D-xylulose 5-phosphate:thiol sulfurtransferase	GO-TERMS, COMPLEXES, REACTIONS, PRODUCT-SYNONYMS, GENE-SYNONYMS, PRODUCT, GENE-NAME
FORC82_RS21850	EG11590			2-iminoacetate synthase ThiH	2-iminoacetate synthase	GO-TERMS, REACTIONS, PRODUCT-SYNONYMS, GENE-SYNONYMS, PRODUCT
FORC82_RS21890	EG10667			transcription termination/antitermination protein NusG	transcription termination factor NusG	GO-TERMS, PRODUCT-SYNONYMS, PRODUCT
FORC82_RS21925	EG10922	FORC82_RS21925	coaA	type I pantothenate kinase	pantothenate kinase	GO-TERMS, REACTIONS, PRODUCT-SYNONYMS, GENE-SYNONYMS, PRODUCT, GENE-NAME
FORC82_RS21930	EG10123			bifunctional biotin--[acetyl-CoA-carboxylase] ligase/biotin operon repressor BirA	DNA-binding transcriptional repressor/biotin-[acetyl-CoA-carboxylase] ligase BirA	GO-TERMS, REACTIONS, PRODUCT-SYNONYMS, GENE-SYNONYMS, PRODUCT
FORC82_RS21935	EG11205	FORC82_RS21935	murB	UDP-N-acetylmuramate dehydrogenase	UDP-N-acetylenolpyruvoylglucosamine reductase	GO-TERMS, REACTIONS, PRODUCT-SYNONYMS, GENE-SYNONYMS, PRODUCT, GENE-NAME
FORC82_RS21960	EG11204	FORC82_RS21960	murI			GO-TERMS, PRODUCT-SYNONYMS, GENE-SYNONYMS, GENE-NAME
FORC82_RS21965	EG10126			TonB-dependent vitamin B12 receptor BtuB	cobalamin outer membrane transporter	CPLX-RXNS, GO-TERMS, COMPLEXES, PRODUCT-SYNONYMS, GENE-SYNONYMS, PRODUCT
FORC82_RS21970	EG11022			tRNA (uridine(54)-C5)-methyltransferase TrmA	tRNA m5U54 methyltransferase	GO-TERMS, REACTIONS, PRODUCT-SYNONYMS, GENE-SYNONYMS, PRODUCT
FORC82_RS21980	EG11394			HTH-type transcriptional repressor FabR	DNA-binding transcriptional repressor FabR	GO-TERMS, PRODUCT-SYNONYMS, GENE-SYNONYMS, PRODUCT
FORC82_RS21985	EG11428	FORC82_RS21985	sthA	Si-specific NAD(P)(+) transhydrogenase	soluble pyridine nucleotide transhydrogenase	GO-TERMS, REACTIONS, PRODUCT-SYNONYMS, GENE-SYNONYMS, PRODUCT, GENE-NAME
FORC82_RS21990	EG10681			DNA-binding transcriptional regulator OxyR	DNA-binding transcriptional dual regulator OxyR	GO-TERMS, PRODUCT-SYNONYMS, GENE-SYNONYMS, PRODUCT
FORC82_RS21995	EG11223	FORC82_RS21995	argH			GO-TERMS, REACTIONS, PRODUCT-SYNONYMS, PRODUCT, GENE-NAME
FORC82_RS22000	EG10064					GO-TERMS, REACTIONS, PRODUCT-SYNONYMS
FORC82_RS22005	EG10065	FORC82_RS22005	argC	N-acetyl-gamma-glutamyl-phosphate reductase	N-acetylglutamylphosphate reductase	GO-TERMS, REACTIONS, PRODUCT-SYNONYMS, GENE-SYNONYMS, PRODUCT, GENE-NAME
FORC82_RS22010	EG11286	FORC82_RS22010	argE			GO-TERMS, REACTIONS, PRODUCT-SYNONYMS, GENE-NAME
FORC82_RS22015	EG10756	FORC82_RS22015	ppc			GO-TERMS, PRODUCT-SYNONYMS, GENE-SYNONYMS, GENE-NAME
FORC82_RS22020	EG11914	cptA	eptC	phosphoethanolamine transferase CptA	phosphoethanolamine transferase EptC	GO-TERMS, REACTIONS, PRODUCT-SYNONYMS, GENE-SYNONYMS, PRODUCT, GENE-NAME
FORC82_RS22075	EG11904	FORC82_RS22075	gldA	glycerol dehydrogenase	L-1,2-propanediol dehydrogenase / glycerol dehydrogenase	GO-TERMS, REACTIONS, PRODUCT-SYNONYMS, PRODUCT, GENE-NAME
FORC82_RS22085	EG11902	FORC82_RS22085	yijE	cystine transporter YijE	cystine exporter	GO-TERMS, REACTIONS, PRODUCT-SYNONYMS, PRODUCT, GENE-NAME
FORC82_RS22090	EG10511			catalase/peroxidase HPI	catalase/hydroperoxidase HPI	GO-TERMS, REACTIONS, PRODUCT-SYNONYMS, PRODUCT
FORC82_RS22095	EG10585	FORC82_RS22095	metF	methylenetetrahydrofolate reductase	5,10-methylenetetrahydrofolate reductase	GO-TERMS, REACTIONS, PRODUCT-SYNONYMS, PRODUCT, GENE-NAME
FORC82_RS22100	EG10590	FORC82_RS22100	metL	bifunctional aspartate kinase/homoserine dehydrogenase II	fused aspartate kinase/homoserine dehydrogenase 2	GO-TERMS, REACTIONS, PRODUCT-SYNONYMS, GENE-SYNONYMS, PRODUCT, GENE-NAME
FORC82_RS22105	EG10582	FORC82_RS22105	metB	cystathionine gamma-synthase	O-succinylhomoserine(thiol)-lyase / O-succinylhomoserine lyase	GO-TERMS, REACTIONS, PRODUCT-SYNONYMS, GENE-SYNONYMS, PRODUCT, GENE-NAME
FORC82_RS22110	EG10588			met regulon transcriptional regulator MetJ	DNA-binding transcriptional repressor MetJ	GO-TERMS, PRODUCT-SYNONYMS, PRODUCT
FORC82_RS22130	EG10763	FORC82_RS22130	priA	primosomal protein N'	primosome factor N'	GO-TERMS, COMPLEXES, PRODUCT-SYNONYMS, GENE-SYNONYMS, PRODUCT, GENE-NAME
FORC82_RS22135	EG10200			DNA-binding transcriptional regulator CytR	DNA-binding transcriptional repressor CytR	GO-TERMS, PRODUCT-SYNONYMS, PRODUCT
FORC82_RS22140	EG11529					GO-TERMS, PRODUCT-SYNONYMS, GENE-SYNONYMS
FORC82_RS22145	EG11676			ATP-dependent protease subunit HslV	peptidase component of the HslVU protease	CPLX-RXNS, GO-TERMS, COMPLEXES, PRODUCT-SYNONYMS, GENE-SYNONYMS, PRODUCT
FORC82_RS22150	EG11881			HslU--HslV peptidase ATPase subunit	ATPase component of the HslVU protease	GO-TERMS, REACTIONS, PRODUCT-SYNONYMS, GENE-SYNONYMS, PRODUCT
FORC82_RS22155	EG11880			1,4-dihydroxy-2-naphthoate polyprenyltransferase	1,4-dihydroxy-2-naphthoate octaprenyltransferase	GO-TERMS, REACTIONS, PRODUCT-SYNONYMS, GENE-SYNONYMS, PRODUCT
FORC82_RS22160	EG11879			ribonuclease E activity regulator RraA	ribonuclease E inhibitor protein A	GO-TERMS, PRODUCT-SYNONYMS, GENE-SYNONYMS, PRODUCT
FORC82_RS22165	EG11878			septal ring assembly protein ZapB	cell division factor ZapB	GO-TERMS, PRODUCT-SYNONYMS, GENE-SYNONYMS, PRODUCT
FORC82_RS22170	EG10396	FORC82_RS22170	glpF	glycerol uptake facilitator protein GlpF	glycerol facilitator	GO-TERMS, REACTIONS, PRODUCT-SYNONYMS, PRODUCT, GENE-NAME
FORC82_RS22175	EG10398					GO-TERMS, PRODUCT-SYNONYMS
FORC82_RS22180	EG11517			class II fructose-bisphosphatase	fructose-1,6-bisphosphatase 2	GO-TERMS, REACTIONS, PRODUCT-SYNONYMS, PRODUCT
FORC82_RS22185	EG10628	FORC82_RS22185	fpr	ferredoxin--NADP(+) reductase	flavodoxin/ferredoxin-NADP+ reductase	GO-TERMS, REACTIONS, PRODUCT-SYNONYMS, GENE-SYNONYMS, PRODUCT, GENE-NAME
FORC82_RS22190	EG11877			universal stress protein UspD	universal stress protein D	GO-TERMS, PRODUCT-SYNONYMS, GENE-SYNONYMS, PRODUCT
FORC82_RS22210	EG11015	FORC82_RS22210	tpiA			GO-TERMS, PRODUCT-SYNONYMS, GENE-SYNONYMS, GENE-NAME
FORC82_RS22215	EG10138	FORC82_RS22215	cdh			GO-TERMS, PRODUCT-SYNONYMS, PRODUCT, GENE-NAME
FORC82_RS22220	EG10929	FORC82_RS22220	sbp	sulfate ABC transporter substrate-binding protein	sulfate/thiosulfate ABC transporter periplasmic binding protein Sbp	CPLX-RXNS, GO-TERMS, COMPLEXES, REACTIONS, PRODUCT, GENE-NAME
FORC82_RS22225	EG10699			6-phosphofructokinase	6-phosphofructokinase 1	GO-TERMS, REACTIONS, PRODUCT-SYNONYMS, PRODUCT
FORC82_RS22230	EG11873	FORC82_RS22230	fieF	cation-efflux pump FieF	Zn2+/Fe2+/Cd2+ exporter	GO-TERMS, REACTIONS, PRODUCT-SYNONYMS, GENE-SYNONYMS, PRODUCT, GENE-NAME
FORC82_RS22235	G7816			cell-envelope stress modulator CpxP	periplasmic protein CpxP	GO-TERMS, PRODUCT-SYNONYMS, GENE-SYNONYMS, PRODUCT
FORC82_RS22240	EG10020			envelope stress response regulator transcription factor CpxR	DNA-binding transcriptional dual regulator CpxR	GO-TERMS, PRODUCT-SYNONYMS, GENE-SYNONYMS, PRODUCT
FORC82_RS22245	EG10163			envelope stress sensor histidine kinase CpxA	sensor histidine kinase CpxA	GO-TERMS, REACTIONS, PRODUCT-SYNONYMS, GENE-SYNONYMS, PRODUCT
FORC82_RS22250	EG11870	FORC82_RS22250	yiiM	6-N-hydroxylaminopurine resistance protein	2-amino-6-N-hydroxylaminopurine resistance protein	GO-TERMS, PRODUCT-SYNONYMS, PRODUCT, GENE-NAME
FORC82_RS22255	EG11869	FORC82_RS22255	kdgT	2-keto-3-deoxygluconate permease	2-dehydro-3-deoxy-D-gluconate:H+ symporter	GO-TERMS, REACTIONS, PRODUCT-SYNONYMS, PRODUCT, GENE-NAME
FORC82_RS22260	EG10953	FORC82_RS22260	sodA	superoxide dismutase [Mn]	superoxide dismutase (Mn)	GO-TERMS, REACTIONS, PRODUCT-SYNONYMS, PRODUCT, GENE-NAME
FORC82_RS22265	EG11313			L-rhamnose/proton symporter RhaT	rhamnose/lyxose:H+ symporter	GO-TERMS, REACTIONS, PRODUCT-SYNONYMS, PRODUCT
FORC82_RS22275	EG10843			HTH-type transcriptional activator RhaS	DNA-binding transcriptional activator RhaS	GO-TERMS, PRODUCT-SYNONYMS, GENE-SYNONYMS, PRODUCT
FORC82_RS22280	EG11868	FORC82_RS22280	rhaB			GO-TERMS, PRODUCT-SYNONYMS, PRODUCT, GENE-NAME
FORC82_RS22285	EG11867					GO-TERMS, REACTIONS, PRODUCT-SYNONYMS
FORC82_RS22290	EG11866	FORC82_RS22290	rhaD			GO-TERMS, PRODUCT-SYNONYMS, GENE-NAME
FORC82_RS22295	EG11865					GO-TERMS, PRODUCT-SYNONYMS, GENE-SYNONYMS
FORC82_RS22330	EG11859			formate dehydrogenase accessory sulfurtransferase FdhD	sulfurtransferase for molybdenum cofactor sulfuration	GO-TERMS, REACTIONS, PRODUCT-SYNONYMS, PRODUCT
FORC82_RS22345	EG11857	fdxH	fdoH	formate dehydrogenase subunit beta	formate dehydrogenase O subunit beta	CPLX-RXNS, GO-TERMS, COMPLEXES, PRODUCT-SYNONYMS, PRODUCT, GENE-NAME
FORC82_RS22350	EG11856			formate dehydrogenase cytochrome b556 subunit	formate dehydrogenase O subunit gamma	GO-TERMS, COMPLEXES, PRODUCT-SYNONYMS, PRODUCT
FORC82_RS22355	EG10284			formate dehydrogenase accessory protein FdhE	formate dehydrogenase formation protein	GO-TERMS, PRODUCT-SYNONYMS, PRODUCT
FORC82_RS22370	EG11853	FORC82_RS22370	fabY	GNAT family N-acetyltransferase	putative fatty acid biosynthesis enzyme FabY	GO-TERMS, PRODUCT-SYNONYMS, GENE-SYNONYMS, PRODUCT, GENE-NAME
FORC82_RS22375	EG11852			D-tyrosyl-tRNA(Tyr) deacylase	D-aminoacyl-tRNA deacylase	GO-TERMS, REACTIONS, PRODUCT-SYNONYMS, GENE-SYNONYMS, PRODUCT
FORC82_RS22385	EG11850			glucose-1-phosphatase	alpha-D-glucose-1-phosphate phosphatase YihX	GO-TERMS, PRODUCT-SYNONYMS, PRODUCT
FORC82_RS22390	EG11849	FORC82_RS22390	csqR	DeoR/GlpR transcriptional regulator	DNA-binding transcriptional dual regulator CsqR	GO-TERMS, PRODUCT-SYNONYMS, GENE-SYNONYMS, PRODUCT, GENE-NAME
FORC82_RS22395	EG11848	FORC82_RS22395	yihV	sulfofructose kinase	6-deoxy-6-sulfofructose kinase	GO-TERMS, REACTIONS, PRODUCT-SYNONYMS, GENE-SYNONYMS, PRODUCT, GENE-NAME
FORC82_RS22400	EG11847	FORC82_RS22400	yihU	sulfolactaldehyde 3-reductase	3-sulfolactaldehyde reductase	GO-TERMS, REACTIONS, PRODUCT-SYNONYMS, GENE-SYNONYMS, PRODUCT, GENE-NAME
FORC82_RS22405	EG11846	FORC82_RS22405	yihT	sulfofructosephosphate aldolase	6-deoxy-6-sulfofructose-1-phosphate aldolase	GO-TERMS, REACTIONS, PRODUCT-SYNONYMS, GENE-SYNONYMS, PRODUCT, GENE-NAME
FORC82_RS22415	G0-10624	FORC82_RS22415	insJK	IS3-like element IS150 family transposase	IS150 protein InsAB	GO-TERMS, PRODUCT-SYNONYMS, PRODUCT, GENE-NAME
FORC82_RS22425	EG11844	FORC82_RS22425	yihR	aldose-1-epimerase	putative sulfoquinovose mutarotase YihR	GO-TERMS, REACTIONS, PRODUCT-SYNONYMS, GENE-SYNONYMS, PRODUCT, GENE-NAME
FORC82_RS22430	EG11843	FORC82_RS22430	yihQ	alpha-glucosidase	sulfoquinovosidase	GO-TERMS, REACTIONS, PRODUCT-SYNONYMS, GENE-SYNONYMS, PRODUCT, GENE-NAME
FORC82_RS22440	EG11841	FORC82_RS22440	yihO	MFS transporter	putative sulfoquinovose transporter	GO-TERMS, REACTIONS, PRODUCT-SYNONYMS, GENE-SYNONYMS, PRODUCT, GENE-NAME
FORC82_RS22445	G7814			porin OmpL	putative outer membrane porin L	GO-TERMS, PRODUCT-SYNONYMS, GENE-SYNONYMS, PRODUCT
FORC82_RS22465	EG11837	typA	bipA	translational GTPase TypA	50S ribosomal subunit assembly factor BipA	GO-TERMS, PRODUCT-SYNONYMS, GENE-SYNONYMS, PRODUCT, GENE-NAME
FORC82_RS22470	EG10383	FORC82_RS22470	glnA	glutamate--ammonia ligase	glutamine synthetase	GO-TERMS, REACTIONS, PRODUCT-SYNONYMS, PRODUCT, GENE-NAME
FORC82_RS22475	EG10387	FORC82_RS22475	glnL	nitrogen regulation protein NR(II)	sensory histidine kinase NtrB	GO-TERMS, PRODUCT-SYNONYMS, GENE-SYNONYMS, PRODUCT, GENE-NAME
FORC82_RS22480	EG10385	FORC82_RS22480	glnG	nitrogen regulation protein NR(I)	DNA-binding transcriptional dual regulator NtrC	GO-TERMS, PRODUCT-SYNONYMS, GENE-SYNONYMS, PRODUCT, GENE-NAME
FORC82_RS22490	EG11836			oxygen-independent coproporphyrinogen III oxidase	coproporphyrinogen III dehydrogenase	GO-TERMS, REACTIONS, PRODUCT-SYNONYMS, GENE-SYNONYMS, PRODUCT
FORC82_RS22495	EG11835					GO-TERMS, PRODUCT-SYNONYMS
FORC82_RS22500	EG11203	FORC82_RS22500	yihA	YihA family ribosome biogenesis GTP-binding protein	GTP-binding protein YihA	GO-TERMS, PRODUCT-SYNONYMS, GENE-SYNONYMS, PRODUCT, GENE-NAME
FORC82_RS22505	EG10746					GO-TERMS, REACTIONS, PRODUCT-SYNONYMS, GENE-SYNONYMS
FORC82_RS22525	EG11297			thiol:disulfide interchange protein DsbA	thiol:disulfide oxidoreductase DsbA	GO-TERMS, REACTIONS, PRODUCT-SYNONYMS, GENE-SYNONYMS, PRODUCT
FORC82_RS22530	EG11831	FORC82_RS22530	srkA	serine/threonine protein kinase	stress response kinase A	GO-TERMS, PRODUCT-SYNONYMS, GENE-SYNONYMS, PRODUCT, GENE-NAME
FORC82_RS22540	EG11829			molybdenum cofactor guanylyltransferase MobA	molybdenum cofactor guanylyltransferase	GO-TERMS, REACTIONS, PRODUCT-SYNONYMS, GENE-SYNONYMS, PRODUCT
FORC82_RS22575	EG11485	FORC82_RS22575	hemG	menaquinone-dependent protoporphyrinogen IX dehydrogenase	protoporphyrinogen oxidase	GO-TERMS, REACTIONS, PRODUCT-SYNONYMS, GENE-SYNONYMS, PRODUCT, GENE-NAME
FORC82_RS22580	EG11021			Trk system potassium transporter TrkH	K+ transporter TrkH	GO-TERMS, REACTIONS, PRODUCT-SYNONYMS, PRODUCT
FORC82_RS22590	EG10698	FORC82_RS22590	pepQ			GO-TERMS, PRODUCT-SYNONYMS, GENE-NAME
FORC82_RS22605	EG10334	FORC82_RS22605	fre	NAD(P)H-flavin reductase	flavin reductase	GO-TERMS, REACTIONS, PRODUCT-SYNONYMS, GENE-SYNONYMS, PRODUCT, GENE-NAME
FORC82_RS22610	EG11396	FORC82_RS22610	ubiD	4-hydroxy-3-polyprenylbenzoate decarboxylase	3-octaprenyl-4-hydroxybenzoate decarboxylase	GO-TERMS, REACTIONS, PRODUCT-SYNONYMS, GENE-SYNONYMS, PRODUCT, GENE-NAME
FORC82_RS22615	EG10839			transcription/translation regulatory transformer protein RfaH	transcription antiterminator RfaH	GO-TERMS, PRODUCT-SYNONYMS, GENE-SYNONYMS, PRODUCT
FORC82_RS22620	EG11481			3'-5' ssDNA/RNA exonuclease TatD	3' -> 5' ssDNA/RNA  exonuclease TatD	GO-TERMS, REACTIONS, PRODUCT-SYNONYMS, GENE-SYNONYMS, PRODUCT
FORC82_RS22640	EG11476			ubiquinone biosynthesis regulatory protein kinase UbiB	ubiquinone biosynthesis protein UbiB	GO-TERMS, PRODUCT-SYNONYMS, GENE-SYNONYMS, PRODUCT
FORC82_RS22645	EG11474	FORC82_RS22645	ubiJ	ubiquinone biosynthesis protein UbiJ	ubiquinone biosynthesis accessory factor UbiJ	GO-TERMS, PRODUCT-SYNONYMS, GENE-SYNONYMS, PRODUCT, GENE-NAME
FORC82_RS22650	EG11473			bifunctional demethylmenaquinone methyltransferase/2-methoxy-6-polyprenyl-1,4-benzoquinol methylase UbiE	bifunctional 2-octaprenyl-6-methoxy-1,4-benzoquinol methylase and demethylmenaquinone methyltransferase	GO-TERMS, REACTIONS, PRODUCT-SYNONYMS, GENE-SYNONYMS, PRODUCT
FORC82_RS22655	EG11472			DNA recombination protein RmuC	putative recombination limiting protein RmuC	GO-TERMS, PRODUCT-SYNONYMS, GENE-SYNONYMS, PRODUCT
FORC82_RS22690	EG11045	FORC82_RS22690	udp			GO-TERMS, REACTIONS, PRODUCT-SYNONYMS, GENE-NAME
FORC82_RS22740	EG10584			5-methyltetrahydropteroyltriglutamate-- homocysteine S-methyltransferase	cobalamin-independent homocysteine transmethylase	GO-TERMS, REACTIONS, PRODUCT-SYNONYMS, GENE-SYNONYMS, PRODUCT
FORC82_RS22745	EG10591			HTH-type transcriptional regulator MetR	DNA-binding transcriptional dual regulator MetR	GO-TERMS, PRODUCT-SYNONYMS, PRODUCT
FORC82_RS22750	EG11471	FORC82_RS22750	bioP			GO-TERMS, PRODUCT-SYNONYMS, GENE-SYNONYMS, GENE-NAME
FORC82_RS22755	EG11470	FORC82_RS22755	yigL	Cof-type HAD-IIB family hydrolase	phosphosugar phosphatase YigL	GO-TERMS, REACTIONS, PRODUCT-SYNONYMS, PRODUCT, GENE-NAME
FORC82_RS22760	EG10739	FORC82_RS22760	pldB			GO-TERMS, REACTIONS, PRODUCT-SYNONYMS, GENE-NAME
FORC82_RS22765	EG11469	FORC82_RS22765	rhtB	homoserine/homoserine lactone efflux protein	L-homoserine/L-homoserine lactone/L-threonine exporter	GO-TERMS, REACTIONS, PRODUCT-SYNONYMS, GENE-SYNONYMS, PRODUCT, GENE-NAME
FORC82_RS22770	EG11468			threonine export protein RhtC	L-threonine exporter	GO-TERMS, REACTIONS, PRODUCT-SYNONYMS, GENE-SYNONYMS, PRODUCT
FORC82_RS22775	EG10833					GO-TERMS, REACTIONS, PRODUCT-SYNONYMS
FORC82_RS22780	EG10738	FORC82_RS22780	pldA	phospholipase A	outer membrane phospholipase A	GO-TERMS, REACTIONS, PRODUCT-SYNONYMS, PRODUCT, GENE-NAME
FORC82_RS22825	EG11463			magnesium/cobalt transporter CorA	Ni2+/Co2+/Mg2+ transporter	GO-TERMS, REACTIONS, PRODUCT-SYNONYMS, PRODUCT
FORC82_RS22840	EG11064	FORC82_RS22840	uvrD			GO-TERMS, REACTIONS, PRODUCT-SYNONYMS, GENE-SYNONYMS, GENE-NAME
FORC82_RS22845	EG11202			5-amino-6-(5-phospho-D-ribitylamino)uracil phosphatase YigB	5-amino-6-(5-phospho-D-ribitylamino)uracil phosphatase	GO-TERMS, REACTIONS, PRODUCT-SYNONYMS, PRODUCT
FORC82_RS22850	EG11069			tyrosine recombinase XerC	site-specific tyrosine recombinase	GO-TERMS, PRODUCT-SYNONYMS, PRODUCT
FORC82_RS22860	EG10209	FORC82_RS22860	dapF			GO-TERMS, PRODUCT-SYNONYMS, GENE-NAME
FORC82_RS22875	EG11653			iron donor protein CyaY	frataxin CyaY	GO-TERMS, PRODUCT-SYNONYMS, PRODUCT
FORC82_RS22880	EG10170	FORC82_RS22880	cyaA	class I adenylate cyclase	adenylate cyclase	GO-TERMS, REACTIONS, PRODUCT-SYNONYMS, GENE-SYNONYMS, PRODUCT, GENE-NAME
FORC82_RS22885	EG10429	FORC82_RS22885	hemC			GO-TERMS, PRODUCT-SYNONYMS, GENE-SYNONYMS, PRODUCT, GENE-NAME
FORC82_RS22890	EG10430	FORC82_RS22890	hemD			GO-TERMS, PRODUCT-SYNONYMS, PRODUCT, GENE-NAME
FORC82_RS22940	EG11458	FORC82_RS22940	rffM	lipopolysaccharide N-acetylmannosaminouronosyltransferase	UDP-N-acetyl-D-mannosaminuronic acid transferase	GO-TERMS, REACTIONS, PRODUCT-SYNONYMS, GENE-SYNONYMS, PRODUCT, GENE-NAME
FORC82_RS22950	G7800	rffT	wecF			GO-TERMS, REACTIONS, PRODUCT-SYNONYMS, GENE-SYNONYMS, PRODUCT, GENE-NAME
FORC82_RS22960	EG11456	rffA	wecE	dTDP-4-amino-4,6-dideoxygalactose transaminase	dTDP-4-dehydro-6-deoxy-D-glucose transaminase	GO-TERMS, REACTIONS, PRODUCT-SYNONYMS, GENE-SYNONYMS, PRODUCT, GENE-NAME
FORC82_RS22965	EG11455	FORC82_RS22965	rffC	dTDP-fucosamine acetyltransferase	dTDP-4-amino-4,6-dideoxy-D-galactose acyltransferase	GO-TERMS, REACTIONS, PRODUCT-SYNONYMS, GENE-SYNONYMS, PRODUCT, GENE-NAME
FORC82_RS22970	EG11454	rfbA	rffH	glucose-1-phosphate thymidylyltransferase	dTDP-glucose pyrophosphorylase 2	GO-TERMS, REACTIONS, PRODUCT-SYNONYMS, GENE-SYNONYMS, PRODUCT, GENE-NAME
FORC82_RS22975	EG11453			dTDP-glucose 4,6-dehydratase	dTDP-glucose 4,6-dehydratase 2	GO-TERMS, PRODUCT-SYNONYMS, GENE-SYNONYMS, PRODUCT
FORC82_RS22980	EG11452	FORC82_RS22980	wecC			GO-TERMS, REACTIONS, PRODUCT-SYNONYMS, GENE-SYNONYMS, PRODUCT, GENE-NAME
FORC82_RS22985	EG11451	FORC82_RS22985	wecB	UDP-N-acetylglucosamine 2-epimerase (non-hydrolyzing)	UDP-N-acetylglucosamine 2-epimerase	GO-TERMS, REACTIONS, PRODUCT-SYNONYMS, GENE-SYNONYMS, PRODUCT, GENE-NAME
FORC82_RS22995	EG10840	FORC82_RS22995	rfe			GO-TERMS, REACTIONS, PRODUCT-SYNONYMS, GENE-SYNONYMS, PRODUCT, GENE-NAME
FORC82_RS23000	EG10845					GO-TERMS, PRODUCT-SYNONYMS, GENE-SYNONYMS
FORC82_RS23005	EG12428	FORC82_RS23005	rhoL	rho operon leader peptide rhoL	rho operon leader peptide	GO-TERMS, PRODUCT-SYNONYMS, PRODUCT, GENE-NAME
FORC82_RS23010	EG11031			thioredoxin TrxA	thioredoxin 1	GO-TERMS, REACTIONS, PRODUCT-SYNONYMS, GENE-SYNONYMS, PRODUCT
FORC82_RS23015	EG10844					GO-TERMS, REACTIONS, PRODUCT-SYNONYMS, GENE-SYNONYMS
FORC82_RS23020	EG10413	gppA	gpp	guanosine-5'-triphosphate,3'-diphosphate diphosphatase	guanosine-5'-triphosphate,3'-diphosphate phosphatase	GO-TERMS, REACTIONS, PRODUCT-SYNONYMS, GENE-SYNONYMS, PRODUCT, GENE-NAME
FORC82_RS23025	EG10837	FORC82_RS23025	rep			GO-TERMS, REACTIONS, PRODUCT-SYNONYMS, GENE-SYNONYMS, GENE-NAME
FORC82_RS23035	EG12352	FORC82_RS23035	ppiC	peptidylprolyl isomerase C	peptidyl-prolyl cis-trans isomerase C	GO-TERMS, REACTIONS, PRODUCT-SYNONYMS, GENE-SYNONYMS, PRODUCT, GENE-NAME
FORC82_RS23040	EG10495	FORC82_RS23040	ilvC	ketol-acid reductoisomerase	ketol-acid reductoisomerase (NADP+)	GO-TERMS, REACTIONS, PRODUCT-SYNONYMS, PRODUCT, GENE-NAME
FORC82_RS23055	EG10496	FORC82_RS23055	ilvD			GO-TERMS, PRODUCT-SYNONYMS, GENE-NAME
FORC82_RS23060	EG10497			branched-chain-amino-acid transaminase	branched-chain-amino-acid aminotransferase	GO-TERMS, REACTIONS, PRODUCT-SYNONYMS, PRODUCT
FORC82_RS23080	EG11270	FORC82_RS23080	ilvL	ilv operon leader peptide	ilvXGMEDA operon leader peptide	GO-TERMS, PRODUCT-SYNONYMS, PRODUCT, GENE-NAME
FORC82_RS23090	EG11450	FORC82_RS23090	maoP	macrodomain Ori organization protein MaoP	macrodomain Ori protein	GO-TERMS, PRODUCT-SYNONYMS, GENE-SYNONYMS, PRODUCT, GENE-NAME
FORC82_RS23095	EG11449			HTH-type transcriptional regulator HdfR	DNA-binding transcriptional dual regulator HdfR	GO-TERMS, PRODUCT-SYNONYMS, GENE-SYNONYMS, PRODUCT
FORC82_RS23130	EG11733	FORC82_RS23130	yieP	FadR family transcriptional regulator	DNA-binding transcriptional regulator YieP	GO-TERMS, PRODUCT-SYNONYMS, PRODUCT, GENE-NAME
FORC82_RS23140	EG10819			transcriptional regulator RbsR	DNA-binding transcriptional dual regulator RbsR	GO-TERMS, PRODUCT-SYNONYMS, PRODUCT
FORC82_RS23150	EG10815			ribose ABC transporter substrate-binding protein RbsB	ribose ABC transporter periplasmic binding protein	CPLX-RXNS, GO-TERMS, COMPLEXES, PRODUCT-SYNONYMS, GENE-SYNONYMS, PRODUCT
FORC82_RS23155	EG10816	FORC82_RS23155	rbsC	ribose ABC transporter permease	ribose ABC transporter membrane subunit	GO-TERMS, PRODUCT-SYNONYMS, GENE-SYNONYMS, PRODUCT, GENE-NAME
FORC82_RS23160	EG10814			ribose ABC transporter ATP-binding protein RbsA	ribose ABC transporter ATP binding subunit	GO-TERMS, PRODUCT-SYNONYMS, GENE-SYNONYMS, PRODUCT
FORC82_RS23165	EG10817	FORC82_RS23165	rbsD			GO-TERMS, REACTIONS, PRODUCT-SYNONYMS, GENE-SYNONYMS, GENE-NAME
FORC82_RS23170	EG11541	FORC82_RS23170	kup	low affinity potassium transporter Kup	K+:H+ symporter Kup	GO-TERMS, REACTIONS, PRODUCT-SYNONYMS, GENE-SYNONYMS, PRODUCT, GENE-NAME
FORC82_RS23175	EG11731			ATPase RavA	regulatory ATPase RavA	GO-TERMS, REACTIONS, PRODUCT-SYNONYMS, GENE-SYNONYMS, PRODUCT
FORC82_RS23180	EG11730			ATPase RavA stimulator ViaA	protein ViaA	GO-TERMS, PRODUCT-SYNONYMS, GENE-SYNONYMS, PRODUCT
FORC82_RS23185	EG10091	FORC82_RS23185	asnA	aspartate--ammonia ligase	asparagine synthetase A	GO-TERMS, REACTIONS, PRODUCT-SYNONYMS, PRODUCT, GENE-NAME
FORC82_RS23190	EG10093			transcriptional regulator AsnC	DNA-binding transcriptional dual regulator AsnC	GO-TERMS, PRODUCT-SYNONYMS, PRODUCT
FORC82_RS23200	EG10375			tRNA uridine-5-carboxymethylaminomethyl(34) synthesis enzyme MnmG	5-carboxymethylaminomethyluridine-tRNA synthase subunit MnmG	CPLX-RXNS, GO-TERMS, COMPLEXES, REACTIONS, PRODUCT-SYNONYMS, GENE-SYNONYMS, PRODUCT
FORC82_RS23205	EG10376			16S rRNA (guanine(527)-N(7))-methyltransferase RsmG	16S rRNA m7G527 methyltransferase	GO-TERMS, REACTIONS, PRODUCT-SYNONYMS, GENE-SYNONYMS, PRODUCT
FORC82_RS23255	EG11198			bifunctional UDP-N-acetylglucosamine diphosphorylase/glucosamine-1-phosphate N-acetyltransferase GlmU	fused N-acetylglucosamine-1-phosphate uridyltransferase and glucosamine-1-phosphate acetyltransferase	GO-TERMS, REACTIONS, PRODUCT-SYNONYMS, GENE-SYNONYMS, PRODUCT
FORC82_RS23260	EG10382			glutamine--fructose-6-phosphate transaminase (isomerizing)	L-glutamine--D-fructose-6-phosphate aminotransferase	GO-TERMS, REACTIONS, PRODUCT-SYNONYMS, PRODUCT
FORC82_RS23265	EG10734			phosphate ABC transporter substrate-binding protein PstS	phosphate ABC transporter periplasmic binding protein	CPLX-RXNS, GO-TERMS, COMPLEXES, PRODUCT-SYNONYMS, GENE-SYNONYMS, PRODUCT
FORC82_RS23270	EG10784			phosphate ABC transporter permease PstC	phosphate ABC transporter membrane subunit PstC	GO-TERMS, PRODUCT-SYNONYMS, GENE-SYNONYMS, PRODUCT
FORC82_RS23275	EG10782			phosphate ABC transporter permease PstA	phosphate ABC transporter membrane subunit PstA	GO-TERMS, PRODUCT-SYNONYMS, GENE-SYNONYMS, PRODUCT
FORC82_RS23280	EG10783			phosphate ABC transporter ATP-binding protein PstB	phosphate ABC transporter ATP binding subunit	GO-TERMS, PRODUCT-SYNONYMS, GENE-SYNONYMS, PRODUCT
FORC82_RS23285	EG10735			phosphate signaling complex protein PhoU	negative regulator of the pho regulon	GO-TERMS, PRODUCT-SYNONYMS, GENE-SYNONYMS, PRODUCT
FORC82_RS23290	EG10116					GO-TERMS, PRODUCT-SYNONYMS, GENE-SYNONYMS
FORC82_RS23295	EG10115			PTS beta-glucoside transporter subunit IIABC	beta-glucoside specific PTS enzyme II / BglG kinase / BglG phosphatase	GO-TERMS, REACTIONS, PRODUCT-SYNONYMS, GENE-SYNONYMS, PRODUCT
FORC82_RS23300	EG10114	FORC82_RS23300	bglB	glycoside hydrolase family 1 protein	6-phospho-beta-glucosidase B	GO-TERMS, REACTIONS, PRODUCT-SYNONYMS, GENE-SYNONYMS, PRODUCT, GENE-NAME
FORC82_RS23325	EG11727	FORC82_RS23325	cbrC	hypothetical protein	UPF0167 family colicin E2 tolerance protein CbrC	GO-TERMS, PRODUCT-SYNONYMS, GENE-SYNONYMS, PRODUCT, GENE-NAME
FORC82_RS23335	EG11725	FORC82_RS23335	yieH			GO-TERMS, PRODUCT-SYNONYMS, GENE-NAME
FORC82_RS23340	EG11724	FORC82_RS23340	adeP	NCS2 family permease	adenine:H+ symporter	GO-TERMS, REACTIONS, PRODUCT-SYNONYMS, GENE-SYNONYMS, PRODUCT, GENE-NAME
FORC82_RS23345	EG11723	FORC82_RS23345	yieF	NAD(P)H-dependent chromate oxidoreductase YieF	chromate reductase	GO-TERMS, REACTIONS, PRODUCT-SYNONYMS, GENE-SYNONYMS, PRODUCT, GENE-NAME
FORC82_RS23355	EG11721			HTH-type transcriptional regulator YidZ	putative LysR-type transcriptional regulator YidZ	GO-TERMS, PRODUCT-SYNONYMS, PRODUCT
FORC82_RS23360	EG11720	FORC82_RS23360	mdtL	multidrug efflux MFS transporter MdtL	efflux pump MdtL	GO-TERMS, REACTIONS, PRODUCT-SYNONYMS, GENE-SYNONYMS, PRODUCT, GENE-NAME
FORC82_RS23365	EG11006			low affinity tryptophan permease TnaB	tryptophan:H+ symporter TnaB	GO-TERMS, REACTIONS, PRODUCT-SYNONYMS, GENE-SYNONYMS, PRODUCT
FORC82_RS23370	EG11005					GO-TERMS, REACTIONS, PRODUCT-SYNONYMS, GENE-SYNONYMS
FORC82_RS23375	EG11276	FORC82_RS23375	tnaC	tryptophanase leader peptide	tnaAB operon leader peptide	GO-TERMS, PRODUCT-SYNONYMS, GENE-SYNONYMS, PRODUCT, GENE-NAME
FORC82_RS23380	EG10997			tRNA uridine-5-carboxymethylaminomethyl(34) synthesis GTPase MnmE	5-carboxymethylaminomethyluridine-tRNA synthase GTPase subunit	GO-TERMS, REACTIONS, PRODUCT-SYNONYMS, GENE-SYNONYMS, PRODUCT
FORC82_RS23390	G0-10470			membrane protein insertion efficiency factor YidD	membrane protein insertion efficiency factor	GO-TERMS, PRODUCT-SYNONYMS, PRODUCT
FORC82_RS24665	G0-10624	FORC82_RS24665	insJK	IS3 family transposase	IS150 protein InsAB	GO-TERMS, PRODUCT-SYNONYMS, PRODUCT, GENE-NAME
FORC82_RS25195	G6462			MacB family efflux pump subunit	ABC-type tripartite efflux pump ATP binding/membrane subunit	CPLX-RXNS, GO-TERMS, COMPLEXES, PRODUCT-SYNONYMS, GENE-SYNONYMS, PRODUCT
FORC82_RS25720	G0-10624	FORC82_RS25720	insJK	IS3 family transposase	IS150 protein InsAB	GO-TERMS, PRODUCT-SYNONYMS, PRODUCT, GENE-NAME


4. Not-propagated genes
-----------------------
The following genes in GCF_004135855/Escherichia coli FORC_082 (GCF_004135855.1) were not synchronized with any ortholog in ECOLI/Escherichia coli K-12 substr. MG1655:

A Gene	A Name	B Ortholog	B Name	Reason(s)
FORC82_RS00025		EG11196	yidB	The product of source ortholog lacks experimental evidence.
FORC82_RS00035		EG11719	yidX	The product of source ortholog lacks experimental evidence.
FORC82_RS00090		EG11536	yidE	The product of source ortholog lacks experimental evidence.
FORC82_RS00100		EG11710	glvC	The difference in length between this gene and its ortholog, 538 vs 368, exceeds 10.0%.
				The product of source ortholog lacks experimental evidence.
FORC82_RS00105		EG11708	glvG	The difference in length between this gene and its ortholog, 440 vs 212, exceeds 10.0%.
				The product of source ortholog lacks experimental evidence.
FORC82_RS00110		EG11707	yidL	The product of source ortholog lacks experimental evidence.
FORC82_RS00120		EG11706	yidK	The difference in length between this gene and its ortholog, 285 vs 571, exceeds 10.0%.
				The product of source ortholog lacks experimental evidence.
FORC82_RS00125				No ortholog exists for this gene in ECOLI.
FORC82_RS00130		EG11705	yidJ	The difference in length between this gene and its ortholog, 357 vs 497, exceeds 10.0%.
				The product of source ortholog lacks experimental evidence.
FORC82_RS00135		EG11697	yidI	The product of source ortholog lacks experimental evidence.
FORC82_RS00140		EG11696	yidH	The product of source ortholog lacks experimental evidence.
FORC82_RS00145		EG11695	yidG	The product of source ortholog lacks experimental evidence.
FORC82_RS00150		EG11694	yidF	The product of source ortholog lacks experimental evidence.
FORC82_RS00160	tisB	G0-9962	tisB	The P-value, 3.42e-4, for the similarity between this gene and its ortholog exceeds the threshold 1.00e-10.
FORC82_RS00190		EG11053	uhpC	The product of source ortholog lacks experimental evidence.
FORC82_RS00210		EG11690	yicN	The product of source ortholog lacks experimental evidence.
FORC82_RS00220		G0-10469	yicS	The product of source ortholog lacks experimental evidence.
FORC82_RS00225	nlpA	EG10657	nlpA	The product of source ortholog lacks experimental evidence.
FORC82_RS00230		EG11688	yicL	The product of source ortholog lacks experimental evidence.
FORC82_RS00235		EG11687	setC	The product of source ortholog lacks experimental evidence.
FORC82_RS00240				No ortholog exists for this gene in ECOLI.
FORC82_RS00255				No ortholog exists for this gene in ECOLI.
FORC82_RS00260				No ortholog exists for this gene in ECOLI.
FORC82_RS00265				No ortholog exists for this gene in ECOLI.
FORC82_RS00280				No ortholog exists for this gene in ECOLI.
FORC82_RS00290				No ortholog exists for this gene in ECOLI.
FORC82_RS00300				No ortholog exists for this gene in ECOLI.
FORC82_RS00305				No ortholog exists for this gene in ECOLI.
FORC82_RS00310	ssb			No ortholog exists for this gene in ECOLI.
FORC82_RS00315				No ortholog exists for this gene in ECOLI.
FORC82_RS00320				No ortholog exists for this gene in ECOLI.
FORC82_RS00325				No ortholog exists for this gene in ECOLI.
FORC82_RS00330				No ortholog exists for this gene in ECOLI.
FORC82_RS00335				No ortholog exists for this gene in ECOLI.
FORC82_RS00340				No ortholog exists for this gene in ECOLI.
FORC82_RS00350		EG11686	yicJ	The product of source ortholog lacks experimental evidence.
FORC82_RS00360		EG11684	yicH	The product of source ortholog lacks experimental evidence.
FORC82_RS00375				No ortholog exists for this gene in ECOLI.
FORC82_RS00410		EG11683	yicG	The product of source ortholog lacks experimental evidence.
FORC82_RS00420		EG11192	yicC	The product of source ortholog lacks experimental evidence.
FORC82_RS00425		EG10863	rph	The product of source ortholog lacks experimental evidence.
FORC82_RS00450		EG11312	yicR	The product of source ortholog lacks experimental evidence.
FORC82_RS00455		EG10886	rpmB	The product of ortholog is part of a complex for which the orthologs of one or more other components are missing in this database.
FORC82_RS00460	rpmG	EG10891	rpmG	The product of ortholog is part of a complex for which the orthologs of one or more other components are missing in this database.
FORC82_RS00510				No ortholog exists for this gene in ECOLI.
FORC82_RS00515				No ortholog exists for this gene in ECOLI.
FORC82_RS00555		EG12298	yibQ	The product of source ortholog lacks experimental evidence.
FORC82_RS00570				No ortholog exists for this gene in ECOLI.
FORC82_RS00575		EG12295	yibN	The product of source ortholog lacks experimental evidence.
FORC82_RS00625				No ortholog exists for this gene in ECOLI.
FORC82_RS00630				No ortholog exists for this gene in ECOLI.
FORC82_RS00635		EG11964	yibL	The product of source ortholog lacks experimental evidence.
FORC82_RS00640		G0-10468	yibT	The product of source ortholog lacks experimental evidence.
FORC82_RS00660		EG11765	yibI	The product of source ortholog lacks experimental evidence.
FORC82_RS00665		EG11764	yibH	The product of source ortholog lacks experimental evidence.
FORC82_RS00670		G0-10605	yibV	The difference in length between this gene and its ortholog, 145 vs 111, exceeds 10.0%.
				The product of source ortholog lacks experimental evidence.
FORC82_RS00675				No ortholog exists for this gene in ECOLI.
FORC82_RS00680				No ortholog exists for this gene in ECOLI.
FORC82_RS00685		EG11763	yibG	The product of source ortholog lacks experimental evidence.
FORC82_RS00690				No ortholog exists for this gene in ECOLI.
FORC82_RS00700		EG11187	yibA	The product of source ortholog lacks experimental evidence.
FORC82_RS00710		EG11762	yibF	The product of source ortholog lacks experimental evidence.
FORC82_RS00720	selB	EG10942	selB	The product of ortholog is part of a complex for which the orthologs of one or more other components are missing in this database.
FORC82_RS00750	yiaM	EG12281	yiaM	The product of ortholog is part of a complex for which the orthologs of one or more other components are missing in this database.
FORC82_RS00755		EG12280	yiaL	The product of source ortholog lacks experimental evidence.
FORC82_RS00770		EG12277	ysaA	The product of source ortholog lacks experimental evidence.
FORC82_RS00785		EG11360	bax	The product of source ortholog lacks experimental evidence.
FORC82_RS00825		EG11267	yiaB	The product of source ortholog lacks experimental evidence.
FORC82_RS00830		EG11186	yiaA	The product of source ortholog lacks experimental evidence.
FORC82_RS00840		G0-10467	ysaB	The product of source ortholog lacks experimental evidence.
FORC82_RS00870		EG12624	yiaG	The product of source ortholog lacks experimental evidence.
FORC82_RS00875		EG12273	yiaF	The product of source ortholog lacks experimental evidence.
FORC82_RS00885		EG12271	yiaD	The product of source ortholog lacks experimental evidence.
FORC82_RS00905		EG12269	yhjY	The product of source ortholog lacks experimental evidence.
FORC82_RS00930				No ortholog exists for this gene in ECOLI.
FORC82_RS00955		EG12266	yhjV	The product of source ortholog lacks experimental evidence.
FORC82_RS00965				No ortholog exists for this gene in ECOLI.
FORC82_RS00975				No ortholog exists for this gene in ECOLI.
FORC82_RS00985				No ortholog exists for this gene in ECOLI.
FORC82_RS01005	bcsF	EG12264	bcsF	The product of source ortholog lacks experimental evidence.
FORC82_RS01015		EG12262	yhjR	The product of source ortholog lacks experimental evidence.
FORC82_RS01050	bcsC	EG12257	bcsC	The product of source ortholog lacks experimental evidence.
FORC82_RS01055	hmsP	EG12256	pdeK	The product of source ortholog lacks experimental evidence.
FORC82_RS01065		EG12254	yhjJ	The product of source ortholog lacks experimental evidence.
FORC82_RS01080		EG12251	yhjG	The product of source ortholog lacks experimental evidence.
FORC82_RS01085		EG12249	yhjE	The product of source ortholog lacks experimental evidence.
FORC82_RS01100		EG12246	yhjB	The product of source ortholog lacks experimental evidence.
FORC82_RS01130				Multiple orthologs exist for this gene in ECOLI, and the software cannot determine which one to synchronize with.  The orthologs are (EG10267 EG10014 EG11704 EG12241).
FORC82_RS01140				No ortholog exists for this gene in ECOLI.
FORC82_RS01165		EG11400	yhiD	The product of source ortholog lacks experimental evidence.
FORC82_RS01175		EG11890	slp	The product of source ortholog lacks experimental evidence.
FORC82_RS01180				No ortholog exists for this gene in ECOLI.
FORC82_RS01185		EG12237	arsC	The product of source ortholog lacks experimental evidence.
FORC82_RS01200				No ortholog exists for this gene in ECOLI.
FORC82_RS01230	uspA	EG11390	uspA	The product of source ortholog lacks experimental evidence.
FORC82_RS01245		EG12229	yhiN	The product of source ortholog lacks experimental evidence.
FORC82_RS01255				No ortholog exists for this gene in ECOLI.
FORC82_RS01260		EG12225	yhiJ	The product of source ortholog lacks experimental evidence.
FORC82_RS01265		EG12224	yhiI	The product of source ortholog lacks experimental evidence.
FORC82_RS01275		EG11767	yhhJ	The product of source ortholog lacks experimental evidence.
FORC82_RS01280		EG11525	yhhI	The product of source ortholog lacks experimental evidence.
FORC82_RS01290		EG11520	yhhH	The product of source ortholog lacks experimental evidence.
FORC82_RS01335		EG12220	yhhT	The product of source ortholog lacks experimental evidence.
FORC82_RS01345		G7767	dcrB	The product of source ortholog lacks experimental evidence.
FORC82_RS01365		EG12214	yhhN	The product of source ortholog lacks experimental evidence.
FORC82_RS01370		EG12213	yhhM	The product of source ortholog lacks experimental evidence.
FORC82_RS01375		EG12212	yhhL	The product of source ortholog lacks experimental evidence.
FORC82_RS01465		EG11184	yhhA	The product of source ortholog lacks experimental evidence.
FORC82_RS01480				No ortholog exists for this gene in ECOLI.
FORC82_RS01485		G0-10603	yrhD	The product of source ortholog lacks experimental evidence.
FORC82_RS01490				No ortholog exists for this gene in ECOLI.
FORC82_RS01495		G7759	yhhZ	The product of source ortholog lacks experimental evidence.
FORC82_RS01505		G7757	yhhX	The product of source ortholog lacks experimental evidence.
FORC82_RS01530		G7753	yhgN	The product of source ortholog lacks experimental evidence.
FORC82_RS01565		G7752	yzgL	The difference in length between this gene and its ortholog, 502 vs 93, exceeds 10.0%.
				The product of source ortholog lacks experimental evidence.
FORC82_RS01595				No ortholog exists for this gene in ECOLI.
FORC82_RS01655	feoC	EG12933	feoC	The product of source ortholog lacks experimental evidence.
FORC82_RS01670		G7746	yhgF	The product of source ortholog lacks experimental evidence.
FORC82_RS01695		G7745	yhgE	The product of source ortholog lacks experimental evidence.
FORC82_RS01790				No ortholog exists for this gene in ECOLI.
FORC82_RS01795		G7735	yhfZ	The product of source ortholog lacks experimental evidence.
FORC82_RS01800		G7734	yhfY	The product of source ortholog lacks experimental evidence.
FORC82_RS01805		G7733	yhfX	The product of source ortholog lacks experimental evidence.
FORC82_RS01810		G7732	yhfW	The product of source ortholog lacks experimental evidence.
FORC82_RS01815		G7731	php	The product of source ortholog lacks experimental evidence.
FORC82_RS01820		G7730	yhfU	The product of source ortholog lacks experimental evidence.
FORC82_RS01825		G7729	yhfT	The product of source ortholog lacks experimental evidence.
FORC82_RS01860		G7722	yhfL	The product of source ortholog lacks experimental evidence.
FORC82_RS01895		EG12374	yhfG	The product of source ortholog lacks experimental evidence.
FORC82_RS01915		G7721	yhfK	The product of source ortholog lacks experimental evidence.
FORC82_RS01925		EG11182	yhfA	The product of source ortholog lacks experimental evidence.
FORC82_RS01930		EG12365	prkB	The product of source ortholog lacks experimental evidence.
FORC82_RS01935		G7719	yheU	The product of source ortholog lacks experimental evidence.
FORC82_RS01960		G0-10466	yheV	The product of source ortholog lacks experimental evidence.
FORC82_RS01970		EG11664	slyX	The product of source ortholog lacks experimental evidence.
FORC82_RS02000		EG10911	rpsL	The product of ortholog is part of a complex for which the orthologs of one or more other components are missing in this database.
FORC82_RS02005		EG10906	rpsG	The difference in length between this gene and its ortholog, 156 vs 179, exceeds 10.0%.
				The product of ortholog is part of a complex for which the orthologs of one or more other components are missing in this database.
FORC82_RS02010	fusA	EG10360	fusA	The product of source ortholog lacks experimental evidence.
FORC82_RS02015	tuf	EG11036	tufA	The product of source ortholog lacks experimental evidence.
FORC82_RS02025		EG11181	bfd	The product of source ortholog lacks experimental evidence.
FORC82_RS02095		G7701	gspA	The product of source ortholog lacks experimental evidence.
FORC82_RS02100	gspB	EG11263	gspB	The product of source ortholog lacks experimental evidence.
FORC82_RS02105		EG10909	rpsJ	The product of ortholog is part of a complex for which the orthologs of one or more other components are missing in this database.
FORC82_RS02110		EG10866	rplC	The product of ortholog is part of a complex for which the orthologs of one or more other components are missing in this database.
FORC82_RS02115		EG10867	rplD	The product of ortholog is part of a complex for which the orthologs of one or more other components are missing in this database.
FORC82_RS02120		EG10883	rplW	The product of ortholog is part of a complex for which the orthologs of one or more other components are missing in this database.
FORC82_RS02125		EG10865	rplB	The product of ortholog is part of a complex for which the orthologs of one or more other components are missing in this database.
FORC82_RS02130		EG10918	rpsS	The product of ortholog is part of a complex for which the orthologs of one or more other components are missing in this database.
FORC82_RS02135	rplV	EG10882	rplV	The product of ortholog is part of a complex for which the orthologs of one or more other components are missing in this database.
FORC82_RS02140		EG10902	rpsC	The product of ortholog is part of a complex for which the orthologs of one or more other components are missing in this database.
FORC82_RS02145		EG10877	rplP	The product of ortholog is part of a complex for which the orthologs of one or more other components are missing in this database.
FORC82_RS02150		EG10887	rpmC	The product of ortholog is part of a complex for which the orthologs of one or more other components are missing in this database.
FORC82_RS02155		EG10916	rpsQ	The product of ortholog is part of a complex for which the orthologs of one or more other components are missing in this database.
FORC82_RS02160		EG10875	rplN	The product of ortholog is part of a complex for which the orthologs of one or more other components are missing in this database.
FORC82_RS02165		EG10884	rplX	The product of ortholog is part of a complex for which the orthologs of one or more other components are missing in this database.
FORC82_RS02170		EG10868	rplE	The product of ortholog is part of a complex for which the orthologs of one or more other components are missing in this database.
FORC82_RS02175		EG10913	rpsN	The product of ortholog is part of a complex for which the orthologs of one or more other components are missing in this database.
FORC82_RS02180		EG10907	rpsH	The product of ortholog is part of a complex for which the orthologs of one or more other components are missing in this database.
FORC82_RS02185		EG10869	rplF	The product of ortholog is part of a complex for which the orthologs of one or more other components are missing in this database.
FORC82_RS02190		EG10879	rplR	The product of ortholog is part of a complex for which the orthologs of one or more other components are missing in this database.
FORC82_RS02195	rpsE	EG10904	rpsE	The product of ortholog is part of a complex for which the orthologs of one or more other components are missing in this database.
FORC82_RS02200		EG10888	rpmD	The product of ortholog is part of a complex for which the orthologs of one or more other components are missing in this database.
FORC82_RS02205		EG10876	rplO	The product of ortholog is part of a complex for which the orthologs of one or more other components are missing in this database.
FORC82_RS02215		EG11232	rpmJ	The product of ortholog is part of a complex for which the orthologs of one or more other components are missing in this database.
FORC82_RS02220		EG10912	rpsM	The product of ortholog is part of a complex for which the orthologs of one or more other components are missing in this database.
FORC82_RS02225		EG10910	rpsK	The product of ortholog is part of a complex for which the orthologs of one or more other components are missing in this database.
FORC82_RS02230		EG10903	rpsD	The product of ortholog is part of a complex for which the orthologs of one or more other components are missing in this database.
FORC82_RS02235		EG10893	rpoA	The product of ortholog is part of a complex for which the orthologs of one or more other components are missing in this database.
FORC82_RS02240	rplQ	EG10878	rplQ	The product of ortholog is part of a complex for which the orthologs of one or more other components are missing in this database.
FORC82_RS02245		EG11970	yhdN	The product of source ortholog lacks experimental evidence.
FORC82_RS02285	dprA	EG11604	smf	The product of source ortholog lacks experimental evidence.
FORC82_RS02290		EG11605	smg	The product of source ortholog lacks experimental evidence.
FORC82_RS02295		G7699	yrdD	The product of source ortholog lacks experimental evidence.
FORC82_RS02310		G7697	yrdB	The product of source ortholog lacks experimental evidence.
FORC82_RS02315		G7696	yrdA	The product of source ortholog lacks experimental evidence.
FORC82_RS02355		EG12837	yhdZ	The product of ortholog is part of a complex for which the orthologs of one or more other components are missing in this database.
				The product of source ortholog lacks experimental evidence.
FORC82_RS02360		EG12836	yhdY	The product of ortholog is part of a complex for which the orthologs of one or more other components are missing in this database.
				The product of source ortholog lacks experimental evidence.
FORC82_RS02365		EG12835	yhdX	The product of ortholog is part of a complex for which the orthologs of one or more other components are missing in this database.
				The product of source ortholog lacks experimental evidence.
FORC82_RS02370				No ortholog exists for this gene in ECOLI.
FORC82_RS02375		G7695	yhdV	The product of source ortholog lacks experimental evidence.
FORC82_RS02395		G7694	yhdU	The product of source ortholog lacks experimental evidence.
FORC82_RS02425		G7693	yhdT	The product of source ortholog lacks experimental evidence.
FORC82_RS02450				No ortholog exists for this gene in ECOLI.
FORC82_RS02480		G7690	yhdP	The product of source ortholog lacks experimental evidence.
FORC82_RS02495		G7687	aaeX	The product of source ortholog lacks experimental evidence.
FORC82_RS02510		G7684	yhcO	The product of source ortholog lacks experimental evidence.
FORC82_RS02540		G7681	yhcB	The product of source ortholog lacks experimental evidence.
FORC82_RS02550		EG10874	rplM	The product of ortholog is part of a complex for which the orthologs of one or more other components are missing in this database.
FORC82_RS02555		EG10908	rpsI	The product of ortholog is part of a complex for which the orthologs of one or more other components are missing in this database.
FORC82_RS02600		G7675	yhcH	The product of source ortholog lacks experimental evidence.
FORC82_RS02620		G7674	yhcG	The difference in length between this gene and its ortholog, 159 vs 375, exceeds 10.0%.
				The product of source ortholog lacks experimental evidence.
FORC82_RS02635		G7669	yhcC	The product of source ortholog lacks experimental evidence.
FORC82_RS02655	yrbL	G7667	yrbL	The product of source ortholog lacks experimental evidence.
FORC82_RS02700	kdsC	G7663	kdsC	The product of source ortholog lacks experimental evidence.
FORC82_RS02710		EG12802	yrbG	The product of source ortholog lacks experimental evidence.
FORC82_RS02740		G7657	ibaG	The product of source ortholog lacks experimental evidence.
FORC82_RS02750	sfsB	EG10656	sfsB	The product of source ortholog lacks experimental evidence.
FORC82_RS02760	rplU	EG50001	rplU	The product of ortholog is part of a complex for which the orthologs of one or more other components are missing in this database.
FORC82_RS02765	rpmA	EG50002	rpmA	The product of ortholog is part of a complex for which the orthologs of one or more other components are missing in this database.
FORC82_RS02770		EG11499	yhbE	The product of source ortholog lacks experimental evidence.
FORC82_RS02815	secG	EG12095	secG	The product of ortholog is part of a complex for which the orthologs of one or more other components are missing in this database.
FORC82_RS02825		G7655	yhbX	The product of source ortholog lacks experimental evidence.
FORC82_RS02830	argG	EG10068	argG	The product of source ortholog lacks experimental evidence.
FORC82_RS02865		EG10914	rpsO	The product of ortholog is part of a complex for which the orthologs of one or more other components are missing in this database.
FORC82_RS02880	yrbN	G0-10651	yrbN	The product of source ortholog lacks experimental evidence.
FORC82_RS02895		G7654	yhbW	The product of source ortholog lacks experimental evidence.
FORC82_RS02915		G7650	yhbS	The product of source ortholog lacks experimental evidence.
FORC82_RS02925		G7648	yhbP	The product of source ortholog lacks experimental evidence.
FORC82_RS02935		G7646	yraR	The product of source ortholog lacks experimental evidence.
FORC82_RS02940		G7645	yraQ	The product of source ortholog lacks experimental evidence.
FORC82_RS02945	yraP	G7644	yraP	The product of source ortholog lacks experimental evidence.
FORC82_RS02955		G7643	yraN	The product of source ortholog lacks experimental evidence.
FORC82_RS02990		G7636	agaI	The product of source ortholog lacks experimental evidence.
FORC82_RS03015		G7634	agaS	The product of source ortholog lacks experimental evidence.
FORC82_RS03020	nagA			No ortholog exists for this gene in ECOLI.
FORC82_RS03025				No ortholog exists for this gene in ECOLI.
FORC82_RS03030				No ortholog exists for this gene in ECOLI.
FORC82_RS03035				No ortholog exists for this gene in ECOLI.
FORC82_RS03040		G7632	agaV	The product of ortholog is part of a complex for which the orthologs of one or more other components are missing in this database.
				The product of source ortholog lacks experimental evidence.
FORC82_RS03060		EG10955	prlF	The product of ortholog is part of a complex for which the orthologs of one or more other components are missing in this database.
FORC82_RS03095		EG11174	yhaC	The product of source ortholog lacks experimental evidence.
FORC82_RS03100		EG11173	yhaB	The product of source ortholog lacks experimental evidence.
FORC82_RS03105	tdcR	EG10992	tdcR	The difference in length between this gene and its ortholog, 114 vs 72, exceeds 10.0%.
FORC82_RS03135		G7626	tdcF	The product of source ortholog lacks experimental evidence.
FORC82_RS03145		EG12754	cyuP	The product of source ortholog lacks experimental evidence.
FORC82_RS03155		G7621	yhaL	The product of source ortholog lacks experimental evidence.
FORC82_RS03160		G7620	yhaK	The product of source ortholog lacks experimental evidence.
[truncated: 181,817 more chars]
