# Supplementary material for: Leveraging Curation Among Escherichia coli Pathway/Genome Databases Using Ortholog-Based Annotation Propagation
Source: Front Microbiol. 2021 Mar 8;12:614355. doi: 10.3389/fmicb.2021.614355 (PMC7982652; doi:10.3389/fmicb.2021.614355)
Supplement: Supplementary file 1 [file Data_Sheet_1.ZIP › reports/GCF_001753565_ortholog-synchronization-report_ECOLI_2020-06-17.txt]

Summary of Ortholog Propagation from ECOLI/Escherichia coli K-12 substr. MG1655 to GCF_001753565/Escherichia coli 4276 (GCF_001753565.1)

Organism A (target) = GCF_001753565/Escherichia coli 4276 (GCF_001753565.1)
Organism B (source) = ECOLI/Escherichia coli K-12 substr. MG1655


Contents:
---------
1. Input parameters
2. Summary statistics
3. Propagated genes
4. Not-propagated genes
5. Updated genes of previously unknown or vague function


1. Input parameters
-------------------
The following parameterizable factors were considered when deciding whether or not to synchronize a gene with its ortholog:
* P-value cutoff: 1.0e-10 (synchronize only if sequence similarity between orthologs has P-value <= cutoff)
* Length cutoff: 10.0% (synchronize only if length difference between orthologs <= cutoff)
* Source experimental evidence (synchronize only if the source gene function has experimental evidence)

The following factors were NOT considered when deciding whether or not to synchronize a gene with its ortholog:
* Extra reactions (synchronize only if the target gene is not already assigned to one or more reactions that are materially different from any assigned to the source gene)
* Synteny (synchronize only if there is a synteny match with either the directly upstream or downstream gene)


2. Summary statistics
---------------------
Number of orthologs successfully propagated:	2523
  Genes of previously unknown function that now have known functions:	40
  Genes of previously vague function that now have known functions:	118
Number of genes for which propagation could not be done:	2840
  No ortholog found:	1596
  Multiple orthologs found:	21
  Source ortholog lacks experimental evidence:	1087	(84 of these had other reasons as well)
  P-value exceeds threshold:	27	(23 of these had other reasons as well)
  Length difference exceeds threshold:	104	(76 of these had other reasons as well)
  Orthologs of other complex components could not be identified:	111	(20 of these had other reasons as well)


3. Propagated genes
-------------------
The following genes in GCF_001753565/Escherichia coli 4276 (GCF_001753565.1) were synchronized with their ortholog in ECOLI/Escherichia coli K-12 substr. MG1655:
(Gene and product names are included only when they have changed)

A Gene	B Ortholog	Old Gene Name	New Gene Name	Old Product Name	New Product Name	Updated Attributes
A4C51_RS00005	EG10375	A4C51_RS00005	mnmG	tRNA uridine-5-carboxymethylaminomethyl(34) synthesis enzyme MnmG	5-carboxymethylaminomethyluridine-tRNA synthase subunit MnmG	CPLX-RXNS, GO-TERMS, COMPLEXES, REACTIONS, PRODUCT-SYNONYMS, GENE-SYNONYMS, PRODUCT, GENE-NAME
A4C51_RS00010	EG10376	A4C51_RS00010	rsmG	ribosomal RNA small subunit methyltransferase G	16S rRNA m7G527 methyltransferase	GO-TERMS, REACTIONS, PRODUCT-SYNONYMS, GENE-SYNONYMS, PRODUCT, GENE-NAME
A4C51_RS00020	EG10099	A4C51_RS00020	atpB	ATP synthase subunit A	ATP synthase F0 complex subunit a	GO-TERMS, COMPLEXES, REACTIONS, PRODUCT-SYNONYMS, GENE-SYNONYMS, PRODUCT, GENE-NAME
A4C51_RS00025	EG10102	A4C51_RS00025	atpE	ATP synthase subunit C	ATP synthase F0 complex subunit c	GO-TERMS, REACTIONS, PRODUCT-SYNONYMS, GENE-SYNONYMS, PRODUCT, GENE-NAME
A4C51_RS00030	EG10103	A4C51_RS00030	atpF	ATP synthase subunit B	ATP synthase F0 complex subunit b	GO-TERMS, REACTIONS, PRODUCT-SYNONYMS, GENE-SYNONYMS, PRODUCT, GENE-NAME
A4C51_RS00035	EG10105	A4C51_RS00035	atpH	ATP synthase subunit delta	ATP synthase F1 complex subunit delta	GO-TERMS, REACTIONS, PRODUCT-SYNONYMS, GENE-SYNONYMS, PRODUCT, GENE-NAME
A4C51_RS00040	EG10098	A4C51_RS00040	atpA	ATP synthase subunit alpha	ATP synthase F1 complex subunit alpha	CPLX-RXNS, GO-TERMS, COMPLEXES, REACTIONS, PRODUCT-SYNONYMS, GENE-SYNONYMS, PRODUCT, GENE-NAME
A4C51_RS00045	EG10104	A4C51_RS00045	atpG	ATP synthase subunit gamma	ATP synthase F1 complex subunit gamma	GO-TERMS, REACTIONS, PRODUCT-SYNONYMS, GENE-SYNONYMS, PRODUCT, GENE-NAME
A4C51_RS00050	EG10101	A4C51_RS00050	atpD	ATP synthase subunit beta	ATP synthase F1 complex subunit beta	GO-TERMS, REACTIONS, PRODUCT-SYNONYMS, GENE-SYNONYMS, PRODUCT, GENE-NAME
A4C51_RS00055	EG10100			ATP synthase epsilon chain	ATP synthase F1 complex subunit epsilon	GO-TERMS, REACTIONS, PRODUCT-SYNONYMS, GENE-SYNONYMS, PRODUCT
A4C51_RS00060	EG11198	A4C51_RS00060	glmU	bifunctional N-acetylglucosamine-1-phosphate uridyltransferase/glucosamine-1-phosphate acetyltransferase	fused N-acetylglucosamine-1-phosphate uridyltransferase and glucosamine-1-phosphate acetyltransferase	GO-TERMS, REACTIONS, PRODUCT-SYNONYMS, GENE-SYNONYMS, PRODUCT, GENE-NAME
A4C51_RS00065	EG10382	A4C51_RS00065	glmS	glutamine--fructose-6-phosphate aminotransferase	L-glutamine--D-fructose-6-phosphate aminotransferase	GO-TERMS, REACTIONS, PRODUCT-SYNONYMS, PRODUCT, GENE-NAME
A4C51_RS00100	EG10734	A4C51_RS00100	pstS	phosphate ABC transporter substrate-binding protein PstS	phosphate ABC transporter periplasmic binding protein	CPLX-RXNS, GO-TERMS, COMPLEXES, PRODUCT-SYNONYMS, GENE-SYNONYMS, PRODUCT, GENE-NAME
A4C51_RS00105	EG10784	A4C51_RS00105	pstC	phosphate ABC transporter permease	phosphate ABC transporter membrane subunit PstC	GO-TERMS, PRODUCT-SYNONYMS, GENE-SYNONYMS, PRODUCT, GENE-NAME
A4C51_RS00110	EG10782	A4C51_RS00110	pstA	phosphate ABC transporter, permease protein PstA	phosphate ABC transporter membrane subunit PstA	GO-TERMS, PRODUCT-SYNONYMS, GENE-SYNONYMS, PRODUCT, GENE-NAME
A4C51_RS00115	EG10783	A4C51_RS00115	pstB	phosphate ABC transporter ATP-binding protein	phosphate ABC transporter ATP binding subunit	GO-TERMS, PRODUCT-SYNONYMS, GENE-SYNONYMS, PRODUCT, GENE-NAME
A4C51_RS00120	EG10735	A4C51_RS00120	phoU	phosphate transport system regulator PhoU	negative regulator of the pho regulon	GO-TERMS, PRODUCT-SYNONYMS, GENE-SYNONYMS, PRODUCT, GENE-NAME
A4C51_RS00160	EG11725	A4C51_RS00160	yieH			GO-TERMS, PRODUCT-SYNONYMS, GENE-NAME
A4C51_RS00165	EG11724	A4C51_RS00165	adeP	NCS2 family permease	adenine:H+ symporter	GO-TERMS, REACTIONS, PRODUCT-SYNONYMS, GENE-SYNONYMS, PRODUCT, GENE-NAME
A4C51_RS00170	EG11723	A4C51_RS00170	yieF			GO-TERMS, REACTIONS, PRODUCT-SYNONYMS, GENE-SYNONYMS, GENE-NAME
A4C51_RS00180	EG11721	A4C51_RS00180	yidZ	transcriptional regulator	putative LysR-type transcriptional regulator YidZ	GO-TERMS, PRODUCT-SYNONYMS, PRODUCT, GENE-NAME
A4C51_RS00185	EG11720	A4C51_RS00185	mdtL	multidrug resistance protein MdtL	efflux pump MdtL	GO-TERMS, REACTIONS, PRODUCT-SYNONYMS, GENE-SYNONYMS, PRODUCT, GENE-NAME
A4C51_RS00190	EG11006	A4C51_RS00190	tnaB	low affinity tryptophan permease	tryptophan:H+ symporter TnaB	GO-TERMS, REACTIONS, PRODUCT-SYNONYMS, GENE-SYNONYMS, PRODUCT, GENE-NAME
A4C51_RS00195	EG11005	A4C51_RS00195	tnaA			GO-TERMS, REACTIONS, PRODUCT-SYNONYMS, GENE-SYNONYMS, GENE-NAME
A4C51_RS00200	EG11276	A4C51_RS00200	tnaC	tryptophanase leader peptide	tnaAB operon leader peptide	GO-TERMS, PRODUCT-SYNONYMS, GENE-SYNONYMS, PRODUCT, GENE-NAME
A4C51_RS00215	EG10997	A4C51_RS00215	mnmE	tRNA uridine-5-carboxymethylaminomethyl(34) synthesis GTPase MnmE	5-carboxymethylaminomethyluridine-tRNA synthase GTPase subunit	GO-TERMS, REACTIONS, PRODUCT-SYNONYMS, GENE-SYNONYMS, PRODUCT, GENE-NAME
A4C51_RS00220	EG11197	A4C51_RS00220	yidC			GO-TERMS, PRODUCT-SYNONYMS, GENE-NAME
A4C51_RS00225	G0-10470	A4C51_RS00225	yidD	membrane protein insertion efficiency factor YidD	membrane protein insertion efficiency factor	GO-TERMS, PRODUCT-SYNONYMS, PRODUCT, GENE-NAME
A4C51_RS00240	EG10235					GO-TERMS, PRODUCT-SYNONYMS
A4C51_RS00245	EG10242	A4C51_RS00245	dnaN	DNA polymerase III subunit beta	beta sliding clamp	GO-TERMS, REACTIONS, PRODUCT-SYNONYMS, PRODUCT, GENE-NAME
A4C51_RS00250	EG10828	A4C51_RS00250	recF	DNA replication and repair protein RecF	DNA repair protein RecF	GO-TERMS, PRODUCT-SYNONYMS, GENE-SYNONYMS, PRODUCT, GENE-NAME
A4C51_RS00255	EG10424	A4C51_RS00255	gyrB			GO-TERMS, REACTIONS, PRODUCT-SYNONYMS, GENE-SYNONYMS, GENE-NAME
A4C51_RS00270	EG11195	A4C51_RS00270	yidA	Cof-type HAD-IIB family hydrolase	sugar phosphatase YidA	GO-TERMS, REACTIONS, PRODUCT-SYNONYMS, PRODUCT, GENE-NAME
A4C51_RS00280	EG11714	A4C51_RS00280	cbrA	protein CbrA	colicin M resistance protein	GO-TERMS, PRODUCT-SYNONYMS, GENE-SYNONYMS, PRODUCT, GENE-NAME
A4C51_RS00285	EG11713	A4C51_RS00285	yidR	DUF3748 domain-containing protein	DUF3748 domain-containing galacturonate catabolism protein YidR	GO-TERMS, PRODUCT-SYNONYMS, PRODUCT, GENE-NAME
A4C51_RS00295	EG11534	A4C51_RS00295	ibpA	heat-shock protein IbpA	small heat shock protein IbpA	GO-TERMS, PRODUCT-SYNONYMS, GENE-SYNONYMS, PRODUCT, GENE-NAME
A4C51_RS00300	EG11535	A4C51_RS00300	ibpB	heat-shock protein IbpB	small heat shock protein IbpB	GO-TERMS, PRODUCT-SYNONYMS, GENE-SYNONYMS, PRODUCT, GENE-NAME
A4C51_RS00360	EG11693	A4C51_RS00360	emrD	multidrug transporter EmrD	multidrug efflux pump EmrD	GO-TERMS, REACTIONS, PRODUCT-SYNONYMS, GENE-SYNONYMS, PRODUCT, GENE-NAME
A4C51_RS00385	EG10494	A4C51_RS00385	ilvB	acetolactate synthase, large subunit, biosynthetic type	acetohydroxy acid synthase I subunit IlvB	CPLX-RXNS, GO-TERMS, COMPLEXES, PRODUCT-SYNONYMS, PRODUCT, GENE-NAME
A4C51_RS00390	EG10502	A4C51_RS00390	ilvN	acetolactate synthase isozyme 1 small subunit	acetohydroxy acid synthase I subunit IlvN	GO-TERMS, PRODUCT-SYNONYMS, PRODUCT, GENE-NAME
A4C51_RS00415	EG11051	A4C51_RS00415	uhpA	DNA-binding response regulator	DNA-binding transcriptional activator UhpA	GO-TERMS, PRODUCT-SYNONYMS, PRODUCT, GENE-NAME
A4C51_RS00420	EG11052	A4C51_RS00420	uhpB	signal transduction histidine-protein kinase/phosphatase UhpB	sensory histidine kinase UhpB	GO-TERMS, PRODUCT, GENE-NAME
A4C51_RS00430	EG11054	A4C51_RS00430	uhpT	hexose phosphate transporter	hexose-6-phosphate:phosphate antiporter	GO-TERMS, REACTIONS, PRODUCT-SYNONYMS, PRODUCT, GENE-NAME
A4C51_RS00435	EG11692	A4C51_RS00435	adeD			GO-TERMS, REACTIONS, PRODUCT-SYNONYMS, GENE-SYNONYMS, GENE-NAME
A4C51_RS00465	EG11689			purine ribonucleoside efflux pump NepI	purine ribonucleoside exporter	GO-TERMS, REACTIONS, PRODUCT-SYNONYMS, GENE-SYNONYMS, PRODUCT
A4C51_RS00745	G7085	A4C51_RS00745	cbtA	toxin	CP4-44 prophage; cytoskeleton-binding toxin CbtA	GO-TERMS, PRODUCT-SYNONYMS, GENE-SYNONYMS, PRODUCT, GENE-NAME
A4C51_RS00785	EG11685	A4C51_RS00785	yicI	alpha-xylosidase	alpha-D-xyloside xylohydrolase	GO-TERMS, REACTIONS, PRODUCT-SYNONYMS, PRODUCT, GENE-NAME
A4C51_RS00795	EG11194	A4C51_RS00795	xanP	xanthine permease XanP	xanthine:H+ symporter XanP	GO-TERMS, REACTIONS, PRODUCT-SYNONYMS, GENE-SYNONYMS, PRODUCT, GENE-NAME
A4C51_RS00800	EG10406	A4C51_RS00800	gltS	sodium/glutamate symport carrier protein	glutamate:sodium symporter	GO-TERMS, REACTIONS, PRODUCT-SYNONYMS, GENE-SYNONYMS, PRODUCT, GENE-NAME
A4C51_RS00810	EG10829	A4C51_RS00810	recG	DNA helicase RecG	ATP-dependent DNA helicase RecG	GO-TERMS, REACTIONS, PRODUCT-SYNONYMS, GENE-SYNONYMS, PRODUCT, GENE-NAME
A4C51_RS00815	EG10967	A4C51_RS00815	trmH	tRNA (guanosine(18)-2'-O)-methyltransferase TrmH	tRNA (Gm18) 2'-O-methyltransferase	GO-TERMS, REACTIONS, PRODUCT-SYNONYMS, GENE-SYNONYMS, PRODUCT, GENE-NAME
A4C51_RS00820	EG10966	A4C51_RS00820	spoT	bifunctional (p)ppGpp synthetase II/ guanosine-3',5'-bis pyrophosphate 3'-pyrophosphohydrolase	bifunctional (p)ppGpp synthase/hydrolase SpoT	GO-TERMS, REACTIONS, PRODUCT-SYNONYMS, PRODUCT, GENE-NAME
A4C51_RS00825	EG10899	A4C51_RS00825	rpoZ	DNA-directed RNA polymerase subunit omega	RNA polymerase subunit omega	GO-TERMS, REACTIONS, PRODUCT-SYNONYMS, GENE-SYNONYMS, PRODUCT, GENE-NAME
A4C51_RS00830	EG10965	A4C51_RS00830	gmk			GO-TERMS, REACTIONS, PRODUCT-SYNONYMS, GENE-SYNONYMS, GENE-NAME
A4C51_RS00835	EG11334	A4C51_RS00835	ligB			GO-TERMS, REACTIONS, PRODUCT-SYNONYMS, GENE-SYNONYMS, GENE-NAME
A4C51_RS00845	EG11193	A4C51_RS00845	dinD			GO-TERMS, PRODUCT-SYNONYMS, GENE-SYNONYMS, GENE-NAME
A4C51_RS00860	EG10808	A4C51_RS00860	pyrE			GO-TERMS, PRODUCT-SYNONYMS, GENE-NAME
A4C51_RS00865	EG11191	A4C51_RS00865	slmA			GO-TERMS, PRODUCT-SYNONYMS, GENE-SYNONYMS, GENE-NAME
A4C51_RS00870	EG10251	A4C51_RS00870	dut			GO-TERMS, PRODUCT-SYNONYMS, GENE-SYNONYMS, GENE-NAME
A4C51_RS00875	EG10004	A4C51_RS00875	dfp	bifunctional phosphopantothenoylcysteine decarboxylase CoaC/phosphopantothenate--cysteine ligase CoaB	fused 4'-phosphopantothenoylcysteine decarboxylase and phosphopantothenoylcysteine synthetase	GO-TERMS, REACTIONS, PRODUCT-SYNONYMS, GENE-SYNONYMS, PRODUCT, GENE-NAME
A4C51_RS00895	EG10329	A4C51_RS00895	mutM	formamidopyrimidine-DNA glycosylase	DNA-formamidopyrimidine glycosylase	GO-TERMS, REACTIONS, PRODUCT-SYNONYMS, GENE-SYNONYMS, PRODUCT, GENE-NAME
A4C51_RS00900	EG11190	A4C51_RS00900	coaD	phosphopantetheine adenylyltransferase	pantetheine-phosphate adenylyltransferase	GO-TERMS, REACTIONS, PRODUCT-SYNONYMS, GENE-SYNONYMS, PRODUCT, GENE-NAME
A4C51_RS00905	EG10520	A4C51_RS00905	waaA	3-deoxy-D-manno-octulosonic acid transferase	KDO transferase	GO-TERMS, REACTIONS, PRODUCT-SYNONYMS, GENE-SYNONYMS, PRODUCT, GENE-NAME
A4C51_RS00910	EG11341	A4C51_RS00910	waaQ	lipopolysaccharide core heptosyltransferase RfaQ	lipopolysaccharide core heptosyltransferase 3	GO-TERMS, REACTIONS, PRODUCT-SYNONYMS, GENE-SYNONYMS, PRODUCT, GENE-NAME
A4C51_RS00915	EG11339	A4C51_RS00915	waaG	glycosyltransferase family 1 protein	lipopolysaccharide glucosyltransferase I	GO-TERMS, PRODUCT-SYNONYMS, GENE-SYNONYMS, PRODUCT, GENE-NAME
A4C51_RS00920	EG11340	A4C51_RS00920	waaP	lipopolysaccharide core heptose(I) kinase RfaP	lipopolysaccharide core heptose (I) kinase	GO-TERMS, REACTIONS, PRODUCT-SYNONYMS, GENE-SYNONYMS, PRODUCT, GENE-NAME
A4C51_RS00925	EG11352	A4C51_RS00925	waaO	lipopolysaccharide 3-alpha-galactosyltransferase	UDP-D-glucose:(glucosyl)LPS alpha-1,3-glucosyltransferase	GO-TERMS, REACTIONS, PRODUCT-SYNONYMS, GENE-SYNONYMS, PRODUCT, GENE-NAME
A4C51_RS00930	EG11425	A4C51_RS00930	waaY	lipopolysaccharide core heptose(II) kinase RfaY	lipopolysaccharide core heptose (II) kinase	GO-TERMS, REACTIONS, PRODUCT-SYNONYMS, GENE-SYNONYMS, PRODUCT, GENE-NAME
A4C51_RS00935	EG11353	A4C51_RS00935	waaJ	UDP-glucose--(galactosyl) LPS alpha1,2-glucosyltransferase	UDP-glucose:(glucosyl)LPS alpha-1,2-glucosyltransferase	GO-TERMS, PRODUCT-SYNONYMS, GENE-SYNONYMS, PRODUCT, GENE-NAME
A4C51_RS00950	EG11189	A4C51_RS00950	waaC	lipopolysaccharide heptosyltransferase RfaC	ADP-heptose:LPS heptosyltransferase 1	GO-TERMS, REACTIONS, PRODUCT-SYNONYMS, GENE-SYNONYMS, PRODUCT, GENE-NAME
A4C51_RS00955	EG12210	A4C51_RS00955	waaF	ADP-heptose--LPS heptosyltransferase RfaF	ADP-heptose--LPS heptosyltransferase 2	GO-TERMS, REACTIONS, PRODUCT-SYNONYMS, GENE-SYNONYMS, PRODUCT, GENE-NAME
A4C51_RS00960	EG10838	A4C51_RS00960	rfaD	ADP-L-glycero-D-mannoheptose-6-epimerase	ADP-L-glycero-D-mannoheptose 6-epimerase	GO-TERMS, REACTIONS, PRODUCT-SYNONYMS, GENE-SYNONYMS, PRODUCT, GENE-NAME
A4C51_RS00970	EG10512	A4C51_RS00970	kbl			GO-TERMS, PRODUCT-SYNONYMS, GENE-NAME
A4C51_RS00975	EG10993	A4C51_RS00975	tdh	L-threonine 3-dehydrogenase	threonine dehydrogenase	GO-TERMS, REACTIONS, PRODUCT-SYNONYMS, PRODUCT, GENE-NAME
A4C51_RS00990	EG12297	A4C51_RS00990	envC			GO-TERMS, PRODUCT-SYNONYMS, GENE-SYNONYMS, GENE-NAME
A4C51_RS00995	EG12296	A4C51_RS00995	gpmM			GO-TERMS, PRODUCT-SYNONYMS, GENE-SYNONYMS, GENE-NAME
A4C51_RS01005	EG12294	A4C51_RS01005	grxC	glutaredoxin	glutaredoxin 3	GO-TERMS, REACTIONS, PRODUCT-SYNONYMS, GENE-SYNONYMS, PRODUCT, GENE-NAME
A4C51_RS01010	EG10937	A4C51_RS01010	secB	protein-export protein SecB	protein export chaperone SecB	GO-TERMS, PRODUCT-SYNONYMS, PRODUCT, GENE-NAME
A4C51_RS01015	EG20091	A4C51_RS01015	gpsA	glycerol-3-phosphate dehydrogenase (NAD(P)(+))	glycerol-3-phosphate dehydrogenase	GO-TERMS, REACTIONS, PRODUCT-SYNONYMS, PRODUCT, GENE-NAME
A4C51_RS01020	EG10187	A4C51_RS01020	cysE			GO-TERMS, COMPLEXES, PRODUCT-SYNONYMS, GENE-NAME
A4C51_RS01025	EG11888	A4C51_RS01025	trmL	tRNA (uridine(34)/cytosine(34)/5- carboxymethylaminomethyluridine(34)-2'-O)- methyltransferase TrmL	tRNA (cytidine/uridine-2'-O)-ribose methyltransferase	GO-TERMS, REACTIONS, PRODUCT-SYNONYMS, GENE-SYNONYMS, PRODUCT, GENE-NAME
A4C51_RS01030	EG11963			alpha-hydroxy-acid oxidizing enzyme	L-lactate dehydrogenase	GO-TERMS, REACTIONS, PRODUCT-SYNONYMS, GENE-SYNONYMS, PRODUCT
A4C51_RS01035	EG11962	A4C51_RS01035	lldR	transcriptional regulator	DNA-binding transcriptional dual regulator LldR	GO-TERMS, PRODUCT-SYNONYMS, GENE-SYNONYMS, PRODUCT, GENE-NAME
A4C51_RS01040	EG11961	A4C51_RS01040	lldP	L-lactate permease	lactate/glycolate:H+ symporter LldP	GO-TERMS, REACTIONS, PRODUCT-SYNONYMS, GENE-SYNONYMS, PRODUCT, GENE-NAME
A4C51_RS01065	EG11965	A4C51_RS01065	mtlR	MltR family transcriptional regulator	transcriptional repressor MtlR	GO-TERMS, COMPLEXES, PRODUCT-SYNONYMS, PRODUCT, GENE-NAME
A4C51_RS01070	EG10616	A4C51_RS01070	mtlD			GO-TERMS, PRODUCT-SYNONYMS, GENE-NAME
A4C51_RS01075	EG10615	A4C51_RS01075	mtlA	PTS mannitol transporter subunit IICBA	mannitol-specific PTS enzyme IICBA component	GO-TERMS, REACTIONS, PRODUCT-SYNONYMS, GENE-SYNONYMS, PRODUCT, GENE-NAME
A4C51_RS01100	EG10846	A4C51_RS01100	rhsA	RHS element protein	rhs element protein RhsA	PRODUCT-SYNONYMS, PRODUCT, GENE-NAME
A4C51_RS01110	EG10941	A4C51_RS01110	selA	L-selenocysteinyl-tRNA(Sec) synthase	selenocysteine synthase	GO-TERMS, REACTIONS, PRODUCT-SYNONYMS, GENE-SYNONYMS, PRODUCT, GENE-NAME
A4C51_RS01120	EG12293	A4C51_RS01120	yiaY			GO-TERMS, REACTIONS, PRODUCT-SYNONYMS, GENE-NAME
A4C51_RS01130	EG12292	A4C51_RS01130	aldB	aldehyde dehydrogenase	aldehyde dehydrogenase B	GO-TERMS, REACTIONS, PRODUCT-SYNONYMS, GENE-SYNONYMS, PRODUCT, GENE-NAME
A4C51_RS01185	EG10107	A4C51_RS01185	avtA	valine--pyruvate transaminase	valine--pyruvate aminotransferase	GO-TERMS, REACTIONS, PRODUCT-SYNONYMS, PRODUCT, GENE-NAME
A4C51_RS01190	EG11316	A4C51_RS01190	malS			GO-TERMS, REACTIONS, PRODUCT-SYNONYMS, PRODUCT, GENE-NAME
A4C51_RS01200	EG20253	A4C51_RS01200	xylR	XylR family transcriptional regulator	DNA-binding transcriptional dual regulator XylR	GO-TERMS, PRODUCT-SYNONYMS, PRODUCT, GENE-NAME
A4C51_RS01205	EG12276	A4C51_RS01205	xylH	xylose ABC transporter permease	xylose ABC transporter membrane subunit	CPLX-RXNS, GO-TERMS, COMPLEXES, PRODUCT, GENE-NAME
A4C51_RS01210	EG12275	A4C51_RS01210	xylG	D-xylose ABC transporter ATP-binding protein	xylose ABC transporter ATP binding subunit	GO-TERMS, REACTIONS, PRODUCT, GENE-NAME
A4C51_RS01215	EG20252	A4C51_RS01215	xylF	xylose ABC transporter substrate-binding protein	xylose ABC transporter periplasmic binding protein	GO-TERMS, PRODUCT-SYNONYMS, GENE-SYNONYMS, PRODUCT, GENE-NAME
A4C51_RS01220	EG11074	A4C51_RS01220	xylA			GO-TERMS, REACTIONS, PRODUCT-SYNONYMS, GENE-NAME
A4C51_RS01225	EG11075	A4C51_RS01225	xylB			GO-TERMS, REACTIONS, PRODUCT-SYNONYMS, GENE-NAME
A4C51_RS01240	EG12274	A4C51_RS01240	wecH	O-acetyltransferase	O-acetyltransferase WecH	GO-TERMS, PRODUCT-SYNONYMS, GENE-SYNONYMS, PRODUCT, GENE-NAME
A4C51_RS01250	EG10409	A4C51_RS01250	glyQ			CPLX-RXNS, GO-TERMS, COMPLEXES, PRODUCT-SYNONYMS, GENE-SYNONYMS, PRODUCT, GENE-NAME
A4C51_RS01255	EG10410	A4C51_RS01255	glyS			GO-TERMS, PRODUCT-SYNONYMS, GENE-SYNONYMS, PRODUCT, GENE-NAME
A4C51_RS01260	G0-9613	A4C51_RS01260	hokA	Hok/Gef family protein	small toxic polypeptide	PRODUCT-SYNONYMS, GENE-SYNONYMS, PRODUCT, GENE-NAME
A4C51_RS01265	EG10166	A4C51_RS01265	cspA	cold-shock protein	cold shock protein CspA	GO-TERMS, PRODUCT-SYNONYMS, PRODUCT, GENE-NAME
A4C51_RS01280	EG12272	A4C51_RS01280	ghrB	bifunctional glyoxylate/hydroxypyruvate reductase B	glyoxylate reductase	GO-TERMS, REACTIONS, PRODUCT-SYNONYMS, GENE-SYNONYMS, PRODUCT, GENE-NAME
A4C51_RS01290	EG10124	A4C51_RS01290	bisC	molybdopterin guanine dinucleotide-containing S/N-oxide reductase	biotin sulfoxide reductase	GO-TERMS, REACTIONS, PRODUCT-SYNONYMS, PRODUCT, GENE-NAME
A4C51_RS01295	EG12270	A4C51_RS01295	yiaC	N-acetyltransferase	peptidyl-lysine N-acetyltransferase YiaC	GO-TERMS, REACTIONS, PRODUCT-SYNONYMS, PRODUCT, GENE-NAME
A4C51_RS01300	EG10986	A4C51_RS01300	tag	DNA-3-methyladenine glycosylase I	3-methyl-adenine DNA glycosylase I, constitutive	GO-TERMS, REACTIONS, PRODUCT-SYNONYMS, GENE-SYNONYMS, PRODUCT, GENE-NAME
A4C51_RS01310	EG12268	A4C51_RS01310	yhjX	oxalate/formate antiport family MFS transporter	putative transporter YhjX	GO-TERMS, REACTIONS, PRODUCT-SYNONYMS, PRODUCT, GENE-NAME
A4C51_RS01340	EG12267	A4C51_RS01340	eptB	kdo(2)-lipid A phosphoethanolamine 7''-transferase	Kdo2-lipid A phosphoethanolamine 7''-transferase	GO-TERMS, REACTIONS, PRODUCT-SYNONYMS, GENE-SYNONYMS, PRODUCT, GENE-NAME
A4C51_RS01355	EG10248	A4C51_RS01355	dppA	periplasmic dipeptide transporter	dipeptide ABC transporter periplasmic binding protein	CPLX-RXNS, GO-TERMS, COMPLEXES, REACTIONS, PRODUCT-SYNONYMS, GENE-SYNONYMS, PRODUCT, GENE-NAME
A4C51_RS01365	EG12625	A4C51_RS01365	dppB	peptide ABC transporter permease	dipeptide ABC transporter membrane subunit DppB	GO-TERMS, COMPLEXES, PRODUCT-SYNONYMS, PRODUCT, GENE-NAME
A4C51_RS01370	EG12626	A4C51_RS01370	dppC	peptide ABC transporter permease	dipeptide ABC transporter membrane subunit DppC	GO-TERMS, PRODUCT-SYNONYMS, PRODUCT, GENE-NAME
A4C51_RS01375	EG12627	A4C51_RS01375	dppD	dipeptide transport ATP-binding protein DppD	dipeptide ABC transporter ATP binding subunit DppD	GO-TERMS, COMPLEXES, PRODUCT-SYNONYMS, PRODUCT, GENE-NAME
A4C51_RS01380	EG12628			dipeptide ABC transporter ATP-binding protein	dipeptide ABC transporter ATP binding subunit DppF	GO-TERMS, PRODUCT-SYNONYMS, GENE-SYNONYMS, PRODUCT
A4C51_RS01400	EG12265	A4C51_RS01400	bcsG	cellulose biosynthesis protein BcsG	cellulose phosphoethanolamine transferase	GO-TERMS, REACTIONS, PRODUCT-SYNONYMS, GENE-SYNONYMS, PRODUCT, GENE-NAME
A4C51_RS01430	EG12260					GO-TERMS, REACTIONS, PRODUCT-SYNONYMS, GENE-SYNONYMS
A4C51_RS01435	EG12259	A4C51_RS01435	bcsB	cellulose biosynthesis cyclic di-GMP-binding regulatory protein BcsB	cellulose synthase periplasmic subunit	CPLX-RXNS, GO-TERMS, COMPLEXES, REACTIONS, PRODUCT-SYNONYMS, GENE-SYNONYMS, PRODUCT, GENE-NAME
A4C51_RS01440	EG12258	A4C51_RS01440	bcsZ	endoglucanase	endo-1,4-D-glucanase	GO-TERMS, REACTIONS, PRODUCT-SYNONYMS, GENE-SYNONYMS, PRODUCT, GENE-NAME
A4C51_RS01455	EG20044	A4C51_RS01455	dctA	C4-dicarboxylate ABC transporter	C4 dicarboxylate/orotate:H+ symporter	GO-TERMS, COMPLEXES, REACTIONS, PRODUCT-SYNONYMS, PRODUCT, GENE-NAME
A4C51_RS01465	EG12253	A4C51_RS01465	kdgK			GO-TERMS, PRODUCT-SYNONYMS, GENE-SYNONYMS, GENE-NAME
A4C51_RS01475	EG12252	A4C51_RS01475	pdeH	cyclic-guanylate-specific phosphodiesterase	c-di-GMP phosphodiesterase PdeH	GO-TERMS, REACTIONS, PRODUCT-SYNONYMS, GENE-SYNONYMS, PRODUCT, GENE-NAME
A4C51_RS01490	EG12248	A4C51_RS01490	yhjD	inner membrane protein YhjD	putative transporter YhjD	GO-TERMS, PRODUCT-SYNONYMS, PRODUCT, GENE-NAME
A4C51_RS01505	EG12245			trehalase	cytoplasmic trehalase	GO-TERMS, PRODUCT-SYNONYMS, PRODUCT
A4C51_RS01510	EG12244	A4C51_RS01510	ccp	cytochrome-c peroxidase	cytochrome c peroxidase	GO-TERMS, REACTIONS, PRODUCT-SYNONYMS, GENE-SYNONYMS, PRODUCT, GENE-NAME
A4C51_RS01515	EG50009	A4C51_RS01515	gadA	glutamate decarboxylase alpha	glutamate decarboxylase A	GO-TERMS, REACTIONS, PRODUCT-SYNONYMS, GENE-SYNONYMS, PRODUCT, GENE-NAME
A4C51_RS01520	EG12243	A4C51_RS01520	gadX	transcriptional regulator	DNA-binding transcriptional dual regulator GadX	GO-TERMS, PRODUCT-SYNONYMS, GENE-SYNONYMS, PRODUCT, GENE-NAME
A4C51_RS01525	EG12242	A4C51_RS01525	gadW	transcriptional regulator	DNA-binding transcriptional dual regulator GadW	GO-TERMS, PRODUCT-SYNONYMS, GENE-SYNONYMS, PRODUCT, GENE-NAME
A4C51_RS01530	EG12241	A4C51_RS01530	mdtF	multidrug efflux RND transporter permease subunit	multidrug efflux pump RND permease MdtF	GO-TERMS, PRODUCT-SYNONYMS, GENE-SYNONYMS, PRODUCT, GENE-NAME
A4C51_RS01535	EG12240	A4C51_RS01535	mdtE	multidrug resistance protein MdtE	multidrug efflux pump membrane fusion protein MdtE	CPLX-RXNS, GO-TERMS, COMPLEXES, PRODUCT-SYNONYMS, GENE-SYNONYMS, PRODUCT, GENE-NAME
A4C51_RS01545	EG11544	A4C51_RS01545	gadE	transcriptional regulator GadE	DNA-binding transcriptional activator GadE	GO-TERMS, COMPLEXES, PRODUCT-SYNONYMS, GENE-SYNONYMS, PRODUCT, GENE-NAME
A4C51_RS01550	EG11495	A4C51_RS01550	hdeD	protein HdeD	acid-resistance membrane protein	GO-TERMS, PRODUCT-SYNONYMS, GENE-SYNONYMS, PRODUCT, GENE-NAME
A4C51_RS01555	EG11398	A4C51_RS01555	hdeA	acid stress chaperone HdeA	periplasmic acid stress chaperone HdeA	GO-TERMS, PRODUCT-SYNONYMS, GENE-SYNONYMS, PRODUCT, GENE-NAME
A4C51_RS01560	EG11399			acid stress chaperone HdeB	periplasmic acid stress chaperone HdeB	GO-TERMS, PRODUCT-SYNONYMS, GENE-SYNONYMS, PRODUCT
A4C51_RS01615	EG11889	A4C51_RS01615	dctR	helix-turn-helix transcriptional regulator	putative DNA-binding transcriptional regulator DctR	GO-TERMS, PRODUCT-SYNONYMS, GENE-SYNONYMS, PRODUCT, GENE-NAME
A4C51_RS01635	EG12236	A4C51_RS01635	arsB	arsenical efflux pump membrane protein ArsB	arsenite/antimonite:H+ antiporter	GO-TERMS, REACTIONS, PRODUCT-SYNONYMS, GENE-SYNONYMS, PRODUCT, GENE-NAME
A4C51_RS01640	EG12235	A4C51_RS01640	arsR	transcriptional regulator	DNA-binding transcriptional repressor ArsR	GO-TERMS, PRODUCT-SYNONYMS, GENE-SYNONYMS, PRODUCT, GENE-NAME
A4C51_RS01655	EG10412	A4C51_RS01655	gor	glutathione-disulfide reductase	glutathione reductase (NADPH)	GO-TERMS, REACTIONS, PRODUCT-SYNONYMS, GENE-SYNONYMS, PRODUCT, GENE-NAME
A4C51_RS01660	EG12234	A4C51_RS01660	rlmJ	23S rRNA (adenine(2030)-N(6))-methyltransferase RlmJ	23S rRNA m6A2030 methyltransferase	GO-TERMS, REACTIONS, PRODUCT-SYNONYMS, GENE-SYNONYMS, PRODUCT, GENE-NAME
A4C51_RS01665	EG11441	A4C51_RS01665	prlC			GO-TERMS, REACTIONS, PRODUCT-SYNONYMS, GENE-SYNONYMS, GENE-NAME
A4C51_RS01670	EG12233	A4C51_RS01670	rsmJ	ribosomal RNA small subunit methyltransferase J	16S rRNA m2G1516 methyltransferase	GO-TERMS, REACTIONS, PRODUCT-SYNONYMS, GENE-SYNONYMS, PRODUCT, GENE-NAME
A4C51_RS01675	EG12232	A4C51_RS01675	dtpB	MFS transporter	dipeptide/tripeptide:H+ symporter DtpB	GO-TERMS, REACTIONS, PRODUCT-SYNONYMS, GENE-SYNONYMS, PRODUCT, GENE-NAME
A4C51_RS01685	EG12231	A4C51_RS01685	uspB	universal stress protein B	putative universal stress (ethanol tolerance) protein B	GO-TERMS, PRODUCT-SYNONYMS, GENE-SYNONYMS, PRODUCT, GENE-NAME
A4C51_RS01690	EG12230	A4C51_RS01690	pitA	Low-affinity inorganic phosphate transporter 1	metal phosphate:H+ symporter PitA	GO-TERMS, REACTIONS, PRODUCT-SYNONYMS, GENE-SYNONYMS, PRODUCT, GENE-NAME
A4C51_RS01700	EG12228	A4C51_RS01700	yhiM	hypothetical protein	inner membrane protein YhiM	GO-TERMS, PRODUCT-SYNONYMS, PRODUCT, GENE-NAME
A4C51_RS01730	EG12223	A4C51_RS01730	rbbA	ABC transporter ATP-binding protein/permease	ribosome-associated ATPase	GO-TERMS, PRODUCT-SYNONYMS, GENE-SYNONYMS, PRODUCT, GENE-NAME
A4C51_RS01785	EG11519	A4C51_RS01785	nikR	nickel-responsive transcriptional regulator NikR	DNA-binding transcriptional repressor NikR	GO-TERMS, PRODUCT-SYNONYMS, GENE-SYNONYMS, PRODUCT, GENE-NAME
A4C51_RS01790	EG12079	A4C51_RS01790	nikE	nickel import ATP-binding protein NikE	Ni(2+) ABC transporter ATP binding subunit NikE	CPLX-RXNS, GO-TERMS, COMPLEXES, PRODUCT-SYNONYMS, GENE-SYNONYMS, PRODUCT, GENE-NAME
A4C51_RS01795	EG12078	A4C51_RS01795	nikD	nickel import ATP-binding protein NikD	Ni(2+) ABC transporter ATP binding subunit NikD	GO-TERMS, PRODUCT-SYNONYMS, GENE-SYNONYMS, PRODUCT, GENE-NAME
A4C51_RS01800	EG12077	A4C51_RS01800	nikC	nickel ABC transporter permease subunit NikC	Ni(2+) ABC transporter membrane subunit NikC	GO-TERMS, PRODUCT-SYNONYMS, GENE-SYNONYMS, PRODUCT, GENE-NAME
A4C51_RS01805	EG12076	A4C51_RS01805	nikB	nickel ABC transporter permease subunit NikB	Ni(2+) ABC transporter membrane subunit NikB	GO-TERMS, PRODUCT-SYNONYMS, GENE-SYNONYMS, PRODUCT, GENE-NAME
A4C51_RS01810	EG12075	A4C51_RS01810	nikA	nickel ABC transporter, nickel/metallophore periplasmic binding protein	Ni(2+) ABC transporter periplasmic binding protein	GO-TERMS, PRODUCT-SYNONYMS, GENE-SYNONYMS, PRODUCT, GENE-NAME
A4C51_RS01815	EG12221	A4C51_RS01815	acpT	4'-phosphopantetheinyl transferase	holo-[acyl carrier protein] synthase 2	GO-TERMS, REACTIONS, PRODUCT-SYNONYMS, GENE-SYNONYMS, PRODUCT, GENE-NAME
A4C51_RS01925	EG12217	A4C51_RS01925	yhhQ	VUT family protein	putative queuosine precursor transporter	GO-TERMS, PRODUCT-SYNONYMS, PRODUCT, GENE-NAME
A4C51_RS01930	EG12216	A4C51_RS01930	tusA	sulfurtransferase TusA	sulfur transfer protein TusA	GO-TERMS, REACTIONS, PRODUCT-SYNONYMS, GENE-SYNONYMS, PRODUCT, GENE-NAME
A4C51_RS01935	EG12215			zinc/cadmium/mercury/lead-transporting ATPase	Zn2+/Cd2+/Pb2+ exporting P-type ATPase	GO-TERMS, REACTIONS, PRODUCT-SYNONYMS, GENE-SYNONYMS, PRODUCT
A4C51_RS01955	EG10343			16S rRNA methyltransferase	16S rRNA m2G966 methyltransferase	GO-TERMS, REACTIONS, PRODUCT-SYNONYMS, GENE-SYNONYMS, PRODUCT
A4C51_RS01960	EG10346	A4C51_RS01960	ftsY	signal recognition particle-docking protein FtsY	signal recognition particle receptor	GO-TERMS, PRODUCT-SYNONYMS, PRODUCT, GENE-NAME
A4C51_RS01965	EG10340	A4C51_RS01965	ftsE	cell division ATP-binding protein FtsE	cell division protein FtsE	GO-TERMS, PRODUCT-SYNONYMS, PRODUCT, GENE-NAME
A4C51_RS01970	EG10345	A4C51_RS01970	ftsX	ABC transporter permease	cell division protein FtsX	GO-TERMS, COMPLEXES, PRODUCT-SYNONYMS, GENE-SYNONYMS, PRODUCT, GENE-NAME
A4C51_RS01975	EG10897	A4C51_RS01975	rpoH	RNA polymerase sigma factor RpoH	RNA polymerase, sigma 32 (sigma H) factor	GO-TERMS, COMPLEXES, PRODUCT-SYNONYMS, GENE-SYNONYMS, PRODUCT, GENE-NAME
A4C51_RS01980	EG10539	A4C51_RS01980	livJ	branched chain amino acid ABC transporter substrate-binding protein	branched chain amino acid/phenylalanine ABC transporter periplasmic binding protein	CPLX-RXNS, GO-TERMS, COMPLEXES, PRODUCT-SYNONYMS, GENE-SYNONYMS, PRODUCT, GENE-NAME
A4C51_RS01995	EG12211	A4C51_RS01995	panZ	aspartate 1-decarboxylase autocleavage activator PanM	PanD maturation factor	GO-TERMS, PRODUCT-SYNONYMS, GENE-SYNONYMS, PRODUCT, GENE-NAME
A4C51_RS02000	EG10540	A4C51_RS02000	livK	branched chain amino acid ABC transporter substrate-binding protein	L-leucine/L-phenylalanine ABC transporter periplasmic binding protein	CPLX-RXNS, GO-TERMS, COMPLEXES, PRODUCT-SYNONYMS, GENE-SYNONYMS, PRODUCT, GENE-NAME
A4C51_RS02005	EG10538	A4C51_RS02005	livH	branched-chain amino acid ABC transporter permease	branched chain amino acid/phenylalanine ABC transporter membrane subunit LivH	GO-TERMS, PRODUCT-SYNONYMS, GENE-SYNONYMS, PRODUCT, GENE-NAME
A4C51_RS02010	EG10541			high-affinity branched-chain amino acid ABC transporter permease LivM	branched chain amino acid/phenylalanine ABC transporter membrane subunit LivM	GO-TERMS, PRODUCT
A4C51_RS02015	EG10537			ABC transporter ATP-binding protein	branched chain amino acid/phenylalanine ABC transporter ATP binding subunit LivG	GO-TERMS, PRODUCT-SYNONYMS, GENE-SYNONYMS, PRODUCT
A4C51_RS02020	EG10536			ABC transporter ATP-binding protein	branched chain amino acid/phenylalanine ABC transporter ATP binding subunit LivF	GO-TERMS, PRODUCT
A4C51_RS02030	EG11047	A4C51_RS02030	ugpB	sn-glycerol-3-phosphate-binding periplasmic protein UgpB	sn-glycerol 3-phosphate ABC transporter periplasmic binding protein	CPLX-RXNS, GO-TERMS, COMPLEXES, PRODUCT-SYNONYMS, GENE-SYNONYMS, PRODUCT, GENE-NAME
A4C51_RS02035	EG11046	A4C51_RS02035	ugpA	sn-glycerol 3-phosphate ABC transporter permease	sn-glycerol 3-phosphate ABC transporter membrane subunit UgpA	GO-TERMS, COMPLEXES, PRODUCT-SYNONYMS, GENE-SYNONYMS, PRODUCT, GENE-NAME
A4C51_RS02040	EG11049	A4C51_RS02040	ugpE	sn-glycerol-3-phosphate ABC transporter permease UgpE	sn-glycerol 3-phosphate ABC transporter membrane subunit UgpE	GO-TERMS, PRODUCT, GENE-NAME
A4C51_RS02045	EG11048			sn-glycerol-3-phosphate import ATP-binding protein UgpC	sn-glycerol 3-phosphate ABC transporter ATP binding subunit	GO-TERMS, PRODUCT
A4C51_RS02050	EG11050	A4C51_RS02050	ugpQ	glycerophosphodiester phosphodiesterase	glycerophosphodiester phosphodiesterase UgpQ	GO-TERMS, REACTIONS, PRODUCT-SYNONYMS, PRODUCT, GENE-NAME
A4C51_RS02060	EG10374	A4C51_RS02060	ggt	gamma-glutamyltransferase	glutathione hydrolase proenzyme	GO-TERMS, REACTIONS, PRODUCT-SYNONYMS, PRODUCT, GENE-NAME
A4C51_RS02075	G7758	A4C51_RS02075	yhhY	N-acetyltransferase	N-acetyltransferase YhhY	GO-TERMS, PRODUCT-SYNONYMS, PRODUCT, GENE-NAME
A4C51_RS02090	G7756	A4C51_RS02090	yhhW	pirin family protein	quercetin 2,3-dioxygenase	GO-TERMS, REACTIONS, PRODUCT-SYNONYMS, PRODUCT, GENE-NAME
A4C51_RS02095	EG12630	A4C51_RS02095	gntR	transcriptional regulator	DNA-binding transcriptional repressor GntR	GO-TERMS, PRODUCT-SYNONYMS, PRODUCT, GENE-NAME
A4C51_RS02100	EG12629	A4C51_RS02100	gntK	gluconokinase	D-gluconate kinase, thermostable	GO-TERMS, REACTIONS, PRODUCT-SYNONYMS, PRODUCT, GENE-NAME
A4C51_RS02105	EG12631	A4C51_RS02105	gntU			GO-TERMS, REACTIONS, PRODUCT-SYNONYMS, GENE-SYNONYMS, GENE-NAME
A4C51_RS02125	EG10088	A4C51_RS02125	asd			GO-TERMS, PRODUCT-SYNONYMS, GENE-SYNONYMS, GENE-NAME
A4C51_RS02130	EG10378	A4C51_RS02130	glgB	glycogen-branching enzyme	1,4-alpha-glucan branching enzyme	GO-TERMS, REACTIONS, PRODUCT-SYNONYMS, PRODUCT, GENE-NAME
A4C51_RS02135	EG10381	A4C51_RS02135	glgX	glycogen debranching enzyme	limit dextrin alpha-1,6-glucohydrolase	GO-TERMS, REACTIONS, PRODUCT-SYNONYMS, PRODUCT, GENE-NAME
A4C51_RS02140	EG10379	A4C51_RS02140	glgC			GO-TERMS, PRODUCT-SYNONYMS, GENE-NAME
A4C51_RS02145	EG10377	A4C51_RS02145	glgA			GO-TERMS, REACTIONS, PRODUCT-SYNONYMS, GENE-NAME
A4C51_RS02150	EG10380	A4C51_RS02150	glgP			GO-TERMS, REACTIONS, PRODUCT-SYNONYMS, GENE-SYNONYMS, GENE-NAME
A4C51_RS02170	EG10394	A4C51_RS02170	glpD	glycerol-3-phosphate dehydrogenase	aerobic glycerol 3-phosphate dehydrogenase	GO-TERMS, REACTIONS, PRODUCT-SYNONYMS, GENE-SYNONYMS, PRODUCT, GENE-NAME
A4C51_RS02175	EG10395	A4C51_RS02175	glpE	thiosulfate sulfurtransferase	thiosulfate sulfurtransferase GlpE	GO-TERMS, REACTIONS, PRODUCT-SYNONYMS, PRODUCT, GENE-NAME
A4C51_RS02180	EG10397	A4C51_RS02180	glpG	rhomboid family intramembrane serine protease GlpG	rhomboid protease GlpG	GO-TERMS, REACTIONS, PRODUCT-SYNONYMS, PRODUCT, GENE-NAME
A4C51_RS02190	EG12356	A4C51_RS02190	rtcR	sigma 54-dependent transcriptional regulator	DNA-binding transcriptional activator RtcR	GO-TERMS, PRODUCT-SYNONYMS, GENE-SYNONYMS, PRODUCT, GENE-NAME
A4C51_RS02195	G7751	A4C51_RS02195	rtcB	RtcB family protein	RNA-splicing ligase	GO-TERMS, REACTIONS, PRODUCT-SYNONYMS, GENE-SYNONYMS, PRODUCT, GENE-NAME
A4C51_RS02200	G7750	A4C51_RS02200	rtcA			GO-TERMS, REACTIONS, PRODUCT-SYNONYMS, GENE-SYNONYMS, GENE-NAME
A4C51_RS02215	EG10562	A4C51_RS02215	malT	transcriptional regulator	DNA-binding transcriptional activator MalT	GO-TERMS, PRODUCT-SYNONYMS, GENE-SYNONYMS, PRODUCT, GENE-NAME
A4C51_RS02220	EG10560	A4C51_RS02220	malP	glycogen phosphorylase	maltodextrin phosphorylase	GO-TERMS, REACTIONS, PRODUCT-SYNONYMS, GENE-SYNONYMS, PRODUCT, GENE-NAME
A4C51_RS02225	EG10561	A4C51_RS02225	malQ			GO-TERMS, REACTIONS, PRODUCT-SYNONYMS, GENE-SYNONYMS, PRODUCT, GENE-NAME
A4C51_RS02230	EG12380	A4C51_RS02230	gntT	gluconate transporter	high-affinity gluconate transporter	GO-TERMS, REACTIONS, PRODUCT-SYNONYMS, GENE-SYNONYMS, PRODUCT, GENE-NAME
A4C51_RS02235	G7748	A4C51_RS02235	nfuA	Fe-S biogenesis protein NfuA	iron-sulfur cluster carrier protein NfuA	GO-TERMS, PRODUCT-SYNONYMS, GENE-SYNONYMS, PRODUCT, GENE-NAME
A4C51_RS02240	G7747	A4C51_RS02240	yhgH	protein GntX	DNA utilization protein YhgH	GO-TERMS, PRODUCT-SYNONYMS, GENE-SYNONYMS, PRODUCT, GENE-NAME
A4C51_RS02245	EG10122	A4C51_RS02245	bioH	pimeloyl-[acyl-carrier protein] methyl ester esterase	pimeloyl-acyl carrier protein methyl ester esterase	GO-TERMS, REACTIONS, PRODUCT-SYNONYMS, GENE-SYNONYMS, PRODUCT, GENE-NAME
A4C51_RS02250	EG11750	A4C51_RS02250	rpnA	ISNCY family transposase	recombination-promoting nuclease RpnA	GO-TERMS, REACTIONS, PRODUCT-SYNONYMS, GENE-SYNONYMS, PRODUCT, GENE-NAME
A4C51_RS02260	EG12102	A4C51_RS02260	feoB	ferrous iron transporter B	Fe2+ transporter FeoB	GO-TERMS, REACTIONS, PRODUCT-SYNONYMS, PRODUCT, GENE-NAME
A4C51_RS02265	EG12101			ferrous iron transporter A	ferrous iron transport protein A	GO-TERMS, PRODUCT-SYNONYMS, PRODUCT
A4C51_RS02275	EG11578	A4C51_RS02275	greB			GO-TERMS, PRODUCT-SYNONYMS, GENE-NAME
A4C51_RS02280	EG10672	A4C51_RS02280	ompR	DNA-binding response regulator	DNA-binding transcriptional dual regulator OmpR	GO-TERMS, PRODUCT-SYNONYMS, GENE-SYNONYMS, PRODUCT, GENE-NAME
A4C51_RS02285	EG10269	A4C51_RS02285	envZ	two-component system sensor histidine kinase EnvZ	sensor histidine kinase EnvZ	GO-TERMS, REACTIONS, PRODUCT-SYNONYMS, GENE-SYNONYMS, PRODUCT, GENE-NAME
A4C51_RS02290	EG10688	A4C51_RS02290	pck			GO-TERMS, REACTIONS, PRODUCT-SYNONYMS, GENE-SYNONYMS, PRODUCT, GENE-NAME
A4C51_RS02305	G7744	A4C51_RS02305	hslO	redox-regulated molecular chaperone Hsp33	molecular chaperone Hsp33	GO-TERMS, PRODUCT-SYNONYMS, GENE-SYNONYMS, PRODUCT, GENE-NAME
A4C51_RS02310	G7743	A4C51_RS02310	hslR	heat-shock protein 15	heat shock protein Hsp15	GO-TERMS, PRODUCT-SYNONYMS, GENE-SYNONYMS, PRODUCT, GENE-NAME
A4C51_RS02315	G7742	A4C51_RS02315	yrfG	GMP/IMP nucleotidase	purine nucleotidase	GO-TERMS, REACTIONS, PRODUCT-SYNONYMS, PRODUCT, GENE-NAME
A4C51_RS02320	G7741	A4C51_RS02320	igaA	dehydrogenase	inner membrane protein IgaA	GO-TERMS, PRODUCT-SYNONYMS, GENE-SYNONYMS, PRODUCT, GENE-NAME
A4C51_RS02325	G7740	A4C51_RS02325	nudE	adenosine nucleotide hydrolase	ADP-sugar diphosphatase NudE	GO-TERMS, REACTIONS, PRODUCT-SYNONYMS, GENE-SYNONYMS, PRODUCT, GENE-NAME
A4C51_RS02330	EG10748	A4C51_RS02330	mrcA	carboxypeptidase/penicillin-binding protein 1A	peptidoglycan glycosyltransferase / peptidoglycan DD-transpeptidase MrcA	GO-TERMS, REACTIONS, PRODUCT-SYNONYMS, GENE-SYNONYMS, PRODUCT, GENE-NAME
A4C51_RS02335	G7739	A4C51_RS02335	hofM	hypothetical protein	DNA utilization protein HofM	GO-TERMS, PRODUCT-SYNONYMS, GENE-SYNONYMS, PRODUCT, GENE-NAME
A4C51_RS02340	G7738	A4C51_RS02340	hofN			GO-TERMS, PRODUCT-SYNONYMS, GENE-SYNONYMS, GENE-NAME
A4C51_RS02345	G7737	A4C51_RS02345	hofO	hypothetical protein	DNA utilization protein HofO	GO-TERMS, PRODUCT-SYNONYMS, GENE-SYNONYMS, PRODUCT, GENE-NAME
A4C51_RS02350	G7736	A4C51_RS02350	hofP	DNA catabolic protein	DNA utilization protein HofP	GO-TERMS, PRODUCT-SYNONYMS, GENE-SYNONYMS, PRODUCT, GENE-NAME
A4C51_RS02355	EG12113	A4C51_RS02355	hofQ	DNA transporter HofQ	DNA utilization protein HofQ	GO-TERMS, REACTIONS, PRODUCT-SYNONYMS, GENE-SYNONYMS, PRODUCT, GENE-NAME
A4C51_RS02360	EG10081	A4C51_RS02360	aroK	shikimate kinase	shikimate kinase 1	GO-TERMS, PRODUCT-SYNONYMS, PRODUCT, GENE-NAME
A4C51_RS02365	EG10074	A4C51_RS02365	aroB			GO-TERMS, REACTIONS, PRODUCT-SYNONYMS, PRODUCT, GENE-NAME
A4C51_RS02370	EG11183	A4C51_RS02370	damX	protein DamX	cell division protein DamX	GO-TERMS, PRODUCT-SYNONYMS, GENE-SYNONYMS, PRODUCT, GENE-NAME
A4C51_RS02375	EG10204	A4C51_RS02375	dam	DNA adenine methylase	DNA adenine methyltransferase	GO-TERMS, REACTIONS, PRODUCT-SYNONYMS, PRODUCT, GENE-NAME
A4C51_RS02380	M004	A4C51_RS02380	rpe			GO-TERMS, PRODUCT-SYNONYMS, GENE-SYNONYMS, PRODUCT, GENE-NAME
A4C51_RS02385	EG11871	A4C51_RS02385	gph			GO-TERMS, PRODUCT-SYNONYMS, GENE-SYNONYMS, PRODUCT, GENE-NAME
A4C51_RS02390	EG11030	A4C51_RS02390	trpS			GO-TERMS, REACTIONS, PRODUCT-SYNONYMS, PRODUCT, GENE-NAME
A4C51_RS02410	G7724	A4C51_RS02410	frlC	protein FrlC	fructoselysine 3-epimerase	GO-TERMS, PRODUCT-SYNONYMS, GENE-SYNONYMS, PRODUCT, GENE-NAME
A4C51_RS02415	G7723					GO-TERMS, PRODUCT-SYNONYMS, GENE-SYNONYMS
A4C51_RS02420	EG12908			amino acid permease	fructoselysine/psicoselysine transporter	GO-TERMS, REACTIONS, PRODUCT-SYNONYMS, GENE-SYNONYMS, PRODUCT
A4C51_RS02430	EG10188	A4C51_RS02430	cysG			GO-TERMS, REACTIONS, PRODUCT-SYNONYMS, GENE-NAME
A4C51_RS02435	EG10654	A4C51_RS02435	nirC			GO-TERMS, PRODUCT-SYNONYMS, PRODUCT, GENE-NAME
A4C51_RS02440	EG10655	A4C51_RS02440	nirD	nitrite reductase small subunit	nitrite reductase subunit NirD	CPLX-RXNS, GO-TERMS, COMPLEXES, PRODUCT-SYNONYMS, PRODUCT, GENE-NAME
A4C51_RS02445	EG10653	A4C51_RS02445	nirB	nitrite reductase large subunit	nitrite reductase catalytic subunit NirB	GO-TERMS, PRODUCT-SYNONYMS, PRODUCT, GENE-NAME
A4C51_RS02455	EG10757	A4C51_RS02455	ppiA	peptidylprolyl isomerase A	peptidyl-prolyl cis-trans isomerase A	GO-TERMS, REACTIONS, PRODUCT-SYNONYMS, GENE-SYNONYMS, PRODUCT, GENE-NAME
A4C51_RS02465	EG10307	A4C51_RS02465	fic	cell filamentation protein Fic	putative adenosine monophosphate--protein transferase Fic	GO-TERMS, COMPLEXES, PRODUCT-SYNONYMS, GENE-SYNONYMS, PRODUCT, GENE-NAME
A4C51_RS02470	EG10682	A4C51_RS02470	pabA	glutamine amidotransferase	aminodeoxychorismate synthase subunit 2	GO-TERMS, PRODUCT-SYNONYMS, PRODUCT, GENE-NAME
A4C51_RS02475	EG10066	A4C51_RS02475	argD	aspartate aminotransferase family protein	N-acetylornithine aminotransferase / N-succinyldiaminopimelate aminotransferase	GO-TERMS, REACTIONS, PRODUCT-SYNONYMS, GENE-SYNONYMS, PRODUCT, GENE-NAME
A4C51_RS02485	EG10164	A4C51_RS02485	crp	cAMP-activated global transcriptional regulator CRP	DNA-binding transcriptional dual regulator CRP	GO-TERMS, COMPLEXES, PRODUCT-SYNONYMS, GENE-SYNONYMS, PRODUCT, GENE-NAME
A4C51_RS02515	EG12903	A4C51_RS02515	yheS	ABC transporter ATP-binding protein	putative ATP-binding protein YheS	GO-TERMS, PRODUCT-SYNONYMS, PRODUCT, GENE-NAME
A4C51_RS02520	G7717	A4C51_RS02520	kefG			GO-TERMS, PRODUCT-SYNONYMS, GENE-SYNONYMS, GENE-NAME
A4C51_RS02525	EG20110	A4C51_RS02525	kefB	glutathione-regulated potassium-efflux system protein KefB	K+ : H+ antiporter KefB	GO-TERMS, REACTIONS, PRODUCT-SYNONYMS, GENE-SYNONYMS, PRODUCT, GENE-NAME
A4C51_RS02535	EG11663	A4C51_RS02535	slyD	peptidylprolyl isomerase	FKBP-type peptidyl-prolyl cis-trans isomerase SlyD	GO-TERMS, REACTIONS, PRODUCT-SYNONYMS, PRODUCT, GENE-NAME
A4C51_RS02545	G7716	A4C51_RS02545	fkpA	FKBP-type peptidyl-prolyl cis-trans isomerase	peptidyl-prolyl cis-trans isomerase FkpA	GO-TERMS, REACTIONS, PRODUCT-SYNONYMS, GENE-SYNONYMS, PRODUCT, GENE-NAME
A4C51_RS02550	G7715	A4C51_RS02550	yheO	hypothetical protein	DNA-binding transcriptional regulator YheO	GO-TERMS, PRODUCT-SYNONYMS, PRODUCT, GENE-NAME
A4C51_RS02555	G7714	A4C51_RS02555	tusD	sulfurtransferase TusD	sulfurtransferase complex subunit TusD	CPLX-RXNS, GO-TERMS, COMPLEXES, PRODUCT-SYNONYMS, GENE-SYNONYMS, PRODUCT, GENE-NAME
A4C51_RS02560	G7713	A4C51_RS02560	tusC	sulfurtransferase TusC	sulfurtransferase complex subunit TusC	GO-TERMS, PRODUCT-SYNONYMS, GENE-SYNONYMS, PRODUCT, GENE-NAME
A4C51_RS02565	G7712	A4C51_RS02565	tusB	sulfurtransferase TusB	sulfurtransferase complex subunit TusB	GO-TERMS, PRODUCT-SYNONYMS, GENE-SYNONYMS, PRODUCT, GENE-NAME
A4C51_RS02595	EG10113	A4C51_RS02595	bfr			GO-TERMS, REACTIONS, PRODUCT-SYNONYMS, GENE-NAME
A4C51_RS02715	EG10766	A4C51_RS02715	secY	protein translocase subunit SecY	Sec translocon subunit SecY	GO-TERMS, COMPLEXES, PRODUCT-SYNONYMS, GENE-SYNONYMS, PRODUCT, GENE-NAME
A4C51_RS02755	EG11969	A4C51_RS02755	zntR	heavy metal-responsive transcriptional regulator	DNA-binding transcriptional activator ZntR	GO-TERMS, PRODUCT-SYNONYMS, GENE-SYNONYMS, PRODUCT, GENE-NAME
A4C51_RS02760	G0-10465	A4C51_RS02760	arfA	ribosome alternative rescue factor ArfA	alternative ribosome-rescue factor A	GO-TERMS, PRODUCT-SYNONYMS, GENE-SYNONYMS, PRODUCT, GENE-NAME
A4C51_RS02765	EG11180	A4C51_RS02765	mscL	large conductance mechanosensitive channel protein MscL	large conductance mechanosensitive channel	GO-TERMS, REACTIONS, PRODUCT-SYNONYMS, GENE-SYNONYMS, PRODUCT, GENE-NAME
A4C51_RS02770	EG11019	A4C51_RS02770	trkA	trk system potassium uptake protein trkA	NAD-binding component of Trk potassium transporters	GO-TERMS, PRODUCT-SYNONYMS, PRODUCT, GENE-NAME
A4C51_RS02775	EG12163	A4C51_RS02775	rsmB			GO-TERMS, REACTIONS, PRODUCT-SYNONYMS, GENE-SYNONYMS, PRODUCT, GENE-NAME
A4C51_RS02780	EG11268	A4C51_RS02780	fmt	methionyl-tRNA formyltransferase	10-formyltetrahydrofolate:L-methionyl-tRNAfMet N-formyltransferase	GO-TERMS, REACTIONS, PRODUCT-SYNONYMS, GENE-SYNONYMS, PRODUCT, GENE-NAME
A4C51_RS02785	EG11440	A4C51_RS02785	def			GO-TERMS, REACTIONS, PRODUCT-SYNONYMS, GENE-SYNONYMS, GENE-NAME
A4C51_RS02805	G7698	A4C51_RS02805	tsaC	L-threonylcarbamoyladenylate synthase type 1 TsaC	threonylcarbamoyl-AMP synthase	GO-TERMS, REACTIONS, PRODUCT-SYNONYMS, GENE-SYNONYMS, PRODUCT, GENE-NAME
A4C51_RS02810	EG10077	A4C51_RS02810	aroE			GO-TERMS, REACTIONS, PRODUCT-SYNONYMS, PRODUCT, GENE-NAME
A4C51_RS02900	EG11741	A4C51_RS02900	envR	acrEF/envCD operon repressor	DNA-binding transcriptional repressor EnvR	GO-TERMS, PRODUCT-SYNONYMS, GENE-SYNONYMS, PRODUCT, GENE-NAME
A4C51_RS02910	EG11498	A4C51_RS02910	yhdJ	adenine-specific DNA-methyltransferase	DNA adenine methyltransferase	GO-TERMS, REACTIONS, PRODUCT-SYNONYMS, GENE-SYNONYMS, PRODUCT, GENE-NAME
A4C51_RS02915	EG10317			Fis family transcriptional regulator	DNA-binding transcriptional dual regulator Fis	GO-TERMS, PRODUCT-SYNONYMS, GENE-SYNONYMS, PRODUCT
A4C51_RS02920	EG11311	A4C51_RS02920	dusB	tRNA dihydrouridine synthase DusB	tRNA-dihydrouridine synthase B	GO-TERMS, REACTIONS, PRODUCT-SYNONYMS, GENE-SYNONYMS, PRODUCT, GENE-NAME
A4C51_RS02925	EG11497	A4C51_RS02925	prmA	50S ribosomal protein L11 methyltransferase	ribosomal protein L11 methyltransferase	GO-TERMS, REACTIONS, PRODUCT-SYNONYMS, GENE-SYNONYMS, PRODUCT, GENE-NAME
A4C51_RS02930	EG10685	A4C51_RS02930	panF	sodium:pantothenate symporter	pantothenate:Na+ symporter	GO-TERMS, REACTIONS, PRODUCT-SYNONYMS, PRODUCT, GENE-NAME
A4C51_RS02940	EG10276	A4C51_RS02940	accC	acetyl-CoA carboxylase biotin carboxylase subunit	biotin carboxylase	GO-TERMS, COMPLEXES, REACTIONS, PRODUCT-SYNONYMS, GENE-SYNONYMS, PRODUCT, GENE-NAME
A4C51_RS02945	EG10275	A4C51_RS02945	accB	acetyl-CoA carboxylase biotin carboxyl carrier protein subunit	biotin carboxyl carrier protein	GO-TERMS, PRODUCT-SYNONYMS, GENE-SYNONYMS, PRODUCT, GENE-NAME
A4C51_RS02965	EG11315	A4C51_RS02965	yhdH	acrylyl-CoA reductase AcuI	acrylyl-CoA reductase	GO-TERMS, REACTIONS, PRODUCT-SYNONYMS, GENE-SYNONYMS, PRODUCT, GENE-NAME
A4C51_RS02970	EG10018	A4C51_RS02970	csrD	RNase E specificity factor CsrD	regulator of CsrB and CsrC decay	GO-TERMS, PRODUCT-SYNONYMS, GENE-SYNONYMS, PRODUCT, GENE-NAME
A4C51_RS02980	EG10608	A4C51_RS02980	mreB	rod shape-determining protein	dynamic cytoskeletal protein MreB	GO-TERMS, PRODUCT-SYNONYMS, GENE-SYNONYMS, PRODUCT, GENE-NAME
A4C51_RS02985	EG10609	A4C51_RS02985	mreC	rod shape-determining protein MreC	cell shape determining protein MreC	GO-TERMS, PRODUCT-SYNONYMS, PRODUCT, GENE-NAME
A4C51_RS02990	EG10610	A4C51_RS02990	mreD	rod shape-determining protein MreD	cell shape determining protein MreD	GO-TERMS, PRODUCT-SYNONYMS, PRODUCT, GENE-NAME
A4C51_RS02995	EG11298	A4C51_RS02995	yhdE	septum formation inhibitor Maf	nucleoside triphosphate pyrophosphatase YhdE	GO-TERMS, REACTIONS, PRODUCT-SYNONYMS, PRODUCT, GENE-NAME
A4C51_RS03000	EG11299	A4C51_RS03000	rng	ribonuclease E/G	RNase G	GO-TERMS, REACTIONS, PRODUCT-SYNONYMS, GENE-SYNONYMS, PRODUCT, GENE-NAME
A4C51_RS03010	G7689	A4C51_RS03010	tldD	metalloprotease TldD	metalloprotease subunit TldD	GO-TERMS, REACTIONS, PRODUCT-SYNONYMS, GENE-SYNONYMS, PRODUCT, GENE-NAME
A4C51_RS03015	G7688	A4C51_RS03015	aaeR	HTH-type transcriptional activator AaeR	LysR-type transcriptional regulator AaeR	GO-TERMS, PRODUCT-SYNONYMS, GENE-SYNONYMS, PRODUCT, GENE-NAME
A4C51_RS03025	G7686	A4C51_RS03025	aaeA	p-hydroxybenzoic acid efflux pump subunit AaeA	aromatic carboxylic acid efflux pump membrane fusion protein	CPLX-RXNS, GO-TERMS, COMPLEXES, PRODUCT-SYNONYMS, GENE-SYNONYMS, PRODUCT, GENE-NAME
A4C51_RS03030	G7685	A4C51_RS03030	aaeB	p-hydroxybenzoic acid efflux pump subunit AaeB	aromatic carboxylic acid efflux pump subunit AaeB	GO-TERMS, PRODUCT-SYNONYMS, GENE-SYNONYMS, PRODUCT, GENE-NAME
A4C51_RS03040	G7683	A4C51_RS03040	yhcN	DUF1471 domain-containing protein	DUF1471 domain-containing stress-induced protein YhcN	GO-TERMS, PRODUCT-SYNONYMS, PRODUCT, GENE-NAME
A4C51_RS03045	EG10070	A4C51_RS03045	argR	arginine repressor	DNA-binding transcriptional dual regulator ArgR	GO-TERMS, PRODUCT-SYNONYMS, GENE-SYNONYMS, PRODUCT, GENE-NAME
A4C51_RS03050	EG10576	A4C51_RS03050	mdh			GO-TERMS, PRODUCT-SYNONYMS, GENE-NAME
A4C51_RS03055	EG11652	A4C51_RS03055	degS	outer membrane-stress sensor serine endopeptidase DegS	serine endoprotease	GO-TERMS, REACTIONS, PRODUCT-SYNONYMS, GENE-SYNONYMS, PRODUCT, GENE-NAME
A4C51_RS03060	G7682	A4C51_RS03060	degQ	serine endoprotease DegQ	periplasmic serine endoprotease	GO-TERMS, REACTIONS, PRODUCT-SYNONYMS, GENE-SYNONYMS, PRODUCT, GENE-NAME
A4C51_RS03070	G7680	A4C51_RS03070	zapE			GO-TERMS, PRODUCT-SYNONYMS, GENE-SYNONYMS, GENE-NAME
A4C51_RS03085	EG10977					GO-TERMS, PRODUCT-SYNONYMS, GENE-SYNONYMS
A4C51_RS03090	EG10978	A4C51_RS03090	sspB	stringent starvation protein B	ClpXP protease specificity-enhancing factor	GO-TERMS, PRODUCT-SYNONYMS, PRODUCT, GENE-NAME
A4C51_RS03100	G7678	A4C51_RS03100	nanR	transcriptional regulator NanR	DNA-binding transcriptional dual regulator NanR	GO-TERMS, PRODUCT-SYNONYMS, GENE-SYNONYMS, PRODUCT, GENE-NAME
A4C51_RS03105	EG10637	A4C51_RS03105	nanA			GO-TERMS, REACTIONS, PRODUCT-SYNONYMS, GENE-SYNONYMS, PRODUCT, GENE-NAME
A4C51_RS03110	G436	A4C51_RS03110	nanT	MFS transporter	N-acetylneuraminate:H+ symporter	GO-TERMS, REACTIONS, PRODUCT-SYNONYMS, PRODUCT, GENE-NAME
A4C51_RS03115	G7677	A4C51_RS03115	nanE	N-acetylmannosamine-6-phosphate 2-epimerase	putative N-acetylmannosamine-6-phosphate epimerase	GO-TERMS, REACTIONS, PRODUCT-SYNONYMS, GENE-SYNONYMS, PRODUCT, GENE-NAME
A4C51_RS03120	G7676	A4C51_RS03120	nanK			GO-TERMS, REACTIONS, PRODUCT-SYNONYMS, GENE-SYNONYMS, PRODUCT, GENE-NAME
A4C51_RS03135	EG10404	A4C51_RS03135	gltD	glutamate synthase subunit beta	glutamate synthase subunit GltD	CPLX-RXNS, GO-TERMS, COMPLEXES, PRODUCT-SYNONYMS, GENE-SYNONYMS, PRODUCT, GENE-NAME
A4C51_RS03140	EG10403	A4C51_RS03140	gltB	glutamate synthase large subunit	glutamate synthase subunit GltB	GO-TERMS, REACTIONS, PRODUCT-SYNONYMS, GENE-SYNONYMS, PRODUCT, GENE-NAME
A4C51_RS03150	EG10062	A4C51_RS03150	arcB	hybrid sensor histidine kinase/response regulator	sensor histidine kinase ArcB	GO-TERMS, REACTIONS, PRODUCT-SYNONYMS, PRODUCT, GENE-NAME
A4C51_RS03155	EG11383	A4C51_RS03155	elbB	isoprenoid biosynthesis protein ElbB	low activity glyoxalase ElbB	GO-TERMS, REACTIONS, PRODUCT-SYNONYMS, GENE-SYNONYMS, PRODUCT, GENE-NAME
A4C51_RS03160	G7668	A4C51_RS03160	mtgA	monofunctional biosynthetic peptidoglycan transglycosylase	peptidoglycan glycosyltransferase MtgA	GO-TERMS, REACTIONS, PRODUCT-SYNONYMS, GENE-SYNONYMS, PRODUCT, GENE-NAME
A4C51_RS03170	EG12147	A4C51_RS03170	npr	phosphocarrier protein NPr	phosphorelay protein NPr	GO-TERMS, PRODUCT-SYNONYMS, GENE-SYNONYMS, PRODUCT, GENE-NAME
A4C51_RS03175	EG12146	A4C51_RS03175	rapZ			GO-TERMS, PRODUCT-SYNONYMS, GENE-SYNONYMS, GENE-NAME
A4C51_RS03180	EG11682	A4C51_RS03180	ptsN	PTS IIA-like nitrogen regulatory protein PtsN	phosphotransferase system enzyme IIA(Ntr)	GO-TERMS, PRODUCT-SYNONYMS, GENE-SYNONYMS, PRODUCT, GENE-NAME
A4C51_RS03185	EG11681	A4C51_RS03185	hpf	ribosome hibernation promoting factor	ribosome hibernation-promoting factor	GO-TERMS, PRODUCT-SYNONYMS, GENE-SYNONYMS, PRODUCT, GENE-NAME
A4C51_RS03190	EG10898	A4C51_RS03190	rpoN	RNA polymerase sigma-54 factor	RNA polymerase, sigma 54 (sigma N) factor	GO-TERMS, COMPLEXES, PRODUCT-SYNONYMS, GENE-SYNONYMS, PRODUCT, GENE-NAME
A4C51_RS03195	EG11680	A4C51_RS03195	lptB	ABC transporter ATP-binding protein	lipopolysaccharide transport system ATP binding protein LptB	GO-TERMS, PRODUCT-SYNONYMS, GENE-SYNONYMS, PRODUCT, GENE-NAME
A4C51_RS03200	G7665	A4C51_RS03200	lptA	lipopolysaccharide ABC transporter substrate-binding protein LptA	lipopolysaccharide transport system protein LptA	GO-TERMS, COMPLEXES, PRODUCT-SYNONYMS, GENE-SYNONYMS, PRODUCT, GENE-NAME
A4C51_RS03205	G7664	A4C51_RS03205	lptC	LPS export ABC transporter periplasmic protein LptC	lipopolysaccharide transport system protein LptC	GO-TERMS, PRODUCT-SYNONYMS, GENE-SYNONYMS, PRODUCT, GENE-NAME
A4C51_RS03215	G7662	A4C51_RS03215	kdsD	arabinose 5-phosphate isomerase KdsD	D-arabinose 5-phosphate isomerase KdsD	GO-TERMS, REACTIONS, PRODUCT-SYNONYMS, GENE-SYNONYMS, PRODUCT, GENE-NAME
A4C51_RS03225	EG12801	A4C51_RS03225	mlaF	phospholipid ABC transporter ATP-binding protein MlaF	intermembrane phospholipid transport system, ATP binding subunit MlaF	CPLX-RXNS, GO-TERMS, COMPLEXES, PRODUCT-SYNONYMS, GENE-SYNONYMS, PRODUCT, GENE-NAME
A4C51_RS03230	EG12800	A4C51_RS03230	mlaE	phospholipid ABC transporter permease	intermembrane phospholipid transport system, integral membrane subunit MlaE	GO-TERMS, PRODUCT-SYNONYMS, GENE-SYNONYMS, PRODUCT, GENE-NAME
A4C51_RS03235	EG12799	A4C51_RS03235	mlaD	outer membrane lipid asymmetry maintenance protein MlaD	intermembrane phospholipid transport system, substrate binding protein MlaD	GO-TERMS, PRODUCT-SYNONYMS, GENE-SYNONYMS, PRODUCT, GENE-NAME
A4C51_RS03240	G7659	A4C51_RS03240	mlaC	phospholipid-binding protein	intermembrane phospholipid transport system - periplasmic binding protein	GO-TERMS, PRODUCT-SYNONYMS, GENE-SYNONYMS, PRODUCT, GENE-NAME
A4C51_RS03245	G7658	A4C51_RS03245	mlaB	phospholipid ABC transporter-binding protein	intermembrane phospholipid transport system protein MlaB	GO-TERMS, PRODUCT-SYNONYMS, GENE-SYNONYMS, PRODUCT, GENE-NAME
A4C51_RS03255	EG11358	A4C51_RS03255	murA			GO-TERMS, REACTIONS, PRODUCT-SYNONYMS, GENE-SYNONYMS, PRODUCT, GENE-NAME
A4C51_RS03265	EG10017	A4C51_RS03265	ispB	octaprenyl diphosphate synthase	all-trans-octaprenyl-diphosphate synthase	GO-TERMS, REACTIONS, PRODUCT-SYNONYMS, GENE-SYNONYMS, PRODUCT, GENE-NAME
A4C51_RS03285	G7656					GO-TERMS, REACTIONS, PRODUCT-SYNONYMS, GENE-SYNONYMS
A4C51_RS03290	EG10202	A4C51_RS03290	dacB	serine-type D-Ala-D-Ala carboxypeptidase	peptidoglycan DD-endopeptidase DacB	GO-TERMS, REACTIONS, PRODUCT-SYNONYMS, PRODUCT, GENE-NAME
A4C51_RS03295	EG10415	A4C51_RS03295	greA			GO-TERMS, PRODUCT-SYNONYMS, GENE-NAME
A4C51_RS03300	EG12794	A4C51_RS03300	yhbY	ribosome assembly RNA-binding protein YhbY	ribosome assembly factor YhbY	GO-TERMS, PRODUCT-SYNONYMS, PRODUCT, GENE-NAME
A4C51_RS03305	EG11507	A4C51_RS03305	rlmE	23S rRNA (uridine(2552)-2'-O)-methyltransferase	23S rRNA 2'-O-ribose U2552 methyltransferase	GO-TERMS, REACTIONS, PRODUCT-SYNONYMS, GENE-SYNONYMS, PRODUCT, GENE-NAME
A4C51_RS03310	EG11506	hflB	ftsH			GO-TERMS, PRODUCT-SYNONYMS, GENE-SYNONYMS, GENE-NAME
A4C51_RS03315	EG50011	A4C51_RS03315	folP			GO-TERMS, PRODUCT-SYNONYMS, GENE-SYNONYMS, GENE-NAME
A4C51_RS03320	EG11553	A4C51_RS03320	glmM			GO-TERMS, REACTIONS, PRODUCT-SYNONYMS, GENE-SYNONYMS, GENE-NAME
A4C51_RS03325	EG12095	A4C51_RS03325	secG	protein-export membrane protein SecG	Sec translocon subunit SecG	GO-TERMS, PRODUCT-SYNONYMS, GENE-SYNONYMS, PRODUCT, GENE-NAME
A4C51_RS03350	EG11179	A4C51_RS03350	rimP	ribosome maturation factor	ribosome maturation factor RimP	GO-TERMS, PRODUCT-SYNONYMS, GENE-SYNONYMS, PRODUCT, GENE-NAME
A4C51_RS03355	EG10665			transcription termination protein NusA	transcription termination/antitermination protein NusA	GO-TERMS, PRODUCT-SYNONYMS, PRODUCT
A4C51_RS03360	EG10505	A4C51_RS03360	infB			GO-TERMS, PRODUCT-SYNONYMS, GENE-SYNONYMS, GENE-NAME
A4C51_RS03365	EG11178	A4C51_RS03365	rbfA	ribosome-binding factor A	30S ribosome binding factor	GO-TERMS, PRODUCT-SYNONYMS, GENE-SYNONYMS, PRODUCT, GENE-NAME
A4C51_RS03370	EG11177	A4C51_RS03370	truB	tRNA pseudouridine(55) synthase TruB	tRNA pseudouridine55 synthase	GO-TERMS, REACTIONS, PRODUCT-SYNONYMS, GENE-SYNONYMS, PRODUCT, GENE-NAME
A4C51_RS03380	EG10743	A4C51_RS03380	pnp	polyribonucleotide nucleotidyltransferase	polynucleotide phosphorylase	GO-TERMS, COMPLEXES, REACTIONS, PRODUCT-SYNONYMS, GENE-SYNONYMS, PRODUCT, GENE-NAME
A4C51_RS03385	EG12371	A4C51_RS03385	nlpI			GO-TERMS, PRODUCT-SYNONYMS, GENE-SYNONYMS, GENE-NAME
A4C51_RS03390	EG10215	A4C51_RS03390	deaD	DEAD/DEAH box family ATP-dependent RNA helicase	ATP-dependent RNA helicase DeaD	GO-TERMS, PRODUCT-SYNONYMS, GENE-SYNONYMS, PRODUCT, GENE-NAME
A4C51_RS03400	EG10617	A4C51_RS03400	mtr	tryptophan permease	tryptophan:H+ symporter Mtr	GO-TERMS, REACTIONS, PRODUCT-SYNONYMS, PRODUCT, GENE-NAME
A4C51_RS03410	G7653	A4C51_RS03410	ubiV	U32 family peptidase	ubiquinone biosynthesis protein UbiV	GO-TERMS, COMPLEXES, PRODUCT-SYNONYMS, GENE-SYNONYMS, PRODUCT, GENE-NAME
A4C51_RS03415	G7652	A4C51_RS03415	ubiU	collagenase	ubiquinone biosynthesis protein UbiU	GO-TERMS, PRODUCT-SYNONYMS, GENE-SYNONYMS, PRODUCT, GENE-NAME
A4C51_RS03420	G7651	A4C51_RS03420	ubiT	SCP2 domain-containing protein	anaerobic ubiquinone biosynthesis accessory factor UbiT	GO-TERMS, PRODUCT-SYNONYMS, GENE-SYNONYMS, PRODUCT, GENE-NAME
A4C51_RS03430	G7649	A4C51_RS03430	yhbQ	GIY-YIG nuclease family protein	DNA damage response nuclease YhbQ	GO-TERMS, REACTIONS, PRODUCT-SYNONYMS, PRODUCT, GENE-NAME
A4C51_RS03440	G7647	A4C51_RS03440	yhbO	glutamine amidotransferase	protein/nucleic acid deglycase 2	GO-TERMS, REACTIONS, PRODUCT-SYNONYMS, PRODUCT, GENE-NAME
A4C51_RS03460	EG12780	A4C51_RS03460	diaA	DnaA initiator-associating protein DiaA	DnaA initiator-associating factor for replication initiation	GO-TERMS, PRODUCT-SYNONYMS, GENE-SYNONYMS, PRODUCT, GENE-NAME
A4C51_RS03470	G7642	A4C51_RS03470	lpoA	penicillin-binding protein activator	outer membrane lipoprotein - activator of MrcA activity	GO-TERMS, PRODUCT-SYNONYMS, GENE-SYNONYMS, PRODUCT, GENE-NAME
A4C51_RS03475	G7641	A4C51_RS03475	rsmI	rRNA (cytidine-2'-O-)-methyltransferase	16S rRNA 2'-O-ribose C1402 methyltransferase	GO-TERMS, REACTIONS, PRODUCT-SYNONYMS, GENE-SYNONYMS, PRODUCT, GENE-NAME
A4C51_RS03500	G7639	A4C51_RS03500	yraJ	fimbrial biogenesis outer membrane usher protein	putative fimbrial usher protein YraJ	GO-TERMS, PRODUCT-SYNONYMS, PRODUCT, GENE-NAME
A4C51_RS03505	G7638	A4C51_RS03505	yraI	molecular chaperone	putative fimbrial chaperone YraI	PRODUCT-SYNONYMS, PRODUCT, GENE-NAME
A4C51_RS03510	G7637	A4C51_RS03510	yraH	type 1 fimbrial protein	putative fimbrial protein YraH	GO-TERMS, PRODUCT-SYNONYMS, PRODUCT, GENE-NAME
A4C51_RS03525	G7635	A4C51_RS03525	agaD	PTS N-acetylgalactosamine transporter subunit IID	galactosamine-specific PTS enzyme IID component	CPLX-RXNS, GO-TERMS, COMPLEXES, PRODUCT-SYNONYMS, GENE-SYNONYMS, PRODUCT, GENE-NAME
A4C51_RS03530	EG12770	A4C51_RS03530	agaC	PTS N-acetylgalactosamine transporter subunit IIC	galactosamine-specific PTS enzyme IIC component	GO-TERMS, COMPLEXES, PRODUCT-SYNONYMS, GENE-SYNONYMS, PRODUCT, GENE-NAME
A4C51_RS03535	EG12769	A4C51_RS03535	agaB	PTS N-acetylgalactosamine transporter subunit IIB	galactosamine-specific PTS enzyme IIB component	COMPLEXES, PRODUCT-SYNONYMS, GENE-SYNONYMS, PRODUCT, GENE-NAME
A4C51_RS03540	EG12768	A4C51_RS03540	kbaY	tagatose-1,6-bisphosphate aldolase	tagatose-1,6-bisphosphate aldolase 1 subunit KbaY	CPLX-RXNS, GO-TERMS, COMPLEXES, REACTIONS, PRODUCT-SYNONYMS, GENE-SYNONYMS, PRODUCT, GENE-NAME
A4C51_RS03575	G7631	A4C51_RS03575	kbaZ	tagatose-1,6-bisphosphate aldolase	tagatose-1,6-bisphosphate aldolase 1 subunit KbaZ	REACTIONS, PRODUCT-SYNONYMS, GENE-SYNONYMS, PRODUCT, GENE-NAME
A4C51_RS03580	G7630	A4C51_RS03580	agaR	DeoR family transcriptional regulator	DNA-binding transcriptional repressor AgaR	GO-TERMS, PRODUCT-SYNONYMS, GENE-SYNONYMS, PRODUCT, GENE-NAME
A4C51_RS03585	G7629	A4C51_RS03585	yhaV	toxin YhaV	ribosome-dependent mRNA interferase toxin YhaV	GO-TERMS, COMPLEXES, REACTIONS, PRODUCT-SYNONYMS, PRODUCT, GENE-NAME
A4C51_RS03590	EG10955	A4C51_RS03590	prlF	hypothetical protein	antitoxin PrlF	GO-TERMS, PRODUCT-SYNONYMS, GENE-SYNONYMS, PRODUCT, GENE-NAME
A4C51_RS03595	EG12522	A4C51_RS03595	garD			GO-TERMS, PRODUCT-SYNONYMS, GENE-SYNONYMS, PRODUCT, GENE-NAME
A4C51_RS03600	EG12760	A4C51_RS03600	garP	galactarate transporter	galactarate/D-glucarate transporter GarP	GO-TERMS, REACTIONS, PRODUCT-SYNONYMS, GENE-SYNONYMS, PRODUCT, GENE-NAME
A4C51_RS03605	EG10016	A4C51_RS03605	garL	5-keto-4-deoxy-D-glucarate aldolase	alpha-dehydro-beta-deoxy-D-glucarate aldolase	GO-TERMS, PRODUCT-SYNONYMS, GENE-SYNONYMS, PRODUCT, GENE-NAME
A4C51_RS03610	EG11176	A4C51_RS03610	garR	2-hydroxy-3-oxopropionate reductase	tartronate semialdehyde reductase	GO-TERMS, REACTIONS, PRODUCT-SYNONYMS, GENE-SYNONYMS, PRODUCT, GENE-NAME
A4C51_RS03615	EG11175	A4C51_RS03615	garK	glycerate 2-kinase	glycerate 2-kinase 1	GO-TERMS, REACTIONS, PRODUCT-SYNONYMS, GENE-SYNONYMS, PRODUCT, GENE-NAME
A4C51_RS03640	EG10989	A4C51_RS03640	tdcA	transcriptional regulator	DNA-binding transcriptional activator TdcA	GO-TERMS, PRODUCT-SYNONYMS, PRODUCT, GENE-NAME
A4C51_RS03645	EG10990	A4C51_RS03645	tdcB	serine/threonine dehydratase	catabolic threonine dehydratase	GO-TERMS, REACTIONS, PRODUCT-SYNONYMS, GENE-SYNONYMS, PRODUCT, GENE-NAME
A4C51_RS03650	EG10991	A4C51_RS03650	tdcC	threonine/serine transporter TdcC	threonine/serine:H+ symporter	GO-TERMS, REACTIONS, PRODUCT-SYNONYMS, PRODUCT, GENE-NAME
A4C51_RS03655	EG11172	A4C51_RS03655	tdcD			GO-TERMS, REACTIONS, PRODUCT-SYNONYMS, GENE-SYNONYMS, GENE-NAME
A4C51_RS03660	G7627	A4C51_RS03660	tdcE	formate C-acetyltransferase	2-ketobutyrate formate-lyase/pyruvate formate-lyase 4	GO-TERMS, REACTIONS, PRODUCT-SYNONYMS, GENE-SYNONYMS, PRODUCT, GENE-NAME
A4C51_RS03670	G7624	A4C51_RS03670	tdcG	L-serine ammonia-lyase	L-serine deaminase III	GO-TERMS, REACTIONS, PRODUCT-SYNONYMS, GENE-SYNONYMS, PRODUCT, GENE-NAME
A4C51_RS03680	G7622	A4C51_RS03680	cyuA	serine dehydratase subunit alpha family protein	putative L-cysteine desulfidase CyuA	GO-TERMS, REACTIONS, PRODUCT-SYNONYMS, GENE-SYNONYMS, PRODUCT, GENE-NAME
A4C51_RS03695	G7619	A4C51_RS03695	yhaJ	LysR family transcriptional regulator	DNA-binding transcriptional activator YhaJ	GO-TERMS, PRODUCT-SYNONYMS, PRODUCT, GENE-NAME
A4C51_RS03710	G7616	A4C51_RS03710	yqjG	glutathione S-transferase family protein	glutathionyl-hydroquinone reductase YqjG	GO-TERMS, REACTIONS, PRODUCT-SYNONYMS, PRODUCT, GENE-NAME
A4C51_RS03730	G7612	A4C51_RS03730	yqjD	DUF883 domain-containing protein	ribosome- and membrane-associated DUF883 domain-containing protein YqjD	GO-TERMS, PRODUCT-SYNONYMS, PRODUCT, GENE-NAME
A4C51_RS03740	G7610	A4C51_RS03740	mzrA	membrane protein	modulator protein MzrA	GO-TERMS, PRODUCT-SYNONYMS, GENE-SYNONYMS, PRODUCT, GENE-NAME
A4C51_RS03745	G7609	A4C51_RS03745	yqjA	hypothetical protein	DedA family protein YqjA	GO-TERMS, PRODUCT-SYNONYMS, GENE-SYNONYMS, PRODUCT, GENE-NAME
A4C51_RS03750	EG12739	A4C51_RS03750	exuR	GntR family transcriptional regulator	DNA-binding transcriptional repressor ExuR	GO-TERMS, PRODUCT-SYNONYMS, PRODUCT, GENE-NAME
A4C51_RS03755	EG12738	A4C51_RS03755	exuT			GO-TERMS, REACTIONS, PRODUCT-SYNONYMS, GENE-NAME
A4C51_RS03760	G81	A4C51_RS03760	uxaC	uronate isomerase	D-glucoronate/D-galacturonate isomerase	GO-TERMS, REACTIONS, PRODUCT-SYNONYMS, GENE-SYNONYMS, PRODUCT, GENE-NAME
A4C51_RS03765	EG12734	A4C51_RS03765	uxaA	altronate dehydratase	D-altronate dehydratase	GO-TERMS, REACTIONS, PRODUCT-SYNONYMS, GENE-SYNONYMS, PRODUCT, GENE-NAME
A4C51_RS03770	G7608	A4C51_RS03770	ygjV	YgjV family protein	inner membrane protein	GO-TERMS, PRODUCT-SYNONYMS, PRODUCT, GENE-NAME
A4C51_RS03775	EG12732	A4C51_RS03775	sstT	serine/threonine transporter SstT	serine/threonine:Na+ symporter	GO-TERMS, REACTIONS, PRODUCT-SYNONYMS, GENE-SYNONYMS, PRODUCT, GENE-NAME
A4C51_RS03800	G7603	A4C51_RS03800	rlmG	ribosomal RNA large subunit methyltransferase G	23S rRNA m2G1835 methyltransferase	GO-TERMS, REACTIONS, PRODUCT-SYNONYMS, GENE-SYNONYMS, PRODUCT, GENE-NAME
A4C51_RS03810	G7602	A4C51_RS03810	higB	mRNA interferase HigB	ribosome-dependent mRNA interferase toxin HigB	GO-TERMS, COMPLEXES, REACTIONS, PRODUCT-SYNONYMS, GENE-SYNONYMS, PRODUCT, GENE-NAME
A4C51_RS03815	G7601	A4C51_RS03815	higA	type II toxin-antitoxin system HigA family antitoxin	antitoxin/DNA-binding transcriptional repressor HigA	GO-TERMS, PRODUCT-SYNONYMS, GENE-SYNONYMS, PRODUCT, GENE-NAME
A4C51_RS03820	G36	A4C51_RS03820	fadH	NADPH-dependent 2,4-dienoyl-CoA reductase	2,4-dienoyl-CoA reductase	GO-TERMS, REACTIONS, PRODUCT-SYNONYMS, GENE-SYNONYMS, PRODUCT, GENE-NAME
A4C51_RS03825	G7599	A4C51_RS03825	ygjK	alpha-glucosidase	glycoside hydrolase	GO-TERMS, REACTIONS, PRODUCT-SYNONYMS, PRODUCT, GENE-NAME
A4C51_RS03840	EG10253	A4C51_RS03840	ebgC	evolved beta-galactosidase subunit beta	DUF386 domain-containing evolved beta-D-galactosidase subunit beta	GO-TERMS, COMPLEXES, PRODUCT-SYNONYMS, PRODUCT, GENE-NAME
A4C51_RS03845	EG10252	A4C51_RS03845	ebgA	beta-galactosidase subunit alpha	evolved beta-D-galactosidase subunit alpha	GO-TERMS, PRODUCT-SYNONYMS, PRODUCT, GENE-NAME
A4C51_RS03850	EG10254	A4C51_RS03850	ebgR	transcriptional regulator EbgR	DNA-binding transcriptional repressor EbgR	GO-TERMS, PRODUCT-SYNONYMS, PRODUCT, GENE-NAME
A4C51_RS03860	G7596	A4C51_RS03860	patA			GO-TERMS, REACTIONS, PRODUCT-SYNONYMS, GENE-SYNONYMS, GENE-NAME
A4C51_RS03865	G7595	A4C51_RS03865	aer	aerotaxis receptor	aerotaxis sensor receptor, flavoprotein	GO-TERMS, PRODUCT-SYNONYMS, GENE-SYNONYMS, PRODUCT, GENE-NAME
A4C51_RS03875	G7593	A4C51_RS03875	nfeF	siderophore-interacting protein	NADPH-dependent ferric-chelate reductase	GO-TERMS, REACTIONS, PRODUCT-SYNONYMS, GENE-SYNONYMS, PRODUCT, GENE-NAME
A4C51_RS03885	EG12717	A4C51_RS03885	mug	mismatch-specific DNA-glycosylase	stationary phase mismatch/uracil DNA glycosylase	GO-TERMS, REACTIONS, PRODUCT-SYNONYMS, GENE-SYNONYMS, PRODUCT, GENE-NAME
A4C51_RS03890	EG10896	A4C51_RS03890	rpoD	RNA polymerase sigma factor RpoD	RNA polymerase, sigma 70 (sigma D) factor	GO-TERMS, COMPLEXES, PRODUCT-SYNONYMS, GENE-SYNONYMS, PRODUCT, GENE-NAME
A4C51_RS03895	EG10239	A4C51_RS03895	dnaG			GO-TERMS, PRODUCT-SYNONYMS, GENE-SYNONYMS, GENE-NAME
A4C51_RS03905	EG11171	A4C51_RS03905	tsaD	tRNA (adenosine(37)-N6)-threonylcarbamoyltransferase complex transferase subunit TsaD	N6-L-threonylcarbamoyladenine synthase, TsaD subunit	GO-TERMS, REACTIONS, PRODUCT-SYNONYMS, GENE-SYNONYMS, PRODUCT, GENE-NAME
A4C51_RS03910	EG12393	A4C51_RS03910	ttdT	L-tartrate/succinate antiporter	L-tartrate:succinate antiporter	GO-TERMS, REACTIONS, PRODUCT-SYNONYMS, GENE-SYNONYMS, PRODUCT, GENE-NAME
A4C51_RS03915	EG11169	A4C51_RS03915	ttdB	L+-tartrate dehydratase subunit beta	L(+)-tartrate dehydratase subunit beta	CPLX-RXNS, GO-TERMS, COMPLEXES, PRODUCT-SYNONYMS, GENE-SYNONYMS, PRODUCT, GENE-NAME
A4C51_RS03920	EG11168	A4C51_RS03920	ttdA	L+-tartrate dehydratase subunit alpha	L(+)-tartrate dehydratase subunit alpha	GO-TERMS, PRODUCT-SYNONYMS, GENE-SYNONYMS, PRODUCT, GENE-NAME
A4C51_RS03925	EG12694	A4C51_RS03925	ttdR	transcriptional activator TtdR	DNA-binding transcriptional activator Dan	GO-TERMS, PRODUCT-SYNONYMS, GENE-SYNONYMS, PRODUCT, GENE-NAME
A4C51_RS03935	EG11673			bifunctional dihydroneopterin aldolase/7,8-dihydroneopterin epimerase	dihydroneopterin aldolase	GO-TERMS, REACTIONS, PRODUCT-SYNONYMS, GENE-SYNONYMS, PRODUCT
A4C51_RS03940	EG11665	A4C51_RS03940	bacA	undecaprenyl-diphosphatase	undecaprenyl pyrophosphate phosphatase	GO-TERMS, REACTIONS, PRODUCT-SYNONYMS, GENE-SYNONYMS, PRODUCT, GENE-NAME
A4C51_RS03945	EG10136	A4C51_RS03945	cca	multifunctional CCA tRNA nucleotidyl transferase/2'3'-cyclic phosphodiesterase/2'nucleotidase/phosphatase	fused CCA tRNA nucleotidyltransferase/phosphohydrolase	GO-TERMS, REACTIONS, PRODUCT-SYNONYMS, PRODUCT, GENE-NAME
A4C51_RS03960	EG11603	A4C51_RS03960	ygiF			GO-TERMS, PRODUCT-SYNONYMS, GENE-NAME
A4C51_RS03965	EG11602	A4C51_RS03965	glnE	bifunctional [glutamate--ammonia ligase]-adenylyl-L-tyrosine phosphorylase/[glutamate--ammonia-ligase] adenylyltransferase	fused glutamine synthetase deadenylase/glutamine synthetase adenylyltransferase	GO-TERMS, REACTIONS, PRODUCT-SYNONYMS, PRODUCT, GENE-NAME
A4C51_RS03970	G7590	A4C51_RS03970	hldE	bifunctional heptose 7-phosphate kinase/heptose 1-phosphate adenyltransferase	fused heptose 7-phosphate kinase/heptose 1-phosphate adenyltransferase	GO-TERMS, REACTIONS, PRODUCT-SYNONYMS, GENE-SYNONYMS, PRODUCT, GENE-NAME
A4C51_RS03995	EG11381	A4C51_RS03995	glgS	glycogen synthase	surface composition regulator	GO-TERMS, PRODUCT-SYNONYMS, GENE-SYNONYMS, PRODUCT, GENE-NAME
A4C51_RS04005	EG10465	A4C51_RS04005	ribB			GO-TERMS, PRODUCT-SYNONYMS, GENE-SYNONYMS, GENE-NAME
A4C51_RS04015	EG11167	A4C51_RS04015	zupT	zinc transporter ZupT	heavy metal divalent cation transporter ZupT	GO-TERMS, REACTIONS, PRODUCT-SYNONYMS, GENE-SYNONYMS, PRODUCT, GENE-NAME
A4C51_RS04020	EG11166	A4C51_RS04020	ygiD			GO-TERMS, PRODUCT-SYNONYMS, GENE-NAME
A4C51_RS04030	EG11164	A4C51_RS04030	ygiB	DUF1190 domain-containing protein	DUF1190 domain-containing protein YgiB	GO-TERMS, PRODUCT-SYNONYMS, PRODUCT, GENE-NAME
A4C51_RS04045	EG12633	A4C51_RS04045	nudF	ADP-ribose pyrophosphatase	ADP-sugar pyrophosphatase	GO-TERMS, REACTIONS, PRODUCT-SYNONYMS, GENE-SYNONYMS, PRODUCT, GENE-NAME
A4C51_RS04055	G7579	A4C51_RS04055	cpdA	phosphodiesterase	cAMP phosphodiesterase	GO-TERMS, REACTIONS, PRODUCT-SYNONYMS, GENE-SYNONYMS, PRODUCT, GENE-NAME
A4C51_RS04060	G7578	A4C51_RS04060	yqiA			GO-TERMS, PRODUCT-SYNONYMS, GENE-SYNONYMS, GENE-NAME
A4C51_RS04065	EG10687	A4C51_RS04065	parE			GO-TERMS, COMPLEXES, REACTIONS, PRODUCT-SYNONYMS, GENE-SYNONYMS, GENE-NAME
A4C51_RS04105	EG12656	A4C51_RS04105	mdaB	modulator of drug activity B	NADPH:quinone oxidoreductase MdaB	GO-TERMS, REACTIONS, PRODUCT-SYNONYMS, GENE-SYNONYMS, PRODUCT, GENE-NAME
A4C51_RS04115	G7575	A4C51_RS04115	qseB	two-component system response regulator QseB	DNA-binding transcriptional activator QseB	GO-TERMS, PRODUCT-SYNONYMS, GENE-SYNONYMS, PRODUCT, GENE-NAME
A4C51_RS04120	G7574	A4C51_RS04120	ygiW	TIGR00156 family protein	BOF family protein YgiW	GO-TERMS, PRODUCT-SYNONYMS, GENE-SYNONYMS, PRODUCT, GENE-NAME
A4C51_RS04125	G7573	A4C51_RS04125	ygiV	transcriptional regulator	DNA-binding transcriptional repressor YgiV	GO-TERMS, PRODUCT-SYNONYMS, PRODUCT, GENE-NAME
A4C51_RS04130	G7570	A4C51_RS04130	ygiS	ABC transporter substrate-binding protein	putative deoxycholate binding periplasmic protein	GO-TERMS, PRODUCT-SYNONYMS, PRODUCT, GENE-NAME
A4C51_RS04135	EG10686	A4C51_RS04135	parC	DNA topoisomerase 4 subunit A	DNA topoisomerase IV subunit A	GO-TERMS, REACTIONS, PRODUCT-SYNONYMS, PRODUCT, GENE-NAME
A4C51_RS04140	EG11377	A4C51_RS04140	plsC	1-acyl-sn-glycerol-3-phosphate acyltransferase	1-acylglycerol-3-phosphate O-acyltransferase	GO-TERMS, REACTIONS, PRODUCT-SYNONYMS, GENE-SYNONYMS, PRODUCT, GENE-NAME
A4C51_RS04145	EG11376	A4C51_RS04145	ftsP	cell division protein FtsP	cell division protein required during stress conditions	GO-TERMS, PRODUCT-SYNONYMS, GENE-SYNONYMS, PRODUCT, GENE-NAME
A4C51_RS04170	G7565	A4C51_RS04170	dkgA	2,5-didehydrogluconate reductase DkgA	methylglyoxal reductase DkgA	GO-TERMS, REACTIONS, PRODUCT-SYNONYMS, GENE-SYNONYMS, PRODUCT, GENE-NAME
A4C51_RS04175	G7564	A4C51_RS04175	yqhD	NADH-dependent alcohol dehydrogenase	NADPH-dependent aldehyde reductase YqhD	GO-TERMS, REACTIONS, PRODUCT-SYNONYMS, PRODUCT, GENE-NAME
A4C51_RS04185	G7563	A4C51_RS04185	yqhC	AraC family transcriptional regulator	DNA-binding transcriptional activator YqhC	GO-TERMS, PRODUCT-SYNONYMS, PRODUCT, GENE-NAME
A4C51_RS04190	EG11824	A4C51_RS04190	yghB	hypothetical protein	DedA family protein YghB	GO-TERMS, PRODUCT-SYNONYMS, PRODUCT, GENE-NAME
A4C51_RS04195	EG10583	A4C51_RS04195	metC	cystathionine beta-lyase	cystathionine beta-lyase / L-cysteine desulfhydrase / alanine racemase	GO-TERMS, REACTIONS, PRODUCT-SYNONYMS, PRODUCT, GENE-NAME
A4C51_RS04215	EG11292	A4C51_RS04215	yghA	NAD(P)-dependent oxidoreductase	NADP+-dependent aldehyde reductase	GO-TERMS, REACTIONS, PRODUCT-SYNONYMS, PRODUCT, GENE-NAME
A4C51_RS04225	G7558	A4C51_RS04225	gpr	glyceraldehyde 3-phosphate reductase	L-glyceraldehyde 3-phosphate reductase	GO-TERMS, REACTIONS, PRODUCT-SYNONYMS, GENE-SYNONYMS, PRODUCT, GENE-NAME
A4C51_RS04245	G7554	A4C51_RS04245	hybO	hydrogenase-2 small chain	hydrogenase 2 small subunit	CPLX-RXNS, GO-TERMS, COMPLEXES, PRODUCT-SYNONYMS, GENE-SYNONYMS, PRODUCT, GENE-NAME
A4C51_RS04250	EG11799	A4C51_RS04250	hybA	hydrogenase-2 operon protein HybA	hydrogenase 2 iron-sulfur protein	GO-TERMS, PRODUCT-SYNONYMS, GENE-SYNONYMS, PRODUCT, GENE-NAME
A4C51_RS04255	EG11800	A4C51_RS04255	hybB	Ni/Fe-hydrogenase b-type cytochrome subunit	hydrogenase 2 membrane subunit	GO-TERMS, REACTIONS, PRODUCT-SYNONYMS, PRODUCT, GENE-NAME
A4C51_RS04260	EG11801	A4C51_RS04260	hybC	hydrogenase-2 large chain	hydrogenase 2 large subunit	GO-TERMS, PRODUCT-SYNONYMS, PRODUCT, GENE-NAME
A4C51_RS04265	EG11802	A4C51_RS04265	hybD	HyaD/HybD family hydrogenase maturation endopeptidase	hydrogenase 2 maturation protease	GO-TERMS, REACTIONS, PRODUCT-SYNONYMS, PRODUCT, GENE-NAME
A4C51_RS04270	EG11803	A4C51_RS04270	hybE	hydrogenase-2 operon protein HybE	hydrogenase 2-specific chaperone	GO-TERMS, PRODUCT-SYNONYMS, PRODUCT, GENE-NAME
A4C51_RS04275	EG11804	A4C51_RS04275	hybF	hydrogenase nickel incorporation protein HybF	hydrogenase maturation protein HybF	GO-TERMS, PRODUCT-SYNONYMS, PRODUCT, GENE-NAME
A4C51_RS04280	EG11805	A4C51_RS04280	hybG	hydrogenase-2 operon protein HybG	hydrogenase maturation factor HybG	GO-TERMS, PRODUCT-SYNONYMS, PRODUCT, GENE-NAME
A4C51_RS04285	G7553	A4C51_RS04285	yghU	thiol:disulfide oxidoreductase	disulfide reductase / organic hydroperoxide reductase	GO-TERMS, REACTIONS, PRODUCT-SYNONYMS, PRODUCT, GENE-NAME
A4C51_RS04290	EG12882	A4C51_RS04290	gss	bifunctional glutathionylspermidine amidase/synthase	fused glutathionylspermidine amidase / glutathionylspermidine synthetase	GO-TERMS, REACTIONS, PRODUCT-SYNONYMS, GENE-SYNONYMS, PRODUCT, GENE-NAME
A4C51_RS04450	EG10961	A4C51_RS04450	speC	ornithine decarboxylase	constitutive ornithine decarboxylase	GO-TERMS, PRODUCT-SYNONYMS, PRODUCT, GENE-NAME
A4C51_RS04455	EG10664	A4C51_RS04455	nupG	nucleoside permease NupG	nucleoside:H+ symporter NupG	GO-TERMS, REACTIONS, PRODUCT-SYNONYMS, PRODUCT, GENE-NAME
A4C51_RS04460	G7533	A4C51_RS04460	mltC	lytic murein transglycosylase	membrane-bound lytic murein transglycosylase C	GO-TERMS, REACTIONS, PRODUCT-SYNONYMS, GENE-SYNONYMS, PRODUCT, GENE-NAME
A4C51_RS04465	G7532	A4C51_RS04465	yggX	Fe(2+)-trafficking protein	putative Fe2+-trafficking protein	GO-TERMS, PRODUCT-SYNONYMS, PRODUCT, GENE-NAME
A4C51_RS04470	EG10627	A4C51_RS04470	mutY	A/G-specific adenine glycosylase	adenine DNA glycosylase	REACTIONS, PRODUCT-SYNONYMS, GENE-SYNONYMS, PRODUCT, GENE-NAME
A4C51_RS04475	EG11779	A4C51_RS04475	trmB	tRNA (guanosine(46)-N7)-methyltransferase TrmB	tRNA m7G46 methyltransferase	GO-TERMS, REACTIONS, PRODUCT-SYNONYMS, GENE-SYNONYMS, PRODUCT, GENE-NAME
A4C51_RS04490	EG12705	A4C51_RS04490	yggN	DUF2884 domain-containing protein	DUF2884 domain-containing protein YggN	GO-TERMS, PRODUCT-SYNONYMS, GENE-SYNONYMS, PRODUCT, GENE-NAME
A4C51_RS04495	EG10046	A4C51_RS04495	ansB			GO-TERMS, REACTIONS, PRODUCT-SYNONYMS, GENE-NAME
A4C51_RS04510	G7530	A4C51_RS04510	rdgB	non-canonical purine NTP pyrophosphatase	dITP/XTP pyrophosphatase	GO-TERMS, REACTIONS, PRODUCT-SYNONYMS, GENE-SYNONYMS, PRODUCT, GENE-NAME
A4C51_RS04520	G7528	A4C51_RS04520	yggT	YggT family protein	uncharacterized protein YggT	GO-TERMS, PRODUCT-SYNONYMS, PRODUCT, GENE-NAME
A4C51_RS04535	G7525	A4C51_RS04535	yqgF	Holliday junction resolvase RuvX	ribonuclease H-like domain containing nuclease	GO-TERMS, REACTIONS, PRODUCT-SYNONYMS, PRODUCT, GENE-NAME
A4C51_RS04545	EG10419	A4C51_RS04545	gshB			GO-TERMS, REACTIONS, PRODUCT-SYNONYMS, GENE-SYNONYMS, GENE-NAME
A4C51_RS04550	EG12366	A4C51_RS04550	rsmE	ribosomal RNA small subunit methyltransferase E	16S rRNA m3U1498 methyltransferase	GO-TERMS, REACTIONS, PRODUCT-SYNONYMS, GENE-SYNONYMS, PRODUCT, GENE-NAME
A4C51_RS04555	EG11336	A4C51_RS04555	endA	deoxyribonuclease I	DNA-specific endonuclease I	GO-TERMS, REACTIONS, PRODUCT-SYNONYMS, PRODUCT, GENE-NAME
A4C51_RS04565	EG12148	A4C51_RS04565	galP	sugar porter family MFS transporter	galactose:H+ symporter	GO-TERMS, REACTIONS, PRODUCT-SYNONYMS, GENE-SYNONYMS, PRODUCT, GENE-NAME
A4C51_RS04570	EG10589	A4C51_RS04570	metK	S-adenosylmethionine synthase	methionine adenosyltransferase	GO-TERMS, REACTIONS, PRODUCT-SYNONYMS, GENE-SYNONYMS, PRODUCT, GENE-NAME
A4C51_RS04585	G7521	A4C51_RS04585	yqgB	virulence promoting factor	acid stress response protein YqgB	GO-TERMS, PRODUCT-SYNONYMS, PRODUCT, GENE-NAME
A4C51_RS04590	EG10959	A4C51_RS04590	speA	arginine decarboxylase	arginine decarboxylase, biosynthetic	GO-TERMS, PRODUCT-SYNONYMS, PRODUCT, GENE-NAME
A4C51_RS04600	EG10960	A4C51_RS04600	speB			GO-TERMS, PRODUCT-SYNONYMS, GENE-NAME
A4C51_RS04605	EG11291	A4C51_RS04605	loiP	metalloprotease	metalloprotease LoiP	GO-TERMS, PRODUCT-SYNONYMS, GENE-SYNONYMS, PRODUCT, GENE-NAME
A4C51_RS04610	EG11427	A4C51_RS04610	tktA	transketolase	transketolase 1	GO-TERMS, PRODUCT-SYNONYMS, GENE-SYNONYMS, PRODUCT, GENE-NAME
A4C51_RS04615	EG11791			mannitol-specific cryptic phosphotransferase enzyme IIA component	mannitol-specific PTS enzyme IIA component CmtB	CPLX-RXNS, GO-TERMS, COMPLEXES, PRODUCT-SYNONYMS, GENE-SYNONYMS, PRODUCT
A4C51_RS04620	EG11792	A4C51_RS04620	cmtA	PTS mannitol cryptic EIICB component	mannitol-specific PTS enzyme IICB component CmtA	GO-TERMS, REACTIONS, PRODUCT-SYNONYMS, PRODUCT, GENE-NAME
A4C51_RS04630	EG11245	A4C51_RS04630	yggF	fructose-bisphosphatase class II	fructose 1,6-bisphosphatase YggF	GO-TERMS, REACTIONS, PRODUCT-SYNONYMS, GENE-SYNONYMS, PRODUCT, GENE-NAME
A4C51_RS04635	EG11162	A4C51_RS04635	fumE	mannitol repressor	fumarase E	GO-TERMS, REACTIONS, PRODUCT-SYNONYMS, GENE-SYNONYMS, PRODUCT, GENE-NAME
A4C51_RS04670	EG10368	A4C51_RS04670	epd			GO-TERMS, PRODUCT-SYNONYMS, GENE-SYNONYMS, GENE-NAME
A4C51_RS04675	EG10703	A4C51_RS04675	pgk			GO-TERMS, PRODUCT-SYNONYMS, PRODUCT, GENE-NAME
A4C51_RS04680	EG10282	A4C51_RS04680	fbaA	class II fructose-bisphosphate aldolase	fructose-bisphosphate aldolase class II	GO-TERMS, REACTIONS, PRODUCT-SYNONYMS, GENE-SYNONYMS, PRODUCT, GENE-NAME
A4C51_RS04685	EG11160	A4C51_RS04685	mscS	small-conductance mechanosensitive channel	small conductance mechanosensitive channel MscS	GO-TERMS, REACTIONS, PRODUCT-SYNONYMS, GENE-SYNONYMS, PRODUCT, GENE-NAME
A4C51_RS04690	EG11159	A4C51_RS04690	argO	arginine exporter protein ArgO	L-arginine exporter	GO-TERMS, REACTIONS, PRODUCT-SYNONYMS, GENE-SYNONYMS, PRODUCT, GENE-NAME
A4C51_RS04710	G7517	A4C51_RS04710	scpC	acetyl-CoA hydrolase	propionyl-CoA:succinate CoA transferase	GO-TERMS, REACTIONS, PRODUCT-SYNONYMS, GENE-SYNONYMS, PRODUCT, GENE-NAME
A4C51_RS04715	G7516	A4C51_RS04715	scpB			GO-TERMS, PRODUCT-SYNONYMS, GENE-SYNONYMS, GENE-NAME
A4C51_RS04720	EG11445	A4C51_RS04720	argK	methylmalonyl Co-A mutase-associated GTPase MeaB	methylmalonyl-CoA mutase-interacting GTPase YgfD	GO-TERMS, REACTIONS, PRODUCT-SYNONYMS, GENE-SYNONYMS, PRODUCT, GENE-NAME
A4C51_RS04725	EG11444	A4C51_RS04725	scpA			GO-TERMS, PRODUCT-SYNONYMS, GENE-SYNONYMS, GENE-NAME
A4C51_RS04730	EG10490	A4C51_RS04730	argP	chromosome initiation inhibitor	DNA-binding transcriptional dual regulator ArgP	GO-TERMS, PRODUCT-SYNONYMS, GENE-SYNONYMS, PRODUCT, GENE-NAME
A4C51_RS04735	EG11443	A4C51_RS04735	rpiA	ribose-5-phosphate isomerase	ribose-5-phosphate isomerase A	GO-TERMS, PRODUCT-SYNONYMS, GENE-SYNONYMS, PRODUCT, GENE-NAME
A4C51_RS04740	EG10944	A4C51_RS04740	serA	D-3-phosphoglycerate dehydrogenase	phosphoglycerate dehydrogenase	GO-TERMS, REACTIONS, PRODUCT-SYNONYMS, PRODUCT, GENE-NAME
A4C51_RS04750	EG11158	A4C51_RS04750	fau	5-formyltetrahydrofolate cyclo-ligase	putative 5-formyltetrahydrofolate cyclo-ligase	GO-TERMS, PRODUCT-SYNONYMS, GENE-SYNONYMS, PRODUCT, GENE-NAME
A4C51_RS04760	EG12878	A4C51_RS04760	zapA			GO-TERMS, PRODUCT-SYNONYMS, GENE-SYNONYMS, GENE-NAME
A4C51_RS04770	EG10697	A4C51_RS04770	pepP			GO-TERMS, REACTIONS, PRODUCT-SYNONYMS, GENE-NAME
A4C51_RS04775	EG11324	A4C51_RS04775	ubiH	2-octaprenyl-6-methoxyphenyl hydroxylase	2-octaprenyl-6-methoxyphenol 4-hydroxylase	GO-TERMS, REACTIONS, PRODUCT-SYNONYMS, GENE-SYNONYMS, PRODUCT, GENE-NAME
A4C51_RS04780	EG11333	A4C51_RS04780	ubiI	FAD-dependent 2-octaprenylphenol hydroxylase	2-octaprenylphenol 6-hydroxylase	GO-TERMS, REACTIONS, PRODUCT-SYNONYMS, GENE-SYNONYMS, PRODUCT, GENE-NAME
A4C51_RS04785	EG11442	A4C51_RS04785	gcvT			GO-TERMS, PRODUCT-SYNONYMS, PRODUCT, GENE-NAME
A4C51_RS04790	EG10371	A4C51_RS04790	gcvH	glycine cleavage system protein H	glycine cleavage system H protein	GO-TERMS, REACTIONS, PRODUCT-SYNONYMS, GENE-SYNONYMS, PRODUCT, GENE-NAME
A4C51_RS04795	EG11810	A4C51_RS04795	gcvP	glycine dehydrogenase	glycine decarboxylase	GO-TERMS, REACTIONS, PRODUCT-SYNONYMS, PRODUCT, GENE-NAME
A4C51_RS04800	G495	A4C51_RS04800	bglA	6-phospho-beta-glucosidase	6-phospho-beta-glucosidase A	GO-TERMS, REACTIONS, PRODUCT-SYNONYMS, GENE-SYNONYMS, PRODUCT, GENE-NAME
A4C51_RS04805	G7513	A4C51_RS04805	yqfB	ASCH domain-containing protein	N4-acetylcytidine amidohydrolase	GO-TERMS, REACTIONS, PRODUCT-SYNONYMS, PRODUCT, GENE-NAME
A4C51_RS04815	G7511	A4C51_RS04815	ygfZ	tRNA-modifying protein YgfZ	folate-binding protein	GO-TERMS, PRODUCT-SYNONYMS, GENE-SYNONYMS, PRODUCT, GENE-NAME
A4C51_RS04820	G7510	A4C51_RS04820	sdhE	antitoxin CptB	FAD assembly factor	GO-TERMS, PRODUCT-SYNONYMS, GENE-SYNONYMS, PRODUCT, GENE-NAME
A4C51_RS04825	G7509	A4C51_RS04825	ygfX	membrane protein	protein YgfX	GO-TERMS, PRODUCT-SYNONYMS, GENE-SYNONYMS, PRODUCT, GENE-NAME
A4C51_RS04835	EG11071	A4C51_RS04835	xerD	tyrosine recombinase XerD	site-specific recombinase	GO-TERMS, PRODUCT-SYNONYMS, GENE-SYNONYMS, PRODUCT, GENE-NAME
A4C51_RS04840	EG11070	A4C51_RS04840	dsbC	thiol:disulfide interchange protein DsbC	protein disulfide isomerase DsbC	GO-TERMS, REACTIONS, PRODUCT-SYNONYMS, GENE-SYNONYMS, PRODUCT, GENE-NAME
A4C51_RS04845	EG10830	A4C51_RS04845	recJ	single-stranded-DNA-specific exonuclease RecJ	ssDNA-specific exonuclease RecJ	GO-TERMS, REACTIONS, PRODUCT-SYNONYMS, PRODUCT, GENE-NAME
A4C51_RS04855	EG10552	A4C51_RS04855	lysS	lysine--tRNA ligase	lysine--tRNA ligase, constitutive	GO-TERMS, REACTIONS, PRODUCT-SYNONYMS, GENE-SYNONYMS, PRODUCT, GENE-NAME
A4C51_RS04860	G7508	A4C51_RS04860	idi			GO-TERMS, REACTIONS, PRODUCT-SYNONYMS, GENE-SYNONYMS, PRODUCT, GENE-NAME
A4C51_RS04870	G7507	A4C51_RS04870	uacT	uric acid transporter UacT	urate:H+ symporter	GO-TERMS, REACTIONS, PRODUCT-SYNONYMS, GENE-SYNONYMS, PRODUCT, GENE-NAME
A4C51_RS04890	G7503	A4C51_RS04890	ghxQ	guanine/hypoxanthine permease GhxQ	guanine/hypoxanthine transporter GhxQ	GO-TERMS, REACTIONS, PRODUCT-SYNONYMS, GENE-SYNONYMS, PRODUCT, GENE-NAME
A4C51_RS04895	G7502	A4C51_RS04895	guaD			GO-TERMS, REACTIONS, PRODUCT-SYNONYMS, GENE-SYNONYMS, PRODUCT, GENE-NAME
A4C51_RS04900	G7501	A4C51_RS04900	xanQ	xanthine permease XanQ	xanthine:H+ symporter XanQ	GO-TERMS, REACTIONS, PRODUCT-SYNONYMS, GENE-SYNONYMS, PRODUCT, GENE-NAME
A4C51_RS04925	G7496	A4C51_RS04925	mocA			GO-TERMS, PRODUCT-SYNONYMS, GENE-SYNONYMS, GENE-NAME
A4C51_RS04945	G7492	A4C51_RS04945	hyuA	D-phenylhydantoinase	phenylhydantoinase	GO-TERMS, REACTIONS, PRODUCT-SYNONYMS, GENE-SYNONYMS, PRODUCT, GENE-NAME
A4C51_RS04955	G7490	A4C51_RS04955	ygeX	PLP-dependent lyase/thiolase	2,3-diaminopropionate ammonia-lyase	GO-TERMS, REACTIONS, PRODUCT-SYNONYMS, PRODUCT, GENE-NAME
A4C51_RS04970	G7487	A4C51_RS04970	xdhC	xanthine dehydrogenase iron-sulfur-binding subunit	putative xanthine dehydrogenase iron-sulfur-binding subunit XdhC	CPLX-RXNS, COMPLEXES, PRODUCT-SYNONYMS, GENE-SYNONYMS, PRODUCT, GENE-NAME
A4C51_RS04975	G7486	A4C51_RS04975	xdhB	xanthine dehydrogenase FAD-binding subunit	putative xanthine dehydrogenase FAD-binding subunit XdhB	GO-TERMS, PRODUCT-SYNONYMS, GENE-SYNONYMS, PRODUCT, GENE-NAME
A4C51_RS04980	G7485	A4C51_RS04980	xdhA	xanthine dehydrogenase molybdenum-binding subunit XdhA	putative xanthine dehydrogenase molybdenum-binding subunit XdhA	GO-TERMS, PRODUCT-SYNONYMS, GENE-SYNONYMS, PRODUCT, GENE-NAME
A4C51_RS05185	G7464	A4C51_RS05185	yqeF	acetyl-CoA C-acetyltransferase	putative acyltransferase	GO-TERMS, REACTIONS, PRODUCT-SYNONYMS, PRODUCT, GENE-NAME
A4C51_RS05190	G7463	A4C51_RS05190	kduI	5-keto-4-deoxyuronate isomerase	5-dehydro-4-deoxy-D-glucuronate isomerase	GO-TERMS, REACTIONS, PRODUCT-SYNONYMS, GENE-SYNONYMS, PRODUCT, GENE-NAME
A4C51_RS05195	EG12361	A4C51_RS05195	kduD	2-deoxy-D-gluconate 3-dehydrogenase	putative 2-keto-3-deoxy-D-gluconate dehydrogenase	GO-TERMS, REACTIONS, PRODUCT-SYNONYMS, GENE-SYNONYMS, PRODUCT, GENE-NAME
A4C51_RS05200	EG10056	A4C51_RS05200	araE	arabinose-proton symporter	arabinose:H+ symporter	GO-TERMS, REACTIONS, PRODUCT-SYNONYMS, PRODUCT, GENE-NAME
A4C51_RS05205	EG11157	A4C51_RS05205	ygeA	aspartate/glutamate racemase	amino acid racemase YgeA	GO-TERMS, REACTIONS, PRODUCT-SYNONYMS, PRODUCT, GENE-NAME
A4C51_RS05210	EG10551	A4C51_RS05210	lysR	LysR family transcriptional regulator	DNA-binding transcriptional dual regulator LysR	GO-TERMS, PRODUCT-SYNONYMS, PRODUCT, GENE-NAME
A4C51_RS05215	EG10549	A4C51_RS05215	lysA			GO-TERMS, PRODUCT-SYNONYMS, GENE-NAME
A4C51_RS05220	EG10364	A4C51_RS05220	galR	transcriptional regulator	DNA-binding transcriptional dual regulator GalR	GO-TERMS, PRODUCT-SYNONYMS, GENE-SYNONYMS, PRODUCT, GENE-NAME
A4C51_RS05225	EG11679	A4C51_RS05225	aas	bifunctional 2-acylglycerophosphoethanolamine acyltransferase/acyl-ACP synthetase	fused 2-acylglycerophospho-ethanolamine acyltransferase/acyl-acyl carrier protein synthetase	GO-TERMS, REACTIONS, PRODUCT-SYNONYMS, PRODUCT, GENE-NAME
A4C51_RS05230	EG12455	A4C51_RS05230	lplT	MFS transporter	lysophospholipid transporter	GO-TERMS, REACTIONS, PRODUCT-SYNONYMS, GENE-SYNONYMS, PRODUCT, GENE-NAME
A4C51_RS05250	EG10624	A4C51_RS05250	mutH			GO-TERMS, PRODUCT-SYNONYMS, GENE-SYNONYMS, GENE-NAME
A4C51_RS05265	G7459	A4C51_RS05265	rppH			GO-TERMS, REACTIONS, PRODUCT-SYNONYMS, GENE-SYNONYMS, GENE-NAME
A4C51_RS05275	EG12128	A4C51_RS05275	lgt	prolipoprotein diacylglyceryl transferase	phosphatidylglycerol--prolipoprotein diacylglyceryl transferase	GO-TERMS, REACTIONS, PRODUCT-SYNONYMS, GENE-SYNONYMS, PRODUCT, GENE-NAME
A4C51_RS05280	EG11002	A4C51_RS05280	thyA			GO-TERMS, PRODUCT-SYNONYMS, GENE-NAME
A4C51_RS05305	EG10825	A4C51_RS05305	recC	exodeoxyribonuclease V subunit gamma	exodeoxyribonuclease V subunit RecC	CPLX-RXNS, GO-TERMS, COMPLEXES, PRODUCT-SYNONYMS, PRODUCT, GENE-NAME
A4C51_RS05310	EG10786	A4C51_RS05310	ptrA			GO-TERMS, REACTIONS, PRODUCT-SYNONYMS, GENE-SYNONYMS, GENE-NAME
A4C51_RS05315	EG10824	A4C51_RS05315	recB	exodeoxyribonuclease V subunit beta	exodeoxyribonuclease V subunit RecB	GO-TERMS, REACTIONS, PRODUCT-SYNONYMS, GENE-SYNONYMS, PRODUCT, GENE-NAME
A4C51_RS05320	EG10826	A4C51_RS05320	recD	exodeoxyribonuclease V subunit alpha	exodeoxyribonuclease V subunit RecD	GO-TERMS, REACTIONS, PRODUCT-SYNONYMS, GENE-SYNONYMS, PRODUCT, GENE-NAME
A4C51_RS05325	EG10063	A4C51_RS05325	argA			GO-TERMS, REACTIONS, PRODUCT-SYNONYMS, GENE-SYNONYMS, GENE-NAME
A4C51_RS05330	G7458			N-acetylmuramoyl-L-alanine amidase	N-acetylmuramoyl-L-alanine amidase C	GO-TERMS, REACTIONS, PRODUCT-SYNONYMS, GENE-SYNONYMS, PRODUCT
A4C51_RS05350	G7457	A4C51_RS05350	mltA	murein transglycosylase A	membrane-bound lytic murein transglycosylase A	GO-TERMS, REACTIONS, PRODUCT-SYNONYMS, GENE-SYNONYMS, PRODUCT, GENE-NAME
A4C51_RS05355	G7456	A4C51_RS05355	tcdA	tRNA cyclic N6-threonylcarbamoyladenosine(37) synthase TcdA	tRNA threonylcarbamoyladenosine dehydratase	GO-TERMS, REACTIONS, PRODUCT-SYNONYMS, GENE-SYNONYMS, PRODUCT, GENE-NAME
A4C51_RS05360	G7455	A4C51_RS05360	csdE			GO-TERMS, PRODUCT-SYNONYMS, GENE-SYNONYMS, GENE-NAME
A4C51_RS05365	G7454	A4C51_RS05365	csdA	cysteine desulfurase CsdA	cysteine sulfinate desulfinase	GO-TERMS, REACTIONS, PRODUCT-SYNONYMS, GENE-SYNONYMS, PRODUCT, GENE-NAME
A4C51_RS05375	EG11795	A4C51_RS05375	gcvA	glycine cleavage system transcriptional activator	DNA-binding transcriptional dual regulator GcvA	GO-TERMS, PRODUCT-SYNONYMS, PRODUCT, GENE-NAME
A4C51_RS05385	EG11794	A4C51_RS05385	rlmM	23S rRNA (cytidine(2498)-2'-O)-methyltransferase RlmM	23S rRNA 2'-O-ribose C2498 methyltransferase	GO-TERMS, REACTIONS, PRODUCT-SYNONYMS, GENE-SYNONYMS, PRODUCT, GENE-NAME
A4C51_RS05390	EG10353	A4C51_RS05390	fucR	transcriptional regulator	DNA-binding transcriptional activator FucR	GO-TERMS, PRODUCT-SYNONYMS, PRODUCT, GENE-NAME
A4C51_RS05395	EG10355					GO-TERMS, REACTIONS, PRODUCT-SYNONYMS
A4C51_RS05400	EG10350	A4C51_RS05400	fucK			GO-TERMS, REACTIONS, PRODUCT-SYNONYMS, GENE-NAME
A4C51_RS05405	EG10349	A4C51_RS05405	fucI			GO-TERMS, REACTIONS, PRODUCT-SYNONYMS, GENE-NAME
A4C51_RS05410	EG10352	A4C51_RS05410	fucP	L-fucose:H+ symporter permease	L-fucose:H+ symporter	GO-TERMS, REACTIONS, PRODUCT-SYNONYMS, PRODUCT, GENE-NAME
A4C51_RS05415	EG10348	A4C51_RS05415	fucA			GO-TERMS, REACTIONS, PRODUCT-SYNONYMS, GENE-SYNONYMS, GENE-NAME
A4C51_RS05420	EG10351	A4C51_RS05420	fucO	lactaldehyde reductase	L-1,2-propanediol oxidoreductase	GO-TERMS, REACTIONS, PRODUCT-SYNONYMS, PRODUCT, GENE-NAME
A4C51_RS05425	EG12372	A4C51_RS05425	ygdG	flap endonuclease Xni	flap endonuclease	GO-TERMS, PRODUCT-SYNONYMS, GENE-SYNONYMS, PRODUCT, GENE-NAME
A4C51_RS05430	EG11623	A4C51_RS05430	sdaB	L-serine ammonia-lyase	L-serine deaminase II	GO-TERMS, REACTIONS, PRODUCT-SYNONYMS, PRODUCT, GENE-NAME
A4C51_RS05435	EG12142	A4C51_RS05435	sdaC	serine transporter	L-serine:H+ symporter SdaC	GO-TERMS, REACTIONS, PRODUCT-SYNONYMS, GENE-SYNONYMS, PRODUCT, GENE-NAME
A4C51_RS05440	EG12373	A4C51_RS05440	ppnN	LOG family protein YgdH	nucleotide 5'-monophosphate nucleosidase	GO-TERMS, REACTIONS, PRODUCT-SYNONYMS, GENE-SYNONYMS, PRODUCT, GENE-NAME
A4C51_RS05445	G7452	A4C51_RS05445	queF	NADPH-dependent 7-cyano-7-deazaguanine reductase QueF	7-cyano-7-deazaguanine reductase	GO-TERMS, REACTIONS, PRODUCT-SYNONYMS, GENE-SYNONYMS, PRODUCT, GENE-NAME
A4C51_RS05450	G7451	A4C51_RS05450	syd	protein Syd	SecY-interacting protein	GO-TERMS, PRODUCT-SYNONYMS, GENE-SYNONYMS, PRODUCT, GENE-NAME
A4C51_RS05465	G7449	A4C51_RS05465	truC	tRNA pseudouridine(65) synthase TruC	tRNA pseudouridine65 synthase	GO-TERMS, REACTIONS, PRODUCT-SYNONYMS, GENE-SYNONYMS, PRODUCT, GENE-NAME
A4C51_RS05475	G7447	A4C51_RS05475	gudP	MFS transporter	galactarate/D-glucarate transporter GudP	GO-TERMS, REACTIONS, PRODUCT-SYNONYMS, GENE-SYNONYMS, PRODUCT, GENE-NAME
A4C51_RS05485	G7445	A4C51_RS05485	gudD	glucarate dehydratase	D-glucarate dehydratase	GO-TERMS, REACTIONS, PRODUCT-SYNONYMS, GENE-SYNONYMS, PRODUCT, GENE-NAME
A4C51_RS05490	EG11367	A4C51_RS05490	barA	signal transduction histidine kinase	sensor histidine kinase BarA	GO-TERMS, REACTIONS, PRODUCT-SYNONYMS, GENE-SYNONYMS, PRODUCT, GENE-NAME
A4C51_RS05495	EG11247	rumA	rlmD	23S rRNA (uracil(1939)-C(5))-methyltransferase RlmD	23S rRNA m5U1939 methyltransferase	GO-TERMS, REACTIONS, PRODUCT-SYNONYMS, GENE-SYNONYMS, PRODUCT, GENE-NAME
A4C51_RS05500	EG10835	A4C51_RS05500	relA	GTP pyrophosphokinase	GDP/GTP pyrophosphokinase	GO-TERMS, REACTIONS, PRODUCT-SYNONYMS, GENE-SYNONYMS, PRODUCT, GENE-NAME
A4C51_RS05505	EG10571	A4C51_RS05505	mazE	antitoxin MazE	antitoxin of the MazF-MazE toxin-antitoxin system MazE	GO-TERMS, COMPLEXES, PRODUCT-SYNONYMS, GENE-SYNONYMS, PRODUCT, GENE-NAME
A4C51_RS05510	EG11249	A4C51_RS05510	mazF	mRNA interferase MazF	endoribonuclease toxin MazF	GO-TERMS, REACTIONS, PRODUCT-SYNONYMS, GENE-SYNONYMS, PRODUCT, GENE-NAME
A4C51_RS05515	EG10572	A4C51_RS05515	mazG			GO-TERMS, PRODUCT-SYNONYMS, GENE-NAME
A4C51_RS05520	EG10810					GO-TERMS, REACTIONS, PRODUCT-SYNONYMS
A4C51_RS05525	EG10258	A4C51_RS05525	eno			GO-TERMS, PRODUCT-SYNONYMS, GENE-NAME
A4C51_RS05610	G7431	A4C51_RS05610	queD	6-carboxytetrahydropterin synthase QueD	6-carboxy-5,6,7,8-tetrahydropterin synthase	GO-TERMS, REACTIONS, PRODUCT-SYNONYMS, GENE-SYNONYMS, PRODUCT, GENE-NAME
A4C51_RS05615	EG10191	A4C51_RS05615	cysJ	assimilatory sulfite reductase (NADPH) flavoprotein subunit	sulfite reductase, flavoprotein subunit	GO-TERMS, REACTIONS, PRODUCT-SYNONYMS, PRODUCT, GENE-NAME
A4C51_RS05620	EG10190	A4C51_RS05620	cysI	assimilatory sulfite reductase (NADPH) hemoprotein subunit	sulfite reductase, hemoprotein subunit	GO-TERMS, PRODUCT-SYNONYMS, PRODUCT, GENE-NAME
A4C51_RS05625	EG10189	A4C51_RS05625	cysH			GO-TERMS, PRODUCT-SYNONYMS, GENE-NAME
A4C51_RS05655	G7425	A4C51_RS05655	cas1	type I-E CRISPR-associated endonuclease Cas1	multifunctional nuclease Cas1	GO-TERMS, COMPLEXES, PRODUCT-SYNONYMS, GENE-SYNONYMS, PRODUCT, GENE-NAME
A4C51_RS05660	EG12845	A4C51_RS05660	cas2	type I-E CRISPR-associated endoribonuclease Cas2	CRISPR-associated endoribonuclease Cas2	GO-TERMS, PRODUCT-SYNONYMS, GENE-SYNONYMS, PRODUCT, GENE-NAME
A4C51_RS05665	EG10488	A4C51_RS05665	iap	aminopeptidase	alkaline phosphatase isozyme conversion protein	GO-TERMS, REACTIONS, PRODUCT-SYNONYMS, PRODUCT, GENE-NAME
A4C51_RS05670	EG10186	A4C51_RS05670	cysD			CPLX-RXNS, GO-TERMS, COMPLEXES, REACTIONS, PRODUCT-SYNONYMS, GENE-NAME
A4C51_RS05675	EG10194	A4C51_RS05675	cysN	sulfate adenylyltransferase	sulfate adenylyltransferase subunit 1	GO-TERMS, REACTIONS, PRODUCT-SYNONYMS, PRODUCT, GENE-NAME
A4C51_RS05680	EG10185	A4C51_RS05680	cysC			GO-TERMS, PRODUCT-SYNONYMS, GENE-NAME
A4C51_RS05690	G7424	A4C51_RS05690	ftsB			GO-TERMS, PRODUCT-SYNONYMS, GENE-SYNONYMS, GENE-NAME
A4C51_RS05695	G7423	A4C51_RS05695	ispD			GO-TERMS, REACTIONS, PRODUCT-SYNONYMS, GENE-SYNONYMS, PRODUCT, GENE-NAME
A4C51_RS05700	EG11816	A4C51_RS05700	ispF			GO-TERMS, REACTIONS, PRODUCT-SYNONYMS, GENE-SYNONYMS, PRODUCT, GENE-NAME
A4C51_RS05705	G7422	A4C51_RS05705	truD	tRNA pseudouridine(13) synthase TruD	tRNA pseudouridine13 synthase	GO-TERMS, REACTIONS, PRODUCT-SYNONYMS, GENE-SYNONYMS, PRODUCT, GENE-NAME
A4C51_RS05710	EG11817	A4C51_RS05710	umpG	5'/3'-nucleotidase SurE	broad specificity 5'(3')-nucleotidase and polyphosphatase	GO-TERMS, REACTIONS, PRODUCT-SYNONYMS, GENE-SYNONYMS, PRODUCT, GENE-NAME
A4C51_RS05715	EG10689	A4C51_RS05715	pcm	protein-L-isoaspartate O-methyltransferase	L-isoaspartate protein carboxylmethyltransferase type II	GO-TERMS, REACTIONS, PRODUCT-SYNONYMS, PRODUCT, GENE-NAME
A4C51_RS05725	EG10510	A4C51_RS05725	rpoS	RNA polymerase sigma factor RpoS	RNA polymerase, sigma S (sigma 38) factor	GO-TERMS, COMPLEXES, PRODUCT-SYNONYMS, GENE-SYNONYMS, PRODUCT, GENE-NAME
A4C51_RS05750	G7415	A4C51_RS05750	pphB	serine/threonine protein phosphatase	phosphoprotein phosphatase 2	GO-TERMS, REACTIONS, PRODUCT-SYNONYMS, GENE-SYNONYMS, PRODUCT, GENE-NAME
A4C51_RS05755	EG10625	A4C51_RS05755	mutS			GO-TERMS, PRODUCT-SYNONYMS, GENE-SYNONYMS, GENE-NAME
A4C51_RS05765	EG10301	A4C51_RS05765	fhlA	formate hydrogenlyase transcriptional activator FlhA	DNA-binding transcriptional activator FhlA	GO-TERMS, PRODUCT-SYNONYMS, GENE-SYNONYMS, PRODUCT, GENE-NAME
A4C51_RS05770	EG10487	A4C51_RS05770	hypE	hydrogenase expression/formation protein HypE	hydrogenase maturation protein, carbamoyl dehydratase	GO-TERMS, REACTIONS, PRODUCT-SYNONYMS, GENE-SYNONYMS, PRODUCT, GENE-NAME
A4C51_RS05775	EG10486	A4C51_RS05775	hypD	hydrogenase formation protein HypD	Fe-(CN)2CO cofactor assembly scaffold protein HypD	GO-TERMS, COMPLEXES, PRODUCT-SYNONYMS, GENE-SYNONYMS, PRODUCT, GENE-NAME
A4C51_RS05780	EG10485	A4C51_RS05780	hypC	hydrogenase assembly protein HypC	hydrogenase 3 maturation protein HypC	GO-TERMS, PRODUCT-SYNONYMS, PRODUCT, GENE-NAME
A4C51_RS05785	EG10484	A4C51_RS05785	hypB	hydrogenase accessory protein HypB	hydrogenase isoenzymes nickel incorporation protein HypB	GO-TERMS, COMPLEXES, REACTIONS, PRODUCT-SYNONYMS, GENE-SYNONYMS, PRODUCT, GENE-NAME
A4C51_RS05790	EG10483	A4C51_RS05790	hypA	protein HypA	hydrogenase 3 nickel incorporation protein HypA	GO-TERMS, PRODUCT-SYNONYMS, PRODUCT, GENE-NAME
A4C51_RS05795	EG10474	A4C51_RS05795	hycA	formate hydrogenlyase regulatory protein HycA	regulator of the transcriptional regulator FhlA	GO-TERMS, PRODUCT-SYNONYMS, GENE-SYNONYMS, PRODUCT, GENE-NAME
A4C51_RS05805	EG10475	A4C51_RS05805	hycB	formate hydrogenlyase subunit 2	formate hydrogenlyase subunit HycB	CPLX-RXNS, COMPLEXES, PRODUCT-SYNONYMS, GENE-SYNONYMS, PRODUCT, GENE-NAME
A4C51_RS05810	EG10476	A4C51_RS05810	hycC	formate hydrogenlyase subunit 3	formate hydrogenlyase subunit HycC	GO-TERMS, PRODUCT-SYNONYMS, GENE-SYNONYMS, PRODUCT, GENE-NAME
A4C51_RS05815	EG10477			hydrogenase 3 membrane subunit	formate hydrogenlyase subunit HycD	GO-TERMS, COMPLEXES, PRODUCT-SYNONYMS, GENE-SYNONYMS, PRODUCT
A4C51_RS05820	EG10478			formate hydrogenlyase subunit 5	formate hydrogenlyase subunit HycE	GO-TERMS, COMPLEXES, PRODUCT-SYNONYMS, GENE-SYNONYMS, PRODUCT
A4C51_RS05825	EG10479	A4C51_RS05825	hycF	formate hydrogenlyase complex iron-sulfur subunit	formate hydrogenlyase subunit HycF	PRODUCT-SYNONYMS, GENE-SYNONYMS, PRODUCT, GENE-NAME
A4C51_RS05830	EG10480	A4C51_RS05830	hycG	formate hydrogenlyase subunit 7	formate hydrogenlyase subunit HycG	GO-TERMS, REACTIONS, PRODUCT-SYNONYMS, GENE-SYNONYMS, PRODUCT, GENE-NAME
A4C51_RS05835	EG10481	A4C51_RS05835	hycH	formate hydrogenlyase maturation protein HycH	formate hydrogenlyase assembly protein	GO-TERMS, PRODUCT-SYNONYMS, GENE-SYNONYMS, PRODUCT, GENE-NAME
A4C51_RS05840	G7414	A4C51_RS05840	hycI	hydrogenase 3 maturation endopeptidase HyCI	hydrogenase 3 maturation protease	GO-TERMS, REACTIONS, PRODUCT-SYNONYMS, PRODUCT, GENE-NAME
A4C51_RS05845	EG10085	A4C51_RS05845	ascB	6-phospho-beta-glucosidase	6-phospho-beta-glucosidase AscB	GO-TERMS, REACTIONS, PRODUCT-SYNONYMS, GENE-SYNONYMS, PRODUCT, GENE-NAME
A4C51_RS05850	EG10086	A4C51_RS05850	ascF	PTS cellobiose/arbutin/salicin transporter subunit IIBC	beta-glucoside specific PTS enzyme IIBC component	GO-TERMS, REACTIONS, PRODUCT-SYNONYMS, GENE-SYNONYMS, PRODUCT, GENE-NAME
A4C51_RS05855	EG10087	A4C51_RS05855	ascG	transcriptional regulator	DNA-binding transcriptional repressor AscG	GO-TERMS, PRODUCT-SYNONYMS, GENE-SYNONYMS, PRODUCT, GENE-NAME
A4C51_RS05860	EG11552	A4C51_RS05860	hydN	electron transporter HydN	putative electron transport protein HydN	GO-TERMS, PRODUCT-SYNONYMS, PRODUCT, GENE-NAME
A4C51_RS05865	EG11551	A4C51_RS05865	hypF	carbamoyltransferase HypF	carbamoyl--[HypE] ligase	GO-TERMS, REACTIONS, PRODUCT-SYNONYMS, GENE-SYNONYMS, PRODUCT, GENE-NAME
A4C51_RS05870	EG12450	A4C51_RS05870	norW	nitric oxide reductase FlRd-NAD+ reductase	NorW	GO-TERMS, REACTIONS, PRODUCT-SYNONYMS, GENE-SYNONYMS, PRODUCT, GENE-NAME
A4C51_RS05875	G7413	A4C51_RS05875	norV			GO-TERMS, REACTIONS, PRODUCT-SYNONYMS, GENE-SYNONYMS, GENE-NAME
A4C51_RS05880	EG12108	A4C51_RS05880	norR	NorR family transcriptional regulator	DNA-binding transcriptional dual regulator NorR	GO-TERMS, PRODUCT-SYNONYMS, GENE-SYNONYMS, PRODUCT, GENE-NAME
A4C51_RS05885	EG10973	A4C51_RS05885	gutQ	arabinose 5-phosphate isomerase GutQ	D-arabinose 5-phosphate isomerase GutQ	GO-TERMS, REACTIONS, PRODUCT-SYNONYMS, GENE-SYNONYMS, PRODUCT, GENE-NAME
A4C51_RS05890	EG10974			transcriptional regulator	DNA-binding transcriptional repressor SrlR	GO-TERMS, PRODUCT-SYNONYMS, GENE-SYNONYMS, PRODUCT
A4C51_RS05895	EG10972	A4C51_RS05895	gutM	transcriptional regulator GutM	DNA-binding transcriptional activator GutM	GO-TERMS, PRODUCT-SYNONYMS, GENE-SYNONYMS, PRODUCT, GENE-NAME
A4C51_RS05900	EG10971	A4C51_RS05900	srlD	sorbitol 6-phosphate dehydrogenase	sorbitol-6-phosphate 2-dehydrogenase	GO-TERMS, REACTIONS, PRODUCT-SYNONYMS, GENE-SYNONYMS, PRODUCT, GENE-NAME
A4C51_RS05920	G7410	A4C51_RS05920	mltB	murein hydrolase B	membrane-bound lytic murein transglycosylase B	GO-TERMS, REACTIONS, PRODUCT-SYNONYMS, GENE-SYNONYMS, PRODUCT, GENE-NAME
A4C51_RS05925	G7409	A4C51_RS05925	pncC	hypothetical protein	NMN aminohydrolase	GO-TERMS, REACTIONS, PRODUCT-SYNONYMS, GENE-SYNONYMS, PRODUCT, GENE-NAME
A4C51_RS05930	EG10823	A4C51_RS05930	recA			GO-TERMS, PRODUCT-SYNONYMS, GENE-SYNONYMS, GENE-NAME
A4C51_RS05935	EG12080	A4C51_RS05935	recX	regulatory protein RecX	RecA inhibitor RecX	GO-TERMS, PRODUCT-SYNONYMS, GENE-SYNONYMS, PRODUCT, GENE-NAME
A4C51_RS05945	EG10034	A4C51_RS05945	alaS	alanine--tRNA ligase	alanine--tRNA ligase/DNA-binding transcriptional repressor	GO-TERMS, REACTIONS, PRODUCT-SYNONYMS, GENE-SYNONYMS, PRODUCT, GENE-NAME
A4C51_RS05980	G7408	A4C51_RS05980	yqaB	fructose-1-phosphate/6-phosphogluconate phosphatase	fructose-1-phosphate phosphatase YqaB	GO-TERMS, REACTIONS, PRODUCT-SYNONYMS, PRODUCT, GENE-NAME
A4C51_RS05990	EG10418	A4C51_RS05990	gshA			GO-TERMS, REACTIONS, PRODUCT-SYNONYMS, GENE-SYNONYMS, PRODUCT, GENE-NAME
A4C51_RS05995	EG12712	A4C51_RS05995	luxS			GO-TERMS, REACTIONS, PRODUCT-SYNONYMS, GENE-SYNONYMS, PRODUCT, GENE-NAME
A4C51_RS06000	EG11439			multidrug effux MFS transporter subunit EmrB	multidrug efflux pump membrane subunit EmrB	CPLX-RXNS, GO-TERMS, COMPLEXES, PRODUCT-SYNONYMS, PRODUCT
A4C51_RS06005	EG11354	A4C51_RS06005	emrA	multidrug export protein EmrA	multidrug efflux pump membrane fusion protein EmrA	GO-TERMS, PRODUCT-SYNONYMS, PRODUCT, GENE-NAME
A4C51_RS06010	EG10603	A4C51_RS06010	mprA	transcriptional regulator	DNA-binding transcriptional repressor MprA	GO-TERMS, PRODUCT-SYNONYMS, GENE-SYNONYMS, PRODUCT, GENE-NAME
A4C51_RS06015	G7406	A4C51_RS06015	ygaH	L-valine transporter subunit YgaH	L-valine exporter, YgaH component	CPLX-RXNS, GO-TERMS, COMPLEXES, PRODUCT-SYNONYMS, PRODUCT, GENE-NAME
A4C51_RS06020	G7405	A4C51_RS06020	ygaZ	branched-chain amino acid ABC transporter permease	L-valine exporter, YgaZ component	GO-TERMS, PRODUCT-SYNONYMS, PRODUCT, GENE-NAME
A4C51_RS06030	EG10773	A4C51_RS06030	proX	glycine/betaine ABC transporter substrate-binding protein	glycine betaine ABC transporter periplasmic binding protein ProX	CPLX-RXNS, GO-TERMS, COMPLEXES, PRODUCT-SYNONYMS, GENE-SYNONYMS, PRODUCT, GENE-NAME
A4C51_RS06035	EG10772	A4C51_RS06035	proW	glycine/betaine ABC transporter permease	glycine betaine ABC transporter membrane subunit ProW	GO-TERMS, PRODUCT-SYNONYMS, GENE-SYNONYMS, PRODUCT, GENE-NAME
A4C51_RS06040	EG10771	A4C51_RS06040	proV	glycine betaine/L-proline ABC transporter ATP-binding protein	glycine betaine ABC transporter ATP binding subunit ProV	GO-TERMS, REACTIONS, PRODUCT-SYNONYMS, GENE-SYNONYMS, PRODUCT, GENE-NAME
A4C51_RS06045	EG12381	A4C51_RS06045	nrdF	class 1b ribonucleoside-diphosphate reductase subunit beta	ribonucleoside-diphosphate reductase 2 subunit beta	CPLX-RXNS, GO-TERMS, COMPLEXES, PRODUCT-SYNONYMS, GENE-SYNONYMS, PRODUCT, GENE-NAME
A4C51_RS06050	EG20257	A4C51_RS06050	nrdE	class 1b ribonucleoside-diphosphate reductase subunit alpha	ribonucleoside-diphosphate reductase 2 subunit alpha	GO-TERMS, REACTIONS, PRODUCT-SYNONYMS, PRODUCT, GENE-NAME
A4C51_RS06055	G7402			class Ib ribonucleoside-diphosphate reductase assembly flavoprotein NrdI	dimanganese-tyrosyl radical cofactor maintenance flavodoxin NrdI	GO-TERMS, PRODUCT-SYNONYMS, GENE-SYNONYMS, PRODUCT
A4C51_RS06060	G7401	A4C51_RS06060	nrdH	NrdH-redoxin	glutaredoxin-like protein	GO-TERMS, PRODUCT-SYNONYMS, GENE-SYNONYMS, PRODUCT, GENE-NAME
A4C51_RS06085	G7399	A4C51_RS06085	alaE	L-alanine exporter AlaE	L-alanine exporter	GO-TERMS, REACTIONS, PRODUCT-SYNONYMS, GENE-SYNONYMS, PRODUCT, GENE-NAME
A4C51_RS06090	EG11554	A4C51_RS06090	stpA	DNA-binding protein StpA	DNA-binding transcriptional repressor StpA with RNA chaperone activity	GO-TERMS, PRODUCT-SYNONYMS, GENE-SYNONYMS, PRODUCT, GENE-NAME
A4C51_RS06095	G7398	A4C51_RS06095	ygaP	rhodanese-like domain-containing protein YgaP	thiosulfate sulfurtransferase YgaP	GO-TERMS, REACTIONS, PRODUCT-SYNONYMS, PRODUCT, GENE-NAME
A4C51_RS06100	G7397	A4C51_RS06100	ygaV	transcriptional regulator	putative DNA-binding transcriptional regulator YgaV	PRODUCT-SYNONYMS, PRODUCT, GENE-NAME
A4C51_RS06110	G7395	A4C51_RS06110	kbp	peptidoglycan-binding protein LysM	K+ binding protein	GO-TERMS, PRODUCT-SYNONYMS, GENE-SYNONYMS, PRODUCT, GENE-NAME
A4C51_RS06115	EG12386	A4C51_RS06115	glaR	transcriptional regulator	DNA-binding transcriptional repressor GlaR	GO-TERMS, PRODUCT-SYNONYMS, GENE-SYNONYMS, PRODUCT, GENE-NAME
A4C51_RS06120	EG11330	A4C51_RS06120	gabP	GABA permease	4-aminobutanoate:H+ symporter	GO-TERMS, REACTIONS, PRODUCT-SYNONYMS, PRODUCT, GENE-NAME
A4C51_RS06125	EG10361	A4C51_RS06125	gabT	4-aminobutyrate--2-oxoglutarate transaminase	4-aminobutyrate aminotransferase GabT	GO-TERMS, REACTIONS, PRODUCT-SYNONYMS, PRODUCT, GENE-NAME
A4C51_RS06130	EG11329	A4C51_RS06130	gabD	succinate-semialdehyde dehydrogenase I	succinate-semialdehyde dehydrogenase (NADP+) GabD	GO-TERMS, REACTIONS, PRODUCT-SYNONYMS, PRODUCT, GENE-NAME
A4C51_RS06135	EG12387	A4C51_RS06135	lhgD	L-2-hydroxyglutarate oxidase	L-2-hydroxyglutarate dehydrogenase	GO-TERMS, REACTIONS, PRODUCT-SYNONYMS, GENE-SYNONYMS, PRODUCT, GENE-NAME
A4C51_RS06140	G7394	A4C51_RS06140	glaH	protein CsiD	glutarate hydroxylase GlaH	GO-TERMS, REACTIONS, PRODUCT-SYNONYMS, GENE-SYNONYMS, PRODUCT, GENE-NAME
A4C51_RS06280	EG11782	A4C51_RS06280	smpB			GO-TERMS, PRODUCT-SYNONYMS, GENE-SYNONYMS, GENE-NAME
A4C51_RS06285	G7358	A4C51_RS06285	ratA	ubiquinone-binding protein	ribosome association toxin RatA	GO-TERMS, PRODUCT-SYNONYMS, GENE-SYNONYMS, PRODUCT, GENE-NAME
A4C51_RS06295	EG10952	A4C51_RS06295	bamE			GO-TERMS, PRODUCT-SYNONYMS, GENE-SYNONYMS, GENE-NAME
A4C51_RS06300	EG10831	A4C51_RS06300	recN			GO-TERMS, PRODUCT-SYNONYMS, GENE-SYNONYMS, GENE-NAME
A4C51_RS06305	EG12192	ppnK	nadK	NAD(+) kinase	NAD kinase	GO-TERMS, REACTIONS, PRODUCT-SYNONYMS, GENE-SYNONYMS, PRODUCT, GENE-NAME
A4C51_RS06310	EG10416	A4C51_RS06310	grpE			GO-TERMS, REACTIONS, PRODUCT-SYNONYMS, GENE-NAME
A4C51_RS06335	EG11153					GO-TERMS, PRODUCT-SYNONYMS, GENE-SYNONYMS
A4C51_RS06340	EG11023	A4C51_RS06340	trmD	tRNA (guanosine(37)-N1)-methyltransferase TrmD	tRNA m1G37 methyltransferase	GO-TERMS, REACTIONS, PRODUCT-SYNONYMS, PRODUCT, GENE-NAME
A4C51_RS06355	EG12880	A4C51_RS06355	dgcN	diguanylate cyclase	diguanylate cyclase DgcN	GO-TERMS, PRODUCT-SYNONYMS, GENE-SYNONYMS, PRODUCT, GENE-NAME
A4C51_RS06360	G7354	A4C51_RS06360	yfiR	DUF4154 domain-containing protein	DUF4154 domain-containing protein YfiR	GO-TERMS, PRODUCT-SYNONYMS, PRODUCT, GENE-NAME
A4C51_RS06370	EG10078	A4C51_RS06370	aroF	3-deoxy-7-phosphoheptulonate synthase	3-deoxy-7-phosphoheptulonate synthase, Tyr-sensitive	GO-TERMS, PRODUCT-SYNONYMS, PRODUCT, GENE-NAME
A4C51_RS06375	EG11039			bifunctional chorismate mutase/prephenate dehydrogenase	fused chorismate mutase/prephenate dehydrogenase	GO-TERMS, REACTIONS, PRODUCT-SYNONYMS, PRODUCT
A4C51_RS06380	EG10707	A4C51_RS06380	pheA	P-protein	fused chorismate mutase/prephenate dehydratase	GO-TERMS, REACTIONS, PRODUCT-SYNONYMS, PRODUCT, GENE-NAME
A4C51_RS06385	EG11151	A4C51_RS06385	raiA			GO-TERMS, PRODUCT-SYNONYMS, GENE-SYNONYMS, GENE-NAME
A4C51_RS06395	G7352	A4C51_RS06395	bamD			GO-TERMS, PRODUCT-SYNONYMS, GENE-SYNONYMS, GENE-NAME
A4C51_RS06400	EG12098	A4C51_RS06400	rluD	ribosomal large subunit pseudouridine synthase D	23S rRNA pseudouridine1911/1915/1917 synthase	GO-TERMS, REACTIONS, PRODUCT-SYNONYMS, GENE-SYNONYMS, PRODUCT, GENE-NAME
A4C51_RS06405	EG12097	A4C51_RS06405	pgeF	peptidoglycan editing factor PgeF	polyphenol oxidase YfiH	GO-TERMS, REACTIONS, PRODUCT-SYNONYMS, GENE-SYNONYMS, PRODUCT, GENE-NAME
A4C51_RS06435	EG10522	A4C51_RS06435	kgtP	MFS transporter	alpha-ketoglutarate:H+ symporter	GO-TERMS, REACTIONS, PRODUCT-SYNONYMS, GENE-SYNONYMS, PRODUCT, GENE-NAME
A4C51_RS06445	EG10781					GO-TERMS, PRODUCT-SYNONYMS, GENE-SYNONYMS
A4C51_RS06450	G7350	A4C51_RS06450	patZ	protein lysine acetyltransferase	peptidyl-lysine N-acetyltransferase	GO-TERMS, REACTIONS, PRODUCT-SYNONYMS, GENE-SYNONYMS, PRODUCT, GENE-NAME
A4C51_RS06455	G7349	A4C51_RS06455	tapT	DTW domain-containing protein	tRNA 3-amino-3-carboxypropyltransferase	GO-TERMS, REACTIONS, PRODUCT-SYNONYMS, GENE-SYNONYMS, PRODUCT, GENE-NAME
A4C51_RS06460	EG11887	A4C51_RS06460	trxC	thiol disulfide reductase thioredoxin	reduced thioredoxin 2	GO-TERMS, PRODUCT-SYNONYMS, GENE-SYNONYMS, PRODUCT, GENE-NAME
A4C51_RS06475	EG11058	A4C51_RS06475	ung			GO-TERMS, PRODUCT-SYNONYMS, GENE-NAME
A4C51_RS06480	EG11784	A4C51_RS06480	grcA	autonomous glycyl radical cofactor GrcA	stress-induced alternate pyruvate formate-lyase subunit	GO-TERMS, PRODUCT-SYNONYMS, GENE-SYNONYMS, PRODUCT, GENE-NAME
A4C51_RS06485	EG12445	A4C51_RS06485	eamB	cysteine/O-acetylserine efflux protein	cysteine/O-acetylserine exporter EamB	GO-TERMS, REACTIONS, PRODUCT-SYNONYMS, GENE-SYNONYMS, PRODUCT, GENE-NAME
A4C51_RS06495	EG10975	A4C51_RS06495	srmB			GO-TERMS, REACTIONS, PRODUCT-SYNONYMS, GENE-SYNONYMS, GENE-NAME
A4C51_RS06500	EG11538	A4C51_RS06500	yfiC	tRNA (adenosine(37)-N6)-methyltransferase TrmM	tRNA m6A37 methyltransferase	GO-TERMS, REACTIONS, PRODUCT-SYNONYMS, GENE-SYNONYMS, PRODUCT, GENE-NAME
A4C51_RS06505	EG10631	A4C51_RS06505	nadB			GO-TERMS, PRODUCT-SYNONYMS, GENE-SYNONYMS, GENE-NAME
A4C51_RS06515	EG11897	A4C51_RS06515	rpoE	ECF RNA polymerase sigma-E factor	RNA polymerase sigma E factor	GO-TERMS, COMPLEXES, PRODUCT-SYNONYMS, GENE-SYNONYMS, PRODUCT, GENE-NAME
A4C51_RS06520	EG12341	A4C51_RS06520	rseA			GO-TERMS, PRODUCT-SYNONYMS, GENE-SYNONYMS, GENE-NAME
A4C51_RS06525	G7348	A4C51_RS06525	rseB	sigma-E factor regulatory protein RseB	anti-sigma factor stabilizing protein RseB	GO-TERMS, PRODUCT-SYNONYMS, PRODUCT, GENE-NAME
A4C51_RS06530	G7347	A4C51_RS06530	rseC	SoxR reducing system protein RseC	protein RseC	GO-TERMS, PRODUCT-SYNONYMS, PRODUCT, GENE-NAME
A4C51_RS06535	EG10529	A4C51_RS06535	lepA	elongation factor 4	30S ribosomal subunit biogenesis factor LepA	GO-TERMS, REACTIONS, PRODUCT-SYNONYMS, PRODUCT, GENE-NAME
A4C51_RS06540	EG10530	A4C51_RS06540	lepB	S26 family signal peptidase	signal peptidase I	GO-TERMS, REACTIONS, PRODUCT-SYNONYMS, GENE-SYNONYMS, PRODUCT, GENE-NAME
A4C51_RS06545	EG10857	A4C51_RS06545	rnc	ribonuclease 3	RNase III	GO-TERMS, REACTIONS, PRODUCT-SYNONYMS, GENE-SYNONYMS, PRODUCT, GENE-NAME
A4C51_RS06550	EG10270	A4C51_RS06550	era	GTPase Era	30S ribosomal subunit maturation GTPase Era	GO-TERMS, REACTIONS, PRODUCT-SYNONYMS, GENE-SYNONYMS, PRODUCT, GENE-NAME
A4C51_RS06555	EG10832	A4C51_RS06555	recO			GO-TERMS, PRODUCT-SYNONYMS, GENE-NAME
A4C51_RS06560	EG10693	A4C51_RS06560	pdxJ			GO-TERMS, PRODUCT-SYNONYMS, GENE-NAME
A4C51_RS06565	EG10247			holo-ACP synthase	holo-[acyl-carrier-protein] synthase	GO-TERMS, REACTIONS, PRODUCT-SYNONYMS, GENE-SYNONYMS, PRODUCT
A4C51_RS06575	G0-10634	A4C51_RS06575	shoB	small toxic protein ShoB	toxic peptide ShoB	GO-TERMS, PRODUCT-SYNONYMS, GENE-SYNONYMS, PRODUCT, GENE-NAME
A4C51_RS06590	EG11371	A4C51_RS06590	pgpC			GO-TERMS, REACTIONS, PRODUCT-SYNONYMS, GENE-SYNONYMS, GENE-NAME
A4C51_RS06595	EG11372	A4C51_RS06595	tadA	tRNA adenosine(34) deaminase TadA	tRNA adenosine34 deaminase	GO-TERMS, REACTIONS, PRODUCT-SYNONYMS, GENE-SYNONYMS, PRODUCT, GENE-NAME
A4C51_RS06600	EG11373	A4C51_RS06600	mltF	lytic transglycosylase F	membrane-bound lytic murein transglycosylase F	GO-TERMS, REACTIONS, PRODUCT-SYNONYMS, GENE-SYNONYMS, PRODUCT, GENE-NAME
A4C51_RS06605	EG10797	A4C51_RS06605	purL	phosphoribosylformylglycinamidine synthase	phosphoribosylformylglycinamide synthetase	GO-TERMS, REACTIONS, PRODUCT-SYNONYMS, GENE-SYNONYMS, PRODUCT, GENE-NAME
A4C51_RS06610	G7345	A4C51_RS06610	glrK	two component system sensor histidine kinase QseE/GlrK	histidine kinase GlrK	GO-TERMS, REACTIONS, PRODUCT-SYNONYMS, GENE-SYNONYMS, PRODUCT, GENE-NAME
A4C51_RS06615	EG12139	A4C51_RS06615	qseG	two-component system QseEF-associated lipoprotein QseG	outer membrane lipoprotein QseG	GO-TERMS, PRODUCT-SYNONYMS, GENE-SYNONYMS, PRODUCT, GENE-NAME
A4C51_RS06620	EG11285	A4C51_RS06620	glrR	transcriptional regulator	DNA-binding transcriptional activator GlrR	GO-TERMS, PRODUCT-SYNONYMS, GENE-SYNONYMS, PRODUCT, GENE-NAME
A4C51_RS06625	EG10384	A4C51_RS06625	glnB	nitrogen regulatory protein P-II 1	nitrogen regulatory protein PII-1	GO-TERMS, PRODUCT-SYNONYMS, PRODUCT, GENE-NAME
A4C51_RS06630	EG10456	A4C51_RS06630	hmp	flavohemoprotein	nitric oxide dioxygenase	GO-TERMS, REACTIONS, PRODUCT-SYNONYMS, GENE-SYNONYMS, PRODUCT, GENE-NAME
A4C51_RS06635	EG10408	A4C51_RS06635	glyA			GO-TERMS, REACTIONS, PRODUCT-SYNONYMS, GENE-NAME
A4C51_RS06680	G7336	A4C51_RS06680	hcaD	3-phenylpropionate/cinnamic acid dioxygenase ferredoxin--NAD+ reductase component	putative 3-phenylpropionate/cinnamate dioxygenase ferredoxin reductase subunit	CPLX-RXNS, GO-TERMS, COMPLEXES, PRODUCT-SYNONYMS, GENE-SYNONYMS, PRODUCT, GENE-NAME
A4C51_RS06685	G7335	A4C51_RS06685	hcaB	3-phenylpropionate-dihydrodiol/cinnamic acid-dihydrodiol dehydrogenase	2,3-dihydroxy-2,3-dihydrophenylpropionate dehydrogenase	GO-TERMS, PRODUCT-SYNONYMS, GENE-SYNONYMS, PRODUCT, GENE-NAME
A4C51_RS06690	G7334	A4C51_RS06690	hcaC	3-phenylpropionate/cinnamic acid dioxygenase ferredoxin subunit	putative 3-phenylpropionate/cinnamate dioxygenase ferredoxin subunit	GO-TERMS, PRODUCT-SYNONYMS, GENE-SYNONYMS, PRODUCT, GENE-NAME
A4C51_RS06695	M015	A4C51_RS06695	hcaF	3-phenylpropionate/cinnamic acid dioxygenase subunit beta	putative 3-phenylpropionate/cinnamate dioxygenase subunit beta	GO-TERMS, COMPLEXES, PRODUCT-SYNONYMS, GENE-SYNONYMS, PRODUCT, GENE-NAME
A4C51_RS06700	M009	A4C51_RS06700	hcaE	3-phenylpropionate/cinnamic acid dioxygenase subunit alpha	putative 3-phenylpropionate/cinnamate dioxygenase subunit alpha	GO-TERMS, PRODUCT-SYNONYMS, GENE-SYNONYMS, PRODUCT, GENE-NAME
A4C51_RS06705	G7331	A4C51_RS06705	hcaR	LysR family transcriptional regulator	DNA-binding transcriptional dual regulator HcaR	GO-TERMS, PRODUCT-SYNONYMS, GENE-SYNONYMS, PRODUCT, GENE-NAME
A4C51_RS06725	EG10983	A4C51_RS06725	suhB	inositol monophosphatase	inositol-phosphate phosphatase	GO-TERMS, REACTIONS, PRODUCT-SYNONYMS, GENE-SYNONYMS, PRODUCT, GENE-NAME
A4C51_RS06730	G7327	A4C51_RS06730	trmJ	tRNA (cytidine/uridine-2'-O-)-methyltransferase TrmJ	tRNA Cm32/Um32 methyltransferase	GO-TERMS, REACTIONS, PRODUCT-SYNONYMS, GENE-SYNONYMS, PRODUCT, GENE-NAME
A4C51_RS06735	G7326	A4C51_RS06735	iscR	Fe-S cluster assembly transcriptional regulator IscR	DNA-binding transcriptional dual regulator IscR	GO-TERMS, PRODUCT-SYNONYMS, GENE-SYNONYMS, PRODUCT, GENE-NAME
A4C51_RS06740	G7325	A4C51_RS06740	iscS	IscS subfamily cysteine desulfurase	cysteine desulfurase	GO-TERMS, REACTIONS, PRODUCT-SYNONYMS, GENE-SYNONYMS, PRODUCT, GENE-NAME
A4C51_RS06745	G7324	A4C51_RS06745	iscU	iron-sulfur cluster scaffold-like protein	scaffold protein for iron-sulfur cluster assembly	GO-TERMS, PRODUCT-SYNONYMS, GENE-SYNONYMS, PRODUCT, GENE-NAME
A4C51_RS06750	EG12132	A4C51_RS06750	iscA	iron-sulfur cluster assembly accessory protein	iron-sulfur cluster insertion protein IscA	GO-TERMS, PRODUCT-SYNONYMS, GENE-SYNONYMS, PRODUCT, GENE-NAME
A4C51_RS06755	EG12131			co-chaperone protein HscB	[Fe-S] cluster biosynthesis co-chaperone HscB	GO-TERMS, PRODUCT-SYNONYMS, GENE-SYNONYMS, PRODUCT
A4C51_RS06760	EG12130	A4C51_RS06760	hscA	molecular chaperone HscA	iron-sulfur cluster biosynthesis chaperone HscA	GO-TERMS, PRODUCT-SYNONYMS, GENE-SYNONYMS, PRODUCT, GENE-NAME
A4C51_RS06765	EG11328	A4C51_RS06765	fdx	(2Fe-2S) ferredoxin	reduced ferredoxin	GO-TERMS, PRODUCT-SYNONYMS, PRODUCT, GENE-NAME
A4C51_RS06770	EG12311	A4C51_RS06770	iscX	Fe-S assembly protein IscX	accessory iron-sulfur cluster assembly protein IscX	GO-TERMS, PRODUCT-SYNONYMS, GENE-SYNONYMS, PRODUCT, GENE-NAME
A4C51_RS06775	EG12310	A4C51_RS06775	pepB	peptidase B	aminopeptidase B	GO-TERMS, REACTIONS, PRODUCT-SYNONYMS, GENE-SYNONYMS, PRODUCT, GENE-NAME
A4C51_RS06780	EG11601	A4C51_RS06780	sseB	enhanced serine sensitivity protein SseB	protein SseB	PRODUCT-SYNONYMS, PRODUCT, GENE-NAME
A4C51_RS06785	EG11600	A4C51_RS06785	sseA	sulfurtransferase	3-mercaptopyruvate sulfurtransferase	GO-TERMS, REACTIONS, PRODUCT-SYNONYMS, GENE-SYNONYMS, PRODUCT, GENE-NAME
A4C51_RS06790	G7323	A4C51_RS06790	yfhM	alpha-2-macroglobulin family protein	alpha2-macroglobulin	GO-TERMS, PRODUCT-SYNONYMS, PRODUCT, GENE-NAME
A4C51_RS06795	G7322	A4C51_RS06795	pbpC	penicillin-binding protein 1C	peptidoglycan glycosyltransferase PbpC	GO-TERMS, REACTIONS, PRODUCT-SYNONYMS, GENE-SYNONYMS, PRODUCT, GENE-NAME
A4C51_RS06800	EG10232	A4C51_RS06800	dmsA			CPLX-RXNS, GO-TERMS, COMPLEXES, PRODUCT-SYNONYMS, GENE-NAME
A4C51_RS06820	EG10650	A4C51_RS06820	ndk	nucleoside-diphosphate kinase	nucleoside diphosphate kinase	GO-TERMS, REACTIONS, PRODUCT-SYNONYMS, PRODUCT, GENE-NAME
A4C51_RS06825	EG12401	A4C51_RS06825	rlmN	bifunctional tRNA (adenosine(37)-C2)-methyltransferase TrmG/ribosomal RNA large subunit methyltransferase RlmN	23S rRNA m2A2503 methyltransferase/tRNA m2A37 methyltransferase	GO-TERMS, REACTIONS, PRODUCT-SYNONYMS, GENE-SYNONYMS, PRODUCT, GENE-NAME
A4C51_RS06830	EG10015	A4C51_RS06830	rodZ			GO-TERMS, PRODUCT-SYNONYMS, GENE-SYNONYMS, GENE-NAME
A4C51_RS06835	EG10370	A4C51_RS06835	ispG	flavodoxin-dependent (E)-4-hydroxy-3-methylbut-2-enyl-diphosphate synthase	(E)-4-hydroxy-3-methylbut-2-enyl-diphosphate synthase (flavodoxin)	GO-TERMS, REACTIONS, PRODUCT-SYNONYMS, GENE-SYNONYMS, PRODUCT, GENE-NAME
A4C51_RS06840	EG10453	A4C51_RS06840	hisS			GO-TERMS, REACTIONS, PRODUCT-SYNONYMS, PRODUCT, GENE-NAME
A4C51_RS06845	G7321	A4C51_RS06845	yfgM	membrane protein	ancillary SecYEG translocon subunit	GO-TERMS, PRODUCT-SYNONYMS, PRODUCT, GENE-NAME
A4C51_RS06850	G7320	A4C51_RS06850	bamB			GO-TERMS, PRODUCT-SYNONYMS, GENE-SYNONYMS, GENE-NAME
A4C51_RS06855	G7319	A4C51_RS06855	der	ribosome biogenesis GTPase Der	50S ribosomal subunit stability factor	GO-TERMS, REACTIONS, PRODUCT-SYNONYMS, GENE-SYNONYMS, PRODUCT, GENE-NAME
A4C51_RS06865	EG11072	A4C51_RS06865	xseA	exodeoxyribonuclease VII large subunit	exodeoxyribonuclease VII subunit XseA	GO-TERMS, REACTIONS, PRODUCT-SYNONYMS, GENE-SYNONYMS, PRODUCT, GENE-NAME
A4C51_RS06870	EG10421	A4C51_RS06870	guaB	IMP dehydrogenase	inosine 5'-monophosphate dehydrogenase	GO-TERMS, REACTIONS, PRODUCT-SYNONYMS, GENE-SYNONYMS, PRODUCT, GENE-NAME
A4C51_RS06875	EG10420	A4C51_RS06875	guaA	GMP synthase (glutamine-hydrolyzing)	GMP synthetase	GO-TERMS, REACTIONS, PRODUCT-SYNONYMS, PRODUCT, GENE-NAME
A4C51_RS06880	G7317	A4C51_RS06880	yfgI	hypothetical protein	nalidixic acid resistance protein YfgI	GO-TERMS, PRODUCT-SYNONYMS, PRODUCT, GENE-NAME
A4C51_RS06900	G7314	A4C51_RS06900	pdeF	sensor domain-containing phosphodiesterase	cyclic di-GMP phosphodiesterase PdeF	GO-TERMS, REACTIONS, PRODUCT-SYNONYMS, GENE-SYNONYMS, PRODUCT, GENE-NAME
A4C51_RS06905	EG11403	A4C51_RS06905	ppx			GO-TERMS, PRODUCT-SYNONYMS, GENE-NAME
A4C51_RS06910	EG11510	A4C51_RS06910	ppk			GO-TERMS, PRODUCT-SYNONYMS, GENE-NAME
A4C51_RS06915	EG10799	A4C51_RS06915	purN	phosphoribosylglycinamide formyltransferase	phosphoribosylglycinamide formyltransferase 1	GO-TERMS, PRODUCT-SYNONYMS, GENE-SYNONYMS, PRODUCT, GENE-NAME
A4C51_RS06920	EG10798	A4C51_RS06920	purM	phosphoribosylformylglycinamidine cyclo-ligase	phosphoribosylformylglycinamide cyclo-ligase	GO-TERMS, REACTIONS, PRODUCT-SYNONYMS, GENE-SYNONYMS, PRODUCT, GENE-NAME
A4C51_RS06925	EG11332	A4C51_RS06925	upp			GO-TERMS, PRODUCT-SYNONYMS, GENE-SYNONYMS, GENE-NAME
A4C51_RS06930	EG12129	A4C51_RS06930	uraA	uracil/xanthine transporter	uracil:H+ symporter UraA	GO-TERMS, REACTIONS, PRODUCT-SYNONYMS, PRODUCT, GENE-NAME
A4C51_RS06935	G7313	A4C51_RS06935	hda	DnaA inactivator Hda	inibitor of reinitiation of DNA replication	GO-TERMS, PRODUCT-SYNONYMS, GENE-SYNONYMS, PRODUCT, GENE-NAME
A4C51_RS06945	G7311	A4C51_RS06945	bepA			GO-TERMS, REACTIONS, PRODUCT-SYNONYMS, GENE-SYNONYMS, PRODUCT, GENE-NAME
A4C51_RS06955	G7309	A4C51_RS06955	focB	formate transporter	formate channel FocB	GO-TERMS, REACTIONS, PRODUCT-SYNONYMS, PRODUCT, GENE-NAME
A4C51_RS06960	G7308	A4C51_RS06960	hyfR	hydrogenase	DNA-binding transcriptional activator HyfR	GO-TERMS, PRODUCT-SYNONYMS, PRODUCT, GENE-NAME
A4C51_RS07015	EG10108	A4C51_RS07015	bcp	peroxiredoxin	thiol peroxidase	GO-TERMS, REACTIONS, PRODUCT-SYNONYMS, PRODUCT, GENE-NAME
A4C51_RS07020	EG11149	A4C51_RS07020	gcvR	glycine cleavage system transcriptional repressor	putative transcriptional regulator GcvR	GO-TERMS, PRODUCT-SYNONYMS, GENE-SYNONYMS, PRODUCT, GENE-NAME
A4C51_RS07025	EG10205	A4C51_RS07025	dapA			GO-TERMS, PRODUCT-SYNONYMS, GENE-NAME
A4C51_RS07030	EG10658	A4C51_RS07030	bamC			GO-TERMS, PRODUCT-SYNONYMS, GENE-SYNONYMS, GENE-NAME
A4C51_RS07040	EG10791	A4C51_RS07040	purC	phosphoribosylaminoimidazolesuccinocarboxamide synthase	phosphoribosylaminoimidazole-succinocarboxamide synthase	GO-TERMS, REACTIONS, PRODUCT-SYNONYMS, GENE-SYNONYMS, PRODUCT, GENE-NAME
A4C51_RS07050	G7297	A4C51_RS07050	tmcA	tRNA(Met) cytidine acetyltransferase	tRNAMet cytidine acetyltransferase	GO-TERMS, REACTIONS, PRODUCT-SYNONYMS, GENE-SYNONYMS, PRODUCT, GENE-NAME
A4C51_RS07055	G7296	A4C51_RS07055	ypfH	esterase	esterase YpfH	GO-TERMS, PRODUCT-SYNONYMS, PRODUCT, GENE-NAME
A4C51_RS07065	EG10208	A4C51_RS07065	dapE			GO-TERMS, PRODUCT-SYNONYMS, GENE-SYNONYMS, GENE-NAME
A4C51_RS07080	EG10014	A4C51_RS07080	acrD	multidrug efflux RND transporter permease subunit	multidrug efflux pump RND permease AcrD	GO-TERMS, PRODUCT-SYNONYMS, GENE-SYNONYMS, PRODUCT, GENE-NAME
A4C51_RS07085	EG11460	A4C51_RS07085	narQ	nitrate/nitrite two-component system sensor histidine kinase NarQ	sensory histidine kinase NarQ	GO-TERMS, PRODUCT-SYNONYMS, PRODUCT, GENE-NAME
A4C51_RS07090	EG12409	A4C51_RS07090	aegA	oxidoreductase FeS-binding subunit	putative oxidoreductase AegA	GO-TERMS, PRODUCT-SYNONYMS, GENE-SYNONYMS, PRODUCT, GENE-NAME
A4C51_RS07095	EG12410	A4C51_RS07095	nudK	GDP-mannose pyrophosphatase NudK	GDP-mannose hydrolase	GO-TERMS, REACTIONS, PRODUCT-SYNONYMS, GENE-SYNONYMS, PRODUCT, GENE-NAME
A4C51_RS07105	EG12100	A4C51_RS07105	tktB	transketolase	transketolase 2	GO-TERMS, PRODUCT-SYNONYMS, PRODUCT, GENE-NAME
A4C51_RS07115	G7293	A4C51_RS07115	maeB	NADP-dependent oxaloacetate-decarboxylating malate dehydrogenase	NADP+-dependent malate dehydrogenase	GO-TERMS, REACTIONS, PRODUCT-SYNONYMS, GENE-SYNONYMS, PRODUCT, GENE-NAME
A4C51_RS07140	G7288	A4C51_RS07140	eutD	phosphate acetyltransferase	phosphate acetyltransferase EutD	GO-TERMS, PRODUCT-SYNONYMS, GENE-SYNONYMS, PRODUCT, GENE-NAME
A4C51_RS07155	G7285	A4C51_RS07155	eutE	aldehyde dehydrogenase EutE	acetaldehyde dehydrogenase (acetylating) EutE	GO-TERMS, PRODUCT-SYNONYMS, GENE-SYNONYMS, PRODUCT, GENE-NAME
A4C51_RS07175	G7281			ethanolamine ammonia-lyase reactivating factor EutA	ethanolamine ammonia-lyase reactivase EutA	GO-TERMS, PRODUCT-SYNONYMS, GENE-SYNONYMS, PRODUCT
A4C51_RS07180	EG50006	A4C51_RS07180	eutB	ethanolamine ammonia-lyase subunit EutB	ethanolamine ammonia-lyase subunit alpha	GO-TERMS, COMPLEXES, PRODUCT-SYNONYMS, PRODUCT, GENE-NAME
A4C51_RS07185	EG50007	A4C51_RS07185	eutC	ethanolamine ammonia-lyase light chain	ethanolamine ammonia-lyase subunit beta	GO-TERMS, PRODUCT-SYNONYMS, PRODUCT, GENE-NAME
A4C51_RS07205	EG12189	A4C51_RS07205	hemF			GO-TERMS, REACTIONS, PRODUCT-SYNONYMS, GENE-SYNONYMS, GENE-NAME
A4C51_RS07210	EG11823	A4C51_RS07210	amiA	N-acetylmuramoyl-L-alanine amidase AmiA	N-acetylmuramoyl-L-alanine amidase A	GO-TERMS, REACTIONS, PRODUCT-SYNONYMS, GENE-SYNONYMS, PRODUCT, GENE-NAME
A4C51_RS07230	G7266	A4C51_RS07230	yfeX	deferrochelatase/peroxidase YfeX	porphyrinogen peroxidase	GO-TERMS, REACTIONS, PRODUCT-SYNONYMS, PRODUCT, GENE-NAME
A4C51_RS07235	G7265	A4C51_RS07235	yfeW	penicillin binding protein PBP4B	penicillin binding protein 4B	GO-TERMS, REACTIONS, PRODUCT-SYNONYMS, PRODUCT, GENE-NAME
A4C51_RS07240	G7264	A4C51_RS07240	murP	PTS N-acetylmuramic acid EIIBC component	N-acetylmuramic acid-specific PTS enzyme IICB component / anhydro-N-acetylmuramic acid transporter	CPLX-RXNS, GO-TERMS, COMPLEXES, REACTIONS, PRODUCT-SYNONYMS, GENE-SYNONYMS, PRODUCT, GENE-NAME
A4C51_RS07245	G7263	A4C51_RS07245	murQ			GO-TERMS, REACTIONS, PRODUCT-SYNONYMS, GENE-SYNONYMS, PRODUCT, GENE-NAME
A4C51_RS07250	G7262	A4C51_RS07250	murR	MurR/RpiR family transcriptional regulator	DNA-binding transcriptional dual regulator MurR	GO-TERMS, PRODUCT-SYNONYMS, GENE-SYNONYMS, PRODUCT, GENE-NAME
A4C51_RS07255	EG12133	A4C51_RS07255	ucpA	NAD(P)-dependent oxidoreductase	oxidoreductase UcpA	GO-TERMS, REACTIONS, PRODUCT-SYNONYMS, GENE-SYNONYMS, PRODUCT, GENE-NAME
A4C51_RS07260	EG10195	A4C51_RS07260	cysP	sulfate ABC transporter substrate-binding protein	thiosulfate/sulfate ABC transporter periplasmic binding protein CysP	CPLX-RXNS, GO-TERMS, COMPLEXES, PRODUCT-SYNONYMS, PRODUCT, GENE-NAME
A4C51_RS07265	EG10197	A4C51_RS07265	cysU	sulfate/thiosulfate ABC transporter permease CysT	sulfate/thiosulfate ABC transporter inner membrane subunit CysU	GO-TERMS, COMPLEXES, PRODUCT-SYNONYMS, GENE-SYNONYMS, PRODUCT, GENE-NAME
A4C51_RS07270	EG10198	A4C51_RS07270	cysW	sulfate ABC transporter permease subunit CysW	sulfate/thiosulfate ABC transporter inner membrane subunit CysW	GO-TERMS, PRODUCT, GENE-NAME
A4C51_RS07275	EG10183	A4C51_RS07275	cysA	sulfate/thiosulfate ABC transporter ATP-binding protein CysA	sulfate/thiosulfate ABC transporter ATP binding subunit	GO-TERMS, PRODUCT, GENE-NAME
A4C51_RS07280	EG10193	A4C51_RS07280	cysM			GO-TERMS, REACTIONS, PRODUCT-SYNONYMS, GENE-NAME
A4C51_RS07290	G7259			pyridoxine kinase	pyridoxal kinase I	GO-TERMS, REACTIONS, PRODUCT-SYNONYMS, GENE-SYNONYMS, PRODUCT
A4C51_RS07295	EG10165	A4C51_RS07295	crr	glucose-specific phosphotransferase enzyme IIA component	Enzyme IIAGlc	CPLX-RXNS, GO-TERMS, COMPLEXES, PRODUCT-SYNONYMS, GENE-SYNONYMS, PRODUCT, GENE-NAME
A4C51_RS07300	EG10789	A4C51_RS07300	ptsI	phosphoenolpyruvate--protein phosphotransferase	PTS enzyme I	GO-TERMS, REACTIONS, PRODUCT-SYNONYMS, GENE-SYNONYMS, PRODUCT, GENE-NAME
A4C51_RS07305	EG10788	A4C51_RS07305	ptsH			GO-TERMS, PRODUCT-SYNONYMS, GENE-SYNONYMS, GENE-NAME
A4C51_RS07310	EG10192	A4C51_RS07310	cysK			GO-TERMS, REACTIONS, PRODUCT-SYNONYMS, GENE-SYNONYMS, GENE-NAME
A4C51_RS07315	EG10003	A4C51_RS07315	cysZ	sulfate transporter CysZ	sulfate:H+ symporter	GO-TERMS, REACTIONS, PRODUCT-SYNONYMS, PRODUCT, GENE-NAME
A4C51_RS07320	G7258	A4C51_RS07320	zipA			GO-TERMS, PRODUCT-SYNONYMS, GENE-NAME
A4C51_RS07325	EG10534			DNA ligase (NAD(+)) LigA	DNA ligase	GO-TERMS, REACTIONS, PRODUCT-SYNONYMS, GENE-SYNONYMS, PRODUCT
A4C51_RS07370	EG10407	A4C51_RS07370	gltX			GO-TERMS, REACTIONS, PRODUCT-SYNONYMS, GENE-SYNONYMS, PRODUCT, GENE-NAME
A4C51_RS07410	EG11971	A4C51_RS07410	nupC	NupC/NupG family nucleoside CNT transporter	nucleoside:H+ symporter NupC	GO-TERMS, REACTIONS, PRODUCT-SYNONYMS, GENE-SYNONYMS, PRODUCT, GENE-NAME
A4C51_RS07415	G7254	A4C51_RS07415	mntH	divalent metal cation transporter	Mn2+/Fe2+: H+ symporter MntH	GO-TERMS, REACTIONS, PRODUCT-SYNONYMS, GENE-SYNONYMS, PRODUCT, GENE-NAME
A4C51_RS07435	EG12957	A4C51_RS07435	glk			GO-TERMS, REACTIONS, PRODUCT-SYNONYMS, GENE-NAME
A4C51_RS07450	G7248	A4C51_RS07450	ypdF	aminopeptidase P family protein	aminopeptidase YpdF	GO-TERMS, REACTIONS, PRODUCT-SYNONYMS, PRODUCT, GENE-NAME
A4C51_RS07455	G7247	A4C51_RS07455	ypdE	exoaminopeptidase	aminopeptidase YpdE	GO-TERMS, REACTIONS, PRODUCT-SYNONYMS, PRODUCT, GENE-NAME
A4C51_RS07470	G7244	A4C51_RS07470	pyrR	DNA-binding response regulator	DNA-binding transcriptional activator PyrR	GO-TERMS, PRODUCT-SYNONYMS, GENE-SYNONYMS, PRODUCT, GENE-NAME
A4C51_RS07475	G7243	A4C51_RS07475	pyrS	sensor histidine kinase	sensor histidine kinase PyrS	GO-TERMS, REACTIONS, PRODUCT-SYNONYMS, GENE-SYNONYMS, PRODUCT, GENE-NAME
A4C51_RS07480	G7242	A4C51_RS07480	alaC	alanine transaminase	glutamate--pyruvate aminotransferase AlaC	GO-TERMS, REACTIONS, PRODUCT-SYNONYMS, GENE-SYNONYMS, PRODUCT, GENE-NAME
A4C51_RS07485	G7241	A4C51_RS07485	lpxP	lipid A biosynthesis palmitoleoyltransferase	palmitoleoyl acyltransferase	GO-TERMS, REACTIONS, PRODUCT-SYNONYMS, GENE-SYNONYMS, PRODUCT, GENE-NAME
A4C51_RS07500	G7239	A4C51_RS07500	ypdI	hypothetical protein	colanic acid synthesis putative lipoprotein YpdI	GO-TERMS, PRODUCT-SYNONYMS, PRODUCT, GENE-NAME
A4C51_RS07510	G7237	A4C51_RS07510	frc	formyl-CoA--oxalate CoA-transferase	formyl-CoA transferase	GO-TERMS, REACTIONS, PRODUCT-SYNONYMS, GENE-SYNONYMS, PRODUCT, GENE-NAME
A4C51_RS07515	G7236	A4C51_RS07515	oxc			GO-TERMS, PRODUCT-SYNONYMS, GENE-SYNONYMS, GENE-NAME
A4C51_RS07525	G7234	A4C51_RS07525	yfdE	CoA:oxalate CoA-transferase	acetyl-CoA:oxalate CoA-transferase	GO-TERMS, REACTIONS, PRODUCT-SYNONYMS, PRODUCT, GENE-NAME
A4C51_RS07530	EG11610	A4C51_RS07530	evgS	sensor protein EvgS	sensor histidine kinase EvgS	GO-TERMS, REACTIONS, PRODUCT, GENE-NAME
A4C51_RS07535	EG11609	A4C51_RS07535	evgA	DNA-binding response regulator	DNA-binding transcriptional activator EvgA	GO-TERMS, PRODUCT-SYNONYMS, PRODUCT, GENE-NAME
A4C51_RS07540	G7233	A4C51_RS07540	emrK	multidrug resistance protein EmrK	tripartite efflux pump membrane fusion protein EmrK	CPLX-RXNS, GO-TERMS, COMPLEXES, PRODUCT-SYNONYMS, PRODUCT, GENE-NAME
A4C51_RS07545	EG13283	emrB	emrY	MFS transporter	tripartite efflux pump membrane subunit EmrY	GO-TERMS, PRODUCT-SYNONYMS, PRODUCT, GENE-NAME
A4C51_RS07550	EG10249	A4C51_RS07550	dsdA	D-serine dehydratase	D-serine ammonia-lyase	GO-TERMS, REACTIONS, PRODUCT-SYNONYMS, PRODUCT, GENE-NAME
A4C51_RS07650	G7218	A4C51_RS07650	intS	integrase	CPS-53 (KpLE1) prophage; prophage CPS-53 integrase	GO-TERMS, PRODUCT-SYNONYMS, GENE-SYNONYMS, PRODUCT, GENE-NAME
A4C51_RS07675	EG10280	A4C51_RS07675	fadL	long-chain fatty acid transporter	long-chain fatty acid outer membrane channel / bacteriophage T2 receptor	GO-TERMS, REACTIONS, PRODUCT-SYNONYMS, GENE-SYNONYMS, PRODUCT, GENE-NAME
A4C51_RS07685	G7213	A4C51_RS07685	fadI	acetyl-CoA C-acyltransferase FadI	3-ketoacyl-CoA thiolase FadI	GO-TERMS, COMPLEXES, REACTIONS, PRODUCT-SYNONYMS, GENE-SYNONYMS, PRODUCT, GENE-NAME
A4C51_RS07690	G7212	A4C51_RS07690	fadJ	fatty acid oxidation complex subunit alpha FadJ	3-hydroxyacyl-CoA dehydrogenase FadJ	GO-TERMS, REACTIONS, PRODUCT-SYNONYMS, GENE-SYNONYMS, PRODUCT, GENE-NAME
A4C51_RS07695	G7211	A4C51_RS07695	sixA			GO-TERMS, REACTIONS, PRODUCT-SYNONYMS, GENE-SYNONYMS, GENE-NAME
A4C51_RS07700	G7210	A4C51_RS07700	yfcV	type 1 fimbrial protein	putative fimbrial protein YfcV	GO-TERMS, PRODUCT-SYNONYMS, PRODUCT, GENE-NAME
A4C51_RS07710	G7207	A4C51_RS07710	yfcS	fimbrial protein StfD	putative fimbrial chaperone YfcS	PRODUCT-SYNONYMS, PRODUCT, GENE-NAME
A4C51_RS07715	G7206	A4C51_RS07715	yfcR	fimbrial protein	putative fimbrial protein YfcR	GO-TERMS, PRODUCT-SYNONYMS, PRODUCT, GENE-NAME
A4C51_RS07720	G7205	A4C51_RS07720	yfcQ	fimbrial protein	putative fimbrial protein YfcQ	GO-TERMS, PRODUCT-SYNONYMS, PRODUCT, GENE-NAME
A4C51_RS07725	G7204	A4C51_RS07725	yfcP	fimbrial protein	putative fimbrial protein YfcP	GO-TERMS, PRODUCT-SYNONYMS, PRODUCT, GENE-NAME
A4C51_RS07740	EG12449	A4C51_RS07740	prmB	50S ribosomal protein L3 N(5)-glutamine methyltransferase	50S ribosomal subunit protein L3 N5-glutamine methyltransferase	GO-TERMS, REACTIONS, PRODUCT-SYNONYMS, GENE-SYNONYMS, PRODUCT, GENE-NAME
A4C51_RS07745	EG10075	A4C51_RS07745	aroC			GO-TERMS, PRODUCT-SYNONYMS, GENE-NAME
A4C51_RS07750	EG10580	A4C51_RS07750	mepA	penicillin-insensitive murein endopeptidase	peptidoglycan DD-endopeptidase/peptidoglycan LD-endopeptidase	GO-TERMS, REACTIONS, PRODUCT-SYNONYMS, PRODUCT, GENE-NAME
A4C51_RS07760	G7201	A4C51_RS07760	epmC	elongation factor P hydroxylase	EF-P-Lys34 hydroxylase	GO-TERMS, REACTIONS, PRODUCT-SYNONYMS, GENE-SYNONYMS, PRODUCT, GENE-NAME
A4C51_RS07770	G7199	A4C51_RS07770	mnmC	bifunctional tRNA (5-methylaminomethyl-2-thiouridine)(34)-methyltransferase MnmD/FAD-dependent 5-carboxymethylaminomethyl-2-thiouridine(34) oxidoreductase MnmC	fused 5-methylaminomethyl-2-thiouridine-forming methyltransferase and FAD-dependent demodification enzyme	GO-TERMS, PRODUCT-SYNONYMS, GENE-SYNONYMS, PRODUCT, GENE-NAME
A4C51_RS07775	EG10274	A4C51_RS07775	fabB	3-oxoacyl-ACP synthase	3-oxoacyl-[acyl carrier protein] synthase 1	GO-TERMS, REACTIONS, PRODUCT-SYNONYMS, GENE-SYNONYMS, PRODUCT, GENE-NAME
A4C51_RS07790	G0-9461	A4C51_RS07790	pdxB			GO-TERMS, PRODUCT-SYNONYMS, GENE-SYNONYMS, GENE-NAME
A4C51_RS07800	EG10454	A4C51_RS07800	truA	tRNA pseudouridine(38-40) synthase TruA	tRNA pseudouridine38-40 synthase	GO-TERMS, REACTIONS, PRODUCT-SYNONYMS, GENE-SYNONYMS, PRODUCT, GENE-NAME
A4C51_RS07810	EG10217	A4C51_RS07810	accD	acetyl-CoA carboxylase carboxyl transferase subunit beta	acetyl-CoA carboxyltransferase subunit beta	GO-TERMS, REACTIONS, PRODUCT-SYNONYMS, GENE-SYNONYMS, PRODUCT, GENE-NAME
A4C51_RS07815	EG10327	A4C51_RS07815	folC	bifunctional tetrahydrofolate synthase/dihydrofolate synthase	bifunctional folylpolyglutamate synthetase / dihydrofolate synthetase	GO-TERMS, REACTIONS, PRODUCT-SYNONYMS, GENE-SYNONYMS, PRODUCT, GENE-NAME
A4C51_RS07820	EG10218	A4C51_RS07820	dedD	SPOR domain-containing protein	cell division protein DedD	GO-TERMS, PRODUCT-SYNONYMS, PRODUCT, GENE-NAME
A4C51_RS07825	EG10169	A4C51_RS07825	cvpA			GO-TERMS, PRODUCT-SYNONYMS, GENE-SYNONYMS, GENE-NAME
A4C51_RS07830	EG10794	A4C51_RS07830	purF			GO-TERMS, PRODUCT-SYNONYMS, GENE-SYNONYMS, GENE-NAME
A4C51_RS07835	EG11044	A4C51_RS07835	ubiX	3-octaprenyl-4-hydroxybenzoate carboxy-lyase partner protein	flavin prenyltransferase	GO-TERMS, REACTIONS, PRODUCT-SYNONYMS, GENE-SYNONYMS, PRODUCT, GENE-NAME
A4C51_RS07840	EG10072	A4C51_RS07840	argT	amino acid ABC transporter substrate-binding protein	lysine/arginine/ornithine ABC transporter periplasmic binding protein	CPLX-RXNS, GO-TERMS, COMPLEXES, PRODUCT, GENE-NAME
A4C51_RS07845	EG12124	A4C51_RS07845	hisJ	histidine ABC transporter substrate-binding protein HisJ	histidine ABC transporter periplasmic binding protein	CPLX-RXNS, GO-TERMS, COMPLEXES, PRODUCT, GENE-NAME
A4C51_RS07850	EG12125	A4C51_RS07850	hisQ	histidine/lysine/arginine/ornithine ABC transporter permease HisQ	lysine/arginine/ornithine ABC transporter / histidine ABC transporter, membrane subunit HisQ	GO-TERMS, REACTIONS, PRODUCT-SYNONYMS, PRODUCT, GENE-NAME
A4C51_RS07855	EG10007	A4C51_RS07855	hisM	histidine ABC transporter permease	lysine/arginine/ornithine ABC transporter / histidine ABC transporter, membrane subunit HisM	GO-TERMS, PRODUCT, GENE-NAME
A4C51_RS07860	EG10452	A4C51_RS07860	hisP	histidine transport ATP-binding protein HisP	lysine/arginine/ornithine ABC transporter / histidine ABC transporter, ATP binding subunit	PRODUCT, GENE-NAME
A4C51_RS07865	G7197	A4C51_RS07865	rpnB	ISNCY family transposase	recombination-promoting nuclease RpnB	GO-TERMS, PRODUCT-SYNONYMS, GENE-SYNONYMS, PRODUCT, GENE-NAME
A4C51_RS07875	G7195	A4C51_RS07875	folX			GO-TERMS, PRODUCT-SYNONYMS, GENE-NAME
A4C51_RS07880	G7194	A4C51_RS07880	yfcG	thiol:disulfide oxidoreductase	disulfide reductase	GO-TERMS, REACTIONS, PRODUCT-SYNONYMS, PRODUCT, GENE-NAME
A4C51_RS07885	G7193	A4C51_RS07885	yfcF	glutathione S-transferase	glutathione S-transferase YfcF	GO-TERMS, REACTIONS, PRODUCT-SYNONYMS, PRODUCT, GENE-NAME
A4C51_RS07890	G7192	A4C51_RS07890	yfcE			GO-TERMS, PRODUCT-SYNONYMS, GENE-NAME
A4C51_RS07905	EG20173	A4C51_RS07905	pta			GO-TERMS, PRODUCT-SYNONYMS, GENE-NAME
A4C51_RS07910	EG10027	A4C51_RS07910	ackA			GO-TERMS, REACTIONS, PRODUCT-SYNONYMS, GENE-NAME
A4C51_RS07930	G7187	A4C51_RS07930	hxpA	sugar phosphatase	hexitol phosphatase A	GO-TERMS, REACTIONS, PRODUCT-SYNONYMS, GENE-SYNONYMS, PRODUCT, GENE-NAME
A4C51_RS07940	G7185	A4C51_RS07940	yfbR	5'-deoxynucleotidase	dCMP phosphohydrolase	GO-TERMS, REACTIONS, PRODUCT-SYNONYMS, PRODUCT, GENE-NAME
A4C51_RS07945	G7184	A4C51_RS07945	alaA	pyridoxal phosphate-dependent aminotransferase	glutamate--pyruvate aminotransferase AlaA	GO-TERMS, REACTIONS, PRODUCT-SYNONYMS, GENE-SYNONYMS, PRODUCT, GENE-NAME
A4C51_RS07950	EG12123	A4C51_RS07950	lrhA	transcriptional regulator	DNA-binding transcriptional dual regulator LrhA	GO-TERMS, PRODUCT-SYNONYMS, GENE-SYNONYMS, PRODUCT, GENE-NAME
A4C51_RS07955	EG12082	A4C51_RS07955	nuoA	NADH-quinone oxidoreductase subunit A	NADH:quinone oxidoreductase subunit A	CPLX-RXNS, GO-TERMS, COMPLEXES, PRODUCT-SYNONYMS, PRODUCT, GENE-NAME
A4C51_RS07960	EG12083	A4C51_RS07960	nuoB	NADH-quinone oxidoreductase subunit B	NADH:quinone oxidoreductase subunit B	GO-TERMS, COMPLEXES, PRODUCT-SYNONYMS, PRODUCT, GENE-NAME
A4C51_RS07965	EG12084	A4C51_RS07965	nuoC	NADH-quinone oxidoreductase subunit NuoC/D	NADH:quinone oxidoreductase subunit CD	GO-TERMS, PRODUCT-SYNONYMS, GENE-SYNONYMS, PRODUCT, GENE-NAME
A4C51_RS07970	EG12086	A4C51_RS07970	nuoE	NADH-quinone oxidoreductase subunit NuoE	NADH:quinone oxidoreductase subunit E	GO-TERMS, PRODUCT-SYNONYMS, PRODUCT, GENE-NAME
A4C51_RS07975	EG11774	A4C51_RS07975	nuoF	NADH-quinone oxidoreductase subunit NuoF	NADH:quinone oxidoreductase subunit F	GO-TERMS, PRODUCT-SYNONYMS, PRODUCT, GENE-NAME
A4C51_RS07980	EG12087	A4C51_RS07980	nuoG	NADH-quinone oxidoreductase subunit G	NADH:quinone oxidoreductase subunit G	GO-TERMS, PRODUCT-SYNONYMS, PRODUCT, GENE-NAME
A4C51_RS07985	EG12088	A4C51_RS07985	nuoH	NADH-quinone oxidoreductase subunit H	NADH:quinone oxidoreductase subunit H	GO-TERMS, PRODUCT-SYNONYMS, PRODUCT, GENE-NAME
A4C51_RS07990	EG12089	A4C51_RS07990	nuoI	NADH-quinone oxidoreductase subunit I	NADH:quinone oxidoreductase subunit I	GO-TERMS, PRODUCT-SYNONYMS, PRODUCT, GENE-NAME
A4C51_RS07995	EG12090	A4C51_RS07995	nuoJ	NADH-quinone oxidoreductase subunit J	NADH:quinone oxidoreductase subunit J	GO-TERMS, PRODUCT-SYNONYMS, PRODUCT, GENE-NAME
A4C51_RS08000	EG12091	A4C51_RS08000	nuoK	NADH-quinone oxidoreductase subunit K	NADH:quinone oxidoreductase subunit K	GO-TERMS, PRODUCT-SYNONYMS, PRODUCT, GENE-NAME
A4C51_RS08005	EG12092	A4C51_RS08005	nuoL	NADH:ubiquinone oxidoreductase subunit L	NADH:quinone oxidoreductase subunit L	GO-TERMS, PRODUCT-SYNONYMS, PRODUCT, GENE-NAME
A4C51_RS08010	EG11773	A4C51_RS08010	nuoM	NADH-quinone oxidoreductase subunit M	NADH:quinone oxidoreductase subunit M	GO-TERMS, PRODUCT-SYNONYMS, GENE-SYNONYMS, PRODUCT, GENE-NAME
A4C51_RS08015	EG12093	A4C51_RS08015	nuoN	NADH-quinone oxidoreductase subunit N	NADH:quinone oxidoreductase subunit N	GO-TERMS, PRODUCT-SYNONYMS, PRODUCT, GENE-NAME
A4C51_RS08030	G7176	A4C51_RS08030	elaD			GO-TERMS, REACTIONS, PRODUCT-SYNONYMS, GENE-NAME
A4C51_RS08035	G7175	A4C51_RS08035	rbn	ribonuclease Z	ribonuclease BN	GO-TERMS, REACTIONS, PRODUCT-SYNONYMS, GENE-SYNONYMS, PRODUCT, GENE-NAME
A4C51_RS08050	EG12362	A4C51_RS08050	menF			GO-TERMS, REACTIONS, PRODUCT-SYNONYMS, GENE-SYNONYMS, GENE-NAME
A4C51_RS08055	EG10579	A4C51_RS08055	menD	2-succinyl-5-enolpyruvyl-6-hydroxy-3- cyclohexene-1-carboxylate synthase	2-succinyl-5-enolpyruvyl-6-hydroxy-3-cyclohexene-1-carboxylate synthase	GO-TERMS, REACTIONS, PRODUCT-SYNONYMS, PRODUCT, GENE-NAME
A4C51_RS08060	EG12438	A4C51_RS08060	menH	2-succinyl-6-hydroxy-2, 4-cyclohexadiene-1-carboxylate synthase	2-succinyl-6-hydroxy-2,4-cyclohexadiene-1-carboxylate synthase	GO-TERMS, REACTIONS, PRODUCT-SYNONYMS, GENE-SYNONYMS, PRODUCT, GENE-NAME
A4C51_RS08065	EG11368	A4C51_RS08065	menB			GO-TERMS, PRODUCT-SYNONYMS, GENE-NAME
A4C51_RS08070	EG11532	A4C51_RS08070	menC			GO-TERMS, REACTIONS, PRODUCT-SYNONYMS, PRODUCT, GENE-NAME
A4C51_RS08075	EG12437	A4C51_RS08075	menE			GO-TERMS, REACTIONS, PRODUCT-SYNONYMS, PRODUCT, GENE-NAME
A4C51_RS08085	G7171	A4C51_RS08085	arnF	4-amino-4-deoxy-L-arabinose-phospho-UDP flippase	undecaprenyl-phosphate-alpha-L-Ara4N flippase - ArnF subunit	CPLX-RXNS, GO-TERMS, COMPLEXES, REACTIONS, PRODUCT-SYNONYMS, GENE-SYNONYMS, PRODUCT, GENE-NAME
A4C51_RS08090	G0-10460	A4C51_RS08090	arnE	4-amino-4-deoxy-L-arabinose-phosphoundecaprenol flippase subunit ArnE	undecaprenyl-phosphate-alpha-L-Ara4N flippase - ArnE subunit	GO-TERMS, PRODUCT-SYNONYMS, GENE-SYNONYMS, PRODUCT, GENE-NAME
A4C51_RS08095	G7170	A4C51_RS08095	arnT	4-amino-4-deoxy-L-arabinose lipid A transferase	lipid IVA 4-amino-4-deoxy-L-arabinosyltransferase	GO-TERMS, REACTIONS, PRODUCT-SYNONYMS, GENE-SYNONYMS, PRODUCT, GENE-NAME
A4C51_RS08100	G7169	A4C51_RS08100	arnD	4-deoxy-4-formamido-L-arabinose- phosphoundecaprenol deformylase ArnD	putative 4-deoxy-4-formamido-L-arabinose-phosphoundecaprenol deformylase ArnD	GO-TERMS, REACTIONS, PRODUCT-SYNONYMS, GENE-SYNONYMS, PRODUCT, GENE-NAME
A4C51_RS08105	G7168	A4C51_RS08105	arnA	bifunctional UDP-glucuronic acid oxidase/UDP-4-amino-4-deoxy-L-arabinose formyltransferase	fused UDP-4-amino-4-deoxy-L-arabinose formyltransferase/UDP-glucuronate dehydrogenase	GO-TERMS, REACTIONS, PRODUCT-SYNONYMS, GENE-SYNONYMS, PRODUCT, GENE-NAME
A4C51_RS08110	G7167	A4C51_RS08110	arnC			GO-TERMS, PRODUCT-SYNONYMS, GENE-SYNONYMS, PRODUCT, GENE-NAME
A4C51_RS08115	G7166	A4C51_RS08115	arnB	UDP-4-amino-4-deoxy-L-arabinose-oxoglutarate aminotransferase	UDP-4-amino-4-deoxy-L-arabinose aminotransferase	GO-TERMS, REACTIONS, PRODUCT-SYNONYMS, GENE-SYNONYMS, PRODUCT, GENE-NAME
A4C51_RS08125	G7164	A4C51_RS08125	nudI	nucleoside triphosphatase	pyrimidine deoxynucleotide diphosphatase NudI	GO-TERMS, REACTIONS, PRODUCT-SYNONYMS, GENE-SYNONYMS, PRODUCT, GENE-NAME
A4C51_RS08145	G7160	A4C51_RS08145	rhmD			GO-TERMS, PRODUCT-SYNONYMS, GENE-SYNONYMS, GENE-NAME
A4C51_RS08175	G7158	A4C51_RS08175	yfaU			GO-TERMS, PRODUCT-SYNONYMS, GENE-NAME
A4C51_RS08185	EG10393	A4C51_RS08185	glpC			CPLX-RXNS, GO-TERMS, COMPLEXES, PRODUCT-SYNONYMS, GENE-NAME
A4C51_RS08190	EG10392	A4C51_RS08190	glpB			GO-TERMS, PRODUCT-SYNONYMS, GENE-SYNONYMS, GENE-NAME
A4C51_RS08195	EG10391	A4C51_RS08195	glpA			GO-TERMS, PRODUCT-SYNONYMS, GENE-NAME
A4C51_RS08200	EG10401	A4C51_RS08200	glpT	glycerol-3-phosphate transporter	sn-glycerol 3-phosphate:phosphate antiporter	GO-TERMS, REACTIONS, PRODUCT-SYNONYMS, PRODUCT, GENE-NAME
A4C51_RS08205	EG10399	A4C51_RS08205	glpQ	glycerophosphodiester phosphodiesterase	glycerophosphoryl diester phosphodiesterase GlpQ	GO-TERMS, REACTIONS, PRODUCT-SYNONYMS, PRODUCT, GENE-NAME
A4C51_RS08230	EG12360	A4C51_RS08230	yfaE	(2Fe-2S) ferredoxin	ferredoxin-like diferric-tyrosyl radical cofactor maintenance protein YfaE	GO-TERMS, PRODUCT-SYNONYMS, PRODUCT, GENE-NAME
A4C51_RS08235	EG10661	A4C51_RS08235	nrdB			CPLX-RXNS, GO-TERMS, COMPLEXES, PRODUCT-SYNONYMS, GENE-SYNONYMS, PRODUCT, GENE-NAME
A4C51_RS08240	EG10660	A4C51_RS08240	nrdA	ribonucleoside-diphosphate reductase subunit alpha	ribonucleoside-diphosphate reductase 1 subunit alpha	GO-TERMS, REACTIONS, PRODUCT-SYNONYMS, GENE-SYNONYMS, PRODUCT, GENE-NAME
A4C51_RS08250	EG12850	A4C51_RS08250	yfaL	AIDA-I family autotransporter YfaL	putative autotransporter adhesin YfaL	GO-TERMS, PRODUCT-SYNONYMS, GENE-SYNONYMS, PRODUCT, GENE-NAME
A4C51_RS08255	EG11143	A4C51_RS08255	ubiG	bifunctional 3-demethylubiquinone 3-O-methyltransferase/2-octaprenyl-6-hydroxy phenol methylase	bifunctional 3-demethylubiquinone-8 3-O-methyltransferase and 2-octaprenyl-6-hydroxyphenol methylase	GO-TERMS, REACTIONS, PRODUCT-SYNONYMS, GENE-SYNONYMS, PRODUCT, GENE-NAME
A4C51_RS08260	EG10423	A4C51_RS08260	gyrA			CPLX-RXNS, GO-TERMS, COMPLEXES, REACTIONS, PRODUCT-SYNONYMS, GENE-SYNONYMS, GENE-NAME
A4C51_RS08290	EG10822	A4C51_RS08290	rcsC	two-component system sensor histidine kinase RcsC	histidine kinase RcsC	GO-TERMS, REACTIONS, PRODUCT, GENE-NAME
A4C51_RS08295	EG10821	A4C51_RS08295	rcsB	DNA-binding response regulator	DNA-binding transcriptional activator RcsB	GO-TERMS, COMPLEXES, PRODUCT-SYNONYMS, PRODUCT, GENE-NAME
A4C51_RS08300	EG12385	A4C51_RS08300	rcsD	phosphotransferase RcsD	RcsD phosphotransferase	GO-TERMS, PRODUCT-SYNONYMS, GENE-SYNONYMS, PRODUCT, GENE-NAME
A4C51_RS08315	EG10670	A4C51_RS08315	ompC	phosphoporin PhoE	outer membrane porin C	GO-TERMS, REACTIONS, PRODUCT-SYNONYMS, GENE-SYNONYMS, PRODUCT, GENE-NAME
A4C51_RS08320	EG12073	A4C51_RS08320	ftp			GO-TERMS, REACTIONS, PRODUCT-SYNONYMS, GENE-SYNONYMS, GENE-NAME
A4C51_RS08325	EG10029	A4C51_RS08325	ada	bifunctional DNA-binding transcriptional regulator/O6-methylguanine-DNA methyltransferase Ada	DNA-binding transcriptional dual regulator / DNA repair protein Ada	GO-TERMS, REACTIONS, PRODUCT-SYNONYMS, PRODUCT, GENE-NAME
A4C51_RS08330	EG10037	A4C51_RS08330	alkB	DNA oxidative demethylase AlkB	DNA oxidative demethylase	GO-TERMS, REACTIONS, PRODUCT-SYNONYMS, GENE-SYNONYMS, PRODUCT, GENE-NAME
A4C51_RS08340	EG12069	A4C51_RS08340	mqo			GO-TERMS, REACTIONS, PRODUCT-SYNONYMS, GENE-SYNONYMS, PRODUCT, GENE-NAME
A4C51_RS08345	EG10255	A4C51_RS08345	eco	ecotin	serine protease inhibitor ecotin	GO-TERMS, PRODUCT-SYNONYMS, GENE-SYNONYMS, PRODUCT, GENE-NAME
A4C51_RS08355	EG12068	A4C51_RS08355	napF	ferredoxin-type protein NapF	ferredoxin-type protein	GO-TERMS, PRODUCT-SYNONYMS, GENE-SYNONYMS, PRODUCT, GENE-NAME
A4C51_RS08360	EG12143	A4C51_RS08360	napD	protein NapD	NapA signal peptide-binding chaperone NapD	GO-TERMS, PRODUCT-SYNONYMS, GENE-SYNONYMS, PRODUCT, GENE-NAME
A4C51_RS08365	EG12067	A4C51_RS08365	napA	periplasmic nitrate reductase subunit alpha	periplasmic nitrate reductase subunit NapA	CPLX-RXNS, GO-TERMS, COMPLEXES, PRODUCT-SYNONYMS, GENE-SYNONYMS, PRODUCT, GENE-NAME
A4C51_RS08370	EG12064	A4C51_RS08370	napG			CPLX-RXNS, COMPLEXES, PRODUCT-SYNONYMS, GENE-SYNONYMS, GENE-NAME
A4C51_RS08375	EG12062	A4C51_RS08375	napH			GO-TERMS, PRODUCT-SYNONYMS, GENE-SYNONYMS, GENE-NAME
A4C51_RS08380	EG12061			periplasmic nitrate reductase electron transfer subunit	periplasmic nitrate reductase cytochrome c550 protein	GO-TERMS, PRODUCT-SYNONYMS, GENE-SYNONYMS, PRODUCT
A4C51_RS08390	EG12059	A4C51_RS08390	ccmA	cytochrome c biogenesis ATP-binding export protein CcmA	heme trafficking system ATP-binding protein	CPLX-RXNS, GO-TERMS, COMPLEXES, PRODUCT-SYNONYMS, GENE-SYNONYMS, PRODUCT, GENE-NAME
A4C51_RS08395	EG12058	A4C51_RS08395	ccmB	heme exporter protein B	heme trafficking system membrane protein CcmB	GO-TERMS, PRODUCT-SYNONYMS, GENE-SYNONYMS, PRODUCT, GENE-NAME
A4C51_RS08400	EG12057	A4C51_RS08400	ccmC	heme exporter protein C	c-type cytochrome biogenesis protein CcmC	CPLX-RXNS, GO-TERMS, COMPLEXES, PRODUCT-SYNONYMS, GENE-SYNONYMS, PRODUCT, GENE-NAME
A4C51_RS08405	EG12169	A4C51_RS08405	ccmD	heme exporter protein D	heme trafficking system membrane protein CcmD	GO-TERMS, PRODUCT-SYNONYMS, GENE-SYNONYMS, PRODUCT, GENE-NAME
A4C51_RS08410	EG12055	A4C51_RS08410	ccmE	cytochrome c-type biogenesis protein CcmE	periplasmic heme chaperone	GO-TERMS, PRODUCT-SYNONYMS, GENE-SYNONYMS, PRODUCT, GENE-NAME
A4C51_RS08415	EG12054	A4C51_RS08415	ccmF	heme lyase subunit CcmF	holocytochrome c synthase CcmF component	GO-TERMS, COMPLEXES, REACTIONS, PRODUCT-SYNONYMS, GENE-SYNONYMS, PRODUCT, GENE-NAME
A4C51_RS08420	EG12053	A4C51_RS08420	ccmG	thiol:disulfide interchange protein	thiol:disulfide oxidoreductase CcmG	GO-TERMS, REACTIONS, PRODUCT-SYNONYMS, GENE-SYNONYMS, PRODUCT, GENE-NAME
A4C51_RS08425	EG12052	A4C51_RS08425	ccmH	cytochrome c biogenesis protein CcmH	holocytochrome c synthase CcmH component	GO-TERMS, REACTIONS, PRODUCT-SYNONYMS, GENE-SYNONYMS, PRODUCT, GENE-NAME
A4C51_RS08430	EG11527	A4C51_RS08430	narP	DNA-binding response regulator	DNA-binding transcriptional dual regulator NarP	GO-TERMS, PRODUCT-SYNONYMS, PRODUCT, GENE-NAME
A4C51_RS08470	EG12045	A4C51_RS08470	radD	ATP-dependent helicase	putative DNA repair helicase RadD	GO-TERMS, REACTIONS, PRODUCT-SYNONYMS, GENE-SYNONYMS, PRODUCT, GENE-NAME
A4C51_RS08475	EG12044	A4C51_RS08475	rsuA	16S rRNA pseudouridine(516) synthase	16S rRNA pseudouridine516 synthase	GO-TERMS, REACTIONS, PRODUCT-SYNONYMS, GENE-SYNONYMS, PRODUCT, GENE-NAME
A4C51_RS08480	EG11419	A4C51_RS08480	bcr	Bcr/CflA family drug resistance efflux transporter	multidrug efflux pump Bcr	GO-TERMS, REACTIONS, PRODUCT-SYNONYMS, GENE-SYNONYMS, PRODUCT, GENE-NAME
A4C51_RS08490	EG12041	A4C51_RS08490	yejF	microcin C ABC transporter ATP-binding protein YejF	putative oligopeptide ABC transporter ATP binding subunit YejF	CPLX-RXNS, GO-TERMS, COMPLEXES, REACTIONS, PRODUCT, GENE-NAME
A4C51_RS08495	EG12040	A4C51_RS08495	yejE	ABC transporter permease	putative oligopeptide ABC transporter membrane subunit YejE	GO-TERMS, PRODUCT, GENE-NAME
A4C51_RS08500	EG12038	A4C51_RS08500	yejB	ABC transporter permease	putative oligopeptide ABC transporter membrane subunit YejB	GO-TERMS, PRODUCT, GENE-NAME
A4C51_RS08505	EG12037	A4C51_RS08505	yejA	ABC transporter substrate-binding protein	putative oligopeptide ABC transporter periplasmic binding protein YejA	GO-TERMS, PRODUCT, GENE-NAME
A4C51_RS08515	G7147	A4C51_RS08515	mepS	bifunctional murein DD-endopeptidase/murein LD-carboxypeptidase	peptidoglycan DD-endopeptidase/peptidoglycan LD-carboxypeptidase	GO-TERMS, REACTIONS, PRODUCT-SYNONYMS, GENE-SYNONYMS, PRODUCT, GENE-NAME
A4C51_RS08520	G7146	A4C51_RS08520	lpxT	lipid A 1-diphosphate synthase	Kdo2-lipid A phosphotransferase	GO-TERMS, REACTIONS, PRODUCT-SYNONYMS, GENE-SYNONYMS, PRODUCT, GENE-NAME
A4C51_RS08525	EG12104	A4C51_RS08525	yeiR	GTP-binding protein	zinc-binding GTPase YeiR	GO-TERMS, REACTIONS, PRODUCT-SYNONYMS, PRODUCT, GENE-NAME
A4C51_RS08545	EG12034	A4C51_RS08545	setB	sugar efflux transporter SetB	sugar exporter SetB	GO-TERMS, REACTIONS, PRODUCT-SYNONYMS, GENE-SYNONYMS, PRODUCT, GENE-NAME
A4C51_RS08550	G7990	A4C51_RS08550	fruB	multiphosphoryl transfer protein	fructose-specific PTS multiphosphoryl transfer protein FruB	CPLX-RXNS, GO-TERMS, COMPLEXES, PRODUCT-SYNONYMS, GENE-SYNONYMS, PRODUCT, GENE-NAME
A4C51_RS08555	EG10337	A4C51_RS08555	fruK			GO-TERMS, PRODUCT-SYNONYMS, GENE-SYNONYMS, GENE-NAME
A4C51_RS08560	EG10336	A4C51_RS08560	fruA	PTS fructose transporter subunit IIBC	fructose-specific PTS multiphosphoryl transfer protein FruA	GO-TERMS, PRODUCT-SYNONYMS, GENE-SYNONYMS, PRODUCT, GENE-NAME
A4C51_RS08570	EG12033	A4C51_RS08570	psuG			GO-TERMS, PRODUCT-SYNONYMS, GENE-SYNONYMS, GENE-NAME
A4C51_RS08580	EG12031	A4C51_RS08580	yeiL	transcriptional regulator YeiL	putative DNA-binding transcriptional regulator YeiL	GO-TERMS, PRODUCT-SYNONYMS, PRODUCT, GENE-NAME
A4C51_RS08585	EG12030					GO-TERMS, REACTIONS, PRODUCT-SYNONYMS, GENE-SYNONYMS
A4C51_RS08600	EG10651	A4C51_RS08600	nfo	endonuclease IV with intrinsic 3''-5'' exonuclease activity	endonuclease IV	GO-TERMS, REACTIONS, PRODUCT-SYNONYMS, PRODUCT, GENE-NAME
A4C51_RS08610	EG12105	A4C51_RS08610	yeiE	LysR family transcriptional regulator	LysR-type transcriptional regulator YeiE	GO-TERMS, PRODUCT-SYNONYMS, PRODUCT, GENE-NAME
A4C51_RS08615	EG11337	A4C51_RS08615	lysP	lysine transporter	lysine:H+ symporter	GO-TERMS, REACTIONS, PRODUCT-SYNONYMS, GENE-SYNONYMS, PRODUCT, GENE-NAME
A4C51_RS08625	EG10155	A4C51_RS08625	cirA	catecholate siderophore receptor CirA	iron-catecholate outer membrane transporter CirA	GO-TERMS, COMPLEXES, PRODUCT-SYNONYMS, GENE-SYNONYMS, PRODUCT, GENE-NAME
A4C51_RS08630	EG12026	A4C51_RS08630	yeiG	S-formylglutathione hydrolase YeiG	S-formylglutathione hydrolase / S-lactoylglutathione hydrolase	GO-TERMS, REACTIONS, PRODUCT-SYNONYMS, PRODUCT, GENE-NAME
A4C51_RS08640	EG11375	A4C51_RS08640	folE	GTP cyclohydrolase I FolE	GTP cyclohydrolase 1	GO-TERMS, REACTIONS, PRODUCT-SYNONYMS, PRODUCT, GENE-NAME
A4C51_RS08655	EG10365	A4C51_RS08655	galS	transcriptional regulator	DNA-binding transcriptional dual regulator GalS	GO-TERMS, PRODUCT-SYNONYMS, GENE-SYNONYMS, PRODUCT, GENE-NAME
A4C51_RS08660	EG10593	A4C51_RS08660	mglB	galactose ABC transporter substrate-binding protein	D-galactose/methyl-galactoside ABC transporter periplasmic binding protein	CPLX-RXNS, GO-TERMS, COMPLEXES, REACTIONS, PRODUCT-SYNONYMS, PRODUCT, GENE-NAME
A4C51_RS08665	EG10592	A4C51_RS08665	mglA	galactose/methyl galactoside import ATP-binding protein MglA	D-galactose/methyl-galactoside ABC transporter ATP binding subunit	GO-TERMS, COMPLEXES, PRODUCT-SYNONYMS, GENE-SYNONYMS, PRODUCT, GENE-NAME
A4C51_RS08670	EG10594	A4C51_RS08670	mglC	galactose/methyl galactoside ABC transporter permease MglC	D-galactose/methyl-galactoside ABC transporter membrane subunit	GO-TERMS, PRODUCT-SYNONYMS, GENE-SYNONYMS, PRODUCT, GENE-NAME
A4C51_RS08675	EG11289	A4C51_RS08675	preA	dihydropyrimidine dehydrogenase subunit B	NAD-dependent dihydropyrimidine dehydrogenase subunit PreA	CPLX-RXNS, GO-TERMS, COMPLEXES, PRODUCT-SYNONYMS, GENE-SYNONYMS, PRODUCT, GENE-NAME
A4C51_RS08680	G7145	A4C51_RS08680	preT			GO-TERMS, PRODUCT-SYNONYMS, GENE-SYNONYMS, GENE-NAME
A4C51_RS08695	EG10137	A4C51_RS08695	cdd	cytidine deaminase	cytidine/deoxycytidine deaminase	GO-TERMS, REACTIONS, PRODUCT-SYNONYMS, PRODUCT, GENE-NAME
A4C51_RS08740	EG12022	A4C51_RS08740	dusC	tRNA dihydrouridine(16) synthase DusC	tRNA-dihydrouridine16 synthase	GO-TERMS, REACTIONS, PRODUCT-SYNONYMS, GENE-SYNONYMS, PRODUCT, GENE-NAME
A4C51_RS08760	EG12017	A4C51_RS08760	yohD	DedA family protein	DedA family protein YohD	GO-TERMS, PRODUCT-SYNONYMS, PRODUCT, GENE-NAME
A4C51_RS08770	EG12015	A4C51_RS08770	pbpG	D-alanyl-D-alanine endopeptidase	peptidoglycan DD-endopeptidase PbpG	GO-TERMS, REACTIONS, PRODUCT-SYNONYMS, GENE-SYNONYMS, PRODUCT, GENE-NAME
A4C51_RS08775	EG10231	A4C51_RS08775	dld	D-lactate dehydrogenase	quinone-dependent D-lactate dehydrogenase	GO-TERMS, REACTIONS, PRODUCT-SYNONYMS, GENE-SYNONYMS, PRODUCT, GENE-NAME
A4C51_RS08780	EG12013	A4C51_RS08780	bglX	beta-glucosidase BglX	beta-D-glucoside glucohydrolase, periplasmic	GO-TERMS, REACTIONS, PRODUCT-SYNONYMS, GENE-SYNONYMS, PRODUCT, GENE-NAME
A4C51_RS08785	EG12012	A4C51_RS08785	osmF	ABC transporter substrate-binding protein	glycine betaine ABC transporter periplasmic binding protein OsmF	CPLX-RXNS, GO-TERMS, COMPLEXES, PRODUCT-SYNONYMS, GENE-SYNONYMS, PRODUCT, GENE-NAME
A4C51_RS08790	EG12011	A4C51_RS08790	yehY	ABC transporter permease	glycine betaine ABC transporter membrane subunit YehY	GO-TERMS, PRODUCT-SYNONYMS, PRODUCT, GENE-NAME
A4C51_RS08795	EG12010	A4C51_RS08795	yehX	ABC transporter ATP-binding protein	glycine betaine ABC transporter ATP binding subunit YehX	GO-TERMS, PRODUCT-SYNONYMS, PRODUCT, GENE-NAME
A4C51_RS08800	EG12009	A4C51_RS08800	yehW	osmoprotectant uptake system permease	glycine betaine ABC transporter membrane subunit YehW	GO-TERMS, PRODUCT-SYNONYMS, PRODUCT, GENE-NAME
A4C51_RS08810	EG12008	A4C51_RS08810	mlrA	HTH-type transcriptional regulator MlrA	DNA-binding transcriptional activator MlrA	GO-TERMS, PRODUCT-SYNONYMS, GENE-SYNONYMS, PRODUCT, GENE-NAME
A4C51_RS08840	G6303	A4C51_RS08840	ybcN	hypothetical protein	DLP12 prophage; DNA base-flipping protein	GO-TERMS, PRODUCT-SYNONYMS, PRODUCT, GENE-NAME
A4C51_RS08855	G6306	A4C51_RS08855	rusA	hypothetical protein	DLP12 prophage; crossover junction endodeoxyribonuclease RusA	GO-TERMS, PRODUCT-SYNONYMS, GENE-SYNONYMS, PRODUCT, GENE-NAME
A4C51_RS09050	EG12007	A4C51_RS09050	btsS	sensor histidine kinase	high-affinity pyruvate receptor	GO-TERMS, REACTIONS, PRODUCT-SYNONYMS, GENE-SYNONYMS, PRODUCT, GENE-NAME
A4C51_RS09055	EG12006	A4C51_RS09055	btsR	DNA-binding response regulator	DNA-binding transcriptional dual regulator BtsR	GO-TERMS, PRODUCT-SYNONYMS, GENE-SYNONYMS, PRODUCT, GENE-NAME
A4C51_RS09135	EG10586					GO-TERMS, REACTIONS, PRODUCT-SYNONYMS, PRODUCT
A4C51_RS09155	EG11990	A4C51_RS09155	yehD	hypothetical protein	putative fimbrial protein YehD	GO-TERMS, PRODUCT-SYNONYMS, PRODUCT, GENE-NAME
A4C51_RS09160	EG11989	A4C51_RS09160	yehC	fimbrial assembly chaperone protein StcB	putative fimbrial chaperone YehC	PRODUCT-SYNONYMS, PRODUCT, GENE-NAME
A4C51_RS09165	EG11988	A4C51_RS09165	yehB	fimbrial biogenesis outer membrane usher protein	putative fimbrial usher protein YehB	GO-TERMS, PRODUCT-SYNONYMS, PRODUCT, GENE-NAME
A4C51_RS09190	G7139	A4C51_RS09190	rcnB	nickel/cobalt homeostasis protein RcnB	periplasmic protein involved in nickel/cobalt export	GO-TERMS, PRODUCT-SYNONYMS, GENE-SYNONYMS, PRODUCT, GENE-NAME
A4C51_RS09195	G7138	A4C51_RS09195	rcnA	nickel/cobalt efflux protein RcnA	Ni2+/Co2+ exporter	GO-TERMS, REACTIONS, PRODUCT-SYNONYMS, GENE-SYNONYMS, PRODUCT, GENE-NAME
A4C51_RS09200	G7137	A4C51_RS09200	rcnR	transcriptional regulator	DNA-binding transcriptional repressor RcnR	GO-TERMS, PRODUCT-SYNONYMS, GENE-SYNONYMS, PRODUCT, GENE-NAME
A4C51_RS09220	M007	A4C51_RS09220	thiM			GO-TERMS, REACTIONS, PRODUCT-SYNONYMS, GENE-NAME
A4C51_RS09225	G7135	A4C51_RS09225	thiD			GO-TERMS, REACTIONS, PRODUCT-SYNONYMS, GENE-SYNONYMS, GENE-NAME
A4C51_RS09255	G7129	A4C51_RS09255	fbaB	fructose-bisphosphate aldolase	fructose-bisphosphate aldolase class I	GO-TERMS, REACTIONS, PRODUCT-SYNONYMS, GENE-SYNONYMS, PRODUCT, GENE-NAME
A4C51_RS09260	EG12419	A4C51_RS09260	gatY	tagatose-1,6-bisphosphate aldolase	tagatose-1,6-bisphosphate aldolase 2 subunit GatY	CPLX-RXNS, GO-TERMS, COMPLEXES, REACTIONS, PRODUCT-SYNONYMS, GENE-SYNONYMS, PRODUCT, GENE-NAME
A4C51_RS09265	G7128	A4C51_RS09265	gatZ	tagatose-1,6-bisphosphate aldolase	tagatose-1,6-bisphosphate aldolase 2 subunit GatZ	REACTIONS, PRODUCT-SYNONYMS, PRODUCT, GENE-NAME
A4C51_RS09285	EG12417	A4C51_RS09285	gatD			GO-TERMS, PRODUCT-SYNONYMS, GENE-NAME
A4C51_RS09295	G7123	A4C51_RS09295	yegS			GO-TERMS, REACTIONS, PRODUCT-SYNONYMS, GENE-NAME
A4C51_RS09310	G7118	A4C51_RS09310	trhP	peptidase	tRNA wobble base hydroxylation protein TrhP	GO-TERMS, PRODUCT-SYNONYMS, GENE-SYNONYMS, PRODUCT, GENE-NAME
A4C51_RS09320	EG11618	A4C51_RS09320	baeR	two-component system response regulator BaeR	DNA-binding transcriptional activator BaeR	GO-TERMS, PRODUCT-SYNONYMS, PRODUCT, GENE-NAME
A4C51_RS09325	EG11617	A4C51_RS09325	baeS	two-component system sensor histidine kinase BaeA	sensor histidine kinase BaeS	GO-TERMS, REACTIONS, PRODUCT-SYNONYMS, PRODUCT, GENE-NAME
A4C51_RS09355	G7111	A4C51_RS09355	pphC	protein phosphatase 2C domain-containing protein	protein-serine/threonine phosphatase PphC	GO-TERMS, REACTIONS, PRODUCT-SYNONYMS, GENE-SYNONYMS, PRODUCT, GENE-NAME
A4C51_RS09375	EG11222	A4C51_RS09375	alkA			GO-TERMS, REACTIONS, PRODUCT-SYNONYMS, GENE-SYNONYMS, GENE-NAME
A4C51_RS09385	EG11701	A4C51_RS09385	udk	uridine kinase	uridine/cytidine kinase	GO-TERMS, REACTIONS, PRODUCT-SYNONYMS, PRODUCT, GENE-NAME
A4C51_RS09390	EG11418	A4C51_RS09390	dcd	deoxycytidine triphosphate deaminase	dCTP deaminase	GO-TERMS, REACTIONS, PRODUCT-SYNONYMS, GENE-SYNONYMS, PRODUCT, GENE-NAME
A4C51_RS09395	EG11361	A4C51_RS09395	asmA	outer membrane assembly protein AsmA	putative assembly protein AsmA	GO-TERMS, PRODUCT-SYNONYMS, GENE-SYNONYMS, PRODUCT, GENE-NAME
A4C51_RS09415	G7107	A4C51_RS09415	wza	lipoprotein	outer membrane polysaccharide export protein Wza	GO-TERMS, COMPLEXES, PRODUCT-SYNONYMS, PRODUCT, GENE-NAME
A4C51_RS09420	G7106	A4C51_RS09420	wzb	protein-tyrosine-phosphatase	protein-tyrosine phosphatase	GO-TERMS, REACTIONS, PRODUCT-SYNONYMS, PRODUCT, GENE-NAME
A4C51_RS09425	G7105	A4C51_RS09425	wzc	tyrosine-protein kinase wzc	protein-tyrosine kinase Wzc	GO-TERMS, REACTIONS, PRODUCT-SYNONYMS, PRODUCT, GENE-NAME
A4C51_RS09435	G7103	A4C51_RS09435	wcaB	serine acetyltransferase	colanic acid biosynthesis acetyltransferase WcaB	GO-TERMS, REACTIONS, PRODUCT-SYNONYMS, PRODUCT, GENE-NAME
A4C51_RS09440	G7102	A4C51_RS09440	wcaC	colanic acid biosynthesis glycosyltransferase WcaC	colanic acid biosynthesis galactosyltransferase WcaC	GO-TERMS, REACTIONS, PRODUCT-SYNONYMS, PRODUCT, GENE-NAME
A4C51_RS09450	G7100	A4C51_RS09450	wcaE	colanic acid biosynthesis glycosyltransferase WcaE	colanic acid biosynthesis fucosyltransferase WcaE	GO-TERMS, REACTIONS, PRODUCT-SYNONYMS, PRODUCT, GENE-NAME
A4C51_RS09455	G7099	A4C51_RS09455	wcaF			GO-TERMS, REACTIONS, PRODUCT-SYNONYMS, GENE-NAME
A4C51_RS09460	EG11787	A4C51_RS09460	gmd			GO-TERMS, PRODUCT-SYNONYMS, GENE-SYNONYMS, GENE-NAME
A4C51_RS09465	EG11788	A4C51_RS09465	fcl	GDP-fucose synthetase	GDP-L-fucose synthase	GO-TERMS, REACTIONS, PRODUCT-SYNONYMS, GENE-SYNONYMS, PRODUCT, GENE-NAME
A4C51_RS09470	EG11789	A4C51_RS09470	gmm			GO-TERMS, REACTIONS, PRODUCT-SYNONYMS, GENE-SYNONYMS, GENE-NAME
A4C51_RS09475	EG11790	A4C51_RS09475	wcaI	colanic acid biosynthesis glycosyltransferase WcaI	colanic acid biosynthesis fucosyltransferase WcaI	GO-TERMS, REACTIONS, PRODUCT-SYNONYMS, GENE-SYNONYMS, PRODUCT, GENE-NAME
A4C51_RS09480	EG10161	A4C51_RS09480	cpsB	mannose-1-phosphate guanylyltransferase 1	mannose-1-phosphate guanylyltransferase	GO-TERMS, PRODUCT-SYNONYMS, GENE-SYNONYMS, PRODUCT, GENE-NAME
A4C51_RS09485	EG10162	A4C51_RS09485	cpsG	phosphomannomutase CpsG	phosphomannomutase	GO-TERMS, REACTIONS, PRODUCT-SYNONYMS, GENE-SYNONYMS, PRODUCT, GENE-NAME
A4C51_RS09490	G7098	A4C51_RS09490	wcaJ	undecaprenyl-phosphate glucose phosphotransferase	UDP-glucose:undecaprenyl-phosphate glucose-1-phosphate transferase	GO-TERMS, REACTIONS, PRODUCT-SYNONYMS, PRODUCT, GENE-NAME
A4C51_RS09495	G7097	A4C51_RS09495	wzxC	colanic acid exporter	M-antigen undecaprenyl disphosphate flippase	GO-TERMS, REACTIONS, PRODUCT-SYNONYMS, GENE-SYNONYMS, PRODUCT, GENE-NAME
A4C51_RS09505	G7095	A4C51_RS09505	wcaL	colanic acid biosynthesis glycosyltransferase WcaL	putative colanic biosynthesis glycosyl transferase	GO-TERMS, PRODUCT-SYNONYMS, GENE-SYNONYMS, PRODUCT, GENE-NAME
A4C51_RS09555	EG11787	A4C51_RS09555	gmd			GO-TERMS, PRODUCT-SYNONYMS, GENE-SYNONYMS, GENE-NAME
A4C51_RS09575	EG10162	A4C51_RS09575	cpsG	phosphomannomutase CpsG	phosphomannomutase	GO-TERMS, REACTIONS, PRODUCT-SYNONYMS, GENE-SYNONYMS, PRODUCT, GENE-NAME
A4C51_RS09590	EG10411	A4C51_RS09590	gnd	phosphogluconate dehydrogenase (NADP(+)-dependent, decarboxylating)	6-phosphogluconate dehydrogenase, decarboxylating	GO-TERMS, REACTIONS, PRODUCT-SYNONYMS, PRODUCT, GENE-NAME
A4C51_RS09595	G7091	A4C51_RS09595	ugd			GO-TERMS, PRODUCT-SYNONYMS, GENE-SYNONYMS, GENE-NAME
A4C51_RS09605	EG10451	A4C51_RS09605	hisI	bifunctional phosphoribosyl-AMP cyclohydrolase/phosphoribosyl-ATP diphosphatase	putative bifunctional phosphoribosyl-AMP cyclohydrolase/phosphoribosyl-ATP pyrophosphatase	GO-TERMS, REACTIONS, PRODUCT-SYNONYMS, GENE-SYNONYMS, PRODUCT, GENE-NAME
A4C51_RS09610	EG10448	A4C51_RS09610	hisF	imidazole glycerol phosphate synthase cyclase subunit	imidazole glycerol phosphate synthase subunit HisF	CPLX-RXNS, GO-TERMS, COMPLEXES, PRODUCT-SYNONYMS, PRODUCT, GENE-NAME
A4C51_RS09615	EG10444	A4C51_RS09615	hisA	1-(5-phosphoribosyl)-5-((5- phosphoribosylamino)methylideneamino)imidazole-4- carboxamide isomerase	1-(5-phosphoribosyl)-5-[(5-phosphoribosylamino)methylideneamino]imidazole-4-carboxamide isomerase	GO-TERMS, REACTIONS, PRODUCT-SYNONYMS, PRODUCT, GENE-NAME
A4C51_RS09620	EG10450	A4C51_RS09620	hisH			GO-TERMS, PRODUCT-SYNONYMS, GENE-NAME
A4C51_RS09625	EG10445	A4C51_RS09625	hisB	bifunctional histidinol-phosphatase/imidazoleglycerol-phosphate dehydratase	imidazoleglycerol-phosphate dehydratase / histidinol-phosphatase	GO-TERMS, REACTIONS, PRODUCT-SYNONYMS, PRODUCT, GENE-NAME
A4C51_RS09630	EG10446	A4C51_RS09630	hisC			GO-TERMS, PRODUCT-SYNONYMS, GENE-NAME
A4C51_RS09635	EG10447	A4C51_RS09635	hisD	histidinol dehydrogenase	histidinal/histidinol dehydrogenase	GO-TERMS, REACTIONS, PRODUCT-SYNONYMS, PRODUCT, GENE-NAME
A4C51_RS09640	EG10449	A4C51_RS09640	hisG			GO-TERMS, PRODUCT-SYNONYMS, GENE-NAME
A4C51_RS09655	EG11896	A4C51_RS09655	plaP	low-affinity putrescine importer PlaP	putrescine:H+ symporter PlaP	GO-TERMS, REACTIONS, PRODUCT-SYNONYMS, GENE-SYNONYMS, PRODUCT, GENE-NAME
A4C51_RS09670	EG10926	A4C51_RS09670	sbcB			GO-TERMS, PRODUCT-SYNONYMS, GENE-SYNONYMS, GENE-NAME
A4C51_RS09930	G6310	A4C51_RS09930	rrrD	lysozyme	DLP12 prophage; lysozyme	GO-TERMS, PRODUCT-SYNONYMS, GENE-SYNONYMS, PRODUCT, GENE-NAME
A4C51_RS10115	EG11893	A4C51_RS10115	dacD	serine-type D-Ala-D-Ala carboxypeptidase DacD	D-alanyl-D-alanine carboxypeptidase DacD	GO-TERMS, REACTIONS, PRODUCT-SYNONYMS, GENE-SYNONYMS, PRODUCT, GENE-NAME
A4C51_RS10120	EG11892	A4C51_RS10120	sbmC	DNA gyrase inhibitor SbmC	DNA gyrase inhibitor	GO-TERMS, PRODUCT-SYNONYMS, GENE-SYNONYMS, PRODUCT, GENE-NAME
A4C51_RS10155	G7084	A4C51_RS10155	cbeA	type IV toxin-antitoxin system YeeU family antitoxin	CP4-44 prophage; cytoskeleton bundling-enhancing antitoxin CbeA	GO-TERMS, PRODUCT-SYNONYMS, GENE-SYNONYMS, PRODUCT, GENE-NAME
A4C51_RS10240	EG13238	A4C51_RS10240	cobU	adenosylcobinamide kinase/adenosylcobinamide phosphate guanyltransferase	cobinamide-P guanylyltransferase / cobinamide kinase	GO-TERMS, REACTIONS, PRODUCT-SYNONYMS, PRODUCT, GENE-NAME
A4C51_RS10245	EG12150	A4C51_RS10245	cobS	adenosylcobinamide-GDP ribazoletransferase	cobalamin 5'-phosphate synthase	GO-TERMS, REACTIONS, PRODUCT-SYNONYMS, PRODUCT, GENE-NAME
A4C51_RS10250	EG12151	A4C51_RS10250	cobT			GO-TERMS, REACTIONS, PRODUCT-SYNONYMS, PRODUCT, GENE-NAME
A4C51_RS10255	G7073	A4C51_RS10255	ldtA	L,D-transpeptidase	L,D-transpeptidase LdtA	GO-TERMS, REACTIONS, PRODUCT-SYNONYMS, GENE-SYNONYMS, PRODUCT, GENE-NAME
A4C51_RS10265	G7072	A4C51_RS10265	nac	LysR family transcriptional regulator	DNA-binding transcriptional dual regulator Nac	GO-TERMS, PRODUCT-SYNONYMS, PRODUCT, GENE-NAME
A4C51_RS10270	G7071			CysB family transcriptional regulator	DNA-binding transcriptional activator Cbl	GO-TERMS, PRODUCT-SYNONYMS, PRODUCT
A4C51_RS10295	EG10039	A4C51_RS10295	amn			GO-TERMS, PRODUCT-SYNONYMS, GENE-NAME
A4C51_RS10300	G7067	A4C51_RS10300	shiA	MFS transporter	shikimate:H+ symporter	GO-TERMS, REACTIONS, PRODUCT-SYNONYMS, GENE-SYNONYMS, PRODUCT, GENE-NAME
A4C51_RS10340	G7063	A4C51_RS10340	mtfA	protein MtfA	Mlc titration factor	GO-TERMS, REACTIONS, PRODUCT-SYNONYMS, GENE-SYNONYMS, PRODUCT, GENE-NAME
A4C51_RS10645	G7061	A4C51_RS10645	zinT			GO-TERMS, PRODUCT-SYNONYMS, GENE-SYNONYMS, GENE-NAME
A4C51_RS10650	G7060	A4C51_RS10650	msrQ	sulfoxide reductase heme-binding subunit YedZ	protein-L-methionine sulfoxide reductase heme-binding subunit MsrQ	CPLX-RXNS, GO-TERMS, COMPLEXES, REACTIONS, PRODUCT-SYNONYMS, GENE-SYNONYMS, PRODUCT, GENE-NAME
A4C51_RS10655	G7059	A4C51_RS10655	msrP	mononuclear molybdenum enzyme YedY	protein-L-methionine sulfoxide reductase catalytic subunit MsrP	GO-TERMS, PRODUCT-SYNONYMS, GENE-SYNONYMS, PRODUCT, GENE-NAME
A4C51_RS10660	G7058	A4C51_RS10660	hiuH	5-hydroxyisourate hydrolase	hydroxyisourate hydrolase / transthyretin-related protein	GO-TERMS, PRODUCT-SYNONYMS, GENE-SYNONYMS, PRODUCT, GENE-NAME
A4C51_RS10665	G7057	A4C51_RS10665	hprR	DNA-binding response regulator	DNA-binding transcriptional dual regulator HprR	GO-TERMS, PRODUCT-SYNONYMS, GENE-SYNONYMS, PRODUCT, GENE-NAME
A4C51_RS10670	G7056	A4C51_RS10670	hprS	two-component sensor histidine kinase	sensor histidine kinase HprS	GO-TERMS, REACTIONS, PRODUCT-SYNONYMS, GENE-SYNONYMS, PRODUCT, GENE-NAME
A4C51_RS10675	G7055	A4C51_RS10675	hchA	Molecular chaperone Hsp31 and glyoxalase 3	protein/nucleic acid deglycase 1	GO-TERMS, REACTIONS, PRODUCT-SYNONYMS, GENE-SYNONYMS, PRODUCT, GENE-NAME
A4C51_RS10700	EG10211	A4C51_RS10700	dcm	DNA cytosine methyltransferase	DNA-cytosine methyltransferase	GO-TERMS, REACTIONS, PRODUCT-SYNONYMS, GENE-SYNONYMS, PRODUCT, GENE-NAME
A4C51_RS10705	EG11068	A4C51_RS10705	vsr	very short patch repair endonuclease	DNA mismatch endonuclease Vsr	GO-TERMS, PRODUCT-SYNONYMS, PRODUCT, GENE-NAME
A4C51_RS10725	G7049	A4C51_RS10725	dgcQ	cellulose synthesis regulatory protein	putative diguanylate cyclase DgcQ	GO-TERMS, PRODUCT-SYNONYMS, GENE-SYNONYMS, PRODUCT, GENE-NAME
A4C51_RS10735	G7046	A4C51_RS10735	yodD	DUF2525 domain-containing protein	stress-induced protein	GO-TERMS, PRODUCT-SYNONYMS, PRODUCT, GENE-NAME
A4C51_RS10745	EG10820			helix-turn-helix transcriptional regulator	DNA-binding transcriptional activator RcsA	GO-TERMS, PRODUCT-SYNONYMS, GENE-SYNONYMS, PRODUCT
A4C51_RS10750	EG11977	A4C51_RS10750	fliR	flagellar type III secretion system protein FliR	flagellar biosynthesis protein FliR	GO-TERMS, COMPLEXES, PRODUCT-SYNONYMS, GENE-SYNONYMS, PRODUCT, GENE-NAME
A4C51_RS10755	EG11976	A4C51_RS10755	fliQ	flagellar biosynthetic protein FliQ	flagellar biosynthesis protein FliQ	GO-TERMS, PRODUCT-SYNONYMS, GENE-SYNONYMS, PRODUCT, GENE-NAME
A4C51_RS10760	EG11975	A4C51_RS10760	fliP	flagellar biosynthetic protein FliP	flagellar biosynthesis protein FliP	GO-TERMS, PRODUCT-SYNONYMS, GENE-SYNONYMS, PRODUCT, GENE-NAME
A4C51_RS10765	EG11224	A4C51_RS10765	fliO	flagellar protein FliO	flagellar biosynthesis protein FliO	GO-TERMS, PRODUCT-SYNONYMS, GENE-SYNONYMS, PRODUCT, GENE-NAME
A4C51_RS10770	EG10324	A4C51_RS10770	fliN			GO-TERMS, COMPLEXES, PRODUCT-SYNONYMS, GENE-SYNONYMS, GENE-NAME
A4C51_RS10775	EG10323	A4C51_RS10775	fliM			GO-TERMS, PRODUCT-SYNONYMS, GENE-SYNONYMS, GENE-NAME
A4C51_RS10780	EG10322			flagellar basal body-associated protein FliL	flagellar protein FliL	GO-TERMS, PRODUCT-SYNONYMS, GENE-SYNONYMS, PRODUCT
A4C51_RS10785	G379	A4C51_RS10785	fliK	flagellar hook length control protein FliK	flagellar hook-length control protein	GO-TERMS, PRODUCT-SYNONYMS, GENE-SYNONYMS, PRODUCT, GENE-NAME
A4C51_RS10790	G378			flagellar protein FliJ	flagellar biosynthesis protein FliJ	GO-TERMS, PRODUCT-SYNONYMS, GENE-SYNONYMS, PRODUCT
A4C51_RS10795	G377					GO-TERMS, REACTIONS, PRODUCT-SYNONYMS, GENE-SYNONYMS
A4C51_RS10800	EG11656	A4C51_RS10800	fliH	flagellar assembly protein FliH	flagellar biosynthesis protein FliH	GO-TERMS, PRODUCT-SYNONYMS, GENE-SYNONYMS, PRODUCT, GENE-NAME
A4C51_RS10805	EG11654	A4C51_RS10805	fliG			GO-TERMS, PRODUCT-SYNONYMS, GENE-SYNONYMS, GENE-NAME
A4C51_RS10810	EG11347	A4C51_RS10810	fliF	flagellar basal body M-ring protein FliF	flagellar basal-body MS-ring and collar protein	GO-TERMS, PRODUCT-SYNONYMS, GENE-SYNONYMS, PRODUCT, GENE-NAME
A4C51_RS10850	EG11662	A4C51_RS10850	yedK	DUF159 family protein	genome maintenance protein	GO-TERMS, REACTIONS, PRODUCT-SYNONYMS, GENE-SYNONYMS, PRODUCT, GENE-NAME
A4C51_RS10870	EG11387	A4C51_RS10870	amyA			GO-TERMS, REACTIONS, PRODUCT-SYNONYMS, GENE-SYNONYMS, PRODUCT, GENE-NAME
A4C51_RS10875	EG11389	A4C51_RS10875	fliT	flagellar protein FliT	flagellar biosynthesis protein FliT	GO-TERMS, PRODUCT-SYNONYMS, PRODUCT, GENE-NAME
A4C51_RS10880	EG11388	A4C51_RS10880	fliS	flagella export chaperone FliS	flagellar biosynthesis protein FliS	GO-TERMS, PRODUCT-SYNONYMS, PRODUCT, GENE-NAME
A4C51_RS10885	EG10841	A4C51_RS10885	fliD	flagellar hook-associated protein 2	flagellar filament capping protein	GO-TERMS, PRODUCT-SYNONYMS, GENE-SYNONYMS, PRODUCT, GENE-NAME
A4C51_RS10900	EG11356	A4C51_RS10900	fliZ	flagella biosynthesis regulatory protein FliZ	DNA-binding transcriptional regulator FliZ	GO-TERMS, PRODUCT-SYNONYMS, GENE-SYNONYMS, PRODUCT, GENE-NAME
A4C51_RS10905	G7039	A4C51_RS10905	tcyJ	cystine ABC transporter substrate-binding protein	cystine ABC transporter periplasmic binding protein	CPLX-RXNS, GO-TERMS, COMPLEXES, PRODUCT-SYNONYMS, GENE-SYNONYMS, PRODUCT, GENE-NAME
A4C51_RS10910	G7038	A4C51_RS10910	dcyD			GO-TERMS, REACTIONS, PRODUCT-SYNONYMS, GENE-SYNONYMS, GENE-NAME
A4C51_RS10915	G7037	A4C51_RS10915	tcyL	amino acid ABC transporter permease	cystine ABC transporter membrane subunit	GO-TERMS, PRODUCT-SYNONYMS, GENE-SYNONYMS, PRODUCT, GENE-NAME
A4C51_RS10920	EG12347	A4C51_RS10920	tcyN	L-cystine ABC transporter ATP-binding protein YecC	cystine ABC transporter ATP binding subunit	GO-TERMS, PRODUCT-SYNONYMS, GENE-SYNONYMS, PRODUCT, GENE-NAME
A4C51_RS10925	EG10935	A4C51_RS10925	sdiA	transcriptional regulator SdiA	DNA-binding transcriptional dual regulator SdiA	GO-TERMS, PRODUCT-SYNONYMS, PRODUCT, GENE-NAME
A4C51_RS10940	EG11140	A4C51_RS10940	uvrY	DNA-binding response regulator	DNA-binding transcriptional activator UvrY	GO-TERMS, PRODUCT-SYNONYMS, GENE-SYNONYMS, PRODUCT, GENE-NAME
A4C51_RS10945	EG11063	A4C51_RS10945	uvrC	excinuclease ABC subunit C	excision nuclease subunit C	GO-TERMS, REACTIONS, PRODUCT-SYNONYMS, PRODUCT, GENE-NAME
A4C51_RS10950	EG10706	A4C51_RS10950	pgsA			GO-TERMS, REACTIONS, PRODUCT-SYNONYMS, PRODUCT, GENE-NAME
A4C51_RS11140	EG10921	A4C51_RS11140	ftnA	non-heme ferritin	ferritin iron storage protein	GO-TERMS, REACTIONS, PRODUCT-SYNONYMS, GENE-SYNONYMS, PRODUCT, GENE-NAME
A4C51_RS11165	EG10057	A4C51_RS11165	araF	arabinose ABC transporter substrate-binding protein	arabinose ABC transporter periplasmic binding protein	CPLX-RXNS, GO-TERMS, COMPLEXES, PRODUCT, GENE-NAME
A4C51_RS11170	EG10058			arabinose import ATP-binding protein AraG	arabinose ABC transporter ATP binding subunit	GO-TERMS, PRODUCT
A4C51_RS11175	EG10059			L-arabinose ABC transporter permease AraH	arabinose ABC transporter membrane subunit	GO-TERMS, REACTIONS, PRODUCT-SYNONYMS, GENE-SYNONYMS, PRODUCT
A4C51_RS11180	EG11752	A4C51_RS11180	otsB	trehalose-phosphatase	trehalose-6-phosphate phosphatase	GO-TERMS, REACTIONS, PRODUCT-SYNONYMS, GENE-SYNONYMS, PRODUCT, GENE-NAME
A4C51_RS11185	EG11751	A4C51_RS11185	otsA			GO-TERMS, PRODUCT-SYNONYMS, PRODUCT, GENE-NAME
A4C51_RS11190	G7031	A4C51_RS11190	uspC			GO-TERMS, PRODUCT-SYNONYMS, GENE-SYNONYMS, GENE-NAME
A4C51_RS11195	EG10320	A4C51_RS11195	flhD	flagellar transcriptional activator FlhD	DNA-binding transcriptional dual regulator FlhD	GO-TERMS, COMPLEXES, PRODUCT-SYNONYMS, GENE-SYNONYMS, PRODUCT, GENE-NAME
A4C51_RS11200	EG10319	A4C51_RS11200	flhC	flagellar transcriptional regulator FlhC	DNA-binding transcriptional dual regulator FlhC	GO-TERMS, PRODUCT-SYNONYMS, GENE-SYNONYMS, PRODUCT, GENE-NAME
A4C51_RS11205	EG10601	A4C51_RS11205	motA	flagellar motor stator protein MotA	motility protein A	GO-TERMS, PRODUCT-SYNONYMS, GENE-SYNONYMS, PRODUCT, GENE-NAME
A4C51_RS11210	EG10602			motility protein MotB	motility protein B	GO-TERMS, PRODUCT-SYNONYMS, GENE-SYNONYMS, PRODUCT
A4C51_RS11215	EG10146	A4C51_RS11215	cheA			GO-TERMS, COMPLEXES, PRODUCT-SYNONYMS, GENE-NAME
A4C51_RS11220	EG10149	A4C51_RS11220	cheW			GO-TERMS, COMPLEXES, PRODUCT-SYNONYMS, GENE-NAME
A4C51_RS11225	EG10988	A4C51_RS11225	tar	methyl-accepting chemotaxis protein II	methyl-accepting chemotaxis protein Tar	GO-TERMS, PRODUCT-SYNONYMS, GENE-SYNONYMS, PRODUCT, GENE-NAME
A4C51_RS11230	EG10987	A4C51_RS11230	tap	methyl-accepting chemotaxis protein	methyl-accepting chemotaxis protein Tap	GO-TERMS, PRODUCT-SYNONYMS, PRODUCT, GENE-NAME
A4C51_RS11235	EG10148	A4C51_RS11235	cheR	protein-glutamate O-methyltransferase CheR	chemotaxis protein methyltransferase	GO-TERMS, REACTIONS, PRODUCT-SYNONYMS, GENE-SYNONYMS, PRODUCT, GENE-NAME
A4C51_RS11240	EG10147	A4C51_RS11240	cheB	chemotaxis response regulator protein-glutamate methylesterase	protein-glutamate methylesterase/protein glutamine deamidase	GO-TERMS, REACTIONS, PRODUCT-SYNONYMS, PRODUCT, GENE-NAME
A4C51_RS11250	EG10151	A4C51_RS11250	cheZ	protein phosphatase CheZ	chemotaxis protein CheZ	GO-TERMS, REACTIONS, PRODUCT-SYNONYMS, PRODUCT, GENE-NAME
A4C51_RS11255	G7028	A4C51_RS11255	flhB	flagellar type III secretion system protein FlhB	flagellar biosynthesis protein FlhB	GO-TERMS, PRODUCT-SYNONYMS, GENE-SYNONYMS, PRODUCT, GENE-NAME
A4C51_RS11260	G370	A4C51_RS11260	flhA			GO-TERMS, PRODUCT-SYNONYMS, GENE-SYNONYMS, GENE-NAME
A4C51_RS11265	G7027	A4C51_RS11265	flhE			GO-TERMS, PRODUCT-SYNONYMS, GENE-NAME
A4C51_RS11275	EG10071	A4C51_RS11275	argS			GO-TERMS, REACTIONS, PRODUCT-SYNONYMS, GENE-SYNONYMS, PRODUCT, GENE-NAME
A4C51_RS11295	G7022	A4C51_RS11295	torZ	Trimethylamine-N-oxide reductase 2	trimethylamine N-oxide reductase 2	GO-TERMS, REACTIONS, PRODUCT-SYNONYMS, GENE-SYNONYMS, PRODUCT, GENE-NAME
A4C51_RS11300	G7021	A4C51_RS11300	cmoB	tRNA 5-methoxyuridine(34)/uridine 5-oxyacetic acid(34) synthase CmoB	tRNA U34 carboxymethyltransferase	GO-TERMS, REACTIONS, PRODUCT-SYNONYMS, GENE-SYNONYMS, PRODUCT, GENE-NAME
A4C51_RS11305	G7020	A4C51_RS11305	cmoA	carboxy-S-adenosyl-L-methionine synthase CmoA	carboxy-S-adenosyl-L-methionine synthase	GO-TERMS, REACTIONS, PRODUCT-SYNONYMS, GENE-SYNONYMS, PRODUCT, GENE-NAME
A4C51_RS11325	EG10097	A4C51_RS11325	aspS			GO-TERMS, REACTIONS, PRODUCT-SYNONYMS, GENE-SYNONYMS, PRODUCT, GENE-NAME
A4C51_RS11330	EG11138	A4C51_RS11330	nudB	NUDIX pyrophosphatase	dihydroneopterin triphosphate diphosphatase	GO-TERMS, REACTIONS, PRODUCT-SYNONYMS, GENE-SYNONYMS, PRODUCT, GENE-NAME
A4C51_RS11340	EG10925	A4C51_RS11340	ruvC			CPLX-RXNS, GO-TERMS, COMPLEXES, PRODUCT-SYNONYMS, GENE-NAME
A4C51_RS11350	RUVA	A4C51_RS11350	ruvA	Holliday junction branch migration protein RuvA	Holliday junction branch migration complex subunit RuvA	GO-TERMS, PRODUCT-SYNONYMS, PRODUCT, GENE-NAME
A4C51_RS11355	RUVB	A4C51_RS11355	ruvB	Holliday junction branch migration DNA helicase RuvB	Holliday junction branch migration complex subunit RuvB	GO-TERMS, PRODUCT-SYNONYMS, PRODUCT, GENE-NAME
A4C51_RS11360	EG12368	A4C51_RS11360	znuB	zinc ABC transporter permease	Zn2+ ABC transporter membrane subunit	CPLX-RXNS, GO-TERMS, COMPLEXES, PRODUCT-SYNONYMS, GENE-SYNONYMS, PRODUCT, GENE-NAME
A4C51_RS11365	G7018	A4C51_RS11365	znuC	Mn2+/Zn2+ABC transporter ATP-binding protein	Zn2+ ABC transporter ATP binding subunit	GO-TERMS, REACTIONS, PRODUCT-SYNONYMS, GENE-SYNONYMS, PRODUCT, GENE-NAME
A4C51_RS11370	G7017	A4C51_RS11370	znuA	zinc ABC transporter substrate-binding protein	Zn2+ ABC transporter periplasmic binding protein	GO-TERMS, PRODUCT-SYNONYMS, GENE-SYNONYMS, PRODUCT, GENE-NAME
A4C51_RS11375	EG10013	A4C51_RS11375	mepM	murein DD-endopeptidase MepM	peptidoglycan DD-endopeptidase MepM	GO-TERMS, REACTIONS, PRODUCT-SYNONYMS, GENE-SYNONYMS, PRODUCT, GENE-NAME
A4C51_RS11380	EG10614	A4C51_RS11380	lpxM	lauroyl-Kdo(2)-lipid IV(A) myristoyltransferase	Lipid A biosynthesis myristoyltransferase	GO-TERMS, REACTIONS, PRODUCT-SYNONYMS, GENE-SYNONYMS, PRODUCT, GENE-NAME
A4C51_RS11385	EG10803	A4C51_RS11385	pykA	pyruvate kinase	pyruvate kinase II	GO-TERMS, REACTIONS, PRODUCT-SYNONYMS, PRODUCT, GENE-NAME
A4C51_RS11390	EG12860	A4C51_RS11390	yebK	MurR/RpiR family transcriptional regulator	DNA-binding transcriptional repressor YebK	GO-TERMS, PRODUCT-SYNONYMS, GENE-SYNONYMS, PRODUCT, GENE-NAME
A4C51_RS11400	EG11221	A4C51_RS11400	zwf	glucose-6-phosphate 1-dehydrogenase	NADP+-dependent glucose-6-phosphate dehydrogenase	GO-TERMS, REACTIONS, PRODUCT-SYNONYMS, PRODUCT, GENE-NAME
A4C51_RS11405	EG10257	A4C51_RS11405	edd			GO-TERMS, PRODUCT-SYNONYMS, PRODUCT, GENE-NAME
A4C51_RS11410	EG10256	A4C51_RS11410	eda			GO-TERMS, REACTIONS, PRODUCT-SYNONYMS, GENE-SYNONYMS, GENE-NAME
A4C51_RS11415	EG11809	A4C51_RS11415	purT			GO-TERMS, REACTIONS, PRODUCT-SYNONYMS, GENE-NAME
A4C51_RS11420	EG11808	A4C51_RS11420	yebG	DNA damage-inducible protein	DNA damage-inducible protein YebG	GO-TERMS, PRODUCT-SYNONYMS, PRODUCT, GENE-NAME
A4C51_RS11440	EG11004	A4C51_RS11440	ptrB			GO-TERMS, REACTIONS, PRODUCT-SYNONYMS, GENE-SYNONYMS, GENE-NAME
A4C51_RS11445	G7016	A4C51_RS11445	exoX	exodeoxyribonuclease X	exonuclease X	GO-TERMS, PRODUCT-SYNONYMS, GENE-SYNONYMS, PRODUCT, GENE-NAME
A4C51_RS11480	G7011	A4C51_RS11480	pphA	protein-serine/threonine phosphatase	phosphoprotein phosphatase 1	GO-TERMS, REACTIONS, PRODUCT-SYNONYMS, GENE-SYNONYMS, PRODUCT, GENE-NAME
A4C51_RS11495	G7008	A4C51_RS11495	rsmF	16S rRNA (cytosine(1407)-C(5))-methyltransferase RsmF	16S rRNA m5C1407 methyltransferase	GO-TERMS, REACTIONS, PRODUCT-SYNONYMS, GENE-SYNONYMS, PRODUCT, GENE-NAME
A4C51_RS11500	G7007	A4C51_RS11500	letB	MCE family protein	lipophilic envelope spanning tunnel	GO-TERMS, PRODUCT-SYNONYMS, GENE-SYNONYMS, PRODUCT, GENE-NAME
A4C51_RS11510	G7005	A4C51_RS11510	msrC	GAF domain-containing protein	free methionine-(R)-sulfoxide reductase	GO-TERMS, REACTIONS, PRODUCT-SYNONYMS, GENE-SYNONYMS, PRODUCT, GENE-NAME
A4C51_RS11515	EG12866	A4C51_RS11515	proQ			GO-TERMS, PRODUCT-SYNONYMS, GENE-SYNONYMS, GENE-NAME
A4C51_RS11520	EG10760	A4C51_RS11520	prc			GO-TERMS, PRODUCT-SYNONYMS, GENE-SYNONYMS, GENE-NAME
A4C51_RS11525	EG10462	A4C51_RS11525	htpX			GO-TERMS, PRODUCT-SYNONYMS, GENE-NAME
A4C51_RS11535	G7003	A4C51_RS11535	kdgR	transcriptional regulator	DNA-binding transcriptional repressor KdgR	GO-TERMS, PRODUCT-SYNONYMS, GENE-SYNONYMS, PRODUCT, GENE-NAME
A4C51_RS11545	G7002	A4C51_RS11545	mgrB	PhoP regulon feedback inhibition membrane protein MgrB	PhoQ kinase inhibitor	GO-TERMS, PRODUCT-SYNONYMS, GENE-SYNONYMS, PRODUCT, GENE-NAME
A4C51_RS11560	G7000	A4C51_RS11560	yobF	DUF2527 domain-containing protein	DUF2527 domain-containing protein YobF	GO-TERMS, PRODUCT-SYNONYMS, PRODUCT, GENE-NAME
A4C51_RS11565	EG12204	A4C51_RS11565	cspC	cold-shock protein CspC	stress protein, member of the CspA family	GO-TERMS, PRODUCT-SYNONYMS, GENE-SYNONYMS, PRODUCT, GENE-NAME
A4C51_RS11570	EG12207	A4C51_RS11570	rlmA	23S rRNA (guanine(745)-N(1))-methyltransferase	23S rRNA m1G745 methyltransferase	GO-TERMS, REACTIONS, PRODUCT-SYNONYMS, GENE-SYNONYMS, PRODUCT, GENE-NAME
A4C51_RS11575	G6999	A4C51_RS11575	mntP	manganese efflux pump MntP	Mn2+ exporter	GO-TERMS, REACTIONS, PRODUCT-SYNONYMS, GENE-SYNONYMS, PRODUCT, GENE-NAME
A4C51_RS11585	EG10569	A4C51_RS11585	manZ	PTS mannose transporter subunit IID	mannose-specific PTS enzyme IID component	CPLX-RXNS, GO-TERMS, COMPLEXES, PRODUCT-SYNONYMS, GENE-SYNONYMS, PRODUCT, GENE-NAME
A4C51_RS11590	EG10568	A4C51_RS11590	manY	PTS mannose/fructose/sorbose transporter subunit IIC	mannose-specific PTS enzyme IIC component	GO-TERMS, PRODUCT-SYNONYMS, GENE-SYNONYMS, PRODUCT, GENE-NAME
A4C51_RS11595	EG10567	A4C51_RS11595	manX	PTS mannose transporter subunit EIIAB	mannose-specific PTS enzyme IIAB component	GO-TERMS, PRODUCT-SYNONYMS, GENE-SYNONYMS, PRODUCT, GENE-NAME
A4C51_RS11615	EG10930	A4C51_RS11615	sdaA	L-serine dehydratase	L-serine deaminase I	GO-TERMS, REACTIONS, PRODUCT-SYNONYMS, PRODUCT, GENE-NAME
A4C51_RS11620	EG12693	A4C51_RS11620	nudL	coenzyme A pyrophosphatase	putative NUDIX hydrolase with low 3-phosphohydroxypyruvate phosphatase activity	GO-TERMS, REACTIONS, PRODUCT-SYNONYMS, GENE-SYNONYMS, PRODUCT, GENE-NAME
A4C51_RS11625	EG10683			aminodeoxychorismate synthase component 1	aminodeoxychorismate synthase subunit 1	CPLX-RXNS, GO-TERMS, COMPLEXES, REACTIONS, PRODUCT-SYNONYMS, PRODUCT
A4C51_RS11640	G6993	A4C51_RS11640	yoaB	hypothetical protein	RutC family protein YoaB	GO-TERMS, PRODUCT-SYNONYMS, PRODUCT, GENE-NAME
A4C51_RS11645	G6992	A4C51_RS11645	yoaA	ATP-dependent DNA helicase	putative ATP-dependent 5' to 3' DNA helicase	GO-TERMS, PRODUCT-SYNONYMS, PRODUCT, GENE-NAME
A4C51_RS11650	G6991	A4C51_RS11650	tsaB	tRNA (adenosine(37)-N6)-threonylcarbamoyltransferase complex dimerization subunit type 1 TsaB	N6-L-threonylcarbamoyladenine synthase, TsaB subunit	CPLX-RXNS, GO-TERMS, COMPLEXES, REACTIONS, PRODUCT-SYNONYMS, GENE-SYNONYMS, PRODUCT, GENE-NAME
A4C51_RS11660	EG11530	A4C51_RS11660	fadD			GO-TERMS, REACTIONS, PRODUCT-SYNONYMS, GENE-SYNONYMS, PRODUCT, GENE-NAME
A4C51_RS11665	EG10858	A4C51_RS11665	rnd	ribonuclease D	RNase D	GO-TERMS, REACTIONS, PRODUCT-SYNONYMS, PRODUCT, GENE-NAME
A4C51_RS11670	G6989	A4C51_RS11670	yeaX	oxidoreductase	carnitine monooxygenase subunit YeaX	CPLX-RXNS, COMPLEXES, PRODUCT-SYNONYMS, PRODUCT, GENE-NAME
A4C51_RS11675	G6988	A4C51_RS11675	yeaW	ring-hydroxylating oxygenase subunit alpha	carnitine monooxygenase subunit YeaW	GO-TERMS, PRODUCT-SYNONYMS, PRODUCT, GENE-NAME
A4C51_RS11685	G6986	A4C51_RS11685	dmlA	tartrate dehydrogenase	D-malate/3-isopropylmalate dehydrogenase (decarboxylating)	GO-TERMS, REACTIONS, PRODUCT-SYNONYMS, GENE-SYNONYMS, PRODUCT, GENE-NAME
A4C51_RS11690	G6985	A4C51_RS11690	dmlR	LysR family transcriptional regulator	DNA-binding transcriptional regulator DmlR	GO-TERMS, PRODUCT-SYNONYMS, GENE-SYNONYMS, PRODUCT, GENE-NAME
A4C51_RS11695	G6984	A4C51_RS11695	leuE	leucine efflux protein	leucine exporter	GO-TERMS, REACTIONS, PRODUCT-SYNONYMS, GENE-SYNONYMS, PRODUCT, GENE-NAME
A4C51_RS11720	G6980	A4C51_RS11720	dgcP	diguanylate cyclase	diguanylate cyclase DgcP	GO-TERMS, PRODUCT-SYNONYMS, GENE-SYNONYMS, PRODUCT, GENE-NAME
A4C51_RS11735	G6977	A4C51_RS11735	nimT	cyanate MFS transporter	2-nitroimidazole exporter	GO-TERMS, REACTIONS, PRODUCT-SYNONYMS, GENE-SYNONYMS, PRODUCT, GENE-NAME
A4C51_RS11740	G6976	A4C51_RS11740	nimR	AraC family transcriptional regulator	DNA-binding transcriptional repressor NimR	GO-TERMS, PRODUCT-SYNONYMS, GENE-SYNONYMS, PRODUCT, GENE-NAME
A4C51_RS11755	G6973	A4C51_RS11755	yeaK	YbaK/prolyl-tRNA synthetase associated domain-containing protein	mischarged aminoacyl-tRNA deacylase	GO-TERMS, PRODUCT-SYNONYMS, PRODUCT, GENE-NAME
A4C51_RS11775	G6969	A4C51_RS11775	yeaG	PrkA family serine protein kinase	protein kinase YeaG	GO-TERMS, REACTIONS, PRODUCT-SYNONYMS, PRODUCT, GENE-NAME
A4C51_RS11780	G6968	A4C51_RS11780	mipA	MipA/OmpV family protein	MltA-interacting protein	GO-TERMS, PRODUCT-SYNONYMS, GENE-SYNONYMS, PRODUCT, GENE-NAME
A4C51_RS11785	G6967	A4C51_RS11785	yeaE	aldo/keto reductase	methylglyoxal reductase YeaE	GO-TERMS, REACTIONS, PRODUCT-SYNONYMS, PRODUCT, GENE-NAME
A4C51_RS11795	EG10367	A4C51_RS11795	gapA	aldehyde dehydrogenase	glyceraldehyde-3-phosphate dehydrogenase A	GO-TERMS, PRODUCT-SYNONYMS, GENE-SYNONYMS, PRODUCT, GENE-NAME
A4C51_RS11800	EG12394	A4C51_RS11800	msrB	peptide-methionine (R)-S-oxide reductase	methionine sulfoxide reductase B	GO-TERMS, REACTIONS, PRODUCT-SYNONYMS, GENE-SYNONYMS, PRODUCT, GENE-NAME
A4C51_RS11825	G6960	A4C51_RS11825	ydjI	ketose-bisphosphate aldolase	L-glycero-L-galacto-octuluronate-1-phosphate aldolase	GO-TERMS, REACTIONS, PRODUCT-SYNONYMS, PRODUCT, GENE-NAME
A4C51_RS11830	G6959	A4C51_RS11830	ydjH	sugar kinase	L-glycero-L-galacto-octuluronate kinase	GO-TERMS, REACTIONS, PRODUCT-SYNONYMS, PRODUCT, GENE-NAME
A4C51_RS11835	G6958	A4C51_RS11835	ydjG	aldo/keto reductase	NADH-dependent methylglyoxal reductase	GO-TERMS, REACTIONS, PRODUCT-SYNONYMS, PRODUCT, GENE-NAME
A4C51_RS11860	EG11135	A4C51_RS11860	pncA	bifunctional nicotinamidase/pyrazinamidase	nicotinamidase	GO-TERMS, REACTIONS, PRODUCT-SYNONYMS, GENE-SYNONYMS, PRODUCT, GENE-NAME
A4C51_RS11865	EG10045	A4C51_RS11865	ansA			GO-TERMS, REACTIONS, PRODUCT-SYNONYMS, GENE-NAME
A4C51_RS11875	EG10968	A4C51_RS11875	sppA	signal peptide peptidase SppA	protease IV, a signal peptide peptidase	GO-TERMS, REACTIONS, PRODUCT-SYNONYMS, PRODUCT, GENE-NAME
A4C51_RS11895	EG10943	A4C51_RS11895	selD	selenide, water dikinase SelD	selenide, water dikinase	GO-TERMS, REACTIONS, PRODUCT-SYNONYMS, GENE-SYNONYMS, PRODUCT, GENE-NAME
A4C51_RS11900	EG11014	A4C51_RS11900	topB			GO-TERMS, REACTIONS, PRODUCT-SYNONYMS, GENE-SYNONYMS, GENE-NAME
A4C51_RS11915	EG10372	A4C51_RS11915	gdhA			GO-TERMS, REACTIONS, PRODUCT-SYNONYMS, GENE-NAME
A4C51_RS11925	G6954	A4C51_RS11925	nudG	(deoxy)nucleoside triphosphate pyrophosphohydrolase	5-hydroxy-CTP diphosphatase	GO-TERMS, REACTIONS, PRODUCT-SYNONYMS, GENE-SYNONYMS, PRODUCT, GENE-NAME
A4C51_RS11935	G6952	A4C51_RS11935	ynjE	thiosulfate sulfurtransferase	molybdopterin synthase sulfurtransferase	GO-TERMS, REACTIONS, PRODUCT-SYNONYMS, PRODUCT, GENE-NAME
A4C51_RS11975	EG11073	A4C51_RS11975	xthA			GO-TERMS, REACTIONS, PRODUCT-SYNONYMS, GENE-SYNONYMS, GENE-NAME
A4C51_RS11980	G6944	A4C51_RS11980	astC	succinylornithine aminotransferase	succinylornithine transaminase	GO-TERMS, REACTIONS, PRODUCT-SYNONYMS, GENE-SYNONYMS, PRODUCT, GENE-NAME
A4C51_RS11985	G6943	A4C51_RS11985	astA			GO-TERMS, REACTIONS, PRODUCT-SYNONYMS, GENE-SYNONYMS, PRODUCT, GENE-NAME
A4C51_RS11990	G6942	A4C51_RS11990	astD	N-succinylglutamate 5-semialdehyde dehydrogenase	aldehyde dehydrogenase	GO-TERMS, REACTIONS, PRODUCT-SYNONYMS, GENE-SYNONYMS, PRODUCT, GENE-NAME
A4C51_RS11995	G6941	A4C51_RS11995	astB	succinylarginine dihydrolase	N-succinylarginine dihydrolase	GO-TERMS, REACTIONS, PRODUCT-SYNONYMS, GENE-SYNONYMS, PRODUCT, GENE-NAME
A4C51_RS12000	G6940	A4C51_RS12000	astE			GO-TERMS, PRODUCT-SYNONYMS, GENE-SYNONYMS, PRODUCT, GENE-NAME
A4C51_RS12005	G6939	A4C51_RS12005	spy	ATP-independent periplasmic protein-refolding chaperone	ATP-independent periplasmic chaperone	GO-TERMS, PRODUCT-SYNONYMS, PRODUCT, GENE-NAME
A4C51_RS12015	G6937	A4C51_RS12015	cho			GO-TERMS, REACTIONS, PRODUCT-SYNONYMS, GENE-SYNONYMS, GENE-NAME
A4C51_RS12025	EG10663	A4C51_RS12025	nadE	NAD(+) synthetase	NH3-dependent NAD+ synthetase	GO-TERMS, REACTIONS, PRODUCT-SYNONYMS, GENE-SYNONYMS, PRODUCT, GENE-NAME
A4C51_RS12035	EG10140	A4C51_RS12035	chbB	PTS sugar transporter subunit IIB	N,N'-diacetylchitobiose-specific PTS enzyme IIB component	CPLX-RXNS, GO-TERMS, COMPLEXES, REACTIONS, PRODUCT-SYNONYMS, GENE-SYNONYMS, PRODUCT, GENE-NAME
A4C51_RS12040	EG10141	A4C51_RS12040	chbC	PTS N,N'-diacetylchitobiose transporter subunit IIC	N,N'-diacetylchitobiose-specific PTS enzyme IIC component	GO-TERMS, REACTIONS, PRODUCT-SYNONYMS, GENE-SYNONYMS, PRODUCT, GENE-NAME
A4C51_RS12045	EG10142	A4C51_RS12045	chbA	N,N'-diacetylchitobiose-specific phosphotransferase enzyme IIA component	N,N'-diacetylchitobiose-specific PTS enzyme IIA component	GO-TERMS, PRODUCT-SYNONYMS, GENE-SYNONYMS, PRODUCT, GENE-NAME
A4C51_RS12055	EG10144	A4C51_RS12055	chbF	6-phospho-beta-glucosidase	monoacetylchitobiose-6-phosphate hydrolase	GO-TERMS, REACTIONS, PRODUCT-SYNONYMS, GENE-SYNONYMS, PRODUCT, GENE-NAME
A4C51_RS12060	EG12198	A4C51_RS12060	chbG			GO-TERMS, PRODUCT-SYNONYMS, GENE-SYNONYMS, GENE-NAME
A4C51_RS12065	EG10509	A4C51_RS12065	katE			GO-TERMS, REACTIONS, PRODUCT-SYNONYMS, GENE-NAME
A4C51_RS12070	G6936	A4C51_RS12070	cedA	cell division activator CedA	cell division modulator	GO-TERMS, PRODUCT-SYNONYMS, GENE-SYNONYMS, PRODUCT, GENE-NAME
A4C51_RS12080	G6934	A4C51_RS12080	tcyP	L-cystine transporter	cystine/sulfocysteine:cation symporter	GO-TERMS, REACTIONS, PRODUCT-SYNONYMS, GENE-SYNONYMS, PRODUCT, GENE-NAME
A4C51_RS12090	G6932	A4C51_RS12090	hxpB	2-deoxyglucose-6-phosphate phosphatase	hexitol phosphatase B	GO-TERMS, REACTIONS, PRODUCT-SYNONYMS, GENE-SYNONYMS, PRODUCT, GENE-NAME
A4C51_RS12110	EG10700	A4C51_RS12110	pfkB	6-phosphofructokinase II	6-phosphofructokinase 2	GO-TERMS, REACTIONS, PRODUCT-SYNONYMS, PRODUCT, GENE-NAME
A4C51_RS12130	EG11001	A4C51_RS12130	thrS			GO-TERMS, REACTIONS, PRODUCT-SYNONYMS, PRODUCT, GENE-NAME
A4C51_RS12135	EG10506	A4C51_RS12135	infC			GO-TERMS, PRODUCT-SYNONYMS, GENE-SYNONYMS, GENE-NAME
A4C51_RS12155	EG10709	A4C51_RS12155	pheS			CPLX-RXNS, GO-TERMS, COMPLEXES, PRODUCT-SYNONYMS, GENE-SYNONYMS, PRODUCT, GENE-NAME
A4C51_RS12160	EG10710	A4C51_RS12160	pheT			GO-TERMS, PRODUCT-SYNONYMS, PRODUCT, GENE-NAME
A4C51_RS12165	EG10440	A4C51_RS12165	ihfA			GO-TERMS, COMPLEXES, PRODUCT-SYNONYMS, GENE-SYNONYMS, PRODUCT, GENE-NAME
A4C51_RS12170	EG10127	A4C51_RS12170	btuC	vitamin B12 ABC transporter permease BtuC	vitamin B12 ABC transporter membrane subunit	CPLX-RXNS, GO-TERMS, COMPLEXES, PRODUCT, GENE-NAME
A4C51_RS12175	EG10129	A4C51_RS12175	btuE	glutathione peroxidase	thioredoxin/glutathione peroxidase	GO-TERMS, REACTIONS, PRODUCT-SYNONYMS, PRODUCT, GENE-NAME
A4C51_RS12180	EG10128	A4C51_RS12180	btuD	vitamin B12 import ATP-binding protein BtuD	vitamin B12 ABC transporter ATP binding subunit	GO-TERMS, PRODUCT, GENE-NAME
A4C51_RS12190	G6925	A4C51_RS12190	rflP	EAL domain-containing protein	anti-FlhDC factor RflP	GO-TERMS, PRODUCT-SYNONYMS, GENE-SYNONYMS, PRODUCT, GENE-NAME
A4C51_RS12205	EG10080	A4C51_RS12205	aroH	phospho-2-dehydro-3-deoxyheptonate aldolase Trp-sensitive	3-deoxy-7-phosphoheptulonate synthase, Trp-sensitive	GO-TERMS, REACTIONS, PRODUCT-SYNONYMS, PRODUCT, GENE-NAME
A4C51_RS12210	EG11132	A4C51_RS12210	ppsR	phosphoenolpyruvate synthase regulatory protein	posphoenolpyruvate synthetase regulatory protein	GO-TERMS, PRODUCT-SYNONYMS, GENE-SYNONYMS, PRODUCT, GENE-NAME
A4C51_RS12220	EG10759	A4C51_RS12220	ppsA	phosphoenolpyruvate synthase	phosphoenolpyruvate synthetase	GO-TERMS, REACTIONS, PRODUCT-SYNONYMS, GENE-SYNONYMS, PRODUCT, GENE-NAME
A4C51_RS12225	EG12357	A4C51_RS12225	fadK	cyclohexanecarboxylate-CoA ligase	short chain acyl-CoA synthetase	GO-TERMS, REACTIONS, PRODUCT-SYNONYMS, GENE-SYNONYMS, PRODUCT, GENE-NAME
A4C51_RS12270	EG10076	A4C51_RS12270	aroD	3-dehydroquinase	3-dehydroquinate dehydratase	GO-TERMS, REACTIONS, PRODUCT-SYNONYMS, PRODUCT, GENE-NAME
A4C51_RS12275	EG11234	A4C51_RS12275	ydiB			GO-TERMS, REACTIONS, PRODUCT-SYNONYMS, GENE-NAME
A4C51_RS12310	G6912	A4C51_RS12310	menI	acyl-CoA esterase	1,4-dihydroxy-2-naphthoyl-CoA hydrolase	GO-TERMS, REACTIONS, PRODUCT-SYNONYMS, GENE-SYNONYMS, PRODUCT, GENE-NAME
A4C51_RS12320	EG11378	A4C51_RS12320	sufA	(Fe-S)-cluster assembly protein	iron-sulfur cluster insertion protein SufA	GO-TERMS, PRODUCT-SYNONYMS, GENE-SYNONYMS, PRODUCT, GENE-NAME
A4C51_RS12325	G6909	A4C51_RS12325	sufB	Fe-S cluster assembly protein SufB	Fe-S cluster scaffold complex subunit SufB	GO-TERMS, COMPLEXES, PRODUCT-SYNONYMS, GENE-SYNONYMS, PRODUCT, GENE-NAME
A4C51_RS12330	G6908	A4C51_RS12330	sufC	Fe-S cluster assembly ATPase SufC	Fe-S cluster scaffold complex subunit SufC	GO-TERMS, PRODUCT-SYNONYMS, GENE-SYNONYMS, PRODUCT, GENE-NAME
A4C51_RS12335	G6907	A4C51_RS12335	sufD	signal peptide peptidase SppA	Fe-S cluster scaffold complex subunit SufD	GO-TERMS, PRODUCT-SYNONYMS, GENE-SYNONYMS, PRODUCT, GENE-NAME
A4C51_RS12340	G6906	A4C51_RS12340	sufS	cysteine desulfurase	L-cysteine desulfurase	GO-TERMS, REACTIONS, PRODUCT-SYNONYMS, GENE-SYNONYMS, PRODUCT, GENE-NAME
A4C51_RS12345	G6905	A4C51_RS12345	sufE	cysteine desulfuration protein SufE	sulfur carrier protein SufE	GO-TERMS, PRODUCT-SYNONYMS, GENE-SYNONYMS, PRODUCT, GENE-NAME
A4C51_RS12350	G6904	A4C51_RS12350	ldtE	LysM peptidoglycan-binding domain-containing protein	L,D-transpeptidase LdtE	GO-TERMS, REACTIONS, PRODUCT-SYNONYMS, GENE-SYNONYMS, PRODUCT, GENE-NAME
A4C51_RS12355	EG10544	A4C51_RS12355	lpp			GO-TERMS, PRODUCT-SYNONYMS, GENE-SYNONYMS, GENE-NAME
A4C51_RS12360	EG10804	A4C51_RS12360	pykF			GO-TERMS, REACTIONS, PRODUCT-SYNONYMS, GENE-NAME
A4C51_RS12365	G6903	A4C51_RS12365	fumD	hypothetical protein	fumarase D	GO-TERMS, REACTIONS, PRODUCT-SYNONYMS, GENE-SYNONYMS, PRODUCT, GENE-NAME
A4C51_RS12425	EG12400	A4C51_RS12425	mdtK	multidrug resistance protein MdtK	multidrug efflux pump MdtK	GO-TERMS, REACTIONS, PRODUCT-SYNONYMS, GENE-SYNONYMS, PRODUCT, GENE-NAME
A4C51_RS12430	EG11406	A4C51_RS12430	ribC			GO-TERMS, PRODUCT-SYNONYMS, GENE-SYNONYMS, GENE-NAME
A4C51_RS12435	EG11531	A4C51_RS12435	cfa	cyclopropane-fatty-acyl-phospholipid synthase	cyclopropane fatty acyl phospholipid synthase	GO-TERMS, REACTIONS, PRODUCT-SYNONYMS, GENE-SYNONYMS, PRODUCT, GENE-NAME
A4C51_RS12450	EG10800	A4C51_RS12450	purR	PurR family transcriptional regulator	DNA-binding transcriptional repressor PurR	GO-TERMS, PRODUCT-SYNONYMS, PRODUCT, GENE-NAME
A4C51_RS12455	G0-10594	A4C51_RS12455	cydH	YnhF family membrane protein	cytochrome bd-I ubiquinol oxidase accessory subunit CydH	CPLX-RXNS, GO-TERMS, COMPLEXES, PRODUCT-SYNONYMS, GENE-SYNONYMS, PRODUCT, GENE-NAME
A4C51_RS12465	EG10954	A4C51_RS12465	sodB	superoxide dismutase [Fe]	superoxide dismutase (Fe)	GO-TERMS, REACTIONS, PRODUCT-SYNONYMS, PRODUCT, GENE-NAME
A4C51_RS12470	G6892	A4C51_RS12470	mepH	murein DD-endopeptidase MepH	peptidoglycan DD-endopeptidase MepH	GO-TERMS, REACTIONS, PRODUCT-SYNONYMS, GENE-SYNONYMS, PRODUCT, GENE-NAME
A4C51_RS12475	EG12181	A4C51_RS12475	grxD	glutaredoxin	glutaredoxin 4	GO-TERMS, COMPLEXES, REACTIONS, PRODUCT-SYNONYMS, GENE-SYNONYMS, PRODUCT, GENE-NAME
A4C51_RS12485	EG11547	A4C51_RS12485	rnt	ribonuclease T	RNase T	GO-TERMS, REACTIONS, PRODUCT-SYNONYMS, PRODUCT, GENE-NAME
A4C51_RS12490	G6891	A4C51_RS12490	gloA	lactoylglutathione lyase	glyoxalase I	GO-TERMS, REACTIONS, PRODUCT-SYNONYMS, PRODUCT, GENE-NAME
A4C51_RS12495	G6890	A4C51_RS12495	nemA	alkene reductase	N-ethylmaleimide reductase	GO-TERMS, REACTIONS, PRODUCT-SYNONYMS, GENE-SYNONYMS, PRODUCT, GENE-NAME
A4C51_RS12500	G6889	A4C51_RS12500	nemR	TetR/AcrR family transcriptional regulator	DNA-binding transcriptional repressor NemR	GO-TERMS, PRODUCT-SYNONYMS, GENE-SYNONYMS, PRODUCT, GENE-NAME
A4C51_RS12515	G6886	A4C51_RS12515	sodC	superoxide dismutase [Cu-Zn] SodC2	superoxide dismutase (Cu-Zn)	GO-TERMS, REACTIONS, PRODUCT-SYNONYMS, PRODUCT, GENE-NAME
A4C51_RS12535	G6882	A4C51_RS12535	slyA	SlyA family transcriptional regulator	DNA-binding transcriptional dual regulator SlyA	GO-TERMS, PRODUCT-SYNONYMS, PRODUCT, GENE-NAME
A4C51_RS12540	G6881	A4C51_RS12540	slyB	hypothetical protein	outer membrane lipoprotein SlyB	GO-TERMS, PRODUCT-SYNONYMS, PRODUCT, GENE-NAME
A4C51_RS12545	G6880	A4C51_RS12545	anmK			GO-TERMS, REACTIONS, PRODUCT-SYNONYMS, GENE-SYNONYMS, PRODUCT, GENE-NAME
A4C51_RS12550	EG11488	A4C51_RS12550	mliC	lysozyme inhibitor	inhibitor of c-type lysozyme, putative lipoprotein	GO-TERMS, PRODUCT-SYNONYMS, GENE-SYNONYMS, PRODUCT, GENE-NAME
A4C51_RS12555	EG11487	A4C51_RS12555	pdxH			GO-TERMS, REACTIONS, PRODUCT-SYNONYMS, GENE-NAME
A4C51_RS12560	EG11043	A4C51_RS12560	tyrS			GO-TERMS, REACTIONS, PRODUCT-SYNONYMS, PRODUCT, GENE-NAME
A4C51_RS12565	G6879	A4C51_RS12565	pdxY	pyridoxamine kinase	pyridoxal kinase 2	GO-TERMS, REACTIONS, PRODUCT-SYNONYMS, GENE-SYNONYMS, PRODUCT, GENE-NAME
A4C51_RS12570	G6878	A4C51_RS12570	gstA	glutathione S-transferase	glutathione S-transferase GstA	GO-TERMS, REACTIONS, PRODUCT-SYNONYMS, GENE-SYNONYMS, PRODUCT, GENE-NAME
A4C51_RS12575	G6877	A4C51_RS12575	dtpA	dipeptide and tripeptide permease A	dipeptide/tripeptide:H+ symporter DtpA	GO-TERMS, REACTIONS, PRODUCT-SYNONYMS, GENE-SYNONYMS, PRODUCT, GENE-NAME
A4C51_RS12585	EG10662	A4C51_RS12585	nth			GO-TERMS, REACTIONS, PRODUCT-SYNONYMS, GENE-NAME
A4C51_RS12590	G6876	A4C51_RS12590	rsxE	electron transporter RsxE	SoxR [2Fe-2S] reducing system protein RsxE	GO-TERMS, PRODUCT-SYNONYMS, GENE-SYNONYMS, PRODUCT, GENE-NAME
A4C51_RS12605	G6873	A4C51_RS12605	rsxC	electron transporter RsxC	SoxR [2Fe-2S] reducing system protein RsxC	PRODUCT-SYNONYMS, GENE-SYNONYMS, PRODUCT, GENE-NAME
A4C51_RS12610	G6872	A4C51_RS12610	rsxB	electron transport complex subunit RsxB	SoxR [2Fe-2S] reducing system protein RsxB	PRODUCT-SYNONYMS, GENE-SYNONYMS, PRODUCT, GENE-NAME
A4C51_RS12625	G6869	A4C51_RS12625	cnu	nucleoid-associated protein	H-NS- and StpA-binding protein	GO-TERMS, PRODUCT-SYNONYMS, GENE-SYNONYMS, PRODUCT, GENE-NAME
A4C51_RS12630	G0-9561	A4C51_RS12630	blr	division septum protein Blr	beta-lactam resistance protein	GO-TERMS, PRODUCT-SYNONYMS, PRODUCT, GENE-NAME
A4C51_RS12640	EG10030	A4C51_RS12640	add			GO-TERMS, REACTIONS, PRODUCT-SYNONYMS, GENE-NAME
A4C51_RS12645	EG10564	A4C51_RS12645	malY	pyridoxal phosphate-dependent aminotransferase	negative regulator of MalT activity/cystathionine beta-lyase	GO-TERMS, REACTIONS, PRODUCT-SYNONYMS, PRODUCT, GENE-NAME
A4C51_RS12650	EG10563	A4C51_RS12650	malX	PTS maltose transporter subunit IICB	PTS enzyme IIBC component MalX	GO-TERMS, REACTIONS, PRODUCT-SYNONYMS, PRODUCT, GENE-NAME
A4C51_RS12655	EG10557	A4C51_RS12655	malI	Mal regulon transcriptional regulator MalI	DNA-binding transcriptional repressor MalI	GO-TERMS, PRODUCT-SYNONYMS, PRODUCT, GENE-NAME
A4C51_RS12660	EG10425	A4C51_RS12660	hdhA			GO-TERMS, REACTIONS, PRODUCT-SYNONYMS, GENE-SYNONYMS, PRODUCT, GENE-NAME
A4C51_RS12665	G6867	A4C51_RS12665	uidR	TetR family transcriptional regulator	DNA-binding transcriptional repressor UidR	GO-TERMS, PRODUCT-SYNONYMS, GENE-SYNONYMS, PRODUCT, GENE-NAME
A4C51_RS12675	EG11658	A4C51_RS12675	uidB	glucuronide transporter	glucuronide:H+ symporter	GO-TERMS, REACTIONS, PRODUCT-SYNONYMS, GENE-SYNONYMS, PRODUCT, GENE-NAME
A4C51_RS12690	EG10566	A4C51_RS12690	manA			GO-TERMS, PRODUCT-SYNONYMS, GENE-SYNONYMS, PRODUCT, GENE-NAME
A4C51_RS12695	EG10356	A4C51_RS12695	fumA	fumarate hydratase class I, aerobic	fumarase A	GO-TERMS, REACTIONS, PRODUCT-SYNONYMS, PRODUCT, GENE-NAME
A4C51_RS12700	EG10358	A4C51_RS12700	fumC	class II fumarate hydratase	fumarase C	GO-TERMS, REACTIONS, PRODUCT-SYNONYMS, PRODUCT, GENE-NAME
A4C51_RS12705	EG11038	A4C51_RS12705	tus			GO-TERMS, PRODUCT-SYNONYMS, GENE-SYNONYMS, GENE-NAME
A4C51_RS12710	EG11233	A4C51_RS12710	rstB	two-component sensor histidine kinase	sensory histidine kinase RstB	GO-TERMS, PRODUCT-SYNONYMS, GENE-SYNONYMS, PRODUCT, GENE-NAME
A4C51_RS12715	G6864	A4C51_RS12715	rstA	DNA-binding response regulator	DNA-binding transcriptional regulator RstA	GO-TERMS, PRODUCT-SYNONYMS, GENE-SYNONYMS, PRODUCT, GENE-NAME
A4C51_RS12725	G6862	A4C51_RS12725	folM	dihydrofolate reductase FolM	dihydromonapterin reductase	GO-TERMS, REACTIONS, PRODUCT-SYNONYMS, GENE-SYNONYMS, PRODUCT, GENE-NAME
A4C51_RS12730	G6861	A4C51_RS12730	ydgI	arginine:ornithine antiporter	putative arginine:ornithine antiporter	GO-TERMS, REACTIONS, PRODUCT-SYNONYMS, GENE-SYNONYMS, PRODUCT, GENE-NAME
A4C51_RS12740	EG10744	A4C51_RS12740	pntA	NAD(P)(+) transhydrogenase (Re/Si-specific) subunit alpha	pyridine nucleotide transhydrogenase subunit alpha	CPLX-RXNS, GO-TERMS, COMPLEXES, PRODUCT-SYNONYMS, PRODUCT, GENE-NAME
A4C51_RS12745	EG10745	A4C51_RS12745	pntB	NAD(P)(+) transhydrogenase (Re/Si-specific) subunit beta	pyridine nucleotide transhydrogenase subunit beta	GO-TERMS, PRODUCT-SYNONYMS, PRODUCT, GENE-NAME
A4C51_RS12750	G6859			transporter	autoinducer 2 exporter	GO-TERMS, REACTIONS, PRODUCT-SYNONYMS, GENE-SYNONYMS, PRODUCT
A4C51_RS12755	G6858	A4C51_RS12755	mdtJ	multidrug transporter subunit MdtJ	multidrug/spermidine efflux pump membrane subunit MdtJ	CPLX-RXNS, GO-TERMS, COMPLEXES, PRODUCT-SYNONYMS, GENE-SYNONYMS, PRODUCT, GENE-NAME
A4C51_RS12760	G6857	A4C51_RS12760	mdtI	spermidine export protein MdtI	multidrug/spermidine efflux pump membrane subunit MdtI	GO-TERMS, REACTIONS, PRODUCT-SYNONYMS, GENE-SYNONYMS, PRODUCT, GENE-NAME
A4C51_RS12790	G6852	A4C51_RS12790	mlc	ROK family transcriptional regulator	DNA-binding transcriptional repressor Mlc	GO-TERMS, COMPLEXES, PRODUCT-SYNONYMS, GENE-SYNONYMS, PRODUCT, GENE-NAME
A4C51_RS12800	G6850	A4C51_RS12800	clcB	voltage-gated ClC-type chloride channel ClcB	putative chloride:H+ antiporter ClcB	GO-TERMS, REACTIONS, PRODUCT-SYNONYMS, GENE-SYNONYMS, PRODUCT, GENE-NAME
A4C51_RS12805	G6849	A4C51_RS12805	dmsD	Tat proofreading chaperone DmsD	redox enzyme maturation protein DmsD	GO-TERMS, PRODUCT-SYNONYMS, GENE-SYNONYMS, PRODUCT, GENE-NAME
A4C51_RS12840	G6842	A4C51_RS12840	speG	spermidine N1-acetyltransferase	spermidine N-acetyltransferase	GO-TERMS, REACTIONS, PRODUCT-SYNONYMS, PRODUCT, GENE-NAME
A4C51_RS12875	EG10227	A4C51_RS12875	dicB	cell division inhibition protein DicB	Qin prophage; cell division inhibition protein DicB	GO-TERMS, PRODUCT-SYNONYMS, GENE-SYNONYMS, PRODUCT, GENE-NAME
A4C51_RS13250	EG11024	A4C51_RS13250	trpA			CPLX-RXNS, GO-TERMS, COMPLEXES, REACTIONS, PRODUCT-SYNONYMS, GENE-SYNONYMS, PRODUCT, GENE-NAME
A4C51_RS13255	EG11025	A4C51_RS13255	trpB			GO-TERMS, REACTIONS, PRODUCT-SYNONYMS, PRODUCT, GENE-NAME
A4C51_RS13260	EG11026	A4C51_RS13260	trpC	bifunctional indole-3-glycerol phosphate synthase/phosphoribosylanthranilate isomerase	fused indole-3-glycerol phosphate synthase/phosphoribosylanthranilate isomerase	GO-TERMS, REACTIONS, PRODUCT-SYNONYMS, GENE-SYNONYMS, PRODUCT, GENE-NAME
A4C51_RS13265	EG11027	A4C51_RS13265	trpD	bifunctional anthranilate synthase glutamate amidotransferase component TrpG/anthranilate phosphoribosyltransferase TrpD	anthranilate synthase subunit TrpD	CPLX-RXNS, GO-TERMS, COMPLEXES, REACTIONS, PRODUCT-SYNONYMS, GENE-SYNONYMS, PRODUCT, GENE-NAME
A4C51_RS13270	EG11028	A4C51_RS13270	trpE	anthranilate synthase component I	anthranilate synthase subunit TrpE	GO-TERMS, PRODUCT-SYNONYMS, GENE-SYNONYMS, PRODUCT, GENE-NAME
A4C51_RS13275	G6634	A4C51_RS13275	yciV	5'-3' exoribonuclease	RNA/ssDNA 5'->3' exonuclease	GO-TERMS, REACTIONS, PRODUCT-SYNONYMS, GENE-SYNONYMS, PRODUCT, GENE-NAME
A4C51_RS13305	EG12433	A4C51_RS13305	rluB	23S rRNA pseudouridylate synthase B	23S rRNA pseudouridine2605 synthase	GO-TERMS, REACTIONS, PRODUCT-SYNONYMS, GENE-SYNONYMS, PRODUCT, GENE-NAME
A4C51_RS13310	EG10130	A4C51_RS13310	btuR	cob(I)yrinic acid a,c-diamide adenosyltransferase	cobinamide/cobalamin adenosyltransferase	GO-TERMS, REACTIONS, PRODUCT-SYNONYMS, GENE-SYNONYMS, PRODUCT, GENE-NAME
A4C51_RS13325	EG10956	A4C51_RS13325	sohB	peptidase	S49 peptidase family protein	GO-TERMS, PRODUCT-SYNONYMS, PRODUCT, GENE-NAME
A4C51_RS13340	EG11013	A4C51_RS13340	topA	DNA topoisomerase I	DNA topoisomerase 1	GO-TERMS, REACTIONS, PRODUCT-SYNONYMS, GENE-SYNONYMS, PRODUCT, GENE-NAME
A4C51_RS13345	EG10184	A4C51_RS13345	cysB	LysR family transcriptional regulator CysB	DNA-binding transcriptional dual regulator CysB	GO-TERMS, PRODUCT-SYNONYMS, PRODUCT, GENE-NAME
A4C51_RS13365	EG11325	A4C51_RS13365	acnA	aconitate hydratase AcnA	aconitate hydratase 1	GO-TERMS, REACTIONS, PRODUCT-SYNONYMS, GENE-SYNONYMS, PRODUCT, GENE-NAME
A4C51_RS13370	EG11331	A4C51_RS13370	ribA	GTP cyclohydrolase II	GTP cyclohydrolase 2	GO-TERMS, PRODUCT-SYNONYMS, PRODUCT, GENE-NAME
A4C51_RS13375	EG10705	A4C51_RS13375	pgpB			GO-TERMS, REACTIONS, PRODUCT-SYNONYMS, GENE-NAME
A4C51_RS13380	G6637	A4C51_RS13380	lapA	DUF1049 domain-containing protein	lipopolysaccharide assembly protein A	GO-TERMS, PRODUCT-SYNONYMS, GENE-SYNONYMS, PRODUCT, GENE-NAME
A4C51_RS13385	EG12691	A4C51_RS13385	lapB	LPS assembly protein B	lipopolysaccharide assembly protein B	GO-TERMS, PRODUCT-SYNONYMS, GENE-SYNONYMS, PRODUCT, GENE-NAME
A4C51_RS13390	EG10809	A4C51_RS13390	pyrF			GO-TERMS, PRODUCT-SYNONYMS, GENE-NAME
A4C51_RS13395	EG11128	A4C51_RS13395	yciH	stress response translation initiation inhibitor YciH	putative translation factor	GO-TERMS, PRODUCT-SYNONYMS, PRODUCT, GENE-NAME
A4C51_RS13405	G6638	A4C51_RS13405	yciT	DeoR family transcriptional regulator	putative DNA-binding transcriptional regulator YciT	GO-TERMS, PRODUCT-SYNONYMS, GENE-SYNONYMS, PRODUCT, GENE-NAME
A4C51_RS13415	G6639	A4C51_RS13415	pdeR	cyclic di-GMP phosphodiesterase	cyclic di-GMP phosphodiesterase PdeR	GO-TERMS, PRODUCT-SYNONYMS, GENE-SYNONYMS, PRODUCT, GENE-NAME
A4C51_RS13420	EG11620	A4C51_RS13420	rnb	exoribonuclease 2	RNase II	GO-TERMS, REACTIONS, PRODUCT-SYNONYMS, PRODUCT, GENE-NAME
A4C51_RS13430	EG11528	A4C51_RS13430	fabI	enoyl-[acyl-carrier-protein] reductase FabI	enoyl-[acyl-carrier-protein] reductase	GO-TERMS, REACTIONS, PRODUCT-SYNONYMS, GENE-SYNONYMS, PRODUCT, GENE-NAME
A4C51_RS13470	EG12305	A4C51_RS13470	sapF	peptide ABC transporter ATP-binding protein SapF	putrescine ABC exporter ATP binding protein SapF	CPLX-RXNS, GO-TERMS, COMPLEXES, PRODUCT, GENE-NAME
A4C51_RS13475	EG12304	A4C51_RS13475	sapD	peptide ABC transporter ATP-binding protein SapD	putrescine ABC exporter ATP binding protein SapD	GO-TERMS, PRODUCT-SYNONYMS, GENE-SYNONYMS, PRODUCT, GENE-NAME
A4C51_RS13480	G2000	A4C51_RS13480	sapC	peptide ABC transporter permease SapC	putrescine ABC exporter membrane protein SapC	GO-TERMS, PRODUCT, GENE-NAME
A4C51_RS13485	G2001	A4C51_RS13485	sapB	peptide ABC transporter permease	putrescine ABC exporter membrane subunit SapB	GO-TERMS, PRODUCT, GENE-NAME
A4C51_RS13505	G6643	A4C51_RS13505	puuP	amino acid permease	putrescine:H+ symporter PuuP	GO-TERMS, REACTIONS, PRODUCT-SYNONYMS, GENE-SYNONYMS, PRODUCT, GENE-NAME
A4C51_RS13510	G6644	A4C51_RS13510	puuA	gamma-glutamylputrescine synthetase PuuA	glutamate-putrescine ligase	GO-TERMS, REACTIONS, PRODUCT-SYNONYMS, GENE-SYNONYMS, PRODUCT, GENE-NAME
A4C51_RS13515	G6645					GO-TERMS, REACTIONS, PRODUCT-SYNONYMS, GENE-SYNONYMS, PRODUCT
A4C51_RS13520	EG12431	A4C51_RS13520	puuR	XRE family transcriptional regulator	DNA-binding transcriptional repressor PuuR	GO-TERMS, PRODUCT-SYNONYMS, GENE-SYNONYMS, PRODUCT, GENE-NAME
A4C51_RS13525	EG10036	A4C51_RS13525	puuC	aldehyde dehydrogenase PuuC	gamma-glutamyl-gamma-aminobutyraldehyde dehydrogenase	GO-TERMS, REACTIONS, PRODUCT-SYNONYMS, GENE-SYNONYMS, PRODUCT, GENE-NAME
A4C51_RS13530	EG11822	A4C51_RS13530	puuB	FAD-binding oxidoreductase	gamma-glutamylputrescine oxidase	GO-TERMS, PRODUCT-SYNONYMS, GENE-SYNONYMS, PRODUCT, GENE-NAME
A4C51_RS13535	G6646	A4C51_RS13535	puuE	4-aminobutyrate transaminase	4-aminobutyrate aminotransferase PuuE	GO-TERMS, REACTIONS, PRODUCT-SYNONYMS, GENE-SYNONYMS, PRODUCT, GENE-NAME
A4C51_RS13540	EG12344	A4C51_RS13540	pspF	phage shock protein operon transcriptional activator	DNA-binding transcriptional dual regulator PspF	GO-TERMS, PRODUCT-SYNONYMS, GENE-SYNONYMS, PRODUCT, GENE-NAME
A4C51_RS13545	EG10776	A4C51_RS13545	pspA			GO-TERMS, PRODUCT-SYNONYMS, GENE-SYNONYMS, GENE-NAME
A4C51_RS13550	EG10777	A4C51_RS13550	pspB	envelope stress response membrane protein PspB	phage shock protein B	GO-TERMS, PRODUCT-SYNONYMS, PRODUCT, GENE-NAME
A4C51_RS13555	EG10778	A4C51_RS13555	pspC	envelope stress response membrane protein PspC	phage shock protein C	GO-TERMS, PRODUCT-SYNONYMS, PRODUCT, GENE-NAME
A4C51_RS13560	EG10779	A4C51_RS13560	pspD			GO-TERMS, PRODUCT-SYNONYMS, GENE-NAME
A4C51_RS13565	EG10780	A4C51_RS13565	pspE			GO-TERMS, REACTIONS, PRODUCT-SYNONYMS, GENE-NAME
A4C51_RS13600	G6651	A4C51_RS13600	ycjQ	oxidoreductase	D-guloside 3-dehydrogenase	GO-TERMS, REACTIONS, PRODUCT-SYNONYMS, PRODUCT, GENE-NAME
A4C51_RS13605	G6652	A4C51_RS13605	ycjR	sugar phosphate isomerase/epimerase	3-dehydro-D-guloside 4-epimerase	GO-TERMS, REACTIONS, PRODUCT-SYNONYMS, GENE-SYNONYMS, PRODUCT, GENE-NAME
A4C51_RS13610	G6653	A4C51_RS13610	ycjS	gfo/Idh/MocA family oxidoreductase	D-glucoside 3-dehydrogenase	GO-TERMS, REACTIONS, PRODUCT-SYNONYMS, PRODUCT, GENE-NAME
A4C51_RS13615	G6654	A4C51_RS13615	ycjT	glycoside hydrolase family 65 protein	kojibiose phosphorylase	GO-TERMS, REACTIONS, PRODUCT-SYNONYMS, PRODUCT, GENE-NAME
A4C51_RS13620	G6655	A4C51_RS13620	ycjU			GO-TERMS, REACTIONS, PRODUCT-SYNONYMS, GENE-SYNONYMS, PRODUCT, GENE-NAME
A4C51_RS13630	G6657	A4C51_RS13630	ompG	outer membrane protein	outer membrane porin G	GO-TERMS, REACTIONS, PRODUCT-SYNONYMS, PRODUCT, GENE-NAME
A4C51_RS13635	G6658	A4C51_RS13635	ycjW	LacI family transcriptional regulator	DNA-binding transcriptional repressor YcjW	GO-TERMS, PRODUCT-SYNONYMS, PRODUCT, GENE-NAME
A4C51_RS13650	EG11042	A4C51_RS13650	tyrR	transcriptional regulator TyrR	DNA-binding transcriptional dual regulator TyrR	GO-TERMS, PRODUCT-SYNONYMS, PRODUCT, GENE-NAME
A4C51_RS13655	G6660	A4C51_RS13655	tpx	2-Cys peroxiredoxin	lipid hydroperoxide peroxidase	GO-TERMS, REACTIONS, PRODUCT-SYNONYMS, GENE-SYNONYMS, PRODUCT, GENE-NAME
A4C51_RS13660	G6661	A4C51_RS13660	ycjG			GO-TERMS, PRODUCT-SYNONYMS, GENE-SYNONYMS, GENE-NAME
A4C51_RS13665	G6662	A4C51_RS13665	mpaA	murein peptide amidase A	murein tripeptide amidase A	GO-TERMS, REACTIONS, PRODUCT-SYNONYMS, GENE-SYNONYMS, PRODUCT, GENE-NAME
A4C51_RS13690	G6664	A4C51_RS13690	pgrR	LysR family transcriptional regulator	DNA-binding transcriptional repressor PgrR	GO-TERMS, PRODUCT-SYNONYMS, GENE-SYNONYMS, PRODUCT, GENE-NAME
A4C51_RS13700	G6665	A4C51_RS13700	mppA	peptide ABC transporter substrate-binding protein	murein tripeptide ABC transporter periplasmic binding protein	GO-TERMS, REACTIONS, PRODUCT-SYNONYMS, GENE-SYNONYMS, PRODUCT, GENE-NAME
A4C51_RS13705	G6666	A4C51_RS13705	ynaI	low conductance mechanosensitive channel YnaI	small conductance mechanosensitive channel YnaI	GO-TERMS, PRODUCT-SYNONYMS, PRODUCT, GENE-NAME
A4C51_RS13715	EG11246	A4C51_RS13715	uspE			GO-TERMS, PRODUCT-SYNONYMS, GENE-SYNONYMS, GENE-NAME
A4C51_RS13720	EG10325	A4C51_RS13720	fnr	transcriptional regulator FNR	DNA-binding transcriptional dual regulator FNR	GO-TERMS, PRODUCT-SYNONYMS, GENE-SYNONYMS, PRODUCT, GENE-NAME
A4C51_RS13725	EG10668	A4C51_RS13725	ogt			GO-TERMS, REACTIONS, PRODUCT-SYNONYMS, PRODUCT, GENE-NAME
A4C51_RS13730	EG12853	A4C51_RS13730	abgT	p-aminobenzoyl-glutamate transporter	p-aminobenzoyl glutamate:H+ symporter	GO-TERMS, REACTIONS, PRODUCT-SYNONYMS, GENE-SYNONYMS, PRODUCT, GENE-NAME
A4C51_RS13740	G6669	A4C51_RS13740	abgB	amidohydrolase	p-aminobenzoyl-glutamate hydrolase subunit B	CPLX-RXNS, GO-TERMS, COMPLEXES, PRODUCT-SYNONYMS, GENE-SYNONYMS, PRODUCT, GENE-NAME
A4C51_RS13745	G6670	A4C51_RS13745	abgA	amidohydrolase	p-aminobenzoyl-glutamate hydrolase subunit A	GO-TERMS, PRODUCT-SYNONYMS, GENE-SYNONYMS, PRODUCT, GENE-NAME
A4C51_RS13765	G6673	A4C51_RS13765	dgcM	sensor domain-containing diguanylate cyclase	diguanylate cyclase DgcM	GO-TERMS, REACTIONS, PRODUCT-SYNONYMS, GENE-SYNONYMS, PRODUCT, GENE-NAME
A4C51_RS13770	G6674			zinc transporter ZntB	Zn2+:H+ symporter	GO-TERMS, REACTIONS, PRODUCT-SYNONYMS, GENE-SYNONYMS, PRODUCT
A4C51_RS13780	EG10210	A4C51_RS13780	dbpA			GO-TERMS, REACTIONS, PRODUCT-SYNONYMS, GENE-SYNONYMS, GENE-NAME
A4C51_RS13785	G6675	A4C51_RS13785	ttcA	tRNA 2-thiocytidine(32) synthetase TtcA	tRNA cytosine32 2-sulfurtransferase TtcA	GO-TERMS, REACTIONS, PRODUCT-SYNONYMS, GENE-SYNONYMS, PRODUCT, GENE-NAME
A4C51_RS13790	G6699	A4C51_RS13790	uspF	universal stress protein F	nucleotide binding filament protein	GO-TERMS, PRODUCT-SYNONYMS, GENE-SYNONYMS, PRODUCT, GENE-NAME
A4C51_RS13800	G6701	A4C51_RS13800	ydbK	pyruvate:ferredoxin (flavodoxin) oxidoreductase	putative pyruvate-flavodoxin oxidoreductase	GO-TERMS, REACTIONS, PRODUCT-SYNONYMS, GENE-SYNONYMS, PRODUCT, GENE-NAME
A4C51_RS13815	G592	A4C51_RS13815	ldhA	lactate dehydrogenase	D-lactate dehydrogenase	GO-TERMS, PRODUCT-SYNONYMS, GENE-SYNONYMS, PRODUCT, GENE-NAME
A4C51_RS13845	EG11309	A4C51_RS13845	pdxI	oxidoreductase	pyridoxine 4-dehydrogenase	GO-TERMS, REACTIONS, PRODUCT-SYNONYMS, GENE-SYNONYMS, PRODUCT, GENE-NAME
A4C51_RS13850	EG11310	A4C51_RS13850	ydbD	DUF2773 domain-containing protein	DUF2773 domain-containing protein YdbD	GO-TERMS, PRODUCT-SYNONYMS, PRODUCT, GENE-NAME
A4C51_RS13875	G6731	A4C51_RS13875	azoR	FMN-dependent NADH-azoreductase	FMN dependent NADH:quinone oxidoreductase	GO-TERMS, REACTIONS, PRODUCT-SYNONYMS, GENE-SYNONYMS, PRODUCT, GENE-NAME
A4C51_RS13880	G6732	A4C51_RS13880	hrpA			GO-TERMS, REACTIONS, PRODUCT-SYNONYMS, GENE-NAME
A4C51_RS13910	EG10035	A4C51_RS13910	aldA	aldehyde dehydrogenase	aldehyde dehydrogenase A	GO-TERMS, REACTIONS, PRODUCT-SYNONYMS, GENE-SYNONYMS, PRODUCT, GENE-NAME
A4C51_RS13920	EG10172	A4C51_RS13920	cybB	cytochrome b561	superoxide oxidase	GO-TERMS, REACTIONS, PRODUCT-SYNONYMS, PRODUCT, GENE-NAME
A4C51_RS13930	G0-9610	A4C51_RS13930	hokB	type I toxin-antitoxin system hok family toxin	toxin HokB	GO-TERMS, PRODUCT-SYNONYMS, GENE-SYNONYMS, PRODUCT, GENE-NAME
A4C51_RS13935	EG11018	A4C51_RS13935	trg	methyl-accepting chemotaxis protein	methyl-accepting chemotaxis protein Trg	GO-TERMS, COMPLEXES, PRODUCT-SYNONYMS, PRODUCT, GENE-NAME
A4C51_RS13940	G6737	A4C51_RS13940	ydcI	LysR family transcriptional regulator	DNA-binding transcriptional repressor YdcI	GO-TERMS, PRODUCT-SYNONYMS, PRODUCT, GENE-NAME
A4C51_RS13950	EG12859	mdoD	opgD			GO-TERMS, PRODUCT-SYNONYMS, GENE-SYNONYMS, GENE-NAME
A4C51_RS13975	EG11883	A4C51_RS13975	tehA	dicarboxylate transporter/tellurite-resistance protein TehA	tellurite resistance protein	GO-TERMS, REACTIONS, PRODUCT-SYNONYMS, PRODUCT, GENE-NAME
A4C51_RS13980	EG11884	A4C51_RS13980	tehB	tellurite resistance methyltransferase TehB	tellurite methyltransferase	GO-TERMS, REACTIONS, PRODUCT-SYNONYMS, PRODUCT, GENE-NAME
A4C51_RS13995	G6745	A4C51_RS13995	sutR	XRE family transcriptional regulator	DNA-binding transcriptional dual regulator SutR	GO-TERMS, PRODUCT-SYNONYMS, GENE-SYNONYMS, PRODUCT, GENE-NAME
A4C51_RS14000	G6746	A4C51_RS14000	rlhA	collagenase-like protease	23S rRNA 5-hydroxycytidine C2501 synthase	GO-TERMS, PRODUCT-SYNONYMS, GENE-SYNONYMS, PRODUCT, GENE-NAME
A4C51_RS14010	G0-10451	A4C51_RS14010	hicA	mRNA interferase HicA	toxin of the HicA-HicB toxin-antitoxin system	GO-TERMS, REACTIONS, PRODUCT-SYNONYMS, GENE-SYNONYMS, PRODUCT, GENE-NAME
A4C51_RS14015	G6749	A4C51_RS14015	hicB	antitoxin HicB	antitoxin of the HicA-HicB toxin-antitoxin system /  DNA-binding transcriptional repressor HicB	GO-TERMS, PRODUCT-SYNONYMS, GENE-SYNONYMS, PRODUCT, GENE-NAME
A4C51_RS14025	G6751	A4C51_RS14025	ydcS	transporter	putative ABC transporter periplasmic binding protein / polyhydroxybutyrate synthase	GO-TERMS, COMPLEXES, REACTIONS, PRODUCT-SYNONYMS, PRODUCT, GENE-NAME
A4C51_RS14030	G6752	A4C51_RS14030	ydcT	ABC transporter ATP-binding protein	putative ABC transporter ATP-binding protein YdcT	GO-TERMS, PRODUCT-SYNONYMS, PRODUCT, GENE-NAME
A4C51_RS14035	G6753	A4C51_RS14035	ydcU	ABC transporter permease	putative ABC transporter membrane subunit YdcU	GO-TERMS, PRODUCT-SYNONYMS, PRODUCT, GENE-NAME
A4C51_RS14040	G6754	A4C51_RS14040	ydcV	ABC transporter permease	putative ABC transporter membrane subunit YdcV	GO-TERMS, PRODUCT-SYNONYMS, PRODUCT, GENE-NAME
A4C51_RS14045	G6755	A4C51_RS14045	patD			GO-TERMS, REACTIONS, PRODUCT-SYNONYMS, GENE-SYNONYMS, PRODUCT, GENE-NAME
A4C51_RS14070	G6759	A4C51_RS14070	mnaT	L-amino acid N-acyltransferase MnaT	L-amino acid N-acyltransferase	REACTIONS, PRODUCT-SYNONYMS, GENE-SYNONYMS, PRODUCT, GENE-NAME
A4C51_RS14075	G6760	A4C51_RS14075	curA	NADP-dependent oxidoreductase	NADPH-dependent curcumin/dihydrocurcumin reductase	GO-TERMS, REACTIONS, PRODUCT-SYNONYMS, GENE-SYNONYMS, PRODUCT, GENE-NAME
A4C51_RS14080	G6761	A4C51_RS14080	mcbR	transcriptional regulator	DNA-binding transcriptional dual regulator McbR	GO-TERMS, PRODUCT-SYNONYMS, GENE-SYNONYMS, PRODUCT, GENE-NAME
A4C51_RS14135	EG11761	A4C51_RS14135	pptA			GO-TERMS, REACTIONS, PRODUCT-SYNONYMS, GENE-SYNONYMS, GENE-NAME
A4C51_RS14205	EG12713	A4C51_RS14205	yddG	drug/metabolite DMT transporter permease	amino acid exporter YddG	GO-TERMS, REACTIONS, PRODUCT-SYNONYMS, PRODUCT, GENE-NAME
A4C51_RS14220	EG11228	A4C51_RS14220	fdnH	formate dehydrogenase subunit beta	formate dehydrogenase N subunit beta	CPLX-RXNS, GO-TERMS, COMPLEXES, PRODUCT-SYNONYMS, PRODUCT, GENE-NAME
A4C51_RS14225	EG11229	A4C51_RS14225	fdnI	formate dehydrogenase nitrate-inducible cytochrome b556(Fdn) subunit	formate dehydrogenase N subunit gamma	GO-TERMS, PRODUCT-SYNONYMS, PRODUCT, GENE-NAME
A4C51_RS14230	G6774	A4C51_RS14230	yddM	addiction module antidote protein, HigA family	DNA-binding transcriptional regulator YddM	PRODUCT-SYNONYMS, PRODUCT, GENE-NAME
A4C51_RS14235	G6775	A4C51_RS14235	adhP	alcohol dehydrogenase AdhP	ethanol dehydrogenase / alcohol dehydrogenase	GO-TERMS, REACTIONS, PRODUCT-SYNONYMS, GENE-SYNONYMS, PRODUCT, GENE-NAME
A4C51_RS14240	EG10948	A4C51_RS14240	maeA	NAD-dependent malic enzyme	NAD+-dependent malate dehydrogenase	GO-TERMS, REACTIONS, PRODUCT-SYNONYMS, GENE-SYNONYMS, PRODUCT, GENE-NAME
A4C51_RS14250	G6776	A4C51_RS14250	bdm	protein bdm	biofilm-dependent modulation protein	GO-TERMS, PRODUCT-SYNONYMS, GENE-SYNONYMS, PRODUCT, GENE-NAME
A4C51_RS14255	EG10680	A4C51_RS14255	osmC	OsmC family peroxiredoxin	osmotically inducible peroxiredoxin OsmC	GO-TERMS, REACTIONS, PRODUCT-SYNONYMS, PRODUCT, GENE-NAME
A4C51_RS14285	G6782	A4C51_RS14285	ddpX			GO-TERMS, PRODUCT-SYNONYMS, GENE-SYNONYMS, PRODUCT, GENE-NAME
A4C51_RS14290	G6783	A4C51_RS14290	dosP	oxygen-sensing cyclic-di-GMP phosphodiesterase	oxygen-sensing c-di-GMP phosphodiesterase DosP	GO-TERMS, COMPLEXES, REACTIONS, PRODUCT-SYNONYMS, GENE-SYNONYMS, PRODUCT, GENE-NAME
A4C51_RS14295	G6784	A4C51_RS14295	dosC	diguanylate cyclase	diguanylate cyclase DosC	GO-TERMS, PRODUCT-SYNONYMS, GENE-SYNONYMS, PRODUCT, GENE-NAME
A4C51_RS14305	G6786	A4C51_RS14305	gadC	glutamate:gamma-aminobutyrate antiporter	L-glutamate:4-aminobutyrate antiporter	GO-TERMS, REACTIONS, PRODUCT-SYNONYMS, GENE-SYNONYMS, PRODUCT, GENE-NAME
A4C51_RS14310	EG11490	A4C51_RS14310	gadB	glutamate decarboxylase beta	glutamate decarboxylase B	GO-TERMS, REACTIONS, PRODUCT-SYNONYMS, PRODUCT, GENE-NAME
A4C51_RS14320	EG11744	A4C51_RS14320	pqqL	insulinase family protein	periplasmic metalloprotease	GO-TERMS, PRODUCT-SYNONYMS, GENE-SYNONYMS, PRODUCT, GENE-NAME
A4C51_RS14325	EG11743	A4C51_RS14325	yddB	TonB-dependent receptor	putative TonB-dependent receptor YddB	GO-TERMS, PRODUCT-SYNONYMS, PRODUCT, GENE-NAME
A4C51_RS14345	G6789	A4C51_RS14345	ydeO	transcriptional regulator	DNA-binding transcriptional dual regulator YdeO	GO-TERMS, PRODUCT-SYNONYMS, PRODUCT, GENE-NAME
A4C51_RS14350	G6790	A4C51_RS14350	safA	two-component-system connector protein SafA	two-component system connector SafA	GO-TERMS, PRODUCT-SYNONYMS, GENE-SYNONYMS, PRODUCT, GENE-NAME
A4C51_RS14355	G6791	A4C51_RS14355	ydeP	hypothetical protein	putative oxidoreductase YdeP	GO-TERMS, PRODUCT-SYNONYMS, PRODUCT, GENE-NAME
A4C51_RS14425	G6799	A4C51_RS14425	lsrR	LsrR family transcriptional regulator	DNA-binding transcriptional repressor LsrR	GO-TERMS, PRODUCT-SYNONYMS, GENE-SYNONYMS, PRODUCT, GENE-NAME
A4C51_RS14430	G6800	A4C51_RS14430	lsrA	autoinducer 2 import ATP-binding protein LsrA	Autoinducer-2 ABC transporter ATP binding subunit	CPLX-RXNS, COMPLEXES, PRODUCT-SYNONYMS, GENE-SYNONYMS, PRODUCT, GENE-NAME
A4C51_RS14435	G6801	A4C51_RS14435	lsrC	autoinducer 2 import system permease LsrC	Autoinducer-2 ABC transporter membrane subunit LsrC	GO-TERMS, REACTIONS, PRODUCT-SYNONYMS, GENE-SYNONYMS, PRODUCT, GENE-NAME
A4C51_RS14440	G6802	A4C51_RS14440	lsrD	autoinducer 2 import system permease LsrD	Autoinducer-2 ABC transporter membrane subunit LsrD	GO-TERMS, REACTIONS, PRODUCT-SYNONYMS, GENE-SYNONYMS, PRODUCT, GENE-NAME
A4C51_RS14445	G6803	A4C51_RS14445	lsrB	autoinducer 2 ABC transporter substrate-binding protein	Autoinducer-2 ABC transporter periplasmic binding protein	PRODUCT-SYNONYMS, GENE-SYNONYMS, PRODUCT, GENE-NAME
A4C51_RS14450	G6804	A4C51_RS14450	lsrF	3-hydroxy-5-phosphonooxypentane-2,4-dione thiolase LsrF	3-hydroxy-2,4-pentadione 5-phosphate thiolase	GO-TERMS, REACTIONS, PRODUCT-SYNONYMS, GENE-SYNONYMS, PRODUCT, GENE-NAME
A4C51_RS14455	G6805	A4C51_RS14455	lsrG	autoinducer 2-degrading protein LsrG	(4S)-4-hydroxy-5-phosphonooxypentane-2,3-dione isomerase	GO-TERMS, REACTIONS, PRODUCT-SYNONYMS, GENE-SYNONYMS, PRODUCT, GENE-NAME
A4C51_RS14460	G6806	A4C51_RS14460	tam			GO-TERMS, REACTIONS, PRODUCT-SYNONYMS, GENE-SYNONYMS, PRODUCT, GENE-NAME
A4C51_RS14475	EG11065	A4C51_RS14475	uxaB	altronate oxidoreductase	tagaturonate reductase	GO-TERMS, REACTIONS, PRODUCT-SYNONYMS, PRODUCT, GENE-NAME
A4C51_RS14480	G6808	A4C51_RS14480	dgcF	GGDEF domain-containing protein	putative diguanylate cyclase DgcF	GO-TERMS, PRODUCT-SYNONYMS, GENE-SYNONYMS, PRODUCT, GENE-NAME
A4C51_RS14490	G6810	A4C51_RS14490	glsB			GO-TERMS, REACTIONS, PRODUCT-SYNONYMS, GENE-SYNONYMS, GENE-NAME
A4C51_RS14495	G6811	A4C51_RS14495	sad	succinate semialdehyde dehydrogenase [NAD(P)+] Sad	succinate semialdehyde dehydrogenase (NAD(P)+) Sad	GO-TERMS, REACTIONS, PRODUCT-SYNONYMS, GENE-SYNONYMS, PRODUCT, GENE-NAME
A4C51_RS14515	EG11636	A4C51_RS14515	ydeA	sugar efflux transporter	L-arabinose exporter	GO-TERMS, REACTIONS, PRODUCT-SYNONYMS, PRODUCT, GENE-NAME
A4C51_RS14525	EG11435	A4C51_RS14525	marR	multiple antibiotic resistance transcriptional regulator MarR	DNA-binding transcriptional repressor MarR	GO-TERMS, PRODUCT-SYNONYMS, GENE-SYNONYMS, PRODUCT, GENE-NAME
A4C51_RS14530	EG11434	A4C51_RS14530	marA	MDR efflux pump AcrAB transcriptional activator MarA	DNA-binding transcriptional dual regulator MarA	GO-TERMS, PRODUCT-SYNONYMS, GENE-SYNONYMS, PRODUCT, GENE-NAME
A4C51_RS14540	EG11639	A4C51_RS14540	eamA	O-acetylserine/cysteine exporter	cysteine/O-acetylserine exporter EamA	GO-TERMS, REACTIONS, PRODUCT-SYNONYMS, GENE-SYNONYMS, PRODUCT, GENE-NAME
A4C51_RS14565	EG11643	A4C51_RS14565	dgcZ	diguanylate cyclase	diguanylate cyclase DgcZ	GO-TERMS, PRODUCT-SYNONYMS, GENE-SYNONYMS, PRODUCT, GENE-NAME
A4C51_RS14570	EG11644	A4C51_RS14570	ydeI	TIGR00156 family protein	BOF family protein YdeI	GO-TERMS, PRODUCT-SYNONYMS, PRODUCT, GENE-NAME
A4C51_RS14580	EG10212	A4C51_RS14580	dcp			GO-TERMS, REACTIONS, PRODUCT-SYNONYMS, GENE-NAME
A4C51_RS14585	EG12345	A4C51_RS14585	ydfG	NAD(P)-dependent oxidoreductase	3-hydroxy acid dehydrogenase YdfG	GO-TERMS, REACTIONS, PRODUCT-SYNONYMS, PRODUCT, GENE-NAME
A4C51_RS14590	G6814	A4C51_RS14590	ydfH	transcriptional regulator	DNA-binding transcriptional repressor YdfH	GO-TERMS, PRODUCT-SYNONYMS, PRODUCT, GENE-NAME
A4C51_RS14605	G6817	A4C51_RS14605	ydfJ	MFS transporter	putative transporter YdfJ	GO-TERMS, PRODUCT-SYNONYMS, GENE-SYNONYMS, PRODUCT, GENE-NAME
A4C51_RS15250	EG10226	A4C51_RS15250	dicA	transcriptional regulator	DNA-binding transcriptional dual regulator DicA	GO-TERMS, PRODUCT-SYNONYMS, GENE-SYNONYMS, PRODUCT, GENE-NAME
A4C51_RS15275	EG10227	A4C51_RS15275	dicB	cell division inhibition protein DicB	Qin prophage; cell division inhibition protein DicB	GO-TERMS, PRODUCT-SYNONYMS, GENE-SYNONYMS, PRODUCT, GENE-NAME
A4C51_RS15300	EG11124	A4C51_RS15300	ompW	outer membrane protein OmpW	outer membrane protein W	GO-TERMS, PRODUCT-SYNONYMS, GENE-SYNONYMS, PRODUCT, GENE-NAME
A4C51_RS15315	EG11121	A4C51_RS15315	yciA	acyl-CoA thioesterase	acyl-CoA thioesterase YciA	GO-TERMS, REACTIONS, PRODUCT-SYNONYMS, PRODUCT, GENE-NAME
A4C51_RS15340	EG11608	A4C51_RS15340	clsA			GO-TERMS, REACTIONS, PRODUCT-SYNONYMS, GENE-SYNONYMS, GENE-NAME
A4C51_RS15350	EG10678	A4C51_RS15350	oppF	oligopeptide transport ATP-binding protein OppF	murein tripeptide ABC transporter / oligopeptide ABC transporter ATP binding subunit OppF	CPLX-RXNS, GO-TERMS, COMPLEXES, PRODUCT-SYNONYMS, PRODUCT, GENE-NAME
A4C51_RS15355	EG10677			ABC transporter ATP-binding protein	murein tripeptide ABC transporter / oligopeptide ABC transporter ATP binding subunit OppD	GO-TERMS, PRODUCT-SYNONYMS, PRODUCT
A4C51_RS15360	EG10676	A4C51_RS15360	oppC	peptide ABC transporter permease	murein tripeptide ABC transporter / oligopeptide ABC transporter inner membrane subunit OppC	GO-TERMS, COMPLEXES, PRODUCT-SYNONYMS, PRODUCT, GENE-NAME
A4C51_RS15365	EG10675			peptide ABC transporter permease	murein tripeptide ABC transporter / oligopeptide ABC transporter inner membrane subunit OppB	GO-TERMS, PRODUCT-SYNONYMS, PRODUCT
A4C51_RS15370	EG10674	A4C51_RS15370	oppA	oligopeptide ABC transporter substrate-binding protein OppA	oligopeptide ABC transporter periplasmic binding protein	GO-TERMS, PRODUCT-SYNONYMS, PRODUCT, GENE-NAME
A4C51_RS15380	EG10031	A4C51_RS15380	adhE	bifunctional acetaldehyde-CoA/alcohol dehydrogenase	fused acetaldehyde-CoA dehydrogenase and iron-dependent alcohol dehydrogenasealdehyde/alcohol dehydrogenase AdhE	GO-TERMS, REACTIONS, PRODUCT-SYNONYMS, GENE-SYNONYMS, PRODUCT, GENE-NAME
A4C51_RS15385	EG10994	A4C51_RS15385	tdk	thymidine kinase	thymidine/deoxyuridine kinase	GO-TERMS, REACTIONS, PRODUCT-SYNONYMS, PRODUCT, GENE-NAME
A4C51_RS15390	EG10457	A4C51_RS15390	hns	DNA-binding protein H-NS	DNA-binding transcriptional dual regulator H-NS	GO-TERMS, PRODUCT-SYNONYMS, GENE-SYNONYMS, PRODUCT, GENE-NAME
A4C51_RS15395	EG11319	A4C51_RS15395	galU			GO-TERMS, REACTIONS, PRODUCT-SYNONYMS, GENE-SYNONYMS, PRODUCT, GENE-NAME
A4C51_RS15400	EG12121	A4C51_RS15400	rssB	two-component system response regulator RssB	regulator of RpoS	GO-TERMS, PRODUCT-SYNONYMS, GENE-SYNONYMS, PRODUCT, GENE-NAME
A4C51_RS15415	EG11819	A4C51_RS15415	purU			GO-TERMS, PRODUCT-SYNONYMS, GENE-SYNONYMS, GENE-NAME
A4C51_RS15450	EG10641	A4C51_RS15450	narJ	nitrate reductase molybdenum cofactor assembly chaperone NarJ	nitrate reductase 1 molybdenum cofactor assembly chaperone	GO-TERMS, PRODUCT-SYNONYMS, PRODUCT, GENE-NAME
A4C51_RS15475	EG10646	A4C51_RS15475	narX	nitrate/nitrite two-component system sensor histidine kinase NarX	sensory histidine kinase NarX	GO-TERMS, REACTIONS, PRODUCT-SYNONYMS, GENE-SYNONYMS, PRODUCT, GENE-NAME
A4C51_RS15480	EG10643	A4C51_RS15480	narL	DNA-binding response regulator	DNA-binding transcriptional dual regulator NarL	GO-TERMS, PRODUCT-SYNONYMS, GENE-SYNONYMS, PRODUCT, GENE-NAME
A4C51_RS15495	EG12403	A4C51_RS15495	chaC	transporter	glutathione-specific gamma-glutamylcyclotransferase	GO-TERMS, REACTIONS, PRODUCT-SYNONYMS, PRODUCT, GENE-NAME
A4C51_RS15505	EG11753	A4C51_RS15505	chaA	sodium-potassium/proton antiporter ChaA	Na+/K+:H+ antiporter ChaA	GO-TERMS, REACTIONS, PRODUCT-SYNONYMS, PRODUCT, GENE-NAME
A4C51_RS15520	EG10518	A4C51_RS15520	kdsA	2-dehydro-3-deoxyphosphooctonate aldolase	3-deoxy-D-manno-octulosonate 8-phosphate synthase	GO-TERMS, REACTIONS, PRODUCT-SYNONYMS, PRODUCT, GENE-NAME
A4C51_RS15535	EG12424	A4C51_RS15535	prmC	peptide chain release factor N(5)-glutamine methyltransferase	protein-(glutamine-N5) methyltransferase	GO-TERMS, REACTIONS, PRODUCT-SYNONYMS, GENE-SYNONYMS, PRODUCT, GENE-NAME
A4C51_RS15540	EG10761	A4C51_RS15540	prfA	peptide chain release factor 1	peptide chain release factor RF1	GO-TERMS, PRODUCT-SYNONYMS, GENE-SYNONYMS, PRODUCT, GENE-NAME
A4C51_RS15545	EG10427	A4C51_RS15545	hemA			GO-TERMS, PRODUCT-SYNONYMS, GENE-SYNONYMS, GENE-NAME
A4C51_RS15550	EG11293					GO-TERMS, PRODUCT-SYNONYMS, GENE-SYNONYMS
A4C51_RS15555	EG11294	A4C51_RS15555	ispE	4-diphosphocytidyl-2C-methyl-D-erythritol kinase	4-(cytidine 5'-diphospho)-2-C-methyl-D-erythritol kinase	GO-TERMS, REACTIONS, PRODUCT-SYNONYMS, GENE-SYNONYMS, PRODUCT, GENE-NAME
A4C51_RS15560	EG10774	A4C51_RS15560	prs	ribose-phosphate pyrophosphokinase	ribose-phosphate diphosphokinase	GO-TERMS, REACTIONS, PRODUCT-SYNONYMS, GENE-SYNONYMS, PRODUCT, GENE-NAME
A4C51_RS15565	EG12392	A4C51_RS15565	dauA	sodium-independent anion transporter	aerobic C4-dicarboxylate transporter DauA	GO-TERMS, REACTIONS, PRODUCT-SYNONYMS, GENE-SYNONYMS, PRODUCT, GENE-NAME
A4C51_RS15570	EG11533	A4C51_RS15570	ychH	membrane protein	stress-induced protein	GO-TERMS, PRODUCT-SYNONYMS, PRODUCT, GENE-NAME
A4C51_RS15575	EG10785	A4C51_RS15575	pth			GO-TERMS, REACTIONS, PRODUCT-SYNONYMS, GENE-SYNONYMS, GENE-NAME
A4C51_RS15580	EG11404	A4C51_RS15580	ychF	redox-regulated ATPase YchF	redox-responsive ATPase YchF	GO-TERMS, REACTIONS, PRODUCT-SYNONYMS, GENE-SYNONYMS, PRODUCT, GENE-NAME
A4C51_RS15595	G6628	A4C51_RS15595	dhaR	sigma-54-dependent Fis family transcriptional regulator	DNA-binding transcriptional dual regulator DhaR	GO-TERMS, PRODUCT-SYNONYMS, GENE-SYNONYMS, PRODUCT, GENE-NAME
A4C51_RS15600	G6627	A4C51_RS15600	dhaK	dihydroxyacetone kinase subunit DhaK	dihydroxyacetone kinase subunit K	CPLX-RXNS, GO-TERMS, COMPLEXES, PRODUCT-SYNONYMS, GENE-SYNONYMS, PRODUCT, GENE-NAME
A4C51_RS15605	G6626	A4C51_RS15605	dhaL			GO-TERMS, PRODUCT-SYNONYMS, GENE-SYNONYMS, GENE-NAME
A4C51_RS15610	EG12399	A4C51_RS15610	dhaM	dihydroxyacetone kinase subunit DhaM	dihydroxyacetone kinase subunit M	GO-TERMS, REACTIONS, PRODUCT-SYNONYMS, GENE-SYNONYMS, PRODUCT, GENE-NAME
A4C51_RS15660	G6622			murein transglycosylase	lytic murein transglycosylase E	GO-TERMS, REACTIONS, PRODUCT-SYNONYMS, GENE-SYNONYMS, PRODUCT
A4C51_RS15665	G6621	A4C51_RS15665	ldcA	murein tetrapeptide carboxypeptidase	murein L,D-carboxypeptidase	GO-TERMS, REACTIONS, PRODUCT-SYNONYMS, GENE-SYNONYMS, PRODUCT, GENE-NAME
A4C51_RS15675	EG11408	A4C51_RS15675	dadX	alanine racemase catabolic	alanine racemase 2	GO-TERMS, REACTIONS, PRODUCT-SYNONYMS, GENE-SYNONYMS, PRODUCT, GENE-NAME
A4C51_RS15680	EG11407	A4C51_RS15680	dadA	D-amino acid dehydrogenase small subunit	D-amino acid dehydrogenase	GO-TERMS, REACTIONS, PRODUCT-SYNONYMS, GENE-SYNONYMS, PRODUCT, GENE-NAME
A4C51_RS15690	EG10281	A4C51_RS15690	fadR	fatty acid metabolism transcriptional regulator FadR	DNA-binding transcriptional dual regulator FadR	GO-TERMS, PRODUCT-SYNONYMS, GENE-SYNONYMS, PRODUCT, GENE-NAME
A4C51_RS15695	EG11392	A4C51_RS15695	nhaB	Na+/H+ antiporter NhaB	Na+:H+ antiporter NhaB	GO-TERMS, REACTIONS, PRODUCT-SYNONYMS, PRODUCT, GENE-NAME
A4C51_RS15700	EG11393	A4C51_RS15700	dsbB	disulfide bond formation protein B	protein thiol:quinone oxidoreductase DsbB	GO-TERMS, REACTIONS, PRODUCT-SYNONYMS, GENE-SYNONYMS, PRODUCT, GENE-NAME
A4C51_RS15705	EG11056	A4C51_RS15705	umuC	DNA polymerase V subunit UmuC	DNA polymerase V catalytic protein	CPLX-RXNS, GO-TERMS, COMPLEXES, REACTIONS, PRODUCT-SYNONYMS, GENE-SYNONYMS, PRODUCT, GENE-NAME
A4C51_RS15710	EG11057	A4C51_RS15710	umuD	protein UmuD	DNA polymerase V protein UmuD	GO-TERMS, PRODUCT-SYNONYMS, PRODUCT, GENE-NAME
A4C51_RS15715	G6619	A4C51_RS15715	hlyE			GO-TERMS, PRODUCT-SYNONYMS, GENE-SYNONYMS, GENE-NAME
A4C51_RS15740	G6615	A4C51_RS15740	pliG	hypothetical protein	inhibitor of g-type lysozyme	GO-TERMS, PRODUCT-SYNONYMS, GENE-SYNONYMS, PRODUCT, GENE-NAME
A4C51_RS15750	EG10596	A4C51_RS15750	minC	septum site-determining protein MinC	Z-ring positioning protein MinC	GO-TERMS, COMPLEXES, PRODUCT-SYNONYMS, GENE-SYNONYMS, PRODUCT, GENE-NAME
A4C51_RS15755	EG10597	A4C51_RS15755	minD	septum site-determining protein MinD	Z-ring positioning protein MinD	GO-TERMS, PRODUCT-SYNONYMS, GENE-SYNONYMS, PRODUCT, GENE-NAME
A4C51_RS15760	EG10598	A4C51_RS15760	minE	cell division topological specificity factor	Z-ring positioning protein MinE	GO-TERMS, PRODUCT-SYNONYMS, GENE-SYNONYMS, PRODUCT, GENE-NAME
A4C51_RS15820	G0-10261	A4C51_RS15820	ymgF	hypothetical protein	inner membrane protein YmgF	GO-TERMS, PRODUCT-SYNONYMS, PRODUCT, GENE-NAME
A4C51_RS15835	G6606	A4C51_RS15835	ariR	two-component-system connector protein AriR	putative two-component system connector protein AriR	GO-TERMS, PRODUCT-SYNONYMS, GENE-SYNONYMS, PRODUCT, GENE-NAME
A4C51_RS15845	G6604	A4C51_RS15845	ycgZ	two-component-system connector protein YcgZ	putative two-component system connector protein YcgZ	GO-TERMS, PRODUCT-SYNONYMS, PRODUCT, GENE-NAME
A4C51_RS15850	G6603	A4C51_RS15850	bluF	diguanylate phosphodiesterase	blue light- and temperature-regulated antirepressor BluF	GO-TERMS, PRODUCT-SYNONYMS, GENE-SYNONYMS, PRODUCT, GENE-NAME
A4C51_RS15855	G6602	A4C51_RS15855	bluR	helix-turn-helix-type transcriptional regulator	DNA-binding transcriptional repressor BluR	GO-TERMS, PRODUCT-SYNONYMS, GENE-SYNONYMS, PRODUCT, GENE-NAME
A4C51_RS15870	G6600	A4C51_RS15870	iraM	anti-adapter protein IraM	anti-adaptor protein IraM, inhibitor of sigmaS proteolysis	GO-TERMS, PRODUCT-SYNONYMS, GENE-SYNONYMS, PRODUCT, GENE-NAME
A4C51_RS15885	EG10673	A4C51_RS15885	ompT	protease 7	DLP12 prophage; protease 7	GO-TERMS, REACTIONS, PRODUCT-SYNONYMS, PRODUCT, GENE-NAME
A4C51_RS16125	EG10629	A4C51_RS16125	emrE	multidrug SMR transporter	DLP12 prophage; multidrug/betaine/choline efflux transporter EmrE	GO-TERMS, REACTIONS, PRODUCT-SYNONYMS, GENE-SYNONYMS, PRODUCT, GENE-NAME
A4C51_RS16155	EG10489	A4C51_RS16155	icd	NADP-dependent isocitrate dehydrogenase	isocitrate dehydrogenase	GO-TERMS, REACTIONS, PRODUCT-SYNONYMS, GENE-SYNONYMS, PRODUCT, GENE-NAME
A4C51_RS16160	G6581	A4C51_RS16160	rluE	23S rRNA pseudouridine synthase E	23S rRNA pseudouridine2457 synthase	GO-TERMS, REACTIONS, PRODUCT-SYNONYMS, GENE-SYNONYMS, PRODUCT, GENE-NAME
A4C51_RS16165	G6580	A4C51_RS16165	nudJ	NUDIX hydrolase	phosphatase NudJ	GO-TERMS, REACTIONS, PRODUCT-SYNONYMS, GENE-SYNONYMS, PRODUCT, GENE-NAME
A4C51_RS16170	EG11344	A4C51_RS16170	mnmA	tRNA 2-thiouridine(34) synthase MnmA	tRNA-specific 2-thiouridylase	GO-TERMS, REACTIONS, PRODUCT-SYNONYMS, GENE-SYNONYMS, PRODUCT, GENE-NAME
A4C51_RS16175	EG11345	A4C51_RS16175	hflD	lysogenization protein HflD	lysogenization regulator	GO-TERMS, PRODUCT-SYNONYMS, GENE-SYNONYMS, PRODUCT, GENE-NAME
A4C51_RS16180	EG11314	A4C51_RS16180	purB			GO-TERMS, REACTIONS, PRODUCT-SYNONYMS, GENE-SYNONYMS, GENE-NAME
A4C51_RS16185	EG10731	A4C51_RS16185	phoP	two-component system response regulator PhoP	DNA-binding transcriptional dual regulator PhoP	GO-TERMS, PRODUCT-SYNONYMS, PRODUCT, GENE-NAME
A4C51_RS16190	EG10732	A4C51_RS16190	phoQ	two-component system sensor histidine kinase PhoQ	sensor histidine kinase PhoQ	GO-TERMS, PRODUCT, GENE-NAME
A4C51_RS16285	EG11430	A4C51_RS16285	roxA	50S ribosomal protein L16 arginine hydroxylase	ribosomal protein-arginine oxygenase	GO-TERMS, REACTIONS, PRODUCT-SYNONYMS, GENE-SYNONYMS, PRODUCT, GENE-NAME
A4C51_RS16290	EG11549	A4C51_RS16290	pepT			GO-TERMS, REACTIONS, PRODUCT-SYNONYMS, GENE-NAME
A4C51_RS16300	EG10749	A4C51_RS16300	potA	Fe3+/spermidine/putrescine ABC transporter ATP-binding protein	spermidine preferential ABC transporter ATP binding subunit	CPLX-RXNS, GO-TERMS, COMPLEXES, REACTIONS, PRODUCT, GENE-NAME
A4C51_RS16305	EG10750	A4C51_RS16305	potB	spermidine/putrescine ABC transporter permease PotB	spermidine preferential ABC transporter membrane subunit PotB	GO-TERMS, REACTIONS, PRODUCT, GENE-NAME
A4C51_RS16630	G6681	A4C51_RS16630	ydaS	transcriptional regulator	Rac prophage; toxin YdaS	GO-TERMS, PRODUCT-SYNONYMS, PRODUCT, GENE-NAME
A4C51_RS16635	G6680	A4C51_RS16635	racR	hypothetical protein	Rac prophage; DNA-binding transcriptional repressor RacR	GO-TERMS, PRODUCT-SYNONYMS, GENE-SYNONYMS, PRODUCT, GENE-NAME
A4C51_RS16650	EG10227	A4C51_RS16650	dicB	cell division inhibition protein DicB	Qin prophage; cell division inhibition protein DicB	GO-TERMS, PRODUCT-SYNONYMS, GENE-SYNONYMS, PRODUCT, GENE-NAME
A4C51_RS16675	EG10751	A4C51_RS16675	potC	spermidine/putrescine ABC transporter permease	spermidine preferential ABC transporter membrane subunit PotC	GO-TERMS, COMPLEXES, PRODUCT, GENE-NAME
A4C51_RS16680	EG10752	A4C51_RS16680	potD	spermidine/putrescine ABC transporter substrate-binding protein PotD	spermidine preferential ABC transporter periplasmic binding protein	GO-TERMS, PRODUCT, GENE-NAME
A4C51_RS16690	G6576	A4C51_RS16690	nagK			GO-TERMS, REACTIONS, PRODUCT-SYNONYMS, GENE-SYNONYMS, PRODUCT, GENE-NAME
A4C51_RS16695	G6575	A4C51_RS16695	lolE	lipoprotein-releasing ABC transporter permease subunit LolE	lipoprotein release complex - inner membrane subunit	GO-TERMS, COMPLEXES, PRODUCT-SYNONYMS, GENE-SYNONYMS, PRODUCT, GENE-NAME
A4C51_RS16700	G6574			lipoprotein-releasing system ATP-binding protein LolD	lipoprotein release complex - ATP binding subunit	GO-TERMS, PRODUCT-SYNONYMS, GENE-SYNONYMS, PRODUCT
A4C51_RS16705	G6573	A4C51_RS16705	lolC	lipoprotein-releasing system protein LolC	lipoprotein release complex - inner membrane subunit	GO-TERMS, PRODUCT-SYNONYMS, GENE-SYNONYMS, PRODUCT, GENE-NAME
A4C51_RS16715	EG11619	A4C51_RS16715	mfd			GO-TERMS, PRODUCT-SYNONYMS, GENE-NAME
A4C51_RS16720	G6571	A4C51_RS16720	ldtC	LysM peptidoglycan-binding domain-containing protein	L,D-transpeptidase LdtC	GO-TERMS, REACTIONS, PRODUCT-SYNONYMS, GENE-SYNONYMS, PRODUCT, GENE-NAME
A4C51_RS16725	G6570	A4C51_RS16725	bhsA	multiple stress resistance protein BhsA	DUF1471 domain-containing multiple stress resistance outer membrane protein BhsA	GO-TERMS, PRODUCT-SYNONYMS, GENE-SYNONYMS, PRODUCT, GENE-NAME
A4C51_RS16730	G6569	A4C51_RS16730	comR	TetR/AcrR family transcriptional regulator	DNA-binding transcriptional repressor ComR	GO-TERMS, PRODUCT-SYNONYMS, GENE-SYNONYMS, PRODUCT, GENE-NAME
A4C51_RS16735	EG12444	A4C51_RS16735	ycfJ	glycine zipper 2TM domain-containing protein	PF05433 family protein YcfJ	GO-TERMS, PRODUCT-SYNONYMS, PRODUCT, GENE-NAME
A4C51_RS16740	EG10649	A4C51_RS16740	ndh	NAD(P)/FAD-dependent oxidoreductase	NADH:quinone oxidoreductase II	GO-TERMS, REACTIONS, PRODUCT-SYNONYMS, PRODUCT, GENE-NAME
A4C51_RS16750	G6567	A4C51_RS16750	nagZ	beta-hexosaminidase	beta-N-acetylhexosaminidase	GO-TERMS, REACTIONS, PRODUCT-SYNONYMS, GENE-SYNONYMS, PRODUCT, GENE-NAME
A4C51_RS16755	G6566	A4C51_RS16755	thiK			GO-TERMS, PRODUCT-SYNONYMS, GENE-SYNONYMS, GENE-NAME
A4C51_RS16760	G6565	A4C51_RS16760	lpoB	penicillin-binding protein activator LpoB	outer membrane lipoprotein - activator of MrcB activity	GO-TERMS, PRODUCT-SYNONYMS, GENE-SYNONYMS, PRODUCT, GENE-NAME
A4C51_RS16770	EG12172	A4C51_RS16770	hinT	histidine triad nucleotide-binding protein	purine nucleoside phosphoramidase	GO-TERMS, REACTIONS, PRODUCT-SYNONYMS, GENE-SYNONYMS, PRODUCT, GENE-NAME
A4C51_RS16775	EG10306	A4C51_RS16775	fhuE	TonB-dependent siderophore receptor	ferric coprogen/ferric rhodotorulic acid outer membrane transporter	CPLX-RXNS, GO-TERMS, COMPLEXES, PRODUCT-SYNONYMS, PRODUCT, GENE-NAME
A4C51_RS16780	EG10787	A4C51_RS16780	ptsG	PTS glucose EIICB component	glucose-specific PTS enzyme IIBC component	GO-TERMS, REACTIONS, PRODUCT-SYNONYMS, GENE-SYNONYMS, PRODUCT, GENE-NAME
A4C51_RS16790	EG11500	A4C51_RS16790	holB			GO-TERMS, COMPLEXES, REACTIONS, PRODUCT-SYNONYMS, PRODUCT, GENE-NAME
A4C51_RS16795	EG12302	A4C51_RS16795	tmk	thymidylate kinase	dTMP kinase	GO-TERMS, REACTIONS, PRODUCT-SYNONYMS, GENE-SYNONYMS, PRODUCT, GENE-NAME
A4C51_RS16800	EG11494	A4C51_RS16800	mltG	cell division protein YceG	endolytic murein transglycosylase	GO-TERMS, REACTIONS, PRODUCT-SYNONYMS, GENE-SYNONYMS, PRODUCT, GENE-NAME
A4C51_RS16805	EG11493	A4C51_RS16805	pabC			GO-TERMS, PRODUCT-SYNONYMS, GENE-NAME
A4C51_RS16810	EG12606	A4C51_RS16810	fabF	beta-ketoacyl-[acyl-carrier-protein] synthase II	3-oxoacyl-[acyl carrier protein] synthase 2	GO-TERMS, REACTIONS, PRODUCT-SYNONYMS, GENE-SYNONYMS, PRODUCT, GENE-NAME
A4C51_RS16815	EG50003	A4C51_RS16815	acpP			GO-TERMS, REACTIONS, PRODUCT-SYNONYMS, GENE-NAME
A4C51_RS16820	EG11318			3-oxoacyl-ACP reductase FabG	3-oxoacyl-[acyl-carrier-protein] reductase FabG	GO-TERMS, REACTIONS, PRODUCT-SYNONYMS, PRODUCT
A4C51_RS16825	EG11317	A4C51_RS16825	fabD	malonyl CoA-ACP transacylase	[acyl-carrier-protein] S-malonyltransferase	GO-TERMS, REACTIONS, PRODUCT-SYNONYMS, GENE-SYNONYMS, PRODUCT, GENE-NAME
A4C51_RS16830	EG10277	A4C51_RS16830	fabH	3-oxoacyl-ACP synthase III	3-oxoacyl-[acyl carrier protein] synthase 3	GO-TERMS, REACTIONS, PRODUCT-SYNONYMS, PRODUCT, GENE-NAME
A4C51_RS16835	EG11437	A4C51_RS16835	plsX	phosphate acyltransferase	putative phosphate acyltransferase	GO-TERMS, REACTIONS, PRODUCT-SYNONYMS, PRODUCT, GENE-NAME
A4C51_RS16850	EG11438	A4C51_RS16850	yceF	septum formation inhibitor Maf	m7GTP pyrophosphatase	GO-TERMS, REACTIONS, PRODUCT-SYNONYMS, PRODUCT, GENE-NAME
A4C51_RS16855	EG11118	A4C51_RS16855	rluC	ribosomal large subunit pseudouridine synthase C	23S rRNA pseudouridine955/2504/2580 synthase	GO-TERMS, REACTIONS, PRODUCT-SYNONYMS, GENE-SYNONYMS, PRODUCT, GENE-NAME
A4C51_RS16865	EG10859	A4C51_RS16865	rne			GO-TERMS, REACTIONS, PRODUCT-SYNONYMS, GENE-SYNONYMS, GENE-NAME
A4C51_RS16870	EG11545			flagellar hook-filament junction protein FlgL	flagellar hook-filament junction protein 2	COMPLEXES, PRODUCT-SYNONYMS, GENE-SYNONYMS, PRODUCT
A4C51_RS16875	EG11967	A4C51_RS16875	flgK	flagellar hook-associated protein FlgK	flagellar hook-filament junction protein 1	GO-TERMS, PRODUCT-SYNONYMS, GENE-SYNONYMS, PRODUCT, GENE-NAME
A4C51_RS16880	G366	A4C51_RS16880	flgJ	flagellar assembly peptidoglycan hydrolase FlgJ	putative peptidoglycan hydrolase FlgJ	GO-TERMS, PRODUCT-SYNONYMS, GENE-SYNONYMS, PRODUCT, GENE-NAME
A4C51_RS16885	G365					GO-TERMS, COMPLEXES, PRODUCT-SYNONYMS, GENE-SYNONYMS
A4C51_RS16890	G364	A4C51_RS16890	flgH	flagellar basal body L-ring protein FlgH	flagellar L-ring protein	GO-TERMS, REACTIONS, PRODUCT-SYNONYMS, GENE-SYNONYMS, PRODUCT, GENE-NAME
A4C51_RS16895	G363	A4C51_RS16895	flgG	flagellar basal body rod protein FlgG	flagellar basal-body rod protein FlgG	GO-TERMS, PRODUCT-SYNONYMS, GENE-SYNONYMS, PRODUCT, GENE-NAME
A4C51_RS16900	G362			flagellar basal body rod protein FlgF	flagellar basal-body rod protein FlgF	GO-TERMS, PRODUCT-SYNONYMS, GENE-SYNONYMS, PRODUCT
A4C51_RS16905	G361					GO-TERMS, PRODUCT-SYNONYMS, GENE-SYNONYMS
A4C51_RS16915	G359	A4C51_RS16915	flgC	flagellar basal body rod protein FlgC	flagellar basal-body rod protein FlgC	GO-TERMS, PRODUCT-SYNONYMS, GENE-SYNONYMS, PRODUCT, GENE-NAME
A4C51_RS16920	G358			flagellar basal body rod protein FlgB	flagellar basal-body rod protein FlgB	GO-TERMS, PRODUCT-SYNONYMS, GENE-SYNONYMS, PRODUCT
A4C51_RS16925	G357	A4C51_RS16925	flgA			GO-TERMS, PRODUCT-SYNONYMS, GENE-SYNONYMS, GENE-NAME
A4C51_RS16930	G369	A4C51_RS16930	flgM	anti-sigma-28 factor FlgM	anti-sigma factor for FliA (sigma28)	GO-TERMS, PRODUCT-SYNONYMS, PRODUCT, GENE-NAME
A4C51_RS16940	G6561	A4C51_RS16940	murJ			GO-TERMS, REACTIONS, PRODUCT-SYNONYMS, GENE-SYNONYMS, GENE-NAME
A4C51_RS16955	EG10851	A4C51_RS16955	rimJ	30S ribosomal protein S5 alanine N-acetyltransferase	ribosomal-protein-S5-alanine N-acetyltransferase	GO-TERMS, REACTIONS, PRODUCT-SYNONYMS, GENE-SYNONYMS, PRODUCT, GENE-NAME
A4C51_RS16965	EG12688	A4C51_RS16965	grxB	glutaredoxin 2	reduced glutaredoxin 2	GO-TERMS, REACTIONS, PRODUCT-SYNONYMS, PRODUCT, GENE-NAME
A4C51_RS16975	EG10806	A4C51_RS16975	pyrC			GO-TERMS, PRODUCT-SYNONYMS, GENE-NAME
A4C51_RS16980	G6558	A4C51_RS16980	dinI	DNA-damage-inducible protein I	DNA damage-inducible protein I	GO-TERMS, PRODUCT-SYNONYMS, PRODUCT, GENE-NAME
A4C51_RS16985	G6557			biofilm formation regulatory protein BssS	regulator of biofilm formation	GO-TERMS, PRODUCT-SYNONYMS, GENE-SYNONYMS, PRODUCT
A4C51_RS16990	G6556	A4C51_RS16990	solA			GO-TERMS, REACTIONS, PRODUCT-SYNONYMS, PRODUCT, GENE-NAME
A4C51_RS16995	G6555	A4C51_RS16995	yceO	DUF2770 domain-containing protein	DUF2770 domain-containing protein YceO	GO-TERMS, PRODUCT-SYNONYMS, PRODUCT, GENE-NAME
A4C51_RS17010	EG11116	A4C51_RS17010	trhO	rhodanese domain-containing protein	tRNA U34 hydroxylase TrhO	GO-TERMS, REACTIONS, PRODUCT-SYNONYMS, GENE-SYNONYMS, PRODUCT, GENE-NAME
A4C51_RS17015	EG10464	A4C51_RS17015	lpxL	lipid A biosynthesis lauroyltransferase	lauroyl acyltransferase	GO-TERMS, REACTIONS, PRODUCT-SYNONYMS, GENE-SYNONYMS, PRODUCT, GENE-NAME
A4C51_RS17040	EG11886	A4C51_RS17040	opgH	glucan biosynthesis protein H	osmoregulated periplasmic glucans (OPGs) biosynthesis protein H	GO-TERMS, PRODUCT-SYNONYMS, GENE-SYNONYMS, PRODUCT, GENE-NAME
A4C51_RS17045	EG11885	mdoG	opgG	glucan biosynthesis protein G	osmoregulated periplasmic glucans (OPGs) biosynthesis protein G	GO-TERMS, PRODUCT-SYNONYMS, GENE-SYNONYMS, PRODUCT, GENE-NAME
A4C51_RS17055	G6552	A4C51_RS17055	opgC	glucan biosynthesis protein C	protein required for succinyl modification of osmoregulated periplasmic glucans	GO-TERMS, PRODUCT-SYNONYMS, GENE-SYNONYMS, PRODUCT, GENE-NAME
A4C51_RS17060	G6551	A4C51_RS17060	clsC			GO-TERMS, REACTIONS, PRODUCT-SYNONYMS, GENE-SYNONYMS, GENE-NAME
A4C51_RS17065	G6550	A4C51_RS17065	ymdB	O-acetyl-ADP-ribose deacetylase	2'-O-acetyl-ADP-ribose deacetylase, regulator of RNase III activity	GO-TERMS, REACTIONS, PRODUCT-SYNONYMS, PRODUCT, GENE-NAME
A4C51_RS17080	EG11489			major curlin subunit	curlin, major subunit	GO-TERMS, PRODUCT-SYNONYMS, PRODUCT
A4C51_RS17085	G6547			minor curlin subunit	curlin, minor subunit	GO-TERMS, PRODUCT-SYNONYMS, PRODUCT
A4C51_RS17095	G6546	A4C51_RS17095	csgD	transcriptional regulator CsgD	DNA-binding transcriptional dual regulator CsgD	GO-TERMS, PRODUCT-SYNONYMS, PRODUCT, GENE-NAME
A4C51_RS17100	G6545	A4C51_RS17100	csgE	curli production assembly/transport component CsgE	curli assembly component CsgE	GO-TERMS, PRODUCT-SYNONYMS, PRODUCT, GENE-NAME
A4C51_RS17105	G6544	A4C51_RS17105	csgF	curli production assembly/transport component CsgF	curli assembly component CsgF	CPLX-RXNS, GO-TERMS, COMPLEXES, PRODUCT-SYNONYMS, PRODUCT, GENE-NAME
A4C51_RS17110	G6543	A4C51_RS17110	csgG	curli production assembly/transport component CsgG	curli secretion channel	GO-TERMS, PRODUCT-SYNONYMS, PRODUCT, GENE-NAME
A4C51_RS17130	G6539	A4C51_RS17130	ghrA			GO-TERMS, REACTIONS, PRODUCT-SYNONYMS, GENE-SYNONYMS, GENE-NAME
A4C51_RS17850	G6532	A4C51_RS17850	dgcT	GGDEF domain-containing protein	probable diguanylate cyclase DgcT	GO-TERMS, REACTIONS, PRODUCT-SYNONYMS, GENE-SYNONYMS, PRODUCT, GENE-NAME
A4C51_RS17855	G6531	A4C51_RS17855	pgaA	poly-beta-1,6 N-acetyl-D-glucosamine export porin PgaA	partially deacetylated poly-beta-1,6-N-acetyl-D-glucosamine outer membrane porin	GO-TERMS, REACTIONS, PRODUCT-SYNONYMS, GENE-SYNONYMS, PRODUCT, GENE-NAME
A4C51_RS17860	G6530			poly-beta-1,6-N-acetyl-D-glucosamine N-deacetylase PgaB	poly-beta-1,6-N-acetyl-D-glucosamine N-deacetylase and beta-1,6 glycoside hydrolase	GO-TERMS, REACTIONS, PRODUCT-SYNONYMS, GENE-SYNONYMS, PRODUCT
A4C51_RS17865	G6529	A4C51_RS17865	pgaC	poly-beta-1,6 N-acetyl-D-glucosamine synthase	poly-N-acetyl-D-glucosamine synthase subunit PgaC	CPLX-RXNS, GO-TERMS, COMPLEXES, PRODUCT-SYNONYMS, GENE-SYNONYMS, PRODUCT, GENE-NAME
A4C51_RS17870	G6528	A4C51_RS17870	pgaD	poly-beta-1,6-N-acetyl-D-glucosamine biosynthesis protein PgaD	poly-N-acetyl-D-glucosamine synthase subunit PgaD	GO-TERMS, PRODUCT-SYNONYMS, GENE-SYNONYMS, PRODUCT, GENE-NAME
A4C51_RS17885	EG11735	A4C51_RS17885	efeB	deferrochelatase/peroxidase EfeB	heme-containing peroxidase/deferrochelatase	GO-TERMS, REACTIONS, PRODUCT-SYNONYMS, GENE-SYNONYMS, PRODUCT, GENE-NAME
A4C51_RS17910	EG10802	A4C51_RS17910	putP	sodium/proline symporter PutP	proline:Na+ symporter	GO-TERMS, REACTIONS, PRODUCT-SYNONYMS, GENE-SYNONYMS, PRODUCT, GENE-NAME
A4C51_RS17920	EG10801			trifunctional transcriptional regulator/proline dehydrogenase/L-glutamate gamma-semialdehyde dehydrogenase	fused DNA-binding transcriptional repressor / proline dehydrogenase / 1-pyrroline-5-carboxylate dehydrogenase PutA	GO-TERMS, REACTIONS, PRODUCT-SYNONYMS, GENE-SYNONYMS, PRODUCT
A4C51_RS17925	EG12301	A4C51_RS17925	rutR	transcriptional regulator	DNA-binding transcriptional dual regulator RutR	GO-TERMS, PRODUCT-SYNONYMS, GENE-SYNONYMS, PRODUCT, GENE-NAME
A4C51_RS17930	G6523	A4C51_RS17930	rutA	pyrimidine monooxygenase	pyrimidine monooxygenase RutA	GO-TERMS, REACTIONS, PRODUCT-SYNONYMS, GENE-SYNONYMS, PRODUCT, GENE-NAME
A4C51_RS17935	G6522	A4C51_RS17935	rutB	peroxyureidoacrylate/ureidoacrylate amidohydrolase RutB	peroxyureidoacrylate/ureidoacrylate amidohydrolase	GO-TERMS, REACTIONS, PRODUCT-SYNONYMS, GENE-SYNONYMS, PRODUCT, GENE-NAME
A4C51_RS17940	G6521	A4C51_RS17940	rutC	aminoacrylate peracid reductase	putative aminoacrylate peracid reductase RutC	GO-TERMS, REACTIONS, PRODUCT-SYNONYMS, GENE-SYNONYMS, PRODUCT, GENE-NAME
A4C51_RS17945	G6520	A4C51_RS17945	rutD	acetyltransferase	putative aminoacrylate hydrolase RutD	GO-TERMS, REACTIONS, PRODUCT-SYNONYMS, GENE-SYNONYMS, PRODUCT, GENE-NAME
A4C51_RS17950	G6519	A4C51_RS17950	rutE	nitroreductase family protein	putative malonic semialdehyde reductase	GO-TERMS, PRODUCT-SYNONYMS, GENE-SYNONYMS, PRODUCT, GENE-NAME
A4C51_RS17955	G6518	A4C51_RS17955	rutF	FMN reductase	flavin reductase	GO-TERMS, REACTIONS, PRODUCT-SYNONYMS, GENE-SYNONYMS, PRODUCT, GENE-NAME
A4C51_RS17960	G6517	A4C51_RS17960	rutG	pyrimidine utilization transport protein G	pyrimidine:H+ symporter	GO-TERMS, REACTIONS, PRODUCT-SYNONYMS, GENE-SYNONYMS, PRODUCT, GENE-NAME
A4C51_RS17965	EG11540	A4C51_RS17965	wrbA	NAD(P)H dehydrogenase (quinone)	NAD(P)H:quinone oxidoreductase	GO-TERMS, REACTIONS, PRODUCT-SYNONYMS, PRODUCT, GENE-NAME
A4C51_RS17975	EG10033	A4C51_RS17975	agp	bifunctional glucose-1-phosphatase/inositol phosphatase	glucose-1-phosphatase	GO-TERMS, REACTIONS, PRODUCT-SYNONYMS, PRODUCT, GENE-NAME
A4C51_RS17985	EG12193	A4C51_RS17985	cbpA			GO-TERMS, PRODUCT-SYNONYMS, GENE-NAME
A4C51_RS17990	EG12194	A4C51_RS17990	cbpM	chaperone modulatory protein CbpM	chaperone modulator CbpM	GO-TERMS, PRODUCT-SYNONYMS, GENE-SYNONYMS, PRODUCT, GENE-NAME
A4C51_RS17995	EG12195	A4C51_RS17995	torD	molecular chaperone TorD	trimethylamine-N-oxide reductase-specific chaperone	GO-TERMS, PRODUCT-SYNONYMS, PRODUCT, GENE-NAME
A4C51_RS18000	EG11814	A4C51_RS18000	torA	trimethylamine-N-oxide reductase TorA	trimethylamine N-oxide reductase 1	CPLX-RXNS, GO-TERMS, COMPLEXES, REACTIONS, PRODUCT-SYNONYMS, PRODUCT, GENE-NAME
A4C51_RS18005	EG11815	A4C51_RS18005	torC	pentaheme c-type cytochrome TorC	cytochrome c menaquinol dehydrogenase TorC	GO-TERMS, PRODUCT-SYNONYMS, PRODUCT, GENE-NAME
A4C51_RS18010	EG12615	A4C51_RS18010	torR	two-component system response regulator TorR	DNA-binding transcriptional dual regulator TorR	GO-TERMS, PRODUCT-SYNONYMS, PRODUCT, GENE-NAME
A4C51_RS18015	G6515	A4C51_RS18015	torT	TMAO reductase system periplasmic protein TorT	periplasmic trimethylamine-N-oxide binding protein	GO-TERMS, PRODUCT-SYNONYMS, GENE-SYNONYMS, PRODUCT, GENE-NAME
A4C51_RS18020	G6514	A4C51_RS18020	torS	hybrid sensor histidine kinase/response regulator	sensory histidine kinase TorS	GO-TERMS, PRODUCT-SYNONYMS, GENE-SYNONYMS, PRODUCT, GENE-NAME
A4C51_RS18035	G6511	A4C51_RS18035	cspG	cold-shock protein CspG	cold shock protein CspG	GO-TERMS, PRODUCT-SYNONYMS, PRODUCT, GENE-NAME
A4C51_RS18070	G6503	A4C51_RS18070	etp	protein-tyrosine-phosphatase	phosphotyrosine-protein phosphatase Etp	GO-TERMS, REACTIONS, PRODUCT-SYNONYMS, GENE-SYNONYMS, PRODUCT, GENE-NAME
A4C51_RS18075	EG11826	A4C51_RS18075	etk	tyrosine-protein kinase etk	protein-tyrosine kinase Etk	GO-TERMS, REACTIONS, PRODUCT-SYNONYMS, GENE-SYNONYMS, PRODUCT, GENE-NAME
A4C51_RS18080	EG10049	A4C51_RS18080	appA	phytase AppA	periplasmic phosphoanhydride phosphatase/multiple inositol-polyphosphate phosphatase	GO-TERMS, REACTIONS, PRODUCT-SYNONYMS, PRODUCT, GENE-NAME
A4C51_RS18090	EG11379	A4C51_RS18090	appB	cytochrome bd oxidase subunit II	cytochrome bd-II ubiquinol oxidase subunit II	CPLX-RXNS, GO-TERMS, COMPLEXES, PRODUCT-SYNONYMS, GENE-SYNONYMS, PRODUCT, GENE-NAME
A4C51_RS18095	EG11380	A4C51_RS18095	appC			GO-TERMS, COMPLEXES, PRODUCT-SYNONYMS, GENE-SYNONYMS, PRODUCT, GENE-NAME
A4C51_RS18105	EG10472	A4C51_RS18105	hyaE	hydrogenase-1 operon protein HyaE	putative HyaA chaperone	GO-TERMS, PRODUCT-SYNONYMS, PRODUCT, GENE-NAME
A4C51_RS18110	EG10471	A4C51_RS18110	hyaD	HyaD/HybD family hydrogenase maturation endopeptidase	putative hydrogenase 1 maturation protease HyaD	GO-TERMS, REACTIONS, PRODUCT-SYNONYMS, PRODUCT, GENE-NAME
A4C51_RS18115	EG10470	A4C51_RS18115	hyaC	Ni/Fe-hydrogenase B-type cytochrome subunit	hydrogenase 1 cytochrome b subunit	CPLX-RXNS, GO-TERMS, COMPLEXES, REACTIONS, PRODUCT-SYNONYMS, GENE-SYNONYMS, PRODUCT, GENE-NAME
A4C51_RS18120	EG10469	A4C51_RS18120	hyaB	hydrogenase 2 large subunit	hydrogenase 1 large subunit	GO-TERMS, REACTIONS, PRODUCT-SYNONYMS, PRODUCT, GENE-NAME
A4C51_RS18125	EG10468	A4C51_RS18125	hyaA	hydrogenase	hydrogenase 1 small subunit	GO-TERMS, PRODUCT-SYNONYMS, PRODUCT, GENE-NAME
A4C51_RS18495	EG11113	A4C51_RS18495	yccA	transmembrane protein	modulator of FtsH protease	GO-TERMS, PRODUCT-SYNONYMS, PRODUCT, GENE-NAME
A4C51_RS18500	EG12876	A4C51_RS18500	tusE	sulfurtransferase TusE	sulfur transfer protein TusE	GO-TERMS, REACTIONS, PRODUCT-SYNONYMS, GENE-SYNONYMS, PRODUCT, GENE-NAME
A4C51_RS18505	G6502	A4C51_RS18505	yccX			GO-TERMS, PRODUCT-SYNONYMS, GENE-NAME
A4C51_RS18510	G6501	A4C51_RS18510	rlmI	ribosomal RNA large subunit methyltransferase I	23S rRNA m5C1962 methyltransferase	GO-TERMS, REACTIONS, PRODUCT-SYNONYMS, GENE-SYNONYMS, PRODUCT, GENE-NAME
A4C51_RS18515	G6500	A4C51_RS18515	hspQ	heat-shock protein HspQ	heat shock protein, hemimethylated DNA-binding protein	GO-TERMS, PRODUCT-SYNONYMS, GENE-SYNONYMS, PRODUCT, GENE-NAME
A4C51_RS18535	G6497	A4C51_RS18535	mgsA			GO-TERMS, PRODUCT-SYNONYMS, GENE-SYNONYMS, GENE-NAME
A4C51_RS18540	EG10426					GO-TERMS, PRODUCT-SYNONYMS, GENE-SYNONYMS
A4C51_RS18555	G6494	A4C51_RS18555	sxy	Crp/Fnr family transcriptional regulator	transcriptional coactivator for CRP	GO-TERMS, PRODUCT-SYNONYMS, GENE-SYNONYMS, PRODUCT, GENE-NAME
A4C51_RS18560	EG10984	A4C51_RS18560	sulA			GO-TERMS, PRODUCT-SYNONYMS, GENE-SYNONYMS, GENE-NAME
A4C51_RS18575	EG12855	A4C51_RS18575	matP			GO-TERMS, PRODUCT-SYNONYMS, GENE-SYNONYMS, GENE-NAME
A4C51_RS18585	EG10273	A4C51_RS18585	fabA	beta-hydroxydecanoyl-ACP dehydratase	beta-hydroxyacyl-acyl carrier protein dehydratase/isomerase	GO-TERMS, REACTIONS, PRODUCT-SYNONYMS, PRODUCT, GENE-NAME
A4C51_RS18590	EG50004	A4C51_RS18590	rmf			GO-TERMS, PRODUCT-SYNONYMS, GENE-SYNONYMS, GENE-NAME
A4C51_RS18595	G6492	A4C51_RS18595	pqiC	hypothetical protein	intermembrane transport lipoprotein PqiC	GO-TERMS, PRODUCT-SYNONYMS, GENE-SYNONYMS, PRODUCT, GENE-NAME
A4C51_RS18600	G6491	A4C51_RS18600	pqiB	paraquat-inducible protein B	intermembrane transport protein PqiB	GO-TERMS, PRODUCT-SYNONYMS, GENE-SYNONYMS, PRODUCT, GENE-NAME
A4C51_RS18605	G6490	A4C51_RS18605	pqiA	paraquat-inducible protein A	intermembrane transport protein PqiA	GO-TERMS, PRODUCT-SYNONYMS, GENE-SYNONYMS, PRODUCT, GENE-NAME
A4C51_RS18610	G6489	A4C51_RS18610	uup	ABC transporter ATP-binding protein	ATP-binding protein Uup	GO-TERMS, PRODUCT-SYNONYMS, GENE-SYNONYMS, PRODUCT, GENE-NAME
A4C51_RS18615	G6488	A4C51_RS18615	rlmL	ribosomal RNA large subunit methyltransferase K/L	fused 23S rRNA m2G2445 methyltransferase and 23S rRNA m7G2069 methyltransferase	GO-TERMS, REACTIONS, PRODUCT-SYNONYMS, GENE-SYNONYMS, PRODUCT, GENE-NAME
A4C51_RS18620	G6487	A4C51_RS18620	ycbX	MOSC domain-containing protein	6-N-hydroxylaminopurine resistance protein	GO-TERMS, PRODUCT-SYNONYMS, PRODUCT, GENE-NAME
A4C51_RS18625	G6486	A4C51_RS18625	zapC			GO-TERMS, PRODUCT-SYNONYMS, GENE-SYNONYMS, GENE-NAME
A4C51_RS18630	EG10807	A4C51_RS18630	pyrD	dihydroorotate dehydrogenase (quinone)	dihydroorotate dehydrogenase, type 2	GO-TERMS, REACTIONS, PRODUCT-SYNONYMS, PRODUCT, GENE-NAME
A4C51_RS18640	G6485	A4C51_RS18640	ycbV	type 1 fimbrial protein	putative fimbrial protein YcbV	GO-TERMS, PRODUCT-SYNONYMS, PRODUCT, GENE-NAME
A4C51_RS18645	G6484	A4C51_RS18645	ycbU	fimbrial protein	putative fimbrial protein YcbU	GO-TERMS, PRODUCT-SYNONYMS, PRODUCT, GENE-NAME
A4C51_RS18650	G6483	A4C51_RS18650	elfG	fimbrial protein	putative fimbrial-like adhesin protein	GO-TERMS, PRODUCT-SYNONYMS, GENE-SYNONYMS, PRODUCT, GENE-NAME
A4C51_RS18660	G6481	A4C51_RS18660	elfD	fimbrial chaperone protein ElfD	putative fimbrial chaperone ElfD	GO-TERMS, PRODUCT-SYNONYMS, GENE-SYNONYMS, PRODUCT, GENE-NAME
A4C51_RS18665	G6480	A4C51_RS18665	elfA	fimbrial protein	putative laminin-binding fimbrial subunit	GO-TERMS, PRODUCT-SYNONYMS, GENE-SYNONYMS, PRODUCT, GENE-NAME
A4C51_RS18670	G6479	A4C51_RS18670	ssuE			GO-TERMS, REACTIONS, PRODUCT-SYNONYMS, GENE-SYNONYMS, GENE-NAME
A4C51_RS18675	G6478	A4C51_RS18675	ssuA	aliphatic sulfonate ABC transporter substrate-binding protein	aliphatic sulfonate ABC transporter periplasmic binding protein	CPLX-RXNS, GO-TERMS, COMPLEXES, PRODUCT-SYNONYMS, GENE-SYNONYMS, PRODUCT, GENE-NAME
A4C51_RS18680	G6477	A4C51_RS18680	ssuD	alkanesulfonate monooxygenase	FMNH2-dependent alkanesulfonate monooxygenase	GO-TERMS, REACTIONS, PRODUCT-SYNONYMS, GENE-SYNONYMS, PRODUCT, GENE-NAME
A4C51_RS18685	G6476			aliphatic sulfonate ABC transporter permease SsuC	aliphatic sulfonate ABC transporter membrane subunit	GO-TERMS, PRODUCT-SYNONYMS, GENE-SYNONYMS, PRODUCT
A4C51_RS18690	EG12358	A4C51_RS18690	ssuB	aliphatic sulfonate ABC transporter ATP-binding protein	aliphatic sulfonate ABC transporter ATP binding subunit	GO-TERMS, PRODUCT-SYNONYMS, GENE-SYNONYMS, PRODUCT, GENE-NAME
A4C51_RS18695	EG10696	A4C51_RS18695	pepN			GO-TERMS, REACTIONS, PRODUCT-SYNONYMS, GENE-NAME
A4C51_RS18700	EG10742	A4C51_RS18700	pncB			GO-TERMS, PRODUCT-SYNONYMS, PRODUCT, GENE-NAME
A4C51_RS18705	EG10094	A4C51_RS18705	asnS			GO-TERMS, REACTIONS, PRODUCT-SYNONYMS, GENE-SYNONYMS, PRODUCT, GENE-NAME
A4C51_RS18710	EG10671	A4C51_RS18710	ompF	phosphoporin PhoE	outer membrane porin F	GO-TERMS, REACTIONS, PRODUCT-SYNONYMS, GENE-SYNONYMS, PRODUCT, GENE-NAME
A4C51_RS18720	EG10096	A4C51_RS18720	aspC	aspartate/tyrosine/aromatic aminotransferase	aspartate aminotransferase	GO-TERMS, REACTIONS, PRODUCT-SYNONYMS, PRODUCT, GENE-NAME
A4C51_RS18725	G6475	A4C51_RS18725	gloC	MBL fold metallo-hydrolase	hydroxyacylglutathione hydrolase GloC	GO-TERMS, REACTIONS, PRODUCT-SYNONYMS, GENE-SYNONYMS, PRODUCT, GENE-NAME
A4C51_RS18730	G6474	A4C51_RS18730	mepK	DUF882 domain-containing protein	peptidoglycan LD-endopeptidase	GO-TERMS, REACTIONS, PRODUCT-SYNONYMS, GENE-SYNONYMS, PRODUCT, GENE-NAME
A4C51_RS18735	EG11253	A4C51_RS18735	ldtD	L,D-transpeptidase	L,D-transpeptidase LdtD	GO-TERMS, REACTIONS, PRODUCT-SYNONYMS, GENE-SYNONYMS, PRODUCT, GENE-NAME
A4C51_RS18740	EG10618	A4C51_RS18740	mukB	chromosome partition protein MukB	chromosome partitioning protein MukB	GO-TERMS, COMPLEXES, PRODUCT-SYNONYMS, PRODUCT, GENE-NAME
A4C51_RS18745	EG11252	A4C51_RS18745	mukE	condensin subunit E	chromosome partitioning protein MukE	GO-TERMS, COMPLEXES, PRODUCT-SYNONYMS, GENE-SYNONYMS, PRODUCT, GENE-NAME
A4C51_RS18750	EG12165	A4C51_RS18750	mukF	chromosome partition protein MukF	chromosome partitioning protein MukF	GO-TERMS, PRODUCT-SYNONYMS, GENE-SYNONYMS, PRODUCT, GENE-NAME
A4C51_RS18755	EG12167	A4C51_RS18755	cmoM	tRNA uridine 5-oxyacetic acid(34) methyltransferase CmoM	tRNA cmo5U34 methyltransferase	GO-TERMS, PRODUCT-SYNONYMS, GENE-SYNONYMS, PRODUCT, GENE-NAME
A4C51_RS18760	EG12166	A4C51_RS18760	elyC	envelope biogenesis factor ElyC	envelope biogenesis factor	GO-TERMS, PRODUCT-SYNONYMS, GENE-SYNONYMS, PRODUCT, GENE-NAME
A4C51_RS18770	EG10519	A4C51_RS18770	kdsB			GO-TERMS, REACTIONS, PRODUCT-SYNONYMS, PRODUCT, GENE-NAME
A4C51_RS18785	EG11409	A4C51_RS18785	lpxK			GO-TERMS, REACTIONS, PRODUCT-SYNONYMS, GENE-SYNONYMS, PRODUCT, GENE-NAME
A4C51_RS18790	EG10613	A4C51_RS18790	msbA	lipid A export ATP-binding/permease MsbA	ATP-binding lipopolysaccharide transport protein	GO-TERMS, REACTIONS, PRODUCT-SYNONYMS, PRODUCT, GENE-NAME
A4C51_RS18800	EG10441	A4C51_RS18800	ihfB			GO-TERMS, PRODUCT-SYNONYMS, GENE-SYNONYMS, PRODUCT, GENE-NAME
A4C51_RS18810	EG11265	A4C51_RS18810	cmk			GO-TERMS, REACTIONS, PRODUCT-SYNONYMS, GENE-SYNONYMS, GENE-NAME
A4C51_RS18820	EG10073	A4C51_RS18820	aroA			GO-TERMS, PRODUCT-SYNONYMS, PRODUCT, GENE-NAME
A4C51_RS18825	EG10946	A4C51_RS18825	serC	3-phosphoserine/phosphohydroxythreonine aminotransferase	phosphoserine/phosphohydroxythreonine aminotransferase	GO-TERMS, REACTIONS, PRODUCT-SYNONYMS, GENE-SYNONYMS, PRODUCT, GENE-NAME
A4C51_RS18835	G6468	A4C51_RS18835	ycaO	30S ribosomal protein S12 methylthiotransferase accessory protein YcaO	ribosomal protein S12 methylthiotransferase accessory factor YcaO	GO-TERMS, REACTIONS, PRODUCT-SYNONYMS, PRODUCT, GENE-NAME
A4C51_RS18840	EG11258	A4C51_RS18840	focA	formate transporter FocA	formate channel FocA	GO-TERMS, REACTIONS, PRODUCT-SYNONYMS, GENE-SYNONYMS, PRODUCT, GENE-NAME
A4C51_RS18845	EG10701	A4C51_RS18845	pflB	formate C-acetyltransferase	pyruvate formate-lyase	GO-TERMS, REACTIONS, PRODUCT-SYNONYMS, GENE-SYNONYMS, PRODUCT, GENE-NAME
A4C51_RS18850	EG10028			pyruvate formate lyase-activating protein	pyruvate formate-lyase activating enzyme	GO-TERMS, REACTIONS, PRODUCT-SYNONYMS, GENE-SYNONYMS, PRODUCT
A4C51_RS18855	G6466	A4C51_RS18855	ycaM	amino acid permease	putative transporter YcaM	GO-TERMS, REACTIONS, PRODUCT-SYNONYMS, PRODUCT, GENE-NAME
A4C51_RS18870	EG10234	A4C51_RS18870	dmsC	dimethyl sulfoxide reductase	dimethyl sulfoxide reductase subunit C	GO-TERMS, PRODUCT-SYNONYMS, PRODUCT, GENE-NAME
A4C51_RS18875	EG10233	A4C51_RS18875	dmsB	dimethylsulfoxide reductase, chain B	dimethyl sulfoxide reductase subunit B	GO-TERMS, PRODUCT-SYNONYMS, PRODUCT, GENE-NAME
A4C51_RS18880	EG10232	A4C51_RS18880	dmsA	dimethylsulfoxide reductase subunit A	dimethyl sulfoxide reductase subunit A	CPLX-RXNS, GO-TERMS, COMPLEXES, PRODUCT-SYNONYMS, PRODUCT, GENE-NAME
A4C51_RS18885	EG10947	A4C51_RS18885	serS			GO-TERMS, REACTIONS, PRODUCT-SYNONYMS, PRODUCT, GENE-NAME
A4C51_RS18890	EG12690	A4C51_RS18890	rarA	replication-associated recombination protein A	recombination factor	GO-TERMS, PRODUCT-SYNONYMS, GENE-SYNONYMS, PRODUCT, GENE-NAME
A4C51_RS18895	G6465			outer membrane lipoprotein carrier protein LolA	outer membrane lipoprotein carrier protein	GO-TERMS, PRODUCT-SYNONYMS, GENE-SYNONYMS, PRODUCT
A4C51_RS18900	G6464	A4C51_RS18900	ftsK	DNA translocase FtsK	cell division DNA translocase FtsK	GO-TERMS, PRODUCT-SYNONYMS, GENE-SYNONYMS, PRODUCT, GENE-NAME
A4C51_RS18905	EG10547	A4C51_RS18905	lrp	leucine-responsive regulatory protein	DNA-binding transcriptional dual regulator Lrp	GO-TERMS, PRODUCT-SYNONYMS, GENE-SYNONYMS, PRODUCT, GENE-NAME
A4C51_RS18910	EG11032	A4C51_RS18910	trxB			GO-TERMS, PRODUCT-SYNONYMS, GENE-SYNONYMS, GENE-NAME
A4C51_RS18915	EG11405	A4C51_RS18915	cydD	thiol reductant ABC exporter subunit CydD	glutathione/L-cysteine ABC exporter subunit CydD	CPLX-RXNS, GO-TERMS, COMPLEXES, REACTIONS, PRODUCT-SYNONYMS, GENE-SYNONYMS, PRODUCT, GENE-NAME
A4C51_RS18920	EG10012	A4C51_RS18920	cydC	cysteine/glutathione ABC transporter ATP-binding protein/permease CydC	glutathione/L-cysteine ABC exporter subunit CydC	GO-TERMS, REACTIONS, PRODUCT-SYNONYMS, GENE-SYNONYMS, PRODUCT, GENE-NAME
A4C51_RS18925	EG11112	A4C51_RS18925	aat			GO-TERMS, REACTIONS, PRODUCT-SYNONYMS, GENE-SYNONYMS, PRODUCT, GENE-NAME
A4C51_RS18930	EG10504	A4C51_RS18930	infA			GO-TERMS, PRODUCT-SYNONYMS, GENE-SYNONYMS, GENE-NAME
A4C51_RS18940	EG10156	A4C51_RS18940	clpA			GO-TERMS, PRODUCT-SYNONYMS, GENE-SYNONYMS, GENE-NAME
A4C51_RS18945	G6463	A4C51_RS18945	clpS	ATP-dependent Clp protease adaptor ClpS	specificity factor for ClpA-ClpP chaperone-protease complex	GO-TERMS, PRODUCT-SYNONYMS, GENE-SYNONYMS, PRODUCT, GENE-NAME
A4C51_RS18950	EG11111	A4C51_RS18950	cspD	cold-shock protein CspD	DNA replication inhibitor	GO-TERMS, PRODUCT-SYNONYMS, GENE-SYNONYMS, PRODUCT, GENE-NAME
A4C51_RS18955	G6462	A4C51_RS18955	macB	macrolide ABC transporter ATP-binding protein/permease MacB	ABC-type tripartite efflux pump ATP binding/membrane subunit	CPLX-RXNS, GO-TERMS, COMPLEXES, REACTIONS, PRODUCT-SYNONYMS, GENE-SYNONYMS, PRODUCT, GENE-NAME
A4C51_RS18960	G6461	A4C51_RS18960	macA	MacA family efflux pump subunit	ABC-type tripartite efflux pump membrane fusion protein	GO-TERMS, PRODUCT-SYNONYMS, GENE-SYNONYMS, PRODUCT, GENE-NAME
A4C51_RS18980	EG13270	A4C51_RS18980	aqpZ	aquaporin	water channel AqpZ	GO-TERMS, REACTIONS, PRODUCT-SYNONYMS, GENE-SYNONYMS, PRODUCT, GENE-NAME
A4C51_RS18985	G6458	A4C51_RS18985	lysO	membrane protein	L-lysine exporter	GO-TERMS, REACTIONS, PRODUCT-SYNONYMS, GENE-SYNONYMS, PRODUCT, GENE-NAME
A4C51_RS18990	G6457	A4C51_RS18990	hcp	hydroxylamine reductase	protein S-nitrosylase	GO-TERMS, REACTIONS, PRODUCT-SYNONYMS, GENE-SYNONYMS, PRODUCT, GENE-NAME
A4C51_RS18995	G6456	A4C51_RS18995	hcr			GO-TERMS, PRODUCT-SYNONYMS, GENE-SYNONYMS, PRODUCT, GENE-NAME
A4C51_RS19000	EG10754	A4C51_RS19000	poxB	ubiquinone-dependent pyruvate dehydrogenase	pyruvate oxidase	GO-TERMS, REACTIONS, PRODUCT-SYNONYMS, PRODUCT, GENE-NAME
A4C51_RS19005	G6455	A4C51_RS19005	ltaE			GO-TERMS, REACTIONS, PRODUCT-SYNONYMS, GENE-SYNONYMS, GENE-NAME
A4C51_RS19020	G6452	A4C51_RS19020	amiD	N-acetylmuramoyl-L-alanine amidase	N-acetylmuramoyl-L-alanine amidase D	GO-TERMS, REACTIONS, PRODUCT-SYNONYMS, GENE-SYNONYMS, PRODUCT, GENE-NAME
A4C51_RS19050	EG11624	A4C51_RS19050	artP	arginine ABC transporter ATP-binding protein ArtP	L-arginine ABC transporter ATP binding subunit	CPLX-RXNS, GO-TERMS, COMPLEXES, PRODUCT, GENE-NAME
A4C51_RS19060	EG11626	A4C51_RS19060	artQ	arginine transporter permease subunit ArtQ	L-arginine ABC transporter membrane subunit ArtQ	GO-TERMS, REACTIONS, PRODUCT, GENE-NAME
A4C51_RS19065	EG11627			arginine ABC transporter permease ArtM	L-arginine ABC transporter membrane subunit ArtM	GO-TERMS, PRODUCT
A4C51_RS19070	EG11628	A4C51_RS19070	artJ	arginine ABC transporter substrate-binding protein	L-arginine ABC transporter periplasmic binding protein	GO-TERMS, PRODUCT, GENE-NAME
A4C51_RS19090	G6449	rumB	rlmC	23S rRNA (uracil(747)-C(5))-methyltransferase RlmC	23S rRNA m5U747 methyltransferase	GO-TERMS, REACTIONS, PRODUCT-SYNONYMS, GENE-SYNONYMS, PRODUCT, GENE-NAME
A4C51_RS19100	EG11632	A4C51_RS19100	potI	putrescine ABC transporter permease PotI	putrescine ABC transporter membrane subunit PotI	CPLX-RXNS, GO-TERMS, COMPLEXES, PRODUCT, GENE-NAME
A4C51_RS19105	EG11631	A4C51_RS19105	potH	putrescine ABC transporter permease	putrescine ABC transporter membrane subunit PotH	GO-TERMS, PRODUCT, GENE-NAME
A4C51_RS19110	EG11630			polyamine ABC transporter ATP-binding protein	putrescine ABC transporter ATP binding subunit	GO-TERMS, REACTIONS, PRODUCT
A4C51_RS19115	EG11629	A4C51_RS19115	potF	spermidine/putrescine ABC transporter substrate-binding protein PotF	putrescine ABC transporter periplasmic binding protein	GO-TERMS, REACTIONS, PRODUCT, GENE-NAME
A4C51_RS19130	EG10852	A4C51_RS19130	rimK	30S ribosomal protein S6--L-glutamate ligase	ribosomal protein S6 modification protein	GO-TERMS, REACTIONS, PRODUCT-SYNONYMS, GENE-SYNONYMS, PRODUCT, GENE-NAME
A4C51_RS19135	EG11261	A4C51_RS19135	nfsA	oxygen-insensitive NADPH nitroreductase	NADPH-dependent nitroreductase NfsA	GO-TERMS, REACTIONS, PRODUCT-SYNONYMS, GENE-SYNONYMS, PRODUCT, GENE-NAME
A4C51_RS19145	EG10417	A4C51_RS19145	grxA	GrxA family glutaredoxin	reduced glutaredoxin 1	REACTIONS, PRODUCT-SYNONYMS, GENE-SYNONYMS, PRODUCT, GENE-NAME
A4C51_RS19160	G6444	A4C51_RS19160	rcdA	DNA-binding transcriptional regulator	DNA-binding transcriptional regulator RcdA	GO-TERMS, PRODUCT-SYNONYMS, GENE-SYNONYMS, PRODUCT, GENE-NAME
A4C51_RS19170	G6442	A4C51_RS19170	ybjI	HAD family hydrolase	5-amino-6-(5-phospho-D-ribitylamino)uracil phosphatase	GO-TERMS, REACTIONS, PRODUCT-SYNONYMS, PRODUCT, GENE-NAME
A4C51_RS19185	G6439	A4C51_RS19185	ybjG	undecaprenyl-diphosphate phosphatase	undecaprenyl pyrophosphate phosphatase	GO-TERMS, REACTIONS, PRODUCT-SYNONYMS, PRODUCT, GENE-NAME
A4C51_RS19190	EG10223	A4C51_RS19190	deoR	DeoR family transcriptional regulator	DNA-binding transcriptional repressor DeoR	GO-TERMS, PRODUCT-SYNONYMS, GENE-SYNONYMS, PRODUCT, GENE-NAME
A4C51_RS19195	EG10203	A4C51_RS19195	dacC	D-alanyl-D-alanine carboxypeptidase	D-alanyl-D-alanine carboxypeptidase DacC	GO-TERMS, REACTIONS, PRODUCT-SYNONYMS, PRODUCT, GENE-NAME
A4C51_RS19200	G6438	A4C51_RS19200	gstB	glutathione S-transferase	glutathione S-transferase GstB	GO-TERMS, REACTIONS, PRODUCT-SYNONYMS, GENE-SYNONYMS, PRODUCT, GENE-NAME
A4C51_RS19205	G6437	A4C51_RS19205	yliI	PQQ-dependent sugar dehydrogenase	aldose sugar dehydrogenase YliI	GO-TERMS, REACTIONS, PRODUCT-SYNONYMS, PRODUCT, GENE-NAME
A4C51_RS19210	G6436			biofilm regulator BssR	regulator of biofilm formation	GO-TERMS, PRODUCT-SYNONYMS, GENE-SYNONYMS, PRODUCT
A4C51_RS19215	G6435			30S ribosomal protein S12 methylthiotransferase RimO	ribosomal protein S12 methylthiotransferase RimO	GO-TERMS, REACTIONS, PRODUCT-SYNONYMS, GENE-SYNONYMS, PRODUCT
A4C51_RS19240	G6432	A4C51_RS19240	gsiD	glutathione ABC transporter permease	glutathione ABC transporter membrane subunit GsiD	CPLX-RXNS, GO-TERMS, COMPLEXES, PRODUCT-SYNONYMS, GENE-SYNONYMS, PRODUCT, GENE-NAME
A4C51_RS19245	G6431	A4C51_RS19245	gsiC	glutathione ABC transporter permease	glutathione ABC transporter membrane subunit GsiC	GO-TERMS, PRODUCT-SYNONYMS, GENE-SYNONYMS, PRODUCT, GENE-NAME
A4C51_RS19250	G6430	A4C51_RS19250	gsiB	glutathione-binding protein GsiB	glutathione ABC transporter periplasmic binding protein	GO-TERMS, PRODUCT-SYNONYMS, GENE-SYNONYMS, PRODUCT, GENE-NAME
A4C51_RS19255	G6429	A4C51_RS19255	gsiA	glutathione import ATP-binding protein GsiA	glutathione ABC transporter ATP binding subunit GsiA	GO-TERMS, PRODUCT-SYNONYMS, GENE-SYNONYMS, PRODUCT, GENE-NAME
A4C51_RS19270	EG10153	A4C51_RS19270	moeA			GO-TERMS, PRODUCT-SYNONYMS, GENE-SYNONYMS, GENE-NAME
A4C51_RS19275	EG10154	A4C51_RS19275	moeB	molybdopterin-synthase adenylyltransferase MoeB	molybdopterin-synthase adenylyltransferase	GO-TERMS, REACTIONS, PRODUCT-SYNONYMS, GENE-SYNONYMS, PRODUCT, GENE-NAME
A4C51_RS19280	G6428	A4C51_RS19280	fsaA			GO-TERMS, REACTIONS, PRODUCT-SYNONYMS, GENE-SYNONYMS, GENE-NAME
A4C51_RS19295	G6425	A4C51_RS19295	ybiV	HAD family hydrolase	sugar phosphatase YbiV	GO-TERMS, REACTIONS, PRODUCT-SYNONYMS, GENE-SYNONYMS, PRODUCT, GENE-NAME
A4C51_RS19310	G6422	A4C51_RS19310	ldtB	transpeptidase	L,D-transpeptidase LdtB	GO-TERMS, REACTIONS, PRODUCT-SYNONYMS, GENE-SYNONYMS, PRODUCT, GENE-NAME
A4C51_RS19320	G6420	A4C51_RS19320	mntR	transcriptional regulator MntR	DNA-binding transcriptional dual regulator MntR	GO-TERMS, PRODUCT-SYNONYMS, GENE-SYNONYMS, PRODUCT, GENE-NAME
A4C51_RS19325	G0-10715	A4C51_RS19325	mntS	manganase accumulation protein MntS	small protein MntS	GO-TERMS, PRODUCT-SYNONYMS, GENE-SYNONYMS, PRODUCT, GENE-NAME
A4C51_RS19330	G6418	A4C51_RS19330	opgE			GO-TERMS, REACTIONS, PRODUCT-SYNONYMS, GENE-SYNONYMS, PRODUCT, GENE-NAME
A4C51_RS19340	EG12134	A4C51_RS19340	rhtA	threonine/homoserine exporter RhtA	L-threonine/L-homoserine exporter	GO-TERMS, REACTIONS, PRODUCT-SYNONYMS, GENE-SYNONYMS, PRODUCT, GENE-NAME
A4C51_RS19345	EG11415	A4C51_RS19345	dps	DNA starvation/stationary phase protection protein	DNA protection during starvation protein	GO-TERMS, PRODUCT-SYNONYMS, GENE-SYNONYMS, PRODUCT, GENE-NAME
A4C51_RS19355	EG10386	A4C51_RS19355	glnH	amino acid ABC transporter substrate-binding protein	L-glutamine ABC transporter periplasmic binding protein	CPLX-RXNS, GO-TERMS, COMPLEXES, PRODUCT-SYNONYMS, PRODUCT, GENE-NAME
A4C51_RS19360	EG10388	A4C51_RS19360	glnP	glutamine ABC transporter permease	L-glutamine ABC transporter membrane subunit	GO-TERMS, COMPLEXES, PRODUCT, GENE-NAME
A4C51_RS19365	EG10389			glutamine ABC transporter ATP-binding protein	L-glutamine ABC transporter ATP binding subunit	GO-TERMS, PRODUCT
A4C51_RS19375	G6417	A4C51_RS19375	ybiO	mechanosensitive channel protein	moderate conductance mechanosensitive channel YbiO	GO-TERMS, PRODUCT-SYNONYMS, PRODUCT, GENE-NAME
A4C51_RS19380	G6416	A4C51_RS19380	rlmF	23S rRNA (adenine(1618)-N(6))-methyltransferase RlmF	23S rRNA m6A1618 methyltransferase	GO-TERMS, REACTIONS, PRODUCT-SYNONYMS, GENE-SYNONYMS, PRODUCT, GENE-NAME
A4C51_RS19390	G6414	A4C51_RS19390	fiu	catecholate siderophore receptor Fiu	iron catecholate outer membrane transporter Fiu	CPLX-RXNS, GO-TERMS, COMPLEXES, PRODUCT-SYNONYMS, GENE-SYNONYMS, PRODUCT, GENE-NAME
A4C51_RS19410	EG11581	A4C51_RS19410	hcxB	dehydrogenase	hydroxycarboxylate dehydrogenase B	GO-TERMS, REACTIONS, PRODUCT-SYNONYMS, GENE-SYNONYMS, PRODUCT, GENE-NAME
A4C51_RS19420	EG11357					GO-TERMS, REACTIONS, PRODUCT-SYNONYMS, GENE-SYNONYMS
A4C51_RS19435	EG11235	A4C51_RS19435	rhlE			GO-TERMS, REACTIONS, PRODUCT-SYNONYMS, GENE-NAME
A4C51_RS19440	EG12406	A4C51_RS19440	cecR	DUF1956 domain-containing tetR family transcriptional regulator	DNA-binding transcriptional dual regulator CecR	GO-TERMS, PRODUCT-SYNONYMS, GENE-SYNONYMS, PRODUCT, GENE-NAME
A4C51_RS19450	G6411	A4C51_RS19450	ybhF	ABC transporter ATP-binding protein	putative ABC exporter ATP binding subunit	CPLX-RXNS, GO-TERMS, COMPLEXES, PRODUCT-SYNONYMS, PRODUCT, GENE-NAME
A4C51_RS19455	G6410	A4C51_RS19455	ybhS	inner membrane transport permease YbhS	putative ABC exporter membrane subunit YbhS	GO-TERMS, PRODUCT-SYNONYMS, PRODUCT, GENE-NAME
A4C51_RS19460	G6409	A4C51_RS19460	ybhR	inner membrane transport permease YbhR	putative ABC exporter membrane subunit YbhR	GO-TERMS, PRODUCT-SYNONYMS, PRODUCT, GENE-NAME
A4C51_RS19475	G6406	A4C51_RS19475	clsB			GO-TERMS, REACTIONS, PRODUCT-SYNONYMS, GENE-SYNONYMS, GENE-NAME
A4C51_RS19495	EG11598			molybdopterin synthase catalytic subunit MoaE	molybdopterin synthase catalytic subunit	GO-TERMS, COMPLEXES, REACTIONS, PRODUCT-SYNONYMS, GENE-SYNONYMS, PRODUCT
A4C51_RS19500	EG11597					GO-TERMS, PRODUCT-SYNONYMS, GENE-SYNONYMS
A4C51_RS19505	EG11666	A4C51_RS19505	moaC	cyclic pyranopterin monophosphate synthase MoaC	cyclic pyranopterin monophosphate synthase	GO-TERMS, REACTIONS, PRODUCT-SYNONYMS, GENE-SYNONYMS, PRODUCT, GENE-NAME
A4C51_RS19515	EG11595			cyclic pyranopterin monophosphate synthase	GTP 3',8'-cyclase	GO-TERMS, REACTIONS, PRODUCT-SYNONYMS, GENE-SYNONYMS, PRODUCT
A4C51_RS19525	EG11062	A4C51_RS19525	uvrB	excinuclease ABC subunit B	excision nuclease subunit B	GO-TERMS, REACTIONS, PRODUCT-SYNONYMS, GENE-SYNONYMS, PRODUCT, GENE-NAME
A4C51_RS19530	EG10120	A4C51_RS19530	bioD	ATP-dependent dethiobiotin synthetase BioD	dethiobiotin synthetase	GO-TERMS, REACTIONS, PRODUCT-SYNONYMS, PRODUCT, GENE-NAME
A4C51_RS19535	EG10119	A4C51_RS19535	bioC	malonyl-[acyl-carrier protein] O-methyltransferase BioC	malonyl-acyl carrier protein methyltransferase	GO-TERMS, REACTIONS, PRODUCT-SYNONYMS, PRODUCT, GENE-NAME
A4C51_RS19540	EG10121	A4C51_RS19540	bioF			GO-TERMS, PRODUCT-SYNONYMS, GENE-NAME
A4C51_RS19545	EG10118	A4C51_RS19545	bioB			GO-TERMS, REACTIONS, PRODUCT-SYNONYMS, GENE-NAME
A4C51_RS19550	EG10117	A4C51_RS19550	bioA	adenosylmethionine--8-amino-7-oxononanoate transaminase	adenosylmethionine-8-amino-7-oxononanoate aminotransferase	GO-TERMS, REACTIONS, PRODUCT-SYNONYMS, PRODUCT, GENE-NAME
A4C51_RS19785	G6397	A4C51_RS19785	pgl			GO-TERMS, PRODUCT-SYNONYMS, GENE-SYNONYMS, PRODUCT, GENE-NAME
A4C51_RS19790	EG11239	A4C51_RS19790	ybhA	Cof-type HAD-IIB family hydrolase	pyridoxal phosphate/fructose-1,6-bisphosphate phosphatase	GO-TERMS, REACTIONS, PRODUCT-SYNONYMS, PRODUCT, GENE-NAME
A4C51_RS19795	EG10152	A4C51_RS19795	modC	molybdenum import ATP-binding protein ModC	molybdate ABC transporter ATP binding subunit	CPLX-RXNS, GO-TERMS, COMPLEXES, PRODUCT-SYNONYMS, GENE-SYNONYMS, PRODUCT, GENE-NAME
A4C51_RS19800	EG10002			molybdenum ABC transporter permease	molybdate ABC transporter membrane subunit	GO-TERMS, PRODUCT-SYNONYMS, GENE-SYNONYMS, PRODUCT
A4C51_RS19805	EG12427	A4C51_RS19805	modA	molybdate ABC transporter substrate-binding protein	molybdate ABC transporter periplasmic binding protein	GO-TERMS, COMPLEXES, PRODUCT, GENE-NAME
A4C51_RS19810	G6396	A4C51_RS19810	acrZ			GO-TERMS, PRODUCT-SYNONYMS, GENE-SYNONYMS, GENE-NAME
A4C51_RS19815	G6395	A4C51_RS19815	modE	molybdenum-dependent transcriptional regulator	DNA-binding transcriptional dual regulator ModE	GO-TERMS, PRODUCT-SYNONYMS, GENE-SYNONYMS, PRODUCT, GENE-NAME
A4C51_RS19825	EG10362	A4C51_RS19825	galE	UDP-glucose 4-epimerase GalE	UDP-glucose 4-epimerase	GO-TERMS, REACTIONS, PRODUCT-SYNONYMS, GENE-SYNONYMS, PRODUCT, GENE-NAME
A4C51_RS19830	EG10366	A4C51_RS19830	galT			GO-TERMS, PRODUCT-SYNONYMS, GENE-SYNONYMS, GENE-NAME
A4C51_RS19835	EG10363	A4C51_RS19835	galK			GO-TERMS, PRODUCT-SYNONYMS, GENE-SYNONYMS, PRODUCT, GENE-NAME
A4C51_RS19840	EG11698					GO-TERMS, REACTIONS, PRODUCT-SYNONYMS
A4C51_RS19845	EG11699					GO-TERMS, REACTIONS, PRODUCT-SYNONYMS, GENE-SYNONYMS
A4C51_RS19850	EG10079	A4C51_RS19850	aroG	phospho-2-dehydro-3-deoxyheptonate aldolase Phe-sensitive	3-deoxy-7-phosphoheptulonate synthase, Phe-sensitive	GO-TERMS, REACTIONS, PRODUCT-SYNONYMS, PRODUCT, GENE-NAME
A4C51_RS19865	G6393	A4C51_RS19865	zitB	zinc transporter ZitB	Zn2+/Cd2+/Ni2+/Cu2+ exporter	GO-TERMS, REACTIONS, PRODUCT-SYNONYMS, GENE-SYNONYMS, PRODUCT, GENE-NAME
A4C51_RS19870	EG11700	A4C51_RS19870	pnuC	nicotinamide riboside transporter PnuC	nicotinamide riboside transporter	GO-TERMS, REACTIONS, PRODUCT-SYNONYMS, PRODUCT, GENE-NAME
A4C51_RS19875	EG10630	A4C51_RS19875	nadA			GO-TERMS, PRODUCT-SYNONYMS, GENE-SYNONYMS, GENE-NAME
A4C51_RS19915	EG12854	A4C51_RS19915	cpoB	cell division protein CpoB	cell division coordinator CpoB	GO-TERMS, PRODUCT-SYNONYMS, GENE-SYNONYMS, PRODUCT, GENE-NAME
A4C51_RS19920	EG10684	A4C51_RS19920	pal	peptidoglycan-associated lipoprotein	peptidoglycan-associated outer membrane lipoprotein Pal	GO-TERMS, COMPLEXES, PRODUCT-SYNONYMS, GENE-SYNONYMS, PRODUCT, GENE-NAME
A4C51_RS19925	EG11008	A4C51_RS19925	tolB	Tol-Pal system protein TolB	Tol-Pal system periplasmic protein TolB	GO-TERMS, PRODUCT-SYNONYMS, GENE-SYNONYMS, PRODUCT, GENE-NAME
A4C51_RS19930	EG11007			cell envelope integrity protein TolA	Tol-Pal system protein TolA	GO-TERMS, PRODUCT-SYNONYMS, GENE-SYNONYMS, PRODUCT
A4C51_RS19935	EG11011	A4C51_RS19935	tolR	protein TolR	Tol-Pal system protein TolR	GO-TERMS, PRODUCT, GENE-NAME
A4C51_RS19940	EG11010	A4C51_RS19940	tolQ	protein TolQ	Tol-Pal system protein TolQ	GO-TERMS, PRODUCT-SYNONYMS, GENE-SYNONYMS, PRODUCT, GENE-NAME
A4C51_RS19945	EG11110	A4C51_RS19945	ybgC	acyl-CoA thioester hydrolase YbgC	esterase/thioesterase	GO-TERMS, PRODUCT-SYNONYMS, PRODUCT, GENE-NAME
A4C51_RS19955	G0-10441	A4C51_RS19955	cydX	cytochrome bd-I oxidase subunit CydX	cytochrome bd-I ubiquinol oxidase accessory subunit CydX	GO-TERMS, COMPLEXES, REACTIONS, PRODUCT-SYNONYMS, GENE-SYNONYMS, PRODUCT, GENE-NAME
A4C51_RS19960	EG10174	A4C51_RS19960	cydB	cytochrome bd-I ubiquinol oxidase subunit 2	cytochrome bd-I ubiquinol oxidase subunit II	GO-TERMS, PRODUCT-SYNONYMS, GENE-SYNONYMS, PRODUCT, GENE-NAME
A4C51_RS19965	EG10173	A4C51_RS19965	cydA	cytochrome bd-I ubiquinol oxidase subunit 1	cytochrome bd-I ubiquinol oxidase subunit I	GO-TERMS, PRODUCT-SYNONYMS, GENE-SYNONYMS, PRODUCT, GENE-NAME
A4C51_RS20035	EG10982	A4C51_RS20035	sucD	succinyl-CoA ligase subunit alpha	succinyl-CoA synthetase subunit alpha	CPLX-RXNS, GO-TERMS, COMPLEXES, PRODUCT-SYNONYMS, PRODUCT, GENE-NAME
A4C51_RS20040	EG10981	A4C51_RS20040	sucC	succinyl-CoA ligase subunit beta	succinyl-CoA synthetase subunit beta	GO-TERMS, PRODUCT-SYNONYMS, PRODUCT, GENE-NAME
A4C51_RS20045	EG10980	A4C51_RS20045	sucB	dihydrolipoyllysine-residue succinyltransferase component of 2-oxoglutarate dehydrogenase complex	dihydrolipoyltranssuccinylase	GO-TERMS, REACTIONS, PRODUCT-SYNONYMS, PRODUCT, GENE-NAME
A4C51_RS20050	EG10979	A4C51_RS20050	sucA	2-oxoglutarate dehydrogenase subunit E1	subunit of E1(0) component of 2-oxoglutarate dehydrogenase	GO-TERMS, REACTIONS, PRODUCT-SYNONYMS, GENE-SYNONYMS, PRODUCT, GENE-NAME
A4C51_RS20060	EG10932			succinate dehydrogenase iron-sulfur subunit	succinate:quinone oxidoreductase, iron-sulfur cluster binding protein	CPLX-RXNS, GO-TERMS, COMPLEXES, PRODUCT-SYNONYMS, GENE-SYNONYMS, PRODUCT
A4C51_RS20065	EG10931	A4C51_RS20065	sdhA	succinate dehydrogenase flavoprotein subunit	succinate:quinone oxidoreductase, FAD binding protein	GO-TERMS, PRODUCT-SYNONYMS, GENE-SYNONYMS, PRODUCT, GENE-NAME
A4C51_RS20070	EG10934	A4C51_RS20070	sdhD	succinate dehydrogenase hydrophobic membrane anchor subunit	succinate:quinone oxidoreductase, membrane protein SdhD	GO-TERMS, REACTIONS, PRODUCT-SYNONYMS, GENE-SYNONYMS, PRODUCT, GENE-NAME
A4C51_RS20075	EG10933			succinate dehydrogenase cytochrome b556 subunit	succinate:quinone oxidoreductase, membrane protein SdhC	GO-TERMS, PRODUCT-SYNONYMS, GENE-SYNONYMS, PRODUCT
A4C51_RS20085	EG10402	A4C51_RS20085	gltA	citrate (Si)-synthase	citrate synthase	GO-TERMS, REACTIONS, PRODUCT-SYNONYMS, GENE-SYNONYMS, PRODUCT, GENE-NAME
A4C51_RS20115	G6383	A4C51_RS20115	nei			GO-TERMS, REACTIONS, PRODUCT-SYNONYMS, GENE-NAME
A4C51_RS20120	G6382	A4C51_RS20120	pxpA	LamB/YcsF family protein	5-oxoprolinase component A	CPLX-RXNS, COMPLEXES, PRODUCT-SYNONYMS, GENE-SYNONYMS, PRODUCT, GENE-NAME
A4C51_RS20125	G6381	A4C51_RS20125	pxpC	hypothetical protein	5-oxoprolinase component C	GO-TERMS, PRODUCT-SYNONYMS, GENE-SYNONYMS, PRODUCT, GENE-NAME
A4C51_RS20130	G6380	A4C51_RS20130	pxpB	hypothetical protein	5-oxoprolinase component B	GO-TERMS, PRODUCT-SYNONYMS, GENE-SYNONYMS, PRODUCT, GENE-NAME
A4C51_RS20140	G6378	A4C51_RS20140	dtpD	dipeptide permease D	dipeptide:H+ symporter DtpD	GO-TERMS, REACTIONS, PRODUCT-SYNONYMS, GENE-SYNONYMS, PRODUCT, GENE-NAME
A4C51_RS20145	EG10736	A4C51_RS20145	phr	deoxyribodipyrimidine photo-lyase	deoxyribodipyrimidine photolyase	GO-TERMS, REACTIONS, PRODUCT-SYNONYMS, GENE-SYNONYMS, PRODUCT, GENE-NAME
A4C51_RS20200	EG10516	A4C51_RS20200	kdpD	two-component system sensor histidine kinase KdbD	sensor histidine kinase KdpD	GO-TERMS, REACTIONS, PRODUCT-SYNONYMS, GENE-SYNONYMS, PRODUCT, GENE-NAME
A4C51_RS20205	EG10517	A4C51_RS20205	kdpE	two-component system response regulator KdpE	DNA-binding transcriptional activator KdpE	GO-TERMS, PRODUCT-SYNONYMS, PRODUCT, GENE-NAME
A4C51_RS20215	EG10964	A4C51_RS20215	speF	ornithine decarboxylase SpeF	inducible ornithine decarboxylase	GO-TERMS, REACTIONS, PRODUCT-SYNONYMS, PRODUCT, GENE-NAME
A4C51_RS20220	EG10753	A4C51_RS20220	potE	putrescine-ornithine antiporter	putrescine transporter PotE	GO-TERMS, REACTIONS, PRODUCT-SYNONYMS, PRODUCT, GENE-NAME
A4C51_RS20225	EG12144	A4C51_RS20225	pgm	alpha-D-glucose phosphate-specific phosphoglucomutase	phosphoglucomutase	GO-TERMS, REACTIONS, PRODUCT-SYNONYMS, GENE-SYNONYMS, PRODUCT, GENE-NAME
A4C51_RS20230	EG12197	A4C51_RS20230	seqA	replication initiation regulator SeqA	negative modulator of initiation of replication	GO-TERMS, PRODUCT-SYNONYMS, GENE-SYNONYMS, PRODUCT, GENE-NAME
A4C51_RS20235	EG11776	A4C51_RS20235	ybfF	acyl-CoA esterase	esterase	GO-TERMS, PRODUCT-SYNONYMS, PRODUCT, GENE-NAME
A4C51_RS20245	EG10318	A4C51_RS20245	fldA	flavodoxin-1	flavodoxin 1	GO-TERMS, PRODUCT-SYNONYMS, PRODUCT, GENE-NAME
A4C51_RS20255	G0-10580	A4C51_RS20255	uof	Fur leader peptide	RyhB-regulated fur leader peptide	GO-TERMS, PRODUCT-SYNONYMS, PRODUCT, GENE-NAME
A4C51_RS20280	EG10390	A4C51_RS20280	glnS			GO-TERMS, REACTIONS, PRODUCT-SYNONYMS, PRODUCT, GENE-NAME
A4C51_RS20285	EG10635	A4C51_RS20285	nagE	PTS N-acetyl glucosamine transporter subunit IIABC	N-acetylglucosamine-specific PTS enzyme IIABC component	GO-TERMS, REACTIONS, PRODUCT-SYNONYMS, GENE-SYNONYMS, PRODUCT, GENE-NAME
A4C51_RS20290	EG10633	A4C51_RS20290	nagB			GO-TERMS, PRODUCT-SYNONYMS, GENE-SYNONYMS, GENE-NAME
A4C51_RS20295	EG10632	A4C51_RS20295	nagA			GO-TERMS, REACTIONS, PRODUCT-SYNONYMS, PRODUCT, GENE-NAME
A4C51_RS20300	EG10636	A4C51_RS20300	nagC	N-acetylglucosamine repressor	DNA-binding transcriptional dual regulator NagC	GO-TERMS, PRODUCT-SYNONYMS, GENE-SYNONYMS, PRODUCT, GENE-NAME
A4C51_RS20305	EG10634	A4C51_RS20305	umpH	ribonucleotide monophosphatase NagD	UMP phosphatase	GO-TERMS, REACTIONS, PRODUCT-SYNONYMS, GENE-SYNONYMS, PRODUCT, GENE-NAME
A4C51_RS20310	EG10092			asparagine synthase B	asparagine synthetase B	GO-TERMS, REACTIONS, PRODUCT-SYNONYMS, PRODUCT
A4C51_RS20350	G6365					GO-TERMS, REACTIONS, PRODUCT-SYNONYMS, GENE-SYNONYMS, PRODUCT
A4C51_RS20355	G6364	A4C51_RS20355	miaB	tRNA (N6-isopentenyl adenosine(37)-C2)-methylthiotransferase MiaB	isopentenyl-adenosine A37 tRNA methylthiolase	GO-TERMS, REACTIONS, PRODUCT-SYNONYMS, GENE-SYNONYMS, PRODUCT, GENE-NAME
A4C51_RS20365	G6362	A4C51_RS20365	ybeY			GO-TERMS, PRODUCT-SYNONYMS, GENE-NAME
A4C51_RS20375	EG10168	A4C51_RS20375	lnt			GO-TERMS, REACTIONS, PRODUCT-SYNONYMS, GENE-SYNONYMS, PRODUCT, GENE-NAME
A4C51_RS20380	G6359	A4C51_RS20380	gltI	amino acid ABC transporter substrate-binding protein	glutamate/aspartate ABC transporter periplasmic binding protein	CPLX-RXNS, GO-TERMS, COMPLEXES, PRODUCT-SYNONYMS, GENE-SYNONYMS, PRODUCT, GENE-NAME
A4C51_RS20385	EG12661	A4C51_RS20385	gltJ	amino acid ABC transporter permease	glutamate/aspartate ABC transporter membrane subunit GltJ	GO-TERMS, PRODUCT, GENE-NAME
A4C51_RS20390	EG12662	A4C51_RS20390	gltK	glutamate ABC transporter permease	glutamate/aspartate ABC transporter membrane subunit GltK	GO-TERMS, PRODUCT, GENE-NAME
A4C51_RS20395	EG12663	artP	gltL	glutamate/aspartate transport ATP-binding protein GltL	glutamate/aspartate ABC transporter ATP binding subunit	GO-TERMS, PRODUCT, GENE-NAME
A4C51_RS20400	G6358	A4C51_RS20400	rihA			GO-TERMS, REACTIONS, PRODUCT-SYNONYMS, GENE-SYNONYMS, GENE-NAME
A4C51_RS20405	G6357	A4C51_RS20405	hscC	molecular chaperone HscC	chaperone protein HscC	GO-TERMS, PRODUCT-SYNONYMS, GENE-SYNONYMS, PRODUCT, GENE-NAME
A4C51_RS20445	EG10532	A4C51_RS20445	leuS			GO-TERMS, REACTIONS, PRODUCT-SYNONYMS, GENE-SYNONYMS, PRODUCT, GENE-NAME
A4C51_RS20450	EG10855	A4C51_RS20450	lptE	hypothetical protein	lipopolysaccharide assembly protein LptE	GO-TERMS, PRODUCT-SYNONYMS, GENE-SYNONYMS, PRODUCT, GENE-NAME
A4C51_RS20455	EG11412	A4C51_RS20455	holA			GO-TERMS, REACTIONS, PRODUCT-SYNONYMS, PRODUCT, GENE-NAME
A4C51_RS20460	G6350	A4C51_RS20460	nadD	nicotinate-nicotinamide nucleotide adenylyltransferase	nicotinate-mononucleotide adenylyltransferase	GO-TERMS, REACTIONS, PRODUCT-SYNONYMS, GENE-SYNONYMS, PRODUCT, GENE-NAME
A4C51_RS20465	G6349	A4C51_RS20465	cobC	adenosylcobalamin/alpha-ribazole phosphatase	putative adenosylcobalamin phosphatase/alpha-ribazole phosphatase	REACTIONS, PRODUCT-SYNONYMS, GENE-SYNONYMS, PRODUCT, GENE-NAME
A4C51_RS20470	EG11255	A4C51_RS20470	rsfS	ribosome silencing factor RsfS	ribosomal silencing factor RsfS	GO-TERMS, PRODUCT-SYNONYMS, GENE-SYNONYMS, PRODUCT, GENE-NAME
A4C51_RS20475	EG11254	A4C51_RS20475	rlmH	23S rRNA (pseudouridine(1915)-N(3))-methyltransferase RlmH	23S rRNA m3psi1915 methyltransferase	GO-TERMS, REACTIONS, PRODUCT-SYNONYMS, GENE-SYNONYMS, PRODUCT, GENE-NAME
A4C51_RS20480	EG10606	A4C51_RS20480	mrdA	penicillin-binding protein 2	peptidoglycan DD-transpeptidase MrdA	GO-TERMS, REACTIONS, PRODUCT-SYNONYMS, GENE-SYNONYMS, PRODUCT, GENE-NAME
A4C51_RS20485	EG10607	A4C51_RS20485	mrdB	rod shape-determining protein RodA	SEDS family protein MrdB	GO-TERMS, PRODUCT-SYNONYMS, GENE-SYNONYMS, PRODUCT, GENE-NAME
A4C51_RS20495	EG10201	A4C51_RS20495	dacA	D-alanyl-D-alanine carboxypeptidase	D-alanyl-D-alanine carboxypeptidase DacA	GO-TERMS, REACTIONS, PRODUCT-SYNONYMS, GENE-SYNONYMS, PRODUCT, GENE-NAME
A4C51_RS20505	EG11591	A4C51_RS20505	lipB	octanoyltransferase	lipoyl(octanoyl) transferase	GO-TERMS, REACTIONS, PRODUCT-SYNONYMS, GENE-SYNONYMS, PRODUCT, GENE-NAME
A4C51_RS20520	EG11306	A4C51_RS20520	lipA			GO-TERMS, REACTIONS, PRODUCT-SYNONYMS, GENE-SYNONYMS, GENE-NAME
A4C51_RS20525	EG11305			twin-arginine translocase subunit TatA	twin arginine protein translocation system - TatE protein	GO-TERMS, PRODUCT-SYNONYMS, GENE-SYNONYMS, PRODUCT
A4C51_RS20535	EG12209	A4C51_RS20535	crcB	fluoride efflux transporter CrcB	F- channel	GO-TERMS, REACTIONS, PRODUCT-SYNONYMS, GENE-SYNONYMS, PRODUCT, GENE-NAME
A4C51_RS20540	EG12179	A4C51_RS20540	cspE	cold-shock protein CspE	transcription antiterminator and regulator of RNA stability	GO-TERMS, PRODUCT-SYNONYMS, GENE-SYNONYMS, PRODUCT, GENE-NAME
A4C51_RS20545	EG12180			phospholipid:lipid A palmitoyltransferase	Lipid A palmitoyltransferase	GO-TERMS, REACTIONS, PRODUCT-SYNONYMS, GENE-SYNONYMS, PRODUCT
A4C51_RS20550	G6347	A4C51_RS20550	dcuC			GO-TERMS, REACTIONS, PRODUCT-SYNONYMS, GENE-NAME
A4C51_RS20555	G6346			response regulator	DNA-binding transcriptional dual regulator DpiA	GO-TERMS, PRODUCT-SYNONYMS, GENE-SYNONYMS, PRODUCT
A4C51_RS20560	G6345			sensor histidine kinase	sensor histidine kinase DpiB	GO-TERMS, REACTIONS, PRODUCT-SYNONYMS, GENE-SYNONYMS, PRODUCT
A4C51_RS20565	G6344	A4C51_RS20565	citC	[citrate (pro-3S)-lyase] ligase	citrate lyase synthetase	GO-TERMS, REACTIONS, PRODUCT-SYNONYMS, GENE-SYNONYMS, PRODUCT, GENE-NAME
A4C51_RS20570	G6343	A4C51_RS20570	citD	citrate lyase ACP	citrate lyase acyl carrier protein	CPLX-RXNS, GO-TERMS, COMPLEXES, REACTIONS, PRODUCT-SYNONYMS, GENE-SYNONYMS, PRODUCT, GENE-NAME
A4C51_RS20575	G6342	A4C51_RS20575	citE	citrate lyase subunit beta	citrate lyase beta subunit	GO-TERMS, COMPLEXES, REACTIONS, PRODUCT-SYNONYMS, GENE-SYNONYMS, PRODUCT, GENE-NAME
A4C51_RS20580	G6341	A4C51_RS20580	citF	citrate lyase subunit alpha	citrate lyase alpha subunit	REACTIONS, PRODUCT-SYNONYMS, GENE-SYNONYMS, PRODUCT, GENE-NAME
A4C51_RS20585	G6340	A4C51_RS20585	citX			GO-TERMS, PRODUCT-SYNONYMS, GENE-SYNONYMS, PRODUCT, GENE-NAME
A4C51_RS20590	G6339			2-(5''-triphosphoribosyl)-3'-dephosphocoenzyme-A synthase	triphosphoribosyl-dephospho-CoA synthase	GO-TERMS, REACTIONS, PRODUCT-SYNONYMS, GENE-SYNONYMS, PRODUCT
A4C51_RS20595	G6338	A4C51_RS20595	citT	anion permease	citrate:succinate antiporter	GO-TERMS, REACTIONS, PRODUCT-SYNONYMS, GENE-SYNONYMS, PRODUCT, GENE-NAME
A4C51_RS20600	EG10856	A4C51_RS20600	rna	ribonuclease I	RNase I	GO-TERMS, REACTIONS, PRODUCT-SYNONYMS, GENE-SYNONYMS, PRODUCT, GENE-NAME
A4C51_RS20605	G6337	A4C51_RS20605	rnk			GO-TERMS, PRODUCT-SYNONYMS, GENE-NAME
A4C51_RS20620	G6334	A4C51_RS20620	uspG			GO-TERMS, PRODUCT-SYNONYMS, GENE-SYNONYMS, GENE-NAME
A4C51_RS20625	EG11385	A4C51_RS20625	ahpF	alkyl hydroperoxide reductase subunit F	alkyl hydroperoxide reductase, AhpF component	CPLX-RXNS, GO-TERMS, PRODUCT-SYNONYMS, PRODUCT, GENE-NAME
A4C51_RS20630	EG11384	A4C51_RS20630	ahpC	alkyl hydroperoxide reductase subunit C	alkyl hydroperoxide reductase, AhpC component	GO-TERMS, PRODUCT-SYNONYMS, GENE-SYNONYMS, PRODUCT, GENE-NAME
A4C51_RS20635	G6333	A4C51_RS20635	dsbG	thiol:disulfide interchange protein DsbG	protein sulfenic acid reductase and chaperone DsbG	GO-TERMS, REACTIONS, PRODUCT-SYNONYMS, GENE-SYNONYMS, PRODUCT, GENE-NAME
A4C51_RS20655	G6329	A4C51_RS20655	ybdL	pyridoxal phosphate-dependent aminotransferase	methionine-oxo-acid transaminase, PLP-dependent	GO-TERMS, REACTIONS, PRODUCT-SYNONYMS, PRODUCT, GENE-NAME
A4C51_RS20675	EG11105	A4C51_RS20675	entH	proofreading thioesterase EntH	proofreading thioesterase in enterobactin biosynthesis	GO-TERMS, REACTIONS, PRODUCT-SYNONYMS, GENE-SYNONYMS, PRODUCT, GENE-NAME
A4C51_RS20680	EG10259	A4C51_RS20680	entA			GO-TERMS, PRODUCT-SYNONYMS, GENE-NAME
A4C51_RS20685	EG10260	A4C51_RS20685	entB			CPLX-RXNS, GO-TERMS, COMPLEXES, PRODUCT-SYNONYMS, GENE-SYNONYMS, GENE-NAME
A4C51_RS20690	EG10263					GO-TERMS, REACTIONS, PRODUCT-SYNONYMS
A4C51_RS20695	EG10261	A4C51_RS20695	entC			GO-TERMS, REACTIONS, PRODUCT-SYNONYMS, GENE-SYNONYMS, GENE-NAME
A4C51_RS20700	EG10294	A4C51_RS20700	fepB	Fe2+-enterobactin ABC transporter substrate-binding protein	ferric enterobactin ABC transporter periplasmic binding protein	CPLX-RXNS, GO-TERMS, COMPLEXES, REACTIONS, PRODUCT, GENE-NAME
A4C51_RS20705	EG11104	A4C51_RS20705	entS	MFS transporter	enterobactin exporter EntS	GO-TERMS, REACTIONS, PRODUCT-SYNONYMS, GENE-SYNONYMS, PRODUCT, GENE-NAME
A4C51_RS20710	EG10296	A4C51_RS20710	fepD	iron-enterobactin transporter membrane protein	ferric enterobactin ABC transporter membrane subunit FebD	GO-TERMS, PRODUCT-SYNONYMS, PRODUCT, GENE-NAME
A4C51_RS20715	EG10298	A4C51_RS20715	fepG	iron-enterobactin transporter permease	ferric enterobactin ABC transporter membrane subunit FepG	GO-TERMS, PRODUCT, GENE-NAME
A4C51_RS20720	EG10295	A4C51_RS20720	fepC	iron-enterobactin transporter ATP-binding protein	ferric enterobactin ABC transporter ATP binding subunit	GO-TERMS, PRODUCT, GENE-NAME
A4C51_RS20730	EG10264			enterobactin synthase subunit F	apo-serine activating enzyme	GO-TERMS, PRODUCT-SYNONYMS, PRODUCT
A4C51_RS20735	G0-10437	A4C51_RS20735	ybdZ	MbtH family protein	enterobactin biosynthesis protein YbdZ	GO-TERMS, PRODUCT-SYNONYMS, PRODUCT, GENE-NAME
A4C51_RS20740	EG10299	A4C51_RS20740	fes	enterochelin esterase	ferric enterobactin esterase	GO-TERMS, REACTIONS, PRODUCT-SYNONYMS, PRODUCT, GENE-NAME
A4C51_RS20745	EG10293	A4C51_RS20745	fepA	TonB-dependent siderophore receptor	ferric enterobactin outer membrane transporter	CPLX-RXNS, GO-TERMS, COMPLEXES, PRODUCT-SYNONYMS, GENE-SYNONYMS, PRODUCT, GENE-NAME
A4C51_RS20755	EG10262	A4C51_RS20755	entD	4'-phosphopantetheinyl transferase	phosphopantetheinyl transferase EntD	GO-TERMS, REACTIONS, PRODUCT-SYNONYMS, PRODUCT, GENE-NAME
A4C51_RS20775	G6326	A4C51_RS20775	ybdK	carboxylate--amine ligase	carboxylate-amine ligase	GO-TERMS, PRODUCT-SYNONYMS, PRODUCT, GENE-NAME
A4C51_RS20790	EG50005	A4C51_RS20790	nfsB	oxygen-insensitive NAD(P)H nitroreductase	NAD(P)H nitroreductase NfsB	GO-TERMS, REACTIONS, PRODUCT-SYNONYMS, GENE-SYNONYMS, PRODUCT, GENE-NAME
A4C51_RS20795	G6323	A4C51_RS20795	ybdG	mechanosensitive ion channel family protein	miniconductance mechanosensitive channel YbdG	GO-TERMS, PRODUCT-SYNONYMS, PRODUCT, GENE-NAME
A4C51_RS20800	EG10708	A4C51_RS20800	pheP	phenylalanine transporter	phenylalanine:H+ symporter PheP	GO-TERMS, REACTIONS, PRODUCT-SYNONYMS, PRODUCT, GENE-NAME
A4C51_RS20805	EG12367	A4C51_RS20805	cusA	cation efflux system protein CusA	copper/silver export system RND permease	CPLX-RXNS, GO-TERMS, COMPLEXES, REACTIONS, PRODUCT-SYNONYMS, GENE-SYNONYMS, PRODUCT, GENE-NAME
A4C51_RS20810	G6322	A4C51_RS20810	cusB	metal RND transporter	copper/silver export system membrane fusion protein	GO-TERMS, PRODUCT-SYNONYMS, GENE-SYNONYMS, PRODUCT, GENE-NAME
A4C51_RS20815	G6321	A4C51_RS20815	cusF	cation efflux system protein CusF	copper/silver export system periplasmic binding protein	GO-TERMS, REACTIONS, PRODUCT-SYNONYMS, GENE-SYNONYMS, PRODUCT, GENE-NAME
A4C51_RS20820	G6320	A4C51_RS20820	cusC	cation efflux system protein CusC	copper/silver export system outer membrane channel	GO-TERMS, REACTIONS, PRODUCT-SYNONYMS, GENE-SYNONYMS, PRODUCT, GENE-NAME
A4C51_RS20825	G6319	A4C51_RS20825	cusR	DNA-binding response regulator	DNA-binding transcriptional activator CusR	GO-TERMS, PRODUCT-SYNONYMS, GENE-SYNONYMS, PRODUCT, GENE-NAME
A4C51_RS20830	G6318	A4C51_RS20830	cusS	two-component sensor histidine kinase	sensor histidine kinase CusS	GO-TERMS, REACTIONS, PRODUCT-SYNONYMS, GENE-SYNONYMS, PRODUCT, GENE-NAME
A4C51_RS20870	EG11739			bacteriophage N4 adsorption protein B	bacteriophage N4 adsorption protein	GO-TERMS, PRODUCT-SYNONYMS, PRODUCT
A4C51_RS20875	EG11740	A4C51_RS20875	nfrA	phage receptor	bacteriophage N4 outer membrane receptor	GO-TERMS, PRODUCT-SYNONYMS, PRODUCT, GENE-NAME
A4C51_RS20885	EG10268	A4C51_RS20885	envY	porin thermoregulatory protein EnvY	DNA-binding transcriptional activator EnvY	GO-TERMS, PRODUCT-SYNONYMS, PRODUCT, GENE-NAME
A4C51_RS20895	EG11103	A4C51_RS20895	fimZ	DNA-binding response regulator	putative LuxR family transcriptional regulator FimZ	GO-TERMS, PRODUCT-SYNONYMS, GENE-SYNONYMS, PRODUCT, GENE-NAME
A4C51_RS20900	EG12388	A4C51_RS20900	sfmF	fimbriae assembly protein	putative fimbrial protein SfmF	GO-TERMS, PRODUCT-SYNONYMS, GENE-SYNONYMS, PRODUCT, GENE-NAME
A4C51_RS20905	G6293	A4C51_RS20905	sfmH	type 1 fimbrin D-mannose specific adhesin FimH	putative fimbrial adhesin protein SfmH	GO-TERMS, PRODUCT-SYNONYMS, PRODUCT, GENE-NAME
A4C51_RS20910	G6292	A4C51_RS20910	sfmD	fimbrial biogenesis outer membrane usher protein	putative fimbrial usher protein SfmD	GO-TERMS, PRODUCT-SYNONYMS, PRODUCT, GENE-NAME
A4C51_RS20915	G6291	A4C51_RS20915	sfmC	molecular chaperone FimC	putative fimbrial chaperone SfmC	PRODUCT-SYNONYMS, PRODUCT, GENE-NAME
A4C51_RS20920	G6290	A4C51_RS20920	sfmA	hypothetical protein	putative fimbrial protein SfmA	GO-TERMS, PRODUCT-SYNONYMS, PRODUCT, GENE-NAME
A4C51_RS20925	EG10328	A4C51_RS20925	folD	bifunctional methylenetetrahydrofolate dehydrogenase/methenyltetrahydrofolate cyclohydrolase	bifunctional 5,10-methylene-tetrahydrofolate dehydrogenase/ 5,10-methylene-tetrahydrofolate cyclohydrolase	GO-TERMS, REACTIONS, PRODUCT-SYNONYMS, GENE-SYNONYMS, PRODUCT, GENE-NAME
A4C51_RS20930	EG12879	A4C51_RS20930	ybcJ	ribosome-associated protein	putative RNA-binding protein YbcJ	GO-TERMS, PRODUCT-SYNONYMS, PRODUCT, GENE-NAME
A4C51_RS20940	EG10196	A4C51_RS20940	cysS			GO-TERMS, REACTIONS, PRODUCT-SYNONYMS, GENE-SYNONYMS, PRODUCT, GENE-NAME
A4C51_RS20945	EG10758	A4C51_RS20945	ppiB	peptidyl-prolyl cis-trans isomerase	peptidyl-prolyl cis-trans isomerase B	GO-TERMS, PRODUCT-SYNONYMS, PRODUCT, GENE-NAME
A4C51_RS20950	EG12666	A4C51_RS20950	lpxH	UDP-2,3-diacylglucosamine hydrolase	UDP-2,3-diacylglucosamine diphosphatase	GO-TERMS, REACTIONS, PRODUCT-SYNONYMS, GENE-SYNONYMS, PRODUCT, GENE-NAME
A4C51_RS20955	EG10793	A4C51_RS20955	purE	5-(carboxyamino)imidazole ribonucleotide mutase	N5-carboxyaminoimidazole ribonucleotide mutase	GO-TERMS, REACTIONS, PRODUCT-SYNONYMS, GENE-SYNONYMS, PRODUCT, GENE-NAME
A4C51_RS20960	EG10796	A4C51_RS20960	purK			GO-TERMS, PRODUCT-SYNONYMS, GENE-SYNONYMS, GENE-NAME
A4C51_RS20980	G6287	A4C51_RS20980	fdrA	acyl-CoA synthetase FdrA	putative acyl-CoA synthetase FdrA	GO-TERMS, REACTIONS, PRODUCT-SYNONYMS, GENE-SYNONYMS, PRODUCT, GENE-NAME
A4C51_RS20990	G6285	A4C51_RS20990	allC			GO-TERMS, PRODUCT-SYNONYMS, GENE-SYNONYMS, GENE-NAME
A4C51_RS20995	G6284	A4C51_RS20995	allE			GO-TERMS, PRODUCT-SYNONYMS, GENE-SYNONYMS, GENE-NAME
A4C51_RS21000	G6283	A4C51_RS21000	glxK	glycerate kinase	glycerate 2-kinase 2	GO-TERMS, REACTIONS, PRODUCT-SYNONYMS, GENE-SYNONYMS, PRODUCT, GENE-NAME
A4C51_RS21020	G6278	A4C51_RS21020	glxR	2-hydroxy-3-oxopropionate reductase	tartronate semialdehyde reductase 2	GO-TERMS, REACTIONS, PRODUCT-SYNONYMS, GENE-SYNONYMS, PRODUCT, GENE-NAME
A4C51_RS21025	G6277	A4C51_RS21025	hyi			GO-TERMS, PRODUCT-SYNONYMS, GENE-SYNONYMS, GENE-NAME
A4C51_RS21030	EG11583	A4C51_RS21030	gcl			GO-TERMS, PRODUCT-SYNONYMS, GENE-NAME
A4C51_RS21035	G6276	A4C51_RS21035	allR	transcriptional regulator	DNA-binding transcriptional repressor AllR	GO-TERMS, PRODUCT-SYNONYMS, GENE-SYNONYMS, PRODUCT, GENE-NAME
A4C51_RS21040	G6275	A4C51_RS21040	allA			GO-TERMS, PRODUCT-SYNONYMS, GENE-SYNONYMS, GENE-NAME
A4C51_RS21045	G6274	A4C51_RS21045	allS	HTH-type transcriptional activator AllS	DNA-binding transcriptional activator AllS	GO-TERMS, PRODUCT-SYNONYMS, GENE-SYNONYMS, PRODUCT, GENE-NAME
A4C51_RS21050	EG11768	A4C51_RS21050	selU	tRNA 2-selenouridine(34) synthase MnmH	tRNA 2-selenouridine synthase	GO-TERMS, REACTIONS, PRODUCT-SYNONYMS, GENE-SYNONYMS, PRODUCT, GENE-NAME
A4C51_RS21065	EG10849	A4C51_RS21065	rhsD	RHS element protein	protein RhsD	GO-TERMS, PRODUCT-SYNONYMS, PRODUCT, GENE-NAME
A4C51_RS21080	EG11542	A4C51_RS21080	tesA	multifunctional acyl-CoA thioesterase I/protease I/lysophospholipase L1	multifunctional acyl-CoA thioesterase I and protease I and lysophospholipase L1	GO-TERMS, REACTIONS, PRODUCT-SYNONYMS, GENE-SYNONYMS, PRODUCT, GENE-NAME
A4C51_RS21085	G6269	A4C51_RS21085	ybbO	oxidoreductase	NADP+-dependent aldehyde reductase YbbO	GO-TERMS, REACTIONS, PRODUCT-SYNONYMS, PRODUCT, GENE-NAME
A4C51_RS21090	G6268	A4C51_RS21090	cnoX	co-chaperone YbbN	chaperedoxin	GO-TERMS, PRODUCT-SYNONYMS, GENE-SYNONYMS, PRODUCT, GENE-NAME
A4C51_RS21095	G6267	A4C51_RS21095	fetB	iron export permease FetB	putative iron ABC exporter membrane subunit FetB	GO-TERMS, PRODUCT-SYNONYMS, GENE-SYNONYMS, PRODUCT, GENE-NAME
A4C51_RS21100	G6266	A4C51_RS21100	fetA	iron export ATP-binding protein FetA	putative iron ABC exporter ATP-binding subunit FetA	GO-TERMS, PRODUCT-SYNONYMS, GENE-SYNONYMS, PRODUCT, GENE-NAME
A4C51_RS21135	G6263	A4C51_RS21135	cueR	transcriptional regulator	DNA-binding transcriptional dual regulator CueR	GO-TERMS, PRODUCT-SYNONYMS, GENE-SYNONYMS, PRODUCT, GENE-NAME
A4C51_RS21170	G6261	A4C51_RS21170	glsA			GO-TERMS, REACTIONS, PRODUCT-SYNONYMS, GENE-SYNONYMS, GENE-NAME
A4C51_RS21180	G6259	A4C51_RS21180	ybaQ	transcriptional regulator	DNA-binding transcriptional regulator YbaQ	GO-TERMS, PRODUCT-SYNONYMS, PRODUCT, GENE-NAME
A4C51_RS21190	EG12454	A4C51_RS21190	ybaK	Cys-tRNA(Pro) deacylase	Cys-tRNAPro and Cys-tRNACys deacylase	GO-TERMS, REACTIONS, PRODUCT-SYNONYMS, PRODUCT, GENE-NAME
A4C51_RS21195	EG11060			bifunctional UDP-sugar hydrolase/5'-nucleotidase	5'-nucleotidase / UDP-sugar hydrolase	GO-TERMS, REACTIONS, PRODUCT-SYNONYMS, PRODUCT
A4C51_RS21200	G6256	A4C51_RS21200	fsr	MFS transporter	fosmidomycin efflux pump	GO-TERMS, REACTIONS, PRODUCT-SYNONYMS, PRODUCT, GENE-NAME
A4C51_RS21210	EG11102	A4C51_RS21210	gsk			GO-TERMS, REACTIONS, PRODUCT-SYNONYMS, GENE-NAME
A4C51_RS21215	EG11101	A4C51_RS21215	aes			GO-TERMS, REACTIONS, PRODUCT-SYNONYMS, GENE-SYNONYMS, GENE-NAME
A4C51_RS21220	EG10431	A4C51_RS21220	hemH			GO-TERMS, PRODUCT-SYNONYMS, GENE-SYNONYMS, PRODUCT, GENE-NAME
A4C51_RS21225	EG10032	A4C51_RS21225	adk			GO-TERMS, REACTIONS, PRODUCT-SYNONYMS, GENE-SYNONYMS, GENE-NAME
A4C51_RS21230	EG10461	A4C51_RS21230	htpG	molecular chaperone HtpG	chaperone protein HtpG	GO-TERMS, PRODUCT-SYNONYMS, PRODUCT, GENE-NAME
A4C51_RS21235	EG10834	A4C51_RS21235	recR	recombination protein RecR	DNA repair protein RecR	CPLX-RXNS, GO-TERMS, COMPLEXES, PRODUCT-SYNONYMS, PRODUCT, GENE-NAME
A4C51_RS21250	EG10051	A4C51_RS21250	apt			GO-TERMS, REACTIONS, PRODUCT-SYNONYMS, GENE-NAME
A4C51_RS21260	EG10765	A4C51_RS21260	priC			GO-TERMS, COMPLEXES, PRODUCT-SYNONYMS, GENE-NAME
A4C51_RS21265	EG12830	A4C51_RS21265	ybaM	DUF2496 domain-containing protein	DUF2496 domain-containing protein YbaM	GO-TERMS, PRODUCT-SYNONYMS, PRODUCT, GENE-NAME
A4C51_RS21270	G6255	A4C51_RS21270	mscK	mechanosensitive channel MscK	potassium dependent, small conductance mechanosensitive channel	GO-TERMS, REACTIONS, PRODUCT-SYNONYMS, GENE-SYNONYMS, PRODUCT, GENE-NAME
A4C51_RS21275	EG12116	A4C51_RS21275	acrR	transcriptional regulator	DNA-binding transcriptional repressor AcrR	GO-TERMS, PRODUCT-SYNONYMS, GENE-SYNONYMS, PRODUCT, GENE-NAME
A4C51_RS21280	EG11703	A4C51_RS21280	acrA	MexE family multidrug efflux RND transporter periplasmic adaptor subunit	multidrug efflux pump membrane fusion lipoprotein AcrA	CPLX-RXNS, GO-TERMS, COMPLEXES, PRODUCT-SYNONYMS, GENE-SYNONYMS, PRODUCT, GENE-NAME
A4C51_RS21285	EG11704	A4C51_RS21285	acrB	multidrug efflux RND transporter permease subunit	multidrug efflux pump RND permease AcrB	GO-TERMS, PRODUCT-SYNONYMS, GENE-SYNONYMS, PRODUCT, GENE-NAME
A4C51_RS21290	EG12429	A4C51_RS21290	tomB			GO-TERMS, PRODUCT-SYNONYMS, GENE-SYNONYMS, GENE-NAME
A4C51_RS21295	EG10439	A4C51_RS21295	hha	hemolysin expression-modulating protein Hha	haemolysin expression-modulating protein Hha	GO-TERMS, PRODUCT-SYNONYMS, PRODUCT, GENE-NAME
A4C51_RS21300	G58	A4C51_RS21300	maa			GO-TERMS, REACTIONS, PRODUCT-SYNONYMS, GENE-SYNONYMS, PRODUCT, GENE-NAME
A4C51_RS21325	G6251	A4C51_RS21325	ybaZ	6-O-methylguanine DNA methyltransferase	DNA base-flipping protein	GO-TERMS, PRODUCT-SYNONYMS, GENE-SYNONYMS, PRODUCT, GENE-NAME
A4C51_RS21335	EG10995	A4C51_RS21335	tesB			GO-TERMS, REACTIONS, PRODUCT-SYNONYMS, GENE-NAME
A4C51_RS21340	EG11821	A4C51_RS21340	amtB	ammonia channel	ammonia/ammonium transporter	GO-TERMS, REACTIONS, PRODUCT-SYNONYMS, GENE-SYNONYMS, PRODUCT, GENE-NAME
A4C51_RS21345	EG12191	A4C51_RS21345	glnK	nitrogen regulatory protein P-II 2	nitrogen regulator GlnK	GO-TERMS, PRODUCT-SYNONYMS, GENE-SYNONYMS, PRODUCT, GENE-NAME
A4C51_RS21360	G6247	A4C51_RS21360	decR	transcriptional regulator	DNA-binding transcriptional activator DecR	GO-TERMS, PRODUCT-SYNONYMS, GENE-SYNONYMS, PRODUCT, GENE-NAME
A4C51_RS21365	G6246	A4C51_RS21365	cof			GO-TERMS, REACTIONS, PRODUCT-SYNONYMS, GENE-NAME
A4C51_RS21375	G6245	A4C51_RS21375	queC	7-cyano-7-deazaguanine synthase QueC	7-cyano-7-deazaguanine synthase	GO-TERMS, REACTIONS, PRODUCT-SYNONYMS, GENE-SYNONYMS, PRODUCT, GENE-NAME
A4C51_RS21380	G6244	A4C51_RS21380	fadM	thioesterase	long-chain acyl-CoA thioesterase FadM	GO-TERMS, REACTIONS, PRODUCT-SYNONYMS, GENE-SYNONYMS, PRODUCT, GENE-NAME
A4C51_RS21385	G6243	A4C51_RS21385	ybaV	hypothetical protein	helix-hairpin-helix 3 family protein	GO-TERMS, PRODUCT-SYNONYMS, GENE-SYNONYMS, PRODUCT, GENE-NAME
A4C51_RS21390	G6242	A4C51_RS21390	ppiD	folding chaperone	periplasmic folding chaperone	GO-TERMS, PRODUCT-SYNONYMS, GENE-SYNONYMS, PRODUCT, GENE-NAME
A4C51_RS21395	EG10467	A4C51_RS21395	hupB			GO-TERMS, COMPLEXES, PRODUCT-SYNONYMS, GENE-SYNONYMS, PRODUCT, GENE-NAME
A4C51_RS21400	EG10542	A4C51_RS21400	lon	peptidase	Lon protease	GO-TERMS, REACTIONS, PRODUCT-SYNONYMS, GENE-SYNONYMS, PRODUCT, GENE-NAME
A4C51_RS21405	EG10159	A4C51_RS21405	clpX			CPLX-RXNS, GO-TERMS, COMPLEXES, PRODUCT-SYNONYMS, GENE-SYNONYMS, GENE-NAME
A4C51_RS21410	EG10158	A4C51_RS21410	clpP			GO-TERMS, COMPLEXES, REACTIONS, PRODUCT-SYNONYMS, GENE-SYNONYMS, GENE-NAME
A4C51_RS21415	EG11003	A4C51_RS21415	tig			GO-TERMS, REACTIONS, PRODUCT-SYNONYMS, GENE-NAME
A4C51_RS21425	EG10125	A4C51_RS21425	bolA	protein BolA	DNA-binding transcriptional dual regulator BolA	GO-TERMS, COMPLEXES, PRODUCT-SYNONYMS, PRODUCT, GENE-NAME
A4C51_RS21435	EG12183	A4C51_RS21435	ampG	muropeptide MFS transporter AmpG	muropeptide:H+ symporter	GO-TERMS, REACTIONS, PRODUCT-SYNONYMS, PRODUCT, GENE-NAME
A4C51_RS21440	EG10178	A4C51_RS21440	cyoA	cytochrome o ubiquinol oxidase subunit II	cytochrome bo3 ubiquinol oxidase subunit 2	CPLX-RXNS, GO-TERMS, COMPLEXES, PRODUCT-SYNONYMS, PRODUCT, GENE-NAME
A4C51_RS21445	EG10179	A4C51_RS21445	cyoB	cytochrome ubiquinol oxidase subunit I	cytochrome bo3 ubiquinol oxidase subunit 1	GO-TERMS, REACTIONS, PRODUCT-SYNONYMS, PRODUCT, GENE-NAME
A4C51_RS21450	EG10180	A4C51_RS21450	cyoC	cytochrome o ubiquinol oxidase subunit III	cytochrome bo3 ubiquinol oxidase subunit 3	GO-TERMS, PRODUCT-SYNONYMS, PRODUCT, GENE-NAME
A4C51_RS21455	EG10181	A4C51_RS21455	cyoD	cytochrome bo(3) ubiquinol oxidase subunit 4	cytochrome bo3 ubiquinol oxidase subunit 4	GO-TERMS, PRODUCT-SYNONYMS, PRODUCT, GENE-NAME
A4C51_RS21460	EG10182	A4C51_RS21460	cyoE	protoheme IX farnesyltransferase	heme O synthase	GO-TERMS, REACTIONS, PRODUCT-SYNONYMS, PRODUCT, GENE-NAME
A4C51_RS21475	G6239	A4C51_RS21475	panE			GO-TERMS, PRODUCT-SYNONYMS, GENE-SYNONYMS, GENE-NAME
A4C51_RS21480	G198	A4C51_RS21480	yajL	protein deglycase YajL	protein/nucleic acid deglycase 3	GO-TERMS, REACTIONS, PRODUCT-SYNONYMS, GENE-SYNONYMS, PRODUCT, GENE-NAME
A4C51_RS21485	G6238	A4C51_RS21485	thiI	tRNA 4-thiouridine(8) synthase ThiI	tRNA uridine 4-sulfurtransferase	GO-TERMS, REACTIONS, PRODUCT-SYNONYMS, GENE-SYNONYMS, PRODUCT, GENE-NAME
A4C51_RS21490	EG11098	A4C51_RS21490	xseB	exodeoxyribonuclease 7 small subunit	exodeoxyribonuclease VII subunit XseB	CPLX-RXNS, GO-TERMS, COMPLEXES, PRODUCT-SYNONYMS, GENE-SYNONYMS, PRODUCT, GENE-NAME
A4C51_RS21495	EG10508	A4C51_RS21495	ispA	(2E,6E)-farnesyl diphosphate synthase	geranyl diphosphate/farnesyl diphosphate synthase	GO-TERMS, REACTIONS, PRODUCT-SYNONYMS, PRODUCT, GENE-NAME
A4C51_RS21500	G6237	A4C51_RS21500	dxs			GO-TERMS, PRODUCT-SYNONYMS, GENE-SYNONYMS, GENE-NAME
A4C51_RS21505	G6236	A4C51_RS21505	yajO	oxidoreductase	1-deoxyxylulose-5-phosphate synthase YajO	GO-TERMS, REACTIONS, PRODUCT-SYNONYMS, PRODUCT, GENE-NAME
A4C51_RS21515	EG10704	A4C51_RS21515	pgpA			GO-TERMS, REACTIONS, PRODUCT-SYNONYMS, GENE-SYNONYMS, GENE-NAME
A4C51_RS21520	G6234	A4C51_RS21520	thiL	thiamine-monophosphate kinase	thiamine monophosphate kinase	GO-TERMS, REACTIONS, PRODUCT-SYNONYMS, GENE-SYNONYMS, PRODUCT, GENE-NAME
A4C51_RS21525	EG10666			N utilization substance protein B	transcription antitermination protein NusB	GO-TERMS, COMPLEXES, PRODUCT-SYNONYMS, GENE-SYNONYMS, PRODUCT
A4C51_RS21530	EG11322	A4C51_RS21530	ribE			GO-TERMS, PRODUCT-SYNONYMS, GENE-SYNONYMS, GENE-NAME
A4C51_RS21535	EG11321	A4C51_RS21535	ribD	bifunctional diaminohydroxyphosphoribosylaminopyrimidine deaminase/5-amino-6-(5-phosphoribosylamino)uracil reductase RibD	fused diaminohydroxyphosphoribosylaminopyrimidine deaminase / 5-amino-6-(5-phosphoribosylamino)uracil reductase	GO-TERMS, REACTIONS, PRODUCT-SYNONYMS, GENE-SYNONYMS, PRODUCT, GENE-NAME
A4C51_RS21540	EG11320	A4C51_RS21540	nrdR	transcriptional regulator NrdR	NrdR transcriptional repressor	GO-TERMS, PRODUCT-SYNONYMS, GENE-SYNONYMS, PRODUCT, GENE-NAME
A4C51_RS21550	EG11035	A4C51_RS21550	tsx			GO-TERMS, REACTIONS, PRODUCT-SYNONYMS, GENE-SYNONYMS, GENE-NAME
A4C51_RS21575	EG10940	A4C51_RS21575	secF	protein translocase subunit SecF	Sec translocon accessory complex subunit SecF	CPLX-RXNS, GO-TERMS, COMPLEXES, PRODUCT-SYNONYMS, PRODUCT, GENE-NAME
A4C51_RS21580	EG10938	A4C51_RS21580	secD	protein translocase subunit SecD	Sec translocon accessory complex subunit SecD	GO-TERMS, PRODUCT-SYNONYMS, PRODUCT, GENE-NAME
A4C51_RS21585	EG11096	A4C51_RS21585	yajC	preprotein translocase subunit YajC	Sec translocon accessory complex subunit YajC	GO-TERMS, PRODUCT-SYNONYMS, PRODUCT, GENE-NAME
A4C51_RS21590	EG10996	A4C51_RS21590	tgt	tRNA guanosine(34) transglycosylase Tgt	tRNA-guanine transglycosylase	GO-TERMS, PRODUCT-SYNONYMS, GENE-SYNONYMS, PRODUCT, GENE-NAME
A4C51_RS21595	EG10812	A4C51_RS21595	queA	tRNA preQ1(34) S-adenosylmethionine ribosyltransferase-isomerase QueA	tRNA preQ134 S-adenosylmethionine ribosyltransferase-isomerase	GO-TERMS, REACTIONS, PRODUCT-SYNONYMS, GENE-SYNONYMS, PRODUCT, GENE-NAME
A4C51_RS21600	EG11095	A4C51_RS21600	acpH	ACP phosphodiesterase	acyl carrier protein phosphodiesterase	GO-TERMS, REACTIONS, PRODUCT-SYNONYMS, GENE-SYNONYMS, PRODUCT, GENE-NAME
A4C51_RS21610	EG10565	A4C51_RS21610	malZ			GO-TERMS, REACTIONS, PRODUCT-SYNONYMS, GENE-NAME
A4C51_RS21620	EG12168	A4C51_RS21620	brnQ	branched-chain amino acid transport system 2 carrier protein	branched chain amino acid transporter BrnQ	GO-TERMS, REACTIONS, PRODUCT-SYNONYMS, GENE-SYNONYMS, PRODUCT, GENE-NAME
A4C51_RS21625	EG10733			two-component system sensor histidine kinase PhoR	sensor histidine kinase PhoR	GO-TERMS, REACTIONS, PRODUCT-SYNONYMS, GENE-SYNONYMS, PRODUCT
A4C51_RS21630	EG10728	A4C51_RS21630	phoB	DNA-binding response regulator	DNA-binding transcriptional dual regulator PhoB	GO-TERMS, PRODUCT-SYNONYMS, GENE-SYNONYMS, PRODUCT, GENE-NAME
A4C51_RS21650	EG11288	A4C51_RS21650	mak			GO-TERMS, REACTIONS, PRODUCT-SYNONYMS, GENE-SYNONYMS, GENE-NAME
A4C51_RS21655	EG12158	A4C51_RS21655	rdgC	recombination-associated protein RdgC	nucleoid-associated protein RdgC	GO-TERMS, PRODUCT-SYNONYMS, GENE-SYNONYMS, PRODUCT, GENE-NAME
A4C51_RS21670	EG12159	A4C51_RS21670	ppnP	hypothetical protein	nucleoside phosphorylase PpnP	GO-TERMS, REACTIONS, PRODUCT-SYNONYMS, GENE-SYNONYMS, PRODUCT, GENE-NAME
A4C51_RS21690	EG10082	A4C51_RS21690	aroL	shikimate kinase	shikimate kinase 2	GO-TERMS, PRODUCT-SYNONYMS, PRODUCT, GENE-NAME
A4C51_RS21700	EG10769	A4C51_RS21700	proC			GO-TERMS, REACTIONS, PRODUCT-SYNONYMS, GENE-SYNONYMS, GENE-NAME
A4C51_RS21705	EG11257	adrA	dgcC	diguanylate cyclase AdrA	diguanylate cyclase DgcC	GO-TERMS, REACTIONS, PRODUCT-SYNONYMS, GENE-SYNONYMS, PRODUCT, GENE-NAME
A4C51_RS21715	EG10727	A4C51_RS21715	phoA			GO-TERMS, REACTIONS, PRODUCT-SYNONYMS, GENE-SYNONYMS, GENE-NAME
A4C51_RS21720	EG11256	A4C51_RS21720	iraP	anti-adapter protein IraP	anti-adaptor protein for sigmaS stabilization	GO-TERMS, PRODUCT-SYNONYMS, GENE-SYNONYMS, PRODUCT, GENE-NAME
A4C51_RS21730	EG10213	A4C51_RS21730	ddlA			GO-TERMS, REACTIONS, PRODUCT-SYNONYMS, PRODUCT, GENE-NAME
A4C51_RS21750	G6227	A4C51_RS21750	yaiW	DUF1615 domain-containing protein	surface-exposed outer membrane lipoprotein	GO-TERMS, PRODUCT-SYNONYMS, PRODUCT, GENE-NAME
A4C51_RS21755	EG10928	A4C51_RS21755	sbmA	peptide antibiotic transporter SbmA	peptide antibiotic/peptide nucleic acid transporter	GO-TERMS, REACTIONS, PRODUCT-SYNONYMS, PRODUCT, GENE-NAME
A4C51_RS21765	EG12867	A4C51_RS21765	ampH	D-alanyl-D-alanine- carboxypeptidase/endopeptidase AmpH	peptidoglycan DD-carboxypeptidase/peptidoglycan DD-endopeptidase	GO-TERMS, REACTIONS, PRODUCT-SYNONYMS, GENE-SYNONYMS, PRODUCT, GENE-NAME
A4C51_RS21770	G6226	A4C51_RS21770	iprA	transcriptional regulator	putative DNA-binding transcriptional regulator IprA	GO-TERMS, PRODUCT-SYNONYMS, GENE-SYNONYMS, PRODUCT, GENE-NAME
A4C51_RS21780	EG10428	A4C51_RS21780	hemB	delta-aminolevulinic acid dehydratase	porphobilinogen synthase	GO-TERMS, REACTIONS, PRODUCT-SYNONYMS, GENE-SYNONYMS, PRODUCT, GENE-NAME
A4C51_RS21785	EG12423	A4C51_RS21785	tauD			GO-TERMS, REACTIONS, PRODUCT-SYNONYMS, GENE-SYNONYMS, GENE-NAME
A4C51_RS21790	G6219	A4C51_RS21790	tauC	taurine ABC transporter permease	taurine ABC transporter membrane subunit	CPLX-RXNS, GO-TERMS, COMPLEXES, PRODUCT-SYNONYMS, GENE-SYNONYMS, PRODUCT, GENE-NAME
A4C51_RS21795	G6218			taurine import ATP-binding protein TauB	taurine ABC transporter ATP binding subunit	GO-TERMS, PRODUCT-SYNONYMS, GENE-SYNONYMS, PRODUCT
A4C51_RS21800	G6217	A4C51_RS21800	tauA	taurine-binding periplasmic protein	taurine ABC transporter periplasmic binding protein	GO-TERMS, PRODUCT-SYNONYMS, GENE-SYNONYMS, PRODUCT, GENE-NAME
A4C51_RS21835	G6209	A4C51_RS21835	frmR	transcriptional regulator	DNA-binding transcriptional repressor FrmR	GO-TERMS, PRODUCT-SYNONYMS, GENE-SYNONYMS, PRODUCT, GENE-NAME
A4C51_RS21840	EG50010	A4C51_RS21840	frmA			GO-TERMS, REACTIONS, PRODUCT-SYNONYMS, GENE-SYNONYMS, PRODUCT, GENE-NAME
A4C51_RS21845	G6208	A4C51_RS21845	frmB	S-formylglutathione hydrolase	S-formylglutathione hydrolase FrmB	GO-TERMS, REACTIONS, PRODUCT-SYNONYMS, GENE-SYNONYMS, PRODUCT, GENE-NAME
A4C51_RS21855	G6206	A4C51_RS21855	mhpT	3-(3-hydroxy-phenyl)propionate transporter MhpT	3-hydroxyphenylpropionate/3-hydroxycinnamate:H+ symporter	GO-TERMS, REACTIONS, PRODUCT-SYNONYMS, GENE-SYNONYMS, PRODUCT, GENE-NAME
A4C51_RS21860	G6205	A4C51_RS21860	mhpE			GO-TERMS, PRODUCT-SYNONYMS, PRODUCT, GENE-NAME
A4C51_RS21865	M014	A4C51_RS21865	mhpF	acetaldehyde dehydrogenase	acetaldehyde dehydrogenase (acetylating) MhpF	GO-TERMS, PRODUCT-SYNONYMS, PRODUCT, GENE-NAME
A4C51_RS21870	M013	A4C51_RS21870	mhpD	2-keto-4-pentenoate hydratase	2-hydroxypentadienoate hydratase	GO-TERMS, REACTIONS, PRODUCT-SYNONYMS, GENE-SYNONYMS, PRODUCT, GENE-NAME
A4C51_RS21875	M012	A4C51_RS21875	mhpC	2-hydroxy-6-oxononadienedioate/2-hydroxy-6- oxononatrienedioate hydrolase	2-hydroxy-6-ketonona-2,4-dienedioate hydrolase	GO-TERMS, REACTIONS, PRODUCT-SYNONYMS, PRODUCT, GENE-NAME
A4C51_RS21880	M011			2,3-dihydroxyphenylpropionate/2, 3-dihydroxicinnamic acid 1,2-dioxygenase	3-carboxyethylcatechol 2,3-dioxygenase	GO-TERMS, REACTIONS, PRODUCT-SYNONYMS, PRODUCT
A4C51_RS21885	M010			3-(3-hydroxy-phenyl)propionate/3-hydroxycinnamic acid hydroxylase	3-(3-hydroxyphenyl)propanoate hydroxylase	GO-TERMS, REACTIONS, PRODUCT-SYNONYMS, PRODUCT
A4C51_RS21905	EG10525			lac repressor	DNA-binding transcriptional repressor LacI	GO-TERMS, PRODUCT-SYNONYMS, PRODUCT
A4C51_RS21910	EG10527					GO-TERMS, REACTIONS, PRODUCT-SYNONYMS, PRODUCT
A4C51_RS21915	EG10526			MFS transporter	lactose permease	GO-TERMS, REACTIONS, PRODUCT-SYNONYMS, PRODUCT
A4C51_RS21920	EG10524	A4C51_RS21920	lacA			GO-TERMS, REACTIONS, PRODUCT-SYNONYMS, PRODUCT, GENE-NAME
A4C51_RS21930	EG10175	A4C51_RS21930	cynS	cyanate hydratase	cyanase	GO-TERMS, REACTIONS, PRODUCT-SYNONYMS, GENE-SYNONYMS, PRODUCT, GENE-NAME
A4C51_RS21935	EG10176	A4C51_RS21935	cynT	carbonic anhydrase	carbonic anhydrase 1	GO-TERMS, REACTIONS, PRODUCT-SYNONYMS, PRODUCT, GENE-NAME
A4C51_RS21940	EG11421	A4C51_RS21940	cynR	transcriptional regulator	DNA-binding transcriptional dual regulator CynR	PRODUCT-SYNONYMS, PRODUCT, GENE-NAME
A4C51_RS21945	EG11326	A4C51_RS21945	codA	cytosine deaminase	cytosine/isoguanine deaminase	GO-TERMS, REACTIONS, PRODUCT-SYNONYMS, PRODUCT, GENE-NAME
A4C51_RS21950	EG11327	A4C51_RS21950	codB	cytosine permease	cytosine transporter	GO-TERMS, REACTIONS, PRODUCT-SYNONYMS, PRODUCT, GENE-NAME
A4C51_RS21955	G6200	A4C51_RS21955	prpE	propionate--CoA ligase	propionyl-CoA synthetase	GO-TERMS, REACTIONS, PRODUCT-SYNONYMS, GENE-SYNONYMS, PRODUCT, GENE-NAME
A4C51_RS21960	G6199	A4C51_RS21960	prpD			GO-TERMS, REACTIONS, PRODUCT-SYNONYMS, GENE-SYNONYMS, PRODUCT, GENE-NAME
A4C51_RS21965	G6198	A4C51_RS21965	prpC			GO-TERMS, PRODUCT-SYNONYMS, GENE-SYNONYMS, GENE-NAME
A4C51_RS21970	G6196	A4C51_RS21970	prpB	methylisocitrate lyase	2-methylisocitrate lyase	GO-TERMS, REACTIONS, PRODUCT-SYNONYMS, GENE-SYNONYMS, PRODUCT, GENE-NAME
A4C51_RS21975	G6195	A4C51_RS21975	prpR	propionate catabolism operon regulatory protein PrpR	DNA-binding transcriptional dual regulator PrpR	GO-TERMS, PRODUCT-SYNONYMS, GENE-SYNONYMS, PRODUCT, GENE-NAME
A4C51_RS22000	G6190	A4C51_RS22000	yahK	NAD(P)-dependent alcohol dehydrogenase	aldehyde reductase, NADPH-dependent	GO-TERMS, REACTIONS, PRODUCT-SYNONYMS, PRODUCT, GENE-NAME
A4C51_RS22080	EG11236	A4C51_RS22080	pdeL	cyclic di-GMP phosphodiesterase	DNA-binding transcriptional activator/c-di-GMP phosphodiesterase PdeL	GO-TERMS, PRODUCT-SYNONYMS, GENE-SYNONYMS, PRODUCT, GENE-NAME
A4C51_RS22090	EG10112	A4C51_RS22090	betT	choline transporter	choline:H+ symporter	GO-TERMS, REACTIONS, PRODUCT-SYNONYMS, PRODUCT, GENE-NAME
A4C51_RS22095	EG10111	A4C51_RS22095	betI	transcriptional regulator	DNA-binding transcriptional repressor BetI	GO-TERMS, PRODUCT-SYNONYMS, PRODUCT, GENE-NAME
A4C51_RS22100	EG10110	A4C51_RS22100	betB	betaine-aldehyde dehydrogenase	betaine aldehyde dehydrogenase	GO-TERMS, REACTIONS, PRODUCT-SYNONYMS, PRODUCT, GENE-NAME
A4C51_RS22105	EG10109	A4C51_RS22105	betA	oxygen-dependent choline dehydrogenase	choline dehydrogenase	GO-TERMS, REACTIONS, PRODUCT-SYNONYMS, PRODUCT, GENE-NAME
A4C51_RS22165	G6176	A4C51_RS22165	ykgE	(Fe-S)-binding protein	putative lactate utilization oxidoreductase YkgE	GO-TERMS, PRODUCT-SYNONYMS, PRODUCT, GENE-NAME
A4C51_RS22175	G6174	A4C51_RS22175	rclA	pyridine nucleotide-disulfide oxidoreductase	cupric reductase RclA	GO-TERMS, REACTIONS, PRODUCT-SYNONYMS, GENE-SYNONYMS, PRODUCT, GENE-NAME
A4C51_RS22180	G6173	A4C51_RS22180	rclB	DUF1471 domain-containing protein	DUF1471 domain-containing protein RclB	GO-TERMS, PRODUCT-SYNONYMS, GENE-SYNONYMS, PRODUCT, GENE-NAME
A4C51_RS22185	G6171	A4C51_RS22185	rclC	DUF417 domain-containing protein	reactive chlorine species resistance protein C	GO-TERMS, PRODUCT-SYNONYMS, GENE-SYNONYMS, PRODUCT, GENE-NAME
A4C51_RS22240	G6167	A4C51_RS22240	ykgM	50S ribosomal protein L31 type B	50S ribosomal subunit protein L31B	GO-TERMS, PRODUCT-SYNONYMS, PRODUCT, GENE-NAME
A4C51_RS22245	G0-10434	A4C51_RS22245	ykgO	50S ribosomal protein L36	50S ribosomal subunit protein L36B	GO-TERMS, PRODUCT-SYNONYMS, PRODUCT, GENE-NAME
A4C51_RS22250	G6165	A4C51_RS22250	ecpR	helix-turn-helix transcriptional regulator	DNA-binding transcriptional dual regulator MatA	GO-TERMS, PRODUCT-SYNONYMS, GENE-SYNONYMS, PRODUCT, GENE-NAME
A4C51_RS22255	G6164	A4C51_RS22255	ecpA	common pilus major fimbrillin subunit EcpA	common pilus major subunit	GO-TERMS, PRODUCT-SYNONYMS, GENE-SYNONYMS, PRODUCT, GENE-NAME
A4C51_RS22285	G6158	A4C51_RS22285	yagU	hypothetical protein	inner membrane protein that contributes to acid resistance	GO-TERMS, PRODUCT-SYNONYMS, PRODUCT, GENE-NAME
A4C51_RS22290	G6157	A4C51_RS22290	paoA	aldehyde oxidoreductase	aldehyde dehydrogenase, Fe-S subunit	CPLX-RXNS, GO-TERMS, COMPLEXES, REACTIONS, PRODUCT-SYNONYMS, GENE-SYNONYMS, PRODUCT, GENE-NAME
A4C51_RS22295	G6156	A4C51_RS22295	paoB	xanthine dehydrogenase	aldehyde dehydrogenase, FAD-binding subunit	GO-TERMS, REACTIONS, PRODUCT-SYNONYMS, GENE-SYNONYMS, PRODUCT, GENE-NAME
A4C51_RS22300	G6155	A4C51_RS22300	paoC	xanthine dehydrogenase	aldehyde dehydrogenase: molybdenum cofactor-binding subunit	GO-TERMS, REACTIONS, PRODUCT-SYNONYMS, GENE-SYNONYMS, PRODUCT, GENE-NAME
A4C51_RS22305	G6154	A4C51_RS22305	paoD	hypothetical protein	molybdenum cofactor insertion chaperone PaoD	GO-TERMS, PRODUCT-SYNONYMS, GENE-SYNONYMS, PRODUCT, GENE-NAME
A4C51_RS22450	G7369	A4C51_RS22450	yfjR	WYL domain-containing protein	CP4-57 prophage; putative DNA-binding transcriptional regulator YfjR	GO-TERMS, PRODUCT-SYNONYMS, PRODUCT, GENE-NAME
A4C51_RS22505	EG10767	A4C51_RS22505	proA	gamma-glutamyl-phosphate reductase	glutamate-5-semialdehyde dehydrogenase	GO-TERMS, REACTIONS, PRODUCT-SYNONYMS, GENE-SYNONYMS, PRODUCT, GENE-NAME
A4C51_RS22510	EG10768	A4C51_RS22510	proB			GO-TERMS, PRODUCT-SYNONYMS, GENE-SYNONYMS, GENE-NAME
A4C51_RS22515	EG10729	A4C51_RS22515	phoE	phosphoporin PhoE	outer membrane porin PhoE	GO-TERMS, REACTIONS, PRODUCT-SYNONYMS, GENE-SYNONYMS, PRODUCT, GENE-NAME
A4C51_RS22525	EG11091			esterase	fermentation-respiration switch protein	GO-TERMS, PRODUCT-SYNONYMS, GENE-SYNONYMS, PRODUCT
A4C51_RS22530	EG10414	A4C51_RS22530	gpt	xanthine phosphoribosyltransferase	xanthine-guanine phsophoribosyltransferase	GO-TERMS, REACTIONS, PRODUCT-SYNONYMS, GENE-SYNONYMS, PRODUCT, GENE-NAME
A4C51_RS22535	EG10695	A4C51_RS22535	pepD	cytosol nonspecific dipeptidase	peptidase D	GO-TERMS, REACTIONS, PRODUCT-SYNONYMS, GENE-SYNONYMS, PRODUCT, GENE-NAME
A4C51_RS22555	G6117	A4C51_RS22555	yafO	type II toxin-antitoxin system YafO family toxin	ribosome-dependent mRNA interferase toxin YafO	GO-TERMS, REACTIONS, PRODUCT-SYNONYMS, PRODUCT, GENE-NAME
A4C51_RS22560	G6116	A4C51_RS22560	yafN			GO-TERMS, PRODUCT-SYNONYMS, GENE-NAME
A4C51_RS22565	G6115	A4C51_RS22565	dinB			GO-TERMS, REACTIONS, PRODUCT-SYNONYMS, GENE-SYNONYMS, GENE-NAME
A4C51_RS22590	G6110	A4C51_RS22590	dinJ	type II toxin-antitoxin system antitoxin DinJ	antitoxin/DNA-binding transcriptional repressor DinJ	GO-TERMS, COMPLEXES, PRODUCT-SYNONYMS, GENE-SYNONYMS, PRODUCT, GENE-NAME
A4C51_RS22595	G6109	A4C51_RS22595	yafQ	type II toxin-antitoxin system mRNA interferase toxin YafQ	ribosome-dependent mRNA interferase toxin YafQ	GO-TERMS, REACTIONS, PRODUCT-SYNONYMS, PRODUCT, GENE-NAME
A4C51_RS22610	G6106	A4C51_RS22610	gmhA	phosphoheptose isomerase	D-sedoheptulose 7-phosphate isomerase	GO-TERMS, REACTIONS, PRODUCT-SYNONYMS, GENE-SYNONYMS, PRODUCT, GENE-NAME
A4C51_RS22615	G6105					GO-TERMS, REACTIONS, PRODUCT-SYNONYMS, GENE-SYNONYMS
A4C51_RS22620	G6104	A4C51_RS22620	ivy	inhibitor of vertebrate lysozyme	periplasmic chaperone, inhibitor of vertebrate C-type lysozyme	GO-TERMS, PRODUCT-SYNONYMS, GENE-SYNONYMS, PRODUCT, GENE-NAME
A4C51_RS22625	G6103	A4C51_RS22625	yafV	amidohydrolase	2-oxoglutaramate amidase	GO-TERMS, REACTIONS, PRODUCT-SYNONYMS, PRODUCT, GENE-NAME
A4C51_RS22815	EG10243	A4C51_RS22815	dnaQ			GO-TERMS, COMPLEXES, REACTIONS, PRODUCT-SYNONYMS, GENE-SYNONYMS, PRODUCT, GENE-NAME
A4C51_RS22820	EG10860	A4C51_RS22820	rnhA			GO-TERMS, REACTIONS, PRODUCT-SYNONYMS, GENE-SYNONYMS, GENE-NAME
A4C51_RS22830	G6099	A4C51_RS22830	gloB	hydroxyacylglutathione hydrolase	hydroxyacylglutathione hydrolase GloB	GO-TERMS, REACTIONS, PRODUCT-SYNONYMS, GENE-SYNONYMS, PRODUCT, GENE-NAME
A4C51_RS22835	EG10246	A4C51_RS22835	mltD	murein transglycosylase D	membrane-bound lytic murein transglycosylase D	GO-TERMS, REACTIONS, PRODUCT-SYNONYMS, GENE-SYNONYMS, PRODUCT, GENE-NAME
A4C51_RS22850	EG11649	A4C51_RS22850	yafC	LysR family transcriptional regulator	LysR family transcriptional regulator YafC	GO-TERMS, PRODUCT-SYNONYMS, PRODUCT, GENE-NAME
A4C51_RS22855	EG11648	A4C51_RS22855	dkgB	2,5-diketo-D-gluconic acid reductase B	methylglyoxal reductase DkgB	GO-TERMS, REACTIONS, PRODUCT-SYNONYMS, GENE-SYNONYMS, PRODUCT, GENE-NAME
A4C51_RS22890	EG11736	A4C51_RS22890	gmhB	D-glycero-beta-D-manno-heptose 1,7-bisphosphate 7-phosphatase	D-glycero-beta-D-manno-heptose-1,7-bisphosphate 7-phosphatase	GO-TERMS, REACTIONS, PRODUCT-SYNONYMS, GENE-SYNONYMS, PRODUCT, GENE-NAME
A4C51_RS22895	EG11621	A4C51_RS22895	metN	methionine import ATP-binding protein MetN	L-methionine/D-methionine ABC transporter ATP binding subunit	CPLX-RXNS, GO-TERMS, COMPLEXES, PRODUCT-SYNONYMS, GENE-SYNONYMS, PRODUCT, GENE-NAME
A4C51_RS22900	EG11737	A4C51_RS22900	metI	methionine ABC transporter	L-methionine/D-methionine ABC transporter membrane subunit	GO-TERMS, REACTIONS, PRODUCT-SYNONYMS, GENE-SYNONYMS, PRODUCT, GENE-NAME
A4C51_RS22905	EG11504			MetQ/NlpA family lipoprotein	L-methionine/D-methionine ABC transporter membrane anchored binding protein	GO-TERMS, PRODUCT-SYNONYMS, GENE-SYNONYMS, PRODUCT
A4C51_RS22910	EG11502	A4C51_RS22910	rcsF	Rcs stress response system protein RcsF	sensor lipoprotein RcsF	GO-TERMS, PRODUCT-SYNONYMS, PRODUCT, GENE-NAME
A4C51_RS22915	EG11503	A4C51_RS22915	trmO	tRNA (N6-threonylcarbamoyladenosine(37)-N6)-methyltransferase TrmO	tRNA m6t6A37 methyltransferase	GO-TERMS, REACTIONS, PRODUCT-SYNONYMS, GENE-SYNONYMS, PRODUCT, GENE-NAME
A4C51_RS22920	EG10770	A4C51_RS22920	proS			GO-TERMS, REACTIONS, PRODUCT-SYNONYMS, GENE-SYNONYMS, PRODUCT, GENE-NAME
A4C51_RS22930	EG12137	A4C51_RS22930	nlpE	copper homeostasis/adhesion lipoprotein NlpE	sensor lipoprotein NlpE	GO-TERMS, PRODUCT-SYNONYMS, GENE-SYNONYMS, PRODUCT, GENE-NAME
A4C51_RS22935	EG12354	A4C51_RS22935	arfB	aminoacyl-tRNA hydrolase	peptidyl-tRNA hydrolase, ribosome rescue factor	GO-TERMS, REACTIONS, PRODUCT-SYNONYMS, GENE-SYNONYMS, PRODUCT, GENE-NAME
A4C51_RS22950	G6097	A4C51_RS22950	rof	protein rof	modulator of Rho-dependent transcription termination	GO-TERMS, PRODUCT-SYNONYMS, GENE-SYNONYMS, PRODUCT, GENE-NAME
A4C51_RS22955	G6096	A4C51_RS22955	tilS	tRNA(Ile)-lysidine synthetase	tRNAIle-lysidine synthetase	GO-TERMS, REACTIONS, PRODUCT-SYNONYMS, GENE-SYNONYMS, PRODUCT, GENE-NAME
A4C51_RS22965	G6094	A4C51_RS22965	ldcC	lysine decarboxylase LdcC	lysine decarboxylase 2	GO-TERMS, REACTIONS, PRODUCT-SYNONYMS, GENE-SYNONYMS, PRODUCT, GENE-NAME
A4C51_RS22970	EG11647	A4C51_RS22970	accA	acetyl-CoA carboxylase carboxyl transferase subunit alpha	acetyl-CoA carboxyltransferase subunit alpha	CPLX-RXNS, GO-TERMS, COMPLEXES, REACTIONS, PRODUCT-SYNONYMS, PRODUCT, GENE-NAME
A4C51_RS22975	EG10238	A4C51_RS22975	dnaE			GO-TERMS, REACTIONS, PRODUCT-SYNONYMS, GENE-SYNONYMS, PRODUCT, GENE-NAME
A4C51_RS22980	EG10861	A4C51_RS22980	rnhB	ribonuclease HII	RNase HII	GO-TERMS, REACTIONS, PRODUCT-SYNONYMS, PRODUCT, GENE-NAME
A4C51_RS22985	EG10546	A4C51_RS22985	lpxB	lipid-A-disaccharide synthase	lipid A disaccharide synthase	GO-TERMS, REACTIONS, PRODUCT-SYNONYMS, GENE-SYNONYMS, PRODUCT, GENE-NAME
A4C51_RS22990	EG10545	A4C51_RS22990	lpxA	acyl-[acyl-carrier-protein]--UDP-N- acetylglucosamine O-acyltransferase	acyl-[acyl-carrier-protein]--UDP-N-acetylglucosamine O-acyltransferase	GO-TERMS, REACTIONS, PRODUCT-SYNONYMS, PRODUCT, GENE-NAME
A4C51_RS22995	EG11284	A4C51_RS22995	fabZ	beta-hydroxyacyl-ACP dehydratase	3-hydroxy-acyl-[acyl-carrier-protein] dehydratase	GO-TERMS, REACTIONS, PRODUCT-SYNONYMS, GENE-SYNONYMS, PRODUCT, GENE-NAME
A4C51_RS23000	EG10316					GO-TERMS, REACTIONS, PRODUCT-SYNONYMS, GENE-SYNONYMS, PRODUCT
A4C51_RS23005	EG10455	A4C51_RS23005	skp	chaperone protein Skp	periplasmic chaperone Skp	GO-TERMS, PRODUCT-SYNONYMS, GENE-SYNONYMS, PRODUCT, GENE-NAME
A4C51_RS23010	G6093	A4C51_RS23010	bamA			GO-TERMS, COMPLEXES, PRODUCT-SYNONYMS, GENE-SYNONYMS, GENE-NAME
A4C51_RS23015	EG12436	A4C51_RS23015	rseP	zinc metalloprotease RseP	intramembrane zinc metalloprotease RseP	GO-TERMS, REACTIONS, PRODUCT-SYNONYMS, GENE-SYNONYMS, PRODUCT, GENE-NAME
A4C51_RS23020	EG10139	A4C51_RS23020	cdsA	phosphatidate cytidylyltransferase	CDP-diglyceride synthetase	GO-TERMS, REACTIONS, PRODUCT-SYNONYMS, GENE-SYNONYMS, PRODUCT, GENE-NAME
A4C51_RS23025	G6092	A4C51_RS23025	uppS	ditrans,polycis-undecaprenyl-diphosphate synthase ((2E,6E)-farnesyl-diphosphate specific)	ditrans,polycis-undecaprenyl-diphosphate synthase [(2E,6E)-farnesyl-diphosphate specific]	GO-TERMS, REACTIONS, PRODUCT-SYNONYMS, GENE-SYNONYMS, PRODUCT, GENE-NAME
A4C51_RS23030	EG12715	A4C51_RS23030	dxr	1-deoxy-D-xylulose-5-phosphate reductoisomerase	1-deoxy-D-xylulose 5-phosphate reductoisomerase	GO-TERMS, REACTIONS, PRODUCT-SYNONYMS, GENE-SYNONYMS, PRODUCT, GENE-NAME
A4C51_RS23035	EG10335	A4C51_RS23035	frr			GO-TERMS, PRODUCT-SYNONYMS, GENE-SYNONYMS, GENE-NAME
A4C51_RS23040	EG11539	A4C51_RS23040	pyrH			GO-TERMS, PRODUCT-SYNONYMS, GENE-SYNONYMS, GENE-NAME
A4C51_RS23045	EG11033	A4C51_RS23045	tsf	elongation factor Ts	protein chain elongation factor EF-Ts	GO-TERMS, PRODUCT-SYNONYMS, PRODUCT, GENE-NAME
A4C51_RS23055	EG10570	A4C51_RS23055	map			GO-TERMS, REACTIONS, PRODUCT-SYNONYMS, GENE-NAME
A4C51_RS23060	EG11411	A4C51_RS23060	glnD	bifunctional uridylyltransferase/uridylyl-removing protein	PII uridylyltransferase / uridylyl removing enzyme	GO-TERMS, REACTIONS, PRODUCT-SYNONYMS, GENE-SYNONYMS, PRODUCT, GENE-NAME
A4C51_RS23065	EG10207	A4C51_RS23065	dapD	2,3,4,5-tetrahydropyridine-2,6-dicarboxylate N-succinyltransferase	tetrahydrodipicolinate succinylase	GO-TERMS, REACTIONS, PRODUCT-SYNONYMS, GENE-SYNONYMS, PRODUCT, GENE-NAME
A4C51_RS23075	EG12335	A4C51_RS23075	cdaR	CdaR family transcriptional regulator	DNA-binding transcriptional activator CdaR	GO-TERMS, PRODUCT-SYNONYMS, GENE-SYNONYMS, PRODUCT, GENE-NAME
A4C51_RS23080	EG10463	A4C51_RS23080	degP			GO-TERMS, PRODUCT-SYNONYMS, GENE-SYNONYMS, GENE-NAME
A4C51_RS23085	EG10225	A4C51_RS23085	dgt	deoxyguanosinetriphosphate triphosphohydrolase	dGTP triphosphohydrolase	GO-TERMS, REACTIONS, PRODUCT-SYNONYMS, GENE-SYNONYMS, PRODUCT, GENE-NAME
A4C51_RS23090	EG11090	A4C51_RS23090	mtn			GO-TERMS, REACTIONS, PRODUCT-SYNONYMS, GENE-SYNONYMS, GENE-NAME
A4C51_RS23095	EG12334	A4C51_RS23095	btuF	cobalamin-binding protein	vitamin B12 ABC transporter periplasmic binding protein	GO-TERMS, PRODUCT-SYNONYMS, GENE-SYNONYMS, PRODUCT, GENE-NAME
A4C51_RS23105	EG12332	A4C51_RS23105	erpA			GO-TERMS, PRODUCT-SYNONYMS, GENE-SYNONYMS, GENE-NAME
A4C51_RS23110	EG12331	A4C51_RS23110	clcA	ClC family H(+)/Cl(-) exchange transporter	chloride:H+ antiporter ClcA	GO-TERMS, REACTIONS, PRODUCT-SYNONYMS, GENE-SYNONYMS, PRODUCT, GENE-NAME
A4C51_RS23115	EG10432	A4C51_RS23115	hemL			GO-TERMS, PRODUCT-SYNONYMS, GENE-SYNONYMS, GENE-NAME
A4C51_RS23120	EG10303	A4C51_RS23120	fhuB	Fe(3+)-hydroxamate ABC transporter permease FhuB	iron(III) hydroxamate ABC transporter membrane subunit	CPLX-RXNS, GO-TERMS, COMPLEXES, REACTIONS, PRODUCT, GENE-NAME
A4C51_RS23125	EG10305	A4C51_RS23125	fhuD	iron-hydroxamate transporter substrate-binding subunit	iron(III) hydroxamate ABC transporter periplasmic binding protein	GO-TERMS, PRODUCT, GENE-NAME
A4C51_RS23130	EG10304	A4C51_RS23130	fhuC	iron(3+)-hydroxamate import ATP-binding protein FhuC	iron(III) hydroxamate ABC transporter ATP binding subunit	GO-TERMS, REACTIONS, PRODUCT, GENE-NAME
A4C51_RS23135	EG10302	A4C51_RS23135	fhuA	TonB-dependent siderophore receptor	ferrichrome outer membrane transporter/phage receptor	CPLX-RXNS, GO-TERMS, COMPLEXES, PRODUCT-SYNONYMS, GENE-SYNONYMS, PRODUCT, GENE-NAME
A4C51_RS23140	EG10605	A4C51_RS23140	mrcB	bifunctional glycosyl transferase/transpeptidase	PBP1Bgamma	REACTIONS, PRODUCT-SYNONYMS, GENE-SYNONYMS, PRODUCT, GENE-NAME
A4C51_RS23155	EG12330	A4C51_RS23155	thpR			GO-TERMS, REACTIONS, PRODUCT-SYNONYMS, GENE-SYNONYMS, GENE-NAME
A4C51_RS23160	EG10949	A4C51_RS23160	sfsA	DNA/RNA nuclease SfsA	putative DNA-binding transcriptional regulator of maltose metabolism	GO-TERMS, REACTIONS, PRODUCT-SYNONYMS, GENE-SYNONYMS, PRODUCT, GENE-NAME
A4C51_RS23165	EG10230	A4C51_RS23165	dksA			GO-TERMS, PRODUCT-SYNONYMS, GENE-SYNONYMS, GENE-NAME
A4C51_RS23170	EG11362	A4C51_RS23170	gluQ	glutamyl-Q tRNA(Asp) synthetase	glutamyl-Q tRNAAsp synthetase	GO-TERMS, PRODUCT-SYNONYMS, GENE-SYNONYMS, PRODUCT, GENE-NAME
A4C51_RS23175	EG10690	A4C51_RS23175	pcnB	polynucleotide adenylyltransferase PcnB	poly(A) polymerase I	GO-TERMS, REACTIONS, PRODUCT-SYNONYMS, PRODUCT, GENE-NAME
A4C51_RS23180	EG11374	A4C51_RS23180	folK	2-amino-4-hydroxy-6- hydroxymethyldihydropteridine diphosphokinase	2-amino-4-hydroxy-6-hydroxymethyldihydropteridine diphosphokinase	GO-TERMS, REACTIONS, PRODUCT-SYNONYMS, PRODUCT, GENE-NAME
A4C51_RS23185	EG12328	A4C51_RS23185	yadN	fimbrial protein	putative fimbrial protein YadN	GO-TERMS, PRODUCT-SYNONYMS, PRODUCT, GENE-NAME
A4C51_RS23190	EG11973	A4C51_RS23190	yadV	fimbrial chaperone	putative fimbrial chaperone YadV	GO-TERMS, PRODUCT-SYNONYMS, GENE-SYNONYMS, PRODUCT, GENE-NAME
A4C51_RS23195	EG11972	A4C51_RS23195	htrE	outer membrane usher protein	putative fimbrial usher protein HtrE	GO-TERMS, PRODUCT-SYNONYMS, PRODUCT, GENE-NAME
A4C51_RS23200	EG12327	A4C51_RS23200	yadM	fimbrial protein	putative fimbrial protein YadM	GO-TERMS, PRODUCT-SYNONYMS, PRODUCT, GENE-NAME
A4C51_RS23210	EG12325	A4C51_RS23210	yadK	fimbrial protein	putative fimbrial protein YadK	GO-TERMS, PRODUCT-SYNONYMS, PRODUCT, GENE-NAME
A4C51_RS23220	EG11675	A4C51_RS23220	panB			GO-TERMS, REACTIONS, PRODUCT-SYNONYMS, GENE-NAME
A4C51_RS23225	EG11746	A4C51_RS23225	panC	pantoate--beta-alanine ligase	pantothenate synthetase	GO-TERMS, REACTIONS, PRODUCT-SYNONYMS, PRODUCT, GENE-NAME
A4C51_RS23230	EG11748	A4C51_RS23230	rpnC	ISNCY family transposase	recombination-promoting nuclease RpnC	GO-TERMS, PRODUCT-SYNONYMS, GENE-SYNONYMS, PRODUCT, GENE-NAME
A4C51_RS23235	EG11747	A4C51_RS23235	panD	aspartate 1-decarboxylase	aspartate 1-decarboxylase proenzyme	GO-TERMS, PRODUCT-SYNONYMS, PRODUCT, GENE-NAME
A4C51_RS23250	EG12321	A4C51_RS23250	yadH	inner membrane transport permease YadH	putative ABC transporter membrane subunit YadH	GO-TERMS, COMPLEXES, PRODUCT-SYNONYMS, PRODUCT, GENE-NAME
A4C51_RS23255	EG12320	A4C51_RS23255	yadG	ABC transporter ATP-binding protein	putative ABC transporter ATP-binding protein YadG	GO-TERMS, PRODUCT-SYNONYMS, PRODUCT, GENE-NAME
A4C51_RS23260	EG12319	A4C51_RS23260	can	carbonate dehydratase	carbonic anhydrase 2	GO-TERMS, REACTIONS, PRODUCT-SYNONYMS, GENE-SYNONYMS, PRODUCT, GENE-NAME
A4C51_RS23265	EG20098	A4C51_RS23265	hpt			GO-TERMS, REACTIONS, PRODUCT-SYNONYMS, GENE-NAME
A4C51_RS23270	EG10369	A4C51_RS23270	gcd	membrane-bound PQQ-dependent dehydrogenase, glucose/quinate/shikimate family	quinoprotein glucose dehydrogenase	GO-TERMS, REACTIONS, PRODUCT-SYNONYMS, PRODUCT, GENE-NAME
A4C51_RS23275	EG12318	A4C51_RS23275	cueO			GO-TERMS, REACTIONS, PRODUCT-SYNONYMS, GENE-SYNONYMS, GENE-NAME
A4C51_RS23285	EG10963	A4C51_RS23285	speE	polyamine aminopropyltransferase	spermidine synthase	GO-TERMS, REACTIONS, PRODUCT-SYNONYMS, PRODUCT, GENE-NAME
A4C51_RS23290	EG10962	A4C51_RS23290	speD			GO-TERMS, REACTIONS, PRODUCT-SYNONYMS, PRODUCT, GENE-NAME
A4C51_RS23300	EG12316	A4C51_RS23300	acnB	aconitate hydratase B	AcnB	GO-TERMS, REACTIONS, PRODUCT-SYNONYMS, GENE-SYNONYMS, PRODUCT, GENE-NAME
A4C51_RS23310	EG10543	A4C51_RS23310	lpd	dihydrolipoyl dehydrogenase	lipoamide dehydrogenase	CPLX-RXNS, GO-TERMS, COMPLEXES, REACTIONS, PRODUCT-SYNONYMS, GENE-SYNONYMS, PRODUCT, GENE-NAME
A4C51_RS23315	EG10025			pyruvate dehydrogenase complex dihydrolipoyllysine-residue acetyltransferase	pyruvate dehydrogenase, E2 subunit	GO-TERMS, REACTIONS, PRODUCT-SYNONYMS, PRODUCT
A4C51_RS23320	EG10024	A4C51_RS23320	aceE			GO-TERMS, REACTIONS, PRODUCT-SYNONYMS, GENE-NAME
A4C51_RS23325	EG11088	A4C51_RS23325	pdhR	pyruvate dehydrogenase complex repressor	DNA-binding transcriptional dual regulator PdhR	GO-TERMS, PRODUCT-SYNONYMS, GENE-SYNONYMS, PRODUCT, GENE-NAME
A4C51_RS23330	EG10084	A4C51_RS23330	aroP	aromatic amino acid transporter AroP	aromatic amino acid:H+ symporter AroP	GO-TERMS, REACTIONS, PRODUCT-SYNONYMS, GENE-SYNONYMS, PRODUCT, GENE-NAME
A4C51_RS23340	EG10041	A4C51_RS23340	ampD	1,6-anhydro-N-acetylmuramyl-L-alanine amidase AmpD	1,6-anhydro-N-acetylmuramoyl-L-alanine amidase	GO-TERMS, REACTIONS, PRODUCT-SYNONYMS, PRODUCT, GENE-NAME
A4C51_RS23345	EG11546	A4C51_RS23345	nadC	carboxylating nicotinate-nucleotide diphosphorylase	quinolinate phosphoribosyltransferase (decarboxylating)	GO-TERMS, PRODUCT-SYNONYMS, PRODUCT, GENE-NAME
A4C51_RS23370	EG10422	A4C51_RS23370	guaC	guanosine monophosphate reductase	GMP reductase	GO-TERMS, REACTIONS, PRODUCT-SYNONYMS, PRODUCT, GENE-NAME
A4C51_RS23375	EG12312	A4C51_RS23375	coaE			GO-TERMS, PRODUCT-SYNONYMS, GENE-SYNONYMS, PRODUCT, GENE-NAME
A4C51_RS23380	EG12313	A4C51_RS23380	zapD	cell division protein ZapD	cell division factor ZapD	GO-TERMS, PRODUCT-SYNONYMS, GENE-SYNONYMS, PRODUCT, GENE-NAME
A4C51_RS23385	EG12314	A4C51_RS23385	yacG			GO-TERMS, PRODUCT-SYNONYMS, GENE-NAME
A4C51_RS23395	EG10626	A4C51_RS23395	mutT	8-oxo-dGTP diphosphatase MutT	8-oxo-dGTP diphosphatase	GO-TERMS, REACTIONS, PRODUCT-SYNONYMS, GENE-SYNONYMS, PRODUCT, GENE-NAME
A4C51_RS23400	EG10936	A4C51_RS23400	secA	protein translocase subunit SecA	protein translocation ATPase	GO-TERMS, PRODUCT-SYNONYMS, GENE-SYNONYMS, PRODUCT, GENE-NAME
A4C51_RS23405	EG11087	A4C51_RS23405	secM	SecA regulator SecM	SecA translation regulator	GO-TERMS, PRODUCT-SYNONYMS, GENE-SYNONYMS, PRODUCT, GENE-NAME
A4C51_RS23410	EG10265	A4C51_RS23410	lpxC	UDP-3-O-[3-hydroxymyristoyl] N-acetylglucosamine deacetylase	UDP-3-O-acyl-N-acetylglucosamine deacetylase	GO-TERMS, REACTIONS, PRODUCT-SYNONYMS, GENE-SYNONYMS, PRODUCT, GENE-NAME
A4C51_RS23415	EG10347	A4C51_RS23415	ftsZ			GO-TERMS, PRODUCT-SYNONYMS, GENE-SYNONYMS, GENE-NAME
A4C51_RS23420	EG10339	A4C51_RS23420	ftsA			GO-TERMS, PRODUCT-SYNONYMS, GENE-SYNONYMS, GENE-NAME
A4C51_RS23425	EG10342	A4C51_RS23425	ftsQ			GO-TERMS, COMPLEXES, PRODUCT-SYNONYMS, GENE-NAME
A4C51_RS23430	EG10214	ddl	ddlB			GO-TERMS, REACTIONS, PRODUCT-SYNONYMS, GENE-SYNONYMS, PRODUCT, GENE-NAME
A4C51_RS23435	EG10619	A4C51_RS23435	murC			GO-TERMS, REACTIONS, PRODUCT-SYNONYMS, PRODUCT, GENE-NAME
A4C51_RS23440	EG10623	A4C51_RS23440	murG	undecaprenyldiphospho-muramoylpentapeptide beta-N-acetylglucosaminyltransferase	N-acetylglucosaminyl transferase	GO-TERMS, REACTIONS, PRODUCT-SYNONYMS, PRODUCT, GENE-NAME
A4C51_RS23450	EG10620	A4C51_RS23450	murD			GO-TERMS, REACTIONS, PRODUCT-SYNONYMS, PRODUCT, GENE-NAME
A4C51_RS23455	EG10604	A4C51_RS23455	mraY	phospho-N-acetylmuramoyl-pentapeptide- transferase	phospho-N-acetylmuramoyl-pentapeptide-transferase	GO-TERMS, REACTIONS, PRODUCT-SYNONYMS, GENE-SYNONYMS, PRODUCT, GENE-NAME
A4C51_RS23460	EG10622	A4C51_RS23460	murF	UDP-N-acetylmuramoyl-tripeptide--D-alanyl-D- alanine ligase	D-alanyl-D-alanine-adding enzyme	GO-TERMS, REACTIONS, PRODUCT-SYNONYMS, GENE-SYNONYMS, PRODUCT, GENE-NAME
A4C51_RS23465	EG10621	A4C51_RS23465	murE	UDP-N-acetylmuramoyl-L-alanyl-D-glutamate--2, 6-diaminopimelate ligase	UDP-N-acetylmuramoyl-L-alanyl-D-glutamate--2,6-diaminopimelate ligase	GO-TERMS, REACTIONS, PRODUCT-SYNONYMS, PRODUCT, GENE-NAME
A4C51_RS23470	EG10341	A4C51_RS23470	ftsI	peptidoglycan synthase FtsI	peptidoglycan DD-transpeptidase FtsI	GO-TERMS, REACTIONS, PRODUCT-SYNONYMS, GENE-SYNONYMS, PRODUCT, GENE-NAME
A4C51_RS23475	EG11086	A4C51_RS23475	ftsL			GO-TERMS, PRODUCT-SYNONYMS, GENE-SYNONYMS, GENE-NAME
A4C51_RS23480	EG11085	A4C51_RS23480	rsmH	ribosomal RNA small subunit methyltransferase H	16S rRNA m4C1402 methyltransferase	GO-TERMS, REACTIONS, PRODUCT-SYNONYMS, GENE-SYNONYMS, PRODUCT, GENE-NAME
A4C51_RS23485	EG11084	A4C51_RS23485	mraZ	division/cell wall cluster transcriptional repressor MraZ	DNA-binding transcriptional repressor MraZ	GO-TERMS, PRODUCT-SYNONYMS, GENE-SYNONYMS, PRODUCT, GENE-NAME
A4C51_RS23490	EG10338	A4C51_RS23490	cra	catabolite repressor/activator	DNA-binding transcriptional dual regulator Cra	GO-TERMS, PRODUCT-SYNONYMS, GENE-SYNONYMS, PRODUCT, GENE-NAME
A4C51_RS23500	EG10499	A4C51_RS23500	ilvH	acetolactate synthase small subunit	acetolactate synthase / acetohydroxybutanoate synthase, regulatory subunit	CPLX-RXNS, GO-TERMS, COMPLEXES, PRODUCT-SYNONYMS, GENE-SYNONYMS, PRODUCT, GENE-NAME
A4C51_RS23505	EG10500	A4C51_RS23505	ilvI	acetolactate synthase 3 large subunit	acetolactate synthase / acetohydroxybutanoate synthase, catalytic subunit	GO-TERMS, PRODUCT-SYNONYMS, PRODUCT, GENE-NAME
A4C51_RS23510	EG10531	A4C51_RS23510	leuO	transcriptional regulator LeuO	DNA-binding transcriptional dual regulator LeuO	GO-TERMS, PRODUCT-SYNONYMS, PRODUCT, GENE-NAME
A4C51_RS23515	EG11280	A4C51_RS23515	leuL			GO-TERMS, PRODUCT-SYNONYMS, GENE-SYNONYMS, PRODUCT, GENE-NAME
A4C51_RS23520	EG11226	A4C51_RS23520	leuA			GO-TERMS, PRODUCT-SYNONYMS, GENE-NAME
A4C51_RS23525	EG11577	A4C51_RS23525	leuB			GO-TERMS, REACTIONS, PRODUCT-SYNONYMS, GENE-NAME
A4C51_RS23530	EG11576	A4C51_RS23530	leuC	3-isopropylmalate dehydratase large subunit	3-isopropylmalate dehydratase subunit LeuC	CPLX-RXNS, GO-TERMS, COMPLEXES, PRODUCT-SYNONYMS, PRODUCT, GENE-NAME
A4C51_RS23535	EG11575	A4C51_RS23535	leuD	3-isopropylmalate dehydratase small subunit	3-isopropylmalate dehydratase subunit LeuD	GO-TERMS, PRODUCT-SYNONYMS, PRODUCT, GENE-NAME
A4C51_RS23540	G0-10617	A4C51_RS23540	sgrT	glucose uptake inhibitor SgrT	PtsG glucose transporter inhibitor	GO-TERMS, REACTIONS, PRODUCT-SYNONYMS, PRODUCT, GENE-NAME
A4C51_RS23545	EG12094	A4C51_RS23545	sgrR	transcriptional regulator	DNA-binding transcriptional dual regulator SgrR	GO-TERMS, PRODUCT-SYNONYMS, GENE-SYNONYMS, PRODUCT, GENE-NAME
A4C51_RS23555	EG11574	A4C51_RS23555	thiB	thiamine ABC transporter substrate binding subunit	thiamine ABC transporter periplasmic binding protein	CPLX-RXNS, GO-TERMS, COMPLEXES, PRODUCT-SYNONYMS, GENE-SYNONYMS, PRODUCT, GENE-NAME
A4C51_RS23560	EG11573			thiamine/thiamine pyrophosphate ABC transporter permease ThiP	thiamine ABC transporter membrane subunit	GO-TERMS, REACTIONS, PRODUCT-SYNONYMS, GENE-SYNONYMS, PRODUCT
A4C51_RS23565	EG11572	A4C51_RS23565	thiQ	thiamine import ATP-binding protein ThiQ	thiamine ABC transporter ATP binding subunit	PRODUCT-SYNONYMS, GENE-SYNONYMS, PRODUCT, GENE-NAME
A4C51_RS23570	EG11571	A4C51_RS23570	yabI	DedA family protein	DedA family protein YabI	GO-TERMS, PRODUCT-SYNONYMS, PRODUCT, GENE-NAME
A4C51_RS23575	EG10054	A4C51_RS23575	araC	arabinose operon regulatory protein	DNA-binding transcriptional dual regulator AraC	GO-TERMS, PRODUCT-SYNONYMS, PRODUCT, GENE-NAME
A4C51_RS23580	EG10053	A4C51_RS23580	araB			GO-TERMS, REACTIONS, PRODUCT-SYNONYMS, GENE-NAME
A4C51_RS23585	EG10052	A4C51_RS23585	araA			GO-TERMS, PRODUCT-SYNONYMS, GENE-NAME
A4C51_RS23590	EG10055	A4C51_RS23590	araD	L-ribulose-5-phosphate 4-epimerase	L-ribulose-5-phosphate 4-epimerase AraD	GO-TERMS, PRODUCT-SYNONYMS, PRODUCT, GENE-NAME
A4C51_RS23595	EG10747	A4C51_RS23595	polB			GO-TERMS, REACTIONS, PRODUCT-SYNONYMS, GENE-SYNONYMS, GENE-NAME
A4C51_RS23600	EG11083	A4C51_RS23600	rapA	RNA polymerase-associated protein RapA	RNA polymerase-binding ATPase and RNAP recycling factor	GO-TERMS, PRODUCT-SYNONYMS, GENE-SYNONYMS, PRODUCT, GENE-NAME
A4C51_RS23605	EG12609	A4C51_RS23605	rluA	bifunctional tRNA pseudouridine(32) synthase/ribosomal large subunit pseudouridine synthase RluA	23S rRNA pseudouridine746 and tRNA pseudouridine32 synthase	GO-TERMS, REACTIONS, PRODUCT-SYNONYMS, GENE-SYNONYMS, PRODUCT, GENE-NAME
A4C51_RS23615	EG11570	A4C51_RS23615	djlA	molecular chaperone DjlA	co-chaperone protein DjlA	GO-TERMS, PRODUCT-SYNONYMS, GENE-SYNONYMS, PRODUCT, GENE-NAME
A4C51_RS23620	EG11569	A4C51_RS23620	lptD	LPS-assembly protein LptD	lipopolysaccharide assembly protein LptD	CPLX-RXNS, GO-TERMS, COMPLEXES, PRODUCT-SYNONYMS, GENE-SYNONYMS, PRODUCT, GENE-NAME
A4C51_RS23625	EG10985	A4C51_RS23625	surA	chaperone SurA	peptidyl-prolyl cis-trans isomerase SurA	GO-TERMS, REACTIONS, PRODUCT-SYNONYMS, PRODUCT, GENE-NAME
A4C51_RS23630	EG10691	A4C51_RS23630	pdxA			GO-TERMS, PRODUCT-SYNONYMS, GENE-NAME
A4C51_RS23635	EG10523	ksgA	rsmA	ribosomal RNA small subunit methyltransferase A	16S rRNA m62A1518,m62A1519 dimethyltransferase	GO-TERMS, REACTIONS, PRODUCT-SYNONYMS, GENE-SYNONYMS, PRODUCT, GENE-NAME
A4C51_RS23645	EG10048	A4C51_RS23645	apaH	bis(5'-nucleosyl)-tetraphosphatase (symmetrical)	diadenosine tetraphosphatase	GO-TERMS, REACTIONS, PRODUCT-SYNONYMS, GENE-SYNONYMS, PRODUCT, GENE-NAME
A4C51_RS23660	EG10326			type 3 dihydrofolate reductase	dihydrofolate reductase	GO-TERMS, REACTIONS, PRODUCT-SYNONYMS, GENE-SYNONYMS, PRODUCT
A4C51_RS23665	EG10521	A4C51_RS23665	kefC	glutathione-regulated potassium-efflux system protein KefC	K+ : H+ antiporter KefC	GO-TERMS, REACTIONS, PRODUCT-SYNONYMS, GENE-SYNONYMS, PRODUCT, GENE-NAME
A4C51_RS23670	EG11568	A4C51_RS23670	kefF	glutathione-regulated potassium-efflux system ancillary protein KefF	regulator of KefC-mediated potassium transport and quinone oxidoreductase	GO-TERMS, REACTIONS, PRODUCT-SYNONYMS, GENE-SYNONYMS, PRODUCT, GENE-NAME
A4C51_RS23690	EG11563	A4C51_RS23690	fixB	protein FixB	putative electron transfer flavoprotein FixB	GO-TERMS, PRODUCT-SYNONYMS, GENE-SYNONYMS, PRODUCT, GENE-NAME
A4C51_RS23695	EG11562	A4C51_RS23695	fixA	protein FixA	putative electron transfer flavoprotein FixA	GO-TERMS, PRODUCT-SYNONYMS, GENE-SYNONYMS, PRODUCT, GENE-NAME
A4C51_RS23700	EG11561	A4C51_RS23700	caiT	L-carnitine/gamma-butyrobetaine antiporter	L-carnitine:gamma-butyrobetaine antiporter	GO-TERMS, REACTIONS, PRODUCT-SYNONYMS, GENE-SYNONYMS, PRODUCT, GENE-NAME
A4C51_RS23705	EG11560	A4C51_RS23705	caiA	crotonobetainyl-CoA dehydrogenase	crotonobetainyl-CoA reductase	GO-TERMS, REACTIONS, PRODUCT-SYNONYMS, GENE-SYNONYMS, PRODUCT, GENE-NAME
A4C51_RS23710	EG11559	A4C51_RS23710	caiB	L-carnitine CoA-transferase	gamma-butyrobetainyl-CoA:carnitine CoA transferase	GO-TERMS, REACTIONS, PRODUCT-SYNONYMS, GENE-SYNONYMS, PRODUCT, GENE-NAME
A4C51_RS23715	EG11558	A4C51_RS23715	caiC	ATP-dependent acyl-CoA ligase	carnitine--CoA ligase	GO-TERMS, REACTIONS, PRODUCT-SYNONYMS, GENE-SYNONYMS, PRODUCT, GENE-NAME
A4C51_RS23720	EG11557	A4C51_RS23720	caiD	carnitinyl-CoA dehydratase	crotonobetainyl-CoA hydratase	GO-TERMS, REACTIONS, PRODUCT-SYNONYMS, GENE-SYNONYMS, PRODUCT, GENE-NAME
A4C51_RS23730	G6088	A4C51_RS23730	caiF	transcriptional activatory protein CaiF	DNA-binding transcriptional activator CaiF	GO-TERMS, PRODUCT-SYNONYMS, PRODUCT, GENE-NAME
A4C51_RS23740	EG10135			carbamoyl-phosphate synthase large chain	carbamoyl phosphate synthetase subunit beta	CPLX-RXNS, GO-TERMS, COMPLEXES, PRODUCT-SYNONYMS, GENE-SYNONYMS, PRODUCT
A4C51_RS23745	EG10134	A4C51_RS23745	carA	carbamoyl-phosphate synthase small subunit	carbamoyl phosphate synthetase subunit alpha	GO-TERMS, PRODUCT-SYNONYMS, GENE-SYNONYMS, PRODUCT, GENE-NAME
A4C51_RS23760	EG10206	A4C51_RS23760	dapB			GO-TERMS, PRODUCT-SYNONYMS, GENE-NAME
A4C51_RS23765	EG11082	A4C51_RS23765	rihC	non-specific ribonucleoside hydrolase RihC	ribonucleoside hydrolase RihC	GO-TERMS, REACTIONS, PRODUCT-SYNONYMS, GENE-SYNONYMS, PRODUCT, GENE-NAME
A4C51_RS23770	EG11081	A4C51_RS23770	ispH	4-hydroxy-3-methylbut-2-enyl diphosphate reductase	1-hydroxy-2-methyl-2-(E)-butenyl 4-diphosphate reductase	GO-TERMS, REACTIONS, PRODUCT-SYNONYMS, GENE-SYNONYMS, PRODUCT, GENE-NAME
A4C51_RS23775	EG11080	A4C51_RS23775	fkpB	peptidyl-prolyl cis-trans isomerase	peptidyl-prolyl cis-trans isomerase FkpB	GO-TERMS, PRODUCT-SYNONYMS, GENE-SYNONYMS, PRODUCT, GENE-NAME
A4C51_RS23780	EG10548	A4C51_RS23780	lspA			GO-TERMS, REACTIONS, PRODUCT-SYNONYMS, GENE-SYNONYMS, GENE-NAME
A4C51_RS23785	EG10492	A4C51_RS23785	ileS			GO-TERMS, REACTIONS, PRODUCT-SYNONYMS, GENE-SYNONYMS, PRODUCT, GENE-NAME
A4C51_RS23790	EG11079	A4C51_RS23790	ribF	bifunctional riboflavin kinase/FMN adenylyltransferase	bifunctional riboflavin kinase / FMN adenylyltransferase	GO-TERMS, REACTIONS, PRODUCT-SYNONYMS, GENE-SYNONYMS, PRODUCT, GENE-NAME
A4C51_RS23820	EG11988	A4C51_RS23820	yehB	hypothetical protein	putative fimbrial usher protein YehB	GO-TERMS, PRODUCT-SYNONYMS, PRODUCT, GENE-NAME
A4C51_RS23835	EG11078	A4C51_RS23835	nhaR	transcriptional activator NhaR	DNA-binding transcriptional activator NhaR	GO-TERMS, PRODUCT-SYNONYMS, GENE-SYNONYMS, PRODUCT, GENE-NAME
A4C51_RS23840	EG10652	A4C51_RS23840	nhaA	Na+/H+ antiporter NhaA	Na+:H+ antiporter NhaA	GO-TERMS, REACTIONS, PRODUCT-SYNONYMS, GENE-SYNONYMS, PRODUCT, GENE-NAME
A4C51_RS23850	EG10240	A4C51_RS23850	dnaJ	molecular chaperone DnaJ	chaperone protein DnaJ	GO-TERMS, REACTIONS, PRODUCT-SYNONYMS, GENE-SYNONYMS, PRODUCT, GENE-NAME
A4C51_RS23855	EG10241	A4C51_RS23855	dnaK	molecular chaperone DnaK	chaperone protein DnaK	GO-TERMS, REACTIONS, PRODUCT-SYNONYMS, GENE-SYNONYMS, PRODUCT, GENE-NAME
A4C51_RS23870	EG11512	A4C51_RS23870	satP	succinate-acetate/proton symporter SatP	acetate/succinate:H+ symporter	GO-TERMS, REACTIONS, PRODUCT-SYNONYMS, GENE-SYNONYMS, PRODUCT, GENE-NAME
A4C51_RS23875	EG11511	A4C51_RS23875	mog			GO-TERMS, PRODUCT-SYNONYMS, GENE-SYNONYMS, GENE-NAME
A4C51_RS23880	EG11556	A4C51_RS23880	talB	transaldolase 1	transaldolase B	GO-TERMS, REACTIONS, PRODUCT-SYNONYMS, GENE-SYNONYMS, PRODUCT, GENE-NAME
A4C51_RS23890	EG10011	A4C51_RS23890	yaaA	peroxide stress protein YaaA	peroxide stress resistance protein YaaA	GO-TERMS, PRODUCT-SYNONYMS, PRODUCT, GENE-NAME
A4C51_RS23910	EG11000	A4C51_RS23910	thrC			GO-TERMS, PRODUCT-SYNONYMS, PRODUCT, GENE-NAME
A4C51_RS23915	EG10999	A4C51_RS23915	thrB			GO-TERMS, REACTIONS, PRODUCT-SYNONYMS, GENE-NAME
A4C51_RS23920	EG10998	A4C51_RS23920	thrA	bifunctional aspartate kinase/homoserine dehydrogenase I	fused aspartate kinase/homoserine dehydrogenase 1	GO-TERMS, REACTIONS, PRODUCT-SYNONYMS, GENE-SYNONYMS, PRODUCT, GENE-NAME
A4C51_RS23940	EG10061	A4C51_RS23940	arcA	DNA-binding response regulator	DNA-binding transcriptional dual regulator ArcA	GO-TERMS, PRODUCT-SYNONYMS, GENE-SYNONYMS, PRODUCT, GENE-NAME
A4C51_RS23950	EG10730	A4C51_RS23950	creC	two-component system sensor histidine kinase CreC	sensory histidine kinase CreC	GO-TERMS, REACTIONS, PRODUCT-SYNONYMS, GENE-SYNONYMS, PRODUCT, GENE-NAME
A4C51_RS23955	EG11218	A4C51_RS23955	creB	two-component system response regulator CreB	DNA-binding transcriptional regulator CreB	GO-TERMS, PRODUCT-SYNONYMS, GENE-SYNONYMS, PRODUCT, GENE-NAME
A4C51_RS23965	EG11366	A4C51_RS23965	rob	right origin-binding protein	DNA-binding transcriptional dual regulator Rob	GO-TERMS, PRODUCT-SYNONYMS, GENE-SYNONYMS, PRODUCT, GENE-NAME
A4C51_RS23975	EG12600	A4C51_RS23975	yjjX	non-canonical purine NTP phosphatase	ITPase/XTPase	GO-TERMS, REACTIONS, PRODUCT-SYNONYMS, PRODUCT, GENE-NAME
A4C51_RS23980	EG11029	A4C51_RS23980	trpR	Trp operon repressor	DNA-binding transcriptional repressor TrpR	GO-TERMS, PRODUCT-SYNONYMS, GENE-SYNONYMS, PRODUCT, GENE-NAME
A4C51_RS23985	EG10950	A4C51_RS23985	slt	murein transglycosylase	soluble lytic murein transglycosylase	GO-TERMS, REACTIONS, PRODUCT-SYNONYMS, GENE-SYNONYMS, PRODUCT, GENE-NAME
A4C51_RS23990	EG12343	A4C51_RS23990	ettA			GO-TERMS, PRODUCT-SYNONYMS, GENE-SYNONYMS, GENE-NAME
A4C51_RS24000	EG11335	A4C51_RS24000	nadR	multifunctional transcriptional regulator/nicotinamide-nucleotide adenylyltransferase/ribosylnicotinamide kinase NadR	DNA-binding transcriptional repressor/NMN adenylyltransferase NadR	GO-TERMS, REACTIONS, PRODUCT-SYNONYMS, GENE-SYNONYMS, PRODUCT, GENE-NAME
A4C51_RS24005	EG11296	A4C51_RS24005	radA	DNA repair protein RadA	DNA recombination protein	GO-TERMS, PRODUCT-SYNONYMS, GENE-SYNONYMS, PRODUCT, GENE-NAME
A4C51_RS24010	EG10945	A4C51_RS24010	serB			GO-TERMS, REACTIONS, PRODUCT-SYNONYMS, PRODUCT, GENE-NAME
A4C51_RS24020	EG11796					GO-TERMS, REACTIONS, PRODUCT-SYNONYMS, GENE-SYNONYMS, PRODUCT
A4C51_RS24030	EG10222	A4C51_RS24030	deoD	purine-nucleoside phosphorylase	purine nucleoside phosphorylase	GO-TERMS, REACTIONS, PRODUCT-SYNONYMS, GENE-SYNONYMS, PRODUCT, GENE-NAME
A4C51_RS24035	EG10220	A4C51_RS24035	deoB			GO-TERMS, REACTIONS, PRODUCT-SYNONYMS, GENE-SYNONYMS, GENE-NAME
A4C51_RS24040	EG10219	A4C51_RS24040	deoA			GO-TERMS, REACTIONS, PRODUCT-SYNONYMS, GENE-SYNONYMS, GENE-NAME
A4C51_RS24045	EG10221	A4C51_RS24045	deoC	2-deoxyribose-5-phosphate aldolase	deoxyribose-phosphate aldolase	GO-TERMS, REACTIONS, PRODUCT-SYNONYMS, GENE-SYNONYMS, PRODUCT, GENE-NAME
A4C51_RS24085	EG11391	A4C51_RS24085	osmY	molecular chaperone OsmY	periplasmic chaperone OsmY	GO-TERMS, PRODUCT-SYNONYMS, GENE-SYNONYMS, PRODUCT, GENE-NAME
A4C51_RS24090	EG12114	A4C51_RS24090	prfC	peptide chain release factor 3	peptide chain release factor RF3	GO-TERMS, PRODUCT-SYNONYMS, GENE-SYNONYMS, PRODUCT, GENE-NAME
A4C51_RS24095	EG12115	A4C51_RS24095	yjjG			GO-TERMS, REACTIONS, PRODUCT-SYNONYMS, GENE-NAME
A4C51_RS24100	EG10850	A4C51_RS24100	rimI	ribosomal-protein-alanine N-acetyltransferase RimI	protein N-acetyltransferase RimI	GO-TERMS, REACTIONS, PRODUCT-SYNONYMS, PRODUCT, GENE-NAME
A4C51_RS24110	G7950	A4C51_RS24110	rsmC	16S rRNA (guanine(1207)-N(2))-methyltransferase RsmC	16S rRNA m2G1207 methyltransferase	GO-TERMS, REACTIONS, PRODUCT-SYNONYMS, GENE-SYNONYMS, PRODUCT, GENE-NAME
A4C51_RS24130	G7949	A4C51_RS24130	fhuF	hydroxamate siderophore iron reductase FhuF	hydroxamate siderophore iron reductase	GO-TERMS, PRODUCT-SYNONYMS, GENE-SYNONYMS, PRODUCT, GENE-NAME
A4C51_RS24135	G7948	A4C51_RS24135	bglJ	helix-turn-helix transcriptional regulator	DNA-binding transcriptional regulator BglJ	GO-TERMS, COMPLEXES, PRODUCT-SYNONYMS, GENE-SYNONYMS, PRODUCT, GENE-NAME
A4C51_RS24140	G7947	A4C51_RS24140	yjjQ	DNA-binding response regulator	DNA-binding transcriptional repressor YjjQ	GO-TERMS, PRODUCT-SYNONYMS, PRODUCT, GENE-NAME
A4C51_RS24155	EG10244	A4C51_RS24155	dnaT	primosomal protein 1	primosomal protein DnaT	GO-TERMS, PRODUCT-SYNONYMS, PRODUCT, GENE-NAME
A4C51_RS24160	EG10237	A4C51_RS24160	dnaC			GO-TERMS, PRODUCT-SYNONYMS, GENE-SYNONYMS, GENE-NAME
A4C51_RS24170	EG12591	A4C51_RS24170	opgB			GO-TERMS, REACTIONS, PRODUCT-SYNONYMS, GENE-SYNONYMS, GENE-NAME
A4C51_RS24175	G7945	A4C51_RS24175	lgoD	galactonate oxidoreductase	L-galactonate oxidoreductase	GO-TERMS, REACTIONS, PRODUCT-SYNONYMS, GENE-SYNONYMS, PRODUCT, GENE-NAME
A4C51_RS24180	G7944	A4C51_RS24180	lgoR	FCD domain-containing protein	putative DNA-binding transcriptional regulator LgoR	GO-TERMS, PRODUCT-SYNONYMS, GENE-SYNONYMS, PRODUCT, GENE-NAME
A4C51_RS24185	EG12587	A4C51_RS24185	lgoT	MFS transporter	galactonate:H+ symporter	GO-TERMS, REACTIONS, PRODUCT-SYNONYMS, GENE-SYNONYMS, PRODUCT, GENE-NAME
A4C51_RS24190	EG11034	A4C51_RS24190	tsr	methyl-accepting chemotaxis protein	methyl-accepting chemotaxis protein Tsr	GO-TERMS, COMPLEXES, PRODUCT-SYNONYMS, GENE-SYNONYMS, PRODUCT, GENE-NAME
A4C51_RS24205	G7942	A4C51_RS24205	btsT	carbon starvation protein A	pyruvate:H+ symporter	GO-TERMS, REACTIONS, PRODUCT-SYNONYMS, GENE-SYNONYMS, PRODUCT, GENE-NAME
A4C51_RS24215	EG10021	A4C51_RS24215	yjiA	GTPase	P-loop guanosine triphosphatase YjiA	GO-TERMS, PRODUCT-SYNONYMS, PRODUCT, GENE-NAME
A4C51_RS24235	EG10458	A4C51_RS24235	hsdM	restriction endonuclease EcoEI subunit M	type I restriction enzyme EcoKI methyltransferase component	CPLX-RXNS, GO-TERMS, COMPLEXES, PRODUCT-SYNONYMS, GENE-SYNONYMS, PRODUCT, GENE-NAME
A4C51_RS24245	G7940	A4C51_RS24245	symE	hypothetical protein	toxic protein SymE	GO-TERMS, PRODUCT-SYNONYMS, GENE-SYNONYMS, PRODUCT, GENE-NAME
A4C51_RS24275	EG12576	A4C51_RS24275	mdtM	multidrug resistance protein MdtM	multidrug efflux pump / bile salt:H+ antiporter / Na+:H+ antiporter / K+:H+ antiporter	GO-TERMS, REACTIONS, PRODUCT-SYNONYMS, GENE-SYNONYMS, PRODUCT, GENE-NAME
A4C51_RS24325	G7928	A4C51_RS24325	kptA			GO-TERMS, PRODUCT-SYNONYMS, GENE-SYNONYMS, GENE-NAME
A4C51_RS24340	G7925	A4C51_RS24340	iadA	beta-aspartyl-peptidase	isoaspartyl dipeptidase	GO-TERMS, REACTIONS, PRODUCT-SYNONYMS, GENE-SYNONYMS, PRODUCT, GENE-NAME
A4C51_RS24350	G7923			anti-adapter protein IraD	anti-adaptor protein IraD, inhibitor of sigmaS proteolysis	GO-TERMS, PRODUCT-SYNONYMS, GENE-SYNONYMS, PRODUCT
A4C51_RS24370	EG20249	A4C51_RS24370	uxuR	GntR family transcriptional regulator	DNA-binding transcriptional repressor UxuR	GO-TERMS, PRODUCT-SYNONYMS, PRODUCT, GENE-NAME
A4C51_RS24380	EG20248	A4C51_RS24380	uxuB	fructuronate reductase	D-mannonate oxidoreductase	GO-TERMS, REACTIONS, PRODUCT-SYNONYMS, PRODUCT, GENE-NAME
A4C51_RS24385	EG11066	A4C51_RS24385	uxuA	mannonate dehydratase	D-mannonate dehydratase	GO-TERMS, REACTIONS, PRODUCT-SYNONYMS, PRODUCT, GENE-NAME
A4C51_RS24395	EG12563	A4C51_RS24395	gntP	gluconate transporter	fructuronate transporter	GO-TERMS, REACTIONS, PRODUCT-SYNONYMS, GENE-SYNONYMS, PRODUCT, GENE-NAME
A4C51_RS24400	EG10315	A4C51_RS24400	fimH	fimbrial protein	type 1 fimbriae D-mannose specific adhesin	GO-TERMS, COMPLEXES, PRODUCT-SYNONYMS, GENE-SYNONYMS, PRODUCT, GENE-NAME
A4C51_RS24405	EG10314	A4C51_RS24405	fimG	type 1 fimbrial protein	type 1 fimbriae minor subunit FimG	GO-TERMS, PRODUCT-SYNONYMS, PRODUCT, GENE-NAME
A4C51_RS24410	EG10313	A4C51_RS24410	fimF	fimbrial protein FimF	type 1 fimbriae minor subunit FimF	GO-TERMS, PRODUCT-SYNONYMS, PRODUCT, GENE-NAME
A4C51_RS24420	EG10310	A4C51_RS24420	fimC	chaperone protein FimC	type 1 fimbriae periplasmic chaperone	GO-TERMS, PRODUCT-SYNONYMS, GENE-SYNONYMS, PRODUCT, GENE-NAME
A4C51_RS24430	EG10308			type-1 fimbrial protein subunit A	type 1 fimbriae major subunit	GO-TERMS, PRODUCT-SYNONYMS, GENE-SYNONYMS, PRODUCT
A4C51_RS24440	EG10312	A4C51_RS24440	fimE	tyrosine recombinase	regulator for fimA	GO-TERMS, PRODUCT-SYNONYMS, GENE-SYNONYMS, PRODUCT, GENE-NAME
A4C51_RS24445	EG10309	A4C51_RS24445	fimB	type 1 fimbriae regulatory protein FimB	regulator for fimA	GO-TERMS, PRODUCT-SYNONYMS, GENE-SYNONYMS, PRODUCT, GENE-NAME
A4C51_RS24460	G7921	A4C51_RS24460	nanC	N-acetylneuraminic acid outer membrane channel protein NanC	N-acetylneuraminic acid outer membrane channel	GO-TERMS, REACTIONS, PRODUCT-SYNONYMS, GENE-SYNONYMS, PRODUCT, GENE-NAME
A4C51_RS24465	G7920	A4C51_RS24465	nanM	N-acetylneuraminate epimerase	N-acetylneuraminate mutarotase	GO-TERMS, REACTIONS, PRODUCT-SYNONYMS, GENE-SYNONYMS, PRODUCT, GENE-NAME
A4C51_RS24470	G7919	A4C51_RS24470	nanS	9-O-acetyl-N-acetylneuraminic acid deacetylase	N-acetyl-9-O-acetylneuraminate esterase	GO-TERMS, REACTIONS, PRODUCT-SYNONYMS, GENE-SYNONYMS, PRODUCT, GENE-NAME
A4C51_RS24610	EG11436	A4C51_RS24610	ahr	NAD(P)-dependent alcohol dehydrogenase	NADPH-dependent aldehyde reductase Ahr	GO-TERMS, REACTIONS, PRODUCT-SYNONYMS, GENE-SYNONYMS, PRODUCT, GENE-NAME
A4C51_RS24620	G7889	A4C51_RS24620	lptG	LPS export ABC transporter permease LptG	lipopolysaccharide transport system protein LptG	GO-TERMS, COMPLEXES, PRODUCT-SYNONYMS, GENE-SYNONYMS, PRODUCT, GENE-NAME
A4C51_RS24625	G7888	A4C51_RS24625	lptF	LPS export ABC transporter permease LptF	lipopolysaccharide transport system protein LptF	GO-TERMS, PRODUCT-SYNONYMS, GENE-SYNONYMS, PRODUCT, GENE-NAME
A4C51_RS24630	EG10694	A4C51_RS24630	pepA	cytosol aminopeptidase	aminopeptidase A/I	GO-TERMS, REACTIONS, PRODUCT-SYNONYMS, GENE-SYNONYMS, PRODUCT, GENE-NAME
A4C51_RS24640	EG11067	A4C51_RS24640	valS			GO-TERMS, REACTIONS, PRODUCT-SYNONYMS, GENE-SYNONYMS, PRODUCT, GENE-NAME
A4C51_RS24655	G7885	A4C51_RS24655	rraB	regulator of ribonuclease activity B	ribonuclease E inhibitor protein B	GO-TERMS, PRODUCT-SYNONYMS, GENE-SYNONYMS, PRODUCT, GENE-NAME
A4C51_RS24660	EG10069	A4C51_RS24660	argI	ornithine carbamoyltransferase	ornithine carbamoyltransferase ArgI	GO-TERMS, PRODUCT-SYNONYMS, PRODUCT, GENE-NAME
A4C51_RS24670	G7883	A4C51_RS24670	tabA	YhcH/YjgK/YiaL family protein	DUF386 domain-containing toxin-antitoxin biofilm protein TabA	GO-TERMS, PRODUCT-SYNONYMS, GENE-SYNONYMS, PRODUCT, GENE-NAME
A4C51_RS24675	G7882	A4C51_RS24675	bdcR	TetR/AcrR family transcriptional regulator	putative transcriptional regulator BdcR	GO-TERMS, PRODUCT-SYNONYMS, GENE-SYNONYMS, PRODUCT, GENE-NAME
A4C51_RS24680	G7880	A4C51_RS24680	bdcA	SDR family NAD(P)-dependent oxidoreductase	c-di-GMP-binding biofilm dispersal mediator protein	GO-TERMS, PRODUCT-SYNONYMS, GENE-SYNONYMS, PRODUCT, GENE-NAME
A4C51_RS24695	EG11279	A4C51_RS24695	pyrL			GO-TERMS, PRODUCT-SYNONYMS, GENE-SYNONYMS, PRODUCT, GENE-NAME
A4C51_RS24700	EG10805	A4C51_RS24700	pyrB			GO-TERMS, COMPLEXES, PRODUCT-SYNONYMS, GENE-NAME
A4C51_RS24705	EG10811	A4C51_RS24705	pyrI	aspartate carbamoyltransferase regulatory subunit	aspartate carbamoyltransferase, PyrI subunit	GO-TERMS, PRODUCT-SYNONYMS, PRODUCT, GENE-NAME
A4C51_RS24720	EG12202	A4C51_RS24720	treR	HTH-type transcriptional regulator TreR	DNA-binding transcriptional repressor TreR	GO-TERMS, PRODUCT-SYNONYMS, PRODUCT, GENE-NAME
A4C51_RS24725	EG12127	A4C51_RS24725	treB	PTS trehalose transporter subunit IIBC	trehalose-specific PTS enzyme IIBC component	CPLX-RXNS, GO-TERMS, COMPLEXES, REACTIONS, PRODUCT-SYNONYMS, PRODUCT, GENE-NAME
A4C51_RS24730	EG11402	A4C51_RS24730	treC	alpha,alpha-phosphotrehalase	trehalose-6-phosphate hydrolase	GO-TERMS, REACTIONS, PRODUCT-SYNONYMS, GENE-SYNONYMS, PRODUCT, GENE-NAME
A4C51_RS24735	EG11417	A4C51_RS24735	nrdD	anaerobic ribonucleoside triphosphate reductase	anaerobic ribonucleoside-triphosphate reductase	GO-TERMS, COMPLEXES, REACTIONS, PRODUCT-SYNONYMS, PRODUCT, GENE-NAME
A4C51_RS24740	G812	A4C51_RS24740	nrdG			GO-TERMS, REACTIONS, PRODUCT-SYNONYMS, GENE-SYNONYMS, GENE-NAME
A4C51_RS24750	EG10741	A4C51_RS24750	tldE	metalloprotease PmbA	metalloprotease subunit TldE	CPLX-RXNS, GO-TERMS, COMPLEXES, REACTIONS, PRODUCT-SYNONYMS, GENE-SYNONYMS, PRODUCT, GENE-NAME
A4C51_RS24760	EG12440	A4C51_RS24760	mpl	UDP-N-acetylmuramate:L-alanyl-gamma-D-glutamyl- meso-diaminopimelate ligase	UDP-N-acetylmuramate--L-alanyl-gamma-D-glutamyl-meso-2,6-diaminoheptanedioate ligase	GO-TERMS, REACTIONS, PRODUCT-SYNONYMS, GENE-SYNONYMS, PRODUCT, GENE-NAME
A4C51_RS24765	EG10283	A4C51_RS24765	fbp	fructose 1,6-bisphosphatase	fructose-1,6-bisphosphatase 1	GO-TERMS, PRODUCT-SYNONYMS, GENE-SYNONYMS, PRODUCT, GENE-NAME
A4C51_RS24770	EG12439	A4C51_RS24770	yjfF	ABC transporter permease	galactofuranose ABC transporter putative membrane subunit YjtF	CPLX-RXNS, GO-TERMS, COMPLEXES, PRODUCT, GENE-NAME
A4C51_RS24775	EG12520	A4C51_RS24775	ytfT	ABC transporter permease	galactofuranose ABC transporter putative membrane subunit YtfT	GO-TERMS, PRODUCT, GENE-NAME
A4C51_RS24780	EG12518	A4C51_RS24780	ytfR	sugar ABC transporter ATPase	galactofuranose ABC transporter putative ATP binding subunit	GO-TERMS, REACTIONS, PRODUCT-SYNONYMS, GENE-SYNONYMS, PRODUCT, GENE-NAME
A4C51_RS24785	EG12517	A4C51_RS24785	ytfQ	ABC transporter substrate-binding protein	galactofuranose ABC transporter periplasmic binding protein	GO-TERMS, PRODUCT, GENE-NAME
A4C51_RS24790	EG10755	A4C51_RS24790	ppa			GO-TERMS, REACTIONS, PRODUCT-SYNONYMS, GENE-NAME
A4C51_RS24795	EG12096	A4C51_RS24795	chpB	type II toxin-antitoxin system ChpB family toxin	endoribonuclease toxin ChpB	GO-TERMS, COMPLEXES, REACTIONS, PRODUCT-SYNONYMS, GENE-SYNONYMS, PRODUCT, GENE-NAME
A4C51_RS24810	G7875	A4C51_RS24810	tamB	autotransporter assembly complex protein TamB	translocation and assembly module subunit TamB	GO-TERMS, COMPLEXES, PRODUCT-SYNONYMS, GENE-SYNONYMS, PRODUCT, GENE-NAME
A4C51_RS24815	G7874	A4C51_RS24815	tamA	translocation and assembly module TamA	translocation and assembly module subunit TamA	GO-TERMS, PRODUCT-SYNONYMS, GENE-SYNONYMS, PRODUCT, GENE-NAME
A4C51_RS24825	EG11433	A4C51_RS24825	msrA	peptide-methionine (S)-S-oxide reductase	methionine sulfoxide reductase A	GO-TERMS, REACTIONS, PRODUCT-SYNONYMS, GENE-SYNONYMS, PRODUCT, GENE-NAME
A4C51_RS24850	EG10043	A4C51_RS24850	cysQ	3'(2'),5'-bisphosphate nucleotidase CysQ	3'(2'),5'-bisphosphate nucleotidase	GO-TERMS, REACTIONS, PRODUCT-SYNONYMS, GENE-SYNONYMS, PRODUCT, GENE-NAME
A4C51_RS24855	EG10160	A4C51_RS24855	cpdB	2',3'-cyclic-nucleotide 2'-phosphodiesterase	2'3' cyclic nucleotide phosphodiesterase/3' nucleotidase	GO-TERMS, REACTIONS, PRODUCT-SYNONYMS, PRODUCT, GENE-NAME
A4C51_RS24865	G7868	A4C51_RS24865	qorB	SDR family NAD(P)-dependent oxidoreductase	NAD(P)H:quinone oxidoreductase	GO-TERMS, REACTIONS, PRODUCT-SYNONYMS, GENE-SYNONYMS, PRODUCT, GENE-NAME
A4C51_RS24875	G7866	A4C51_RS24875	ytfE			GO-TERMS, PRODUCT-SYNONYMS, GENE-SYNONYMS, GENE-NAME
A4C51_RS24880	EG12504	A4C51_RS24880	cycA	D-serine/D-alanine/glycine transporter	D-serine/alanine/glycine/:H+symporter	GO-TERMS, REACTIONS, PRODUCT-SYNONYMS, GENE-SYNONYMS, PRODUCT, GENE-NAME
A4C51_RS24920	EG10764	A4C51_RS24920	priB			GO-TERMS, PRODUCT-SYNONYMS, GENE-NAME
A4C51_RS24935	G7860	araD	ulaF			GO-TERMS, REACTIONS, PRODUCT-SYNONYMS, GENE-SYNONYMS, GENE-NAME
A4C51_RS24940	G7859	A4C51_RS24940	ulaE			GO-TERMS, REACTIONS, PRODUCT-SYNONYMS, GENE-SYNONYMS, GENE-NAME
A4C51_RS24945	G7858					GO-TERMS, REACTIONS, PRODUCT-SYNONYMS, GENE-SYNONYMS
A4C51_RS24950	EG12495	A4C51_RS24950	ulaC	ascorbate-specific phosphotransferase enzyme IIA component	L-ascorbate specific PTS enzyme IIA component	CPLX-RXNS, GO-TERMS, COMPLEXES, PRODUCT-SYNONYMS, GENE-SYNONYMS, PRODUCT, GENE-NAME
A4C51_RS24955	EG12494	A4C51_RS24955	ulaB	ascorbate-specific phosphotransferase enzyme IIB component	L-ascorbate specific PTS enzyme IIB component	GO-TERMS, PRODUCT-SYNONYMS, GENE-SYNONYMS, PRODUCT, GENE-NAME
A4C51_RS24960	G7856	A4C51_RS24960	ulaA	ascorbate-specific permease IIC component UlaA	L-ascorbate specific PTS enzyme IIC component	GO-TERMS, REACTIONS, PRODUCT-SYNONYMS, GENE-SYNONYMS, PRODUCT, GENE-NAME
A4C51_RS24965	G7855	A4C51_RS24965	ulaG			GO-TERMS, PRODUCT-SYNONYMS, GENE-SYNONYMS, GENE-NAME
A4C51_RS24970	G7854	A4C51_RS24970	ulaR	transcriptional regulator	DNA-binding transcriptional repressor UlaR	GO-TERMS, PRODUCT-SYNONYMS, GENE-SYNONYMS, PRODUCT, GENE-NAME
A4C51_RS24975	G7853	A4C51_RS24975	yjfP	esterase	carboxylesterase	GO-TERMS, REACTIONS, PRODUCT-SYNONYMS, PRODUCT, GENE-NAME
A4C51_RS24980	G7852	A4C51_RS24980	bsmA	lipoprotein BsmA	DUF1471 domain-containing putative lipoprotein BsmA	GO-TERMS, PRODUCT-SYNONYMS, GENE-SYNONYMS, PRODUCT, GENE-NAME
A4C51_RS24985	G7851	A4C51_RS24985	yjfN	DUF1471 domain-containing protein	protease activator YjfN	GO-TERMS, PRODUCT-SYNONYMS, PRODUCT, GENE-NAME
A4C51_RS24990	EG11811	A4C51_RS24990	aidB	isovaleryl-CoA dehydrogenase	putative acyl-CoA dehydrogenase AidB	GO-TERMS, PRODUCT-SYNONYMS, PRODUCT, GENE-NAME
A4C51_RS25025	G7845	A4C51_RS25025	rlmB	23S rRNA (guanosine(2251)-2'-O)-methyltransferase RlmB	23S rRNA 2'-O-ribose G2251 methyltransferase	GO-TERMS, REACTIONS, PRODUCT-SYNONYMS, GENE-SYNONYMS, PRODUCT, GENE-NAME
A4C51_RS25030	EG11259	A4C51_RS25030	rnr	ribonuclease R	RNase R	GO-TERMS, REACTIONS, PRODUCT-SYNONYMS, GENE-SYNONYMS, PRODUCT, GENE-NAME
A4C51_RS25035	EG11212	A4C51_RS25035	nsrR	transcriptional regulator	DNA-binding transcriptional repressor NsrR	GO-TERMS, PRODUCT-SYNONYMS, GENE-SYNONYMS, PRODUCT, GENE-NAME
A4C51_RS25040	EG10790	A4C51_RS25040	purA			GO-TERMS, PRODUCT-SYNONYMS, GENE-SYNONYMS, GENE-NAME
A4C51_RS25050	EG10435	A4C51_RS25050	hflC	protease modulator HflC	regulator of FtsH protease	CPLX-RXNS, GO-TERMS, COMPLEXES, PRODUCT-SYNONYMS, GENE-SYNONYMS, PRODUCT, GENE-NAME
A4C51_RS25055	EG10436	A4C51_RS25055	hflK	FtsH protease activity modulator HflK	regulator of FtsH protease	GO-TERMS, PRODUCT-SYNONYMS, GENE-SYNONYMS, PRODUCT, GENE-NAME
A4C51_RS25060	EG10437	A4C51_RS25060	hflX	GTPase HflX	ribosome rescue factor HflX	GO-TERMS, REACTIONS, PRODUCT-SYNONYMS, GENE-SYNONYMS, PRODUCT, GENE-NAME
A4C51_RS25065	EG10438	A4C51_RS25065	hfq			GO-TERMS, PRODUCT-SYNONYMS, GENE-NAME
A4C51_RS25070	EG10595	A4C51_RS25070	miaA	tRNA (adenosine(37)-N6)-dimethylallyltransferase MiaA	tRNA dimethylallyltransferase	GO-TERMS, REACTIONS, PRODUCT-SYNONYMS, GENE-SYNONYMS, PRODUCT, GENE-NAME
A4C51_RS25075	EG11281	A4C51_RS25075	mutL			CPLX-RXNS, GO-TERMS, COMPLEXES, PRODUCT-SYNONYMS, GENE-NAME
A4C51_RS25080	EG11363	A4C51_RS25080	amiB	N-acetylmuramoyl-L-alanine amidase AmiB	N-acetylmuramoyl-L-alanine amidase B	GO-TERMS, REACTIONS, PRODUCT-SYNONYMS, GENE-SYNONYMS, PRODUCT, GENE-NAME
A4C51_RS25085	EG11757	A4C51_RS25085	tsaE	tRNA (N6-adenosine(37)-N6)-threonylcarbamoyltransferase complex ATPase TsaE	N6-L-threonylcarbamoyladenine synthase, TsaE subunit	GO-TERMS, PRODUCT-SYNONYMS, GENE-SYNONYMS, PRODUCT, GENE-NAME
A4C51_RS25090	EG11758	A4C51_RS25090	nnr	bifunctional ADP-dependent NAD(P)H-hydrate dehydratase/NAD(P)H-hydrate epimerase	NAD(P)HX epimerase / NAD(P)HX dehydratase	GO-TERMS, REACTIONS, PRODUCT-SYNONYMS, GENE-SYNONYMS, PRODUCT, GENE-NAME
A4C51_RS25095	G7843	A4C51_RS25095	queG	tRNA epoxyqueuosine(34) reductase QueG	epoxyqueuosine reductase	GO-TERMS, REACTIONS, PRODUCT-SYNONYMS, GENE-SYNONYMS, PRODUCT, GENE-NAME
A4C51_RS25115	G7842	A4C51_RS25115	orn			GO-TERMS, PRODUCT-SYNONYMS, GENE-SYNONYMS, GENE-NAME
A4C51_RS25120	G7841	A4C51_RS25120	rsgA	ribosome small subunit-dependent GTPase	ribosome small subunit-dependent GTPase A	GO-TERMS, REACTIONS, PRODUCT-SYNONYMS, GENE-SYNONYMS, PRODUCT, GENE-NAME
A4C51_RS25125	EG10775	A4C51_RS25125	psd			GO-TERMS, REACTIONS, PRODUCT-SYNONYMS, GENE-NAME
A4C51_RS25130	G7840	A4C51_RS25130	mscM			GO-TERMS, PRODUCT-SYNONYMS, GENE-SYNONYMS, GENE-NAME
A4C51_RS25140	EG11211	A4C51_RS25140	epmA	elongation factor P--(R)-beta-lysine ligase	EF-P-lysine lysyltransferase	GO-TERMS, REACTIONS, PRODUCT-SYNONYMS, GENE-SYNONYMS, PRODUCT, GENE-NAME
A4C51_RS25145	EG10330	A4C51_RS25145	frdA	fumarate reductase (quinol) flavoprotein subunit	fumarate reductase flavoprotein subunit	CPLX-RXNS, GO-TERMS, COMPLEXES, REACTIONS, PRODUCT-SYNONYMS, PRODUCT, GENE-NAME
A4C51_RS25150	EG10331	A4C51_RS25150	frdB	fumarate reductase iron-sulfur subunit	fumarate reductase iron-sulfur protein	GO-TERMS, PRODUCT-SYNONYMS, PRODUCT, GENE-NAME
A4C51_RS25155	EG10332	A4C51_RS25155	frdC	fumarate reductase subunit C	fumarate reductase membrane protein FrdC	GO-TERMS, PRODUCT-SYNONYMS, PRODUCT, GENE-NAME
A4C51_RS25160	EG10333	A4C51_RS25160	frdD	fumarate reductase subunit D	fumarate reductase membrane protein FrdD	GO-TERMS, PRODUCT-SYNONYMS, PRODUCT, GENE-NAME
A4C51_RS25165	EG10040	A4C51_RS25165	ampC	BlaEC family class C beta-lactamase	beta-lactamase	GO-TERMS, REACTIONS, PRODUCT-SYNONYMS, GENE-SYNONYMS, PRODUCT, GENE-NAME
A4C51_RS25175	EG11616	A4C51_RS25175	gdx	quaternary ammonium compound-resistance protein SugE	guanidinium exporter	GO-TERMS, REACTIONS, PRODUCT-SYNONYMS, GENE-SYNONYMS, PRODUCT, GENE-NAME
A4C51_RS25180	G0-9562	A4C51_RS25180	ecnB	entericidin B	bacteriolytic entericidin B lipoprotein	GO-TERMS, PRODUCT-SYNONYMS, GENE-SYNONYMS, PRODUCT, GENE-NAME
A4C51_RS25185	G0-41	A4C51_RS25185	ecnA	entericidin A	entericidin A lipoprotein, antidote to entericidin B	GO-TERMS, PRODUCT-SYNONYMS, PRODUCT, GENE-NAME
A4C51_RS25190	EG12099	A4C51_RS25190	efp	elongation factor P	protein chain elongation factor EF-P	GO-TERMS, PRODUCT-SYNONYMS, PRODUCT, GENE-NAME
A4C51_RS25195	G7836	A4C51_RS25195	epmB	EF-P beta-lysylation protein EpmB	lysine 2,3-aminomutase	GO-TERMS, REACTIONS, PRODUCT-SYNONYMS, GENE-SYNONYMS, PRODUCT, GENE-NAME
A4C51_RS25210	EG10599	A4C51_RS25210	groL			GO-TERMS, COMPLEXES, REACTIONS, PRODUCT-SYNONYMS, GENE-SYNONYMS, GENE-NAME
A4C51_RS25215	EG10600	groES	groS	molecular chaperone GroES	cochaperonin GroES	GO-TERMS, PRODUCT-SYNONYMS, GENE-SYNONYMS, PRODUCT, GENE-NAME
A4C51_RS25220	G7833	A4C51_RS25220	yjeH	L-methionine/branched-chain amino acid transporter	L-methionine/branched chain amino acid exporter	GO-TERMS, REACTIONS, PRODUCT-SYNONYMS, PRODUCT, GENE-NAME
A4C51_RS25225	G7832	A4C51_RS25225	fxsA	membrane protein FxsA	protein FxsA	GO-TERMS, PRODUCT-SYNONYMS, GENE-SYNONYMS, PRODUCT, GENE-NAME
A4C51_RS25230	EG10095	A4C51_RS25230	aspA			GO-TERMS, PRODUCT-SYNONYMS, GENE-NAME
A4C51_RS25235	EG11225	A4C51_RS25235	dcuA	anaerobic C4-dicarboxylate transporter DcuA	C4-dicarboxylate transporter DcuA	GO-TERMS, REACTIONS, PRODUCT-SYNONYMS, GENE-SYNONYMS, PRODUCT, GENE-NAME
A4C51_RS25240	EG12177	A4C51_RS25240	cutA	divalent-cation tolerance protein CutA	copper binding protein CutA	GO-TERMS, PRODUCT-SYNONYMS, GENE-SYNONYMS, PRODUCT, GENE-NAME
A4C51_RS25245	EG12178	dipZ	dsbD	thiol:disulfide interchange protein DsbD	thiol-disulfide exchange protein DsbD	GO-TERMS, REACTIONS, PRODUCT-SYNONYMS, GENE-SYNONYMS, PRODUCT, GENE-NAME
A4C51_RS25265	EG10133	A4C51_RS25265	cadC	transcriptional regulator	DNA-binding transcriptional activator CadC	GO-TERMS, PRODUCT-SYNONYMS, PRODUCT, GENE-NAME
A4C51_RS25270	EG10132			cadaverine/lysine antiporter	lysine:cadaverine antiporter	GO-TERMS, REACTIONS, PRODUCT-SYNONYMS, PRODUCT
A4C51_RS25275	EG10131	A4C51_RS25275	cadA	lysine decarboxylase CadA	lysine decarboxylase 1	GO-TERMS, REACTIONS, PRODUCT-SYNONYMS, GENE-SYNONYMS, PRODUCT, GENE-NAME
A4C51_RS25280	EG12469	A4C51_RS25280	dtpC	MFS transporter	dipeptide/tripeptide:H+ symporter DtpC	GO-TERMS, REACTIONS, PRODUCT-SYNONYMS, GENE-SYNONYMS, PRODUCT, GENE-NAME
A4C51_RS25285	EG10553	A4C51_RS25285	lysU	lysine--tRNA ligase heat inducible	lysine--tRNA ligase/Ap4A synthetase/Ap3A synthetase	GO-TERMS, REACTIONS, PRODUCT-SYNONYMS, PRODUCT, GENE-NAME
A4C51_RS25290	G0-10472	A4C51_RS25290	ghoT	toxin of GhoTS toxin-antitoxin pair; membrane-lytic protein; stimulator of persister cell formation	toxin of the GhoTS toxin-antitoxin system	GO-TERMS, PRODUCT-SYNONYMS, GENE-SYNONYMS, PRODUCT, GENE-NAME
A4C51_RS25295	G7830	A4C51_RS25295	ghoS	antitoxin	antitoxin of the GhoTS toxin-antitoxin system	GO-TERMS, REACTIONS, PRODUCT-SYNONYMS, GENE-SYNONYMS, PRODUCT, GENE-NAME
A4C51_RS25310	G7827	A4C51_RS25310	dcuS	sensor histidine kinase	sensor histidine kinase DcuS	GO-TERMS, COMPLEXES, REACTIONS, PRODUCT-SYNONYMS, GENE-SYNONYMS, PRODUCT, GENE-NAME
A4C51_RS25315	G7826	A4C51_RS25315	dcuR	two-component system response regulator DcuR	DNA-binding transcriptional activator DcuR	GO-TERMS, PRODUCT-SYNONYMS, GENE-SYNONYMS, PRODUCT, GENE-NAME
A4C51_RS25325	EG10006	A4C51_RS25325	dcuB			GO-TERMS, REACTIONS, PRODUCT-SYNONYMS, GENE-SYNONYMS, GENE-NAME
A4C51_RS25330	EG10357	A4C51_RS25330	fumB	class I fumarate hydratase	fumarase B	GO-TERMS, REACTIONS, PRODUCT-SYNONYMS, PRODUCT, GENE-NAME
A4C51_RS25340	EG10578	A4C51_RS25340	melB	melibiose:sodium transporter MelB	melibiose:H+/Na+/Li+ symporter	GO-TERMS, REACTIONS, PRODUCT-SYNONYMS, GENE-SYNONYMS, PRODUCT, GENE-NAME
A4C51_RS25345	EG10577	A4C51_RS25345	melA	alpha-glucosidase/alpha-galactosidase	alpha-galactosidase	GO-TERMS, REACTIONS, PRODUCT-SYNONYMS, GENE-SYNONYMS, PRODUCT, GENE-NAME
A4C51_RS25355	EG11230	A4C51_RS25355	melR	transcriptional regulator MelR	DNA-binding transcriptional dual regulator MelR	GO-TERMS, PRODUCT-SYNONYMS, PRODUCT, GENE-NAME
A4C51_RS25360	EG11501	A4C51_RS25360	adiA	arginine decarboxylase	arginine decarboxylase, degradative	GO-TERMS, REACTIONS, PRODUCT-SYNONYMS, GENE-SYNONYMS, PRODUCT, GENE-NAME
A4C51_RS25365	EG11966	A4C51_RS25365	adiY	AraC family transcriptional regulator	DNA-binding transcriptional activator AdiY	GO-TERMS, PRODUCT-SYNONYMS, PRODUCT, GENE-NAME
A4C51_RS25370	EG12462	A4C51_RS25370	adiC			GO-TERMS, REACTIONS, PRODUCT-SYNONYMS, GENE-SYNONYMS, GENE-NAME
A4C51_RS25375	EG11613	A4C51_RS25375	eptA			GO-TERMS, REACTIONS, PRODUCT-SYNONYMS, GENE-SYNONYMS, GENE-NAME
A4C51_RS25380	EG11615	A4C51_RS25380	basR	two-component system response regulator BasR	DNA-binding transcriptional dual regulator BasR	GO-TERMS, PRODUCT-SYNONYMS, GENE-SYNONYMS, PRODUCT, GENE-NAME
A4C51_RS25385	EG11614	A4C51_RS25385	basS	two-component system sensor histidine kinase BasS	sensor histidine kinase BasS	GO-TERMS, REACTIONS, PRODUCT-SYNONYMS, GENE-SYNONYMS, PRODUCT, GENE-NAME
A4C51_RS25395	EG11612	A4C51_RS25395	proP	proline/betaine transporter	osmolyte:H+ symporter ProP	GO-TERMS, REACTIONS, PRODUCT-SYNONYMS, PRODUCT, GENE-NAME
A4C51_RS25400	G7823	A4C51_RS25400	rdcB	hypothetical protein	regulator of diguanylate cyclase RdcB	GO-TERMS, PRODUCT-SYNONYMS, GENE-SYNONYMS, PRODUCT, GENE-NAME
A4C51_RS25405	EG11210	A4C51_RS25405	rdcA	clamp-binding protein CrfC	regulator of diguanylate cyclase RdcA	GO-TERMS, PRODUCT-SYNONYMS, GENE-SYNONYMS, PRODUCT, GENE-NAME
A4C51_RS25440	EG10716	A4C51_RS25440	phnG	phosphonate C-P lyase system protein PhnG	carbon-phosphorus lyase core complex subunit PhnG	CPLX-RXNS, GO-TERMS, COMPLEXES, REACTIONS, PRODUCT-SYNONYMS, PRODUCT, GENE-NAME
A4C51_RS25445	EG10717	A4C51_RS25445	phnH	phosphonate C-P lyase system protein PhnH	carbon-phosphorus lyase core complex subunit PhnH	GO-TERMS, REACTIONS, PRODUCT-SYNONYMS, PRODUCT, GENE-NAME
A4C51_RS25450	EG10718	A4C51_RS25450	phnI	carbon-phosphorus lyase complex subunit PhnI	carbon-phosphorus lyase core complex subunit PhnI	GO-TERMS, COMPLEXES, PRODUCT-SYNONYMS, PRODUCT, GENE-NAME
A4C51_RS25455	EG10719	A4C51_RS25455	phnJ	carbon-phosphorus lyase complex subunit PhnJ	carbon-phosphorus lyase core complex subunit PhnJ	GO-TERMS, REACTIONS, PRODUCT-SYNONYMS, PRODUCT, GENE-NAME
A4C51_RS25460	EG10720	A4C51_RS25460	phnK	phosphonate C-P lyase system protein PhnK	carbon-phosphorus lyase subunit PhnK	GO-TERMS, PRODUCT-SYNONYMS, PRODUCT, GENE-NAME
A4C51_RS25465	EG10721	A4C51_RS25465	phnL	phosphonate C-P lyase system protein PhnL	methylphosphonate degradation complex subunit PhnL	GO-TERMS, REACTIONS, PRODUCT-SYNONYMS, PRODUCT, GENE-NAME
A4C51_RS25470	EG10722	A4C51_RS25470	phnM	alpha-D-ribose 1-methylphosphonate 5-triphosphate diphosphatase	RPnTP hydrolase	GO-TERMS, REACTIONS, PRODUCT-SYNONYMS, PRODUCT, GENE-NAME
A4C51_RS25475	EG10723	A4C51_RS25475	phnN	ribose 1,5-bisphosphate phosphokinase PhnN	ribose 1,5-bisphosphate phosphokinase	GO-TERMS, REACTIONS, PRODUCT-SYNONYMS, PRODUCT, GENE-NAME
A4C51_RS25480	EG10724	A4C51_RS25480	phnO			GO-TERMS, REACTIONS, PRODUCT-SYNONYMS, PRODUCT, GENE-NAME
A4C51_RS25485	EG10725	A4C51_RS25485	phnP	phosphonate metabolism protein PhnP	5-phospho-alpha-D-ribosyl 1,2-cyclic phosphate phosphodiesterase	GO-TERMS, PRODUCT-SYNONYMS, PRODUCT, GENE-NAME
A4C51_RS25535	EG11955	A4C51_RS25535	yjcS	alkyl/aryl-sulfatase	linear primary-alkylsulfatase	GO-TERMS, REACTIONS, PRODUCT-SYNONYMS, PRODUCT, GENE-NAME
A4C51_RS25575	EG10285	A4C51_RS25575	fdhF	formate dehydrogenase N subunit alpha, selenocysteine-containing	formate dehydrogenase H	CPLX-RXNS, GO-TERMS, COMPLEXES, REACTIONS, PRODUCT-SYNONYMS, GENE-SYNONYMS, PRODUCT, GENE-NAME
A4C51_RS25585	EG10405	A4C51_RS25585	gltP	glutamate/aspartate:proton symporter GltP	glutamate/aspartate : H+ symporter GltP	GO-TERMS, REACTIONS, PRODUCT-SYNONYMS, PRODUCT, GENE-NAME
A4C51_RS25590	EG11950	A4C51_RS25590	nrfG	heme lysase NrfEFG subunit NrfG	putative formate-dependent nitrite reductase complex subunit NrfG	GO-TERMS, PRODUCT-SYNONYMS, GENE-SYNONYMS, PRODUCT, GENE-NAME
A4C51_RS25595	EG11949	A4C51_RS25595	nrfF	formate-dependent nitrite reductase complex subunit NrfF	putative formate-dependent nitrite reductase complex subunit NrfF	GO-TERMS, PRODUCT-SYNONYMS, GENE-SYNONYMS, PRODUCT, GENE-NAME
A4C51_RS25600	EG11948	A4C51_RS25600	nrfE	heme lyase CcmF/NrfE family subunit	putative cytochrome c-type biogenesis protein NrfE	GO-TERMS, PRODUCT-SYNONYMS, GENE-SYNONYMS, PRODUCT, GENE-NAME
A4C51_RS25620	EG11781	A4C51_RS25620	nrfA	ammonia-forming nitrite reductase cytochrome c552 subunit	cytochrome c552 nitrite reductase	CPLX-RXNS, GO-TERMS, COMPLEXES, REACTIONS, PRODUCT-SYNONYMS, PRODUCT, GENE-NAME
A4C51_RS25625	EG11448	A4C51_RS25625	acs	acetyl-coenzyme A synthetase	acetyl-CoA synthetase (AMP-forming)	GO-TERMS, REACTIONS, PRODUCT-SYNONYMS, GENE-SYNONYMS, PRODUCT, GENE-NAME
A4C51_RS25635	EG11942	A4C51_RS25635	actP	cation/acetate symporter ActP	acetate/glycolate:cation symporter	GO-TERMS, REACTIONS, PRODUCT-SYNONYMS, GENE-SYNONYMS, PRODUCT, GENE-NAME
A4C51_RS25650	EG11939	A4C51_RS25650	ghxP	guanine/hypoxanthine permease GhxP	guanine/hypoxanthine transporter GhxP	GO-TERMS, REACTIONS, PRODUCT-SYNONYMS, GENE-SYNONYMS, PRODUCT, GENE-NAME
A4C51_RS25655	EG10957	A4C51_RS25655	soxR	redox-sensitive transcriptional activator SoxR	DNA-binding transcriptional dual regulator SoxR	GO-TERMS, PRODUCT-SYNONYMS, GENE-SYNONYMS, PRODUCT, GENE-NAME
A4C51_RS25660	EG10958	A4C51_RS25660	soxS	regulatory protein SoxS	DNA-binding transcriptional dual regulator SoxS	GO-TERMS, PRODUCT-SYNONYMS, PRODUCT, GENE-NAME
A4C51_RS25665	EG11938	A4C51_RS25665	pdeC	EAL domain-containing protein	c-di-GMP phosphodiesterase PdeC	GO-TERMS, REACTIONS, PRODUCT-SYNONYMS, GENE-SYNONYMS, PRODUCT, GENE-NAME
A4C51_RS25675	EG10976	A4C51_RS25675	ssb			GO-TERMS, PRODUCT-SYNONYMS, GENE-SYNONYMS, GENE-NAME
A4C51_RS25680	EG11061	A4C51_RS25680	uvrA	excinuclease ABC subunit A	excision nuclease subunit A	CPLX-RXNS, GO-TERMS, COMPLEXES, REACTIONS, PRODUCT-SYNONYMS, GENE-SYNONYMS, PRODUCT, GENE-NAME
A4C51_RS25695	EG11934	A4C51_RS25695	aphA	class B acid phosphatase	acid phosphatase / phosphotransferase	GO-TERMS, REACTIONS, PRODUCT-SYNONYMS, GENE-SYNONYMS, PRODUCT, GENE-NAME
A4C51_RS25705	EG11040	A4C51_RS25705	tyrB	aromatic amino acid transaminase	tyrosine aminotransferase	GO-TERMS, REACTIONS, PRODUCT-SYNONYMS, PRODUCT, GENE-NAME
A4C51_RS25710	EG10001	A4C51_RS25710	alr	alanine racemase biosynthetic	alanine racemase 1	GO-TERMS, REACTIONS, PRODUCT-SYNONYMS, GENE-SYNONYMS, PRODUCT, GENE-NAME
A4C51_RS25715	EG10236	A4C51_RS25715	dnaB			GO-TERMS, REACTIONS, PRODUCT-SYNONYMS, GENE-SYNONYMS, GENE-NAME
A4C51_RS25730	EG11932	A4C51_RS25730	dusA	tRNA dihydrouridine(20/20a) synthase DusA	tRNA-dihydrouridine synthase A	GO-TERMS, REACTIONS, PRODUCT-SYNONYMS, GENE-SYNONYMS, PRODUCT, GENE-NAME
A4C51_RS25785	G7230	A4C51_RS25785	yfdR	HD family hydrolase	CPS-53 (KpLE1) prophage; 5'-deoxynucleotidase	GO-TERMS, REACTIONS, PRODUCT-SYNONYMS, PRODUCT, GENE-NAME
A4C51_RS25830	EG11929	A4C51_RS25830	zur	transcriptional regulator Zur	DNA-binding transcriptional repressor Zur	GO-TERMS, PRODUCT-SYNONYMS, GENE-SYNONYMS, PRODUCT, GENE-NAME
A4C51_RS25845	EG10533	A4C51_RS25845	lexA	LexA repressor	DNA-binding transcriptional repressor LexA	GO-TERMS, REACTIONS, PRODUCT-SYNONYMS, GENE-SYNONYMS, PRODUCT, GENE-NAME
A4C51_RS25850	EG10224	A4C51_RS25850	dgkA			GO-TERMS, REACTIONS, PRODUCT-SYNONYMS, GENE-NAME
A4C51_RS25855	EG10740	A4C51_RS25855	plsB			GO-TERMS, REACTIONS, PRODUCT-SYNONYMS, PRODUCT, GENE-NAME
A4C51_RS25860	EG11370	A4C51_RS25860	ubiA			GO-TERMS, PRODUCT-SYNONYMS, GENE-SYNONYMS, PRODUCT, GENE-NAME
A4C51_RS25865	EG11369	A4C51_RS25865	ubiC	chorismate--pyruvate lyase	chorismate lyase	GO-TERMS, REACTIONS, PRODUCT-SYNONYMS, PRODUCT, GENE-NAME
A4C51_RS25880	EG10528			maltoporin	maltose outer membrane channel / phage lambda receptor protein	GO-TERMS, REACTIONS, PRODUCT-SYNONYMS, GENE-SYNONYMS, PRODUCT
A4C51_RS25885	EG10558	A4C51_RS25885	malK	maltose/maltodextrin import ATP-binding protein MalK	maltose ABC transporter ATP binding subunit	CPLX-RXNS, GO-TERMS, COMPLEXES, REACTIONS, PRODUCT-SYNONYMS, GENE-SYNONYMS, PRODUCT, GENE-NAME
A4C51_RS25895	EG10554	A4C51_RS25895	malE	maltose-binding periplasmic protein	maltose ABC transporter periplasmic binding protein	GO-TERMS, PRODUCT-SYNONYMS, PRODUCT, GENE-NAME
A4C51_RS25900	EG10555	A4C51_RS25900	malF	maltose ABC transporter permease MalF	maltose ABC transporter membrane subunit MalF	GO-TERMS, COMPLEXES, PRODUCT, GENE-NAME
A4C51_RS25905	EG10556			maltose ABC transporter permease	maltose ABC transporter membrane subunit MalG	GO-TERMS, PRODUCT
A4C51_RS25910	EG11076	A4C51_RS25910	xylE	D-xylose-proton symporter	D-xylose:H+ symporter	GO-TERMS, REACTIONS, PRODUCT-SYNONYMS, PRODUCT, GENE-NAME
A4C51_RS25930	EG11926	A4C51_RS25930	yjbH	YjbH domain-containing protein	YjbH family protein	GO-TERMS, PRODUCT-SYNONYMS, PRODUCT, GENE-NAME
A4C51_RS25935	EG11925	A4C51_RS25935	yjbG	hypothetical protein	capsule biosynthesis GfcC family protein YjbG	GO-TERMS, PRODUCT-SYNONYMS, PRODUCT, GENE-NAME
A4C51_RS25940	EG11924	A4C51_RS25940	yjbF	YjbF family lipoprotein	lipoprotein YjbF	GO-TERMS, PRODUCT-SYNONYMS, PRODUCT, GENE-NAME
A4C51_RS25945	EG11923	A4C51_RS25945	yjbE	polysaccharide production threonine-rich protein	uncharacterized protein YjbE	GO-TERMS, PRODUCT-SYNONYMS, PRODUCT, GENE-NAME
A4C51_RS25950	EG10702	A4C51_RS25950	pgi			GO-TERMS, PRODUCT-SYNONYMS, GENE-NAME
A4C51_RS25955	EG10550	A4C51_RS25955	lysC	aspartate kinase	aspartate kinase III	GO-TERMS, PRODUCT-SYNONYMS, GENE-SYNONYMS, PRODUCT, GENE-NAME
A4C51_RS25965	EG11921	A4C51_RS25965	rluF	23S rRNA pseudouridine synthase F	23S rRNA pseudouridine2604 and tRNATyr pseudouridine35 synthase	GO-TERMS, REACTIONS, PRODUCT-SYNONYMS, GENE-SYNONYMS, PRODUCT, GENE-NAME
A4C51_RS26010	EG11920	A4C51_RS26010	pepE			GO-TERMS, REACTIONS, PRODUCT-SYNONYMS, GENE-NAME
A4C51_RS26015	EG11919	A4C51_RS26015	yjbB	Na/Pi cotransporter family protein	putative inorganic phosphate export protein YjbB	GO-TERMS, REACTIONS, PRODUCT-SYNONYMS, PRODUCT, GENE-NAME
A4C51_RS26020	EG10587	A4C51_RS26020	metH	methionine synthase	cobalamin-dependent methionine synthase	GO-TERMS, REACTIONS, PRODUCT-SYNONYMS, PRODUCT, GENE-NAME
A4C51_RS26025	EG10491	A4C51_RS26025	iclR	IclR family transcriptional regulator	DNA-binding transcriptional repressor IclR	GO-TERMS, PRODUCT-SYNONYMS, PRODUCT, GENE-NAME
A4C51_RS26035	EG10026	A4C51_RS26035	aceK	bifunctional isocitrate dehydrogenase kinase/phosphatase	isocitrate dehydrogenase kinase/phosphatase	GO-TERMS, REACTIONS, PRODUCT-SYNONYMS, PRODUCT, GENE-NAME
A4C51_RS26040	EG10022	A4C51_RS26040	aceA			GO-TERMS, PRODUCT-SYNONYMS, GENE-SYNONYMS, GENE-NAME
A4C51_RS26045	EG10023	A4C51_RS26045	aceB			GO-TERMS, PRODUCT-SYNONYMS, GENE-SYNONYMS, PRODUCT, GENE-NAME
A4C51_RS26050	EG10581	A4C51_RS26050	metA			GO-TERMS, REACTIONS, PRODUCT-SYNONYMS, PRODUCT, GENE-NAME
A4C51_RS26055	EG11207	A4C51_RS26055	yjaB	acetyltransferase	peptidyl-lysine N-acetyltransferase YjaB	GO-TERMS, REACTIONS, PRODUCT-SYNONYMS, PRODUCT, GENE-NAME
A4C51_RS26090	EG10795	A4C51_RS26090	purH	bifunctional phosphoribosylaminoimidazolecarboxamide formyltransferase/inosine monophosphate cyclohydrolase	bifunctional AICAR transformylase/IMP cyclohydrolase	GO-TERMS, REACTIONS, PRODUCT-SYNONYMS, PRODUCT, GENE-NAME
A4C51_RS26095	EG10792	A4C51_RS26095	purD			GO-TERMS, REACTIONS, PRODUCT-SYNONYMS, GENE-SYNONYMS, PRODUCT, GENE-NAME
A4C51_RS26100	EG10482	A4C51_RS26100	zraR	sigma-54-dependent Fis family transcriptional regulator	DNA-binding transcriptional activator ZraR	GO-TERMS, PRODUCT-SYNONYMS, GENE-SYNONYMS, PRODUCT, GENE-NAME
A4C51_RS26105	EG10008	A4C51_RS26105	zraS	two-component sensor histidine kinase	sensor histidine kinase ZraS	GO-TERMS, REACTIONS, PRODUCT-SYNONYMS, GENE-SYNONYMS, PRODUCT, GENE-NAME
A4C51_RS26110	EG11918			zinc resistance-associated protein	signaling pathway modulator ZraP	GO-TERMS, PRODUCT-SYNONYMS, GENE-SYNONYMS, PRODUCT
A4C51_RS26120	EG10466	A4C51_RS26120	hupA			GO-TERMS, PRODUCT-SYNONYMS, PRODUCT, GENE-NAME
A4C51_RS26130	EG11915	A4C51_RS26130	nfi			GO-TERMS, REACTIONS, PRODUCT-SYNONYMS, GENE-SYNONYMS, GENE-NAME
A4C51_RS26135	EG11543	A4C51_RS26135	hemE			GO-TERMS, REACTIONS, PRODUCT-SYNONYMS, GENE-NAME
A4C51_RS26140	EG11702			NADH pyrophosphatase	RNA decapping hydrolase	GO-TERMS, REACTIONS, PRODUCT-SYNONYMS, GENE-SYNONYMS, PRODUCT
A4C51_RS26145	EG11738	A4C51_RS26145	rsd	sigma D regulator	regulator of sigma D	GO-TERMS, PRODUCT-SYNONYMS, GENE-SYNONYMS, PRODUCT, GENE-NAME
A4C51_RS26150	EG11585	A4C51_RS26150	thiC			GO-TERMS, PRODUCT-SYNONYMS, GENE-NAME
A4C51_RS26155	EG11586	A4C51_RS26155	thiE			GO-TERMS, REACTIONS, PRODUCT-SYNONYMS, GENE-SYNONYMS, GENE-NAME
A4C51_RS26160	EG11587	A4C51_RS26160	thiF	thiazole biosynthesis adenylyltransferase ThiF	ThiS adenylyltransferase	GO-TERMS, PRODUCT-SYNONYMS, GENE-SYNONYMS, PRODUCT, GENE-NAME
A4C51_RS26170	EG11589	A4C51_RS26170	thiG	thiazole synthase	1-deoxy-D-xylulose 5-phosphate:thiol sulfurtransferase	GO-TERMS, COMPLEXES, REACTIONS, PRODUCT-SYNONYMS, GENE-SYNONYMS, PRODUCT, GENE-NAME
A4C51_RS26175	EG11590	A4C51_RS26175	thiH	2-iminoacetate synthase ThiH	2-iminoacetate synthase	GO-TERMS, REACTIONS, PRODUCT-SYNONYMS, GENE-SYNONYMS, PRODUCT, GENE-NAME
A4C51_RS26215	EG10667			transcription termination/antitermination protein NusG	transcription termination factor NusG	GO-TERMS, PRODUCT-SYNONYMS, PRODUCT
A4C51_RS26220	EG10939	A4C51_RS26220	secE	protein translocase subunit SecE	Sec translocon subunit SecE	GO-TERMS, PRODUCT-SYNONYMS, GENE-SYNONYMS, PRODUCT, GENE-NAME
A4C51_RS26255	EG10922	A4C51_RS26255	coaA	type I pantothenate kinase	pantothenate kinase	GO-TERMS, REACTIONS, PRODUCT-SYNONYMS, GENE-SYNONYMS, PRODUCT, GENE-NAME
A4C51_RS26260	EG10123	A4C51_RS26260	birA	bifunctional biotin--[acetyl-CoA-carboxylase] ligase/biotin operon repressor BirA	DNA-binding transcriptional repressor/biotin-[acetyl-CoA-carboxylase] ligase BirA	GO-TERMS, REACTIONS, PRODUCT-SYNONYMS, GENE-SYNONYMS, PRODUCT, GENE-NAME
A4C51_RS26265	EG11205	A4C51_RS26265	murB			GO-TERMS, REACTIONS, PRODUCT-SYNONYMS, GENE-SYNONYMS, PRODUCT, GENE-NAME
A4C51_RS26290	EG11204	A4C51_RS26290	murI			GO-TERMS, PRODUCT-SYNONYMS, GENE-SYNONYMS, GENE-NAME
A4C51_RS26295	EG10126	A4C51_RS26295	btuB	TonB-dependent vitamin B12 receptor BtuB	cobalamin outer membrane transporter	CPLX-RXNS, GO-TERMS, COMPLEXES, PRODUCT-SYNONYMS, GENE-SYNONYMS, PRODUCT, GENE-NAME
A4C51_RS26300	EG11022	A4C51_RS26300	trmA	tRNA (uridine(54)-C5)-methyltransferase TrmA	tRNA m5U54 methyltransferase	GO-TERMS, REACTIONS, PRODUCT-SYNONYMS, GENE-SYNONYMS, PRODUCT, GENE-NAME
A4C51_RS26310	EG11394	A4C51_RS26310	fabR	TetR family transcriptional regulator	DNA-binding transcriptional repressor FabR	GO-TERMS, PRODUCT-SYNONYMS, GENE-SYNONYMS, PRODUCT, GENE-NAME
A4C51_RS26325	EG11428	A4C51_RS26325	sthA			GO-TERMS, REACTIONS, PRODUCT-SYNONYMS, GENE-SYNONYMS, GENE-NAME
A4C51_RS26330	EG10681	A4C51_RS26330	oxyR	DNA-binding transcriptional regulator OxyR	DNA-binding transcriptional dual regulator OxyR	GO-TERMS, PRODUCT-SYNONYMS, GENE-SYNONYMS, PRODUCT, GENE-NAME
A4C51_RS26335	EG11223	A4C51_RS26335	argH			GO-TERMS, REACTIONS, PRODUCT-SYNONYMS, PRODUCT, GENE-NAME
A4C51_RS26340	EG10064	A4C51_RS26340	argB			GO-TERMS, REACTIONS, PRODUCT-SYNONYMS, GENE-NAME
A4C51_RS26345	EG10065	A4C51_RS26345	argC	N-acetyl-gamma-glutamyl-phosphate reductase	N-acetylglutamylphosphate reductase	GO-TERMS, REACTIONS, PRODUCT-SYNONYMS, GENE-SYNONYMS, PRODUCT, GENE-NAME
A4C51_RS26350	EG11286	A4C51_RS26350	argE			GO-TERMS, REACTIONS, PRODUCT-SYNONYMS, GENE-NAME
A4C51_RS26355	EG10756	A4C51_RS26355	ppc			GO-TERMS, PRODUCT-SYNONYMS, GENE-SYNONYMS, GENE-NAME
A4C51_RS26360	EG11914	A4C51_RS26360	eptC	phosphoethanolamine transferase CptA	phosphoethanolamine transferase EptC	GO-TERMS, REACTIONS, PRODUCT-SYNONYMS, GENE-SYNONYMS, PRODUCT, GENE-NAME
A4C51_RS26400	EG11905	A4C51_RS26400	fsaB			GO-TERMS, REACTIONS, PRODUCT-SYNONYMS, GENE-SYNONYMS, GENE-NAME
A4C51_RS26405	EG11904			glycerol dehydrogenase	L-1,2-propanediol dehydrogenase / glycerol dehydrogenase	GO-TERMS, REACTIONS, PRODUCT-SYNONYMS, PRODUCT
A4C51_RS26420	EG11902	A4C51_RS26420	yijE	EamA family transporter	cystine exporter	GO-TERMS, REACTIONS, PRODUCT-SYNONYMS, PRODUCT, GENE-NAME
A4C51_RS26425	EG10511	A4C51_RS26425	katG	catalase/hydroperoxidase HPI(I)	catalase/hydroperoxidase HPI	GO-TERMS, REACTIONS, PRODUCT-SYNONYMS, PRODUCT, GENE-NAME
A4C51_RS26430	EG10585	A4C51_RS26430	metF	methylenetetrahydrofolate reductase	5,10-methylenetetrahydrofolate reductase	GO-TERMS, PRODUCT-SYNONYMS, PRODUCT, GENE-NAME
A4C51_RS26440	EG10590			bifunctional aspartokinase II/homoserine dehydrogenase II	fused aspartate kinase/homoserine dehydrogenase 2	GO-TERMS, REACTIONS, PRODUCT-SYNONYMS, GENE-SYNONYMS, PRODUCT
A4C51_RS26445	EG10582	A4C51_RS26445	metB	cystathionine gamma-synthase	O-succinylhomoserine(thiol)-lyase / O-succinylhomoserine lyase	GO-TERMS, REACTIONS, PRODUCT-SYNONYMS, GENE-SYNONYMS, PRODUCT, GENE-NAME
A4C51_RS26450	EG10588	A4C51_RS26450	metJ	met repressor	DNA-binding transcriptional repressor MetJ	GO-TERMS, PRODUCT-SYNONYMS, PRODUCT, GENE-NAME
A4C51_RS26495	EG10763	A4C51_RS26495	priA	primosomal protein N'	primosome factor N'	GO-TERMS, PRODUCT-SYNONYMS, GENE-SYNONYMS, PRODUCT, GENE-NAME
A4C51_RS26500	EG10200	A4C51_RS26500	cytR	transcriptional regulator	DNA-binding transcriptional repressor CytR	GO-TERMS, PRODUCT-SYNONYMS, PRODUCT, GENE-NAME
A4C51_RS26505	EG11529	A4C51_RS26505	ftsN			GO-TERMS, PRODUCT-SYNONYMS, GENE-SYNONYMS, GENE-NAME
A4C51_RS26510	EG11676	A4C51_RS26510	hslV	HslU--HslV peptidase proteolytic subunit	peptidase component of the HslVU protease	CPLX-RXNS, GO-TERMS, COMPLEXES, PRODUCT-SYNONYMS, GENE-SYNONYMS, PRODUCT, GENE-NAME
A4C51_RS26515	EG11881	A4C51_RS26515	hslU	HslU--HslV peptidase ATPase subunit	ATPase component of the HslVU protease	GO-TERMS, REACTIONS, PRODUCT-SYNONYMS, GENE-SYNONYMS, PRODUCT, GENE-NAME
A4C51_RS26520	EG11880	A4C51_RS26520	menA			GO-TERMS, PRODUCT-SYNONYMS, GENE-SYNONYMS, PRODUCT, GENE-NAME
A4C51_RS26525	EG11879	A4C51_RS26525	rraA	ribonuclease E activity regulator RraA	ribonuclease E inhibitor protein A	GO-TERMS, PRODUCT-SYNONYMS, GENE-SYNONYMS, PRODUCT, GENE-NAME
A4C51_RS26540	EG11878	A4C51_RS26540	zapB	cell division protein ZapB	cell division factor ZapB	GO-TERMS, PRODUCT-SYNONYMS, GENE-SYNONYMS, PRODUCT, GENE-NAME
A4C51_RS26545	EG10396	A4C51_RS26545	glpF	aquaporin	glycerol facilitator	GO-TERMS, REACTIONS, PRODUCT-SYNONYMS, PRODUCT, GENE-NAME
A4C51_RS26550	EG10398	A4C51_RS26550	glpK			GO-TERMS, PRODUCT-SYNONYMS, GENE-NAME
A4C51_RS26555	EG11517	A4C51_RS26555	glpX	fructose-bisphosphatase class II	fructose-1,6-bisphosphatase 2	GO-TERMS, REACTIONS, PRODUCT-SYNONYMS, PRODUCT, GENE-NAME
A4C51_RS26560	EG10628	A4C51_RS26560	fpr	ferredoxin--NADP(+) reductase	flavodoxin/ferredoxin-NADP+ reductase	GO-TERMS, REACTIONS, PRODUCT-SYNONYMS, GENE-SYNONYMS, PRODUCT, GENE-NAME
A4C51_RS26565	EG11877	A4C51_RS26565	uspD			GO-TERMS, PRODUCT-SYNONYMS, GENE-SYNONYMS, GENE-NAME
A4C51_RS26585	EG11015	A4C51_RS26585	tpiA			GO-TERMS, PRODUCT-SYNONYMS, GENE-SYNONYMS, GENE-NAME
A4C51_RS26590	EG10138	A4C51_RS26590	cdh	CDP-diacylglycerol pyrophosphatase	CDP-diacylglycerol diphosphatase	GO-TERMS, REACTIONS, PRODUCT-SYNONYMS, PRODUCT, GENE-NAME
A4C51_RS26595	EG10929	A4C51_RS26595	sbp	sulfate ABC transporter substrate-binding protein	sulfate/thiosulfate ABC transporter periplasmic binding protein Sbp	CPLX-RXNS, GO-TERMS, COMPLEXES, REACTIONS, PRODUCT, GENE-NAME
A4C51_RS26605	EG10699	A4C51_RS26605	pfkA	ATP-dependent 6-phosphofructokinase	6-phosphofructokinase 1	GO-TERMS, REACTIONS, PRODUCT-SYNONYMS, PRODUCT, GENE-NAME
A4C51_RS26610	EG11873	A4C51_RS26610	fieF	cation-efflux pump FieF	Zn2+/Fe2+/Cd2+ exporter	GO-TERMS, REACTIONS, PRODUCT-SYNONYMS, GENE-SYNONYMS, PRODUCT, GENE-NAME
A4C51_RS26615	G7816					GO-TERMS, PRODUCT-SYNONYMS, GENE-SYNONYMS
A4C51_RS26620	EG10020	A4C51_RS26620	cpxR	DNA-binding response regulator	DNA-binding transcriptional dual regulator CpxR	GO-TERMS, PRODUCT-SYNONYMS, GENE-SYNONYMS, PRODUCT, GENE-NAME
A4C51_RS26625	EG10163	A4C51_RS26625	cpxA	two-component sensor histidine kinase	sensor histidine kinase CpxA	GO-TERMS, REACTIONS, PRODUCT-SYNONYMS, GENE-SYNONYMS, PRODUCT, GENE-NAME
A4C51_RS26630	EG11870	A4C51_RS26630	yiiM	6-N-hydroxylaminopurine resistance protein	2-amino-6-N-hydroxylaminopurine resistance protein	GO-TERMS, PRODUCT-SYNONYMS, PRODUCT, GENE-NAME
A4C51_RS26635	EG11869	A4C51_RS26635	kdgT	2-keto-3-deoxygluconate permease	2-dehydro-3-deoxy-D-gluconate:H+ symporter	GO-TERMS, REACTIONS, PRODUCT-SYNONYMS, PRODUCT, GENE-NAME
A4C51_RS26645	EG10953	A4C51_RS26645	sodA	superoxide dismutase [Mn]	superoxide dismutase (Mn)	GO-TERMS, REACTIONS, PRODUCT-SYNONYMS, PRODUCT, GENE-NAME
A4C51_RS26660	EG10843	A4C51_RS26660	rhaS	transcriptional activator RhaS	DNA-binding transcriptional activator RhaS	GO-TERMS, PRODUCT-SYNONYMS, GENE-SYNONYMS, PRODUCT, GENE-NAME
A4C51_RS26670	EG11868	A4C51_RS26670	rhaB			GO-TERMS, PRODUCT-SYNONYMS, PRODUCT, GENE-NAME
A4C51_RS26675	EG11867	A4C51_RS26675	rhaA			GO-TERMS, REACTIONS, PRODUCT-SYNONYMS, GENE-NAME
A4C51_RS26680	EG11866	A4C51_RS26680	rhaD			GO-TERMS, PRODUCT-SYNONYMS, GENE-NAME
A4C51_RS26685	EG11865	A4C51_RS26685	rhaM			GO-TERMS, PRODUCT-SYNONYMS, GENE-SYNONYMS, GENE-NAME
A4C51_RS26720	EG11859	A4C51_RS26720	fdhD	sulfurtransferase FdhD	sulfurtransferase for molybdenum cofactor sulfuration	GO-TERMS, REACTIONS, PRODUCT-SYNONYMS, PRODUCT, GENE-NAME
A4C51_RS26735	EG11857	A4C51_RS26735	fdoH	formate dehydrogenase subunit beta	formate dehydrogenase O subunit beta	CPLX-RXNS, GO-TERMS, COMPLEXES, PRODUCT-SYNONYMS, PRODUCT, GENE-NAME
A4C51_RS26740	EG11856	A4C51_RS26740	fdoI	formate dehydrogenase cytochrome b556(fdo) subunit	formate dehydrogenase O subunit gamma	GO-TERMS, PRODUCT-SYNONYMS, PRODUCT, GENE-NAME
A4C51_RS26745	EG10284	A4C51_RS26745	fdhE	formate dehydrogenase accessory protein FdhE	formate dehydrogenase formation protein	GO-TERMS, PRODUCT-SYNONYMS, PRODUCT, GENE-NAME
A4C51_RS26785	EG11853	A4C51_RS26785	fabY	acetyltransferase	putative fatty acid biosynthesis enzyme FabY	GO-TERMS, PRODUCT-SYNONYMS, GENE-SYNONYMS, PRODUCT, GENE-NAME
A4C51_RS26790	EG11852	A4C51_RS26790	dtd			GO-TERMS, REACTIONS, PRODUCT-SYNONYMS, GENE-SYNONYMS, GENE-NAME
A4C51_RS26800	EG11850	A4C51_RS26800	yihX	phosphatase	alpha-D-glucose-1-phosphate phosphatase YihX	GO-TERMS, REACTIONS, PRODUCT-SYNONYMS, PRODUCT, GENE-NAME
A4C51_RS26805	EG11849	A4C51_RS26805	csqR	DeoR family transcriptional regulator	DNA-binding transcriptional dual regulator CsqR	GO-TERMS, PRODUCT-SYNONYMS, GENE-SYNONYMS, PRODUCT, GENE-NAME
A4C51_RS26810	EG11848	A4C51_RS26810	yihV	sugar kinase	6-deoxy-6-sulfofructose kinase	GO-TERMS, PRODUCT-SYNONYMS, GENE-SYNONYMS, PRODUCT, GENE-NAME
A4C51_RS26815	EG11847	A4C51_RS26815	yihU	sulfolactaldehyde 3-reductase	3-sulfolactaldehyde reductase	GO-TERMS, REACTIONS, PRODUCT-SYNONYMS, GENE-SYNONYMS, PRODUCT, GENE-NAME
A4C51_RS26820	EG11846	A4C51_RS26820	yihT	sulfofructosephosphate aldolase	6-deoxy-6-sulfofructose-1-phosphate aldolase	GO-TERMS, REACTIONS, PRODUCT-SYNONYMS, GENE-SYNONYMS, PRODUCT, GENE-NAME
A4C51_RS26825	EG11845	A4C51_RS26825	yihS	AGE family epimerase/isomerase	sulfoquinovose isomerase	GO-TERMS, REACTIONS, PRODUCT-SYNONYMS, GENE-SYNONYMS, PRODUCT, GENE-NAME
A4C51_RS26830	EG11844	A4C51_RS26830	yihR	aldose 1-epimerase	putative sulfoquinovose mutarotase YihR	GO-TERMS, REACTIONS, PRODUCT-SYNONYMS, GENE-SYNONYMS, PRODUCT, GENE-NAME
A4C51_RS26840	EG11843	A4C51_RS26840	yihQ	alpha-glucosidase	sulfoquinovosidase	GO-TERMS, REACTIONS, PRODUCT-SYNONYMS, GENE-SYNONYMS, PRODUCT, GENE-NAME
A4C51_RS26850	EG11841	A4C51_RS26850	yihO	permease	putative sulfoquinovose transporter	GO-TERMS, REACTIONS, PRODUCT-SYNONYMS, GENE-SYNONYMS, PRODUCT, GENE-NAME
A4C51_RS26855	G7814			porin	putative outer membrane porin L	GO-TERMS, PRODUCT-SYNONYMS, GENE-SYNONYMS, PRODUCT
A4C51_RS26875	EG11837	A4C51_RS26875	bipA	translational GTPase TypA	50S ribosomal subunit assembly factor BipA	GO-TERMS, PRODUCT-SYNONYMS, GENE-SYNONYMS, PRODUCT, GENE-NAME
A4C51_RS26885	EG10383	A4C51_RS26885	glnA			GO-TERMS, PRODUCT-SYNONYMS, GENE-NAME
A4C51_RS26890	EG10387	A4C51_RS26890	glnL	two-component system sensor histidine kinase NtrB	sensory histidine kinase NtrB	GO-TERMS, PRODUCT-SYNONYMS, GENE-SYNONYMS, PRODUCT, GENE-NAME
A4C51_RS26895	EG10385	A4C51_RS26895	glnG	nitrogen regulation protein NR(I)	DNA-binding transcriptional dual regulator NtrC	GO-TERMS, PRODUCT-SYNONYMS, GENE-SYNONYMS, PRODUCT, GENE-NAME
A4C51_RS26905	EG11836	A4C51_RS26905	hemN	coproporphyrinogen III oxidase	coproporphyrinogen III dehydrogenase	GO-TERMS, REACTIONS, PRODUCT-SYNONYMS, GENE-SYNONYMS, PRODUCT, GENE-NAME
A4C51_RS26910	EG11835	A4C51_RS26910	yihI	GTPase-activating protein	Der GTPase-activating protein YihI	GO-TERMS, PRODUCT-SYNONYMS, PRODUCT, GENE-NAME
A4C51_RS26915	EG11203	A4C51_RS26915	yihA	GTP-binding protein	GTP-binding protein YihA	GO-TERMS, PRODUCT-SYNONYMS, GENE-SYNONYMS, PRODUCT, GENE-NAME
A4C51_RS26920	EG10746	A4C51_RS26920	polA			GO-TERMS, REACTIONS, PRODUCT-SYNONYMS, GENE-SYNONYMS, GENE-NAME
A4C51_RS26945	EG11297	A4C51_RS26945	dsbA	protein disulfide oxidoreductase DsbA	thiol:disulfide oxidoreductase DsbA	GO-TERMS, REACTIONS, PRODUCT-SYNONYMS, GENE-SYNONYMS, PRODUCT, GENE-NAME
A4C51_RS26950	EG11831	A4C51_RS26950	srkA			GO-TERMS, REACTIONS, PRODUCT-SYNONYMS, GENE-SYNONYMS, GENE-NAME
A4C51_RS26960	EG11829					GO-TERMS, REACTIONS, PRODUCT-SYNONYMS, GENE-SYNONYMS
A4C51_RS26995	EG11485					GO-TERMS, REACTIONS, PRODUCT-SYNONYMS, GENE-SYNONYMS
A4C51_RS27000	EG11021	A4C51_RS27000	trkH	trk system potassium uptake protein trkH	K+ transporter TrkH	GO-TERMS, REACTIONS, PRODUCT-SYNONYMS, PRODUCT, GENE-NAME
A4C51_RS27010	EG10698	A4C51_RS27010	pepQ			GO-TERMS, PRODUCT-SYNONYMS, GENE-NAME
A4C51_RS27015	EG10279	A4C51_RS27015	fadB	fatty acid oxidation complex subunit alpha FadB	multifunctional enoyl-CoA hydratase, 3-hydroxyacyl-CoA epimerase, Delta3-cis- Delta2-trans-enoyl-CoA isomerase, L-3-hydroxyacyl-CoA dehydrogenase	GO-TERMS, COMPLEXES, REACTIONS, PRODUCT-SYNONYMS, GENE-SYNONYMS, PRODUCT, GENE-NAME
A4C51_RS27020	EG10278	A4C51_RS27020	fadA	acetyl-CoA C-acyltransferase FadA	3-ketoacyl-CoA thiolase	GO-TERMS, REACTIONS, PRODUCT-SYNONYMS, GENE-SYNONYMS, PRODUCT, GENE-NAME
A4C51_RS27025	EG10334	A4C51_RS27025	fre	NAD(P)H-flavin reductase	flavin reductase	GO-TERMS, REACTIONS, PRODUCT-SYNONYMS, GENE-SYNONYMS, PRODUCT, GENE-NAME
A4C51_RS27030	EG11396	A4C51_RS27030	ubiD			GO-TERMS, REACTIONS, PRODUCT-SYNONYMS, GENE-SYNONYMS, GENE-NAME
A4C51_RS27035	EG10839	A4C51_RS27035	rfaH	transcription/translation regulatory transformer protein RfaH	transcription antiterminator RfaH	GO-TERMS, PRODUCT-SYNONYMS, GENE-SYNONYMS, PRODUCT, GENE-NAME
A4C51_RS27040	EG11481	A4C51_RS27040	tatD	3'-5' ssDNA/RNA exonuclease TatD	3' -> 5' ssDNA/RNA  exonuclease TatD	GO-TERMS, REACTIONS, PRODUCT-SYNONYMS, GENE-SYNONYMS, PRODUCT, GENE-NAME
A4C51_RS27045	EG11479	A4C51_RS27045	tatC	twin-arginine translocase subunit TatC	twin arginine protein translocation system - TatC protein	CPLX-RXNS, GO-TERMS, COMPLEXES, PRODUCT-SYNONYMS, GENE-SYNONYMS, PRODUCT, GENE-NAME
A4C51_RS27050	G7808	A4C51_RS27050	tatB	twin-arginine translocase subunit TatB	twin arginine protein translocation system - TatB protein	GO-TERMS, PRODUCT-SYNONYMS, GENE-SYNONYMS, PRODUCT, GENE-NAME
A4C51_RS27055	G7806	A4C51_RS27055	tatA	twin-arginine translocase subunit TatA	twin arginine protein translocation system - TatA protein	GO-TERMS, PRODUCT-SYNONYMS, GENE-SYNONYMS, PRODUCT, GENE-NAME
A4C51_RS27060	EG11476					GO-TERMS, PRODUCT-SYNONYMS, GENE-SYNONYMS
A4C51_RS27065	EG11474	A4C51_RS27065	ubiJ	ubiquinone biosynthesis protein UbiJ	ubiquinone biosynthesis accessory factor UbiJ	GO-TERMS, COMPLEXES, PRODUCT-SYNONYMS, GENE-SYNONYMS, PRODUCT, GENE-NAME
A4C51_RS27070	EG11473	A4C51_RS27070	ubiE	ubiquinone/menaquinone biosynthesis C-methyltransferase UbiE	bifunctional 2-octaprenyl-6-methoxy-1,4-benzoquinol methylase and demethylmenaquinone methyltransferase	GO-TERMS, REACTIONS, PRODUCT-SYNONYMS, GENE-SYNONYMS, PRODUCT, GENE-NAME
A4C51_RS27075	EG11472	A4C51_RS27075	rmuC	DNA recombination protein RmuC	putative recombination limiting protein RmuC	GO-TERMS, PRODUCT-SYNONYMS, GENE-SYNONYMS, PRODUCT, GENE-NAME
A4C51_RS27080	EG11045	A4C51_RS27080	udp			GO-TERMS, REACTIONS, PRODUCT-SYNONYMS, GENE-NAME
A4C51_RS27090	EG10584	A4C51_RS27090	metE	5-methyltetrahydropteroyltriglutamate-- homocysteine methyltransferase	cobalamin-independent homocysteine transmethylase	GO-TERMS, REACTIONS, PRODUCT-SYNONYMS, GENE-SYNONYMS, PRODUCT, GENE-NAME
A4C51_RS27095	EG10591	A4C51_RS27095	metR	transcriptional regulator	DNA-binding transcriptional dual regulator MetR	GO-TERMS, PRODUCT-SYNONYMS, PRODUCT, GENE-NAME
A4C51_RS27100	EG11471	A4C51_RS27100	bioP	EamA-like transporter	biotin transporter	GO-TERMS, REACTIONS, PRODUCT-SYNONYMS, GENE-SYNONYMS, PRODUCT, GENE-NAME
A4C51_RS27105	EG11470	A4C51_RS27105	yigL	pyridoxal phosphate phosphatase YigL	phosphosugar phosphatase YigL	GO-TERMS, REACTIONS, PRODUCT-SYNONYMS, PRODUCT, GENE-NAME
[truncated: 262,625 more chars]
