# Supplementary material for: Leveraging Curation Among Escherichia coli Pathway/Genome Databases Using Ortholog-Based Annotation Propagation
Source: Front Microbiol. 2021 Mar 8;12:614355. doi: 10.3389/fmicb.2021.614355 (PMC7982652; doi:10.3389/fmicb.2021.614355)
Supplement: Supplementary file 1 [file Data_Sheet_1.ZIP › reports/GCF_005037815_ortholog-synchronization-report_ECOLI_2020-06-17.txt]

Summary of Ortholog Propagation from ECOLI/Escherichia coli K-12 substr. MG1655 to GCF_005037815/Escherichia coli FWSEC0002 (GCF_005037815.1)

Organism A (target) = GCF_005037815/Escherichia coli FWSEC0002 (GCF_005037815.1)
Organism B (source) = ECOLI/Escherichia coli K-12 substr. MG1655


Contents:
---------
1. Input parameters
2. Summary statistics
3. Propagated genes
4. Not-propagated genes
5. Updated genes of previously unknown or vague function


1. Input parameters
-------------------
The following parameterizable factors were considered when deciding whether or not to synchronize a gene with its ortholog:
* P-value cutoff: 1.0e-10 (synchronize only if sequence similarity between orthologs has P-value <= cutoff)
* Length cutoff: 10.0% (synchronize only if length difference between orthologs <= cutoff)
* Source experimental evidence (synchronize only if the source gene function has experimental evidence)

The following factors were NOT considered when deciding whether or not to synchronize a gene with its ortholog:
* Extra reactions (synchronize only if the target gene is not already assigned to one or more reactions that are materially different from any assigned to the source gene)
* Synteny (synchronize only if there is a synteny match with either the directly upstream or downstream gene)


2. Summary statistics
---------------------
Number of orthologs successfully propagated:	2527
  Genes of previously unknown function that now have known functions:	8
  Genes of previously vague function that now have known functions:	19
Number of genes for which propagation could not be done:	2879
  No ortholog found:	1638
  Multiple orthologs found:	12
  Source ortholog lacks experimental evidence:	1111	(73 of these had other reasons as well)
  P-value exceeds threshold:	24	(21 of these had other reasons as well)
  Length difference exceeds threshold:	69	(53 of these had other reasons as well)
  Orthologs of other complex components could not be identified:	114	(22 of these had other reasons as well)


3. Propagated genes
-------------------
The following genes in GCF_005037815/Escherichia coli FWSEC0002 (GCF_005037815.1) were synchronized with their ortholog in ECOLI/Escherichia coli K-12 substr. MG1655:
(Gene and product names are included only when they have changed)

A Gene	B Ortholog	Old Gene Name	New Gene Name	Old Product Name	New Product Name	Updated Attributes
CCU01_RS00005	EG10235					GO-TERMS, PRODUCT-SYNONYMS
CCU01_RS00010	EG10242			DNA polymerase III subunit beta	beta sliding clamp	GO-TERMS, REACTIONS, PRODUCT-SYNONYMS, PRODUCT
CCU01_RS00015	EG10828			DNA replication/repair protein RecF	DNA repair protein RecF	GO-TERMS, PRODUCT-SYNONYMS, GENE-SYNONYMS, PRODUCT
CCU01_RS00020	EG10424	CCU01_RS00020	gyrB			CPLX-RXNS, GO-TERMS, COMPLEXES, REACTIONS, PRODUCT-SYNONYMS, GENE-SYNONYMS, GENE-NAME
CCU01_RS00030	EG11195	CCU01_RS00030	yidA	sugar-phosphatase	sugar phosphatase YidA	GO-TERMS, REACTIONS, PRODUCT-SYNONYMS, PRODUCT, GENE-NAME
CCU01_RS00040	EG11714					GO-TERMS, PRODUCT-SYNONYMS, GENE-SYNONYMS
CCU01_RS00045	EG11713	CCU01_RS00045	yidR	DUF3748 domain-containing protein	DUF3748 domain-containing galacturonate catabolism protein YidR	GO-TERMS, PRODUCT-SYNONYMS, PRODUCT, GENE-NAME
CCU01_RS00055	EG11534			heat shock chaperone IbpA	small heat shock protein IbpA	GO-TERMS, PRODUCT-SYNONYMS, GENE-SYNONYMS, PRODUCT
CCU01_RS00060	EG11535			heat shock chaperone IbpB	small heat shock protein IbpB	GO-TERMS, PRODUCT-SYNONYMS, GENE-SYNONYMS, PRODUCT
CCU01_RS00120	EG11693			multidrug efflux MFS transporter EmrD	multidrug efflux pump EmrD	GO-TERMS, REACTIONS, PRODUCT-SYNONYMS, GENE-SYNONYMS, PRODUCT
CCU01_RS00130	EG11275			ilvB operon leader peptide IvbL	ilvBN operon leader peptide	GO-TERMS, PRODUCT-SYNONYMS, PRODUCT
CCU01_RS00135	EG10494			acetolactate synthase large subunit	acetohydroxy acid synthase I subunit IlvB	CPLX-RXNS, GO-TERMS, COMPLEXES, PRODUCT-SYNONYMS, PRODUCT
CCU01_RS00140	EG10502			acetolactate synthase small subunit	acetohydroxy acid synthase I subunit IlvN	GO-TERMS, PRODUCT-SYNONYMS, PRODUCT
CCU01_RS00160	EG11051			transcriptional regulator UhpA	DNA-binding transcriptional activator UhpA	GO-TERMS, PRODUCT-SYNONYMS, PRODUCT
CCU01_RS00165	EG11052			signal transduction histidine-protein kinase/phosphatase UhpB	sensory histidine kinase UhpB	GO-TERMS, REACTIONS, PRODUCT
CCU01_RS00175	EG11054					GO-TERMS, REACTIONS, PRODUCT-SYNONYMS
CCU01_RS00180	EG11692					GO-TERMS, REACTIONS, PRODUCT-SYNONYMS, GENE-SYNONYMS
CCU01_RS00210	EG11689			purine ribonucleoside efflux pump NepI	purine ribonucleoside exporter	GO-TERMS, REACTIONS, PRODUCT-SYNONYMS, GENE-SYNONYMS, PRODUCT
CCU01_RS00530	EG11685			alpha-xylosidase	alpha-D-xyloside xylohydrolase	GO-TERMS, REACTIONS, PRODUCT-SYNONYMS, PRODUCT
CCU01_RS00540	EG11194			xanthine/proton symporter XanP	xanthine:H+ symporter XanP	GO-TERMS, REACTIONS, PRODUCT-SYNONYMS, GENE-SYNONYMS, PRODUCT
CCU01_RS00545	EG10406			sodium/glutamate symporter	glutamate:sodium symporter	GO-TERMS, REACTIONS, PRODUCT-SYNONYMS, GENE-SYNONYMS, PRODUCT
CCU01_RS00555	EG10829					GO-TERMS, REACTIONS, PRODUCT-SYNONYMS, GENE-SYNONYMS
CCU01_RS00560	EG10967			tRNA (guanosine(18)-2'-O)-methyltransferase TrmH	tRNA (Gm18) 2'-O-methyltransferase	GO-TERMS, REACTIONS, PRODUCT-SYNONYMS, GENE-SYNONYMS, PRODUCT
CCU01_RS00565	EG10966			bifunctional GTP diphosphokinase/guanosine-3',5'-bis pyrophosphate 3'-pyrophosphohydrolase	bifunctional (p)ppGpp synthase/hydrolase SpoT	GO-TERMS, REACTIONS, PRODUCT-SYNONYMS, PRODUCT
CCU01_RS00570	EG10899			DNA-directed RNA polymerase subunit omega	RNA polymerase subunit omega	GO-TERMS, REACTIONS, PRODUCT-SYNONYMS, GENE-SYNONYMS, PRODUCT
CCU01_RS00575	EG10965	CCU01_RS00575	gmk			GO-TERMS, REACTIONS, PRODUCT-SYNONYMS, GENE-SYNONYMS, GENE-NAME
CCU01_RS00580	EG11334			NAD-dependent DNA ligase LigB	DNA ligase B	GO-TERMS, REACTIONS, PRODUCT-SYNONYMS, GENE-SYNONYMS, PRODUCT
CCU01_RS00605	EG10808					GO-TERMS, PRODUCT-SYNONYMS
CCU01_RS00610	EG11191					GO-TERMS, PRODUCT-SYNONYMS, GENE-SYNONYMS
CCU01_RS00615	EG10251	CCU01_RS00615	dut			GO-TERMS, PRODUCT-SYNONYMS, GENE-SYNONYMS, GENE-NAME
CCU01_RS00620	EG10004	coaBC	dfp	bifunctional phosphopantothenoylcysteine decarboxylase/phosphopantothenate--cysteine ligase CoaBC	fused 4'-phosphopantothenoylcysteine decarboxylase and phosphopantothenoylcysteine synthetase	GO-TERMS, REACTIONS, PRODUCT-SYNONYMS, GENE-SYNONYMS, PRODUCT, GENE-NAME
CCU01_RS00640	EG10329			bifunctional DNA-formamidopyrimidine glycosylase/DNA-(apurinic or apyrimidinic site) lyase	DNA-formamidopyrimidine glycosylase	GO-TERMS, REACTIONS, PRODUCT-SYNONYMS, GENE-SYNONYMS, PRODUCT
CCU01_RS00645	EG11190					GO-TERMS, PRODUCT-SYNONYMS, GENE-SYNONYMS
CCU01_RS00650	EG10520	CCU01_RS00650	waaA	3-deoxy-D-manno-octulosonic acid transferase	KDO transferase	GO-TERMS, REACTIONS, PRODUCT-SYNONYMS, GENE-SYNONYMS, PRODUCT, GENE-NAME
CCU01_RS00655	EG11341	rfaQ	waaQ	lipopolysaccharide core heptosyltransferase RfaQ	lipopolysaccharide core heptosyltransferase 3	GO-TERMS, REACTIONS, PRODUCT-SYNONYMS, GENE-SYNONYMS, PRODUCT, GENE-NAME
CCU01_RS00660	EG11339	CCU01_RS00660	waaG	glycosyltransferase family 4 protein	lipopolysaccharide glucosyltransferase I	GO-TERMS, PRODUCT-SYNONYMS, GENE-SYNONYMS, PRODUCT, GENE-NAME
CCU01_RS00665	EG11340	rfaP	waaP	lipopolysaccharide core heptose(I) kinase RfaP	lipopolysaccharide core heptose (I) kinase	GO-TERMS, REACTIONS, PRODUCT-SYNONYMS, GENE-SYNONYMS, PRODUCT, GENE-NAME
CCU01_RS00670	EG11352			lipopolysaccharide 3-alpha-galactosyltransferase	UDP-D-glucose:(glucosyl)LPS alpha-1,3-glucosyltransferase	GO-TERMS, REACTIONS, PRODUCT-SYNONYMS, GENE-SYNONYMS, PRODUCT
CCU01_RS00675	EG11353	CCU01_RS00675	waaJ	LPS 1,2-glucosyltransferase	UDP-glucose:(glucosyl)LPS alpha-1,2-glucosyltransferase	GO-TERMS, PRODUCT-SYNONYMS, GENE-SYNONYMS, PRODUCT, GENE-NAME
CCU01_RS00680	EG11425	rfaY	waaY	lipopolysaccharide core heptose(II) kinase RfaY	lipopolysaccharide core heptose (II) kinase	GO-TERMS, REACTIONS, PRODUCT-SYNONYMS, GENE-SYNONYMS, PRODUCT, GENE-NAME
CCU01_RS00695	EG11424	CCU01_RS00695	waaL	O-antigen ligase family protein	O-antigen ligase	GO-TERMS, REACTIONS, PRODUCT-SYNONYMS, GENE-SYNONYMS, PRODUCT, GENE-NAME
CCU01_RS00700	EG11189	rfaC	waaC	lipopolysaccharide heptosyltransferase RfaC	ADP-heptose:LPS heptosyltransferase 1	GO-TERMS, REACTIONS, PRODUCT-SYNONYMS, GENE-SYNONYMS, PRODUCT, GENE-NAME
CCU01_RS00705	EG12210	rfaF	waaF	ADP-heptose--LPS heptosyltransferase RfaF	ADP-heptose--LPS heptosyltransferase 2	GO-TERMS, REACTIONS, PRODUCT-SYNONYMS, GENE-SYNONYMS, PRODUCT, GENE-NAME
CCU01_RS00710	EG10838			ADP-glyceromanno-heptose 6-epimerase	ADP-L-glycero-D-mannoheptose 6-epimerase	GO-TERMS, REACTIONS, PRODUCT-SYNONYMS, GENE-SYNONYMS, PRODUCT
CCU01_RS00715	EG10512			glycine C-acetyltransferase	2-amino-3-ketobutyrate CoA ligase	GO-TERMS, REACTIONS, PRODUCT-SYNONYMS, PRODUCT
CCU01_RS00720	EG10993	CCU01_RS00720	tdh	L-threonine 3-dehydrogenase	threonine dehydrogenase	GO-TERMS, REACTIONS, PRODUCT-SYNONYMS, PRODUCT, GENE-NAME
CCU01_RS00725	EG11266					GO-TERMS, PRODUCT-SYNONYMS, GENE-SYNONYMS, PRODUCT
CCU01_RS00735	EG12297					GO-TERMS, PRODUCT-SYNONYMS, GENE-SYNONYMS
CCU01_RS00740	EG12296					GO-TERMS, PRODUCT-SYNONYMS, GENE-SYNONYMS
CCU01_RS00750	EG12294					GO-TERMS, REACTIONS, PRODUCT-SYNONYMS, GENE-SYNONYMS
CCU01_RS00755	EG10937			protein-export chaperone SecB	protein export chaperone SecB	GO-TERMS, PRODUCT-SYNONYMS, PRODUCT
CCU01_RS00760	EG20091			NAD(P)H-dependent glycerol-3-phosphate dehydrogenase	glycerol-3-phosphate dehydrogenase	GO-TERMS, REACTIONS, PRODUCT-SYNONYMS, PRODUCT
CCU01_RS00765	EG10187			serine O-acetyltransferase	serine acetyltransferase	GO-TERMS, REACTIONS, PRODUCT-SYNONYMS, PRODUCT
CCU01_RS00770	EG11888			tRNA (uridine(34)/cytosine(34)/5- carboxymethylaminomethyluridine(34)-2'-O)- methyltransferase TrmL	tRNA (cytidine/uridine-2'-O)-ribose methyltransferase	GO-TERMS, REACTIONS, PRODUCT-SYNONYMS, GENE-SYNONYMS, PRODUCT
CCU01_RS00775	EG11963			quinone-dependent L-lactate dehydrogenase	L-lactate dehydrogenase	GO-TERMS, REACTIONS, PRODUCT-SYNONYMS, GENE-SYNONYMS, PRODUCT
CCU01_RS00780	EG11962			transcriptional regulator LldR	DNA-binding transcriptional dual regulator LldR	GO-TERMS, PRODUCT-SYNONYMS, GENE-SYNONYMS, PRODUCT
CCU01_RS00785	EG11961			L-lactate permease	lactate/glycolate:H+ symporter LldP	GO-TERMS, REACTIONS, PRODUCT-SYNONYMS, GENE-SYNONYMS, PRODUCT
CCU01_RS00810	EG11965					GO-TERMS, PRODUCT-SYNONYMS
CCU01_RS00815	EG10616					GO-TERMS, PRODUCT-SYNONYMS
CCU01_RS00820	EG10615	CCU01_RS00820	mtlA	PTS mannitol transporter subunit IICBA	mannitol-specific PTS enzyme IICBA component	GO-TERMS, REACTIONS, PRODUCT-SYNONYMS, GENE-SYNONYMS, PRODUCT, GENE-NAME
CCU01_RS00840	EG10941	CCU01_RS00840	selA	L-seryl-tRNA(Sec) selenium transferase	selenocysteine synthase	GO-TERMS, REACTIONS, PRODUCT-SYNONYMS, GENE-SYNONYMS, PRODUCT, GENE-NAME
CCU01_RS00850	EG12293					GO-TERMS, REACTIONS, PRODUCT-SYNONYMS
CCU01_RS00860	EG12292	CCU01_RS00860	aldB	aldehyde dehydrogenase	aldehyde dehydrogenase B	GO-TERMS, REACTIONS, PRODUCT-SYNONYMS, GENE-SYNONYMS, PRODUCT, GENE-NAME
CCU01_RS00915	EG10107			valine--pyruvate transaminase	valine--pyruvate aminotransferase	GO-TERMS, REACTIONS, PRODUCT-SYNONYMS, PRODUCT
CCU01_RS00920	EG11316					GO-TERMS, REACTIONS, PRODUCT-SYNONYMS, PRODUCT
CCU01_RS00930	EG20253	CCU01_RS00930	xylR	XylR family transcriptional regulator	DNA-binding transcriptional dual regulator XylR	GO-TERMS, PRODUCT-SYNONYMS, PRODUCT, GENE-NAME
CCU01_RS00935	EG12276			xylose ABC transporter permease XylH	xylose ABC transporter membrane subunit	CPLX-RXNS, GO-TERMS, COMPLEXES, REACTIONS, PRODUCT
CCU01_RS00940	EG12275			D-xylose ABC transporter ATP-binding protein	xylose ABC transporter ATP binding subunit	GO-TERMS, REACTIONS, PRODUCT
CCU01_RS00945	EG20252	CCU01_RS00945	xylF	D-xylose-binding periplasmic protein	xylose ABC transporter periplasmic binding protein	GO-TERMS, PRODUCT-SYNONYMS, GENE-SYNONYMS, PRODUCT, GENE-NAME
CCU01_RS00950	EG11074					GO-TERMS, REACTIONS, PRODUCT-SYNONYMS
CCU01_RS00955	EG11075					GO-TERMS, REACTIONS, PRODUCT-SYNONYMS
CCU01_RS00970	EG12274	CCU01_RS00970	wecH	acyltransferase	O-acetyltransferase WecH	GO-TERMS, PRODUCT-SYNONYMS, GENE-SYNONYMS, PRODUCT, GENE-NAME
CCU01_RS00980	EG10409					CPLX-RXNS, GO-TERMS, COMPLEXES, PRODUCT-SYNONYMS, GENE-SYNONYMS, PRODUCT
CCU01_RS00985	EG10410					GO-TERMS, PRODUCT-SYNONYMS, GENE-SYNONYMS, PRODUCT
CCU01_RS00990	G0-9613			type I toxin-antitoxin system toxin HokA	small toxic polypeptide	PRODUCT-SYNONYMS, GENE-SYNONYMS, PRODUCT
CCU01_RS00995	EG10166			RNA chaperone/antiterminator CspA	cold shock protein CspA	GO-TERMS, PRODUCT-SYNONYMS, PRODUCT
CCU01_RS01020	EG10124	CCU01_RS01020	bisC	molybdopterin guanine dinucleotide-containing S/N-oxide reductase	biotin sulfoxide reductase	GO-TERMS, REACTIONS, PRODUCT-SYNONYMS, PRODUCT, GENE-NAME
CCU01_RS01025	EG12270	CCU01_RS01025	yiaC	N-acetyltransferase	peptidyl-lysine N-acetyltransferase YiaC	GO-TERMS, REACTIONS, PRODUCT-SYNONYMS, PRODUCT, GENE-NAME
CCU01_RS01030	EG10986			DNA-3-methyladenine glycosylase I	3-methyl-adenine DNA glycosylase I, constitutive	GO-TERMS, REACTIONS, PRODUCT-SYNONYMS, GENE-SYNONYMS, PRODUCT
CCU01_RS01040	EG12268	CCU01_RS01040	yhjX	MFS transporter	putative transporter YhjX	GO-TERMS, PRODUCT-SYNONYMS, PRODUCT, GENE-NAME
CCU01_RS01070	EG12267			kdo(2)-lipid A phosphoethanolamine 7''-transferase	Kdo2-lipid A phosphoethanolamine 7''-transferase	GO-TERMS, REACTIONS, PRODUCT-SYNONYMS, GENE-SYNONYMS, PRODUCT
CCU01_RS01080	EG10248			dipeptide ABC transporter substrate-binding protein DppA	dipeptide ABC transporter periplasmic binding protein	CPLX-RXNS, GO-TERMS, COMPLEXES, PRODUCT-SYNONYMS, GENE-SYNONYMS, PRODUCT
CCU01_RS01090	EG12625			dipeptide ABC transporter permease DppB	dipeptide ABC transporter membrane subunit DppB	GO-TERMS, PRODUCT-SYNONYMS, PRODUCT
CCU01_RS01095	EG12626			dipeptide ABC transporter permease DppC	dipeptide ABC transporter membrane subunit DppC	GO-TERMS, PRODUCT-SYNONYMS, PRODUCT
CCU01_RS01100	EG12627			dipeptide ABC transporter ATP-binding protein	dipeptide ABC transporter ATP binding subunit DppD	GO-TERMS, PRODUCT-SYNONYMS, PRODUCT
CCU01_RS01105	EG12628					GO-TERMS, PRODUCT-SYNONYMS, GENE-SYNONYMS
CCU01_RS01125	EG12265			cellulose biosynthesis protein BcsG	cellulose phosphoethanolamine transferase	GO-TERMS, REACTIONS, PRODUCT-SYNONYMS, GENE-SYNONYMS, PRODUCT
CCU01_RS01145	EG12260			UDP-forming cellulose synthase catalytic subunit	cellulose synthase catalytic subunit	CPLX-RXNS, GO-TERMS, COMPLEXES, REACTIONS, PRODUCT-SYNONYMS, GENE-SYNONYMS, PRODUCT
CCU01_RS01150	EG12259			cellulose biosynthesis cyclic di-GMP-binding regulatory protein BcsB	cellulose synthase periplasmic subunit	GO-TERMS, PRODUCT-SYNONYMS, GENE-SYNONYMS, PRODUCT
CCU01_RS01155	EG12258			cellulase	endo-1,4-D-glucanase	GO-TERMS, REACTIONS, PRODUCT-SYNONYMS, GENE-SYNONYMS, PRODUCT
CCU01_RS01170	EG20044	CCU01_RS01170	dctA	dicarboxylate/amino acid:cation symporter	C4 dicarboxylate/orotate:H+ symporter	GO-TERMS, COMPLEXES, REACTIONS, PRODUCT-SYNONYMS, PRODUCT, GENE-NAME
CCU01_RS01180	EG12253	CCU01_RS01180	kdgK	sugar kinase	2-dehydro-3-deoxygluconokinase	GO-TERMS, REACTIONS, PRODUCT-SYNONYMS, GENE-SYNONYMS, PRODUCT, GENE-NAME
CCU01_RS01185	EG12252			cyclic-guanylate-specific phosphodiesterase	c-di-GMP phosphodiesterase PdeH	GO-TERMS, REACTIONS, PRODUCT-SYNONYMS, GENE-SYNONYMS, PRODUCT
CCU01_RS01200	EG12248			inner membrane protein YhjD	putative transporter YhjD	GO-TERMS, PRODUCT-SYNONYMS, PRODUCT
CCU01_RS01215	EG12245			alpha,alpha-trehalase TreF	cytoplasmic trehalase	GO-TERMS, REACTIONS, PRODUCT-SYNONYMS, PRODUCT
CCU01_RS01220	EG12244	CCU01_RS01220	ccp			GO-TERMS, REACTIONS, PRODUCT-SYNONYMS, GENE-SYNONYMS, PRODUCT, GENE-NAME
CCU01_RS01225	EG50009	CCU01_RS01225	gadA	glutamate decarboxylase	glutamate decarboxylase A	GO-TERMS, REACTIONS, PRODUCT-SYNONYMS, GENE-SYNONYMS, PRODUCT, GENE-NAME
CCU01_RS01230	EG12243			acid resistance transcriptional activator GadX	DNA-binding transcriptional dual regulator GadX	GO-TERMS, PRODUCT-SYNONYMS, GENE-SYNONYMS, PRODUCT
CCU01_RS01235	EG12242			acid resistance transcriptional activator GadW	DNA-binding transcriptional dual regulator GadW	GO-TERMS, PRODUCT-SYNONYMS, GENE-SYNONYMS, PRODUCT
CCU01_RS01240	EG12241	CCU01_RS01240	mdtF	multidrug efflux RND transporter permease subunit	multidrug efflux pump RND permease MdtF	GO-TERMS, PRODUCT-SYNONYMS, GENE-SYNONYMS, PRODUCT, GENE-NAME
CCU01_RS01245	EG12240			multidrug transporter subunit MdtE	multidrug efflux pump membrane fusion protein MdtE	CPLX-RXNS, GO-TERMS, COMPLEXES, PRODUCT-SYNONYMS, GENE-SYNONYMS, PRODUCT
CCU01_RS01255	EG11544			acid resistance transcriptional activator GadE	DNA-binding transcriptional activator GadE	GO-TERMS, COMPLEXES, PRODUCT-SYNONYMS, GENE-SYNONYMS, PRODUCT
CCU01_RS01260	EG11495	CCU01_RS01260	hdeD	HdeD family acid-resistance protein	acid-resistance membrane protein	GO-TERMS, PRODUCT-SYNONYMS, GENE-SYNONYMS, PRODUCT, GENE-NAME
CCU01_RS01265	EG11398			acid-activated periplasmic chaperone HdeA	periplasmic acid stress chaperone HdeA	GO-TERMS, PRODUCT-SYNONYMS, GENE-SYNONYMS, PRODUCT
CCU01_RS01270	EG11399			acid-activated periplasmic chaperone HdeB	periplasmic acid stress chaperone HdeB	GO-TERMS, PRODUCT-SYNONYMS, GENE-SYNONYMS, PRODUCT
CCU01_RS01325	EG11889	CCU01_RS01325	dctR	helix-turn-helix transcriptional regulator	putative DNA-binding transcriptional regulator DctR	GO-TERMS, PRODUCT-SYNONYMS, GENE-SYNONYMS, PRODUCT, GENE-NAME
CCU01_RS01350	EG10412	gorA	gor	glutathione-disulfide reductase	glutathione reductase (NADPH)	GO-TERMS, REACTIONS, PRODUCT-SYNONYMS, GENE-SYNONYMS, PRODUCT, GENE-NAME
CCU01_RS01355	EG12234	CCU01_RS01355	rlmJ	23S rRNA (adenine(2030)-N(6))-methyltransferase RlmJ	23S rRNA m6A2030 methyltransferase	GO-TERMS, REACTIONS, PRODUCT-SYNONYMS, GENE-SYNONYMS, PRODUCT, GENE-NAME
CCU01_RS01360	EG11441					GO-TERMS, REACTIONS, PRODUCT-SYNONYMS, GENE-SYNONYMS
CCU01_RS01365	EG12233			16S rRNA (guanine(1516)-N(2))-methyltransferase RsmJ	16S rRNA m2G1516 methyltransferase	GO-TERMS, REACTIONS, PRODUCT-SYNONYMS, GENE-SYNONYMS, PRODUCT
CCU01_RS01370	EG12232			dipeptide/tripeptide permease DtpB	dipeptide/tripeptide:H+ symporter DtpB	GO-TERMS, REACTIONS, PRODUCT-SYNONYMS, GENE-SYNONYMS, PRODUCT
CCU01_RS01385	EG12231			universal stress protein UspB	putative universal stress (ethanol tolerance) protein B	GO-TERMS, PRODUCT-SYNONYMS, GENE-SYNONYMS, PRODUCT
CCU01_RS01390	EG12230	CCU01_RS01390	pitA	Low-affinity inorganic phosphate transporter 1	metal phosphate:H+ symporter PitA	GO-TERMS, REACTIONS, PRODUCT-SYNONYMS, GENE-SYNONYMS, PRODUCT, GENE-NAME
CCU01_RS01400	EG12228	CCU01_RS01400	yhiM	DUF2776 domain-containing protein	inner membrane protein YhiM	GO-TERMS, PRODUCT-SYNONYMS, PRODUCT, GENE-NAME
CCU01_RS01420	EG12223					GO-TERMS, PRODUCT-SYNONYMS, GENE-SYNONYMS
CCU01_RS01475	EG11519			nickel-responsive transcriptional regulator NikR	DNA-binding transcriptional repressor NikR	GO-TERMS, PRODUCT-SYNONYMS, GENE-SYNONYMS, PRODUCT
CCU01_RS01480	EG12079			nickel import ATP-binding protein NikE	Ni(2+) ABC transporter ATP binding subunit NikE	GO-TERMS, PRODUCT-SYNONYMS, GENE-SYNONYMS, PRODUCT
CCU01_RS01485	EG12078			nickel import ATP-binding protein NikD	Ni(2+) ABC transporter ATP binding subunit NikD	GO-TERMS, PRODUCT-SYNONYMS, GENE-SYNONYMS, PRODUCT
CCU01_RS01490	EG12077			nickel ABC transporter permease subunit NikC	Ni(2+) ABC transporter membrane subunit NikC	GO-TERMS, PRODUCT-SYNONYMS, GENE-SYNONYMS, PRODUCT
CCU01_RS01495	EG12076			nickel ABC transporter permease subunit NikB	Ni(2+) ABC transporter membrane subunit NikB	GO-TERMS, PRODUCT-SYNONYMS, GENE-SYNONYMS, PRODUCT
CCU01_RS01500	EG12075			nickel ABC transporter, nickel/metallophore periplasmic binding protein	Ni(2+) ABC transporter periplasmic binding protein	CPLX-RXNS, GO-TERMS, COMPLEXES, PRODUCT-SYNONYMS, GENE-SYNONYMS, PRODUCT
CCU01_RS01505	EG12221			4'-phosphopantetheinyl transferase AcpT	holo-[acyl carrier protein] synthase 2	GO-TERMS, REACTIONS, PRODUCT-SYNONYMS, GENE-SYNONYMS, PRODUCT
CCU01_RS01615	EG12217	CCU01_RS01615	yhhQ	7-cyano-7-deazaguanine/7-aminomethyl-7- deazaguanine transporter	putative queuosine precursor transporter	GO-TERMS, REACTIONS, PRODUCT-SYNONYMS, PRODUCT, GENE-NAME
CCU01_RS01620	EG12216			sulfurtransferase TusA	sulfur transfer protein TusA	GO-TERMS, REACTIONS, PRODUCT-SYNONYMS, GENE-SYNONYMS, PRODUCT
CCU01_RS01630	EG12215			Zn(II)/Cd(II)/Pb(II) translocating P-type ATPase ZntA	Zn2+/Cd2+/Pb2+ exporting P-type ATPase	GO-TERMS, REACTIONS, PRODUCT-SYNONYMS, GENE-SYNONYMS, PRODUCT
CCU01_RS01650	EG10343			16S rRNA (guanine(966)-N(2))-methyltransferase	16S rRNA m2G966 methyltransferase	GO-TERMS, REACTIONS, PRODUCT-SYNONYMS, GENE-SYNONYMS, PRODUCT
CCU01_RS01655	EG10346			signal recognition particle-docking protein FtsY	signal recognition particle receptor	GO-TERMS, PRODUCT-SYNONYMS, PRODUCT
CCU01_RS01660	EG10340			cell division ATP-binding protein FtsE	cell division protein FtsE	GO-TERMS, COMPLEXES, PRODUCT-SYNONYMS, PRODUCT
CCU01_RS01665	EG10345					GO-TERMS, PRODUCT-SYNONYMS, GENE-SYNONYMS
CCU01_RS01670	EG10897			RNA polymerase sigma factor RpoH	RNA polymerase, sigma 32 (sigma H) factor	GO-TERMS, COMPLEXES, PRODUCT-SYNONYMS, GENE-SYNONYMS, PRODUCT
CCU01_RS01675	EG10539	CCU01_RS01675	livJ	branched-chain amino acid ABC transporter substrate-binding protein	branched chain amino acid/phenylalanine ABC transporter periplasmic binding protein	GO-TERMS, PRODUCT-SYNONYMS, GENE-SYNONYMS, PRODUCT, GENE-NAME
CCU01_RS01690	EG12211	panM	panZ	aspartate 1-decarboxylase autocleavage activator PanM	PanD maturation factor	GO-TERMS, PRODUCT-SYNONYMS, GENE-SYNONYMS, PRODUCT, GENE-NAME
CCU01_RS01695	EG10540			high-affinity branched-chain amino acid ABC transporter substrate-binding protein LivK	L-leucine/L-phenylalanine ABC transporter periplasmic binding protein	GO-TERMS, PRODUCT-SYNONYMS, GENE-SYNONYMS, PRODUCT, GENE-NAME
CCU01_RS01700	EG10538			high-affinity branched-chain amino acid ABC transporter permease LivH	branched chain amino acid/phenylalanine ABC transporter membrane subunit LivH	GO-TERMS, PRODUCT-SYNONYMS, GENE-SYNONYMS, PRODUCT
CCU01_RS01705	EG10541	CCU01_RS01705	livM	high-affinity branched-chain amino acid ABC transporter permease LivM	branched chain amino acid/phenylalanine ABC transporter membrane subunit LivM	CPLX-RXNS, GO-TERMS, COMPLEXES, PRODUCT, GENE-NAME
CCU01_RS01710	EG10537			high-affinity branched-chain amino acid ABC transporter ATP-binding protein LivG	branched chain amino acid/phenylalanine ABC transporter ATP binding subunit LivG	GO-TERMS, PRODUCT-SYNONYMS, GENE-SYNONYMS, PRODUCT
CCU01_RS01715	EG10536			high-affinity branched-chain amino acid ABC transporter ATP-binding protein LivF	branched chain amino acid/phenylalanine ABC transporter ATP binding subunit LivF	GO-TERMS, PRODUCT
CCU01_RS01725	EG11047			sn-glycerol-3-phosphate ABC transporter substrate-binding protein UgpB	sn-glycerol 3-phosphate ABC transporter periplasmic binding protein	CPLX-RXNS, GO-TERMS, COMPLEXES, PRODUCT-SYNONYMS, GENE-SYNONYMS, PRODUCT
CCU01_RS01730	EG11046			sn-glycerol-3-phosphate ABC transporter permease UgpA	sn-glycerol 3-phosphate ABC transporter membrane subunit UgpA	GO-TERMS, PRODUCT-SYNONYMS, GENE-SYNONYMS, PRODUCT
CCU01_RS01735	EG11049			sn-glycerol-3-phosphate ABC transporter permease UgpE	sn-glycerol 3-phosphate ABC transporter membrane subunit UgpE	GO-TERMS, PRODUCT
CCU01_RS01740	EG11048	CCU01_RS01740	ugpC	sn-glycerol-3-phosphate import ATP-binding protein UgpC	sn-glycerol 3-phosphate ABC transporter ATP binding subunit	GO-TERMS, PRODUCT, GENE-NAME
CCU01_RS01745	EG11050			glycerophosphodiester phosphodiesterase	glycerophosphodiester phosphodiesterase UgpQ	GO-TERMS, REACTIONS, PRODUCT-SYNONYMS, PRODUCT
CCU01_RS01755	EG10374	CCU01_RS01755	ggt	gamma-glutamyltransferase	glutathione hydrolase proenzyme	GO-TERMS, REACTIONS, PRODUCT-SYNONYMS, PRODUCT, GENE-NAME
CCU01_RS01790	G7758	CCU01_RS01790	yhhY	N-acetyltransferase	N-acetyltransferase YhhY	GO-TERMS, PRODUCT-SYNONYMS, PRODUCT, GENE-NAME
CCU01_RS01800	G7756	CCU01_RS01800	yhhW	pirin family protein	quercetin 2,3-dioxygenase	GO-TERMS, REACTIONS, PRODUCT-SYNONYMS, PRODUCT, GENE-NAME
CCU01_RS01805	EG12630			gluconate operon transcriptional repressor GntR	DNA-binding transcriptional repressor GntR	GO-TERMS, PRODUCT-SYNONYMS, PRODUCT
CCU01_RS01810	EG12629			gluconokinase	D-gluconate kinase, thermostable	GO-TERMS, REACTIONS, PRODUCT-SYNONYMS, PRODUCT
CCU01_RS01815	EG12631			gluconate transporter	low-affinity gluconate transporter	GO-TERMS, REACTIONS, PRODUCT-SYNONYMS, GENE-SYNONYMS, PRODUCT
CCU01_RS01825	EG10088					GO-TERMS, PRODUCT-SYNONYMS, GENE-SYNONYMS
CCU01_RS01830	EG10378					GO-TERMS, REACTIONS, PRODUCT-SYNONYMS, PRODUCT
CCU01_RS01835	EG10381			glycogen debranching protein GlgX	limit dextrin alpha-1,6-glucohydrolase	GO-TERMS, REACTIONS, PRODUCT-SYNONYMS, PRODUCT
CCU01_RS01840	EG10379					GO-TERMS, PRODUCT-SYNONYMS
CCU01_RS01845	EG10377			glycogen synthase GlgA	glycogen synthase	GO-TERMS, REACTIONS, PRODUCT-SYNONYMS, PRODUCT
CCU01_RS01850	EG10380	CCU01_RS01850	glgP			GO-TERMS, REACTIONS, PRODUCT-SYNONYMS, GENE-SYNONYMS, GENE-NAME
CCU01_RS01875	EG10394	CCU01_RS01875	glpD	glycerol-3-phosphate dehydrogenase	aerobic glycerol 3-phosphate dehydrogenase	GO-TERMS, REACTIONS, PRODUCT-SYNONYMS, GENE-SYNONYMS, PRODUCT, GENE-NAME
CCU01_RS01880	EG10395					GO-TERMS, REACTIONS, PRODUCT-SYNONYMS
CCU01_RS01885	EG10397			rhomboid family intramembrane serine protease GlpG	rhomboid protease GlpG	GO-TERMS, REACTIONS, PRODUCT-SYNONYMS, PRODUCT
CCU01_RS01890	EG11849	CCU01_RS01890	csqR	DeoR/GlpR family transcriptional regulator	DNA-binding transcriptional dual regulator CsqR	GO-TERMS, PRODUCT-SYNONYMS, GENE-SYNONYMS, PRODUCT, GENE-NAME
CCU01_RS01895	EG12356	CCU01_RS01895	rtcR	sigma 54-dependent transcriptional regulator	DNA-binding transcriptional activator RtcR	GO-TERMS, PRODUCT-SYNONYMS, GENE-SYNONYMS, PRODUCT, GENE-NAME
CCU01_RS01900	G7751	CCU01_RS01900	rtcB	RtcB family protein	RNA-splicing ligase	GO-TERMS, REACTIONS, PRODUCT-SYNONYMS, GENE-SYNONYMS, PRODUCT, GENE-NAME
CCU01_RS01905	G7750					GO-TERMS, REACTIONS, PRODUCT-SYNONYMS, GENE-SYNONYMS
CCU01_RS01920	EG10562			HTH-type transcriptional regulator MalT	DNA-binding transcriptional activator MalT	GO-TERMS, PRODUCT-SYNONYMS, GENE-SYNONYMS, PRODUCT
CCU01_RS01925	EG10560					GO-TERMS, REACTIONS, PRODUCT-SYNONYMS, GENE-SYNONYMS
CCU01_RS01930	EG10561					GO-TERMS, REACTIONS, PRODUCT-SYNONYMS, GENE-SYNONYMS, PRODUCT
CCU01_RS01935	EG12380			gluconate transporter	high-affinity gluconate transporter	GO-TERMS, REACTIONS, PRODUCT-SYNONYMS, GENE-SYNONYMS, PRODUCT
CCU01_RS01940	G7748	CCU01_RS01940	nfuA	iron-sulfur cluster biogenesis protein NfuA	iron-sulfur cluster carrier protein NfuA	GO-TERMS, PRODUCT-SYNONYMS, GENE-SYNONYMS, PRODUCT, GENE-NAME
CCU01_RS01945	G7747	gntX	yhgH	DNA utilization protein GntX	DNA utilization protein YhgH	GO-TERMS, PRODUCT-SYNONYMS, GENE-SYNONYMS, PRODUCT, GENE-NAME
CCU01_RS01950	EG10122			pimeloyl-ACP methyl ester esterase BioH	pimeloyl-acyl carrier protein methyl ester esterase	GO-TERMS, REACTIONS, PRODUCT-SYNONYMS, GENE-SYNONYMS, PRODUCT
CCU01_RS01965	EG11750					GO-TERMS, REACTIONS, PRODUCT-SYNONYMS, GENE-SYNONYMS
CCU01_RS01975	EG12102			Fe(2+) transporter permease subunit FeoB	Fe2+ transporter FeoB	GO-TERMS, REACTIONS, PRODUCT-SYNONYMS, PRODUCT
CCU01_RS01980	EG12101			ferrous iron transporter A	ferrous iron transport protein A	GO-TERMS, PRODUCT-SYNONYMS, PRODUCT
CCU01_RS01990	EG11578					GO-TERMS, PRODUCT-SYNONYMS
CCU01_RS01995	EG10672			two-component system response regulator OmpR	DNA-binding transcriptional dual regulator OmpR	GO-TERMS, PRODUCT-SYNONYMS, GENE-SYNONYMS, PRODUCT
CCU01_RS02000	EG10269			two-component system sensor histidine kinase EnvZ	sensor histidine kinase EnvZ	GO-TERMS, REACTIONS, PRODUCT-SYNONYMS, GENE-SYNONYMS, PRODUCT
CCU01_RS02005	EG10688	pckA	pck			GO-TERMS, REACTIONS, PRODUCT-SYNONYMS, GENE-SYNONYMS, PRODUCT, GENE-NAME
CCU01_RS02015	G7744	CCU01_RS02015	hslO	Hsp33 family molecular chaperone HslO	molecular chaperone Hsp33	GO-TERMS, PRODUCT-SYNONYMS, GENE-SYNONYMS, PRODUCT, GENE-NAME
CCU01_RS02020	G7743			ribosome-associated heat shock protein Hsp15	heat shock protein Hsp15	GO-TERMS, PRODUCT-SYNONYMS, GENE-SYNONYMS, PRODUCT
CCU01_RS02025	G7742	CCU01_RS02025	yrfG	GMP/IMP nucleotidase	purine nucleotidase	GO-TERMS, REACTIONS, PRODUCT-SYNONYMS, PRODUCT, GENE-NAME
CCU01_RS02030	G7741			intracellular growth attenuator protein IgaA	inner membrane protein IgaA	GO-TERMS, PRODUCT-SYNONYMS, GENE-SYNONYMS, PRODUCT
CCU01_RS02035	G7740			ADP compounds hydrolase NudE	ADP-sugar diphosphatase NudE	GO-TERMS, REACTIONS, PRODUCT-SYNONYMS, GENE-SYNONYMS, PRODUCT
CCU01_RS02040	EG10748			peptidoglycan glycosyltransferase/peptidoglycan DD-transpeptidase MrcA	peptidoglycan glycosyltransferase / peptidoglycan DD-transpeptidase MrcA	GO-TERMS, REACTIONS, PRODUCT-SYNONYMS, GENE-SYNONYMS, PRODUCT
CCU01_RS02045	G7739					GO-TERMS, PRODUCT-SYNONYMS, GENE-SYNONYMS
CCU01_RS02050	G7738	CCU01_RS02050	hofN	PilN domain-containing protein	DNA utilization protein HofN	GO-TERMS, PRODUCT-SYNONYMS, GENE-SYNONYMS, PRODUCT, GENE-NAME
CCU01_RS02055	G7737					GO-TERMS, PRODUCT-SYNONYMS, GENE-SYNONYMS
CCU01_RS02060	G7736					GO-TERMS, PRODUCT-SYNONYMS, GENE-SYNONYMS
CCU01_RS02065	EG12113			DNA uptake porin HofQ	DNA utilization protein HofQ	GO-TERMS, REACTIONS, PRODUCT-SYNONYMS, GENE-SYNONYMS, PRODUCT
CCU01_RS02070	EG10081			shikimate kinase AroK	shikimate kinase 1	GO-TERMS, REACTIONS, PRODUCT-SYNONYMS, PRODUCT
CCU01_RS02075	EG10074					GO-TERMS, REACTIONS, PRODUCT-SYNONYMS, PRODUCT
CCU01_RS02080	EG11183					GO-TERMS, PRODUCT-SYNONYMS, GENE-SYNONYMS
CCU01_RS02085	EG10204	CCU01_RS02085	dam	adenine-specific DNA-methyltransferase	DNA adenine methyltransferase	GO-TERMS, REACTIONS, PRODUCT-SYNONYMS, PRODUCT, GENE-NAME
CCU01_RS02090	M004	CCU01_RS02090	rpe			GO-TERMS, PRODUCT-SYNONYMS, GENE-SYNONYMS, PRODUCT, GENE-NAME
CCU01_RS02095	EG11871	CCU01_RS02095	gph			GO-TERMS, PRODUCT-SYNONYMS, GENE-SYNONYMS, PRODUCT, GENE-NAME
CCU01_RS02100	EG11030					GO-TERMS, REACTIONS, PRODUCT-SYNONYMS, PRODUCT
CCU01_RS02150	EG10188	cobA	cysG	uroporphyrinogen-III C-methyltransferase	siroheme synthase	GO-TERMS, REACTIONS, PRODUCT-SYNONYMS, PRODUCT, GENE-NAME
CCU01_RS02155	EG10654					GO-TERMS, PRODUCT-SYNONYMS, PRODUCT
CCU01_RS02160	EG10655			nitrite reductase small subunit NirD	nitrite reductase subunit NirD	CPLX-RXNS, GO-TERMS, COMPLEXES, PRODUCT-SYNONYMS, PRODUCT
CCU01_RS02165	EG10653	CCU01_RS02165	nirB	nitrite reductase large subunit	nitrite reductase catalytic subunit NirB	GO-TERMS, PRODUCT-SYNONYMS, PRODUCT, GENE-NAME
CCU01_RS02180	EG10757			peptidylprolyl isomerase A	peptidyl-prolyl cis-trans isomerase A	GO-TERMS, REACTIONS, PRODUCT-SYNONYMS, GENE-SYNONYMS, PRODUCT
CCU01_RS02190	EG10307	CCU01_RS02190	fic	putative adenosine monophosphate-protein transferase Fic	putative adenosine monophosphate--protein transferase Fic	GO-TERMS, COMPLEXES, PRODUCT-SYNONYMS, GENE-SYNONYMS, PRODUCT, GENE-NAME
CCU01_RS02195	EG10682			aminodeoxychorismate synthase component 2	aminodeoxychorismate synthase subunit 2	CPLX-RXNS, GO-TERMS, COMPLEXES, REACTIONS, PRODUCT-SYNONYMS, PRODUCT
CCU01_RS02200	EG10066	CCU01_RS02200	argD	aspartate aminotransferase family protein	N-acetylornithine aminotransferase / N-succinyldiaminopimelate aminotransferase	GO-TERMS, REACTIONS, PRODUCT-SYNONYMS, GENE-SYNONYMS, PRODUCT, GENE-NAME
CCU01_RS02210	EG10164			cAMP-activated global transcriptional regulator CRP	DNA-binding transcriptional dual regulator CRP	GO-TERMS, PRODUCT-SYNONYMS, GENE-SYNONYMS, PRODUCT
CCU01_RS02235	EG12903	CCU01_RS02235	yheS	ABC transporter ATP-binding protein	putative ATP-binding protein YheS	GO-TERMS, PRODUCT-SYNONYMS, PRODUCT, GENE-NAME
CCU01_RS02240	G7717					GO-TERMS, PRODUCT-SYNONYMS, GENE-SYNONYMS
CCU01_RS02245	EG20110			glutathione-regulated potassium-efflux system protein KefB	K+ : H+ antiporter KefB	GO-TERMS, REACTIONS, PRODUCT-SYNONYMS, GENE-SYNONYMS, PRODUCT
CCU01_RS02255	EG11663	CCU01_RS02255	slyD	peptidylprolyl isomerase	FKBP-type peptidyl-prolyl cis-trans isomerase SlyD	GO-TERMS, REACTIONS, PRODUCT-SYNONYMS, PRODUCT, GENE-NAME
CCU01_RS02265	G7716			FKBP-type peptidyl-prolyl cis-trans isomerase	peptidyl-prolyl cis-trans isomerase FkpA	GO-TERMS, REACTIONS, PRODUCT-SYNONYMS, GENE-SYNONYMS, PRODUCT
CCU01_RS02270	G7715	CCU01_RS02270	yheO	transcriptional regulator	DNA-binding transcriptional regulator YheO	GO-TERMS, PRODUCT-SYNONYMS, PRODUCT, GENE-NAME
CCU01_RS02275	G7714					GO-TERMS, PRODUCT-SYNONYMS, GENE-SYNONYMS
CCU01_RS02280	G7713					GO-TERMS, PRODUCT-SYNONYMS, GENE-SYNONYMS
CCU01_RS02285	G7712					CPLX-RXNS, GO-TERMS, COMPLEXES, PRODUCT-SYNONYMS, GENE-SYNONYMS
CCU01_RS02315	EG10113	CCU01_RS02315	bfr			GO-TERMS, REACTIONS, PRODUCT-SYNONYMS, GENE-NAME
CCU01_RS02435	EG10766			preprotein translocase subunit SecY	Sec translocon subunit SecY	GO-TERMS, PRODUCT-SYNONYMS, GENE-SYNONYMS, PRODUCT
CCU01_RS02460	EG10893			DNA-directed RNA polymerase subunit alpha	RNA polymerase subunit alpha	CPLX-RXNS, GO-TERMS, COMPLEXES, REACTIONS, PRODUCT-SYNONYMS, GENE-SYNONYMS, PRODUCT
CCU01_RS02475	EG11969			Zn(2+)-responsive transcriptional regulator	DNA-binding transcriptional activator ZntR	GO-TERMS, PRODUCT-SYNONYMS, GENE-SYNONYMS, PRODUCT
CCU01_RS02480	G0-10465	CCU01_RS02480	arfA			GO-TERMS, PRODUCT-SYNONYMS, GENE-SYNONYMS, GENE-NAME
CCU01_RS02485	EG11180			large-conductance mechanosensitive channel protein MscL	large conductance mechanosensitive channel	GO-TERMS, REACTIONS, PRODUCT-SYNONYMS, GENE-SYNONYMS, PRODUCT
CCU01_RS02490	EG11019			Trk system potassium transporter TrkA	NAD-binding component of Trk potassium transporters	GO-TERMS, PRODUCT-SYNONYMS, PRODUCT
CCU01_RS02495	EG12163			16S rRNA (cytosine(967)-C(5))-methyltransferase RsmB	16S rRNA m5C967 methyltransferase	GO-TERMS, REACTIONS, PRODUCT-SYNONYMS, GENE-SYNONYMS, PRODUCT
CCU01_RS02500	EG11268	CCU01_RS02500	fmt	methionyl-tRNA formyltransferase	10-formyltetrahydrofolate:L-methionyl-tRNAfMet N-formyltransferase	GO-TERMS, REACTIONS, PRODUCT-SYNONYMS, GENE-SYNONYMS, PRODUCT, GENE-NAME
CCU01_RS02505	EG11440	CCU01_RS02505	def			GO-TERMS, REACTIONS, PRODUCT-SYNONYMS, GENE-SYNONYMS, GENE-NAME
CCU01_RS02530	G7698			L-threonylcarbamoyladenylate synthase type 1 TsaC	threonylcarbamoyl-AMP synthase	GO-TERMS, REACTIONS, PRODUCT-SYNONYMS, GENE-SYNONYMS, PRODUCT
CCU01_RS02535	EG10077					GO-TERMS, REACTIONS, PRODUCT-SYNONYMS, PRODUCT
CCU01_RS02610	EG10267			multidrug efflux RND transporter permease subunit AcrF	multidrug efflux pump RND permease AcrF	CPLX-RXNS, GO-TERMS, COMPLEXES, PRODUCT-SYNONYMS, GENE-SYNONYMS, PRODUCT
CCU01_RS02630	EG10266			multidrug efflux RND transporter periplasmic adaptor subunit AcrE	multidrug efflux pump membrane fusion lipoprotein AcrE	GO-TERMS, PRODUCT-SYNONYMS, GENE-SYNONYMS, PRODUCT
CCU01_RS02635	EG11741	acrS	envR	multidrug efflux transporter transcriptional repressor AcrS	DNA-binding transcriptional repressor EnvR	GO-TERMS, PRODUCT-SYNONYMS, GENE-SYNONYMS, PRODUCT, GENE-NAME
CCU01_RS02645	EG11498			adenine-specific DNA-methyltransferase	DNA adenine methyltransferase	GO-TERMS, REACTIONS, PRODUCT-SYNONYMS, GENE-SYNONYMS, PRODUCT
CCU01_RS02650	EG10317			DNA-binding transcriptional regulator Fis	DNA-binding transcriptional dual regulator Fis	GO-TERMS, PRODUCT-SYNONYMS, GENE-SYNONYMS, PRODUCT
CCU01_RS02655	EG11311			tRNA dihydrouridine synthase DusB	tRNA-dihydrouridine synthase B	GO-TERMS, REACTIONS, PRODUCT-SYNONYMS, GENE-SYNONYMS, PRODUCT
CCU01_RS02660	EG11497			50S ribosomal protein L11 methyltransferase	ribosomal protein L11 methyltransferase	GO-TERMS, REACTIONS, PRODUCT-SYNONYMS, GENE-SYNONYMS, PRODUCT
CCU01_RS02665	EG10685			sodium/pantothenate symporter	pantothenate:Na+ symporter	GO-TERMS, REACTIONS, PRODUCT-SYNONYMS, PRODUCT
CCU01_RS02675	EG10276			acetyl-CoA carboxylase biotin carboxylase subunit	biotin carboxylase	GO-TERMS, REACTIONS, PRODUCT-SYNONYMS, GENE-SYNONYMS, PRODUCT
CCU01_RS02680	EG10275			acetyl-CoA carboxylase biotin carboxyl carrier protein	biotin carboxyl carrier protein	GO-TERMS, REACTIONS, PRODUCT-SYNONYMS, PRODUCT
CCU01_RS02690	EG11315	CCU01_RS02690	yhdH	oxidoreductase	acrylyl-CoA reductase	GO-TERMS, REACTIONS, PRODUCT-SYNONYMS, GENE-SYNONYMS, PRODUCT, GENE-NAME
CCU01_RS02695	EG10018			RNase E specificity factor CsrD	regulator of CsrB and CsrC decay	GO-TERMS, PRODUCT-SYNONYMS, GENE-SYNONYMS, PRODUCT
CCU01_RS02700	EG10608	CCU01_RS02700	mreB	rod shape-determining protein	dynamic cytoskeletal protein MreB	GO-TERMS, PRODUCT-SYNONYMS, GENE-SYNONYMS, PRODUCT, GENE-NAME
CCU01_RS02705	EG10609			rod shape-determining protein MreC	cell shape determining protein MreC	GO-TERMS, PRODUCT-SYNONYMS, PRODUCT
CCU01_RS02710	EG10610			rod shape-determining protein MreD	cell shape determining protein MreD	GO-TERMS, PRODUCT-SYNONYMS, PRODUCT
CCU01_RS02715	EG11298					GO-TERMS, REACTIONS, PRODUCT-SYNONYMS
CCU01_RS02720	EG11299	CCU01_RS02720	rng	ribonuclease G	RNase G	GO-TERMS, REACTIONS, PRODUCT-SYNONYMS, GENE-SYNONYMS, PRODUCT, GENE-NAME
CCU01_RS02730	G7689			metalloprotease TldD	metalloprotease subunit TldD	CPLX-RXNS, GO-TERMS, COMPLEXES, REACTIONS, PRODUCT-SYNONYMS, GENE-SYNONYMS, PRODUCT
CCU01_RS02735	G7688			HTH-type transcriptional activator AaeR	LysR-type transcriptional regulator AaeR	GO-TERMS, PRODUCT-SYNONYMS, GENE-SYNONYMS, PRODUCT
CCU01_RS02745	G7686			p-hydroxybenzoic acid efflux pump subunit AaeA	aromatic carboxylic acid efflux pump membrane fusion protein	CPLX-RXNS, GO-TERMS, COMPLEXES, REACTIONS, PRODUCT-SYNONYMS, GENE-SYNONYMS, PRODUCT
CCU01_RS02750	G7685			p-hydroxybenzoic acid efflux pump subunit AaeB	aromatic carboxylic acid efflux pump subunit AaeB	GO-TERMS, REACTIONS, PRODUCT-SYNONYMS, GENE-SYNONYMS, PRODUCT
CCU01_RS02760	G7683			peroxide/acid stress response protein YhcN	DUF1471 domain-containing stress-induced protein YhcN	GO-TERMS, PRODUCT-SYNONYMS, PRODUCT
CCU01_RS02765	EG10070			transcriptional regulator ArgR	DNA-binding transcriptional dual regulator ArgR	GO-TERMS, PRODUCT-SYNONYMS, GENE-SYNONYMS, PRODUCT
CCU01_RS02770	EG10576					GO-TERMS, PRODUCT-SYNONYMS
CCU01_RS02775	EG11652	CCU01_RS02775	degS	serine endoprotease DegS	serine endoprotease	GO-TERMS, REACTIONS, PRODUCT-SYNONYMS, GENE-SYNONYMS, PRODUCT, GENE-NAME
CCU01_RS02780	G7682			serine endoprotease DegQ	periplasmic serine endoprotease	GO-TERMS, REACTIONS, PRODUCT-SYNONYMS, GENE-SYNONYMS, PRODUCT
CCU01_RS02790	G7680	CCU01_RS02790	zapE			GO-TERMS, PRODUCT-SYNONYMS, GENE-SYNONYMS, GENE-NAME
CCU01_RS02810	EG10977					GO-TERMS, PRODUCT-SYNONYMS, GENE-SYNONYMS
CCU01_RS02815	EG10978					GO-TERMS, PRODUCT-SYNONYMS
CCU01_RS02825	G7678			transcriptional regulator NanR	DNA-binding transcriptional dual regulator NanR	GO-TERMS, PRODUCT-SYNONYMS, GENE-SYNONYMS, PRODUCT
CCU01_RS02830	EG10637					GO-TERMS, REACTIONS, PRODUCT-SYNONYMS, GENE-SYNONYMS, PRODUCT
CCU01_RS02835	G436			sialic acid transporter NanT	N-acetylneuraminate:H+ symporter	GO-TERMS, REACTIONS, PRODUCT-SYNONYMS, PRODUCT
CCU01_RS02840	G7677	CCU01_RS02840	nanE	N-acetylmannosamine-6-phosphate 2-epimerase	putative N-acetylmannosamine-6-phosphate epimerase	GO-TERMS, REACTIONS, PRODUCT-SYNONYMS, GENE-SYNONYMS, PRODUCT, GENE-NAME
CCU01_RS02845	G7676	CCU01_RS02845	nanK	ROK family protein	N-acetylmannosamine kinase	GO-TERMS, PRODUCT-SYNONYMS, GENE-SYNONYMS, PRODUCT, GENE-NAME
CCU01_RS02860	EG10404	CCU01_RS02860	gltD	glutamate synthase subunit beta	glutamate synthase subunit GltD	CPLX-RXNS, GO-TERMS, COMPLEXES, PRODUCT-SYNONYMS, GENE-SYNONYMS, PRODUCT, GENE-NAME
CCU01_RS02865	EG10403			glutamate synthase large subunit	glutamate synthase subunit GltB	GO-TERMS, REACTIONS, PRODUCT-SYNONYMS, GENE-SYNONYMS, PRODUCT
CCU01_RS02875	EG10062			aerobic respiration two-component sensor histidine kinase ArcB	sensor histidine kinase ArcB	GO-TERMS, REACTIONS, PRODUCT-SYNONYMS, PRODUCT
CCU01_RS02880	EG11383			isoprenoid biosynthesis glyoxalase ElbB	low activity glyoxalase ElbB	GO-TERMS, REACTIONS, PRODUCT-SYNONYMS, GENE-SYNONYMS, PRODUCT
CCU01_RS02885	G7668			monofunctional biosynthetic peptidoglycan transglycosylase	peptidoglycan glycosyltransferase MtgA	GO-TERMS, REACTIONS, PRODUCT-SYNONYMS, GENE-SYNONYMS, PRODUCT
CCU01_RS02895	EG12147			PTS phosphocarrier protein NPr	phosphorelay protein NPr	GO-TERMS, PRODUCT-SYNONYMS, GENE-SYNONYMS, PRODUCT
CCU01_RS02900	EG12146			RNase adapter RapZ	RNase adaptor protein RapZ	GO-TERMS, PRODUCT-SYNONYMS, GENE-SYNONYMS, PRODUCT
CCU01_RS02905	EG11682			PTS IIA-like nitrogen regulatory protein PtsN	phosphotransferase system enzyme IIA(Ntr)	GO-TERMS, PRODUCT-SYNONYMS, GENE-SYNONYMS, PRODUCT
CCU01_RS02910	EG11681	CCU01_RS02910	hpf	ribosome hibernation promoting factor	ribosome hibernation-promoting factor	GO-TERMS, PRODUCT-SYNONYMS, GENE-SYNONYMS, PRODUCT, GENE-NAME
CCU01_RS02915	EG10898			RNA polymerase factor sigma-54	RNA polymerase, sigma 54 (sigma N) factor	GO-TERMS, PRODUCT-SYNONYMS, GENE-SYNONYMS, PRODUCT
CCU01_RS02920	EG11680			LPS export ABC transporter ATP-binding protein	lipopolysaccharide transport system ATP binding protein LptB	GO-TERMS, PRODUCT-SYNONYMS, GENE-SYNONYMS, PRODUCT
CCU01_RS02925	G7665			lipopolysaccharide ABC transporter substrate-binding protein LptA	lipopolysaccharide transport system protein LptA	GO-TERMS, COMPLEXES, PRODUCT-SYNONYMS, GENE-SYNONYMS, PRODUCT
CCU01_RS02930	G7664			LPS export ABC transporter periplasmic protein LptC	lipopolysaccharide transport system protein LptC	GO-TERMS, PRODUCT-SYNONYMS, GENE-SYNONYMS, PRODUCT
CCU01_RS02940	G7662			arabinose-5-phosphate isomerase KdsD	D-arabinose 5-phosphate isomerase KdsD	GO-TERMS, REACTIONS, PRODUCT-SYNONYMS, GENE-SYNONYMS, PRODUCT
CCU01_RS02950	EG12801			phospholipid ABC transporter ATP-binding protein MlaF	intermembrane phospholipid transport system, ATP binding subunit MlaF	GO-TERMS, REACTIONS, PRODUCT-SYNONYMS, GENE-SYNONYMS, PRODUCT
CCU01_RS02955	EG12800			lipid asymmetry maintenance ABC transporter permease subunit MlaE	intermembrane phospholipid transport system, integral membrane subunit MlaE	GO-TERMS, COMPLEXES, PRODUCT-SYNONYMS, GENE-SYNONYMS, PRODUCT
CCU01_RS02960	EG12799			outer membrane lipid asymmetry maintenance protein MlaD	intermembrane phospholipid transport system, substrate binding protein MlaD	GO-TERMS, PRODUCT-SYNONYMS, GENE-SYNONYMS, PRODUCT
CCU01_RS02965	G7659			phospholipid-binding protein MlaC	intermembrane phospholipid transport system - periplasmic binding protein	GO-TERMS, PRODUCT-SYNONYMS, GENE-SYNONYMS, PRODUCT
CCU01_RS02970	G7658			lipid asymmetry maintenance protein MlaB	intermembrane phospholipid transport system protein MlaB	GO-TERMS, PRODUCT-SYNONYMS, GENE-SYNONYMS, PRODUCT
CCU01_RS02980	EG11358					GO-TERMS, REACTIONS, PRODUCT-SYNONYMS, GENE-SYNONYMS, PRODUCT
CCU01_RS02990	EG10017	CCU01_RS02990	ispB	octaprenyl diphosphate synthase	all-trans-octaprenyl-diphosphate synthase	GO-TERMS, REACTIONS, PRODUCT-SYNONYMS, GENE-SYNONYMS, PRODUCT, GENE-NAME
CCU01_RS03010	G7656	CCU01_RS03010	obgE			GO-TERMS, REACTIONS, PRODUCT-SYNONYMS, GENE-SYNONYMS, GENE-NAME
CCU01_RS03015	EG10202			serine-type D-Ala-D-Ala carboxypeptidase	peptidoglycan DD-endopeptidase DacB	GO-TERMS, REACTIONS, PRODUCT-SYNONYMS, PRODUCT
CCU01_RS03020	EG10415					GO-TERMS, PRODUCT-SYNONYMS
CCU01_RS03025	EG12794			ribosome assembly RNA-binding protein YhbY	ribosome assembly factor YhbY	GO-TERMS, PRODUCT-SYNONYMS, PRODUCT
CCU01_RS03030	EG11507			23S rRNA (uridine(2552)-2'-O)-methyltransferase RlmE	23S rRNA 2'-O-ribose U2552 methyltransferase	GO-TERMS, REACTIONS, PRODUCT-SYNONYMS, GENE-SYNONYMS, PRODUCT
CCU01_RS03035	EG11506					CPLX-RXNS, GO-TERMS, COMPLEXES, PRODUCT-SYNONYMS, GENE-SYNONYMS
CCU01_RS03040	EG50011					GO-TERMS, PRODUCT-SYNONYMS, GENE-SYNONYMS
CCU01_RS03045	EG11553					GO-TERMS, REACTIONS, PRODUCT-SYNONYMS, GENE-SYNONYMS
CCU01_RS03050	EG12095			preprotein translocase subunit SecG	Sec translocon subunit SecG	CPLX-RXNS, GO-TERMS, COMPLEXES, PRODUCT-SYNONYMS, GENE-SYNONYMS, PRODUCT
CCU01_RS03075	EG11179					GO-TERMS, PRODUCT-SYNONYMS, GENE-SYNONYMS
CCU01_RS03080	EG10665					GO-TERMS, PRODUCT-SYNONYMS
CCU01_RS03085	EG10505					GO-TERMS, PRODUCT-SYNONYMS, GENE-SYNONYMS
CCU01_RS03090	EG11178			30S ribosome-binding factor RbfA	30S ribosome binding factor	GO-TERMS, PRODUCT-SYNONYMS, GENE-SYNONYMS, PRODUCT
CCU01_RS03095	EG11177			tRNA pseudouridine(55) synthase TruB	tRNA pseudouridine55 synthase	GO-TERMS, REACTIONS, PRODUCT-SYNONYMS, GENE-SYNONYMS, PRODUCT
CCU01_RS03105	EG10743			polyribonucleotide nucleotidyltransferase	polynucleotide phosphorylase	GO-TERMS, REACTIONS, PRODUCT-SYNONYMS, GENE-SYNONYMS, PRODUCT
CCU01_RS03110	EG12371					GO-TERMS, PRODUCT-SYNONYMS, GENE-SYNONYMS
CCU01_RS03120	EG10215	CCU01_RS03120	deaD	DEAD/DEAH family ATP-dependent RNA helicase	ATP-dependent RNA helicase DeaD	GO-TERMS, PRODUCT-SYNONYMS, GENE-SYNONYMS, PRODUCT, GENE-NAME
CCU01_RS03125	EG10617	CCU01_RS03125	mtr	tryptophan permease	tryptophan:H+ symporter Mtr	GO-TERMS, REACTIONS, PRODUCT-SYNONYMS, PRODUCT, GENE-NAME
CCU01_RS03135	G7653	CCU01_RS03135	ubiV	U32 family peptidase	ubiquinone biosynthesis protein UbiV	GO-TERMS, COMPLEXES, PRODUCT-SYNONYMS, GENE-SYNONYMS, PRODUCT, GENE-NAME
CCU01_RS03140	G7652	CCU01_RS03140	ubiU	U32 family peptidase	ubiquinone biosynthesis protein UbiU	GO-TERMS, PRODUCT-SYNONYMS, GENE-SYNONYMS, PRODUCT, GENE-NAME
CCU01_RS03145	G7651	CCU01_RS03145	ubiT	SCP2 domain-containing protein	anaerobic ubiquinone biosynthesis accessory factor UbiT	GO-TERMS, PRODUCT-SYNONYMS, GENE-SYNONYMS, PRODUCT, GENE-NAME
CCU01_RS03155	G7649			DNA damage response exodeoxyribonuclease YhbQ	DNA damage response nuclease YhbQ	GO-TERMS, REACTIONS, PRODUCT-SYNONYMS, PRODUCT
CCU01_RS03165	G7647			protein/nucleic acid deglycase	protein/nucleic acid deglycase 2	GO-TERMS, REACTIONS, PRODUCT-SYNONYMS, PRODUCT
CCU01_RS03185	EG12780			DnaA initiator-associating protein DiaA	DnaA initiator-associating factor for replication initiation	GO-TERMS, PRODUCT-SYNONYMS, GENE-SYNONYMS, PRODUCT
CCU01_RS03195	G7642	CCU01_RS03195	lpoA	penicillin-binding protein activator	outer membrane lipoprotein - activator of MrcA activity	GO-TERMS, PRODUCT-SYNONYMS, GENE-SYNONYMS, PRODUCT, GENE-NAME
CCU01_RS03200	G7641			16S rRNA (cytidine(1402)-2'-O)-methyltransferase	16S rRNA 2'-O-ribose C1402 methyltransferase	GO-TERMS, REACTIONS, PRODUCT-SYNONYMS, GENE-SYNONYMS, PRODUCT
CCU01_RS03230	EG12768			tagatose-bisphosphate aldolase subunit KbaY	tagatose-1,6-bisphosphate aldolase 1 subunit KbaY	CPLX-RXNS, GO-TERMS, COMPLEXES, PRODUCT-SYNONYMS, GENE-SYNONYMS, PRODUCT
CCU01_RS03265	G7631			tagatose-bisphosphate aldolase subunit KbaZ	tagatose-1,6-bisphosphate aldolase 1 subunit KbaZ	PRODUCT-SYNONYMS, GENE-SYNONYMS, PRODUCT
CCU01_RS03270	G7630	CCU01_RS03270	agaR	DeoR family transcriptional regulator	DNA-binding transcriptional repressor AgaR	GO-TERMS, PRODUCT-SYNONYMS, GENE-SYNONYMS, PRODUCT, GENE-NAME
CCU01_RS03285	EG12522					GO-TERMS, PRODUCT-SYNONYMS, GENE-SYNONYMS, PRODUCT
CCU01_RS03290	EG12760	CCU01_RS03290	garP	MFS transporter	galactarate/D-glucarate transporter GarP	GO-TERMS, REACTIONS, PRODUCT-SYNONYMS, GENE-SYNONYMS, PRODUCT, GENE-NAME
CCU01_RS03295	EG10016			2-dehydro-3-deoxyglucarate aldolase	alpha-dehydro-beta-deoxy-D-glucarate aldolase	GO-TERMS, REACTIONS, PRODUCT-SYNONYMS, GENE-SYNONYMS, PRODUCT
CCU01_RS03300	EG11176	CCU01_RS03300	garR	2-hydroxy-3-oxopropionate reductase	tartronate semialdehyde reductase	GO-TERMS, REACTIONS, PRODUCT-SYNONYMS, GENE-SYNONYMS, PRODUCT, GENE-NAME
CCU01_RS03305	EG11175			glycerate 2-kinase	glycerate 2-kinase 1	GO-TERMS, PRODUCT-SYNONYMS, GENE-SYNONYMS, PRODUCT
CCU01_RS03330	EG10989			transcriptional regulator TdcA	DNA-binding transcriptional activator TdcA	GO-TERMS, PRODUCT-SYNONYMS, PRODUCT
CCU01_RS03335	EG10990			bifunctional threonine ammonia-lyase/L-serine ammonia-lyase TdcB	catabolic threonine dehydratase	GO-TERMS, REACTIONS, PRODUCT-SYNONYMS, GENE-SYNONYMS, PRODUCT
CCU01_RS03340	EG10991			threonine/serine transporter TdcC	threonine/serine:H+ symporter	GO-TERMS, REACTIONS, PRODUCT-SYNONYMS, PRODUCT
CCU01_RS03345	EG11172					GO-TERMS, REACTIONS, PRODUCT-SYNONYMS, GENE-SYNONYMS
CCU01_RS03350	G7627			2-ketobutyrate formate-lyase/pyruvate formate-lyase	2-ketobutyrate formate-lyase/pyruvate formate-lyase 4	GO-TERMS, REACTIONS, PRODUCT-SYNONYMS, GENE-SYNONYMS, PRODUCT
CCU01_RS03360	G7624			L-serine ammonia-lyase	L-serine deaminase III	GO-TERMS, REACTIONS, PRODUCT-SYNONYMS, GENE-SYNONYMS, PRODUCT
CCU01_RS03370	G7622	CCU01_RS03370	cyuA	serine dehydratase subunit alpha family protein	putative L-cysteine desulfidase CyuA	GO-TERMS, REACTIONS, PRODUCT-SYNONYMS, GENE-SYNONYMS, PRODUCT, GENE-NAME
CCU01_RS03385	G7619	CCU01_RS03385	yhaJ	LysR family transcriptional regulator	DNA-binding transcriptional activator YhaJ	GO-TERMS, PRODUCT-SYNONYMS, PRODUCT, GENE-NAME
CCU01_RS03400	G7616	CCU01_RS03400	yqjG	glutathione S-transferase family protein	glutathionyl-hydroquinone reductase YqjG	GO-TERMS, REACTIONS, PRODUCT-SYNONYMS, PRODUCT, GENE-NAME
CCU01_RS03420	G7612	CCU01_RS03420	yqjD	DUF883 domain-containing protein	ribosome- and membrane-associated DUF883 domain-containing protein YqjD	GO-TERMS, PRODUCT-SYNONYMS, PRODUCT, GENE-NAME
CCU01_RS03430	G7610			EnvZ/OmpR regulon moderator MzrA	modulator protein MzrA	GO-TERMS, PRODUCT-SYNONYMS, GENE-SYNONYMS, PRODUCT
CCU01_RS03435	G7609	CCU01_RS03435	yqjA	DedA family protein	DedA family protein YqjA	GO-TERMS, PRODUCT-SYNONYMS, GENE-SYNONYMS, PRODUCT, GENE-NAME
CCU01_RS03440	EG12739			transcriptional regulator ExuR	DNA-binding transcriptional repressor ExuR	GO-TERMS, PRODUCT-SYNONYMS, PRODUCT
CCU01_RS03445	EG12738	CCU01_RS03445	exuT	MFS transporter	hexuronate transporter	GO-TERMS, REACTIONS, PRODUCT-SYNONYMS, PRODUCT, GENE-NAME
CCU01_RS03450	G81			glucuronate isomerase	D-glucoronate/D-galacturonate isomerase	GO-TERMS, REACTIONS, PRODUCT-SYNONYMS, GENE-SYNONYMS, PRODUCT
CCU01_RS03455	EG12734	CCU01_RS03455	uxaA	altronate dehydratase	D-altronate dehydratase	GO-TERMS, REACTIONS, PRODUCT-SYNONYMS, GENE-SYNONYMS, PRODUCT, GENE-NAME
CCU01_RS03460	G7608	CCU01_RS03460	ygjV	YgjV family protein	inner membrane protein	GO-TERMS, PRODUCT-SYNONYMS, PRODUCT, GENE-NAME
CCU01_RS03465	EG12732			serine/threonine transporter SstT	serine/threonine:Na+ symporter	GO-TERMS, REACTIONS, PRODUCT-SYNONYMS, GENE-SYNONYMS, PRODUCT
CCU01_RS03495	G7603			23S rRNA (guanine(1835)-N(2))-methyltransferase RlmG	23S rRNA m2G1835 methyltransferase	GO-TERMS, REACTIONS, PRODUCT-SYNONYMS, GENE-SYNONYMS, PRODUCT
CCU01_RS03500	G7602	CCU01_RS03500	higB	mRNA interferase HigB	ribosome-dependent mRNA interferase toxin HigB	GO-TERMS, COMPLEXES, REACTIONS, PRODUCT-SYNONYMS, GENE-SYNONYMS, PRODUCT, GENE-NAME
CCU01_RS03505	G7601			type II toxin-antitoxin system antitoxin HigA	antitoxin/DNA-binding transcriptional repressor HigA	GO-TERMS, PRODUCT-SYNONYMS, GENE-SYNONYMS, PRODUCT
CCU01_RS03510	G36	CCU01_RS03510	fadH	NADPH-dependent 2,4-dienoyl-CoA reductase	2,4-dienoyl-CoA reductase	GO-TERMS, REACTIONS, PRODUCT-SYNONYMS, GENE-SYNONYMS, PRODUCT, GENE-NAME
CCU01_RS03520	G7599	CCU01_RS03520	ygjK	alpha-glucosidase	glycoside hydrolase	GO-TERMS, REACTIONS, PRODUCT-SYNONYMS, PRODUCT, GENE-NAME
CCU01_RS03535	EG10253	CCU01_RS03535	ebgC	beta-galactosidase subunit beta	DUF386 domain-containing evolved beta-D-galactosidase subunit beta	GO-TERMS, COMPLEXES, PRODUCT-SYNONYMS, PRODUCT, GENE-NAME
CCU01_RS03540	EG10252			beta-galactosidase subunit alpha	evolved beta-D-galactosidase subunit alpha	GO-TERMS, PRODUCT-SYNONYMS, PRODUCT
CCU01_RS03545	EG10254			transcriptional regulator EbgR	DNA-binding transcriptional repressor EbgR	GO-TERMS, PRODUCT-SYNONYMS, PRODUCT
CCU01_RS03555	G7596	ygjG	patA			GO-TERMS, REACTIONS, PRODUCT-SYNONYMS, GENE-SYNONYMS, GENE-NAME
CCU01_RS03560	G7595	CCU01_RS03560	aer	PAS domain S-box protein	aerotaxis sensor receptor, flavoprotein	GO-TERMS, PRODUCT-SYNONYMS, GENE-SYNONYMS, PRODUCT, GENE-NAME
CCU01_RS03570	G7593			NADPH-dependent ferric chelate reductase	NADPH-dependent ferric-chelate reductase	GO-TERMS, REACTIONS, PRODUCT-SYNONYMS, GENE-SYNONYMS, PRODUCT
CCU01_RS03990	EG12717	CCU01_RS03990	mug	G/U mismatch-specific DNA glycosylase	stationary phase mismatch/uracil DNA glycosylase	GO-TERMS, REACTIONS, PRODUCT-SYNONYMS, GENE-SYNONYMS, PRODUCT, GENE-NAME
CCU01_RS03995	EG10896			RNA polymerase sigma factor RpoD	RNA polymerase, sigma 70 (sigma D) factor	GO-TERMS, PRODUCT-SYNONYMS, GENE-SYNONYMS, PRODUCT
CCU01_RS04000	EG10239					GO-TERMS, PRODUCT-SYNONYMS, GENE-SYNONYMS
CCU01_RS04010	EG11171			tRNA (adenosine(37)-N6)-threonylcarbamoyltransferase complex transferase subunit TsaD	N6-L-threonylcarbamoyladenine synthase, TsaD subunit	GO-TERMS, COMPLEXES, REACTIONS, PRODUCT-SYNONYMS, GENE-SYNONYMS, PRODUCT
CCU01_RS04015	EG12393	CCU01_RS04015	ttdT	anion permease	L-tartrate:succinate antiporter	GO-TERMS, REACTIONS, PRODUCT-SYNONYMS, GENE-SYNONYMS, PRODUCT, GENE-NAME
CCU01_RS04020	EG11169					GO-TERMS, COMPLEXES, PRODUCT-SYNONYMS, GENE-SYNONYMS, PRODUCT
CCU01_RS04025	EG11168					GO-TERMS, PRODUCT-SYNONYMS, GENE-SYNONYMS, PRODUCT
CCU01_RS04030	EG12694			DNA-binding transcriptional activator TtdR	DNA-binding transcriptional activator Dan	GO-TERMS, PRODUCT-SYNONYMS, GENE-SYNONYMS, PRODUCT
CCU01_RS04040	EG11673			bifunctional dihydroneopterin aldolase/7,8-dihydroneopterin epimerase	dihydroneopterin aldolase	GO-TERMS, REACTIONS, PRODUCT-SYNONYMS, GENE-SYNONYMS, PRODUCT
CCU01_RS04045	EG11665	CCU01_RS04045	bacA	undecaprenyl-diphosphate phosphatase	undecaprenyl pyrophosphate phosphatase	GO-TERMS, REACTIONS, PRODUCT-SYNONYMS, GENE-SYNONYMS, PRODUCT, GENE-NAME
CCU01_RS04050	EG10136			fused tRNA nucleotidyltransferase/2',3'-cyclic phosphodiesterase/2' nucleotidase/phosphatase Cca	fused CCA tRNA nucleotidyltransferase/phosphohydrolase	GO-TERMS, REACTIONS, PRODUCT-SYNONYMS, PRODUCT
CCU01_RS04060	EG11603	CCU01_RS04060	ygiF			GO-TERMS, PRODUCT-SYNONYMS, GENE-NAME
CCU01_RS04065	EG11602			bifunctional [glutamate--ammonia ligase]-adenylyl-L-tyrosine phosphorylase/[glutamate--ammonia-ligase] adenylyltransferase	fused glutamine synthetase deadenylase/glutamine synthetase adenylyltransferase	GO-TERMS, REACTIONS, PRODUCT-SYNONYMS, PRODUCT
CCU01_RS04070	G7590			bifunctional D-glycero-beta-D-manno-heptose-7-phosphate kinase/D-glycero-beta-D-manno-heptose 1-phosphate adenylyltransferase HldE	fused heptose 7-phosphate kinase/heptose 1-phosphate adenyltransferase	GO-TERMS, REACTIONS, PRODUCT-SYNONYMS, GENE-SYNONYMS, PRODUCT
CCU01_RS04075	G0-10629			type I toxin-antitoxin system toxin IbsE	toxic peptide IbsE	GO-TERMS, PRODUCT-SYNONYMS, PRODUCT
CCU01_RS04095	EG11381			cell surface composition regulator GlgS	surface composition regulator	GO-TERMS, PRODUCT-SYNONYMS, GENE-SYNONYMS, PRODUCT
CCU01_RS04100	G7582	CCU01_RS04100	ubiK	accessory factor UbiK family protein	ubiquinone biosynthesis accessory factor UbiK	GO-TERMS, PRODUCT-SYNONYMS, GENE-SYNONYMS, PRODUCT, GENE-NAME
CCU01_RS04105	EG10465					GO-TERMS, PRODUCT-SYNONYMS, GENE-SYNONYMS
CCU01_RS04110	EG11167			zinc transporter ZupT	heavy metal divalent cation transporter ZupT	GO-TERMS, REACTIONS, PRODUCT-SYNONYMS, GENE-SYNONYMS, PRODUCT
CCU01_RS04115	EG11166					GO-TERMS, PRODUCT-SYNONYMS
CCU01_RS04125	EG11164	CCU01_RS04125	ygiB	DUF1190 family protein	DUF1190 domain-containing protein YgiB	GO-TERMS, PRODUCT-SYNONYMS, PRODUCT, GENE-NAME
CCU01_RS04130	EG11009			outer membrane channel protein TolC	outer membrane channel TolC	GO-TERMS, PRODUCT-SYNONYMS, GENE-SYNONYMS, PRODUCT
CCU01_RS04135	EG12633	CCU01_RS04135	nudF	ADP-ribose pyrophosphatase	ADP-sugar pyrophosphatase	GO-TERMS, REACTIONS, PRODUCT-SYNONYMS, GENE-SYNONYMS, PRODUCT, GENE-NAME
CCU01_RS04145	G7579			3',5'-cyclic-AMP phosphodiesterase	cAMP phosphodiesterase	GO-TERMS, REACTIONS, PRODUCT-SYNONYMS, GENE-SYNONYMS, PRODUCT
CCU01_RS04150	G7578					GO-TERMS, PRODUCT-SYNONYMS, GENE-SYNONYMS
CCU01_RS04155	EG10687					GO-TERMS, COMPLEXES, REACTIONS, PRODUCT-SYNONYMS, GENE-SYNONYMS
CCU01_RS04165	EG12656					GO-TERMS, REACTIONS, PRODUCT-SYNONYMS, GENE-SYNONYMS
CCU01_RS04180	G7575			two-component system response regulator QseB	DNA-binding transcriptional activator QseB	GO-TERMS, PRODUCT-SYNONYMS, GENE-SYNONYMS, PRODUCT
CCU01_RS04185	G7574			OB fold stress tolerance protein YgiW	BOF family protein YgiW	GO-TERMS, PRODUCT-SYNONYMS, GENE-SYNONYMS, PRODUCT
CCU01_RS04190	G7573	CCU01_RS04190	ygiV	AraC family transcriptional regulator	DNA-binding transcriptional repressor YgiV	GO-TERMS, PRODUCT-SYNONYMS, PRODUCT, GENE-NAME
CCU01_RS04195	G7572			type II toxin-antitoxin system toxin MqsR	mRNA interferase / toxin of the MqsR-MqsA toxin-antitoxin system	GO-TERMS, COMPLEXES, REACTIONS, PRODUCT-SYNONYMS, GENE-SYNONYMS, PRODUCT
CCU01_RS04200	G7571			type II toxin-antitoxin system antitoxin MqsA	antitoxin of the MqsRA toxin-antitoxin system / DNA-binding transcriptional repressor MqsA	GO-TERMS, PRODUCT-SYNONYMS, GENE-SYNONYMS, PRODUCT
CCU01_RS04220	EG10686					GO-TERMS, REACTIONS, PRODUCT-SYNONYMS
CCU01_RS04225	EG11377					GO-TERMS, REACTIONS, PRODUCT-SYNONYMS, PRODUCT
CCU01_RS04230	EG11376			cell division protein FtsP	cell division protein required during stress conditions	GO-TERMS, PRODUCT-SYNONYMS, GENE-SYNONYMS, PRODUCT
CCU01_RS04250	G7565			2,5-didehydrogluconate reductase DkgA	methylglyoxal reductase DkgA	GO-TERMS, REACTIONS, PRODUCT-SYNONYMS, GENE-SYNONYMS, PRODUCT
CCU01_RS04255	G7564	CCU01_RS04255	yqhD	alcohol dehydrogenase	NADPH-dependent aldehyde reductase YqhD	GO-TERMS, REACTIONS, PRODUCT-SYNONYMS, PRODUCT, GENE-NAME
CCU01_RS04260	G7563	CCU01_RS04260	yqhC	AraC family transcriptional regulator	DNA-binding transcriptional activator YqhC	GO-TERMS, PRODUCT-SYNONYMS, PRODUCT, GENE-NAME
CCU01_RS04265	EG11824	CCU01_RS04265	yghB	DedA family protein	DedA family protein YghB	GO-TERMS, PRODUCT-SYNONYMS, PRODUCT, GENE-NAME
CCU01_RS04270	EG10583			cystathionine beta-lyase	cystathionine beta-lyase / L-cysteine desulfhydrase / alanine racemase	GO-TERMS, REACTIONS, PRODUCT-SYNONYMS, PRODUCT
CCU01_RS04275	EG10271	CCU01_RS04275	exbB	biopolymer transporter ExbB	Ton complex subunit ExbB	CPLX-RXNS, GO-TERMS, COMPLEXES, PRODUCT-SYNONYMS, PRODUCT, GENE-NAME
CCU01_RS04280	EG10272			TonB system transport protein ExbD	Ton complex subunit ExbD	GO-TERMS, PRODUCT-SYNONYMS, PRODUCT
CCU01_RS04285	EG11292			NADP(+)-dependent aldehyde reductase	NADP+-dependent aldehyde reductase	GO-TERMS, REACTIONS, PRODUCT-SYNONYMS, PRODUCT
CCU01_RS04295	G7558	CCU01_RS04295	gpr			GO-TERMS, REACTIONS, PRODUCT-SYNONYMS, GENE-SYNONYMS, GENE-NAME
CCU01_RS04310	G7554					CPLX-RXNS, GO-TERMS, COMPLEXES, REACTIONS, PRODUCT-SYNONYMS, GENE-SYNONYMS
CCU01_RS04315	EG11799			hydrogenase 2 operon protein HybA	hydrogenase 2 iron-sulfur protein	GO-TERMS, REACTIONS, PRODUCT-SYNONYMS, GENE-SYNONYMS, PRODUCT
CCU01_RS04320	EG11800			Ni/Fe-hydrogenase cytochrome b subunit	hydrogenase 2 membrane subunit	GO-TERMS, REACTIONS, PRODUCT-SYNONYMS, PRODUCT
CCU01_RS04325	EG11801					GO-TERMS, REACTIONS, PRODUCT-SYNONYMS
CCU01_RS04330	EG11802	CCU01_RS04330	hybD	HyaD/HybD family hydrogenase maturation endopeptidase	hydrogenase 2 maturation protease	GO-TERMS, REACTIONS, PRODUCT-SYNONYMS, PRODUCT, GENE-NAME
CCU01_RS04335	EG11803			hydrogenase-2 assembly chaperone	hydrogenase 2-specific chaperone	GO-TERMS, PRODUCT-SYNONYMS, PRODUCT
CCU01_RS04340	EG11804	hypA	hybF	hydrogenase maturation nickel metallochaperone HypA	hydrogenase maturation protein HybF	GO-TERMS, PRODUCT-SYNONYMS, PRODUCT, GENE-NAME
CCU01_RS04345	EG11805					GO-TERMS, PRODUCT-SYNONYMS
CCU01_RS04350	G7553			glutathione-dependent disulfide-bond oxidoreductase	disulfide reductase / organic hydroperoxide reductase	GO-TERMS, REACTIONS, PRODUCT-SYNONYMS, PRODUCT
CCU01_RS04355	EG12882	CCU01_RS04355	gss	bifunctional glutathionylspermidine amidase/synthase	fused glutathionylspermidine amidase / glutathionylspermidine synthetase	GO-TERMS, REACTIONS, PRODUCT-SYNONYMS, GENE-SYNONYMS, PRODUCT, GENE-NAME
CCU01_RS04360	EG12883			inorganic phosphate transporter PitB	metal phosphate:H+ symporter PitB	GO-TERMS, REACTIONS, PRODUCT-SYNONYMS, PRODUCT
CCU01_RS04430	G7546			transcriptional regulator GlcC	DNA-binding transcriptional dual regulator GlcC	GO-TERMS, PRODUCT-SYNONYMS, GENE-SYNONYMS, PRODUCT
CCU01_RS04435	G7545			glycolate oxidase subunit GlcD	glycolate dehydrogenase, putative FAD-linked subunit	CPLX-RXNS, GO-TERMS, COMPLEXES, PRODUCT-SYNONYMS, GENE-SYNONYMS, PRODUCT
CCU01_RS04440	G7544			glycolate oxidase subunit GlcE	glycolate dehydrogenase, putative FAD-binding subunit	GO-TERMS, PRODUCT-SYNONYMS, GENE-SYNONYMS, PRODUCT
CCU01_RS04445	G0-8601			glycolate oxidase subunit GlcF	glycolate dehydrogenase, putative iron-sulfur subunit	GO-TERMS, PRODUCT-SYNONYMS, GENE-SYNONYMS, PRODUCT
CCU01_RS04455	EG20080					GO-TERMS, PRODUCT-SYNONYMS, GENE-SYNONYMS, PRODUCT
CCU01_RS04460	G7542			glycolate permease GlcA	glycolate/lactate:H+ symporter GlcA	GO-TERMS, REACTIONS, PRODUCT-SYNONYMS, GENE-SYNONYMS, PRODUCT
CCU01_RS04540	EG10290	CCU01_RS04540	fecE	Fe(3+) dicitrate transport ATP-binding protein FecE	ferric citrate ABC transporter ATP binding subunit	CPLX-RXNS, GO-TERMS, COMPLEXES, PRODUCT-SYNONYMS, PRODUCT, GENE-NAME
CCU01_RS04545	EG10289			Fe(3+) dicitrate ABC transporter permease subunit FecD	ferric citrate ABC transporter membrane subunit FecD	GO-TERMS, PRODUCT
CCU01_RS04550	EG10288	CCU01_RS04550	fecC	iron-dicitrate ABC transporter permease FecC	ferric citrate ABC transporter membrane subunit FecC	GO-TERMS, REACTIONS, PRODUCT, GENE-NAME
CCU01_RS04555	EG10287			Fe(3+) dicitrate ABC transporter substrate-binding protein FecB	ferric citrate ABC transporter periplasmic binding protein	GO-TERMS, PRODUCT-SYNONYMS, PRODUCT
CCU01_RS04560	EG10286			Fe(3+) dicitrate transport protein FecA	ferric citrate outer membrane transporter	GO-TERMS, REACTIONS, PRODUCT-SYNONYMS, PRODUCT
CCU01_RS04565	EG10292			fec operon regulator FecR	ferric citrate regulator FecR	GO-TERMS, PRODUCT-SYNONYMS, PRODUCT
CCU01_RS04600	EG10961	CCU01_RS04600	speC	ornithine decarboxylase	constitutive ornithine decarboxylase	GO-TERMS, PRODUCT-SYNONYMS, PRODUCT, GENE-NAME
CCU01_RS04605	EG10664	CCU01_RS04605	nupG	nucleoside permease	nucleoside:H+ symporter NupG	GO-TERMS, REACTIONS, PRODUCT-SYNONYMS, PRODUCT, GENE-NAME
CCU01_RS04610	G7533			membrane-bound lytic murein transglycosylase MltC	membrane-bound lytic murein transglycosylase C	GO-TERMS, REACTIONS, PRODUCT-SYNONYMS, GENE-SYNONYMS, PRODUCT
CCU01_RS04615	G7532	CCU01_RS04615	yggX	oxidative damage protection protein	putative Fe2+-trafficking protein	GO-TERMS, PRODUCT-SYNONYMS, PRODUCT, GENE-NAME
CCU01_RS04620	EG10627			A/G-specific adenine glycosylase	adenine DNA glycosylase	REACTIONS, PRODUCT-SYNONYMS, GENE-SYNONYMS, PRODUCT
CCU01_RS04625	EG11779			tRNA (guanosine(46)-N7)-methyltransferase TrmB	tRNA m7G46 methyltransferase	GO-TERMS, REACTIONS, PRODUCT-SYNONYMS, GENE-SYNONYMS, PRODUCT
CCU01_RS04635	EG12705	CCU01_RS04635	yggN	DUF2884 family protein	DUF2884 domain-containing protein YggN	GO-TERMS, PRODUCT-SYNONYMS, GENE-SYNONYMS, PRODUCT, GENE-NAME
CCU01_RS04640	EG10046					GO-TERMS, REACTIONS, PRODUCT-SYNONYMS
CCU01_RS04655	G7530	CCU01_RS04655	rdgB	XTP/dITP diphosphatase	dITP/XTP pyrophosphatase	GO-TERMS, REACTIONS, PRODUCT-SYNONYMS, GENE-SYNONYMS, PRODUCT, GENE-NAME
CCU01_RS04665	G7528			osmotic shock tolerance protein YggT	uncharacterized protein YggT	GO-TERMS, PRODUCT-SYNONYMS, PRODUCT
CCU01_RS04680	G7525	ruvX	yqgF	Holliday junction resolvase RuvX	ribonuclease H-like domain containing nuclease	GO-TERMS, REACTIONS, PRODUCT-SYNONYMS, PRODUCT, GENE-NAME
CCU01_RS04690	EG10419			glutathione synthase	glutathione synthetase	GO-TERMS, REACTIONS, PRODUCT-SYNONYMS, GENE-SYNONYMS, PRODUCT
CCU01_RS04695	EG12366			16S rRNA (uracil(1498)-N(3))-methyltransferase	16S rRNA m3U1498 methyltransferase	GO-TERMS, REACTIONS, PRODUCT-SYNONYMS, GENE-SYNONYMS, PRODUCT
CCU01_RS04700	EG11336			deoxyribonuclease I	DNA-specific endonuclease I	GO-TERMS, REACTIONS, PRODUCT-SYNONYMS, PRODUCT
CCU01_RS04710	EG12148	CCU01_RS04710	galP	sugar porter family MFS transporter	galactose:H+ symporter	GO-TERMS, REACTIONS, PRODUCT-SYNONYMS, GENE-SYNONYMS, PRODUCT, GENE-NAME
CCU01_RS04715	EG10589					GO-TERMS, PRODUCT-SYNONYMS, GENE-SYNONYMS
CCU01_RS04720	G7521					GO-TERMS, PRODUCT-SYNONYMS
CCU01_RS04725	EG10959			biosynthetic arginine decarboxylase	arginine decarboxylase, biosynthetic	GO-TERMS, REACTIONS, PRODUCT-SYNONYMS, PRODUCT
CCU01_RS04735	EG10960					GO-TERMS, PRODUCT-SYNONYMS
CCU01_RS04740	EG11291	CCU01_RS04740	loiP	metalloprotease	metalloprotease LoiP	GO-TERMS, PRODUCT-SYNONYMS, GENE-SYNONYMS, PRODUCT, GENE-NAME
CCU01_RS04745	EG11427	tkt	tktA	transketolase	transketolase 1	GO-TERMS, PRODUCT-SYNONYMS, GENE-SYNONYMS, PRODUCT, GENE-NAME
CCU01_RS04760	EG11791			PTS mannitol transporter subunit IIA	mannitol-specific PTS enzyme IIA component CmtB	CPLX-RXNS, COMPLEXES, PRODUCT-SYNONYMS, GENE-SYNONYMS, PRODUCT
CCU01_RS04765	EG11792	CCU01_RS04765	cmtA	PTS mannitol transporter subunit IICB	mannitol-specific PTS enzyme IICB component CmtA	GO-TERMS, PRODUCT-SYNONYMS, PRODUCT, GENE-NAME
CCU01_RS04775	EG11245	CCU01_RS04775	yggF	class II fructose-bisphosphatase	fructose 1,6-bisphosphatase YggF	GO-TERMS, REACTIONS, PRODUCT-SYNONYMS, GENE-SYNONYMS, PRODUCT, GENE-NAME
CCU01_RS04780	EG11162					GO-TERMS, REACTIONS, PRODUCT-SYNONYMS, GENE-SYNONYMS
CCU01_RS04815	EG10368	CCU01_RS04815	epd	erythrose-4-phosphate dehydrogenase	D-erythrose-4-phosphate dehydrogenase	GO-TERMS, REACTIONS, PRODUCT-SYNONYMS, GENE-SYNONYMS, PRODUCT, GENE-NAME
CCU01_RS04820	EG10703	CCU01_RS04820	pgk			GO-TERMS, PRODUCT-SYNONYMS, PRODUCT, GENE-NAME
CCU01_RS04825	EG10282			class II fructose-bisphosphate aldolase	fructose-bisphosphate aldolase class II	GO-TERMS, REACTIONS, PRODUCT-SYNONYMS, GENE-SYNONYMS, PRODUCT
CCU01_RS04830	EG11160			small-conductance mechanosensitive channel MscS	small conductance mechanosensitive channel MscS	GO-TERMS, REACTIONS, PRODUCT-SYNONYMS, GENE-SYNONYMS, PRODUCT
CCU01_RS04845	G7218	CCU01_RS04845	intS	DUF4102 domain-containing protein	CPS-53 (KpLE1) prophage; prophage CPS-53 integrase	GO-TERMS, PRODUCT-SYNONYMS, GENE-SYNONYMS, PRODUCT, GENE-NAME
CCU01_RS04915	EG11159			arginine exporter ArgO	L-arginine exporter	GO-TERMS, REACTIONS, PRODUCT-SYNONYMS, GENE-SYNONYMS, PRODUCT
CCU01_RS04930	G7517					GO-TERMS, PRODUCT-SYNONYMS, GENE-SYNONYMS, PRODUCT
CCU01_RS04935	G7516					GO-TERMS, PRODUCT-SYNONYMS, GENE-SYNONYMS
CCU01_RS04950	EG10490	CCU01_RS04950	argP	LysR family transcriptional regulator ArgP	DNA-binding transcriptional dual regulator ArgP	GO-TERMS, PRODUCT-SYNONYMS, GENE-SYNONYMS, PRODUCT, GENE-NAME
CCU01_RS04960	EG11443			ribose-5-phosphate isomerase RpiA	ribose-5-phosphate isomerase A	GO-TERMS, REACTIONS, PRODUCT-SYNONYMS, GENE-SYNONYMS, PRODUCT
CCU01_RS04965	EG10944	CCU01_RS04965	serA	D-3-phosphoglycerate dehydrogenase	phosphoglycerate dehydrogenase	GO-TERMS, REACTIONS, PRODUCT-SYNONYMS, PRODUCT, GENE-NAME
CCU01_RS04985	EG11158	CCU01_RS04985	fau	5-formyltetrahydrofolate cyclo-ligase	putative 5-formyltetrahydrofolate cyclo-ligase	GO-TERMS, PRODUCT-SYNONYMS, GENE-SYNONYMS, PRODUCT, GENE-NAME
CCU01_RS04995	EG12878					GO-TERMS, PRODUCT-SYNONYMS, GENE-SYNONYMS
CCU01_RS05005	EG10697					GO-TERMS, REACTIONS, PRODUCT-SYNONYMS
CCU01_RS05010	EG11324			2-octaprenyl-6-methoxyphenyl hydroxylase	2-octaprenyl-6-methoxyphenol 4-hydroxylase	GO-TERMS, COMPLEXES, REACTIONS, PRODUCT-SYNONYMS, GENE-SYNONYMS, PRODUCT
CCU01_RS05015	EG11333			FAD-dependent 2-octaprenylphenol hydroxylase	2-octaprenylphenol 6-hydroxylase	GO-TERMS, REACTIONS, PRODUCT-SYNONYMS, PRODUCT
CCU01_RS05025	EG11442			glycine cleavage system aminomethyltransferase GcvT	aminomethyltransferase	CPLX-RXNS, GO-TERMS, COMPLEXES, REACTIONS, PRODUCT-SYNONYMS, PRODUCT
CCU01_RS05030	EG10371			glycine cleavage system protein GcvH	glycine cleavage system H protein	GO-TERMS, REACTIONS, PRODUCT-SYNONYMS, GENE-SYNONYMS, PRODUCT
CCU01_RS05035	EG11810			aminomethyl-transferring glycine dehydrogenase	glycine decarboxylase	GO-TERMS, REACTIONS, PRODUCT-SYNONYMS, PRODUCT
CCU01_RS05040	G495	CCU01_RS05040	bglA	6-phospho-beta-glucosidase	6-phospho-beta-glucosidase A	GO-TERMS, REACTIONS, PRODUCT-SYNONYMS, GENE-SYNONYMS, PRODUCT, GENE-NAME
CCU01_RS05045	G7513	CCU01_RS05045	yqfB	ASCH domain-containing protein	N4-acetylcytidine amidohydrolase	GO-TERMS, REACTIONS, PRODUCT-SYNONYMS, PRODUCT, GENE-NAME
CCU01_RS05055	G7511			tRNA-modifying protein YgfZ	folate-binding protein	GO-TERMS, PRODUCT-SYNONYMS, GENE-SYNONYMS, PRODUCT
CCU01_RS05060	G7510			FAD assembly factor SdhE	FAD assembly factor	GO-TERMS, PRODUCT-SYNONYMS, GENE-SYNONYMS, PRODUCT
CCU01_RS05065	G7509	CCU01_RS05065	ygfX	toxin CptA	protein YgfX	GO-TERMS, PRODUCT-SYNONYMS, GENE-SYNONYMS, PRODUCT, GENE-NAME
CCU01_RS05075	EG11071	CCU01_RS05075	xerD	tyrosine recombinase XerD	site-specific recombinase	GO-TERMS, COMPLEXES, PRODUCT-SYNONYMS, GENE-SYNONYMS, PRODUCT, GENE-NAME
CCU01_RS05080	EG11070			bifunctional protein-disulfide isomerase/oxidoreductase DsbC	protein disulfide isomerase DsbC	GO-TERMS, REACTIONS, PRODUCT-SYNONYMS, GENE-SYNONYMS, PRODUCT
CCU01_RS05085	EG10830			single-stranded-DNA-specific exonuclease RecJ	ssDNA-specific exonuclease RecJ	GO-TERMS, REACTIONS, PRODUCT-SYNONYMS, PRODUCT
CCU01_RS05090	EG10762			peptide chain release factor 2	peptide chain release factor RF2	GO-TERMS, PRODUCT-SYNONYMS, GENE-SYNONYMS, PRODUCT
CCU01_RS05095	EG10552			lysine--tRNA ligase	lysine--tRNA ligase, constitutive	GO-TERMS, REACTIONS, PRODUCT-SYNONYMS, GENE-SYNONYMS, PRODUCT
CCU01_RS05100	G7508	CCU01_RS05100	idi			GO-TERMS, REACTIONS, PRODUCT-SYNONYMS, GENE-SYNONYMS, PRODUCT, GENE-NAME
CCU01_RS05115	G7507	CCU01_RS05115	uacT	purine permease	urate:H+ symporter	GO-TERMS, REACTIONS, PRODUCT-SYNONYMS, GENE-SYNONYMS, PRODUCT, GENE-NAME
CCU01_RS05130	G7503	CCU01_RS05130	ghxQ	NCS2 family permease	guanine/hypoxanthine transporter GhxQ	GO-TERMS, REACTIONS, PRODUCT-SYNONYMS, GENE-SYNONYMS, PRODUCT, GENE-NAME
CCU01_RS05135	G7502					GO-TERMS, REACTIONS, PRODUCT-SYNONYMS, GENE-SYNONYMS, PRODUCT
CCU01_RS05140	G7501			xanthine/proton symporter XanQ	xanthine:H+ symporter XanQ	GO-TERMS, REACTIONS, PRODUCT-SYNONYMS, GENE-SYNONYMS, PRODUCT
CCU01_RS05165	G7496					GO-TERMS, PRODUCT-SYNONYMS, GENE-SYNONYMS
CCU01_RS05185	G7492	hydA	hyuA	dihydropyrimidinase	phenylhydantoinase	GO-TERMS, REACTIONS, PRODUCT-SYNONYMS, GENE-SYNONYMS, PRODUCT, GENE-NAME
CCU01_RS05195	G7490	dpaL	ygeX	diaminopropionate ammonia-lyase	2,3-diaminopropionate ammonia-lyase	GO-TERMS, REACTIONS, PRODUCT-SYNONYMS, PRODUCT, GENE-NAME
CCU01_RS05210	G7487			xanthine dehydrogenase iron sulfur-binding subunit XdhC	putative xanthine dehydrogenase iron-sulfur-binding subunit XdhC	CPLX-RXNS, GO-TERMS, COMPLEXES, PRODUCT-SYNONYMS, GENE-SYNONYMS, PRODUCT
CCU01_RS05215	G7486			xanthine dehydrogenase FAD-binding subunit XdhB	putative xanthine dehydrogenase FAD-binding subunit XdhB	GO-TERMS, PRODUCT-SYNONYMS, GENE-SYNONYMS, PRODUCT
CCU01_RS05220	G7485			xanthine dehydrogenase molybdenum-binding subunit XdhA	putative xanthine dehydrogenase molybdenum-binding subunit XdhA	GO-TERMS, PRODUCT-SYNONYMS, GENE-SYNONYMS, PRODUCT
CCU01_RS05285	G7464	CCU01_RS05285	yqeF	acetyl-CoA C-acetyltransferase	putative acyltransferase	GO-TERMS, REACTIONS, PRODUCT-SYNONYMS, PRODUCT, GENE-NAME
CCU01_RS05290	G7463					GO-TERMS, REACTIONS, PRODUCT-SYNONYMS, GENE-SYNONYMS
CCU01_RS05295	EG12361			2-dehydro-3-deoxy-D-gluconate 5-dehydrogenase KduD	putative 2-keto-3-deoxy-D-gluconate dehydrogenase	GO-TERMS, REACTIONS, PRODUCT-SYNONYMS, GENE-SYNONYMS, PRODUCT
CCU01_RS05300	EG10056	CCU01_RS05300	araE	sugar porter family MFS transporter	arabinose:H+ symporter	GO-TERMS, REACTIONS, PRODUCT-SYNONYMS, PRODUCT, GENE-NAME
CCU01_RS05305	EG11157	CCU01_RS05305	ygeA	aspartate/glutamate racemase	amino acid racemase YgeA	GO-TERMS, REACTIONS, PRODUCT-SYNONYMS, PRODUCT, GENE-NAME
CCU01_RS05310	EG10551	CCU01_RS05310	lysR	LysR family transcriptional regulator	DNA-binding transcriptional dual regulator LysR	GO-TERMS, PRODUCT-SYNONYMS, PRODUCT, GENE-NAME
CCU01_RS05315	EG10549					GO-TERMS, PRODUCT-SYNONYMS
CCU01_RS05320	EG10364			HTH-type transcriptional regulator GalR	DNA-binding transcriptional dual regulator GalR	GO-TERMS, PRODUCT-SYNONYMS, GENE-SYNONYMS, PRODUCT
CCU01_RS05330	EG11679	CCU01_RS05330	aas	bifunctional acyl-ACP--phospholipid O-acyltransferase/long-chain-fatty-acid--ACP ligase	fused 2-acylglycerophospho-ethanolamine acyltransferase/acyl-acyl carrier protein synthetase	GO-TERMS, REACTIONS, PRODUCT-SYNONYMS, PRODUCT, GENE-NAME
CCU01_RS05335	EG12455			lysophospholipid transporter LplT	lysophospholipid transporter	GO-TERMS, REACTIONS, PRODUCT-SYNONYMS, GENE-SYNONYMS, PRODUCT
CCU01_RS05355	EG10624			DNA mismatch repair endonuclease MutH	DNA mismatch repair protein MutH	CPLX-RXNS, GO-TERMS, COMPLEXES, PRODUCT-SYNONYMS, GENE-SYNONYMS, PRODUCT
CCU01_RS05365	G7459					GO-TERMS, REACTIONS, PRODUCT-SYNONYMS, GENE-SYNONYMS
CCU01_RS05375	EG12128	CCU01_RS05375	lgt	prolipoprotein diacylglyceryl transferase	phosphatidylglycerol--prolipoprotein diacylglyceryl transferase	GO-TERMS, REACTIONS, PRODUCT-SYNONYMS, GENE-SYNONYMS, PRODUCT, GENE-NAME
CCU01_RS05380	EG11002					GO-TERMS, PRODUCT-SYNONYMS
CCU01_RS05405	EG10825			exodeoxyribonuclease V subunit gamma	exodeoxyribonuclease V subunit RecC	CPLX-RXNS, GO-TERMS, COMPLEXES, PRODUCT-SYNONYMS, PRODUCT
CCU01_RS05410	EG10786	CCU01_RS05410	ptrA	pitrilysin	protease 3	GO-TERMS, REACTIONS, PRODUCT-SYNONYMS, GENE-SYNONYMS, PRODUCT, GENE-NAME
CCU01_RS05415	EG10824			exodeoxyribonuclease V subunit beta	exodeoxyribonuclease V subunit RecB	GO-TERMS, REACTIONS, PRODUCT-SYNONYMS, GENE-SYNONYMS, PRODUCT
CCU01_RS05420	EG10826			exodeoxyribonuclease V subunit alpha	exodeoxyribonuclease V subunit RecD	GO-TERMS, REACTIONS, PRODUCT-SYNONYMS, GENE-SYNONYMS, PRODUCT
CCU01_RS05425	EG10063	CCU01_RS05425	argA	amino-acid N-acetyltransferase	N-acetylglutamate synthase	GO-TERMS, REACTIONS, PRODUCT-SYNONYMS, GENE-SYNONYMS, PRODUCT, GENE-NAME
CCU01_RS05430	G7458	CCU01_RS05430	amiC	N-acetylmuramoyl-L-alanine amidase	N-acetylmuramoyl-L-alanine amidase C	GO-TERMS, REACTIONS, PRODUCT-SYNONYMS, GENE-SYNONYMS, PRODUCT, GENE-NAME
CCU01_RS05450	G7457			murein transglycosylase A	membrane-bound lytic murein transglycosylase A	GO-TERMS, REACTIONS, PRODUCT-SYNONYMS, GENE-SYNONYMS, PRODUCT
CCU01_RS05455	G7456			tRNA cyclic N6-threonylcarbamoyladenosine(37) synthase TcdA	tRNA threonylcarbamoyladenosine dehydratase	GO-TERMS, REACTIONS, PRODUCT-SYNONYMS, GENE-SYNONYMS, PRODUCT
CCU01_RS05460	G7455			cysteine desulfurase sulfur acceptor subunit CsdE	sulfur acceptor protein CsdE	GO-TERMS, PRODUCT-SYNONYMS, GENE-SYNONYMS, PRODUCT
CCU01_RS05465	G7454			cysteine desulfurase CsdA	cysteine sulfinate desulfinase	GO-TERMS, REACTIONS, PRODUCT-SYNONYMS, GENE-SYNONYMS, PRODUCT
CCU01_RS05475	EG11795			transcriptional regulator GcvA	DNA-binding transcriptional dual regulator GcvA	GO-TERMS, PRODUCT-SYNONYMS, PRODUCT
CCU01_RS05485	EG11794			23S rRNA (cytidine(2498)-2'-O)-methyltransferase RlmM	23S rRNA 2'-O-ribose C2498 methyltransferase	GO-TERMS, REACTIONS, PRODUCT-SYNONYMS, GENE-SYNONYMS, PRODUCT
CCU01_RS05490	EG10353			L-fucose operon activator	DNA-binding transcriptional activator FucR	GO-TERMS, PRODUCT-SYNONYMS, PRODUCT
CCU01_RS05495	EG10355					GO-TERMS, REACTIONS, PRODUCT-SYNONYMS
CCU01_RS05500	EG10350					GO-TERMS, REACTIONS, PRODUCT-SYNONYMS
CCU01_RS05505	EG10349					GO-TERMS, REACTIONS, PRODUCT-SYNONYMS
CCU01_RS05510	EG10352	CCU01_RS05510	fucP	L-fucose-proton symporter	L-fucose:H+ symporter	GO-TERMS, REACTIONS, PRODUCT-SYNONYMS, PRODUCT, GENE-NAME
CCU01_RS05515	EG10348					GO-TERMS, REACTIONS, PRODUCT-SYNONYMS, GENE-SYNONYMS
CCU01_RS05520	EG10351			lactaldehyde reductase	L-1,2-propanediol oxidoreductase	GO-TERMS, REACTIONS, PRODUCT-SYNONYMS, PRODUCT
CCU01_RS05525	EG12372	xni	ygdG	flap endonuclease Xni	flap endonuclease	GO-TERMS, PRODUCT-SYNONYMS, GENE-SYNONYMS, PRODUCT, GENE-NAME
CCU01_RS05530	EG11623	CCU01_RS05530	sdaB	L-serine ammonia-lyase	L-serine deaminase II	GO-TERMS, REACTIONS, PRODUCT-SYNONYMS, PRODUCT, GENE-NAME
CCU01_RS05535	EG12142	CCU01_RS05535	sdaC	HAAAP family serine/threonine permease	L-serine:H+ symporter SdaC	GO-TERMS, REACTIONS, PRODUCT-SYNONYMS, GENE-SYNONYMS, PRODUCT, GENE-NAME
CCU01_RS05540	EG12373					GO-TERMS, REACTIONS, PRODUCT-SYNONYMS, GENE-SYNONYMS
CCU01_RS05545	G7452			NADPH-dependent 7-cyano-7-deazaguanine reductase QueF	7-cyano-7-deazaguanine reductase	GO-TERMS, REACTIONS, PRODUCT-SYNONYMS, GENE-SYNONYMS, PRODUCT
CCU01_RS05550	G7451	CCU01_RS05550	syd			GO-TERMS, PRODUCT-SYNONYMS, GENE-SYNONYMS, GENE-NAME
CCU01_RS05560	G7449			tRNA pseudouridine(65) synthase TruC	tRNA pseudouridine65 synthase	GO-TERMS, REACTIONS, PRODUCT-SYNONYMS, GENE-SYNONYMS, PRODUCT
CCU01_RS05570	G7447	CCU01_RS05570	gudP	MFS transporter	galactarate/D-glucarate transporter GudP	GO-TERMS, REACTIONS, PRODUCT-SYNONYMS, GENE-SYNONYMS, PRODUCT, GENE-NAME
CCU01_RS05580	G7445			glucarate dehydratase	D-glucarate dehydratase	GO-TERMS, REACTIONS, PRODUCT-SYNONYMS, GENE-SYNONYMS, PRODUCT
CCU01_RS05585	EG11367			two-component sensor histidine kinase BarA	sensor histidine kinase BarA	GO-TERMS, REACTIONS, PRODUCT-SYNONYMS, GENE-SYNONYMS, PRODUCT
CCU01_RS05590	EG11247			23S rRNA (uracil(1939)-C(5))-methyltransferase RlmD	23S rRNA m5U1939 methyltransferase	GO-TERMS, REACTIONS, PRODUCT-SYNONYMS, GENE-SYNONYMS, PRODUCT
CCU01_RS05595	EG10835	CCU01_RS05595	relA	GTP pyrophosphokinase	GDP/GTP pyrophosphokinase	GO-TERMS, REACTIONS, PRODUCT-SYNONYMS, GENE-SYNONYMS, PRODUCT, GENE-NAME
CCU01_RS05600	EG10571			type II toxin-antitoxin system antitoxin MazE	antitoxin of the MazF-MazE toxin-antitoxin system MazE	GO-TERMS, COMPLEXES, PRODUCT-SYNONYMS, GENE-SYNONYMS, PRODUCT
CCU01_RS05605	EG11249			endoribonuclease MazF	endoribonuclease toxin MazF	GO-TERMS, PRODUCT-SYNONYMS, GENE-SYNONYMS, PRODUCT
CCU01_RS05610	EG10572					GO-TERMS, PRODUCT-SYNONYMS
CCU01_RS05615	EG10810			CTP synthase (glutamine hydrolyzing)	CTP synthetase	GO-TERMS, REACTIONS, PRODUCT-SYNONYMS, PRODUCT
CCU01_RS05620	EG10258	CCU01_RS05620	eno	phosphopyruvate hydratase	enolase	GO-TERMS, REACTIONS, PRODUCT-SYNONYMS, PRODUCT, GENE-NAME
CCU01_RS05700	G7431			6-carboxytetrahydropterin synthase QueD	6-carboxy-5,6,7,8-tetrahydropterin synthase	GO-TERMS, REACTIONS, PRODUCT-SYNONYMS, GENE-SYNONYMS, PRODUCT
CCU01_RS05705	EG10191			NADPH-dependent assimilatory sulfite reductase flavoprotein subunit	sulfite reductase, flavoprotein subunit	CPLX-RXNS, GO-TERMS, COMPLEXES, REACTIONS, PRODUCT-SYNONYMS, PRODUCT
CCU01_RS05710	EG10190			assimilatory sulfite reductase (NADPH) hemoprotein subunit	sulfite reductase, hemoprotein subunit	GO-TERMS, PRODUCT-SYNONYMS, PRODUCT
CCU01_RS05715	EG10189					GO-TERMS, PRODUCT-SYNONYMS
CCU01_RS05725	EG12634	CCU01_RS05725	cas3	CRISPR-associated helicase/endonuclease Cas3	CRISPR-associated endonuclease/helicase Cas3	GO-TERMS, PRODUCT-SYNONYMS, GENE-SYNONYMS, PRODUCT, GENE-NAME
CCU01_RS05730	G7430	CCU01_RS05730	casA	type I-E CRISPR-associated protein Cse1/CasA	type I-E CRISPR system Cascade subunit CasA	CPLX-RXNS, GO-TERMS, COMPLEXES, PRODUCT-SYNONYMS, GENE-SYNONYMS, PRODUCT, GENE-NAME
CCU01_RS05735	G7429			type I-E CRISPR-associated protein Cse2/CasB	type I-E CRISPR system Cascade subunit CasB	GO-TERMS, PRODUCT-SYNONYMS, GENE-SYNONYMS, PRODUCT
CCU01_RS05740	G7428	cas7e	casC	type I-E CRISPR-associated protein Cas7/Cse4/CasC	type I-E CRISPR system Cascade subunit CasC	GO-TERMS, PRODUCT-SYNONYMS, GENE-SYNONYMS, PRODUCT, GENE-NAME
CCU01_RS05745	G7427	cas5e	casD	type I-E CRISPR-associated protein Cas5/CasD	type I-E CRISPR system Cascade subunit CasD	GO-TERMS, PRODUCT-SYNONYMS, GENE-SYNONYMS, PRODUCT, GENE-NAME
CCU01_RS05750	G7426	cas6e	casE	type I-E CRISPR-associated protein Cas6/Cse3/CasE	pre-CRISPR RNA endonuclease	GO-TERMS, PRODUCT-SYNONYMS, GENE-SYNONYMS, PRODUCT, GENE-NAME
CCU01_RS05755	G7425	cas1e	cas1	type I-E CRISPR-associated endonuclease Cas1	multifunctional nuclease Cas1	GO-TERMS, COMPLEXES, PRODUCT-SYNONYMS, GENE-SYNONYMS, PRODUCT, GENE-NAME
CCU01_RS05760	EG12845	CCU01_RS05760	cas2	type I-E CRISPR-associated endoribonuclease Cas2	CRISPR-associated endoribonuclease Cas2	GO-TERMS, PRODUCT-SYNONYMS, GENE-SYNONYMS, PRODUCT, GENE-NAME
CCU01_RS05765	EG10488	CCU01_RS05765	iap	aminopeptidase	alkaline phosphatase isozyme conversion protein	GO-TERMS, REACTIONS, PRODUCT-SYNONYMS, PRODUCT, GENE-NAME
CCU01_RS05770	EG10186	CCU01_RS05770	cysD	sulfate adenylyltransferase subunit CysD	sulfate adenylyltransferase subunit 2	CPLX-RXNS, GO-TERMS, PRODUCT-SYNONYMS, PRODUCT, GENE-NAME
CCU01_RS05775	EG10194			sulfate adenylyltransferase subunit CysN	sulfate adenylyltransferase subunit 1	GO-TERMS, PRODUCT-SYNONYMS, PRODUCT
CCU01_RS05780	EG10185					GO-TERMS, PRODUCT-SYNONYMS
CCU01_RS05790	G7424					GO-TERMS, COMPLEXES, PRODUCT-SYNONYMS, GENE-SYNONYMS
CCU01_RS05795	G7423					GO-TERMS, REACTIONS, PRODUCT-SYNONYMS, GENE-SYNONYMS, PRODUCT
CCU01_RS05800	EG11816					GO-TERMS, REACTIONS, PRODUCT-SYNONYMS, GENE-SYNONYMS, PRODUCT
CCU01_RS05805	G7422			tRNA pseudouridine(13) synthase TruD	tRNA pseudouridine13 synthase	GO-TERMS, REACTIONS, PRODUCT-SYNONYMS, GENE-SYNONYMS, PRODUCT
CCU01_RS05810	EG11817	surE	umpG	5'/3'-nucleotidase SurE	broad specificity 5'(3')-nucleotidase and polyphosphatase	GO-TERMS, REACTIONS, PRODUCT-SYNONYMS, GENE-SYNONYMS, PRODUCT, GENE-NAME
CCU01_RS05815	EG10689			protein-L-isoaspartate O-methyltransferase	L-isoaspartate protein carboxylmethyltransferase type II	GO-TERMS, REACTIONS, PRODUCT-SYNONYMS, PRODUCT
CCU01_RS05825	EG10510			RNA polymerase sigma factor RpoS	RNA polymerase, sigma S (sigma 38) factor	GO-TERMS, COMPLEXES, PRODUCT-SYNONYMS, GENE-SYNONYMS, PRODUCT
CCU01_RS05850	G7415			protein-serine/threonine phosphatase	phosphoprotein phosphatase 2	GO-TERMS, REACTIONS, PRODUCT-SYNONYMS, GENE-SYNONYMS, PRODUCT
CCU01_RS05855	EG10625					GO-TERMS, PRODUCT-SYNONYMS, GENE-SYNONYMS
CCU01_RS05870	EG10301	flhA	fhlA	formate hydrogenlyase transcriptional activator FlhA	DNA-binding transcriptional activator FhlA	GO-TERMS, REACTIONS, PRODUCT-SYNONYMS, GENE-SYNONYMS, PRODUCT, GENE-NAME
CCU01_RS05875	EG10487			hydrogenase maturation carbamoyl dehydratase HypE	hydrogenase maturation protein, carbamoyl dehydratase	GO-TERMS, REACTIONS, PRODUCT-SYNONYMS, GENE-SYNONYMS, PRODUCT
CCU01_RS05880	EG10486			hydrogenase formation protein HypD	Fe-(CN)2CO cofactor assembly scaffold protein HypD	GO-TERMS, COMPLEXES, PRODUCT-SYNONYMS, GENE-SYNONYMS, PRODUCT
CCU01_RS05885	EG10485					GO-TERMS, REACTIONS, PRODUCT-SYNONYMS
CCU01_RS05890	EG10484			hydrogenase nickel incorporation protein HypB	hydrogenase isoenzymes nickel incorporation protein HypB	GO-TERMS, COMPLEXES, REACTIONS, PRODUCT-SYNONYMS, GENE-SYNONYMS, PRODUCT
CCU01_RS05895	EG10483			hydrogenase maturation nickel metallochaperone HypA	hydrogenase 3 nickel incorporation protein HypA	GO-TERMS, PRODUCT-SYNONYMS, PRODUCT
CCU01_RS05900	EG10474	CCU01_RS05900	hycA	formate hydrogenlyase regulator HycA	regulator of the transcriptional regulator FhlA	GO-TERMS, PRODUCT-SYNONYMS, GENE-SYNONYMS, PRODUCT, GENE-NAME
CCU01_RS05905	EG10475	CCU01_RS05905	hycB	4Fe-4S dicluster domain-containing protein	formate hydrogenlyase subunit HycB	CPLX-RXNS, GO-TERMS, COMPLEXES, PRODUCT-SYNONYMS, GENE-SYNONYMS, PRODUCT, GENE-NAME
CCU01_RS05910	EG10476			formate hydrogenlyase subunit 3	formate hydrogenlyase subunit HycC	GO-TERMS, COMPLEXES, PRODUCT-SYNONYMS, GENE-SYNONYMS, PRODUCT
CCU01_RS05915	EG10477					GO-TERMS, PRODUCT-SYNONYMS, GENE-SYNONYMS
CCU01_RS05920	EG10478	CCU01_RS05920	hycE	hydrogenase large subunit	formate hydrogenlyase subunit HycE	GO-TERMS, PRODUCT-SYNONYMS, GENE-SYNONYMS, PRODUCT, GENE-NAME
CCU01_RS05925	EG10479					PRODUCT-SYNONYMS, GENE-SYNONYMS
CCU01_RS05930	EG10480					GO-TERMS, PRODUCT-SYNONYMS, GENE-SYNONYMS
CCU01_RS05935	EG10481			formate hydrogenlyase maturation protein HycH	formate hydrogenlyase assembly protein	GO-TERMS, PRODUCT-SYNONYMS, GENE-SYNONYMS, PRODUCT
CCU01_RS05940	G7414			hydrogenase maturation peptidase HycI	hydrogenase 3 maturation protease	GO-TERMS, REACTIONS, PRODUCT-SYNONYMS, PRODUCT
CCU01_RS05960	EG10085	CCU01_RS05960	ascB	6-phospho-beta-glucosidase	6-phospho-beta-glucosidase AscB	GO-TERMS, REACTIONS, PRODUCT-SYNONYMS, GENE-SYNONYMS, PRODUCT, GENE-NAME
CCU01_RS05965	EG10086			PTS cellobiose/arbutin/salicin transporter subunit IIBC	beta-glucoside specific PTS enzyme IIBC component	GO-TERMS, REACTIONS, PRODUCT-SYNONYMS, GENE-SYNONYMS, PRODUCT
CCU01_RS05970	EG10087	CCU01_RS05970	ascG	LacI family DNA-binding transcriptional regulator	DNA-binding transcriptional repressor AscG	GO-TERMS, PRODUCT-SYNONYMS, GENE-SYNONYMS, PRODUCT, GENE-NAME
CCU01_RS05975	EG11552			electron transport protein HydN	putative electron transport protein HydN	GO-TERMS, PRODUCT-SYNONYMS, PRODUCT
CCU01_RS05980	EG11551			carbamoyltransferase HypF	carbamoyl--[HypE] ligase	GO-TERMS, REACTIONS, PRODUCT-SYNONYMS, GENE-SYNONYMS, PRODUCT
CCU01_RS05985	EG12450			NADH:flavorubredoxin reductase NorW	NorW	GO-TERMS, REACTIONS, PRODUCT-SYNONYMS, GENE-SYNONYMS, PRODUCT
CCU01_RS05990	G7413					GO-TERMS, REACTIONS, PRODUCT-SYNONYMS, GENE-SYNONYMS
CCU01_RS05995	EG12108			nitric oxide reductase transcriptional regulator NorR	DNA-binding transcriptional dual regulator NorR	GO-TERMS, PRODUCT-SYNONYMS, GENE-SYNONYMS, PRODUCT
CCU01_RS06000	EG10973			arabinose-5-phosphate isomerase GutQ	D-arabinose 5-phosphate isomerase GutQ	GO-TERMS, REACTIONS, PRODUCT-SYNONYMS, GENE-SYNONYMS, PRODUCT
CCU01_RS06005	EG10974			glucitol operon DNA-binding transcriptional repressor SrlR	DNA-binding transcriptional repressor SrlR	GO-TERMS, PRODUCT-SYNONYMS, PRODUCT
CCU01_RS06010	EG10972			transcriptional regulator GutM	DNA-binding transcriptional activator GutM	GO-TERMS, PRODUCT-SYNONYMS, GENE-SYNONYMS, PRODUCT
CCU01_RS06015	EG10971			sorbitol-6-phosphate dehydrogenase	sorbitol-6-phosphate 2-dehydrogenase	GO-TERMS, REACTIONS, PRODUCT-SYNONYMS, GENE-SYNONYMS, PRODUCT
CCU01_RS06020	EG10970			PTS glucitol/sorbitol transporter subunit IIA	sorbitol-specific PTS enzyme IIA component	CPLX-RXNS, GO-TERMS, COMPLEXES, PRODUCT-SYNONYMS, PRODUCT
CCU01_RS06025	EG10969			PTS glucitol/sorbitol transporter subunit IIB	sorbitol-specific PTS enzyme IIBC1 component	GO-TERMS, PRODUCT-SYNONYMS, GENE-SYNONYMS, PRODUCT
CCU01_RS06030	G8210			PTS glucitol/sorbitol transporter subunit IIC	sorbitol-specific PTS enzyme IIC2 component	GO-TERMS, PRODUCT-SYNONYMS, GENE-SYNONYMS, PRODUCT
CCU01_RS06035	G7410			lytic murein transglycosylase B	membrane-bound lytic murein transglycosylase B	GO-TERMS, REACTIONS, PRODUCT-SYNONYMS, GENE-SYNONYMS, PRODUCT
CCU01_RS06040	G7409			nicotinamide-nucleotide amidase	NMN aminohydrolase	GO-TERMS, REACTIONS, PRODUCT-SYNONYMS, GENE-SYNONYMS, PRODUCT
CCU01_RS06045	EG10823			recombinase RecA	DNA recombination/repair protein RecA	GO-TERMS, REACTIONS, PRODUCT-SYNONYMS, GENE-SYNONYMS, PRODUCT
CCU01_RS06050	EG12080			recombination regulator RecX	RecA inhibitor RecX	GO-TERMS, PRODUCT-SYNONYMS, GENE-SYNONYMS, PRODUCT
CCU01_RS06055	EG10034			alanine--tRNA ligase	alanine--tRNA ligase/DNA-binding transcriptional repressor	GO-TERMS, REACTIONS, PRODUCT-SYNONYMS, GENE-SYNONYMS, PRODUCT
CCU01_RS06090	G7408			fructose-1-phosphate/6-phosphogluconate phosphatase	fructose-1-phosphate phosphatase YqaB	GO-TERMS, REACTIONS, PRODUCT-SYNONYMS, PRODUCT
CCU01_RS06100	EG10418					GO-TERMS, REACTIONS, PRODUCT-SYNONYMS, GENE-SYNONYMS, PRODUCT
CCU01_RS06105	EG12712					GO-TERMS, REACTIONS, PRODUCT-SYNONYMS, GENE-SYNONYMS, PRODUCT
CCU01_RS06120	EG11439			multidrug efflux MFS transporter permease subunit EmrB	multidrug efflux pump membrane subunit EmrB	CPLX-RXNS, GO-TERMS, COMPLEXES, PRODUCT-SYNONYMS, PRODUCT
CCU01_RS06125	EG11354			multidrug efflux MFS transporter periplasmic adaptor subunit EmrA	multidrug efflux pump membrane fusion protein EmrA	GO-TERMS, PRODUCT-SYNONYMS, PRODUCT
CCU01_RS06130	EG10603	emrR	mprA	multidrug efflux transporter EmrAB transcriptional repressor EmrR	DNA-binding transcriptional repressor MprA	GO-TERMS, PRODUCT-SYNONYMS, GENE-SYNONYMS, PRODUCT, GENE-NAME
CCU01_RS06135	G7406			L-valine transporter subunit YgaH	L-valine exporter, YgaH component	CPLX-RXNS, GO-TERMS, COMPLEXES, REACTIONS, PRODUCT-SYNONYMS, PRODUCT
CCU01_RS06140	G7405	CCU01_RS06140	ygaZ	AzlC family ABC transporter permease	L-valine exporter, YgaZ component	GO-TERMS, PRODUCT-SYNONYMS, PRODUCT, GENE-NAME
CCU01_RS06150	EG10773	CCU01_RS06150	proX	proline/glycine betaine ABC transporter substrate-binding protein ProX	glycine betaine ABC transporter periplasmic binding protein ProX	CPLX-RXNS, GO-TERMS, COMPLEXES, REACTIONS, PRODUCT-SYNONYMS, GENE-SYNONYMS, PRODUCT, GENE-NAME
CCU01_RS06155	EG10772	CCU01_RS06155	proW	glycine betaine/L-proline ABC transporter permease ProW	glycine betaine ABC transporter membrane subunit ProW	GO-TERMS, COMPLEXES, PRODUCT-SYNONYMS, GENE-SYNONYMS, PRODUCT, GENE-NAME
CCU01_RS06160	EG10771			glycine betaine/L-proline ABC transporter ATP-binding protein ProV	glycine betaine ABC transporter ATP binding subunit ProV	GO-TERMS, PRODUCT-SYNONYMS, GENE-SYNONYMS, PRODUCT
CCU01_RS06165	EG12381			class 1b ribonucleoside-diphosphate reductase subunit beta	ribonucleoside-diphosphate reductase 2 subunit beta	CPLX-RXNS, GO-TERMS, COMPLEXES, PRODUCT-SYNONYMS, GENE-SYNONYMS, PRODUCT
CCU01_RS06170	EG20257			class 1b ribonucleoside-diphosphate reductase subunit alpha	ribonucleoside-diphosphate reductase 2 subunit alpha	GO-TERMS, PRODUCT-SYNONYMS, PRODUCT
CCU01_RS06175	G7402			class Ib ribonucleoside-diphosphate reductase assembly flavoprotein NrdI	dimanganese-tyrosyl radical cofactor maintenance flavodoxin NrdI	GO-TERMS, PRODUCT-SYNONYMS, GENE-SYNONYMS, PRODUCT
CCU01_RS06180	G7401			glutaredoxin-like protein NrdH	glutaredoxin-like protein	GO-TERMS, PRODUCT-SYNONYMS, GENE-SYNONYMS, PRODUCT
CCU01_RS06210	G7399			L-alanine exporter AlaE	L-alanine exporter	GO-TERMS, REACTIONS, PRODUCT-SYNONYMS, GENE-SYNONYMS, PRODUCT
CCU01_RS06215	EG11554			DNA-binding protein StpA	DNA-binding transcriptional repressor StpA with RNA chaperone activity	GO-TERMS, PRODUCT-SYNONYMS, GENE-SYNONYMS, PRODUCT
CCU01_RS06220	G7398					GO-TERMS, REACTIONS, PRODUCT-SYNONYMS
CCU01_RS06225	G7397	CCU01_RS06225	ygaV	helix-turn-helix transcriptional regulator	putative DNA-binding transcriptional regulator YgaV	GO-TERMS, PRODUCT-SYNONYMS, PRODUCT, GENE-NAME
CCU01_RS06235	G7395			potassium binding protein Kbp	K+ binding protein	GO-TERMS, PRODUCT-SYNONYMS, GENE-SYNONYMS, PRODUCT
CCU01_RS06240	EG12386	csiR	glaR	DNA-binding transcriptional regulator CsiR	DNA-binding transcriptional repressor GlaR	GO-TERMS, PRODUCT-SYNONYMS, GENE-SYNONYMS, PRODUCT, GENE-NAME
CCU01_RS06245	EG11330			GABA permease	4-aminobutanoate:H+ symporter	GO-TERMS, REACTIONS, PRODUCT-SYNONYMS, PRODUCT
CCU01_RS06250	EG10361			4-aminobutyrate--2-oxoglutarate transaminase	4-aminobutyrate aminotransferase GabT	GO-TERMS, REACTIONS, PRODUCT-SYNONYMS, PRODUCT
CCU01_RS06255	EG11329			NADP-dependent succinate-semialdehyde dehydrogenase	succinate-semialdehyde dehydrogenase (NADP+) GabD	GO-TERMS, REACTIONS, PRODUCT-SYNONYMS, PRODUCT
CCU01_RS06260	EG12387	lhgO	lhgD	L-2-hydroxyglutarate oxidase	L-2-hydroxyglutarate dehydrogenase	GO-TERMS, REACTIONS, PRODUCT-SYNONYMS, GENE-SYNONYMS, PRODUCT, GENE-NAME
CCU01_RS06265	G7394	csiD	glaH	carbon starvation induced protein CsiD	glutarate hydroxylase GlaH	GO-TERMS, REACTIONS, PRODUCT-SYNONYMS, GENE-SYNONYMS, PRODUCT, GENE-NAME
CCU01_RS06580	EG11782			SsrA-binding protein SmpB	SsrA-binding protein	GO-TERMS, PRODUCT-SYNONYMS, GENE-SYNONYMS, PRODUCT
CCU01_RS06585	G7358			type II toxin-antitoxin system toxin RatA	ribosome association toxin RatA	GO-TERMS, PRODUCT-SYNONYMS, GENE-SYNONYMS, PRODUCT
CCU01_RS06595	EG10952					GO-TERMS, PRODUCT-SYNONYMS, GENE-SYNONYMS
CCU01_RS06600	EG10831					GO-TERMS, PRODUCT-SYNONYMS, GENE-SYNONYMS
CCU01_RS06605	EG12192			NAD(+) kinase	NAD kinase	GO-TERMS, REACTIONS, PRODUCT-SYNONYMS, GENE-SYNONYMS, PRODUCT
CCU01_RS06610	EG10416					GO-TERMS, REACTIONS, PRODUCT-SYNONYMS
CCU01_RS06635	EG11153					GO-TERMS, PRODUCT-SYNONYMS, GENE-SYNONYMS
CCU01_RS06640	EG11023			tRNA (guanosine(37)-N1)-methyltransferase TrmD	tRNA m1G37 methyltransferase	GO-TERMS, REACTIONS, PRODUCT-SYNONYMS, PRODUCT
CCU01_RS06655	EG12880					GO-TERMS, REACTIONS, PRODUCT-SYNONYMS, GENE-SYNONYMS
CCU01_RS06660	G7354	CCU01_RS06660	yfiR	YfiR family protein	DUF4154 domain-containing protein YfiR	GO-TERMS, PRODUCT-SYNONYMS, PRODUCT, GENE-NAME
CCU01_RS06670	EG10078			3-deoxy-7-phosphoheptulonate synthase AroF	3-deoxy-7-phosphoheptulonate synthase, Tyr-sensitive	GO-TERMS, REACTIONS, PRODUCT-SYNONYMS, PRODUCT
CCU01_RS06675	EG11039			bifunctional chorismate mutase/prephenate dehydrogenase	fused chorismate mutase/prephenate dehydrogenase	GO-TERMS, REACTIONS, PRODUCT-SYNONYMS, PRODUCT
CCU01_RS06680	EG10707			bifunctional chorismate mutase/prephenate dehydratase	fused chorismate mutase/prephenate dehydratase	GO-TERMS, REACTIONS, PRODUCT-SYNONYMS, PRODUCT
CCU01_RS06690	EG11151			ribosome-associated translation inhibitor RaiA	ribosome-associated inhibitor A	GO-TERMS, PRODUCT-SYNONYMS, GENE-SYNONYMS, PRODUCT
CCU01_RS06695	G7352					GO-TERMS, PRODUCT-SYNONYMS, GENE-SYNONYMS
CCU01_RS06700	EG12098			23S rRNA pseudouridine(1911/1915/1917) synthase RluD	23S rRNA pseudouridine1911/1915/1917 synthase	GO-TERMS, REACTIONS, PRODUCT-SYNONYMS, GENE-SYNONYMS, PRODUCT
CCU01_RS06705	EG12097			polyphenol oxidase	polyphenol oxidase YfiH	GO-TERMS, PRODUCT-SYNONYMS, GENE-SYNONYMS, PRODUCT
CCU01_RS06745	EG10781			CDP-diacylglycerol--serine O-phosphatidyltransferase	phosphatidylserine synthase	GO-TERMS, REACTIONS, PRODUCT-SYNONYMS, GENE-SYNONYMS, PRODUCT
CCU01_RS06750	G7350	pat	patZ	protein lysine acetyltransferase	peptidyl-lysine N-acetyltransferase	GO-TERMS, REACTIONS, PRODUCT-SYNONYMS, GENE-SYNONYMS, PRODUCT, GENE-NAME
CCU01_RS06755	G7349	CCU01_RS06755	tapT	DTW domain-containing protein	tRNA 3-amino-3-carboxypropyltransferase	GO-TERMS, REACTIONS, PRODUCT-SYNONYMS, GENE-SYNONYMS, PRODUCT, GENE-NAME
CCU01_RS06760	EG11887			thioredoxin TrxC	reduced thioredoxin 2	GO-TERMS, PRODUCT-SYNONYMS, GENE-SYNONYMS, PRODUCT
CCU01_RS06770	EG11058	CCU01_RS06770	ung			GO-TERMS, PRODUCT-SYNONYMS, GENE-NAME
CCU01_RS06775	EG11784			autonomous glycyl radical cofactor GrcA	stress-induced alternate pyruvate formate-lyase subunit	GO-TERMS, PRODUCT-SYNONYMS, GENE-SYNONYMS, PRODUCT
CCU01_RS06780	EG12445			cysteine/O-acetylserine transporter	cysteine/O-acetylserine exporter EamB	GO-TERMS, REACTIONS, PRODUCT-SYNONYMS, GENE-SYNONYMS, PRODUCT
CCU01_RS06790	EG10975					GO-TERMS, REACTIONS, PRODUCT-SYNONYMS, GENE-SYNONYMS
CCU01_RS06795	EG11538	trmN	yfiC	tRNA (adenosine(37)-N6)-methyltransferase TrmM	tRNA m6A37 methyltransferase	GO-TERMS, REACTIONS, PRODUCT-SYNONYMS, GENE-SYNONYMS, PRODUCT, GENE-NAME
CCU01_RS06800	EG10631					GO-TERMS, PRODUCT-SYNONYMS, GENE-SYNONYMS
CCU01_RS06810	EG11897			RNA polymerase sigma factor RpoE	RNA polymerase sigma E factor	GO-TERMS, PRODUCT-SYNONYMS, GENE-SYNONYMS, PRODUCT
CCU01_RS06815	EG12341					GO-TERMS, PRODUCT-SYNONYMS, GENE-SYNONYMS
CCU01_RS06820	G7348			sigma-E factor regulatory protein RseB	anti-sigma factor stabilizing protein RseB	GO-TERMS, PRODUCT-SYNONYMS, PRODUCT
CCU01_RS06825	G7347			SoxR-reducing system protein RseC	protein RseC	GO-TERMS, PRODUCT-SYNONYMS, PRODUCT
CCU01_RS06830	EG10529			elongation factor 4	30S ribosomal subunit biogenesis factor LepA	GO-TERMS, REACTIONS, PRODUCT-SYNONYMS, PRODUCT
CCU01_RS06835	EG10530					GO-TERMS, REACTIONS, PRODUCT-SYNONYMS, GENE-SYNONYMS
CCU01_RS06840	EG10857	CCU01_RS06840	rnc	ribonuclease III	RNase III	GO-TERMS, PRODUCT-SYNONYMS, GENE-SYNONYMS, PRODUCT, GENE-NAME
CCU01_RS06845	EG10270			GTPase Era	30S ribosomal subunit maturation GTPase Era	GO-TERMS, REACTIONS, PRODUCT-SYNONYMS, GENE-SYNONYMS, PRODUCT
CCU01_RS06850	EG10832					GO-TERMS, PRODUCT-SYNONYMS
CCU01_RS06855	EG10693					GO-TERMS, PRODUCT-SYNONYMS
CCU01_RS06860	EG10247	CCU01_RS06860	acpS	holo-ACP synthase	holo-[acyl-carrier-protein] synthase	GO-TERMS, REACTIONS, PRODUCT-SYNONYMS, GENE-SYNONYMS, PRODUCT, GENE-NAME
CCU01_RS06880	EG11371	yfhb	pgpC			GO-TERMS, REACTIONS, PRODUCT-SYNONYMS, GENE-SYNONYMS, GENE-NAME
CCU01_RS06885	EG11372			tRNA adenosine(34) deaminase TadA	tRNA adenosine34 deaminase	GO-TERMS, REACTIONS, PRODUCT-SYNONYMS, GENE-SYNONYMS, PRODUCT
CCU01_RS06890	EG11373			membrane-bound lytic murein transglycosylase MltF	membrane-bound lytic murein transglycosylase F	GO-TERMS, REACTIONS, PRODUCT-SYNONYMS, GENE-SYNONYMS, PRODUCT
CCU01_RS06895	EG10797			phosphoribosylformylglycinamidine synthase	phosphoribosylformylglycinamide synthetase	GO-TERMS, REACTIONS, PRODUCT-SYNONYMS, PRODUCT
CCU01_RS06900	G7345	qseE	glrK	two component system sensor histidine kinase QseE/GlrK	histidine kinase GlrK	GO-TERMS, REACTIONS, PRODUCT-SYNONYMS, GENE-SYNONYMS, PRODUCT, GENE-NAME
CCU01_RS06905	EG12139			two-component system QseEF-associated lipoprotein QseG	outer membrane lipoprotein QseG	GO-TERMS, PRODUCT-SYNONYMS, GENE-SYNONYMS, PRODUCT
CCU01_RS06910	EG11285			two-component system response regulator GlrR	DNA-binding transcriptional activator GlrR	GO-TERMS, PRODUCT-SYNONYMS, GENE-SYNONYMS, PRODUCT
CCU01_RS06915	EG10384			nitrogen regulatory protein P-II	nitrogen regulatory protein PII-1	GO-TERMS, PRODUCT-SYNONYMS, PRODUCT
CCU01_RS06920	EG10456	hmpA	hmp	NO-inducible flavohemoprotein	nitric oxide dioxygenase	GO-TERMS, REACTIONS, PRODUCT-SYNONYMS, GENE-SYNONYMS, PRODUCT, GENE-NAME
CCU01_RS06925	EG10408	CCU01_RS06925	glyA			GO-TERMS, REACTIONS, PRODUCT-SYNONYMS, GENE-NAME
CCU01_RS06970	G7331			DNA-binding transcriptional regulator HcaR	DNA-binding transcriptional dual regulator HcaR	GO-TERMS, PRODUCT-SYNONYMS, GENE-SYNONYMS, PRODUCT
CCU01_RS06990	EG10983			inositol-1-monophosphatase	inositol-phosphate phosphatase	GO-TERMS, REACTIONS, PRODUCT-SYNONYMS, GENE-SYNONYMS, PRODUCT
CCU01_RS06995	G7327			tRNA (cytosine(32)/uridine(32)-2'-O)-methyltransferase TrmJ	tRNA Cm32/Um32 methyltransferase	GO-TERMS, REACTIONS, PRODUCT-SYNONYMS, GENE-SYNONYMS, PRODUCT
CCU01_RS07000	G7326			Fe-S cluster assembly transcriptional regulator IscR	DNA-binding transcriptional dual regulator IscR	GO-TERMS, PRODUCT-SYNONYMS, GENE-SYNONYMS, PRODUCT
CCU01_RS07005	G7325	CCU01_RS07005	iscS	IscS subfamily cysteine desulfurase	cysteine desulfurase	GO-TERMS, REACTIONS, PRODUCT-SYNONYMS, GENE-SYNONYMS, PRODUCT, GENE-NAME
CCU01_RS07010	G7324			Fe-S cluster assembly scaffold IscU	scaffold protein for iron-sulfur cluster assembly	GO-TERMS, PRODUCT-SYNONYMS, GENE-SYNONYMS, PRODUCT
CCU01_RS07015	EG12132			iron-sulfur cluster assembly protein IscA	iron-sulfur cluster insertion protein IscA	GO-TERMS, PRODUCT-SYNONYMS, GENE-SYNONYMS, PRODUCT
CCU01_RS07020	EG12131			co-chaperone HscB	[Fe-S] cluster biosynthesis co-chaperone HscB	GO-TERMS, PRODUCT-SYNONYMS, GENE-SYNONYMS, PRODUCT
CCU01_RS07025	EG12130			Fe-S protein assembly chaperone HscA	iron-sulfur cluster biosynthesis chaperone HscA	GO-TERMS, REACTIONS, PRODUCT-SYNONYMS, GENE-SYNONYMS, PRODUCT
CCU01_RS07030	EG11328			ISC system 2Fe-2S type ferredoxin	reduced ferredoxin	GO-TERMS, PRODUCT-SYNONYMS, PRODUCT
CCU01_RS07035	EG12311			Fe-S cluster assembly protein IscX	accessory iron-sulfur cluster assembly protein IscX	GO-TERMS, PRODUCT-SYNONYMS, GENE-SYNONYMS, PRODUCT
CCU01_RS07040	EG12310			aminopeptidase PepB	aminopeptidase B	GO-TERMS, REACTIONS, PRODUCT-SYNONYMS, GENE-SYNONYMS, PRODUCT
CCU01_RS07045	EG11601			enhanced serine sensitivity protein SseB	protein SseB	PRODUCT-SYNONYMS, PRODUCT
CCU01_RS07050	EG11600					GO-TERMS, REACTIONS, PRODUCT-SYNONYMS, GENE-SYNONYMS
CCU01_RS07055	G7323	CCU01_RS07055	yfhM			GO-TERMS, PRODUCT-SYNONYMS, PRODUCT, GENE-NAME
CCU01_RS07060	G7322					GO-TERMS, REACTIONS, PRODUCT-SYNONYMS, GENE-SYNONYMS
CCU01_RS07065	EG10650	CCU01_RS07065	ndk	nucleoside-diphosphate kinase	nucleoside diphosphate kinase	GO-TERMS, REACTIONS, PRODUCT-SYNONYMS, PRODUCT, GENE-NAME
CCU01_RS07070	EG12401	trmG/rlmN	rlmN	bifunctional tRNA (adenosine(37)-C2)-methyltransferase TrmG/ribosomal RNA large subunit methyltransferase RlmN	23S rRNA m2A2503 methyltransferase/tRNA m2A37 methyltransferase	GO-TERMS, REACTIONS, PRODUCT-SYNONYMS, GENE-SYNONYMS, PRODUCT, GENE-NAME
CCU01_RS07075	EG10015					GO-TERMS, PRODUCT-SYNONYMS, GENE-SYNONYMS
CCU01_RS07080	EG10370			flavodoxin-dependent (E)-4-hydroxy-3-methylbut-2-enyl-diphosphate synthase	(E)-4-hydroxy-3-methylbut-2-enyl-diphosphate synthase (flavodoxin)	GO-TERMS, REACTIONS, PRODUCT-SYNONYMS, PRODUCT
CCU01_RS07085	EG10453					GO-TERMS, REACTIONS, PRODUCT-SYNONYMS, PRODUCT
CCU01_RS07090	G7321	CCU01_RS07090	yfgM	tetratricopeptide repeat protein	ancillary SecYEG translocon subunit	GO-TERMS, PRODUCT-SYNONYMS, PRODUCT, GENE-NAME
CCU01_RS07095	G7320					GO-TERMS, COMPLEXES, PRODUCT-SYNONYMS, GENE-SYNONYMS
CCU01_RS07100	G7319			ribosome biogenesis GTPase Der	50S ribosomal subunit stability factor	GO-TERMS, REACTIONS, PRODUCT-SYNONYMS, GENE-SYNONYMS, PRODUCT
CCU01_RS07125	EG11072			exodeoxyribonuclease VII large subunit	exodeoxyribonuclease VII subunit XseA	CPLX-RXNS, GO-TERMS, COMPLEXES, REACTIONS, PRODUCT-SYNONYMS, GENE-SYNONYMS, PRODUCT
CCU01_RS07130	EG10421			IMP dehydrogenase	inosine 5'-monophosphate dehydrogenase	GO-TERMS, REACTIONS, PRODUCT-SYNONYMS, GENE-SYNONYMS, PRODUCT
CCU01_RS07135	EG10420			glutamine-hydrolyzing GMP synthase	GMP synthetase	GO-TERMS, REACTIONS, PRODUCT-SYNONYMS, PRODUCT
CCU01_RS07155	G7314			cyclic-guanylate-specific phosphodiesterase PdeF	cyclic di-GMP phosphodiesterase PdeF	GO-TERMS, REACTIONS, PRODUCT-SYNONYMS, GENE-SYNONYMS, PRODUCT
CCU01_RS07160	EG11403					GO-TERMS, PRODUCT-SYNONYMS
CCU01_RS07165	EG11510	ppk1	ppk	polyphosphate kinase 1	polyphosphate kinase	GO-TERMS, REACTIONS, PRODUCT-SYNONYMS, PRODUCT, GENE-NAME
CCU01_RS07170	EG10799			phosphoribosylglycinamide formyltransferase	phosphoribosylglycinamide formyltransferase 1	GO-TERMS, REACTIONS, PRODUCT-SYNONYMS, GENE-SYNONYMS, PRODUCT
CCU01_RS07175	EG10798			phosphoribosylformylglycinamidine cyclo-ligase	phosphoribosylformylglycinamide cyclo-ligase	GO-TERMS, REACTIONS, PRODUCT-SYNONYMS, GENE-SYNONYMS, PRODUCT
CCU01_RS07180	EG11332	CCU01_RS07180	upp			GO-TERMS, PRODUCT-SYNONYMS, GENE-SYNONYMS, GENE-NAME
CCU01_RS07185	EG12129			uracil permease	uracil:H+ symporter UraA	GO-TERMS, REACTIONS, PRODUCT-SYNONYMS, PRODUCT
CCU01_RS07190	G7313			DnaA inactivator Hda	inibitor of reinitiation of DNA replication	GO-TERMS, PRODUCT-SYNONYMS, GENE-SYNONYMS, PRODUCT
CCU01_RS07200	G7311	CCU01_RS07200	bepA			GO-TERMS, REACTIONS, PRODUCT-SYNONYMS, GENE-SYNONYMS, PRODUCT, GENE-NAME
CCU01_RS07225	G7308	CCU01_RS07225	hyfR	sigma-54-dependent Fis family transcriptional regulator	DNA-binding transcriptional activator HyfR	GO-TERMS, PRODUCT-SYNONYMS, PRODUCT, GENE-NAME
CCU01_RS07280	EG10108	CCU01_RS07280	bcp	thioredoxin-dependent thiol peroxidase	thiol peroxidase	GO-TERMS, REACTIONS, PRODUCT-SYNONYMS, PRODUCT, GENE-NAME
CCU01_RS07285	EG11149	CCU01_RS07285	gcvR	glycine cleavage system transcriptional repressor	putative transcriptional regulator GcvR	GO-TERMS, PRODUCT-SYNONYMS, GENE-SYNONYMS, PRODUCT, GENE-NAME
CCU01_RS07290	EG10205					GO-TERMS, PRODUCT-SYNONYMS
CCU01_RS07295	EG10658					GO-TERMS, PRODUCT-SYNONYMS, GENE-SYNONYMS
CCU01_RS07300	EG10791			phosphoribosylaminoimidazolesuccinocarboxamide synthase	phosphoribosylaminoimidazole-succinocarboxamide synthase	GO-TERMS, REACTIONS, PRODUCT-SYNONYMS, GENE-SYNONYMS, PRODUCT
CCU01_RS07310	G7297	CCU01_RS07310	tmcA	tRNA(Met) cytidine acetyltransferase	tRNAMet cytidine acetyltransferase	GO-TERMS, REACTIONS, PRODUCT-SYNONYMS, GENE-SYNONYMS, PRODUCT, GENE-NAME
CCU01_RS07315	G7296	CCU01_RS07315	ypfH	esterase	esterase YpfH	GO-TERMS, PRODUCT-SYNONYMS, PRODUCT, GENE-NAME
CCU01_RS07325	EG10208					GO-TERMS, PRODUCT-SYNONYMS, GENE-SYNONYMS
CCU01_RS07340	EG10014			multidrug efflux RND transporter permease AcrD	multidrug efflux pump RND permease AcrD	GO-TERMS, PRODUCT-SYNONYMS, GENE-SYNONYMS, PRODUCT
CCU01_RS07345	EG11460			nitrate/nitrite two-component system sensor histidine kinase NarQ	sensory histidine kinase NarQ	GO-TERMS, PRODUCT-SYNONYMS, PRODUCT
CCU01_RS07355	EG12409	CCU01_RS07355	aegA	oxidoreductase FeS-binding subunit	putative oxidoreductase AegA	GO-TERMS, PRODUCT-SYNONYMS, GENE-SYNONYMS, PRODUCT, GENE-NAME
CCU01_RS07360	EG12410			GDP-mannose pyrophosphatase NudK	GDP-mannose hydrolase	GO-TERMS, REACTIONS, PRODUCT-SYNONYMS, GENE-SYNONYMS, PRODUCT
CCU01_RS07370	EG12100	tkt	tktB	transketolase	transketolase 2	GO-TERMS, PRODUCT-SYNONYMS, PRODUCT, GENE-NAME
CCU01_RS07380	G7293	CCU01_RS07380	maeB	NADP-dependent oxaloacetate-decarboxylating malate dehydrogenase	NADP+-dependent malate dehydrogenase	GO-TERMS, REACTIONS, PRODUCT-SYNONYMS, GENE-SYNONYMS, PRODUCT, GENE-NAME
CCU01_RS07405	G7288	pta	eutD	phosphate acetyltransferase	phosphate acetyltransferase EutD	GO-TERMS, PRODUCT-SYNONYMS, GENE-SYNONYMS, PRODUCT, GENE-NAME
CCU01_RS07420	G7285	CCU01_RS07420	eutE	aldehyde dehydrogenase EutE	acetaldehyde dehydrogenase (acetylating) EutE	GO-TERMS, REACTIONS, PRODUCT-SYNONYMS, GENE-SYNONYMS, PRODUCT, GENE-NAME
CCU01_RS07440	G7281			ethanolamine ammonia-lyase reactivating factor EutA	ethanolamine ammonia-lyase reactivase EutA	GO-TERMS, PRODUCT-SYNONYMS, GENE-SYNONYMS, PRODUCT
CCU01_RS07445	EG50006			ethanolamine ammonia-lyase subunit EutB	ethanolamine ammonia-lyase subunit alpha	GO-TERMS, COMPLEXES, PRODUCT-SYNONYMS, PRODUCT
CCU01_RS07450	EG50007	CCU01_RS07450	eutC	ethanolamine ammonia-lyase subunit EutC	ethanolamine ammonia-lyase subunit beta	GO-TERMS, PRODUCT-SYNONYMS, PRODUCT, GENE-NAME
CCU01_RS07470	EG12189			oxygen-dependent coproporphyrinogen oxidase	coproporphyrinogen III oxidase	GO-TERMS, REACTIONS, PRODUCT-SYNONYMS, GENE-SYNONYMS, PRODUCT
CCU01_RS07475	EG11823			N-acetylmuramoyl-L-alanine amidase AmiA	N-acetylmuramoyl-L-alanine amidase A	GO-TERMS, REACTIONS, PRODUCT-SYNONYMS, GENE-SYNONYMS, PRODUCT
CCU01_RS07495	G7266					GO-TERMS, REACTIONS, PRODUCT-SYNONYMS
CCU01_RS07500	G7265	CCU01_RS07500	yfeW	penicillin binding protein PBP4B	penicillin binding protein 4B	GO-TERMS, REACTIONS, PRODUCT-SYNONYMS, PRODUCT, GENE-NAME
CCU01_RS07505	G7264			PTS N-acetylmuramic acid transporter subunit IIBC	N-acetylmuramic acid-specific PTS enzyme IICB component / anhydro-N-acetylmuramic acid transporter	GO-TERMS, REACTIONS, PRODUCT-SYNONYMS, GENE-SYNONYMS, PRODUCT
CCU01_RS07510	G7263					GO-TERMS, REACTIONS, PRODUCT-SYNONYMS, GENE-SYNONYMS, PRODUCT
CCU01_RS07515	G7262			HTH-type transcriptional regulator MurR	DNA-binding transcriptional dual regulator MurR	GO-TERMS, PRODUCT-SYNONYMS, GENE-SYNONYMS, PRODUCT
CCU01_RS07520	EG12133			SDR family oxidoreductase UcpA	oxidoreductase UcpA	GO-TERMS, REACTIONS, PRODUCT-SYNONYMS, GENE-SYNONYMS, PRODUCT
CCU01_RS07525	EG10195	CCU01_RS07525	cysP	sulfate ABC transporter substrate-binding protein	thiosulfate/sulfate ABC transporter periplasmic binding protein CysP	CPLX-RXNS, GO-TERMS, COMPLEXES, REACTIONS, PRODUCT-SYNONYMS, PRODUCT, GENE-NAME
CCU01_RS07530	EG10197	cysT	cysU	sulfate/thiosulfate ABC transporter permease CysT	sulfate/thiosulfate ABC transporter inner membrane subunit CysU	GO-TERMS, COMPLEXES, PRODUCT-SYNONYMS, GENE-SYNONYMS, PRODUCT, GENE-NAME
CCU01_RS07535	EG10198	CCU01_RS07535	cysW	sulfate/thiosulfate ABC transporter permease CysW	sulfate/thiosulfate ABC transporter inner membrane subunit CysW	GO-TERMS, PRODUCT, GENE-NAME
CCU01_RS07540	EG10183			sulfate/thiosulfate ABC transporter ATP-binding protein CysA	sulfate/thiosulfate ABC transporter ATP binding subunit	GO-TERMS, PRODUCT
CCU01_RS07545	EG10193					GO-TERMS, REACTIONS, PRODUCT-SYNONYMS
CCU01_RS07555	G7259			pyridoxine/pyridoxal/pyridoxamine kinase	pyridoxal kinase I	GO-TERMS, REACTIONS, PRODUCT-SYNONYMS, GENE-SYNONYMS, PRODUCT
CCU01_RS07560	EG10165	CCU01_RS07560	crr	PTS glucose transporter subunit IIA	Enzyme IIAGlc	CPLX-RXNS, GO-TERMS, COMPLEXES, REACTIONS, PRODUCT-SYNONYMS, GENE-SYNONYMS, PRODUCT, GENE-NAME
CCU01_RS07565	EG10789			phosphoenolpyruvate-protein phosphotransferase PtsI	PTS enzyme I	GO-TERMS, REACTIONS, PRODUCT-SYNONYMS, GENE-SYNONYMS, PRODUCT
CCU01_RS07570	EG10788					GO-TERMS, COMPLEXES, PRODUCT-SYNONYMS, GENE-SYNONYMS, PRODUCT
CCU01_RS07575	EG10192					GO-TERMS, COMPLEXES, REACTIONS, PRODUCT-SYNONYMS, GENE-SYNONYMS
CCU01_RS07580	EG10003			sulfate transporter CysZ	sulfate:H+ symporter	GO-TERMS, REACTIONS, PRODUCT-SYNONYMS, PRODUCT
CCU01_RS07585	G7258					GO-TERMS, PRODUCT-SYNONYMS
CCU01_RS07590	EG10534			NAD-dependent DNA ligase LigA	DNA ligase	GO-TERMS, REACTIONS, PRODUCT-SYNONYMS, GENE-SYNONYMS, PRODUCT
CCU01_RS07635	EG10407					GO-TERMS, REACTIONS, PRODUCT-SYNONYMS, GENE-SYNONYMS, PRODUCT
CCU01_RS07675	EG11971			nucleoside permease NupC	nucleoside:H+ symporter NupC	GO-TERMS, REACTIONS, PRODUCT-SYNONYMS, GENE-SYNONYMS, PRODUCT
CCU01_RS07680	G7254			Mn(2+) uptake NRAMP transporter MntH	Mn2+/Fe2+: H+ symporter MntH	GO-TERMS, REACTIONS, PRODUCT-SYNONYMS, GENE-SYNONYMS, PRODUCT
CCU01_RS07695	EG12957	CCU01_RS07695	glk			GO-TERMS, REACTIONS, PRODUCT-SYNONYMS, GENE-NAME
CCU01_RS07715	G7247	CCU01_RS07715	ypdE	aminopeptidase	aminopeptidase YpdE	GO-TERMS, REACTIONS, PRODUCT-SYNONYMS, PRODUCT, GENE-NAME
CCU01_RS07730	G7244	CCU01_RS07730	pyrR	response regulator transcription factor	DNA-binding transcriptional activator PyrR	GO-TERMS, PRODUCT-SYNONYMS, GENE-SYNONYMS, PRODUCT, GENE-NAME
CCU01_RS07735	G7243	CCU01_RS07735	pyrS	sensor histidine kinase	sensor histidine kinase PyrS	GO-TERMS, REACTIONS, PRODUCT-SYNONYMS, GENE-SYNONYMS, PRODUCT, GENE-NAME
CCU01_RS07740	G7242	CCU01_RS07740	alaC	alanine transaminase	glutamate--pyruvate aminotransferase AlaC	GO-TERMS, REACTIONS, PRODUCT-SYNONYMS, GENE-SYNONYMS, PRODUCT, GENE-NAME
CCU01_RS07750	G7241			kdo(2)-lipid IV(A) palmitoleoyltransferase	palmitoleoyl acyltransferase	GO-TERMS, REACTIONS, PRODUCT-SYNONYMS, GENE-SYNONYMS, PRODUCT
CCU01_RS07760	G7239			colanic acid biosynthesis lipoprotein YpdI	colanic acid synthesis putative lipoprotein YpdI	GO-TERMS, PRODUCT-SYNONYMS, PRODUCT
CCU01_RS07770	G7237					GO-TERMS, REACTIONS, PRODUCT-SYNONYMS, GENE-SYNONYMS
CCU01_RS07775	G7236	CCU01_RS07775	oxc			GO-TERMS, PRODUCT-SYNONYMS, GENE-SYNONYMS, GENE-NAME
CCU01_RS07785	G7234	CCU01_RS07785	yfdE	CoA:oxalate CoA-transferase	acetyl-CoA:oxalate CoA-transferase	GO-TERMS, REACTIONS, PRODUCT-SYNONYMS, PRODUCT, GENE-NAME
CCU01_RS07790	EG11610			acid-sensing system histidine kinase EvgS	sensor histidine kinase EvgS	GO-TERMS, REACTIONS, PRODUCT
CCU01_RS07795	EG11609			acid-sensing system DNA-binding response regulator EvgA	DNA-binding transcriptional activator EvgA	GO-TERMS, PRODUCT-SYNONYMS, PRODUCT
CCU01_RS07800	G7233			multidrug efflux MFS transporter periplasmic adaptor subunit EmrK	tripartite efflux pump membrane fusion protein EmrK	CPLX-RXNS, GO-TERMS, COMPLEXES, PRODUCT-SYNONYMS, PRODUCT
CCU01_RS07805	EG13283			multidrug efflux MFS transporter permease subunit EmrY	tripartite efflux pump membrane subunit EmrY	GO-TERMS, PRODUCT-SYNONYMS, PRODUCT
CCU01_RS07810	EG10249					GO-TERMS, REACTIONS, PRODUCT-SYNONYMS
CCU01_RS07820	EG13161			DNA-binding transcriptional regulator DsdC	DNA-binding transcriptional dual regulator DsdC	PRODUCT-SYNONYMS, PRODUCT
CCU01_RS07845	EG10280			long-chain fatty acid transporter FadL	long-chain fatty acid outer membrane channel / bacteriophage T2 receptor	GO-TERMS, REACTIONS, PRODUCT-SYNONYMS, GENE-SYNONYMS, PRODUCT
CCU01_RS07855	G7213			acetyl-CoA C-acyltransferase FadI	3-ketoacyl-CoA thiolase FadI	GO-TERMS, COMPLEXES, REACTIONS, PRODUCT-SYNONYMS, GENE-SYNONYMS, PRODUCT
CCU01_RS07860	G7212			fatty acid oxidation complex subunit alpha FadJ	3-hydroxyacyl-CoA dehydrogenase FadJ	GO-TERMS, REACTIONS, PRODUCT-SYNONYMS, GENE-SYNONYMS, PRODUCT
CCU01_RS07865	G7211					GO-TERMS, REACTIONS, PRODUCT-SYNONYMS, GENE-SYNONYMS
CCU01_RS07870	G7210	CCU01_RS07870	yfcV	type 1 fimbrial protein	putative fimbrial protein YfcV	GO-TERMS, PRODUCT-SYNONYMS, PRODUCT, GENE-NAME
CCU01_RS07880	G7207	CCU01_RS07880	yfcS	fimbrial protein StfD	putative fimbrial chaperone YfcS	PRODUCT-SYNONYMS, PRODUCT, GENE-NAME
CCU01_RS07885	G7206	CCU01_RS07885	yfcR	hypothetical protein	putative fimbrial protein YfcR	GO-TERMS, PRODUCT-SYNONYMS, PRODUCT, GENE-NAME
CCU01_RS07890	G7205	CCU01_RS07890	yfcQ	fimbrial protein SteE	putative fimbrial protein YfcQ	GO-TERMS, PRODUCT-SYNONYMS, PRODUCT, GENE-NAME
CCU01_RS07895	G7204	CCU01_RS07895	yfcP	fimbrial protein	putative fimbrial protein YfcP	GO-TERMS, PRODUCT-SYNONYMS, PRODUCT, GENE-NAME
CCU01_RS07910	EG12449			50S ribosomal protein L3 N(5)-glutamine methyltransferase	50S ribosomal subunit protein L3 N5-glutamine methyltransferase	GO-TERMS, REACTIONS, PRODUCT-SYNONYMS, GENE-SYNONYMS, PRODUCT
CCU01_RS07915	EG10075					GO-TERMS, PRODUCT-SYNONYMS
CCU01_RS07920	EG10580			penicillin-insensitive murein endopeptidase	peptidoglycan DD-endopeptidase/peptidoglycan LD-endopeptidase	GO-TERMS, REACTIONS, PRODUCT-SYNONYMS, PRODUCT
CCU01_RS07930	G7201	CCU01_RS07930	epmC	elongation factor P hydroxylase	EF-P-Lys34 hydroxylase	GO-TERMS, REACTIONS, PRODUCT-SYNONYMS, GENE-SYNONYMS, PRODUCT, GENE-NAME
CCU01_RS07940	G7199			bifunctional tRNA (5-methylaminomethyl-2-thiouridine)(34)-methyltransferase MnmD/FAD-dependent 5-carboxymethylaminomethyl-2-thiouridine(34) oxidoreductase MnmC	fused 5-methylaminomethyl-2-thiouridine-forming methyltransferase and FAD-dependent demodification enzyme	GO-TERMS, PRODUCT-SYNONYMS, GENE-SYNONYMS, PRODUCT
CCU01_RS07945	EG10274			beta-ketoacyl-ACP synthase I	3-oxoacyl-[acyl carrier protein] synthase 1	GO-TERMS, REACTIONS, PRODUCT-SYNONYMS, GENE-SYNONYMS, PRODUCT
CCU01_RS08030	EG10737	CCU01_RS08030	pinE	recombinase family protein	e14 prophage; site-specific DNA recombinase	GO-TERMS, REACTIONS, PRODUCT-SYNONYMS, GENE-SYNONYMS, PRODUCT, GENE-NAME
CCU01_RS08235	G0-9461			4-phosphoerythronate dehydrogenase PdxB	erythronate-4-phosphate dehydrogenase	GO-TERMS, REACTIONS, PRODUCT-SYNONYMS, GENE-SYNONYMS, PRODUCT
CCU01_RS08245	EG10454			tRNA pseudouridine(38-40) synthase TruA	tRNA pseudouridine38-40 synthase	GO-TERMS, REACTIONS, PRODUCT-SYNONYMS, GENE-SYNONYMS, PRODUCT
CCU01_RS08255	EG10217			acetyl-CoA carboxylase, carboxyltransferase subunit beta	acetyl-CoA carboxyltransferase subunit beta	CPLX-RXNS, GO-TERMS, COMPLEXES, REACTIONS, PRODUCT-SYNONYMS, GENE-SYNONYMS, PRODUCT
CCU01_RS08260	EG10327			bifunctional tetrahydrofolate synthase/dihydrofolate synthase	bifunctional folylpolyglutamate synthetase / dihydrofolate synthetase	GO-TERMS, REACTIONS, PRODUCT-SYNONYMS, GENE-SYNONYMS, PRODUCT
CCU01_RS08265	EG10218					GO-TERMS, PRODUCT-SYNONYMS
CCU01_RS08270	EG10169					GO-TERMS, PRODUCT-SYNONYMS, GENE-SYNONYMS
CCU01_RS08275	EG10794					GO-TERMS, PRODUCT-SYNONYMS, GENE-SYNONYMS
CCU01_RS08280	EG11044	CCU01_RS08280	ubiX	UbiX family flavin prenyltransferase	flavin prenyltransferase	GO-TERMS, REACTIONS, PRODUCT-SYNONYMS, GENE-SYNONYMS, PRODUCT, GENE-NAME
CCU01_RS08285	EG10072			lysine/arginine/ornithine ABC transporter substrate-binding protein ArgT	lysine/arginine/ornithine ABC transporter periplasmic binding protein	CPLX-RXNS, GO-TERMS, COMPLEXES, REACTIONS, PRODUCT
CCU01_RS08290	EG12124			histidine ABC transporter substrate-binding protein HisJ	histidine ABC transporter periplasmic binding protein	CPLX-RXNS, GO-TERMS, COMPLEXES, PRODUCT
CCU01_RS08295	EG12125	CCU01_RS08295	hisQ	ABC transporter permease subunit	lysine/arginine/ornithine ABC transporter / histidine ABC transporter, membrane subunit HisQ	GO-TERMS, PRODUCT-SYNONYMS, PRODUCT, GENE-NAME
CCU01_RS08300	EG10007	CCU01_RS08300	hisM	ABC transporter permease subunit	lysine/arginine/ornithine ABC transporter / histidine ABC transporter, membrane subunit HisM	GO-TERMS, PRODUCT, GENE-NAME
CCU01_RS08305	EG10452			histidine ABC transporter ATP-binding protein HisP	lysine/arginine/ornithine ABC transporter / histidine ABC transporter, ATP binding subunit	PRODUCT
CCU01_RS08310	G7197	CCU01_RS08310	rpnB	Rpn family recombination-promoting nuclease/putative transposase	recombination-promoting nuclease RpnB	GO-TERMS, REACTIONS, PRODUCT-SYNONYMS, GENE-SYNONYMS, PRODUCT, GENE-NAME
CCU01_RS08320	G7195					GO-TERMS, PRODUCT-SYNONYMS
CCU01_RS08325	G7194			GSH-dependent disulfide bond oxidoreductase	disulfide reductase	GO-TERMS, REACTIONS, PRODUCT-SYNONYMS, PRODUCT
CCU01_RS08330	G7193	CCU01_RS08330	yfcF	glutathione transferase	glutathione S-transferase YfcF	GO-TERMS, REACTIONS, PRODUCT-SYNONYMS, PRODUCT, GENE-NAME
CCU01_RS08335	G7192	CCU01_RS08335	yfcE	phosphodiesterase	phosphodiesterase YfcE	GO-TERMS, PRODUCT-SYNONYMS, PRODUCT, GENE-NAME
CCU01_RS08350	EG20173	CCU01_RS08350	pta			GO-TERMS, PRODUCT-SYNONYMS, GENE-NAME
CCU01_RS08355	EG10027	CCU01_RS08355	ackA			GO-TERMS, REACTIONS, PRODUCT-SYNONYMS, GENE-NAME
CCU01_RS08370	G7187			hexitol phosphatase HpxA	hexitol phosphatase A	GO-TERMS, REACTIONS, PRODUCT-SYNONYMS, GENE-SYNONYMS, PRODUCT
CCU01_RS08380	G7185	CCU01_RS08380	yfbR	5'-deoxynucleotidase	dCMP phosphohydrolase	GO-TERMS, REACTIONS, PRODUCT-SYNONYMS, PRODUCT, GENE-NAME
CCU01_RS08385	G7184	CCU01_RS08385	alaA	pyridoxal phosphate-dependent aminotransferase	glutamate--pyruvate aminotransferase AlaA	GO-TERMS, REACTIONS, PRODUCT-SYNONYMS, GENE-SYNONYMS, PRODUCT, GENE-NAME
CCU01_RS08390	EG12123			transcriptional regulator LrhA	DNA-binding transcriptional dual regulator LrhA	GO-TERMS, PRODUCT-SYNONYMS, GENE-SYNONYMS, PRODUCT
CCU01_RS08395	EG12082			NADH-quinone oxidoreductase subunit NuoA	NADH:quinone oxidoreductase subunit A	CPLX-RXNS, GO-TERMS, COMPLEXES, PRODUCT-SYNONYMS, PRODUCT
CCU01_RS08400	EG12083	CCU01_RS08400	nuoB	NADH-quinone oxidoreductase subunit B	NADH:quinone oxidoreductase subunit B	GO-TERMS, COMPLEXES, PRODUCT-SYNONYMS, PRODUCT, GENE-NAME
CCU01_RS08405	EG12084			NADH-quinone oxidoreductase subunit C/D	NADH:quinone oxidoreductase subunit CD	GO-TERMS, PRODUCT-SYNONYMS, GENE-SYNONYMS, PRODUCT
CCU01_RS08410	EG12086			NADH-quinone oxidoreductase subunit NuoE	NADH:quinone oxidoreductase subunit E	GO-TERMS, PRODUCT-SYNONYMS, PRODUCT
CCU01_RS08415	EG11774			NADH-quinone oxidoreductase subunit NuoF	NADH:quinone oxidoreductase subunit F	GO-TERMS, PRODUCT-SYNONYMS, PRODUCT
CCU01_RS08420	EG12087			NADH-quinone oxidoreductase subunit NuoG	NADH:quinone oxidoreductase subunit G	GO-TERMS, PRODUCT-SYNONYMS, PRODUCT
CCU01_RS08425	EG12088			NADH-quinone oxidoreductase subunit NuoH	NADH:quinone oxidoreductase subunit H	GO-TERMS, PRODUCT-SYNONYMS, PRODUCT
CCU01_RS08430	EG12089			NADH-quinone oxidoreductase subunit NuoI	NADH:quinone oxidoreductase subunit I	GO-TERMS, PRODUCT-SYNONYMS, PRODUCT
CCU01_RS08435	EG12090			NADH-quinone oxidoreductase subunit J	NADH:quinone oxidoreductase subunit J	GO-TERMS, PRODUCT-SYNONYMS, PRODUCT
CCU01_RS08440	EG12091			NADH-quinone oxidoreductase subunit NuoK	NADH:quinone oxidoreductase subunit K	GO-TERMS, PRODUCT-SYNONYMS, PRODUCT
CCU01_RS08445	EG12092			NADH-quinone oxidoreductase subunit L	NADH:quinone oxidoreductase subunit L	GO-TERMS, PRODUCT-SYNONYMS, PRODUCT
CCU01_RS08450	EG11773			NADH-quinone oxidoreductase subunit M	NADH:quinone oxidoreductase subunit M	GO-TERMS, PRODUCT-SYNONYMS, GENE-SYNONYMS, PRODUCT
CCU01_RS08455	EG12093			NADH-quinone oxidoreductase subunit NuoN	NADH:quinone oxidoreductase subunit N	GO-TERMS, PRODUCT-SYNONYMS, PRODUCT
CCU01_RS08470	G7176			deubiquitinase	protease ElaD	GO-TERMS, PRODUCT-SYNONYMS, PRODUCT
CCU01_RS08475	G7175					GO-TERMS, REACTIONS, PRODUCT-SYNONYMS, GENE-SYNONYMS
CCU01_RS08490	EG12362					GO-TERMS, REACTIONS, PRODUCT-SYNONYMS, GENE-SYNONYMS
CCU01_RS08495	EG10579			2-succinyl-5-enolpyruvyl-6-hydroxy-3- cyclohexene-1-carboxylic-acid synthase	2-succinyl-5-enolpyruvyl-6-hydroxy-3-cyclohexene-1-carboxylate synthase	GO-TERMS, REACTIONS, PRODUCT-SYNONYMS, PRODUCT
CCU01_RS08500	EG12438			2-succinyl-6-hydroxy-2, 4-cyclohexadiene-1-carboxylate synthase	2-succinyl-6-hydroxy-2,4-cyclohexadiene-1-carboxylate synthase	GO-TERMS, REACTIONS, PRODUCT-SYNONYMS, GENE-SYNONYMS, PRODUCT
CCU01_RS08505	EG11368					GO-TERMS, PRODUCT-SYNONYMS
CCU01_RS08510	EG11532					GO-TERMS, REACTIONS, PRODUCT-SYNONYMS, PRODUCT
CCU01_RS08515	EG12437					GO-TERMS, REACTIONS, PRODUCT-SYNONYMS, PRODUCT
CCU01_RS08525	G7171			4-amino-4-deoxy-L-arabinose-phosphoundecaprenol flippase subunit ArnF	undecaprenyl-phosphate-alpha-L-Ara4N flippase - ArnF subunit	CPLX-RXNS, GO-TERMS, COMPLEXES, PRODUCT-SYNONYMS, GENE-SYNONYMS, PRODUCT
CCU01_RS08530	G0-10460			4-amino-4-deoxy-L-arabinose-phosphoundecaprenol flippase subunit ArnE	undecaprenyl-phosphate-alpha-L-Ara4N flippase - ArnE subunit	GO-TERMS, PRODUCT-SYNONYMS, GENE-SYNONYMS, PRODUCT
CCU01_RS08535	G7170			lipid IV(A) 4-amino-4-deoxy-L-arabinosyltransferase	lipid IVA 4-amino-4-deoxy-L-arabinosyltransferase	GO-TERMS, REACTIONS, PRODUCT-SYNONYMS, GENE-SYNONYMS, PRODUCT
CCU01_RS08540	G7169	CCU01_RS08540	arnD	4-deoxy-4-formamido-L-arabinose- phosphoundecaprenol deformylase	putative 4-deoxy-4-formamido-L-arabinose-phosphoundecaprenol deformylase ArnD	GO-TERMS, REACTIONS, PRODUCT-SYNONYMS, GENE-SYNONYMS, PRODUCT, GENE-NAME
CCU01_RS08545	G7168			bifunctional UDP-4-amino-4-deoxy-L-arabinose formyltransferase/UDP-glucuronic acid oxidase ArnA	fused UDP-4-amino-4-deoxy-L-arabinose formyltransferase/UDP-glucuronate dehydrogenase	GO-TERMS, REACTIONS, PRODUCT-SYNONYMS, GENE-SYNONYMS, PRODUCT
CCU01_RS08550	G7167					GO-TERMS, PRODUCT-SYNONYMS, GENE-SYNONYMS, PRODUCT
CCU01_RS08555	G7166					GO-TERMS, PRODUCT-SYNONYMS, GENE-SYNONYMS, PRODUCT
CCU01_RS08565	G7164			nucleoside triphosphatase NudI	pyrimidine deoxynucleotide diphosphatase NudI	GO-TERMS, REACTIONS, PRODUCT-SYNONYMS, GENE-SYNONYMS, PRODUCT
CCU01_RS08585	G7160					GO-TERMS, PRODUCT-SYNONYMS, GENE-SYNONYMS
CCU01_RS08595	G7158	CCU01_RS08595	yfaU			GO-TERMS, PRODUCT-SYNONYMS, GENE-NAME
CCU01_RS08610	EG10393					CPLX-RXNS, GO-TERMS, COMPLEXES, PRODUCT-SYNONYMS
CCU01_RS08615	EG10392			glycerol-3-phosphate dehydrogenase subunit GlpB	anaerobic glycerol-3-phosphate dehydrogenase subunit B	GO-TERMS, PRODUCT-SYNONYMS, GENE-SYNONYMS, PRODUCT
CCU01_RS08620	EG10391					GO-TERMS, PRODUCT-SYNONYMS
CCU01_RS08625	EG10401			glycerol-3-phosphate transporter	sn-glycerol 3-phosphate:phosphate antiporter	GO-TERMS, REACTIONS, PRODUCT-SYNONYMS, PRODUCT
CCU01_RS08630	EG10399			glycerophosphodiester phosphodiesterase	glycerophosphoryl diester phosphodiesterase GlpQ	GO-TERMS, REACTIONS, PRODUCT-SYNONYMS, PRODUCT
CCU01_RS08650	EG12360					GO-TERMS, PRODUCT-SYNONYMS
CCU01_RS08655	EG10661	CCU01_RS08655	nrdB			CPLX-RXNS, GO-TERMS, COMPLEXES, PRODUCT-SYNONYMS, GENE-SYNONYMS, PRODUCT, GENE-NAME
CCU01_RS08660	EG10660			ribonucleoside-diphosphate reductase subunit alpha	ribonucleoside-diphosphate reductase 1 subunit alpha	GO-TERMS, REACTIONS, PRODUCT-SYNONYMS, GENE-SYNONYMS, PRODUCT
CCU01_RS08665	EG12850			AIDA-I family autotransporter YfaL	putative autotransporter adhesin YfaL	GO-TERMS, PRODUCT-SYNONYMS, GENE-SYNONYMS, PRODUCT
CCU01_RS08670	EG11143	CCU01_RS08670	ubiG	bifunctional 3-demethylubiquinone 3-O-methyltransferase/2-octaprenyl-6-hydroxy phenol methylase	bifunctional 3-demethylubiquinone-8 3-O-methyltransferase and 2-octaprenyl-6-hydroxyphenol methylase	GO-TERMS, REACTIONS, PRODUCT-SYNONYMS, GENE-SYNONYMS, PRODUCT, GENE-NAME
CCU01_RS08675	EG10423	CCU01_RS08675	gyrA			GO-TERMS, REACTIONS, PRODUCT-SYNONYMS, GENE-SYNONYMS, GENE-NAME
CCU01_RS08705	EG10822			two-component system sensor histidine kinase RcsC	histidine kinase RcsC	GO-TERMS, REACTIONS, PRODUCT
CCU01_RS08710	EG10821			transcriptional regulator RcsB	DNA-binding transcriptional activator RcsB	GO-TERMS, COMPLEXES, PRODUCT-SYNONYMS, PRODUCT
CCU01_RS08715	EG12385			phosphotransferase RcsD	RcsD phosphotransferase	GO-TERMS, PRODUCT-SYNONYMS, GENE-SYNONYMS, PRODUCT
CCU01_RS08720	EG10670			porin OmpC	outer membrane porin C	GO-TERMS, REACTIONS, PRODUCT-SYNONYMS, GENE-SYNONYMS, PRODUCT
CCU01_RS08725	EG12073	apbE	ftp	FAD:protein FMN transferase ApbE	FAD:protein FMN transferase	GO-TERMS, REACTIONS, PRODUCT-SYNONYMS, GENE-SYNONYMS, PRODUCT, GENE-NAME
CCU01_RS08730	EG10029			bifunctional DNA-binding transcriptional regulator/O6-methylguanine-DNA methyltransferase Ada	DNA-binding transcriptional dual regulator / DNA repair protein Ada	GO-TERMS, REACTIONS, PRODUCT-SYNONYMS, PRODUCT
CCU01_RS08735	EG10037			DNA oxidative demethylase AlkB	DNA oxidative demethylase	GO-TERMS, REACTIONS, PRODUCT-SYNONYMS, GENE-SYNONYMS, PRODUCT
CCU01_RS08745	EG12069			malate dehydrogenase (quinone)	malate:quinone oxidoreductase	GO-TERMS, REACTIONS, PRODUCT-SYNONYMS, GENE-SYNONYMS, PRODUCT
CCU01_RS08750	EG10255	CCU01_RS08750	eco	ecotin	serine protease inhibitor ecotin	GO-TERMS, PRODUCT-SYNONYMS, GENE-SYNONYMS, PRODUCT, GENE-NAME
CCU01_RS08755	EG12068			ferredoxin-type protein NapF	ferredoxin-type protein	GO-TERMS, PRODUCT-SYNONYMS, GENE-SYNONYMS, PRODUCT
CCU01_RS08760	EG12143			chaperone NapD	NapA signal peptide-binding chaperone NapD	GO-TERMS, PRODUCT-SYNONYMS, GENE-SYNONYMS, PRODUCT
CCU01_RS08765	EG12067			periplasmic nitrate reductase subunit alpha	periplasmic nitrate reductase subunit NapA	CPLX-RXNS, GO-TERMS, COMPLEXES, PRODUCT-SYNONYMS, GENE-SYNONYMS, PRODUCT
CCU01_RS08770	EG12064					CPLX-RXNS, GO-TERMS, COMPLEXES, PRODUCT-SYNONYMS, GENE-SYNONYMS
CCU01_RS08775	EG12062			quinol dehydrogenase ferredoxin subunit NapH	ferredoxin-type protein NapH	GO-TERMS, PRODUCT-SYNONYMS, GENE-SYNONYMS, PRODUCT
CCU01_RS08780	EG12061			nitrate reductase cytochrome c-type subunit	periplasmic nitrate reductase cytochrome c550 protein	GO-TERMS, PRODUCT-SYNONYMS, GENE-SYNONYMS, PRODUCT
CCU01_RS08790	EG12059			cytochrome c biogenesis heme-transporting ATPase CcmA	heme trafficking system ATP-binding protein	CPLX-RXNS, GO-TERMS, COMPLEXES, REACTIONS, PRODUCT-SYNONYMS, GENE-SYNONYMS, PRODUCT
CCU01_RS08795	EG12058			heme exporter protein CcmB	heme trafficking system membrane protein CcmB	GO-TERMS, PRODUCT-SYNONYMS, GENE-SYNONYMS, PRODUCT
CCU01_RS08800	EG12057			heme exporter protein CcmC	c-type cytochrome biogenesis protein CcmC	CPLX-RXNS, GO-TERMS, COMPLEXES, PRODUCT-SYNONYMS, GENE-SYNONYMS, PRODUCT
CCU01_RS08805	EG12169			heme exporter protein CcmD	heme trafficking system membrane protein CcmD	GO-TERMS, PRODUCT-SYNONYMS, GENE-SYNONYMS, PRODUCT
CCU01_RS08810	EG12055			cytochrome c maturation protein CcmE	periplasmic heme chaperone	GO-TERMS, PRODUCT-SYNONYMS, GENE-SYNONYMS, PRODUCT
CCU01_RS08815	EG12054	CCU01_RS08815	ccmF	heme lyase CcmF/NrfE family subunit	holocytochrome c synthase CcmF component	GO-TERMS, COMPLEXES, REACTIONS, PRODUCT-SYNONYMS, GENE-SYNONYMS, PRODUCT, GENE-NAME
CCU01_RS08820	EG12053	dsbE	ccmG	thiol:disulfide interchange protein DsbE	thiol:disulfide oxidoreductase CcmG	GO-TERMS, REACTIONS, PRODUCT-SYNONYMS, GENE-SYNONYMS, PRODUCT, GENE-NAME
CCU01_RS08825	EG12052	CCU01_RS08825	ccmH	cytochrome c-type biogenesis protein CcmH	holocytochrome c synthase CcmH component	GO-TERMS, REACTIONS, PRODUCT-SYNONYMS, GENE-SYNONYMS, PRODUCT, GENE-NAME
CCU01_RS08830	EG11527			nitrate/nitrite response regulator protein NarP	DNA-binding transcriptional dual regulator NarP	GO-TERMS, PRODUCT-SYNONYMS, PRODUCT
CCU01_RS08865	EG12045	CCU01_RS08865	radD	DEAD/DEAH box helicase	putative DNA repair helicase RadD	GO-TERMS, REACTIONS, PRODUCT-SYNONYMS, GENE-SYNONYMS, PRODUCT, GENE-NAME
CCU01_RS08870	EG12044			16S rRNA pseudouridine(516) synthase RsuA	16S rRNA pseudouridine516 synthase	GO-TERMS, REACTIONS, PRODUCT-SYNONYMS, GENE-SYNONYMS, PRODUCT
CCU01_RS08875	EG11419			multidrug efflux MFS transporter Bcr	multidrug efflux pump Bcr	GO-TERMS, REACTIONS, PRODUCT-SYNONYMS, GENE-SYNONYMS, PRODUCT
CCU01_RS08885	EG12041			microcin C ABC transporter ATP-binding protein YejF	putative oligopeptide ABC transporter ATP binding subunit YejF	CPLX-RXNS, GO-TERMS, COMPLEXES, PRODUCT
CCU01_RS08890	EG12040	CCU01_RS08890	yejE	ABC transporter permease	putative oligopeptide ABC transporter membrane subunit YejE	GO-TERMS, PRODUCT, GENE-NAME
CCU01_RS08895	EG12038	CCU01_RS08895	yejB	microcin C ABC transporter permease YejB	putative oligopeptide ABC transporter membrane subunit YejB	GO-TERMS, PRODUCT, GENE-NAME
CCU01_RS08900	EG12037	CCU01_RS08900	yejA	ABC transporter substrate-binding protein	putative oligopeptide ABC transporter periplasmic binding protein YejA	GO-TERMS, PRODUCT, GENE-NAME
CCU01_RS08910	G7147			bifunctional murein DD-endopeptidase/murein LD-carboxypeptidase	peptidoglycan DD-endopeptidase/peptidoglycan LD-carboxypeptidase	GO-TERMS, REACTIONS, PRODUCT-SYNONYMS, GENE-SYNONYMS, PRODUCT
CCU01_RS08915	G7146			Kdo(2)-lipid A phosphotransferase	Kdo2-lipid A phosphotransferase	GO-TERMS, REACTIONS, PRODUCT-SYNONYMS, GENE-SYNONYMS, PRODUCT
CCU01_RS08920	EG12104	CCU01_RS08920	yeiR	GTP-binding protein	zinc-binding GTPase YeiR	GO-TERMS, REACTIONS, PRODUCT-SYNONYMS, PRODUCT, GENE-NAME
CCU01_RS08940	EG12034			sugar efflux transporter SetB	sugar exporter SetB	GO-TERMS, REACTIONS, PRODUCT-SYNONYMS, GENE-SYNONYMS, PRODUCT
CCU01_RS08945	G7990	CCU01_RS08945	fruB	fused PTS fructose transporter subunit IIA/HPr protein	fructose-specific PTS multiphosphoryl transfer protein FruB	CPLX-RXNS, GO-TERMS, COMPLEXES, PRODUCT-SYNONYMS, GENE-SYNONYMS, PRODUCT, GENE-NAME
CCU01_RS08950	EG10337					GO-TERMS, PRODUCT-SYNONYMS, GENE-SYNONYMS
CCU01_RS08955	EG10336			PTS fructose transporter subunit IIBC	fructose-specific PTS multiphosphoryl transfer protein FruA	GO-TERMS, PRODUCT-SYNONYMS, GENE-SYNONYMS, PRODUCT
CCU01_RS08965	EG12033	CCU01_RS08965	psuG			GO-TERMS, PRODUCT-SYNONYMS, GENE-SYNONYMS, GENE-NAME
CCU01_RS08975	EG12031			transcriptional regulator YeiL	putative DNA-binding transcriptional regulator YeiL	GO-TERMS, PRODUCT-SYNONYMS, PRODUCT
CCU01_RS08980	EG12030			ribosylpyrimidine nucleosidase	pyrimidine-specific ribonucleoside hydrolase RihB	GO-TERMS, REACTIONS, PRODUCT-SYNONYMS, GENE-SYNONYMS, PRODUCT
CCU01_RS08995	EG10651	CCU01_RS08995	nfo	deoxyribonuclease IV	endonuclease IV	GO-TERMS, REACTIONS, PRODUCT-SYNONYMS, PRODUCT, GENE-NAME
CCU01_RS09005	EG12105	CCU01_RS09005	yeiE	LysR family transcriptional regulator	LysR-type transcriptional regulator YeiE	GO-TERMS, PRODUCT-SYNONYMS, PRODUCT, GENE-NAME
CCU01_RS09010	EG11337			lysine-specific permease	lysine:H+ symporter	GO-TERMS, REACTIONS, PRODUCT-SYNONYMS, GENE-SYNONYMS, PRODUCT
CCU01_RS09015	EG10155			catecholate siderophore receptor CirA	iron-catecholate outer membrane transporter CirA	GO-TERMS, COMPLEXES, PRODUCT-SYNONYMS, GENE-SYNONYMS, PRODUCT
CCU01_RS09020	EG12026	fghA	yeiG	S-formylglutathione hydrolase	S-formylglutathione hydrolase / S-lactoylglutathione hydrolase	GO-TERMS, REACTIONS, PRODUCT-SYNONYMS, PRODUCT, GENE-NAME
CCU01_RS09025	EG11375			GTP cyclohydrolase I FolE	GTP cyclohydrolase 1	GO-TERMS, REACTIONS, PRODUCT-SYNONYMS, PRODUCT
CCU01_RS09035	EG10365			HTH-type transcriptional regulator GalS	DNA-binding transcriptional dual regulator GalS	GO-TERMS, PRODUCT-SYNONYMS, GENE-SYNONYMS, PRODUCT
CCU01_RS09040	EG10593			galactose/glucose ABC transporter substrate-binding protein MglB	D-galactose/methyl-galactoside ABC transporter periplasmic binding protein	CPLX-RXNS, GO-TERMS, COMPLEXES, REACTIONS, PRODUCT-SYNONYMS, PRODUCT
CCU01_RS09045	EG10592			galactose/methyl galactoside ABC transporter ATP-binding protein MglA	D-galactose/methyl-galactoside ABC transporter ATP binding subunit	GO-TERMS, COMPLEXES, PRODUCT-SYNONYMS, GENE-SYNONYMS, PRODUCT
CCU01_RS09050	EG10594	CCU01_RS09050	mglC	galactose/methyl galactoside ABC transporter permease MglC	D-galactose/methyl-galactoside ABC transporter membrane subunit	GO-TERMS, PRODUCT-SYNONYMS, GENE-SYNONYMS, PRODUCT, GENE-NAME
CCU01_RS09055	EG11289					CPLX-RXNS, GO-TERMS, COMPLEXES, REACTIONS, PRODUCT-SYNONYMS, GENE-SYNONYMS
CCU01_RS09060	G7145	CCU01_RS09060	preT	NAD(P)-dependent oxidoreductase	NAD-dependent dihydropyrimidine dehydrogenase subunit PreT	GO-TERMS, PRODUCT-SYNONYMS, GENE-SYNONYMS, PRODUCT, GENE-NAME
CCU01_RS09075	EG10137			cytidine deaminase	cytidine/deoxycytidine deaminase	GO-TERMS, REACTIONS, PRODUCT-SYNONYMS, PRODUCT
CCU01_RS09090	EG12022			tRNA dihydrouridine(16) synthase DusC	tRNA-dihydrouridine16 synthase	GO-TERMS, REACTIONS, PRODUCT-SYNONYMS, GENE-SYNONYMS, PRODUCT
CCU01_RS09110	EG12017	CCU01_RS09110	yohD	DedA family protein	DedA family protein YohD	GO-TERMS, PRODUCT-SYNONYMS, PRODUCT, GENE-NAME
CCU01_RS09120	EG12015	CCU01_RS09120	pbpG	D-alanyl-D-alanine endopeptidase	peptidoglycan DD-endopeptidase PbpG	GO-TERMS, REACTIONS, PRODUCT-SYNONYMS, GENE-SYNONYMS, PRODUCT, GENE-NAME
CCU01_RS09125	EG10231	CCU01_RS09125	dld	D-lactate dehydrogenase	quinone-dependent D-lactate dehydrogenase	GO-TERMS, REACTIONS, PRODUCT-SYNONYMS, GENE-SYNONYMS, PRODUCT, GENE-NAME
CCU01_RS09130	EG12013			beta-glucosidase BglX	beta-D-glucoside glucohydrolase, periplasmic	GO-TERMS, REACTIONS, PRODUCT-SYNONYMS, GENE-SYNONYMS, PRODUCT
CCU01_RS09135	EG12012			glycine betaine ABC transporter substrate-binding protein OsmF	glycine betaine ABC transporter periplasmic binding protein OsmF	CPLX-RXNS, GO-TERMS, COMPLEXES, PRODUCT-SYNONYMS, GENE-SYNONYMS, PRODUCT
CCU01_RS09140	EG12011			glycine betaine ABC transporter permease YehY	glycine betaine ABC transporter membrane subunit YehY	GO-TERMS, PRODUCT-SYNONYMS, PRODUCT
CCU01_RS09145	EG12010			glycine betaine ABC transporter ATP binding protein YehX	glycine betaine ABC transporter ATP binding subunit YehX	GO-TERMS, PRODUCT-SYNONYMS, PRODUCT
CCU01_RS09150	EG12009			glycine betaine ABC transporter permease YehW	glycine betaine ABC transporter membrane subunit YehW	GO-TERMS, PRODUCT-SYNONYMS, PRODUCT
CCU01_RS09395	EG12007			two-component regulatory system sensor histidine kinase BtsS	high-affinity pyruvate receptor	GO-TERMS, REACTIONS, PRODUCT-SYNONYMS, GENE-SYNONYMS, PRODUCT
CCU01_RS09400	EG12006	yehT	btsR	two-component system response regulator BtsR	DNA-binding transcriptional dual regulator BtsR	GO-TERMS, PRODUCT-SYNONYMS, GENE-SYNONYMS, PRODUCT, GENE-NAME
CCU01_RS09450	EG10586					GO-TERMS, REACTIONS, PRODUCT-SYNONYMS, PRODUCT
CCU01_RS09465	EG11990	CCU01_RS09465	yehD	hypothetical protein	putative fimbrial protein YehD	GO-TERMS, PRODUCT-SYNONYMS, PRODUCT, GENE-NAME
CCU01_RS09470	EG11989	CCU01_RS09470	yehC	fimbrial assembly chaperone protein StcB	putative fimbrial chaperone YehC	PRODUCT-SYNONYMS, PRODUCT, GENE-NAME
CCU01_RS09475	EG11988	CCU01_RS09475	yehB	fimbrial biogenesis outer membrane usher protein	putative fimbrial usher protein YehB	GO-TERMS, PRODUCT-SYNONYMS, PRODUCT, GENE-NAME
CCU01_RS09480	EG11987	CCU01_RS09480	yehA	putative fimbrial-like adhesin protein	putative fimbrial adhesin YehA	GO-TERMS, PRODUCT-SYNONYMS, PRODUCT, GENE-NAME
CCU01_RS09485	G7139			Ni(II)/Co(II) efflux transporter accessory subunit RcnB	periplasmic protein involved in nickel/cobalt export	GO-TERMS, REACTIONS, PRODUCT-SYNONYMS, GENE-SYNONYMS, PRODUCT
CCU01_RS09490	G7138	CCU01_RS09490	rcnA	nickel/cobalt efflux protein RcnA	Ni2+/Co2+ exporter	GO-TERMS, REACTIONS, PRODUCT-SYNONYMS, GENE-SYNONYMS, PRODUCT, GENE-NAME
CCU01_RS09495	G7137			Ni(II)/Co(II)-binding transcriptional repressor RcnR	DNA-binding transcriptional repressor RcnR	GO-TERMS, PRODUCT-SYNONYMS, GENE-SYNONYMS, PRODUCT
CCU01_RS09500	M007					GO-TERMS, REACTIONS, PRODUCT-SYNONYMS
CCU01_RS09505	G7135					GO-TERMS, REACTIONS, PRODUCT-SYNONYMS, GENE-SYNONYMS
CCU01_RS09535	G7129			class I fructose-bisphosphate aldolase	fructose-bisphosphate aldolase class I	GO-TERMS, REACTIONS, PRODUCT-SYNONYMS, GENE-SYNONYMS, PRODUCT
CCU01_RS09540	EG12419			tagatose-bisphosphate aldolase subunit GatY	tagatose-1,6-bisphosphate aldolase 2 subunit GatY	CPLX-RXNS, GO-TERMS, COMPLEXES, PRODUCT-SYNONYMS, GENE-SYNONYMS, PRODUCT
CCU01_RS09545	G7128			tagatose-bisphosphate aldolase subunit GatZ	tagatose-1,6-bisphosphate aldolase 2 subunit GatZ	PRODUCT-SYNONYMS, PRODUCT
CCU01_RS09575	G7123					GO-TERMS, REACTIONS, PRODUCT-SYNONYMS
CCU01_RS09590	G7118	CCU01_RS09590	trhP	U32 family peptidase	tRNA wobble base hydroxylation protein TrhP	GO-TERMS, PRODUCT-SYNONYMS, GENE-SYNONYMS, PRODUCT, GENE-NAME
CCU01_RS09600	EG11618			two-component system response regulator BaeR	DNA-binding transcriptional activator BaeR	GO-TERMS, PRODUCT-SYNONYMS, PRODUCT
CCU01_RS09605	EG11617			two-component system sensor histidine kinase BaeS	sensor histidine kinase BaeS	GO-TERMS, REACTIONS, PRODUCT-SYNONYMS, PRODUCT
CCU01_RS09615	G7115			multidrug efflux RND transporter permease subunit MdtC	multidrug efflux pump RND permease subunit MdtC	CPLX-RXNS, GO-TERMS, COMPLEXES, PRODUCT-SYNONYMS, GENE-SYNONYMS, PRODUCT
CCU01_RS09620	G7114			multidrug efflux RND transporter permease subunit MdtB	multidrug efflux pump RND permease subunit MdtB	GO-TERMS, PRODUCT-SYNONYMS, GENE-SYNONYMS, PRODUCT
CCU01_RS09625	G7113			multidrug efflux RND transporter subunit MdtA	multidrug efflux pump membrane fusion protein MdtA	GO-TERMS, PRODUCT-SYNONYMS, GENE-SYNONYMS, PRODUCT
CCU01_RS09645	G0-10633			type I toxin-antitoxin system toxin IbsA	toxic peptide IbsA	GO-TERMS, PRODUCT-SYNONYMS, PRODUCT
CCU01_RS09655	G7111	CCU01_RS09655	pphC	protein phosphatase 2C domain-containing protein	protein-serine/threonine phosphatase PphC	GO-TERMS, REACTIONS, PRODUCT-SYNONYMS, GENE-SYNONYMS, PRODUCT, GENE-NAME
CCU01_RS09670	EG11222					GO-TERMS, REACTIONS, PRODUCT-SYNONYMS, GENE-SYNONYMS
CCU01_RS09675	EG12396	CCU01_RS09675	dgcE	diguanylate cyclase	putative diguanylate cyclase DgcE	GO-TERMS, PRODUCT-SYNONYMS, GENE-SYNONYMS, PRODUCT, GENE-NAME
CCU01_RS09680	EG11701	CCU01_RS09680	udk	uridine kinase	uridine/cytidine kinase	GO-TERMS, REACTIONS, PRODUCT-SYNONYMS, PRODUCT, GENE-NAME
CCU01_RS09685	EG11418	CCU01_RS09685	dcd			GO-TERMS, REACTIONS, PRODUCT-SYNONYMS, GENE-SYNONYMS, GENE-NAME
CCU01_RS09690	EG11361			outer membrane assembly protein AsmA	putative assembly protein AsmA	GO-TERMS, PRODUCT-SYNONYMS, GENE-SYNONYMS, PRODUCT
CCU01_RS09700	G7107	CCU01_RS09700	wza	polysaccharide export protein	outer membrane polysaccharide export protein Wza	GO-TERMS, COMPLEXES, REACTIONS, PRODUCT-SYNONYMS, PRODUCT, GENE-NAME
CCU01_RS09705	G7106			low molecular weight protein-tyrosine-phosphatase Wzb	protein-tyrosine phosphatase	GO-TERMS, REACTIONS, PRODUCT-SYNONYMS, PRODUCT
CCU01_RS09710	G7105			tyrosine-protein kinase Wzc	protein-tyrosine kinase Wzc	GO-TERMS, REACTIONS, PRODUCT-SYNONYMS, PRODUCT
CCU01_RS09720	G7103					GO-TERMS, REACTIONS, PRODUCT-SYNONYMS
CCU01_RS09725	G7102			colanic acid biosynthesis glycosyltransferase WcaC	colanic acid biosynthesis galactosyltransferase WcaC	GO-TERMS, REACTIONS, PRODUCT-SYNONYMS, PRODUCT
CCU01_RS09735	G7100			colanic acid biosynthesis glycosyltransferase WcaE	colanic acid biosynthesis fucosyltransferase WcaE	GO-TERMS, REACTIONS, PRODUCT-SYNONYMS, PRODUCT
CCU01_RS09740	G7099					GO-TERMS, REACTIONS, PRODUCT-SYNONYMS
CCU01_RS09745	EG11787					GO-TERMS, PRODUCT-SYNONYMS, GENE-SYNONYMS
CCU01_RS09750	EG11788					GO-TERMS, REACTIONS, PRODUCT-SYNONYMS
CCU01_RS09755	EG11789	CCU01_RS09755	gmm			GO-TERMS, REACTIONS, PRODUCT-SYNONYMS, GENE-SYNONYMS, GENE-NAME
CCU01_RS09760	EG11790			colanic acid biosynthesis glycosyltransferase WcaI	colanic acid biosynthesis fucosyltransferase WcaI	GO-TERMS, REACTIONS, PRODUCT-SYNONYMS, GENE-SYNONYMS, PRODUCT
CCU01_RS09765	EG10161			mannose-1-phosphate guanyltransferase	mannose-1-phosphate guanylyltransferase	GO-TERMS, REACTIONS, PRODUCT-SYNONYMS, GENE-SYNONYMS, PRODUCT
CCU01_RS09770	EG10162			phosphomannomutase CpsG	phosphomannomutase	GO-TERMS, REACTIONS, PRODUCT-SYNONYMS, GENE-SYNONYMS, PRODUCT
CCU01_RS09775	G7098			undecaprenyl-phosphate glucose phosphotransferase	UDP-glucose:undecaprenyl-phosphate glucose-1-phosphate transferase	GO-TERMS, REACTIONS, PRODUCT-SYNONYMS, PRODUCT
CCU01_RS09780	G7097					GO-TERMS, PRODUCT-SYNONYMS, GENE-SYNONYMS, PRODUCT
CCU01_RS09790	G7095			colanic acid biosynthesis glycosyltransferase WcaL	putative colanic biosynthesis glycosyl transferase	GO-TERMS, PRODUCT-SYNONYMS, GENE-SYNONYMS, PRODUCT
CCU01_RS09880	EG10411	gndA	gnd	NADP-dependent phosphogluconate dehydrogenase	6-phosphogluconate dehydrogenase, decarboxylating	GO-TERMS, PRODUCT-SYNONYMS, PRODUCT, GENE-NAME
CCU01_RS09885	G7091	CCU01_RS09885	ugd			GO-TERMS, PRODUCT-SYNONYMS, GENE-SYNONYMS, GENE-NAME
CCU01_RS09900	EG10451	CCU01_RS09900	hisI	bifunctional phosphoribosyl-AMP cyclohydrolase/phosphoribosyl-ATP diphosphatase HisIE	putative bifunctional phosphoribosyl-AMP cyclohydrolase/phosphoribosyl-ATP pyrophosphatase	GO-TERMS, REACTIONS, PRODUCT-SYNONYMS, GENE-SYNONYMS, PRODUCT, GENE-NAME
CCU01_RS09905	EG10448					CPLX-RXNS, GO-TERMS, COMPLEXES, PRODUCT-SYNONYMS
CCU01_RS09910	EG10444	CCU01_RS09910	hisA	1-(5-phosphoribosyl)-5-((5- phosphoribosylamino)methylideneamino)imidazole-4- carboxamide isomerase	1-(5-phosphoribosyl)-5-[(5-phosphoribosylamino)methylideneamino]imidazole-4-carboxamide isomerase	GO-TERMS, REACTIONS, PRODUCT-SYNONYMS, PRODUCT, GENE-NAME
CCU01_RS09915	EG10450					GO-TERMS, COMPLEXES, PRODUCT-SYNONYMS
CCU01_RS09920	EG10445			bifunctional histidinol-phosphatase/imidazoleglycerol-phosphate dehydratase HisB	imidazoleglycerol-phosphate dehydratase / histidinol-phosphatase	GO-TERMS, REACTIONS, PRODUCT-SYNONYMS, PRODUCT
CCU01_RS09925	EG10446			histidinol-phosphate transaminase	histidinol-phosphate aminotransferase	GO-TERMS, REACTIONS, PRODUCT-SYNONYMS, PRODUCT
CCU01_RS09930	EG10447			histidinol dehydrogenase	histidinal/histidinol dehydrogenase	GO-TERMS, REACTIONS, PRODUCT-SYNONYMS, PRODUCT
CCU01_RS09935	EG10449					GO-TERMS, PRODUCT-SYNONYMS
CCU01_RS09945	EG12844			YoeB-YefM toxin-antitoxin system antitoxin YefM	YefM antitoxin of the YoeB-YefM toxin-antitoxin pair and DNA binding transcriptional repressor	GO-TERMS, COMPLEXES, PRODUCT-SYNONYMS, PRODUCT
CCU01_RS09950	G0-9121	CCU01_RS09950	yoeB	Txe/YoeB family addiction module toxin	ribosome-dependent mRNA interferase toxin YoeB	GO-TERMS, REACTIONS, PRODUCT-SYNONYMS, PRODUCT, GENE-NAME
CCU01_RS09970	EG11896			putrescine/proton symporter PlaP	putrescine:H+ symporter PlaP	GO-TERMS, REACTIONS, PRODUCT-SYNONYMS, GENE-SYNONYMS, PRODUCT
CCU01_RS09985	EG10926					GO-TERMS, PRODUCT-SYNONYMS, GENE-SYNONYMS
CCU01_RS09990	EG11893			serine-type D-Ala-D-Ala carboxypeptidase DacD	D-alanyl-D-alanine carboxypeptidase DacD	GO-TERMS, REACTIONS, PRODUCT-SYNONYMS, GENE-SYNONYMS, PRODUCT
CCU01_RS09995	EG11892			DNA gyrase inhibitor SbmC	DNA gyrase inhibitor	GO-TERMS, PRODUCT-SYNONYMS, GENE-SYNONYMS, PRODUCT
CCU01_RS10035	G7084	cbtA	cbeA	type IV toxin-antitoxin system toxin CbtA	CP4-44 prophage; cytoskeleton bundling-enhancing antitoxin CbeA	GO-TERMS, PRODUCT-SYNONYMS, GENE-SYNONYMS, PRODUCT, GENE-NAME
CCU01_RS10150	EG13238			bifunctional adenosylcobinamide kinase/adenosylcobinamide-phosphate guanylyltransferase	cobinamide-P guanylyltransferase / cobinamide kinase	GO-TERMS, REACTIONS, PRODUCT-SYNONYMS, PRODUCT
CCU01_RS10155	EG12150			adenosylcobinamide-GDP ribazoletransferase	cobalamin 5'-phosphate synthase	GO-TERMS, REACTIONS, PRODUCT-SYNONYMS, PRODUCT
CCU01_RS10160	EG12151					GO-TERMS, REACTIONS, PRODUCT-SYNONYMS, PRODUCT
CCU01_RS10165	G7073			L,D-transpeptidase	L,D-transpeptidase LdtA	GO-TERMS, REACTIONS, PRODUCT-SYNONYMS, GENE-SYNONYMS, PRODUCT
CCU01_RS10175	G7072			nitrogen assimilation transcriptional regulator	DNA-binding transcriptional dual regulator Nac	GO-TERMS, PRODUCT-SYNONYMS, PRODUCT
CCU01_RS10180	G7071			HTH-type transcriptional regulator Cbl	DNA-binding transcriptional activator Cbl	GO-TERMS, PRODUCT-SYNONYMS, PRODUCT
CCU01_RS10190	G7070			toxic metabolite efflux MATE transporter YeeO	FMN/FAD exporter	GO-TERMS, REACTIONS, PRODUCT-SYNONYMS, PRODUCT
CCU01_RS10205	EG10039					GO-TERMS, PRODUCT-SYNONYMS
CCU01_RS10210	G7067			shikimate transporter	shikimate:H+ symporter	GO-TERMS, REACTIONS, PRODUCT-SYNONYMS, GENE-SYNONYMS, PRODUCT
CCU01_RS10305	G7063			DgsA anti-repressor MtfA	Mlc titration factor	GO-TERMS, REACTIONS, PRODUCT-SYNONYMS, GENE-SYNONYMS, PRODUCT
CCU01_RS10335	EG10227	CCU01_RS10335	dicB	cell division inhibition protein DicB	Qin prophage; cell division inhibition protein DicB	GO-TERMS, PRODUCT-SYNONYMS, GENE-SYNONYMS, PRODUCT, GENE-NAME
CCU01_RS10705	G7061					GO-TERMS, PRODUCT-SYNONYMS, GENE-SYNONYMS
CCU01_RS10710	G7060			protein-methionine-sulfoxide reductase heme-binding subunit MsrQ	protein-L-methionine sulfoxide reductase heme-binding subunit MsrQ	CPLX-RXNS, GO-TERMS, COMPLEXES, PRODUCT-SYNONYMS, GENE-SYNONYMS, PRODUCT
CCU01_RS10715	G7059			protein-methionine-sulfoxide reductase catalytic subunit MsrP	protein-L-methionine sulfoxide reductase catalytic subunit MsrP	GO-TERMS, PRODUCT-SYNONYMS, GENE-SYNONYMS, PRODUCT
CCU01_RS10720	G7058			hydroxyisourate hydrolase	hydroxyisourate hydrolase / transthyretin-related protein	GO-TERMS, REACTIONS, PRODUCT-SYNONYMS, GENE-SYNONYMS, PRODUCT
CCU01_RS10725	G7057			response regulator transcription factor HprR	DNA-binding transcriptional dual regulator HprR	GO-TERMS, PRODUCT-SYNONYMS, GENE-SYNONYMS, PRODUCT
CCU01_RS10730	G7056	CCU01_RS10730	hprS	heavy metal sensor histidine kinase	sensor histidine kinase HprS	GO-TERMS, REACTIONS, PRODUCT-SYNONYMS, GENE-SYNONYMS, PRODUCT, GENE-NAME
CCU01_RS10735	G7055			protein deglycase HchA	protein/nucleic acid deglycase 1	GO-TERMS, REACTIONS, PRODUCT-SYNONYMS, GENE-SYNONYMS, PRODUCT
CCU01_RS10760	EG10211	CCU01_RS10760	dcm	DNA cytosine methyltransferase	DNA-cytosine methyltransferase	GO-TERMS, REACTIONS, PRODUCT-SYNONYMS, GENE-SYNONYMS, PRODUCT, GENE-NAME
CCU01_RS10765	EG11068	CCU01_RS10765	vsr	very short patch repair endonuclease	DNA mismatch endonuclease Vsr	GO-TERMS, PRODUCT-SYNONYMS, PRODUCT, GENE-NAME
CCU01_RS10785	G7049	yedQ	dgcQ	cellulose biosynthesis regulator YedQ	putative diguanylate cyclase DgcQ	GO-TERMS, PRODUCT-SYNONYMS, GENE-SYNONYMS, PRODUCT, GENE-NAME
CCU01_RS10795	G7046			peroxide/acid resistance protein YodD	stress-induced protein	GO-TERMS, PRODUCT-SYNONYMS, PRODUCT
CCU01_RS10810	EG10820			transcriptional regulator RcsA	DNA-binding transcriptional activator RcsA	GO-TERMS, PRODUCT-SYNONYMS, GENE-SYNONYMS, PRODUCT
CCU01_RS10815	EG11977			flagellar type III secretion system protein FliR	flagellar biosynthesis protein FliR	GO-TERMS, PRODUCT-SYNONYMS, GENE-SYNONYMS, PRODUCT
CCU01_RS10820	EG11976					GO-TERMS, PRODUCT-SYNONYMS, GENE-SYNONYMS
CCU01_RS10825	EG11975			flagellar type III secretion system pore protein FliP	flagellar biosynthesis protein FliP	GO-TERMS, PRODUCT-SYNONYMS, GENE-SYNONYMS, PRODUCT
CCU01_RS10830	EG11224			flagellar type III secretion system protein FliO	flagellar biosynthesis protein FliO	PRODUCT-SYNONYMS, GENE-SYNONYMS, PRODUCT
CCU01_RS10835	EG10324					GO-TERMS, COMPLEXES, PRODUCT-SYNONYMS, GENE-SYNONYMS
CCU01_RS10840	EG10323					GO-TERMS, PRODUCT-SYNONYMS, GENE-SYNONYMS
CCU01_RS10845	EG10322			flagellar basal body-associated protein FliL	flagellar protein FliL	GO-TERMS, PRODUCT-SYNONYMS, GENE-SYNONYMS, PRODUCT
CCU01_RS10850	G379			flagellar hook length control protein FliK	flagellar hook-length control protein	GO-TERMS, PRODUCT-SYNONYMS, GENE-SYNONYMS, PRODUCT
CCU01_RS10855	G378			flagella biosynthesis chaperone FliJ	flagellar biosynthesis protein FliJ	GO-TERMS, PRODUCT-SYNONYMS, GENE-SYNONYMS, PRODUCT
CCU01_RS10860	G377					GO-TERMS, REACTIONS, PRODUCT-SYNONYMS, GENE-SYNONYMS
CCU01_RS10865	EG11656			flagellar assembly protein FliH	flagellar biosynthesis protein FliH	GO-TERMS, PRODUCT-SYNONYMS, GENE-SYNONYMS, PRODUCT
CCU01_RS10870	EG11654					GO-TERMS, PRODUCT-SYNONYMS, GENE-SYNONYMS
CCU01_RS10875	EG11347			flagellar basal body M-ring protein FliF	flagellar basal-body MS-ring and collar protein	GO-TERMS, PRODUCT-SYNONYMS, GENE-SYNONYMS, PRODUCT
CCU01_RS10900	EG11662	CCU01_RS10900	yedK	SOS response-associated peptidase	genome maintenance protein	GO-TERMS, REACTIONS, PRODUCT-SYNONYMS, GENE-SYNONYMS, PRODUCT, GENE-NAME
CCU01_RS10920	EG11387					GO-TERMS, REACTIONS, PRODUCT-SYNONYMS, GENE-SYNONYMS, PRODUCT
CCU01_RS10925	EG11389			flagella biosynthesis regulatory protein FliT	flagellar biosynthesis protein FliT	GO-TERMS, PRODUCT-SYNONYMS, PRODUCT
CCU01_RS10930	EG11388			flagellar export chaperone FliS	flagellar biosynthesis protein FliS	GO-TERMS, PRODUCT-SYNONYMS, PRODUCT
CCU01_RS10935	EG10841			flagellar filament capping protein FliD	flagellar filament capping protein	GO-TERMS, COMPLEXES, PRODUCT-SYNONYMS, GENE-SYNONYMS, PRODUCT
CCU01_RS10950	EG11356			flagella biosynthesis regulatory protein FliZ	DNA-binding transcriptional regulator FliZ	GO-TERMS, PRODUCT-SYNONYMS, GENE-SYNONYMS, PRODUCT
CCU01_RS10955	G7039			cystine ABC transporter substrate-binding protein	cystine ABC transporter periplasmic binding protein	CPLX-RXNS, GO-TERMS, COMPLEXES, PRODUCT-SYNONYMS, GENE-SYNONYMS, PRODUCT
CCU01_RS10960	G7038					GO-TERMS, REACTIONS, PRODUCT-SYNONYMS, GENE-SYNONYMS
CCU01_RS10965	G7037	CCU01_RS10965	tcyL	cystine ABC transporter permease	cystine ABC transporter membrane subunit	GO-TERMS, PRODUCT-SYNONYMS, GENE-SYNONYMS, PRODUCT, GENE-NAME
CCU01_RS10970	EG12347	yecC	tcyN	L-cystine ABC transporter ATP-binding protein YecC	cystine ABC transporter ATP binding subunit	GO-TERMS, REACTIONS, PRODUCT-SYNONYMS, GENE-SYNONYMS, PRODUCT, GENE-NAME
CCU01_RS10975	EG10935			transcriptional regulator SdiA	DNA-binding transcriptional dual regulator SdiA	GO-TERMS, PRODUCT-SYNONYMS, PRODUCT
CCU01_RS10990	EG11140			two-component system response regulator UvrY	DNA-binding transcriptional activator UvrY	GO-TERMS, PRODUCT-SYNONYMS, GENE-SYNONYMS, PRODUCT
CCU01_RS10995	EG11063			excinuclease ABC subunit UvrC	excision nuclease subunit C	CPLX-RXNS, GO-TERMS, COMPLEXES, REACTIONS, PRODUCT-SYNONYMS, PRODUCT
CCU01_RS11000	EG10706					GO-TERMS, REACTIONS, PRODUCT-SYNONYMS, PRODUCT
CCU01_RS11070	EG10737	CCU01_RS11070	pinE	recombinase family protein	e14 prophage; site-specific DNA recombinase	GO-TERMS, REACTIONS, PRODUCT-SYNONYMS, GENE-SYNONYMS, PRODUCT, GENE-NAME
CCU01_RS11395	EG10921			non-heme ferritin	ferritin iron storage protein	GO-TERMS, REACTIONS, PRODUCT-SYNONYMS, GENE-SYNONYMS, PRODUCT
CCU01_RS11420	EG10057	CCU01_RS11420	araF	arabinose ABC transporter substrate-binding protein	arabinose ABC transporter periplasmic binding protein	CPLX-RXNS, GO-TERMS, COMPLEXES, REACTIONS, PRODUCT, GENE-NAME
CCU01_RS11425	EG10058	CCU01_RS11425	araG	L-arabinose ABC transporter ATP-binding protein AraG	arabinose ABC transporter ATP binding subunit	GO-TERMS, COMPLEXES, PRODUCT, GENE-NAME
CCU01_RS11430	EG10059			L-arabinose ABC transporter permease AraH	arabinose ABC transporter membrane subunit	GO-TERMS, PRODUCT-SYNONYMS, GENE-SYNONYMS, PRODUCT
CCU01_RS11435	EG11752			trehalose-phosphatase	trehalose-6-phosphate phosphatase	GO-TERMS, REACTIONS, PRODUCT-SYNONYMS, GENE-SYNONYMS, PRODUCT
CCU01_RS11440	EG11751			alpha,alpha-trehalose-phosphate synthase	trehalose-6-phosphate synthase	GO-TERMS, REACTIONS, PRODUCT-SYNONYMS, PRODUCT
CCU01_RS11445	G7031			universal stress protein UspC	universal stress protein C	GO-TERMS, PRODUCT-SYNONYMS, GENE-SYNONYMS, PRODUCT
CCU01_RS11450	EG10320			flagellar transcriptional regulator FlhD	DNA-binding transcriptional dual regulator FlhD	GO-TERMS, COMPLEXES, PRODUCT-SYNONYMS, GENE-SYNONYMS, PRODUCT
CCU01_RS11455	EG10319			flagellar transcriptional regulator FlhC	DNA-binding transcriptional dual regulator FlhC	GO-TERMS, PRODUCT-SYNONYMS, GENE-SYNONYMS, PRODUCT
CCU01_RS11460	EG10601			flagellar motor stator protein MotA	motility protein A	GO-TERMS, PRODUCT-SYNONYMS, GENE-SYNONYMS, PRODUCT
CCU01_RS11465	EG10602			flagellar motor protein MotB	motility protein B	GO-TERMS, PRODUCT-SYNONYMS, GENE-SYNONYMS, PRODUCT
CCU01_RS11480	EG10988			methyl-accepting chemotaxis protein II	methyl-accepting chemotaxis protein Tar	GO-TERMS, COMPLEXES, PRODUCT-SYNONYMS, GENE-SYNONYMS, PRODUCT
CCU01_RS11490	EG10148			protein-glutamate O-methyltransferase CheR	chemotaxis protein methyltransferase	GO-TERMS, REACTIONS, PRODUCT-SYNONYMS, GENE-SYNONYMS, PRODUCT
CCU01_RS11495	EG10147	CCU01_RS11495	cheB	chemotaxis response regulator protein-glutamate methylesterase	protein-glutamate methylesterase/protein glutamine deamidase	GO-TERMS, REACTIONS, PRODUCT-SYNONYMS, PRODUCT, GENE-NAME
CCU01_RS11505	EG10151			protein phosphatase CheZ	chemotaxis protein CheZ	GO-TERMS, REACTIONS, PRODUCT-SYNONYMS, PRODUCT
CCU01_RS11510	G7028			flagellar type III secretion system protein FlhB	flagellar biosynthesis protein FlhB	GO-TERMS, COMPLEXES, PRODUCT-SYNONYMS, GENE-SYNONYMS, PRODUCT
CCU01_RS11515	G370					GO-TERMS, PRODUCT-SYNONYMS, GENE-SYNONYMS
CCU01_RS11520	G7027	CCU01_RS11520	flhE			GO-TERMS, PRODUCT-SYNONYMS, GENE-NAME
CCU01_RS11530	EG10071					GO-TERMS, REACTIONS, PRODUCT-SYNONYMS, GENE-SYNONYMS, PRODUCT
CCU01_RS11550	G7022	CCU01_RS11550	torZ	molybdopterin guanine dinucleotide-containing S/N-oxide reductase	trimethylamine N-oxide reductase 2	GO-TERMS, REACTIONS, PRODUCT-SYNONYMS, GENE-SYNONYMS, PRODUCT, GENE-NAME
CCU01_RS11555	G7021			tRNA 5-methoxyuridine(34)/uridine 5-oxyacetic acid(34) synthase CmoB	tRNA U34 carboxymethyltransferase	GO-TERMS, REACTIONS, PRODUCT-SYNONYMS, GENE-SYNONYMS, PRODUCT
CCU01_RS11560	G7020			carboxy-S-adenosyl-L-methionine synthase CmoA	carboxy-S-adenosyl-L-methionine synthase	GO-TERMS, REACTIONS, PRODUCT-SYNONYMS, GENE-SYNONYMS, PRODUCT
CCU01_RS11915	EG10097					GO-TERMS, REACTIONS, PRODUCT-SYNONYMS, GENE-SYNONYMS, PRODUCT
CCU01_RS11920	EG11138					GO-TERMS, REACTIONS, PRODUCT-SYNONYMS, GENE-SYNONYMS
CCU01_RS11930	EG10925					CPLX-RXNS, GO-TERMS, COMPLEXES, REACTIONS, PRODUCT-SYNONYMS
CCU01_RS11945	RUVA			Holliday junction branch migration protein RuvA	Holliday junction branch migration complex subunit RuvA	GO-TERMS, PRODUCT-SYNONYMS, PRODUCT
CCU01_RS11950	RUVB			Holliday junction branch migration DNA helicase RuvB	Holliday junction branch migration complex subunit RuvB	GO-TERMS, PRODUCT-SYNONYMS, PRODUCT
CCU01_RS11955	EG12368			zinc ABC transporter permease subunit ZnuB	Zn2+ ABC transporter membrane subunit	CPLX-RXNS, GO-TERMS, COMPLEXES, PRODUCT-SYNONYMS, GENE-SYNONYMS, PRODUCT
CCU01_RS11960	G7018			zinc ABC transporter ATP-binding protein ZnuC	Zn2+ ABC transporter ATP binding subunit	GO-TERMS, PRODUCT-SYNONYMS, GENE-SYNONYMS, PRODUCT
CCU01_RS11965	G7017			zinc ABC transporter substrate-binding protein ZnuA	Zn2+ ABC transporter periplasmic binding protein	GO-TERMS, PRODUCT-SYNONYMS, GENE-SYNONYMS, PRODUCT
CCU01_RS11970	EG10013			murein DD-endopeptidase MepM	peptidoglycan DD-endopeptidase MepM	GO-TERMS, REACTIONS, PRODUCT-SYNONYMS, GENE-SYNONYMS, PRODUCT
CCU01_RS11975	EG10614	msbB	lpxM	lauroyl-Kdo(2)-lipid IV(A) myristoyltransferase	Lipid A biosynthesis myristoyltransferase	GO-TERMS, REACTIONS, PRODUCT-SYNONYMS, GENE-SYNONYMS, PRODUCT, GENE-NAME
CCU01_RS11980	EG10803	CCU01_RS11980	pykA			GO-TERMS, REACTIONS, PRODUCT-SYNONYMS, GENE-NAME
CCU01_RS11985	EG12860	CCU01_RS11985	yebK	MurR/RpiR family transcriptional regulator	DNA-binding transcriptional repressor YebK	GO-TERMS, PRODUCT-SYNONYMS, GENE-SYNONYMS, PRODUCT, GENE-NAME
CCU01_RS11990	EG11221			glucose-6-phosphate dehydrogenase	NADP+-dependent glucose-6-phosphate dehydrogenase	GO-TERMS, REACTIONS, PRODUCT-SYNONYMS, PRODUCT
CCU01_RS11995	EG10257					GO-TERMS, PRODUCT-SYNONYMS, PRODUCT
CCU01_RS12000	EG10256	CCU01_RS12000	eda			GO-TERMS, REACTIONS, PRODUCT-SYNONYMS, GENE-SYNONYMS, GENE-NAME
CCU01_RS12005	EG11809			formate-dependent phosphoribosylglycinamide formyltransferase	phosphoribosylglycinamide formyltransferase 2	GO-TERMS, REACTIONS, PRODUCT-SYNONYMS, PRODUCT
CCU01_RS12010	EG11808					GO-TERMS, PRODUCT-SYNONYMS
CCU01_RS12025	EG11004					GO-TERMS, REACTIONS, PRODUCT-SYNONYMS, GENE-SYNONYMS
CCU01_RS12030	G7016			exodeoxyribonuclease X	exonuclease X	GO-TERMS, PRODUCT-SYNONYMS, GENE-SYNONYMS, PRODUCT
CCU01_RS12060	G7011			protein-serine/threonine phosphatase	phosphoprotein phosphatase 1	GO-TERMS, REACTIONS, PRODUCT-SYNONYMS, GENE-SYNONYMS, PRODUCT
CCU01_RS12075	G7008			16S rRNA (cytosine(1407)-C(5))-methyltransferase RsmF	16S rRNA m5C1407 methyltransferase	GO-TERMS, REACTIONS, PRODUCT-SYNONYMS, GENE-SYNONYMS, PRODUCT
CCU01_RS12080	G7007	CCU01_RS12080	letB	PqiB family protein	lipophilic envelope spanning tunnel	GO-TERMS, PRODUCT-SYNONYMS, GENE-SYNONYMS, PRODUCT, GENE-NAME
CCU01_RS12090	G7005	CCU01_RS12090	msrC	GAF domain-containing protein	free methionine-(R)-sulfoxide reductase	GO-TERMS, REACTIONS, PRODUCT-SYNONYMS, GENE-SYNONYMS, PRODUCT, GENE-NAME
CCU01_RS12095	EG12866					GO-TERMS, PRODUCT-SYNONYMS, GENE-SYNONYMS
CCU01_RS12100	EG10760	CCU01_RS12100	prc	carboxy terminal-processing peptidase	tail-specific protease	GO-TERMS, REACTIONS, PRODUCT-SYNONYMS, GENE-SYNONYMS, PRODUCT, GENE-NAME
CCU01_RS12105	EG10462					GO-TERMS, PRODUCT-SYNONYMS
CCU01_RS12115	G7003			DNA-binding transcriptional regulator KdgR	DNA-binding transcriptional repressor KdgR	GO-TERMS, PRODUCT-SYNONYMS, GENE-SYNONYMS, PRODUCT
CCU01_RS12125	G7002			PhoP/PhoQ regulator MgrB	PhoQ kinase inhibitor	GO-TERMS, PRODUCT-SYNONYMS, GENE-SYNONYMS, PRODUCT
CCU01_RS12135	G7000	CCU01_RS12135	yobF	DUF2627 domain-containing protein	DUF2527 domain-containing protein YobF	GO-TERMS, PRODUCT-SYNONYMS, PRODUCT, GENE-NAME
CCU01_RS12140	EG12204	cspE	cspC	transcription antiterminator/RNA stability regulator CspE	stress protein, member of the CspA family	GO-TERMS, PRODUCT-SYNONYMS, GENE-SYNONYMS, PRODUCT, GENE-NAME
CCU01_RS12145	EG12207			23S rRNA (guanine(745)-N(1))-methyltransferase	23S rRNA m1G745 methyltransferase	GO-TERMS, REACTIONS, PRODUCT-SYNONYMS, GENE-SYNONYMS, PRODUCT
CCU01_RS12150	G6999			manganese efflux pump MntP	Mn2+ exporter	GO-TERMS, REACTIONS, PRODUCT-SYNONYMS, GENE-SYNONYMS, PRODUCT
CCU01_RS12160	EG10569	CCU01_RS12160	manZ	PTS mannose transporter subunit IID	mannose-specific PTS enzyme IID component	CPLX-RXNS, GO-TERMS, COMPLEXES, PRODUCT-SYNONYMS, GENE-SYNONYMS, PRODUCT, GENE-NAME
CCU01_RS12165	EG10568	CCU01_RS12165	manY	PTS mannose/fructose/sorbose transporter subunit IIC	mannose-specific PTS enzyme IIC component	GO-TERMS, REACTIONS, PRODUCT-SYNONYMS, GENE-SYNONYMS, PRODUCT, GENE-NAME
CCU01_RS12170	EG10567			PTS mannose transporter subunit IIAB	mannose-specific PTS enzyme IIAB component	GO-TERMS, PRODUCT-SYNONYMS, GENE-SYNONYMS, PRODUCT
CCU01_RS12185	EG10930	CCU01_RS12185	sdaA	L-serine dehydratase 1	L-serine deaminase I	GO-TERMS, REACTIONS, PRODUCT-SYNONYMS, PRODUCT, GENE-NAME
CCU01_RS12190	EG12693	CCU01_RS12190	nudL	CoA pyrophosphatase	putative NUDIX hydrolase with low 3-phosphohydroxypyruvate phosphatase activity	GO-TERMS, REACTIONS, PRODUCT-SYNONYMS, GENE-SYNONYMS, PRODUCT, GENE-NAME
CCU01_RS12195	EG10683			aminodeoxychorismate synthase component 1	aminodeoxychorismate synthase subunit 1	GO-TERMS, REACTIONS, PRODUCT-SYNONYMS, PRODUCT
CCU01_RS12210	G6993	CCU01_RS12210	yoaB	RidA family protein	RutC family protein YoaB	GO-TERMS, PRODUCT-SYNONYMS, PRODUCT, GENE-NAME
CCU01_RS12215	G6992	CCU01_RS12215	yoaA	ATP-dependent DNA helicase	putative ATP-dependent 5' to 3' DNA helicase	GO-TERMS, PRODUCT-SYNONYMS, PRODUCT, GENE-NAME
CCU01_RS12220	G6991			tRNA (adenosine(37)-N6)-threonylcarbamoyltransferase complex dimerization subunit type 1 TsaB	N6-L-threonylcarbamoyladenine synthase, TsaB subunit	GO-TERMS, REACTIONS, PRODUCT-SYNONYMS, GENE-SYNONYMS, PRODUCT
CCU01_RS12230	EG11530			long-chain-fatty-acid--CoA ligase FadD	long-chain-fatty-acid--CoA ligase	GO-TERMS, REACTIONS, PRODUCT-SYNONYMS, GENE-SYNONYMS, PRODUCT
CCU01_RS12235	EG10858	CCU01_RS12235	rnd	ribonuclease D	RNase D	GO-TERMS, REACTIONS, PRODUCT-SYNONYMS, PRODUCT, GENE-NAME
CCU01_RS12240	G6989					CPLX-RXNS, PRODUCT-SYNONYMS
CCU01_RS12245	G6988					GO-TERMS, PRODUCT-SYNONYMS
CCU01_RS12255	G6986			multifunctional D-malate/3-isopropylmalate/tartarate dehydrogenase	D-malate/3-isopropylmalate dehydrogenase (decarboxylating)	GO-TERMS, REACTIONS, PRODUCT-SYNONYMS, GENE-SYNONYMS, PRODUCT
CCU01_RS12265	G6984			leucine efflux protein LeuE	leucine exporter	GO-TERMS, REACTIONS, PRODUCT-SYNONYMS, GENE-SYNONYMS, PRODUCT
CCU01_RS12295	G6980					GO-TERMS, REACTIONS, PRODUCT-SYNONYMS, GENE-SYNONYMS
CCU01_RS12310	G6977			2-nitroimidazole transporter	2-nitroimidazole exporter	GO-TERMS, REACTIONS, PRODUCT-SYNONYMS, GENE-SYNONYMS, PRODUCT
CCU01_RS12315	G6976	CCU01_RS12315	nimR	helix-turn-helix transcriptional regulator	DNA-binding transcriptional repressor NimR	GO-TERMS, PRODUCT-SYNONYMS, GENE-SYNONYMS, PRODUCT, GENE-NAME
CCU01_RS12330	G6973					GO-TERMS, PRODUCT-SYNONYMS
CCU01_RS12350	G6969	CCU01_RS12350	yeaG	PrkA family serine protein kinase	protein kinase YeaG	GO-TERMS, REACTIONS, PRODUCT-SYNONYMS, PRODUCT, GENE-NAME
CCU01_RS12355	G6968	CCU01_RS12355	mipA			GO-TERMS, PRODUCT-SYNONYMS, GENE-SYNONYMS, GENE-NAME
CCU01_RS12360	G6967					GO-TERMS, REACTIONS, PRODUCT-SYNONYMS
CCU01_RS12370	EG10367			glyceraldehyde-3-phosphate dehydrogenase	glyceraldehyde-3-phosphate dehydrogenase A	GO-TERMS, REACTIONS, PRODUCT-SYNONYMS, GENE-SYNONYMS, PRODUCT
CCU01_RS12375	EG12394			peptide-methionine (R)-S-oxide reductase MsrB	methionine sulfoxide reductase B	GO-TERMS, REACTIONS, PRODUCT-SYNONYMS, GENE-SYNONYMS, PRODUCT
CCU01_RS12400	G6960	CCU01_RS12400	ydjI	ketose-bisphosphate aldolase	L-glycero-L-galacto-octuluronate-1-phosphate aldolase	GO-TERMS, REACTIONS, PRODUCT-SYNONYMS, PRODUCT, GENE-NAME
CCU01_RS12405	G6959	CCU01_RS12405	ydjH	carbohydrate kinase family protein	L-glycero-L-galacto-octuluronate kinase	GO-TERMS, REACTIONS, PRODUCT-SYNONYMS, PRODUCT, GENE-NAME
CCU01_RS12410	G6958					GO-TERMS, REACTIONS, PRODUCT-SYNONYMS
CCU01_RS12425	EG11135			bifunctional nicotinamidase/pyrazinamidase	nicotinamidase	GO-TERMS, REACTIONS, PRODUCT-SYNONYMS, GENE-SYNONYMS, PRODUCT
CCU01_RS12430	EG10045	CCU01_RS12430	ansA			GO-TERMS, REACTIONS, PRODUCT-SYNONYMS, GENE-NAME
CCU01_RS12440	EG10968			signal peptide peptidase SppA	protease IV, a signal peptide peptidase	GO-TERMS, REACTIONS, PRODUCT-SYNONYMS, PRODUCT
CCU01_RS12450	EG10943			selenide, water dikinase SelD	selenide, water dikinase	GO-TERMS, REACTIONS, PRODUCT-SYNONYMS, GENE-SYNONYMS, PRODUCT
CCU01_RS12455	EG11014	CCU01_RS12455	topB			GO-TERMS, REACTIONS, PRODUCT-SYNONYMS, GENE-SYNONYMS, GENE-NAME
CCU01_RS12470	EG10372	CCU01_RS12470	gdhA	NADP-specific glutamate dehydrogenase	glutamate dehydrogenase	GO-TERMS, REACTIONS, PRODUCT-SYNONYMS, PRODUCT, GENE-NAME
CCU01_RS12480	G6954	CCU01_RS12480	nudG	pyrimidine (deoxy)nucleoside triphosphate diphosphatase	5-hydroxy-CTP diphosphatase	GO-TERMS, REACTIONS, PRODUCT-SYNONYMS, GENE-SYNONYMS, PRODUCT, GENE-NAME
CCU01_RS12490	G6952	CCU01_RS12490	ynjE	sulfurtransferase	molybdopterin synthase sulfurtransferase	GO-TERMS, PRODUCT-SYNONYMS, PRODUCT, GENE-NAME
CCU01_RS12530	EG11073					GO-TERMS, REACTIONS, PRODUCT-SYNONYMS, GENE-SYNONYMS
CCU01_RS12535	G6944			succinylornithine/acetylornithine transaminase	succinylornithine transaminase	GO-TERMS, REACTIONS, PRODUCT-SYNONYMS, GENE-SYNONYMS, PRODUCT
CCU01_RS12540	G6943					REACTIONS, PRODUCT-SYNONYMS, GENE-SYNONYMS, PRODUCT
CCU01_RS12545	G6942			succinylglutamate-semialdehyde dehydrogenase	aldehyde dehydrogenase	GO-TERMS, REACTIONS, PRODUCT-SYNONYMS, GENE-SYNONYMS, PRODUCT
CCU01_RS12550	G6941					GO-TERMS, REACTIONS, PRODUCT-SYNONYMS, GENE-SYNONYMS, PRODUCT
CCU01_RS12555	G6940					GO-TERMS, PRODUCT-SYNONYMS, GENE-SYNONYMS, PRODUCT
CCU01_RS12560	G6939	CCU01_RS12560	spy	ATP-independent periplasmic protein-refolding chaperone	ATP-independent periplasmic chaperone	GO-TERMS, PRODUCT-SYNONYMS, PRODUCT, GENE-NAME
CCU01_RS12570	G6937					GO-TERMS, REACTIONS, PRODUCT-SYNONYMS, GENE-SYNONYMS
CCU01_RS12575	EG10663			ammonia-dependent NAD(+) synthetase	NH3-dependent NAD+ synthetase	GO-TERMS, REACTIONS, PRODUCT-SYNONYMS, GENE-SYNONYMS, PRODUCT
CCU01_RS12610	EG10144	CCU01_RS12610	chbF	6-phospho-beta-glucosidase	monoacetylchitobiose-6-phosphate hydrolase	GO-TERMS, REACTIONS, PRODUCT-SYNONYMS, GENE-SYNONYMS, PRODUCT, GENE-NAME
CCU01_RS12615	EG12198					GO-TERMS, PRODUCT-SYNONYMS, GENE-SYNONYMS
CCU01_RS12620	EG10509					GO-TERMS, REACTIONS, PRODUCT-SYNONYMS
CCU01_RS12625	G6936			cell division activator CedA	cell division modulator	GO-TERMS, PRODUCT-SYNONYMS, GENE-SYNONYMS, PRODUCT
CCU01_RS12635	G6934	CCU01_RS12635	tcyP	L-cystine transporter	cystine/sulfocysteine:cation symporter	GO-TERMS, REACTIONS, PRODUCT-SYNONYMS, GENE-SYNONYMS, PRODUCT, GENE-NAME
CCU01_RS12645	G6932			hexitol phosphatase HxpB	hexitol phosphatase B	GO-TERMS, REACTIONS, PRODUCT-SYNONYMS, GENE-SYNONYMS, PRODUCT
CCU01_RS12665	EG10700			6-phosphofructokinase II	6-phosphofructokinase 2	GO-TERMS, REACTIONS, PRODUCT-SYNONYMS, PRODUCT
CCU01_RS12685	EG11001					GO-TERMS, REACTIONS, PRODUCT-SYNONYMS, PRODUCT
CCU01_RS12690	EG10506					GO-TERMS, PRODUCT-SYNONYMS, GENE-SYNONYMS
CCU01_RS12710	EG10709					CPLX-RXNS, GO-TERMS, COMPLEXES, PRODUCT-SYNONYMS, GENE-SYNONYMS, PRODUCT
CCU01_RS12715	EG10710					GO-TERMS, PRODUCT-SYNONYMS, PRODUCT
CCU01_RS12720	EG10440					GO-TERMS, PRODUCT-SYNONYMS, GENE-SYNONYMS, PRODUCT
CCU01_RS12725	EG10127			vitamin B12 ABC transporter permease BtuC	vitamin B12 ABC transporter membrane subunit	CPLX-RXNS, GO-TERMS, COMPLEXES, PRODUCT
CCU01_RS12730	EG10129	CCU01_RS12730	btuE	glutathione peroxidase	thioredoxin/glutathione peroxidase	GO-TERMS, REACTIONS, PRODUCT-SYNONYMS, PRODUCT, GENE-NAME
CCU01_RS12735	EG10128			vitamin B12 ABC transporter ATP-binding protein BtuD	vitamin B12 ABC transporter ATP binding subunit	GO-TERMS, PRODUCT
CCU01_RS12745	G6925	ydiV	rflP	anti-FlhDC factor	anti-FlhDC factor RflP	GO-TERMS, PRODUCT-SYNONYMS, GENE-SYNONYMS, PRODUCT, GENE-NAME
CCU01_RS12760	EG10080			3-deoxy-7-phosphoheptulonate synthase AroH	3-deoxy-7-phosphoheptulonate synthase, Trp-sensitive	GO-TERMS, REACTIONS, PRODUCT-SYNONYMS, PRODUCT
CCU01_RS12765	EG11132			posphoenolpyruvate synthetase regulatory kinase/phosphorylase PpsR	posphoenolpyruvate synthetase regulatory protein	GO-TERMS, PRODUCT-SYNONYMS, GENE-SYNONYMS, PRODUCT
CCU01_RS12770	EG10759			phosphoenolpyruvate synthase	phosphoenolpyruvate synthetase	GO-TERMS, REACTIONS, PRODUCT-SYNONYMS, GENE-SYNONYMS, PRODUCT
CCU01_RS12775	EG12357	CCU01_RS12775	fadK	medium-chain fatty-acid--CoA ligase	short chain acyl-CoA synthetase	GO-TERMS, REACTIONS, PRODUCT-SYNONYMS, GENE-SYNONYMS, PRODUCT, GENE-NAME
CCU01_RS12815	EG10076			type I 3-dehydroquinate dehydratase	3-dehydroquinate dehydratase	GO-TERMS, REACTIONS, PRODUCT-SYNONYMS, PRODUCT
CCU01_RS12820	EG11234					GO-TERMS, REACTIONS, PRODUCT-SYNONYMS
CCU01_RS12855	G6912					GO-TERMS, PRODUCT-SYNONYMS, GENE-SYNONYMS
CCU01_RS12865	EG11378			Fe-S cluster assembly scaffold SufA	iron-sulfur cluster insertion protein SufA	GO-TERMS, PRODUCT-SYNONYMS, GENE-SYNONYMS, PRODUCT
CCU01_RS12870	G6909			Fe-S cluster assembly protein SufB	Fe-S cluster scaffold complex subunit SufB	GO-TERMS, COMPLEXES, PRODUCT-SYNONYMS, GENE-SYNONYMS, PRODUCT
CCU01_RS12875	G6908			Fe-S cluster assembly ATPase SufC	Fe-S cluster scaffold complex subunit SufC	GO-TERMS, PRODUCT-SYNONYMS, GENE-SYNONYMS, PRODUCT
CCU01_RS12880	G6907			Fe-S cluster assembly protein SufD	Fe-S cluster scaffold complex subunit SufD	GO-TERMS, PRODUCT-SYNONYMS, GENE-SYNONYMS, PRODUCT
CCU01_RS12885	G6906			cysteine desulfurase SufS	L-cysteine desulfurase	GO-TERMS, REACTIONS, PRODUCT-SYNONYMS, GENE-SYNONYMS, PRODUCT
CCU01_RS12890	G6905			cysteine desulfuration protein SufE	sulfur carrier protein SufE	GO-TERMS, PRODUCT-SYNONYMS, GENE-SYNONYMS, PRODUCT
CCU01_RS12895	G6904					GO-TERMS, REACTIONS, PRODUCT-SYNONYMS, GENE-SYNONYMS
CCU01_RS12900	EG10544	CCU01_RS12900	lpp	major outer membrane lipoprotein	murein lipoprotein	GO-TERMS, PRODUCT-SYNONYMS, GENE-SYNONYMS, PRODUCT, GENE-NAME
CCU01_RS12905	EG10804	CCU01_RS12905	pykF			GO-TERMS, REACTIONS, PRODUCT-SYNONYMS, GENE-NAME
CCU01_RS12910	G6903			fumarate hydratase FumD	fumarase D	GO-TERMS, REACTIONS, PRODUCT-SYNONYMS, GENE-SYNONYMS, PRODUCT
CCU01_RS12970	EG12400			multidrug efflux MATE transporter MdtK	multidrug efflux pump MdtK	GO-TERMS, REACTIONS, PRODUCT-SYNONYMS, GENE-SYNONYMS, PRODUCT
CCU01_RS12975	EG11406	ribE	ribC			GO-TERMS, PRODUCT-SYNONYMS, GENE-SYNONYMS, GENE-NAME
CCU01_RS12980	EG11531	CCU01_RS12980	cfa			GO-TERMS, REACTIONS, PRODUCT-SYNONYMS, GENE-SYNONYMS, GENE-NAME
CCU01_RS12995	EG10800			HTH-type transcriptional repressor PurR	DNA-binding transcriptional repressor PurR	GO-TERMS, PRODUCT-SYNONYMS, PRODUCT
CCU01_RS13000	G0-10594	ynhF	cydH	stress response protein YnhF	cytochrome bd-I ubiquinol oxidase accessory subunit CydH	GO-TERMS, PRODUCT-SYNONYMS, GENE-SYNONYMS, PRODUCT, GENE-NAME
CCU01_RS13010	EG10954			superoxide dismutase [Fe]	superoxide dismutase (Fe)	GO-TERMS, REACTIONS, PRODUCT-SYNONYMS, PRODUCT
CCU01_RS13015	G6892	CCU01_RS13015	mepH	NlpC/P60 family protein	peptidoglycan DD-endopeptidase MepH	GO-TERMS, REACTIONS, PRODUCT-SYNONYMS, GENE-SYNONYMS, PRODUCT, GENE-NAME
CCU01_RS13020	EG12181	CCU01_RS13020	grxD	Grx4 family monothiol glutaredoxin	glutaredoxin 4	GO-TERMS, COMPLEXES, PRODUCT-SYNONYMS, GENE-SYNONYMS, PRODUCT, GENE-NAME
CCU01_RS13030	EG11547	CCU01_RS13030	rnt	ribonuclease T	RNase T	GO-TERMS, REACTIONS, PRODUCT-SYNONYMS, PRODUCT, GENE-NAME
CCU01_RS13035	G6891			lactoylglutathione lyase	glyoxalase I	GO-TERMS, REACTIONS, PRODUCT-SYNONYMS, PRODUCT
CCU01_RS13040	G6890					GO-TERMS, REACTIONS, PRODUCT-SYNONYMS, GENE-SYNONYMS, PRODUCT
CCU01_RS13045	G6889	CCU01_RS13045	nemR	TetR/AcrR family transcriptional regulator	DNA-binding transcriptional repressor NemR	GO-TERMS, PRODUCT-SYNONYMS, GENE-SYNONYMS, PRODUCT, GENE-NAME
CCU01_RS13060	G6886			superoxide dismutase [Cu-Zn] SodC2	superoxide dismutase (Cu-Zn)	GO-TERMS, REACTIONS, PRODUCT-SYNONYMS, PRODUCT
CCU01_RS13080	G6882			transcriptional regulator SlyA	DNA-binding transcriptional dual regulator SlyA	GO-TERMS, PRODUCT-SYNONYMS, PRODUCT
CCU01_RS13085	G6881					GO-TERMS, PRODUCT-SYNONYMS
CCU01_RS13090	G6880					GO-TERMS, REACTIONS, PRODUCT-SYNONYMS, GENE-SYNONYMS, PRODUCT
CCU01_RS13095	EG11488			C-type lysozyme inhibitor	inhibitor of c-type lysozyme, putative lipoprotein	GO-TERMS, PRODUCT-SYNONYMS, GENE-SYNONYMS, PRODUCT
CCU01_RS13100	EG11487			pyridoxamine 5'-phosphate oxidase	pyridoxine/pyridoxamine 5'-phosphate oxidase	GO-TERMS, REACTIONS, PRODUCT-SYNONYMS, PRODUCT
CCU01_RS13105	EG11043					GO-TERMS, REACTIONS, PRODUCT-SYNONYMS, PRODUCT
CCU01_RS13110	G6879			pyridoxal kinase PdxY	pyridoxal kinase 2	GO-TERMS, REACTIONS, PRODUCT-SYNONYMS, GENE-SYNONYMS, PRODUCT
CCU01_RS13115	G6878			glutathione transferase GstA	glutathione S-transferase GstA	GO-TERMS, REACTIONS, PRODUCT-SYNONYMS, GENE-SYNONYMS, PRODUCT
CCU01_RS13120	G6877			dipeptide/tripeptide permease DtpA	dipeptide/tripeptide:H+ symporter DtpA	GO-TERMS, REACTIONS, PRODUCT-SYNONYMS, GENE-SYNONYMS, PRODUCT
CCU01_RS13125	EG10662	CCU01_RS13125	nth			GO-TERMS, REACTIONS, PRODUCT-SYNONYMS, GENE-NAME
CCU01_RS13130	G6876	CCU01_RS13130	rsxE	electron transport complex subunit E	SoxR [2Fe-2S] reducing system protein RsxE	GO-TERMS, PRODUCT-SYNONYMS, GENE-SYNONYMS, PRODUCT, GENE-NAME
CCU01_RS13145	G6873			electron transport complex subunit RsxC	SoxR [2Fe-2S] reducing system protein RsxC	PRODUCT-SYNONYMS, GENE-SYNONYMS, PRODUCT
CCU01_RS13150	G6872			electron transport complex subunit RsxB	SoxR [2Fe-2S] reducing system protein RsxB	PRODUCT-SYNONYMS, GENE-SYNONYMS, PRODUCT
CCU01_RS13165	G6869	ydgT	cnu	transcription modulator YdgT	H-NS- and StpA-binding protein	GO-TERMS, PRODUCT-SYNONYMS, GENE-SYNONYMS, PRODUCT, GENE-NAME
CCU01_RS13170	G0-9561			division septum protein Blr	beta-lactam resistance protein	GO-TERMS, PRODUCT-SYNONYMS, PRODUCT
CCU01_RS13180	EG10030	CCU01_RS13180	add			GO-TERMS, REACTIONS, PRODUCT-SYNONYMS, GENE-NAME
CCU01_RS13185	EG10564			bifunctional maltose regulon transcriptional repressor/cystathionine beta-lyase MalY	negative regulator of MalT activity/cystathionine beta-lyase	GO-TERMS, REACTIONS, PRODUCT-SYNONYMS, PRODUCT
CCU01_RS13190	EG10563			PTS maltose transporter subunit IICB	PTS enzyme IIBC component MalX	GO-TERMS, REACTIONS, PRODUCT-SYNONYMS, PRODUCT
CCU01_RS13195	EG10557			Mal regulon transcriptional regulator MalI	DNA-binding transcriptional repressor MalI	GO-TERMS, PRODUCT-SYNONYMS, PRODUCT
CCU01_RS13200	EG10425					GO-TERMS, REACTIONS, PRODUCT-SYNONYMS, GENE-SYNONYMS, PRODUCT
CCU01_RS13205	G6867	CCU01_RS13205	uidR	TetR/AcrR family transcriptional regulator	DNA-binding transcriptional repressor UidR	GO-TERMS, PRODUCT-SYNONYMS, GENE-SYNONYMS, PRODUCT, GENE-NAME
CCU01_RS13210	EG11055					GO-TERMS, REACTIONS, PRODUCT-SYNONYMS, GENE-SYNONYMS, PRODUCT
CCU01_RS13215	EG11658			glucuronide transporter	glucuronide:H+ symporter	GO-TERMS, REACTIONS, PRODUCT-SYNONYMS, GENE-SYNONYMS, PRODUCT
CCU01_RS13230	EG10566					GO-TERMS, PRODUCT-SYNONYMS, GENE-SYNONYMS, PRODUCT
CCU01_RS13235	EG10356	CCU01_RS13235	fumA	fumarate hydratase	fumarase A	GO-TERMS, REACTIONS, PRODUCT-SYNONYMS, PRODUCT, GENE-NAME
CCU01_RS13240	EG10358			class II fumarate hydratase	fumarase C	GO-TERMS, REACTIONS, PRODUCT-SYNONYMS, PRODUCT
CCU01_RS13245	EG11038	CCU01_RS13245	tus			GO-TERMS, PRODUCT-SYNONYMS, GENE-SYNONYMS, GENE-NAME
CCU01_RS13250	EG11233			two-component system sensor histidine kinase RstB	sensory histidine kinase RstB	GO-TERMS, PRODUCT-SYNONYMS, GENE-SYNONYMS, PRODUCT
CCU01_RS13255	G6864			two-component system response regulator RstA	DNA-binding transcriptional regulator RstA	GO-TERMS, PRODUCT-SYNONYMS, GENE-SYNONYMS, PRODUCT
CCU01_RS13265	G6862					GO-TERMS, REACTIONS, PRODUCT-SYNONYMS, GENE-SYNONYMS
CCU01_RS13270	G6861	CCU01_RS13270	ydgI	amino acid permease	putative arginine:ornithine antiporter	GO-TERMS, REACTIONS, PRODUCT-SYNONYMS, GENE-SYNONYMS, PRODUCT, GENE-NAME
CCU01_RS13280	EG10744			Re/Si-specific NAD(P)(+) transhydrogenase subunit alpha	pyridine nucleotide transhydrogenase subunit alpha	CPLX-RXNS, GO-TERMS, COMPLEXES, PRODUCT-SYNONYMS, PRODUCT
CCU01_RS13285	EG10745			Re/Si-specific NAD(P)(+) transhydrogenase subunit beta	pyridine nucleotide transhydrogenase subunit beta	GO-TERMS, PRODUCT-SYNONYMS, PRODUCT
CCU01_RS13290	G6859			AI-2 transporter TqsA	autoinducer 2 exporter	GO-TERMS, REACTIONS, PRODUCT-SYNONYMS, GENE-SYNONYMS, PRODUCT
CCU01_RS13300	G6858			multidrug/spermidine efflux SMR transporter subunit MdtJ	multidrug/spermidine efflux pump membrane subunit MdtJ	CPLX-RXNS, GO-TERMS, COMPLEXES, REACTIONS, PRODUCT-SYNONYMS, GENE-SYNONYMS, PRODUCT
CCU01_RS13305	G6857			multidrug/spermidine efflux SMR transporter subunit MdtI	multidrug/spermidine efflux pump membrane subunit MdtI	GO-TERMS, REACTIONS, PRODUCT-SYNONYMS, GENE-SYNONYMS, PRODUCT
CCU01_RS13335	G6852					GO-TERMS, PRODUCT-SYNONYMS
CCU01_RS13345	G6850			voltage-gated ClC-type chloride channel ClcB	putative chloride:H+ antiporter ClcB	GO-TERMS, REACTIONS, PRODUCT-SYNONYMS, GENE-SYNONYMS, PRODUCT
CCU01_RS13350	G6849			Tat proofreading chaperone DmsD	redox enzyme maturation protein DmsD	GO-TERMS, PRODUCT-SYNONYMS, GENE-SYNONYMS, PRODUCT
CCU01_RS13395	G6842			spermidine N1-acetyltransferase	spermidine N-acetyltransferase	GO-TERMS, REACTIONS, PRODUCT-SYNONYMS, PRODUCT
CCU01_RS13410	G6839			starvation-sensing protein RspA	mandelate racemase/muconate lactonizing enzyme family protein RspA	GO-TERMS, PRODUCT-SYNONYMS, PRODUCT
CCU01_RS13465	EG10226	CCU01_RS13465	dicA	helix-turn-helix domain-containing protein	DNA-binding transcriptional dual regulator DicA	GO-TERMS, PRODUCT-SYNONYMS, GENE-SYNONYMS, PRODUCT, GENE-NAME
CCU01_RS13580	G6306	CCU01_RS13580	rusA	RusA family crossover junction endodeoxyribonuclease	DLP12 prophage; crossover junction endodeoxyribonuclease RusA	GO-TERMS, PRODUCT-SYNONYMS, GENE-SYNONYMS, PRODUCT, GENE-NAME
CCU01_RS13810	G6814	CCU01_RS13810	ydfH	GntR family transcriptional regulator	DNA-binding transcriptional repressor YdfH	GO-TERMS, PRODUCT-SYNONYMS, PRODUCT, GENE-NAME
CCU01_RS13815	EG12345			bifunctional NADP-dependent 3-hydroxy acid dehydrogenase/3-hydroxypropionate dehydrogenase YdfG	3-hydroxy acid dehydrogenase YdfG	GO-TERMS, REACTIONS, PRODUCT-SYNONYMS, PRODUCT
CCU01_RS13820	EG10212					GO-TERMS, REACTIONS, PRODUCT-SYNONYMS
CCU01_RS13835	EG11643					GO-TERMS, REACTIONS, PRODUCT-SYNONYMS, GENE-SYNONYMS
CCU01_RS13840	G0-8892			protein MgtS	small protein MgtS	GO-TERMS, PRODUCT-SYNONYMS, GENE-SYNONYMS, PRODUCT
CCU01_RS13850	EG11639			O-acetylserine/cysteine exporter	cysteine/O-acetylserine exporter EamA	GO-TERMS, REACTIONS, PRODUCT-SYNONYMS, GENE-SYNONYMS, PRODUCT
CCU01_RS13860	EG11434			MDR efflux pump AcrAB transcriptional activator MarA	DNA-binding transcriptional dual regulator MarA	GO-TERMS, PRODUCT-SYNONYMS, GENE-SYNONYMS, PRODUCT
CCU01_RS13865	EG11435			multiple antibiotic resistance transcriptional regulator MarR	DNA-binding transcriptional repressor MarR	GO-TERMS, PRODUCT-SYNONYMS, GENE-SYNONYMS, PRODUCT
CCU01_RS13875	EG11636			L-arabinose MFS transporter	L-arabinose exporter	GO-TERMS, REACTIONS, PRODUCT-SYNONYMS, PRODUCT
CCU01_RS13890	G6811	CCU01_RS13890	sad	succinate-semialdehyde dehydrogenase	succinate semialdehyde dehydrogenase (NAD(P)+) Sad	GO-TERMS, REACTIONS, PRODUCT-SYNONYMS, GENE-SYNONYMS, PRODUCT, GENE-NAME
CCU01_RS13895	G6810	CCU01_RS13895	glsB	glutaminase B	glutaminase 2	GO-TERMS, REACTIONS, PRODUCT-SYNONYMS, GENE-SYNONYMS, PRODUCT, GENE-NAME
CCU01_RS13910	EG11065	CCU01_RS13910	uxaB			GO-TERMS, PRODUCT-SYNONYMS, PRODUCT, GENE-NAME
CCU01_RS13920	G6806	CCU01_RS13920	tam			GO-TERMS, REACTIONS, PRODUCT-SYNONYMS, GENE-SYNONYMS, PRODUCT, GENE-NAME
CCU01_RS13925	G6805					GO-TERMS, REACTIONS, PRODUCT-SYNONYMS, GENE-SYNONYMS, PRODUCT
CCU01_RS13930	G6804			3-hydroxy-5-phosphonooxypentane-2,4-dione thiolase	3-hydroxy-2,4-pentadione 5-phosphate thiolase	GO-TERMS, REACTIONS, PRODUCT-SYNONYMS, GENE-SYNONYMS, PRODUCT
CCU01_RS13935	G6803			autoinducer 2 ABC transporter substrate-binding protein LsrB	Autoinducer-2 ABC transporter periplasmic binding protein	CPLX-RXNS, COMPLEXES, PRODUCT-SYNONYMS, GENE-SYNONYMS, PRODUCT
CCU01_RS13940	G6802			autoinducer 2 ABC transporter permease LsrD	Autoinducer-2 ABC transporter membrane subunit LsrD	GO-TERMS, PRODUCT-SYNONYMS, GENE-SYNONYMS, PRODUCT
CCU01_RS13945	G6801			autoinducer 2 ABC transporter permease LsrC	Autoinducer-2 ABC transporter membrane subunit LsrC	GO-TERMS, PRODUCT-SYNONYMS, GENE-SYNONYMS, PRODUCT
CCU01_RS13950	G6800			autoinducer 2 ABC transporter ATP-binding protein LsrA	Autoinducer-2 ABC transporter ATP binding subunit	PRODUCT-SYNONYMS, GENE-SYNONYMS, PRODUCT
CCU01_RS13955	G6799			transcriptional regulator LsrR	DNA-binding transcriptional repressor LsrR	GO-TERMS, PRODUCT-SYNONYMS, GENE-SYNONYMS, PRODUCT
CCU01_RS13960	G6798					GO-TERMS, PRODUCT-SYNONYMS, GENE-SYNONYMS
CCU01_RS14020	G6791			acid resistance putative oxidoreductase YdeP	putative oxidoreductase YdeP	GO-TERMS, PRODUCT-SYNONYMS, PRODUCT
CCU01_RS14025	G6790					GO-TERMS, PRODUCT-SYNONYMS, GENE-SYNONYMS
CCU01_RS14030	G6789			acid stress response transcriptional regulator YdeO	DNA-binding transcriptional dual regulator YdeO	GO-TERMS, PRODUCT-SYNONYMS, PRODUCT
CCU01_RS14055	EG11743	CCU01_RS14055	yddB	TonB-dependent receptor	putative TonB-dependent receptor YddB	GO-TERMS, PRODUCT-SYNONYMS, PRODUCT, GENE-NAME
CCU01_RS14060	EG11744	CCU01_RS14060	pqqL	insulinase family protein	periplasmic metalloprotease	GO-TERMS, PRODUCT-SYNONYMS, GENE-SYNONYMS, PRODUCT, GENE-NAME
CCU01_RS14070	EG11490	CCU01_RS14070	gadB	glutamate decarboxylase	glutamate decarboxylase B	GO-TERMS, REACTIONS, PRODUCT-SYNONYMS, PRODUCT, GENE-NAME
CCU01_RS14075	G6786			acid resistance gamma-aminobutyrate antiporter GadC	L-glutamate:4-aminobutyrate antiporter	GO-TERMS, REACTIONS, PRODUCT-SYNONYMS, GENE-SYNONYMS, PRODUCT
CCU01_RS14085	G6784					GO-TERMS, COMPLEXES, REACTIONS, PRODUCT-SYNONYMS, GENE-SYNONYMS
CCU01_RS14090	G6783			oxygen-sensing cyclic-di-GMP phosphodiesterase	oxygen-sensing c-di-GMP phosphodiesterase DosP	GO-TERMS, REACTIONS, PRODUCT-SYNONYMS, GENE-SYNONYMS, PRODUCT
CCU01_RS14095	G6782					GO-TERMS, PRODUCT-SYNONYMS, GENE-SYNONYMS, PRODUCT
CCU01_RS14130	EG11669	CCU01_RS14130	atoD	CoA transferase subunit A	acetyl-CoA:acetoacetyl-CoA transferase subunit alpha	CPLX-RXNS, COMPLEXES, PRODUCT-SYNONYMS, PRODUCT, GENE-NAME
CCU01_RS14135	EG11670	CCU01_RS14135	atoA	CoA transferase subunit B	acetyl-CoA:acetoacetyl-CoA transferase subunit beta	GO-TERMS, PRODUCT-SYNONYMS, PRODUCT, GENE-NAME
CCU01_RS14160	EG10680			peroxiredoxin OsmC	osmotically inducible peroxiredoxin OsmC	GO-TERMS, REACTIONS, PRODUCT-SYNONYMS, PRODUCT
CCU01_RS14165	G6776	CCU01_RS14165	bdm			GO-TERMS, PRODUCT-SYNONYMS, GENE-SYNONYMS, GENE-NAME
CCU01_RS14175	EG10948	CCU01_RS14175	maeA	NAD-dependent malic enzyme	NAD+-dependent malate dehydrogenase	GO-TERMS, REACTIONS, PRODUCT-SYNONYMS, GENE-SYNONYMS, PRODUCT, GENE-NAME
CCU01_RS14180	G6775			alcohol dehydrogenase AdhP	ethanol dehydrogenase / alcohol dehydrogenase	GO-TERMS, REACTIONS, PRODUCT-SYNONYMS, GENE-SYNONYMS, PRODUCT
CCU01_RS14185	G6774	CCU01_RS14185	yddM	HigA family addiction module antidote protein	DNA-binding transcriptional regulator YddM	PRODUCT-SYNONYMS, PRODUCT, GENE-NAME
CCU01_RS14190	EG11229			formate dehydrogenase-N subunit gamma	formate dehydrogenase N subunit gamma	CPLX-RXNS, GO-TERMS, COMPLEXES, PRODUCT-SYNONYMS, PRODUCT
CCU01_RS14195	EG11228	fdxH	fdnH	formate dehydrogenase subunit beta	formate dehydrogenase N subunit beta	GO-TERMS, PRODUCT-SYNONYMS, PRODUCT, GENE-NAME
CCU01_RS14200	EG11227			formate dehydrogenase-N subunit alpha	formate dehydrogenase N subunit alpha	GO-TERMS, PRODUCT-SYNONYMS, PRODUCT
CCU01_RS14205	EG12713			aromatic amino acid DMT transporter YddG	amino acid exporter YddG	GO-TERMS, REACTIONS, PRODUCT-SYNONYMS, PRODUCT
CCU01_RS14255	G6770			N-hydroxyarylamine O-acetyltransferase	arylamine N-acetyltransferase	GO-TERMS, REACTIONS, PRODUCT-SYNONYMS, GENE-SYNONYMS, PRODUCT
CCU01_RS14265	EG11761					GO-TERMS, REACTIONS, PRODUCT-SYNONYMS, GENE-SYNONYMS
CCU01_RS14335	G6761	CCU01_RS14335	mcbR	GntR family transcriptional regulator	DNA-binding transcriptional dual regulator McbR	GO-TERMS, PRODUCT-SYNONYMS, GENE-SYNONYMS, PRODUCT, GENE-NAME
CCU01_RS14340	G6760					GO-TERMS, REACTIONS, PRODUCT-SYNONYMS, GENE-SYNONYMS
CCU01_RS14345	G6759	CCU01_RS14345	mnaT	L-methionine sulfoximine/L-methionine sulfone acetyltransferase	L-amino acid N-acyltransferase	REACTIONS, PRODUCT-SYNONYMS, GENE-SYNONYMS, PRODUCT, GENE-NAME
CCU01_RS14370	G6755			aminobutyraldehyde dehydrogenase	gamma-aminobutyraldehyde dehydrogenase	GO-TERMS, REACTIONS, PRODUCT-SYNONYMS, GENE-SYNONYMS, PRODUCT
CCU01_RS14375	G6754	CCU01_RS14375	ydcV	ABC transporter permease	putative ABC transporter membrane subunit YdcV	GO-TERMS, COMPLEXES, PRODUCT-SYNONYMS, PRODUCT, GENE-NAME
CCU01_RS14380	G6753	CCU01_RS14380	ydcU	ABC transporter permease	putative ABC transporter membrane subunit YdcU	GO-TERMS, PRODUCT-SYNONYMS, PRODUCT, GENE-NAME
CCU01_RS14385	G6752	CCU01_RS14385	ydcT	ABC transporter ATP-binding protein	putative ABC transporter ATP-binding protein YdcT	GO-TERMS, PRODUCT-SYNONYMS, PRODUCT, GENE-NAME
CCU01_RS14390	G6751	CCU01_RS14390	ydcS	ABC transporter substrate-binding protein	putative ABC transporter periplasmic binding protein / polyhydroxybutyrate synthase	GO-TERMS, REACTIONS, PRODUCT-SYNONYMS, PRODUCT, GENE-NAME
CCU01_RS14400	G6749			type II toxin-antitoxin system antitoxin HicB	antitoxin of the HicA-HicB toxin-antitoxin system /  DNA-binding transcriptional repressor HicB	GO-TERMS, PRODUCT-SYNONYMS, GENE-SYNONYMS, PRODUCT
CCU01_RS14405	G0-10451			type II toxin-antitoxin system mRNA interferase toxin HicA	toxin of the HicA-HicB toxin-antitoxin system	GO-TERMS, PRODUCT-SYNONYMS, GENE-SYNONYMS, PRODUCT
CCU01_RS14415	G6746					GO-TERMS, PRODUCT-SYNONYMS, GENE-SYNONYMS
CCU01_RS14420	G6745	CCU01_RS14420	sutR	helix-turn-helix domain-containing protein	DNA-binding transcriptional dual regulator SutR	GO-TERMS, PRODUCT-SYNONYMS, GENE-SYNONYMS, PRODUCT, GENE-NAME
CCU01_RS14435	EG11884			tellurite resistance methyltransferase TehB	tellurite methyltransferase	GO-TERMS, REACTIONS, PRODUCT-SYNONYMS, PRODUCT
CCU01_RS14440	EG11883			dicarboxylate transporter/tellurite-resistance protein TehA	tellurite resistance protein	GO-TERMS, REACTIONS, PRODUCT-SYNONYMS, PRODUCT
CCU01_RS14450	EG10853			50S ribosomal protein L7/L12-serine acetyltransferase	ribosomal-protein-L12-serine N-acetyltransferase	GO-TERMS, REACTIONS, PRODUCT-SYNONYMS, PRODUCT
CCU01_RS14460	EG12859	CCU01_RS14460	opgD	glucan biosynthesis protein	glucan biosynthesis protein D	GO-TERMS, PRODUCT-SYNONYMS, GENE-SYNONYMS, PRODUCT, GENE-NAME
CCU01_RS14470	G6737	CCU01_RS14470	ydcI	LysR family transcriptional regulator	DNA-binding transcriptional repressor YdcI	GO-TERMS, PRODUCT-SYNONYMS, PRODUCT, GENE-NAME
CCU01_RS14475	EG11018					GO-TERMS, COMPLEXES, PRODUCT-SYNONYMS
CCU01_RS14480	G0-9610			type I toxin-antitoxin system toxin HokB	toxin HokB	GO-TERMS, PRODUCT-SYNONYMS, GENE-SYNONYMS, PRODUCT
CCU01_RS14490	EG10172			cytochrome b561	superoxide oxidase	GO-TERMS, REACTIONS, PRODUCT-SYNONYMS, PRODUCT
CCU01_RS14500	EG10035			aldehyde dehydrogenase	aldehyde dehydrogenase A	GO-TERMS, REACTIONS, PRODUCT-SYNONYMS, GENE-SYNONYMS, PRODUCT
CCU01_RS14510	G6732					GO-TERMS, REACTIONS, PRODUCT-SYNONYMS
CCU01_RS14515	G6731	CCU01_RS14515	azoR	FMN-dependent NADH-azoreductase	FMN dependent NADH:quinone oxidoreductase	GO-TERMS, REACTIONS, PRODUCT-SYNONYMS, GENE-SYNONYMS, PRODUCT, GENE-NAME
CCU01_RS14540	EG11310	CCU01_RS14540	ydbD	DUF2773 domain-containing bactofilin	DUF2773 domain-containing protein YdbD	GO-TERMS, PRODUCT-SYNONYMS, PRODUCT, GENE-NAME
CCU01_RS14545	EG11309					GO-TERMS, REACTIONS, PRODUCT-SYNONYMS, GENE-SYNONYMS
CCU01_RS14550	G6721			phenylacetic acid degradation protein PaaY	2-hydroxycyclohepta-1,4,6-triene-1-carboxyl-CoA thioesterase	GO-TERMS, REACTIONS, PRODUCT-SYNONYMS, GENE-SYNONYMS, PRODUCT
CCU01_RS14555	G6720			phenylacetic acid degradation operon negative regulatory protein PaaX	DNA-binding transcriptional repressor PaaX	GO-TERMS, PRODUCT-SYNONYMS, GENE-SYNONYMS, PRODUCT
CCU01_RS14595	G6708			phenylacetic acid degradation bifunctional protein PaaZ	fused 3-oxo-5,6-dehydrosuberyl-CoA semialdehyde dehydrogenase and oxepin-CoA hydrolase	GO-TERMS, REACTIONS, PRODUCT-SYNONYMS, GENE-SYNONYMS, PRODUCT
CCU01_RS14600	EG13139			primary-amine oxidase	copper-containing amine oxidase	GO-TERMS, REACTIONS, PRODUCT-SYNONYMS, GENE-SYNONYMS, PRODUCT
CCU01_RS14630	G592					GO-TERMS, PRODUCT-SYNONYMS, GENE-SYNONYMS
CCU01_RS14645	G6701	nifJ	ydbK	pyruvate:ferredoxin (flavodoxin) oxidoreductase	putative pyruvate-flavodoxin oxidoreductase	GO-TERMS, REACTIONS, PRODUCT-SYNONYMS, GENE-SYNONYMS, PRODUCT, GENE-NAME
CCU01_RS14650	G6700			porin OmpN	outer membrane porin N	GO-TERMS, REACTIONS, PRODUCT-SYNONYMS, GENE-SYNONYMS, PRODUCT
CCU01_RS14655	G6699			universal stress protein UspF	nucleotide binding filament protein	GO-TERMS, PRODUCT-SYNONYMS, GENE-SYNONYMS, PRODUCT
CCU01_RS14970	G6682	CCU01_RS14970	ydaT	hypothetical protein	Rac prophage; protein YdaT	GO-TERMS, PRODUCT-SYNONYMS, PRODUCT, GENE-NAME
CCU01_RS15005	EG12155	kil	kilR	cell division protein FtsZ	Rac prophage; inhibitor of FtsZ	GO-TERMS, PRODUCT-SYNONYMS, GENE-SYNONYMS, PRODUCT, GENE-NAME
CCU01_RS15030	EG11900			type I toxin-antitoxin system endodeoxyribonuclease toxin RalR	Rac prophage; endodeoxyribonuclease toxin RalR	GO-TERMS, REACTIONS, PRODUCT-SYNONYMS, GENE-SYNONYMS, PRODUCT
CCU01_RS15040	G6677			excisionase XisR	Rac prophage; excisionase	GO-TERMS, PRODUCT-SYNONYMS, GENE-SYNONYMS, PRODUCT
CCU01_RS15050	G6675			tRNA 2-thiocytidine(32) synthetase TtcA	tRNA cytosine32 2-sulfurtransferase TtcA	GO-TERMS, REACTIONS, PRODUCT-SYNONYMS, GENE-SYNONYMS, PRODUCT
CCU01_RS15055	EG10210					GO-TERMS, REACTIONS, PRODUCT-SYNONYMS, GENE-SYNONYMS
CCU01_RS15060	G6674			zinc transporter ZntB	Zn2+:H+ symporter	GO-TERMS, REACTIONS, PRODUCT-SYNONYMS, GENE-SYNONYMS, PRODUCT
CCU01_RS15065	G6673					GO-TERMS, REACTIONS, PRODUCT-SYNONYMS, GENE-SYNONYMS
CCU01_RS15080	G6670	CCU01_RS15080	abgA	amidohydrolase	p-aminobenzoyl-glutamate hydrolase subunit A	CPLX-RXNS, GO-TERMS, COMPLEXES, PRODUCT-SYNONYMS, GENE-SYNONYMS, PRODUCT, GENE-NAME
CCU01_RS15085	G6669	CCU01_RS15085	abgB	amidohydrolase	p-aminobenzoyl-glutamate hydrolase subunit B	GO-TERMS, PRODUCT-SYNONYMS, GENE-SYNONYMS, PRODUCT, GENE-NAME
CCU01_RS15090	EG12853			p-aminobenzoyl-glutamate transporter	p-aminobenzoyl glutamate:H+ symporter	GO-TERMS, REACTIONS, PRODUCT-SYNONYMS, GENE-SYNONYMS, PRODUCT
CCU01_RS15095	EG10668	CCU01_RS15095	ogt			GO-TERMS, REACTIONS, PRODUCT-SYNONYMS, PRODUCT, GENE-NAME
CCU01_RS15100	EG10325			fumarate/nitrate reduction transcriptional regulator Fnr	DNA-binding transcriptional dual regulator FNR	GO-TERMS, PRODUCT-SYNONYMS, GENE-SYNONYMS, PRODUCT
CCU01_RS15105	EG11246			universal stress protein UspE	universal stress protein E	GO-TERMS, PRODUCT-SYNONYMS, GENE-SYNONYMS, PRODUCT
CCU01_RS15115	G6666			low conductance mechanosensitive channel YnaI	small conductance mechanosensitive channel YnaI	GO-TERMS, PRODUCT-SYNONYMS, PRODUCT
CCU01_RS15120	G6665	CCU01_RS15120	mppA	peptide ABC transporter substrate-binding protein	murein tripeptide ABC transporter periplasmic binding protein	GO-TERMS, REACTIONS, PRODUCT-SYNONYMS, GENE-SYNONYMS, PRODUCT, GENE-NAME
CCU01_RS15125	G6664	CCU01_RS15125	pgrR	LysR family transcriptional regulator	DNA-binding transcriptional repressor PgrR	GO-TERMS, PRODUCT-SYNONYMS, GENE-SYNONYMS, PRODUCT, GENE-NAME
CCU01_RS15145	G6662			murein tripeptide amidase MpaA	murein tripeptide amidase A	GO-TERMS, REACTIONS, PRODUCT-SYNONYMS, GENE-SYNONYMS, PRODUCT
CCU01_RS15150	G6661	CCU01_RS15150	ycjG			GO-TERMS, PRODUCT-SYNONYMS, GENE-SYNONYMS, GENE-NAME
CCU01_RS15155	G6660	CCU01_RS15155	tpx	thiol peroxidase	lipid hydroperoxide peroxidase	GO-TERMS, REACTIONS, PRODUCT-SYNONYMS, GENE-SYNONYMS, PRODUCT, GENE-NAME
CCU01_RS15160	EG11042			transcriptional regulator TyrR	DNA-binding transcriptional dual regulator TyrR	GO-TERMS, PRODUCT-SYNONYMS, PRODUCT
CCU01_RS15175	G6658	CCU01_RS15175	ycjW	LacI family transcriptional regulator	DNA-binding transcriptional repressor YcjW	GO-TERMS, PRODUCT-SYNONYMS, PRODUCT, GENE-NAME
CCU01_RS15180	G6657			monomeric porin OmpG	outer membrane porin G	GO-TERMS, REACTIONS, PRODUCT-SYNONYMS, PRODUCT
CCU01_RS15190	G6655	pgmB	ycjU			GO-TERMS, REACTIONS, PRODUCT-SYNONYMS, GENE-SYNONYMS, PRODUCT, GENE-NAME
CCU01_RS15195	G6654					GO-TERMS, REACTIONS, PRODUCT-SYNONYMS
CCU01_RS15200	G6653	CCU01_RS15200	ycjS	Gfo/Idh/MocA family oxidoreductase	D-glucoside 3-dehydrogenase	GO-TERMS, REACTIONS, PRODUCT-SYNONYMS, PRODUCT, GENE-NAME
CCU01_RS15205	G6652	CCU01_RS15205	ycjR	sugar phosphate isomerase/epimerase	3-dehydro-D-guloside 4-epimerase	GO-TERMS, REACTIONS, PRODUCT-SYNONYMS, GENE-SYNONYMS, PRODUCT, GENE-NAME
CCU01_RS15210	G6651	CCU01_RS15210	ycjQ	zinc-binding alcohol dehydrogenase	D-guloside 3-dehydrogenase	GO-TERMS, REACTIONS, PRODUCT-SYNONYMS, PRODUCT, GENE-NAME
CCU01_RS15230	G6647	CCU01_RS15230	ycjM	sucrose phosphorylase	glucosylglycerate phosphorylase	GO-TERMS, REACTIONS, PRODUCT-SYNONYMS, GENE-SYNONYMS, PRODUCT, GENE-NAME
CCU01_RS15235	EG10780					GO-TERMS, REACTIONS, PRODUCT-SYNONYMS
CCU01_RS15240	EG10779			phage shock protein PspD	phage shock protein D	GO-TERMS, PRODUCT-SYNONYMS, PRODUCT
CCU01_RS15245	EG10778			envelope stress response membrane protein PspC	phage shock protein C	GO-TERMS, PRODUCT-SYNONYMS, PRODUCT
CCU01_RS15250	EG10777			envelope stress response membrane protein PspB	phage shock protein B	GO-TERMS, PRODUCT-SYNONYMS, PRODUCT
CCU01_RS15255	EG10776			phage shock protein PspA	phage shock protein A	GO-TERMS, PRODUCT-SYNONYMS, GENE-SYNONYMS, PRODUCT
CCU01_RS15260	EG12344			phage shock protein operon transcriptional activator	DNA-binding transcriptional dual regulator PspF	GO-TERMS, PRODUCT-SYNONYMS, GENE-SYNONYMS, PRODUCT
CCU01_RS15265	G6646	CCU01_RS15265	puuE	4-aminobutyrate transaminase	4-aminobutyrate aminotransferase PuuE	GO-TERMS, REACTIONS, PRODUCT-SYNONYMS, GENE-SYNONYMS, PRODUCT, GENE-NAME
CCU01_RS15270	EG11822	CCU01_RS15270	puuB	FAD-binding oxidoreductase	gamma-glutamylputrescine oxidase	GO-TERMS, REACTIONS, PRODUCT-SYNONYMS, GENE-SYNONYMS, PRODUCT, GENE-NAME
CCU01_RS15275	EG10036			aldehyde dehydrogenase PuuC	gamma-glutamyl-gamma-aminobutyraldehyde dehydrogenase	GO-TERMS, REACTIONS, PRODUCT-SYNONYMS, GENE-SYNONYMS, PRODUCT
CCU01_RS15280	EG12431			HTH-type transcriptional regulator PuuR	DNA-binding transcriptional repressor PuuR	GO-TERMS, PRODUCT-SYNONYMS, GENE-SYNONYMS, PRODUCT
CCU01_RS15285	G6645					GO-TERMS, REACTIONS, PRODUCT-SYNONYMS, GENE-SYNONYMS, PRODUCT
CCU01_RS15290	G6644	CCU01_RS15290	puuA	glutamine synthetase	glutamate-putrescine ligase	GO-TERMS, REACTIONS, PRODUCT-SYNONYMS, GENE-SYNONYMS, PRODUCT, GENE-NAME
CCU01_RS15300	G6643			putrescine/proton symporter PuuP	putrescine:H+ symporter PuuP	GO-TERMS, REACTIONS, PRODUCT-SYNONYMS, GENE-SYNONYMS, PRODUCT
CCU01_RS15315	G2001	CCU01_RS15315	sapB	peptide ABC transporter permease SapB	putrescine ABC exporter membrane subunit SapB	CPLX-RXNS, GO-TERMS, COMPLEXES, PRODUCT, GENE-NAME
CCU01_RS15320	G2000			peptide ABC transporter permease SapC	putrescine ABC exporter membrane protein SapC	GO-TERMS, PRODUCT
CCU01_RS15325	EG12304			peptide ABC transporter ATP-binding protein SapD	putrescine ABC exporter ATP binding protein SapD	GO-TERMS, PRODUCT-SYNONYMS, GENE-SYNONYMS, PRODUCT
CCU01_RS15330	EG12305			peptide ABC transporter ATP-binding protein SapF	putrescine ABC exporter ATP binding protein SapF	GO-TERMS, PRODUCT
CCU01_RS15360	EG11528			enoyl-ACP reductase FabI	enoyl-[acyl-carrier-protein] reductase	GO-TERMS, REACTIONS, PRODUCT-SYNONYMS, GENE-SYNONYMS, PRODUCT
CCU01_RS15370	EG11620			exoribonuclease II	RNase II	GO-TERMS, REACTIONS, PRODUCT-SYNONYMS, PRODUCT
CCU01_RS15380	G6639			cyclic di-GMP phosphodiesterase	cyclic di-GMP phosphodiesterase PdeR	GO-TERMS, PRODUCT-SYNONYMS, GENE-SYNONYMS, PRODUCT
CCU01_RS15390	G6638	CCU01_RS15390	yciT	DeoR/GlpR transcriptional regulator	putative DNA-binding transcriptional regulator YciT	GO-TERMS, PRODUCT-SYNONYMS, GENE-SYNONYMS, PRODUCT, GENE-NAME
CCU01_RS15400	EG11128			stress response translation initiation inhibitor YciH	putative translation factor	GO-TERMS, PRODUCT-SYNONYMS, PRODUCT
CCU01_RS15405	EG10809					GO-TERMS, PRODUCT-SYNONYMS
CCU01_RS15410	EG12691			lipopolysaccharide assembly protein LapB	lipopolysaccharide assembly protein B	GO-TERMS, PRODUCT-SYNONYMS, GENE-SYNONYMS, PRODUCT
CCU01_RS15415	G6637			lipopolysaccharide assembly protein LapA	lipopolysaccharide assembly protein A	GO-TERMS, PRODUCT-SYNONYMS, GENE-SYNONYMS, PRODUCT
CCU01_RS15420	EG10705					GO-TERMS, REACTIONS, PRODUCT-SYNONYMS
CCU01_RS15425	EG11331			GTP cyclohydrolase II	GTP cyclohydrolase 2	GO-TERMS, PRODUCT-SYNONYMS, PRODUCT
CCU01_RS15430	EG11325			aconitate hydratase AcnA	aconitate hydratase 1	GO-TERMS, REACTIONS, PRODUCT-SYNONYMS, GENE-SYNONYMS, PRODUCT
CCU01_RS15450	EG10184			HTH-type transcriptional regulator CysB	DNA-binding transcriptional dual regulator CysB	GO-TERMS, PRODUCT-SYNONYMS, PRODUCT
CCU01_RS15455	EG11013			type I DNA topoisomerase	DNA topoisomerase 1	GO-TERMS, REACTIONS, PRODUCT-SYNONYMS, GENE-SYNONYMS, PRODUCT
CCU01_RS15465	EG10956			protease SohB	S49 peptidase family protein	GO-TERMS, PRODUCT-SYNONYMS, PRODUCT
CCU01_RS15475	EG10130	cobO	btuR	cob(I)yrinic acid a,c-diamide adenosyltransferase	cobinamide/cobalamin adenosyltransferase	GO-TERMS, REACTIONS, PRODUCT-SYNONYMS, GENE-SYNONYMS, PRODUCT, GENE-NAME
CCU01_RS15480	EG12433			23S rRNA pseudouridine(2605) synthase RluB	23S rRNA pseudouridine2605 synthase	GO-TERMS, REACTIONS, PRODUCT-SYNONYMS, GENE-SYNONYMS, PRODUCT
CCU01_RS15500	G6634	CCU01_RS15500	yciV	5'-3' exoribonuclease	RNA/ssDNA 5'->3' exonuclease	GO-TERMS, REACTIONS, PRODUCT-SYNONYMS, GENE-SYNONYMS, PRODUCT, GENE-NAME
CCU01_RS15510	EG11028			anthranilate synthase component I	anthranilate synthase subunit TrpE	CPLX-RXNS, GO-TERMS, COMPLEXES, REACTIONS, PRODUCT-SYNONYMS, GENE-SYNONYMS, PRODUCT
CCU01_RS15515	EG11027			bifunctional anthranilate synthase glutamate amidotransferase component TrpG/anthranilate phosphoribosyltransferase TrpD	anthranilate synthase subunit TrpD	GO-TERMS, REACTIONS, PRODUCT-SYNONYMS, GENE-SYNONYMS, PRODUCT
CCU01_RS15520	EG11026	trpCF	trpC	bifunctional indole-3-glycerol-phosphate synthase TrpC/phosphoribosylanthranilate isomerase TrpF	fused indole-3-glycerol phosphate synthase/phosphoribosylanthranilate isomerase	GO-TERMS, REACTIONS, PRODUCT-SYNONYMS, GENE-SYNONYMS, PRODUCT, GENE-NAME
CCU01_RS15525	EG11025					CPLX-RXNS, GO-TERMS, COMPLEXES, REACTIONS, PRODUCT-SYNONYMS, PRODUCT
CCU01_RS15530	EG11024					GO-TERMS, REACTIONS, PRODUCT-SYNONYMS, GENE-SYNONYMS, PRODUCT
CCU01_RS16165	EG11124			outer membrane protein OmpW	outer membrane protein W	GO-TERMS, PRODUCT-SYNONYMS, GENE-SYNONYMS, PRODUCT
CCU01_RS16185	EG11121			acyl-CoA thioester hydrolase YciA	acyl-CoA thioesterase YciA	GO-TERMS, REACTIONS, PRODUCT-SYNONYMS, PRODUCT
CCU01_RS16190	EG11012			TonB system transport protein TonB	Ton complex subunit TonB	GO-TERMS, PRODUCT-SYNONYMS, GENE-SYNONYMS, PRODUCT
CCU01_RS16210	EG11608	cls	clsA	cardiolipin synthase	cardiolipin synthase A	GO-TERMS, REACTIONS, PRODUCT-SYNONYMS, GENE-SYNONYMS, PRODUCT, GENE-NAME
CCU01_RS16220	EG10678			murein tripeptide/oligopeptide ABC transporter ATP binding protein OppF	murein tripeptide ABC transporter / oligopeptide ABC transporter ATP binding subunit OppF	GO-TERMS, COMPLEXES, PRODUCT-SYNONYMS, PRODUCT
CCU01_RS16225	EG10677			murein tripeptide/oligopeptide ABC transporter ATP binding protein OppD	murein tripeptide ABC transporter / oligopeptide ABC transporter ATP binding subunit OppD	GO-TERMS, PRODUCT-SYNONYMS, PRODUCT
CCU01_RS16230	EG10676			oligopeptide ABC transporter permease OppC	murein tripeptide ABC transporter / oligopeptide ABC transporter inner membrane subunit OppC	GO-TERMS, PRODUCT-SYNONYMS, PRODUCT
CCU01_RS16235	EG10675			oligopeptide ABC transporter permease OppB	murein tripeptide ABC transporter / oligopeptide ABC transporter inner membrane subunit OppB	CPLX-RXNS, GO-TERMS, COMPLEXES, PRODUCT-SYNONYMS, PRODUCT
CCU01_RS16240	EG10674			oligopeptide ABC transporter substrate-binding protein OppA	oligopeptide ABC transporter periplasmic binding protein	GO-TERMS, PRODUCT-SYNONYMS, PRODUCT
CCU01_RS16250	EG10031			bifunctional acetaldehyde-CoA/alcohol dehydrogenase	fused acetaldehyde-CoA dehydrogenase and iron-dependent alcohol dehydrogenasealdehyde/alcohol dehydrogenase AdhE	GO-TERMS, REACTIONS, PRODUCT-SYNONYMS, GENE-SYNONYMS, PRODUCT
CCU01_RS16255	EG10994	CCU01_RS16255	tdk	thymidine kinase	thymidine/deoxyuridine kinase	GO-TERMS, REACTIONS, PRODUCT-SYNONYMS, PRODUCT, GENE-NAME
CCU01_RS16260	EG10457	CCU01_RS16260	hns	DNA-binding transcriptional regulator H-NS	DNA-binding transcriptional dual regulator H-NS	GO-TERMS, PRODUCT-SYNONYMS, GENE-SYNONYMS, PRODUCT, GENE-NAME
CCU01_RS16265	EG11319			UTP--glucose-1-phosphate uridylyltransferase GalU	UTP--glucose-1-phosphate uridylyltransferase	GO-TERMS, REACTIONS, PRODUCT-SYNONYMS, GENE-SYNONYMS, PRODUCT
CCU01_RS16270	EG12121			two-component system response regulator RssB	regulator of RpoS	GO-TERMS, PRODUCT-SYNONYMS, GENE-SYNONYMS, PRODUCT
CCU01_RS16285	EG11819					GO-TERMS, PRODUCT-SYNONYMS, GENE-SYNONYMS
CCU01_RS16310	EG10641			nitrate reductase molybdenum cofactor assembly chaperone	nitrate reductase 1 molybdenum cofactor assembly chaperone	GO-TERMS, PRODUCT-SYNONYMS, PRODUCT
CCU01_RS16325	EG10642			nitrate transporter NarK	nitrate:nitrite antiporter NarK	GO-TERMS, REACTIONS, PRODUCT-SYNONYMS, PRODUCT
CCU01_RS16330	EG10646			nitrate/nitrite two-component system sensor histidine kinase NarX	sensory histidine kinase NarX	GO-TERMS, REACTIONS, PRODUCT-SYNONYMS, GENE-SYNONYMS, PRODUCT
CCU01_RS16335	EG10643			two-component system response regulator NarL	DNA-binding transcriptional dual regulator NarL	GO-TERMS, PRODUCT-SYNONYMS, GENE-SYNONYMS, PRODUCT
CCU01_RS16350	EG12403	CCU01_RS16350	chaC	gamma-glutamylcyclotransferase	glutathione-specific gamma-glutamylcyclotransferase	GO-TERMS, PRODUCT-SYNONYMS, PRODUCT, GENE-NAME
CCU01_RS16360	EG11753			sodium-potassium/proton antiporter ChaA	Na+/K+:H+ antiporter ChaA	GO-TERMS, REACTIONS, PRODUCT-SYNONYMS, PRODUCT
CCU01_RS16385	EG10518			3-deoxy-8-phosphooctulonate synthase	3-deoxy-D-manno-octulosonate 8-phosphate synthase	GO-TERMS, REACTIONS, PRODUCT-SYNONYMS, PRODUCT
CCU01_RS16400	EG12424			peptide chain release factor N(5)-glutamine methyltransferase	protein-(glutamine-N5) methyltransferase	GO-TERMS, REACTIONS, PRODUCT-SYNONYMS, GENE-SYNONYMS, PRODUCT
CCU01_RS16405	EG10761			peptide chain release factor 1	peptide chain release factor RF1	GO-TERMS, PRODUCT-SYNONYMS, GENE-SYNONYMS, PRODUCT
CCU01_RS16410	EG10427					GO-TERMS, PRODUCT-SYNONYMS, GENE-SYNONYMS
CCU01_RS16415	EG11293			lipoprotein localization protein LolB	outer membrane lipoprotein LolB	GO-TERMS, PRODUCT-SYNONYMS, GENE-SYNONYMS, PRODUCT
CCU01_RS16420	EG11294					GO-TERMS, REACTIONS, PRODUCT-SYNONYMS, GENE-SYNONYMS, PRODUCT
CCU01_RS16425	EG10774	CCU01_RS16425	prs	ribose-phosphate pyrophosphokinase	ribose-phosphate diphosphokinase	GO-TERMS, REACTIONS, PRODUCT-SYNONYMS, GENE-SYNONYMS, PRODUCT, GENE-NAME
CCU01_RS16430	EG12392			C4-dicarboxylic acid transporter DauA	aerobic C4-dicarboxylate transporter DauA	GO-TERMS, REACTIONS, PRODUCT-SYNONYMS, GENE-SYNONYMS, PRODUCT
CCU01_RS16435	EG11533			stress-induced protein YchH	stress-induced protein	GO-TERMS, PRODUCT-SYNONYMS, PRODUCT
CCU01_RS16440	EG10785	CCU01_RS16440	pth	aminoacyl-tRNA hydrolase	peptidyl-tRNA hydrolase	GO-TERMS, REACTIONS, PRODUCT-SYNONYMS, GENE-SYNONYMS, PRODUCT, GENE-NAME
CCU01_RS16445	EG11404			redox-regulated ATPase YchF	redox-responsive ATPase YchF	GO-TERMS, REACTIONS, PRODUCT-SYNONYMS, GENE-SYNONYMS, PRODUCT
CCU01_RS16470	G6628			PTS-dependent dihydroxyacetone kinase operon transcriptional regulator DhaR	DNA-binding transcriptional dual regulator DhaR	GO-TERMS, PRODUCT-SYNONYMS, GENE-SYNONYMS, PRODUCT
CCU01_RS16475	G6627			dihydroxyacetone kinase subunit DhaK	dihydroxyacetone kinase subunit K	CPLX-RXNS, GO-TERMS, COMPLEXES, PRODUCT-SYNONYMS, GENE-SYNONYMS, PRODUCT
CCU01_RS16480	G6626			dihydroxyacetone kinase ADP-binding subunit DhaL	dihydroxyacetone kinase subunit L	GO-TERMS, COMPLEXES, PRODUCT-SYNONYMS, GENE-SYNONYMS, PRODUCT
CCU01_RS16485	EG12399			dihydroxyacetone kinase subunit DhaM	dihydroxyacetone kinase subunit M	GO-TERMS, PRODUCT-SYNONYMS, GENE-SYNONYMS, PRODUCT
CCU01_RS16490	EG11017	CCU01_RS16490	treA	alpha,alpha-trehalase	periplasmic trehalase	GO-TERMS, REACTIONS, PRODUCT-SYNONYMS, GENE-SYNONYMS, PRODUCT, GENE-NAME
CCU01_RS16535	G6623	CCU01_RS16535	ycgR	flagellar brake protein	flagellar brake protein YcgR	GO-TERMS, PRODUCT-SYNONYMS, PRODUCT, GENE-NAME
CCU01_RS16540	G6622			membrane-bound lytic murein transglycosylase EmtA	lytic murein transglycosylase E	GO-TERMS, REACTIONS, PRODUCT-SYNONYMS, GENE-SYNONYMS, PRODUCT
CCU01_RS16545	G6621			muramoyltetrapeptide carboxypeptidase	murein L,D-carboxypeptidase	GO-TERMS, REACTIONS, PRODUCT-SYNONYMS, GENE-SYNONYMS, PRODUCT
CCU01_RS16580	EG11408			catabolic alanine racemase DadX	alanine racemase 2	GO-TERMS, REACTIONS, PRODUCT-SYNONYMS, GENE-SYNONYMS, PRODUCT
CCU01_RS16585	EG11407	CCU01_RS16585	dadA			GO-TERMS, REACTIONS, PRODUCT-SYNONYMS, GENE-SYNONYMS, GENE-NAME
CCU01_RS16595	EG10281			fatty acid metabolism transcriptional regulator FadR	DNA-binding transcriptional dual regulator FadR	GO-TERMS, PRODUCT-SYNONYMS, GENE-SYNONYMS, PRODUCT
CCU01_RS16600	EG11392			Na(+)/H(+) antiporter NhaB	Na+:H+ antiporter NhaB	GO-TERMS, REACTIONS, PRODUCT-SYNONYMS, PRODUCT
CCU01_RS16605	EG11393			disulfide bond formation protein DsbB	protein thiol:quinone oxidoreductase DsbB	GO-TERMS, REACTIONS, PRODUCT-SYNONYMS, GENE-SYNONYMS, PRODUCT
CCU01_RS16610	EG11056			translesion error-prone DNA polymerase V subunit UmuC	DNA polymerase V catalytic protein	CPLX-RXNS, GO-TERMS, COMPLEXES, PRODUCT-SYNONYMS, GENE-SYNONYMS, PRODUCT
CCU01_RS16615	EG11057			translesion error-prone DNA polymerase V autoproteolytic subunit	DNA polymerase V protein UmuD	GO-TERMS, PRODUCT-SYNONYMS, PRODUCT
CCU01_RS16620	G6619			hemolysin HlyE	hemolysin E	GO-TERMS, PRODUCT-SYNONYMS, GENE-SYNONYMS, PRODUCT
CCU01_RS16640	G6615	CCU01_RS16640	pliG	hypothetical protein	inhibitor of g-type lysozyme	GO-TERMS, PRODUCT-SYNONYMS, GENE-SYNONYMS, PRODUCT, GENE-NAME
CCU01_RS16650	EG10596			septum site-determining protein MinC	Z-ring positioning protein MinC	GO-TERMS, COMPLEXES, PRODUCT-SYNONYMS, GENE-SYNONYMS, PRODUCT
CCU01_RS16655	EG10597			septum site-determining protein MinD	Z-ring positioning protein MinD	GO-TERMS, PRODUCT-SYNONYMS, GENE-SYNONYMS, PRODUCT
CCU01_RS16660	EG10598			cell division topological specificity factor MinE	Z-ring positioning protein MinE	GO-TERMS, PRODUCT-SYNONYMS, GENE-SYNONYMS, PRODUCT
CCU01_RS16705	G0-10261	CCU01_RS16705	ymgF	hypothetical protein	inner membrane protein YmgF	GO-TERMS, PRODUCT-SYNONYMS, PRODUCT, GENE-NAME
CCU01_RS16720	G6606			biofilm/acid-resistance regulator AriR	putative two-component system connector protein AriR	GO-TERMS, PRODUCT-SYNONYMS, GENE-SYNONYMS, PRODUCT
CCU01_RS16730	G6604	CCU01_RS16730	ycgZ	two-component-system connector protein YcgZ	putative two-component system connector protein YcgZ	GO-TERMS, PRODUCT-SYNONYMS, PRODUCT, GENE-NAME
CCU01_RS16735	G6603			blue light-responsive regulator BluF	blue light- and temperature-regulated antirepressor BluF	GO-TERMS, PRODUCT-SYNONYMS, GENE-SYNONYMS, PRODUCT
CCU01_RS16740	G6602	CCU01_RS16740	bluR	helix-turn-helix-type transcriptional regulator	DNA-binding transcriptional repressor BluR	GO-TERMS, PRODUCT-SYNONYMS, GENE-SYNONYMS, PRODUCT, GENE-NAME
CCU01_RS16755	G6600			anti-adapter protein IraM	anti-adaptor protein IraM, inhibitor of sigmaS proteolysis	GO-TERMS, PRODUCT-SYNONYMS, GENE-SYNONYMS, PRODUCT
CCU01_RS16760	EG10489	CCU01_RS16760	icd	NADP-dependent isocitrate dehydrogenase	isocitrate dehydrogenase	GO-TERMS, REACTIONS, PRODUCT-SYNONYMS, GENE-SYNONYMS, PRODUCT, GENE-NAME
CCU01_RS16765	G6581			23S rRNA pseudouridine(2457) synthase RluE	23S rRNA pseudouridine2457 synthase	GO-TERMS, REACTIONS, PRODUCT-SYNONYMS, GENE-SYNONYMS, PRODUCT
CCU01_RS16770	G6580					GO-TERMS, REACTIONS, PRODUCT-SYNONYMS, GENE-SYNONYMS
CCU01_RS16775	EG11344			tRNA 2-thiouridine(34) synthase MnmA	tRNA-specific 2-thiouridylase	GO-TERMS, REACTIONS, PRODUCT-SYNONYMS, GENE-SYNONYMS, PRODUCT
CCU01_RS16780	EG11345			high frequency lysogenization protein HflD	lysogenization regulator	GO-TERMS, PRODUCT-SYNONYMS, GENE-SYNONYMS, PRODUCT
CCU01_RS16785	EG11314					GO-TERMS, REACTIONS, PRODUCT-SYNONYMS, GENE-SYNONYMS
CCU01_RS16790	EG10731			two-component system response regulator PhoP	DNA-binding transcriptional dual regulator PhoP	GO-TERMS, PRODUCT-SYNONYMS, PRODUCT
CCU01_RS16795	EG10732			two-component system sensor histidine kinase PhoQ	sensor histidine kinase PhoQ	GO-TERMS, PRODUCT
CCU01_RS16905	EG11430	CCU01_RS16905	roxA	cupin domain-containing protein	ribosomal protein-arginine oxygenase	GO-TERMS, REACTIONS, PRODUCT-SYNONYMS, GENE-SYNONYMS, PRODUCT, GENE-NAME
CCU01_RS16910	EG11549					GO-TERMS, REACTIONS, PRODUCT-SYNONYMS
CCU01_RS16915	EG10749			spermidine/putrescine ABC transporter ATP-binding protein PotA	spermidine preferential ABC transporter ATP binding subunit	GO-TERMS, PRODUCT
CCU01_RS16920	EG10750			spermidine/putrescine ABC transporter permease PotB	spermidine preferential ABC transporter membrane subunit PotB	CPLX-RXNS, GO-TERMS, COMPLEXES, PRODUCT
CCU01_RS17245	EG10751			spermidine/putrescine ABC transporter permease PotC	spermidine preferential ABC transporter membrane subunit PotC	GO-TERMS, COMPLEXES, PRODUCT
CCU01_RS17250	EG10752			spermidine/putrescine ABC transporter substrate-binding protein PotD	spermidine preferential ABC transporter periplasmic binding protein	GO-TERMS, PRODUCT
CCU01_RS17260	G6576			N-acetylglucosamine kinase	N-acetyl-D-glucosamine kinase	GO-TERMS, REACTIONS, PRODUCT-SYNONYMS, GENE-SYNONYMS, PRODUCT
CCU01_RS17265	G6575			lipoprotein-releasing ABC transporter permease subunit LolE	lipoprotein release complex - inner membrane subunit	GO-TERMS, COMPLEXES, PRODUCT-SYNONYMS, GENE-SYNONYMS, PRODUCT
CCU01_RS17270	G6574			lipoprotein-releasing ABC transporter ATP-binding protein LolD	lipoprotein release complex - ATP binding subunit	GO-TERMS, PRODUCT-SYNONYMS, GENE-SYNONYMS, PRODUCT
CCU01_RS17275	G6573			lipoprotein-releasing ABC transporter permease subunit LolC	lipoprotein release complex - inner membrane subunit	GO-TERMS, PRODUCT-SYNONYMS, GENE-SYNONYMS, PRODUCT
CCU01_RS17285	EG11619	CCU01_RS17285	mfd			GO-TERMS, PRODUCT-SYNONYMS, GENE-NAME
CCU01_RS17290	G6571					GO-TERMS, REACTIONS, PRODUCT-SYNONYMS, GENE-SYNONYMS
CCU01_RS17295	G6570			multiple stress resistance protein BhsA	DUF1471 domain-containing multiple stress resistance outer membrane protein BhsA	GO-TERMS, PRODUCT-SYNONYMS, GENE-SYNONYMS, PRODUCT
CCU01_RS17300	G6569			TetR family copper-responsive transcriptional repressor ComR	DNA-binding transcriptional repressor ComR	GO-TERMS, PRODUCT-SYNONYMS, GENE-SYNONYMS, PRODUCT
CCU01_RS17305	EG12444	CCU01_RS17305	ycfJ	glycine zipper 2TM domain-containing protein	PF05433 family protein YcfJ	GO-TERMS, PRODUCT-SYNONYMS, PRODUCT, GENE-NAME
CCU01_RS17310	EG10649	CCU01_RS17310	ndh	NADH dehydrogenase	NADH:quinone oxidoreductase II	GO-TERMS, REACTIONS, PRODUCT-SYNONYMS, PRODUCT, GENE-NAME
CCU01_RS17320	G6567					GO-TERMS, REACTIONS, PRODUCT-SYNONYMS, GENE-SYNONYMS, PRODUCT
CCU01_RS17325	G6566					GO-TERMS, PRODUCT-SYNONYMS, GENE-SYNONYMS
CCU01_RS17330	G6565			penicillin-binding protein activator LpoB	outer membrane lipoprotein - activator of MrcB activity	GO-TERMS, PRODUCT-SYNONYMS, GENE-SYNONYMS, PRODUCT
CCU01_RS17340	EG12172					GO-TERMS, PRODUCT-SYNONYMS, GENE-SYNONYMS
CCU01_RS17345	EG10306			ferric-rhodotorulic acid/ferric-coprogen receptor FhuE	ferric coprogen/ferric rhodotorulic acid outer membrane transporter	CPLX-RXNS, GO-TERMS, COMPLEXES, PRODUCT-SYNONYMS, PRODUCT
CCU01_RS17350	EG10787			PTS glucose transporter subunit IIBC	glucose-specific PTS enzyme IIBC component	GO-TERMS, COMPLEXES, REACTIONS, PRODUCT-SYNONYMS, GENE-SYNONYMS, PRODUCT
CCU01_RS17360	EG11500					GO-TERMS, COMPLEXES, REACTIONS, PRODUCT-SYNONYMS, PRODUCT
CCU01_RS17365	EG12302	CCU01_RS17365	tmk			GO-TERMS, PRODUCT-SYNONYMS, GENE-SYNONYMS, PRODUCT, GENE-NAME
CCU01_RS17370	EG11494	yceG	mltG	cell division protein YceG	endolytic murein transglycosylase	GO-TERMS, REACTIONS, PRODUCT-SYNONYMS, GENE-SYNONYMS, PRODUCT, GENE-NAME
CCU01_RS17375	EG11493					GO-TERMS, PRODUCT-SYNONYMS
CCU01_RS17380	EG12606			beta-ketoacyl-ACP synthase II	3-oxoacyl-[acyl carrier protein] synthase 2	GO-TERMS, REACTIONS, PRODUCT-SYNONYMS, GENE-SYNONYMS, PRODUCT
CCU01_RS17385	EG50003					GO-TERMS, REACTIONS, PRODUCT-SYNONYMS
CCU01_RS17390	EG11318			3-oxoacyl-ACP reductase FabG	3-oxoacyl-[acyl-carrier-protein] reductase FabG	GO-TERMS, REACTIONS, PRODUCT-SYNONYMS, PRODUCT
CCU01_RS17395	EG11317	CCU01_RS17395	fabD	ACP S-malonyltransferase	[acyl-carrier-protein] S-malonyltransferase	GO-TERMS, REACTIONS, PRODUCT-SYNONYMS, GENE-SYNONYMS, PRODUCT, GENE-NAME
CCU01_RS17400	EG10277	CCU01_RS17400	fabH	ketoacyl-ACP synthase III	3-oxoacyl-[acyl carrier protein] synthase 3	GO-TERMS, REACTIONS, PRODUCT-SYNONYMS, PRODUCT, GENE-NAME
CCU01_RS17405	EG11437			phosphate acyltransferase PlsX	putative phosphate acyltransferase	GO-TERMS, REACTIONS, PRODUCT-SYNONYMS, PRODUCT
CCU01_RS17420	EG11438	CCU01_RS17420	yceF	septum formation inhibitor Maf	m7GTP pyrophosphatase	GO-TERMS, REACTIONS, PRODUCT-SYNONYMS, PRODUCT, GENE-NAME
CCU01_RS17425	EG11118			23S rRNA pseudouridine(955/2504/2580) synthase RluC	23S rRNA pseudouridine955/2504/2580 synthase	GO-TERMS, REACTIONS, PRODUCT-SYNONYMS, GENE-SYNONYMS, PRODUCT
CCU01_RS17430	EG10859	CCU01_RS17430	rne			GO-TERMS, COMPLEXES, REACTIONS, PRODUCT-SYNONYMS, GENE-SYNONYMS, GENE-NAME
CCU01_RS17435	EG11545			flagellar hook-filament junction protein FlgL	flagellar hook-filament junction protein 2	PRODUCT-SYNONYMS, GENE-SYNONYMS, PRODUCT
CCU01_RS17440	EG11967			flagellar hook-associated protein FlgK	flagellar hook-filament junction protein 1	GO-TERMS, PRODUCT-SYNONYMS, GENE-SYNONYMS, PRODUCT
CCU01_RS17445	G366			flagellar assembly peptidoglycan hydrolase FlgJ	putative peptidoglycan hydrolase FlgJ	GO-TERMS, PRODUCT-SYNONYMS, GENE-SYNONYMS, PRODUCT
CCU01_RS17450	G365			flagellar basal body P-ring protein FlgI	flagellar P-ring protein	GO-TERMS, COMPLEXES, PRODUCT-SYNONYMS, GENE-SYNONYMS, PRODUCT
CCU01_RS17455	G364			flagellar basal body L-ring protein FlgH	flagellar L-ring protein	GO-TERMS, PRODUCT-SYNONYMS, GENE-SYNONYMS, PRODUCT
CCU01_RS17460	G363	CCU01_RS17460	flgG	flagellar basal body rod protein FlgG	flagellar basal-body rod protein FlgG	GO-TERMS, PRODUCT-SYNONYMS, GENE-SYNONYMS, PRODUCT, GENE-NAME
CCU01_RS17465	G362	CCU01_RS17465	flgF	flagellar basal body rod protein FlgF	flagellar basal-body rod protein FlgF	GO-TERMS, PRODUCT-SYNONYMS, GENE-SYNONYMS, PRODUCT, GENE-NAME
CCU01_RS17470	G361	CCU01_RS17470	flgE			GO-TERMS, PRODUCT-SYNONYMS, GENE-SYNONYMS, GENE-NAME
CCU01_RS17480	G359			flagellar basal body rod protein FlgC	flagellar basal-body rod protein FlgC	GO-TERMS, PRODUCT-SYNONYMS, GENE-SYNONYMS, PRODUCT
CCU01_RS17485	G358			flagellar basal body rod protein FlgB	flagellar basal-body rod protein FlgB	GO-TERMS, PRODUCT-SYNONYMS, GENE-SYNONYMS, PRODUCT
CCU01_RS17490	G357					GO-TERMS, PRODUCT-SYNONYMS, GENE-SYNONYMS
CCU01_RS17495	G369			anti-sigma-28 factor FlgM	anti-sigma factor for FliA (sigma28)	GO-TERMS, PRODUCT-SYNONYMS, PRODUCT
CCU01_RS17505	G6561			murein biosynthesis integral membrane protein MurJ	lipid II flippase MurJ	GO-TERMS, REACTIONS, PRODUCT-SYNONYMS, GENE-SYNONYMS, PRODUCT
CCU01_RS17520	EG10851			30S ribosomal protein S5 alanine N-acetyltransferase	ribosomal-protein-S5-alanine N-acetyltransferase	GO-TERMS, REACTIONS, PRODUCT-SYNONYMS, GENE-SYNONYMS, PRODUCT
CCU01_RS17530	EG12688			glutaredoxin 2	reduced glutaredoxin 2	GO-TERMS, REACTIONS, PRODUCT-SYNONYMS, PRODUCT
CCU01_RS17540	EG10806					GO-TERMS, PRODUCT-SYNONYMS
CCU01_RS17545	G6558					GO-TERMS, PRODUCT-SYNONYMS
CCU01_RS17550	G6557			biofilm formation regulator BssS	regulator of biofilm formation	GO-TERMS, PRODUCT-SYNONYMS, GENE-SYNONYMS, PRODUCT
CCU01_RS17555	G6556					GO-TERMS, REACTIONS, PRODUCT-SYNONYMS, PRODUCT
CCU01_RS17560	G6555	CCU01_RS17560	yceO	DUF2770 domain-containing protein	DUF2770 domain-containing protein YceO	GO-TERMS, PRODUCT-SYNONYMS, PRODUCT, GENE-NAME
CCU01_RS17575	EG11116	CCU01_RS17575	trhO	rhodanese-related sulfurtransferase	tRNA U34 hydroxylase TrhO	GO-TERMS, REACTIONS, PRODUCT-SYNONYMS, GENE-SYNONYMS, PRODUCT, GENE-NAME
CCU01_RS17580	EG10464			LpxL/LpxP family Kdo(2)-lipid IV(A) lauroyl/palmitoleoyl acyltransferase	lauroyl acyltransferase	GO-TERMS, REACTIONS, PRODUCT-SYNONYMS, GENE-SYNONYMS, PRODUCT
CCU01_RS17585	EG11343			multidrug efflux MFS transporter MdtG	efflux pump MdtG	GO-TERMS, REACTIONS, PRODUCT-SYNONYMS, GENE-SYNONYMS, PRODUCT
CCU01_RS17600	EG11886	mdoH	opgH	glucans biosynthesis glucosyltransferase MdoH	osmoregulated periplasmic glucans (OPGs) biosynthesis protein H	GO-TERMS, PRODUCT-SYNONYMS, GENE-SYNONYMS, PRODUCT, GENE-NAME
CCU01_RS17605	EG11885	mdoG	opgG	glucans biosynthesis protein MdoG	osmoregulated periplasmic glucans (OPGs) biosynthesis protein G	GO-TERMS, PRODUCT-SYNONYMS, GENE-SYNONYMS, PRODUCT, GENE-NAME
CCU01_RS17610	G6552	mdoC	opgC	glucans biosynthesis protein MdoC	protein required for succinyl modification of osmoregulated periplasmic glucans	GO-TERMS, PRODUCT-SYNONYMS, GENE-SYNONYMS, PRODUCT, GENE-NAME
CCU01_RS17615	G6551	CCU01_RS17615	clsC	phospholipase D family protein	cardiolipin synthase C	GO-TERMS, REACTIONS, PRODUCT-SYNONYMS, GENE-SYNONYMS, PRODUCT, GENE-NAME
CCU01_RS17620	G6550	CCU01_RS17620	ymdB	O-acetyl-ADP-ribose deacetylase	2'-O-acetyl-ADP-ribose deacetylase, regulator of RNase III activity	GO-TERMS, REACTIONS, PRODUCT-SYNONYMS, PRODUCT, GENE-NAME
CCU01_RS17635	EG11489			major curlin subunit CsgA	curlin, major subunit	GO-TERMS, PRODUCT-SYNONYMS, PRODUCT
CCU01_RS17640	G6547			curlin minor subunit CsgB	curlin, minor subunit	GO-TERMS, PRODUCT-SYNONYMS, PRODUCT
CCU01_RS17645	G6546			transcriptional regulator CsgD	DNA-binding transcriptional dual regulator CsgD	GO-TERMS, PRODUCT-SYNONYMS, PRODUCT
CCU01_RS17650	G6545			curli production assembly/transport protein CsgE	curli assembly component CsgE	GO-TERMS, PRODUCT-SYNONYMS, PRODUCT
CCU01_RS17655	G6544			curli production assembly/transport protein CsgF	curli assembly component CsgF	CPLX-RXNS, GO-TERMS, COMPLEXES, PRODUCT-SYNONYMS, PRODUCT
CCU01_RS17660	G6543			curli production assembly/transport protein CsgG	curli secretion channel	GO-TERMS, PRODUCT-SYNONYMS, PRODUCT
CCU01_RS17680	G6539			glyoxylate/hydroxypyruvate reductase GhrA	glyoxylate/hydroxypyruvate reductase A	GO-TERMS, REACTIONS, PRODUCT-SYNONYMS, GENE-SYNONYMS, PRODUCT
CCU01_RS18245	G6531			poly-beta-1,6 N-acetyl-D-glucosamine export porin PgaA	partially deacetylated poly-beta-1,6-N-acetyl-D-glucosamine outer membrane porin	GO-TERMS, REACTIONS, PRODUCT-SYNONYMS, GENE-SYNONYMS, PRODUCT
CCU01_RS18255	G6529			poly-beta-1,6 N-acetyl-D-glucosamine synthase	poly-N-acetyl-D-glucosamine synthase subunit PgaC	CPLX-RXNS, GO-TERMS, COMPLEXES, REACTIONS, PRODUCT-SYNONYMS, GENE-SYNONYMS, PRODUCT
CCU01_RS18260	G6528			poly-beta-1,6-N-acetyl-D-glucosamine biosynthesis protein PgaD	poly-N-acetyl-D-glucosamine synthase subunit PgaD	GO-TERMS, PRODUCT-SYNONYMS, GENE-SYNONYMS, PRODUCT
CCU01_RS18270	EG11735			deferrochelatase/peroxidase EfeB	heme-containing peroxidase/deferrochelatase	GO-TERMS, REACTIONS, PRODUCT-SYNONYMS, GENE-SYNONYMS, PRODUCT
CCU01_RS18290	EG10802			sodium/proline symporter PutP	proline:Na+ symporter	GO-TERMS, REACTIONS, PRODUCT-SYNONYMS, GENE-SYNONYMS, PRODUCT
CCU01_RS18300	EG10801			trifunctional transcriptional regulator/proline dehydrogenase/L-glutamate gamma-semialdehyde dehydrogenase	fused DNA-binding transcriptional repressor / proline dehydrogenase / 1-pyrroline-5-carboxylate dehydrogenase PutA	GO-TERMS, REACTIONS, PRODUCT-SYNONYMS, GENE-SYNONYMS, PRODUCT
CCU01_RS18305	EG12301			HTH-type transcriptional regulator RutR	DNA-binding transcriptional dual regulator RutR	GO-TERMS, PRODUCT-SYNONYMS, GENE-SYNONYMS, PRODUCT
CCU01_RS18315	G6522			peroxyureidoacrylate/ureidoacrylate amidohydrolase RutB	peroxyureidoacrylate/ureidoacrylate amidohydrolase	GO-TERMS, REACTIONS, PRODUCT-SYNONYMS, GENE-SYNONYMS, PRODUCT
CCU01_RS18320	G6521			pyrimidine utilization protein C	putative aminoacrylate peracid reductase RutC	GO-TERMS, REACTIONS, PRODUCT-SYNONYMS, GENE-SYNONYMS, PRODUCT
CCU01_RS18325	G6520			pyrimidine utilization protein D	putative aminoacrylate hydrolase RutD	GO-TERMS, REACTIONS, PRODUCT-SYNONYMS, GENE-SYNONYMS, PRODUCT
CCU01_RS18330	G6519	CCU01_RS18330	rutE	malonic semialdehyde reductase	putative malonic semialdehyde reductase	GO-TERMS, PRODUCT-SYNONYMS, GENE-SYNONYMS, PRODUCT, GENE-NAME
CCU01_RS18335	G6518			pyrimidine utilization flavin reductase protein F	flavin reductase	GO-TERMS, PRODUCT-SYNONYMS, GENE-SYNONYMS, PRODUCT
CCU01_RS18340	G6517			pyrimidine utilization transport protein G	pyrimidine:H+ symporter	GO-TERMS, REACTIONS, PRODUCT-SYNONYMS, GENE-SYNONYMS, PRODUCT
CCU01_RS18350	EG11540					GO-TERMS, PRODUCT-SYNONYMS
CCU01_RS18360	EG10033	CCU01_RS18360	agp	bifunctional glucose-1-phosphatase/inositol phosphatase	glucose-1-phosphatase	GO-TERMS, REACTIONS, PRODUCT-SYNONYMS, PRODUCT, GENE-NAME
CCU01_RS18370	EG12193					GO-TERMS, PRODUCT-SYNONYMS
CCU01_RS18375	EG12194					GO-TERMS, PRODUCT-SYNONYMS, GENE-SYNONYMS
CCU01_RS18380	EG12195			molecular chaperone TorD	trimethylamine-N-oxide reductase-specific chaperone	GO-TERMS, PRODUCT-SYNONYMS, PRODUCT
CCU01_RS18385	EG11814			trimethylamine-N-oxide reductase TorA	trimethylamine N-oxide reductase 1	CPLX-RXNS, GO-TERMS, COMPLEXES, REACTIONS, PRODUCT-SYNONYMS, PRODUCT
CCU01_RS18390	EG11815			pentaheme c-type cytochrome TorC	cytochrome c menaquinol dehydrogenase TorC	GO-TERMS, PRODUCT-SYNONYMS, PRODUCT
CCU01_RS18395	EG12615			two-component system response regulator TorR	DNA-binding transcriptional dual regulator TorR	GO-TERMS, PRODUCT-SYNONYMS, PRODUCT
CCU01_RS18400	G6515			TMAO reductase system periplasmic protein TorT	periplasmic trimethylamine-N-oxide binding protein	GO-TERMS, PRODUCT-SYNONYMS, GENE-SYNONYMS, PRODUCT
CCU01_RS18405	G6514			TMAO reductase system sensor histidine kinase/response regulator TorS	sensory histidine kinase TorS	GO-TERMS, PRODUCT-SYNONYMS, GENE-SYNONYMS, PRODUCT
CCU01_RS18430	G6511					GO-TERMS, PRODUCT-SYNONYMS
CCU01_RS18465	G6503			protein-tyrosine-phosphatase Etp	phosphotyrosine-protein phosphatase Etp	GO-TERMS, REACTIONS, PRODUCT-SYNONYMS, PRODUCT
CCU01_RS18470	EG11826	CCU01_RS18470	etk	tyrosine-protein kinase	protein-tyrosine kinase Etk	GO-TERMS, REACTIONS, PRODUCT-SYNONYMS, GENE-SYNONYMS, PRODUCT, GENE-NAME
CCU01_RS18475	EG10049	CCU01_RS18475	appA	AppA family phytase/histidine-type acid phosphatase	periplasmic phosphoanhydride phosphatase/multiple inositol-polyphosphate phosphatase	GO-TERMS, REACTIONS, PRODUCT-SYNONYMS, PRODUCT, GENE-NAME
CCU01_RS18485	EG11379	CCU01_RS18485	appB	cytochrome d ubiquinol oxidase subunit II	cytochrome bd-II ubiquinol oxidase subunit II	CPLX-RXNS, GO-TERMS, COMPLEXES, PRODUCT-SYNONYMS, GENE-SYNONYMS, PRODUCT, GENE-NAME
CCU01_RS18490	EG11380			cytochrome bd-II oxidase subunit 1	cytochrome bd-II ubiquinol oxidase subunit I	GO-TERMS, PRODUCT-SYNONYMS, GENE-SYNONYMS, PRODUCT
CCU01_RS18500	EG10472			hydrogenase-1 operon protein HyaE	putative HyaA chaperone	GO-TERMS, PRODUCT-SYNONYMS, PRODUCT
CCU01_RS18505	EG10471	CCU01_RS18505	hyaD	hydrogenase 1 maturation protease	putative hydrogenase 1 maturation protease HyaD	GO-TERMS, PRODUCT-SYNONYMS, PRODUCT, GENE-NAME
CCU01_RS18510	EG10470			Ni/Fe-hydrogenase b-type cytochrome subunit	hydrogenase 1 cytochrome b subunit	GO-TERMS, REACTIONS, PRODUCT-SYNONYMS, GENE-SYNONYMS, PRODUCT
CCU01_RS18515	EG10469			Ni/Fe-hydrogenase large subunit	hydrogenase 1 large subunit	CPLX-RXNS, GO-TERMS, COMPLEXES, REACTIONS, PRODUCT-SYNONYMS, PRODUCT
CCU01_RS18520	EG10468					GO-TERMS, PRODUCT-SYNONYMS
CCU01_RS18770	G6307	CCU01_RS18770	ybcQ	antitermination protein	DLP12 prophage; putative antitermination protein	GO-TERMS, PRODUCT-SYNONYMS, GENE-SYNONYMS, PRODUCT, GENE-NAME
CCU01_RS18880	EG11113			FtsH protease modulator YccA	modulator of FtsH protease	GO-TERMS, PRODUCT-SYNONYMS, PRODUCT
CCU01_RS18885	EG12876			sulfurtransferase TusE	sulfur transfer protein TusE	GO-TERMS, REACTIONS, PRODUCT-SYNONYMS, GENE-SYNONYMS, PRODUCT
CCU01_RS18890	G6502	CCU01_RS18890	yccX			GO-TERMS, PRODUCT-SYNONYMS, GENE-NAME
CCU01_RS18895	G6501			23S rRNA (cytosine(1962)-C(5))-methyltransferase RlmI	23S rRNA m5C1962 methyltransferase	GO-TERMS, REACTIONS, PRODUCT-SYNONYMS, GENE-SYNONYMS, PRODUCT
CCU01_RS18900	G6500			heat shock protein HspQ	heat shock protein, hemimethylated DNA-binding protein	GO-TERMS, PRODUCT-SYNONYMS, GENE-SYNONYMS, PRODUCT
CCU01_RS18915	G6497					GO-TERMS, PRODUCT-SYNONYMS, GENE-SYNONYMS
CCU01_RS18920	EG10426					GO-TERMS, PRODUCT-SYNONYMS, GENE-SYNONYMS
CCU01_RS18935	G6494			CRP-S regulon transcriptional coactivator Sxy	transcriptional coactivator for CRP	GO-TERMS, COMPLEXES, PRODUCT-SYNONYMS, GENE-SYNONYMS, PRODUCT
CCU01_RS18940	EG10984					GO-TERMS, PRODUCT-SYNONYMS, GENE-SYNONYMS
CCU01_RS18950	EG12855			macrodomain Ter protein MatP	macrodomain Ter protein	GO-TERMS, PRODUCT-SYNONYMS, GENE-SYNONYMS, PRODUCT
CCU01_RS18960	EG10273			bifunctional 3-hydroxydecanoyl-ACP dehydratase/trans-2-decenoyl-ACP isomerase	beta-hydroxyacyl-acyl carrier protein dehydratase/isomerase	GO-TERMS, REACTIONS, PRODUCT-SYNONYMS, PRODUCT
CCU01_RS18965	EG50004	CCU01_RS18965	rmf			GO-TERMS, PRODUCT-SYNONYMS, GENE-SYNONYMS, GENE-NAME
CCU01_RS18970	G6492			membrane integrity-associated transporter subunit PqiC	intermembrane transport lipoprotein PqiC	GO-TERMS, PRODUCT-SYNONYMS, GENE-SYNONYMS, PRODUCT
CCU01_RS18975	G6491					GO-TERMS, PRODUCT-SYNONYMS, GENE-SYNONYMS
CCU01_RS18980	G6490			membrane integrity-associated transporter subunit PqiA	intermembrane transport protein PqiA	GO-TERMS, PRODUCT-SYNONYMS, GENE-SYNONYMS, PRODUCT
CCU01_RS18985	G6489	CCU01_RS18985	uup	ABC transporter ATP-binding protein	ATP-binding protein Uup	GO-TERMS, PRODUCT-SYNONYMS, GENE-SYNONYMS, PRODUCT, GENE-NAME
CCU01_RS18990	G6488	rlmKL	rlmL	bifunctional 23S rRNA (guanine(2069)-N(7))-methyltransferase RlmK/23S rRNA (guanine(2445)-N(2))-methyltransferase RlmL	fused 23S rRNA m2G2445 methyltransferase and 23S rRNA m7G2069 methyltransferase	GO-TERMS, REACTIONS, PRODUCT-SYNONYMS, GENE-SYNONYMS, PRODUCT, GENE-NAME
CCU01_RS18995	G6487			6-N-hydroxylaminopurine resistance protein YcbX	6-N-hydroxylaminopurine resistance protein	GO-TERMS, PRODUCT-SYNONYMS, PRODUCT
CCU01_RS19000	G6486					GO-TERMS, PRODUCT-SYNONYMS, GENE-SYNONYMS
CCU01_RS19005	EG10807			quinone-dependent dihydroorotate dehydrogenase	dihydroorotate dehydrogenase, type 2	GO-TERMS, REACTIONS, PRODUCT-SYNONYMS, PRODUCT
CCU01_RS19015	G6485	CCU01_RS19015	ycbV	type 1 fimbrial protein	putative fimbrial protein YcbV	GO-TERMS, PRODUCT-SYNONYMS, PRODUCT, GENE-NAME
CCU01_RS19020	G6484	CCU01_RS19020	ycbU	fimbrial protein	putative fimbrial protein YcbU	GO-TERMS, PRODUCT-SYNONYMS, PRODUCT, GENE-NAME
CCU01_RS19025	G6483	CCU01_RS19025	elfG	fimbrial protein	putative fimbrial-like adhesin protein	GO-TERMS, PRODUCT-SYNONYMS, GENE-SYNONYMS, PRODUCT, GENE-NAME
CCU01_RS19030	G6482	CCU01_RS19030	elfC	fimbrial biogenesis outer membrane usher protein	putative fimbrial usher protein ElfC	GO-TERMS, PRODUCT-SYNONYMS, GENE-SYNONYMS, PRODUCT, GENE-NAME
CCU01_RS19035	G6481	CCU01_RS19035	elfD	molecular chaperone	putative fimbrial chaperone ElfD	GO-TERMS, PRODUCT-SYNONYMS, GENE-SYNONYMS, PRODUCT, GENE-NAME
CCU01_RS19040	G6480	CCU01_RS19040	elfA	fimbrial protein	putative laminin-binding fimbrial subunit	GO-TERMS, PRODUCT-SYNONYMS, GENE-SYNONYMS, PRODUCT, GENE-NAME
CCU01_RS19045	G6479					GO-TERMS, REACTIONS, PRODUCT-SYNONYMS, GENE-SYNONYMS
CCU01_RS19050	G6478	CCU01_RS19050	ssuA	sulfonate ABC transporter substrate-binding protein	aliphatic sulfonate ABC transporter periplasmic binding protein	CPLX-RXNS, GO-TERMS, COMPLEXES, REACTIONS, PRODUCT-SYNONYMS, GENE-SYNONYMS, PRODUCT, GENE-NAME
CCU01_RS19060	G6476			aliphatic sulfonate ABC transporter permease SsuC	aliphatic sulfonate ABC transporter membrane subunit	GO-TERMS, COMPLEXES, PRODUCT-SYNONYMS, GENE-SYNONYMS, PRODUCT
CCU01_RS19065	EG12358			aliphatic sulfonates ABC transporter ATP-binding protein	aliphatic sulfonate ABC transporter ATP binding subunit	GO-TERMS, PRODUCT-SYNONYMS, GENE-SYNONYMS, PRODUCT
CCU01_RS19070	EG10696					GO-TERMS, REACTIONS, PRODUCT-SYNONYMS
CCU01_RS19075	EG10742					GO-TERMS, PRODUCT-SYNONYMS, PRODUCT
CCU01_RS19080	EG10094					GO-TERMS, REACTIONS, PRODUCT-SYNONYMS, GENE-SYNONYMS, PRODUCT
CCU01_RS19085	EG10671			porin OmpF	outer membrane porin F	GO-TERMS, REACTIONS, PRODUCT-SYNONYMS, GENE-SYNONYMS, PRODUCT
CCU01_RS19090	EG10096	CCU01_RS19090	aspC	aspartate/tyrosine/aromatic aminotransferase	aspartate aminotransferase	GO-TERMS, REACTIONS, PRODUCT-SYNONYMS, PRODUCT, GENE-NAME
CCU01_RS19095	G6475					GO-TERMS, REACTIONS, PRODUCT-SYNONYMS, GENE-SYNONYMS
CCU01_RS19100	G6474	CCU01_RS19100	mepK	DUF882 domain-containing protein	peptidoglycan LD-endopeptidase	GO-TERMS, REACTIONS, PRODUCT-SYNONYMS, GENE-SYNONYMS, PRODUCT, GENE-NAME
CCU01_RS19105	EG11253			L,D-transpeptidase	L,D-transpeptidase LdtD	GO-TERMS, REACTIONS, PRODUCT-SYNONYMS, GENE-SYNONYMS, PRODUCT
CCU01_RS19110	EG10618			chromosome partition protein MukB	chromosome partitioning protein MukB	GO-TERMS, COMPLEXES, PRODUCT-SYNONYMS, PRODUCT
CCU01_RS19115	EG11252			chromosome partition protein MukE	chromosome partitioning protein MukE	GO-TERMS, COMPLEXES, PRODUCT-SYNONYMS, GENE-SYNONYMS, PRODUCT
CCU01_RS19120	EG12165			chromosome partition protein MukF	chromosome partitioning protein MukF	GO-TERMS, PRODUCT-SYNONYMS, GENE-SYNONYMS, PRODUCT
CCU01_RS19125	EG12167			tRNA uridine 5-oxyacetic acid(34) methyltransferase CmoM	tRNA cmo5U34 methyltransferase	GO-TERMS, PRODUCT-SYNONYMS, GENE-SYNONYMS, PRODUCT
CCU01_RS19130	EG12166			envelope biogenesis factor ElyC	envelope biogenesis factor	GO-TERMS, PRODUCT-SYNONYMS, GENE-SYNONYMS, PRODUCT
CCU01_RS19140	EG10519					GO-TERMS, REACTIONS, PRODUCT-SYNONYMS, PRODUCT
CCU01_RS19155	EG11409					GO-TERMS, REACTIONS, PRODUCT-SYNONYMS, GENE-SYNONYMS, PRODUCT
CCU01_RS19160	EG10613			lipid A ABC transporter ATP-binding protein/permease MsbA	ATP-binding lipopolysaccharide transport protein	GO-TERMS, REACTIONS, PRODUCT-SYNONYMS, PRODUCT
CCU01_RS19170	EG10441					GO-TERMS, COMPLEXES, PRODUCT-SYNONYMS, GENE-SYNONYMS, PRODUCT
CCU01_RS19180	EG11265	CCU01_RS19180	cmk	(d)CMP kinase	cytidylate kinase	GO-TERMS, REACTIONS, PRODUCT-SYNONYMS, GENE-SYNONYMS, PRODUCT, GENE-NAME
CCU01_RS19190	EG10073					GO-TERMS, PRODUCT-SYNONYMS, PRODUCT
CCU01_RS19195	EG10946			3-phosphoserine/phosphohydroxythreonine transaminase	phosphoserine/phosphohydroxythreonine aminotransferase	GO-TERMS, REACTIONS, PRODUCT-SYNONYMS, GENE-SYNONYMS, PRODUCT
CCU01_RS19205	G6468	CCU01_RS19205	ycaO	30S ribosomal protein S12 methylthiotransferase accessory protein YcaO	ribosomal protein S12 methylthiotransferase accessory factor YcaO	GO-TERMS, REACTIONS, PRODUCT-SYNONYMS, PRODUCT, GENE-NAME
CCU01_RS19210	EG11258			formate transporter FocA	formate channel FocA	GO-TERMS, REACTIONS, PRODUCT-SYNONYMS, GENE-SYNONYMS, PRODUCT
CCU01_RS19215	EG10701			formate C-acetyltransferase	pyruvate formate-lyase	GO-TERMS, REACTIONS, PRODUCT-SYNONYMS, GENE-SYNONYMS, PRODUCT
CCU01_RS19220	EG10028			pyruvate formate lyase 1-activating protein	pyruvate formate-lyase activating enzyme	GO-TERMS, REACTIONS, PRODUCT-SYNONYMS, GENE-SYNONYMS, PRODUCT
CCU01_RS19230	G6466	CCU01_RS19230	ycaM	amino acid permease	putative transporter YcaM	GO-TERMS, REACTIONS, PRODUCT-SYNONYMS, PRODUCT, GENE-NAME
CCU01_RS19245	EG10234	CCU01_RS19245	dmsC	dimethyl sulfoxide reductase anchor subunit	dimethyl sulfoxide reductase subunit C	CPLX-RXNS, GO-TERMS, COMPLEXES, PRODUCT-SYNONYMS, PRODUCT, GENE-NAME
CCU01_RS19250	EG10233			dimethylsulfoxide reductase subunit B	dimethyl sulfoxide reductase subunit B	GO-TERMS, COMPLEXES, PRODUCT-SYNONYMS, PRODUCT
CCU01_RS19255	EG10232			dimethylsulfoxide reductase subunit A	dimethyl sulfoxide reductase subunit A	GO-TERMS, PRODUCT-SYNONYMS, PRODUCT
CCU01_RS19260	EG10947					GO-TERMS, REACTIONS, PRODUCT-SYNONYMS, PRODUCT
CCU01_RS19265	EG12690	CCU01_RS19265	rarA	replication-associated recombination protein A	recombination factor	GO-TERMS, PRODUCT-SYNONYMS, GENE-SYNONYMS, PRODUCT, GENE-NAME
CCU01_RS19270	G6465			outer membrane lipoprotein chaperone LolA	outer membrane lipoprotein carrier protein	GO-TERMS, PRODUCT-SYNONYMS, GENE-SYNONYMS, PRODUCT
CCU01_RS19275	G6464			DNA translocase FtsK	cell division DNA translocase FtsK	GO-TERMS, PRODUCT-SYNONYMS, GENE-SYNONYMS, PRODUCT
CCU01_RS19280	EG10547			leucine-responsive transcriptional regulator Lrp	DNA-binding transcriptional dual regulator Lrp	GO-TERMS, PRODUCT-SYNONYMS, GENE-SYNONYMS, PRODUCT
CCU01_RS19285	EG11032			thioredoxin-disulfide reductase	thioredoxin reductase	GO-TERMS, REACTIONS, PRODUCT-SYNONYMS, GENE-SYNONYMS, PRODUCT
CCU01_RS19290	EG11405			cysteine/glutathione ABC transporter permease/ATP-binding protein CydD	glutathione/L-cysteine ABC exporter subunit CydD	CPLX-RXNS, GO-TERMS, COMPLEXES, PRODUCT-SYNONYMS, GENE-SYNONYMS, PRODUCT
CCU01_RS19295	EG10012			cysteine/glutathione ABC transporter ATP-binding protein/permease CydC	glutathione/L-cysteine ABC exporter subunit CydC	GO-TERMS, PRODUCT-SYNONYMS, GENE-SYNONYMS, PRODUCT
CCU01_RS19300	EG11112	CCU01_RS19300	aat			GO-TERMS, REACTIONS, PRODUCT-SYNONYMS, GENE-SYNONYMS, PRODUCT, GENE-NAME
CCU01_RS19305	EG10504					GO-TERMS, PRODUCT-SYNONYMS, GENE-SYNONYMS
CCU01_RS19340	G7085	CCU01_RS19340	cbtA	toxin	CP4-44 prophage; cytoskeleton-binding toxin CbtA	GO-TERMS, PRODUCT-SYNONYMS, GENE-SYNONYMS, PRODUCT, GENE-NAME
CCU01_RS19780	EG10156					CPLX-RXNS, GO-TERMS, COMPLEXES, PRODUCT-SYNONYMS, GENE-SYNONYMS
CCU01_RS19785	G6463			ATP-dependent Clp protease adapter ClpS	specificity factor for ClpA-ClpP chaperone-protease complex	GO-TERMS, PRODUCT-SYNONYMS, GENE-SYNONYMS, PRODUCT
CCU01_RS19790	EG11111			cold shock-like protein CspD	DNA replication inhibitor	GO-TERMS, PRODUCT-SYNONYMS, GENE-SYNONYMS, PRODUCT
CCU01_RS19795	G6462			macrolide ABC transporter ATP-binding protein/permease MacB	ABC-type tripartite efflux pump ATP binding/membrane subunit	CPLX-RXNS, GO-TERMS, COMPLEXES, REACTIONS, PRODUCT-SYNONYMS, GENE-SYNONYMS, PRODUCT
CCU01_RS19800	G6461	CCU01_RS19800	macA	MacA family efflux pump subunit	ABC-type tripartite efflux pump membrane fusion protein	GO-TERMS, PRODUCT-SYNONYMS, GENE-SYNONYMS, PRODUCT, GENE-NAME
CCU01_RS19815	EG13270			aquaporin Z	water channel AqpZ	GO-TERMS, REACTIONS, PRODUCT-SYNONYMS, GENE-SYNONYMS, PRODUCT
CCU01_RS19825	G6458			L-lysine exporter LysO	L-lysine exporter	GO-TERMS, REACTIONS, PRODUCT-SYNONYMS, GENE-SYNONYMS, PRODUCT
CCU01_RS19830	G6457			hydroxylamine reductase	protein S-nitrosylase	GO-TERMS, PRODUCT-SYNONYMS, GENE-SYNONYMS, PRODUCT
CCU01_RS19835	G6456	CCU01_RS19835	hcr			GO-TERMS, PRODUCT-SYNONYMS, GENE-SYNONYMS, PRODUCT, GENE-NAME
CCU01_RS19840	EG10754			ubiquinone-dependent pyruvate dehydrogenase	pyruvate oxidase	GO-TERMS, REACTIONS, PRODUCT-SYNONYMS, PRODUCT
CCU01_RS19845	G6455					GO-TERMS, REACTIONS, PRODUCT-SYNONYMS, GENE-SYNONYMS
CCU01_RS19860	G6452	CCU01_RS19860	amiD	N-acetylmuramoyl-L-alanine amidase	N-acetylmuramoyl-L-alanine amidase D	GO-TERMS, REACTIONS, PRODUCT-SYNONYMS, GENE-SYNONYMS, PRODUCT, GENE-NAME
CCU01_RS19890	EG11624			arginine ABC transporter ATP-binding protein ArtP	L-arginine ABC transporter ATP binding subunit	CPLX-RXNS, GO-TERMS, COMPLEXES, PRODUCT
CCU01_RS19900	EG11626			arginine ABC transporter permease ArtQ	L-arginine ABC transporter membrane subunit ArtQ	GO-TERMS, PRODUCT
CCU01_RS19905	EG11627			arginine ABC transporter permease ArtM	L-arginine ABC transporter membrane subunit ArtM	GO-TERMS, PRODUCT
CCU01_RS19910	EG11628	CCU01_RS19910	artJ	ABC transporter arginine-binding protein 1	L-arginine ABC transporter periplasmic binding protein	CPLX-RXNS, GO-TERMS, PRODUCT, GENE-NAME
CCU01_RS19930	G6449			23S rRNA (uracil(747)-C(5))-methyltransferase RlmC	23S rRNA m5U747 methyltransferase	GO-TERMS, REACTIONS, PRODUCT-SYNONYMS, GENE-SYNONYMS, PRODUCT
CCU01_RS19965	EG10852			30S ribosomal protein S6--L-glutamate ligase	ribosomal protein S6 modification protein	GO-TERMS, REACTIONS, PRODUCT-SYNONYMS, GENE-SYNONYMS, PRODUCT
CCU01_RS19970	EG11261			nitroreductase NfsA	NADPH-dependent nitroreductase NfsA	GO-TERMS, REACTIONS, PRODUCT-SYNONYMS, GENE-SYNONYMS, PRODUCT
CCU01_RS19980	EG10417	CCU01_RS19980	grxA	GrxA family glutaredoxin	reduced glutaredoxin 1	REACTIONS, PRODUCT-SYNONYMS, GENE-SYNONYMS, PRODUCT, GENE-NAME
CCU01_RS20000	G6444	CCU01_RS20000	rcdA	TetR/AcrR family transcriptional regulator	DNA-binding transcriptional regulator RcdA	GO-TERMS, PRODUCT-SYNONYMS, GENE-SYNONYMS, PRODUCT, GENE-NAME
CCU01_RS20010	G6442					GO-TERMS, REACTIONS, PRODUCT-SYNONYMS
CCU01_RS20020	G6440			multidrug efflux MFS transporter MdfA	multidrug efflux pump MdfA / Na+:H+ antiporter / K+:H+ antiporter	GO-TERMS, REACTIONS, PRODUCT-SYNONYMS, GENE-SYNONYMS, PRODUCT
CCU01_RS20025	G6439			undecaprenyl-diphosphate phosphatase	undecaprenyl pyrophosphate phosphatase	GO-TERMS, REACTIONS, PRODUCT-SYNONYMS, PRODUCT
CCU01_RS20030	EG10223					GO-TERMS, PRODUCT-SYNONYMS, GENE-SYNONYMS
CCU01_RS20035	EG10203			serine-type D-Ala-D-Ala carboxypeptidase	D-alanyl-D-alanine carboxypeptidase DacC	GO-TERMS, REACTIONS, PRODUCT-SYNONYMS, PRODUCT
CCU01_RS20040	G6438	CCU01_RS20040	gstB	glutathione S-transferase family protein	glutathione S-transferase GstB	GO-TERMS, REACTIONS, PRODUCT-SYNONYMS, GENE-SYNONYMS, PRODUCT, GENE-NAME
CCU01_RS20045	G6437	CCU01_RS20045	yliI	PQQ-dependent sugar dehydrogenase	aldose sugar dehydrogenase YliI	GO-TERMS, REACTIONS, PRODUCT-SYNONYMS, PRODUCT, GENE-NAME
CCU01_RS20050	G6436			biofilm formation regulator BssR	regulator of biofilm formation	GO-TERMS, PRODUCT-SYNONYMS, GENE-SYNONYMS, PRODUCT
CCU01_RS20055	G6435			30S ribosomal protein S12 methylthiotransferase RimO	ribosomal protein S12 methylthiotransferase RimO	GO-TERMS, REACTIONS, PRODUCT-SYNONYMS, GENE-SYNONYMS, PRODUCT
CCU01_RS20070	G6432			glutathione ABC transporter permease GsiD	glutathione ABC transporter membrane subunit GsiD	CPLX-RXNS, GO-TERMS, COMPLEXES, PRODUCT-SYNONYMS, GENE-SYNONYMS, PRODUCT
CCU01_RS20075	G6431			glutathione ABC transporter permease GsiC	glutathione ABC transporter membrane subunit GsiC	GO-TERMS, PRODUCT-SYNONYMS, GENE-SYNONYMS, PRODUCT
CCU01_RS20080	G6430			glutathione ABC transporter substrate-binding protein GsiB	glutathione ABC transporter periplasmic binding protein	GO-TERMS, PRODUCT-SYNONYMS, GENE-SYNONYMS, PRODUCT
CCU01_RS20085	G6429			glutathione ABC transporter ATP-binding protein GsiA	glutathione ABC transporter ATP binding subunit GsiA	GO-TERMS, PRODUCT-SYNONYMS, GENE-SYNONYMS, PRODUCT
CCU01_RS20090	EG12407			beta-aspartyl-peptidase	isoaspartyl dipeptidase proenzyme	GO-TERMS, REACTIONS, PRODUCT-SYNONYMS, GENE-SYNONYMS, PRODUCT
CCU01_RS20095	EG10153			molybdopterin molybdotransferase MoeA	molybdopterin molybdotransferase	GO-TERMS, REACTIONS, PRODUCT-SYNONYMS, GENE-SYNONYMS, PRODUCT
CCU01_RS20100	EG10154			molybdopterin-synthase adenylyltransferase MoeB	molybdopterin-synthase adenylyltransferase	GO-TERMS, REACTIONS, PRODUCT-SYNONYMS, GENE-SYNONYMS, PRODUCT
CCU01_RS20105	G6428	fsa	fsaA	fructose-6-phosphate aldolase	fructose-6-phosphate aldolase 1	GO-TERMS, PRODUCT-SYNONYMS, GENE-SYNONYMS, PRODUCT, GENE-NAME
CCU01_RS20120	G6425			sugar-phosphatase YbiV	sugar phosphatase YbiV	GO-TERMS, REACTIONS, PRODUCT-SYNONYMS, GENE-SYNONYMS, PRODUCT
CCU01_RS20135	G6422			L,D-transpeptidase	L,D-transpeptidase LdtB	GO-TERMS, REACTIONS, PRODUCT-SYNONYMS, GENE-SYNONYMS, PRODUCT
CCU01_RS20145	G6420	CCU01_RS20145	mntR	transcriptional regulator MntR	DNA-binding transcriptional dual regulator MntR	GO-TERMS, PRODUCT-SYNONYMS, GENE-SYNONYMS, PRODUCT, GENE-NAME
CCU01_RS20150	G0-10715			manganase accumulation protein MntS	small protein MntS	GO-TERMS, PRODUCT-SYNONYMS, GENE-SYNONYMS, PRODUCT
CCU01_RS20155	G6418	CCU01_RS20155	opgE			GO-TERMS, REACTIONS, PRODUCT-SYNONYMS, GENE-SYNONYMS, PRODUCT, GENE-NAME
CCU01_RS20170	EG12134			threonine/homoserine exporter RhtA	L-threonine/L-homoserine exporter	GO-TERMS, REACTIONS, PRODUCT-SYNONYMS, GENE-SYNONYMS, PRODUCT
CCU01_RS20175	EG11415	CCU01_RS20175	dps	DNA starvation/stationary phase protection protein	DNA protection during starvation protein	GO-TERMS, PRODUCT-SYNONYMS, GENE-SYNONYMS, PRODUCT, GENE-NAME
CCU01_RS20180	EG10386			glutamine ABC transporter substrate-binding protein GlnH	L-glutamine ABC transporter periplasmic binding protein	GO-TERMS, PRODUCT-SYNONYMS, PRODUCT
CCU01_RS20185	EG10388	CCU01_RS20185	glnP	glutamine ABC transporter permease GlnP	L-glutamine ABC transporter membrane subunit	CPLX-RXNS, GO-TERMS, COMPLEXES, PRODUCT, GENE-NAME
CCU01_RS20190	EG10389			glutamine ABC transporter ATP-binding protein GlnQ	L-glutamine ABC transporter ATP binding subunit	GO-TERMS, PRODUCT
CCU01_RS20195	G6417			mechanosensitive channel protein	moderate conductance mechanosensitive channel YbiO	GO-TERMS, PRODUCT-SYNONYMS, PRODUCT
CCU01_RS20200	G6416			23S rRNA (adenine(1618)-N(6))-methyltransferase RlmF	23S rRNA m6A1618 methyltransferase	GO-TERMS, REACTIONS, PRODUCT-SYNONYMS, GENE-SYNONYMS, PRODUCT
CCU01_RS20205	G6415	CCU01_RS20205	mcbA	DUF1471 domain-containing protein	DUF1471 domain-containing protein McbA	GO-TERMS, PRODUCT-SYNONYMS, GENE-SYNONYMS, PRODUCT, GENE-NAME
CCU01_RS20210	G6414	CCU01_RS20210	fiu	catecholate siderophore receptor Fiu	iron catecholate outer membrane transporter Fiu	GO-TERMS, PRODUCT-SYNONYMS, GENE-SYNONYMS, PRODUCT, GENE-NAME
CCU01_RS20230	EG11581	CCU01_RS20230	hcxB	malate/lactate/ureidoglycolate dehydrogenase	hydroxycarboxylate dehydrogenase B	GO-TERMS, REACTIONS, PRODUCT-SYNONYMS, GENE-SYNONYMS, PRODUCT, GENE-NAME
CCU01_RS20240	EG11357					GO-TERMS, REACTIONS, PRODUCT-SYNONYMS, GENE-SYNONYMS
CCU01_RS20250	EG11235					GO-TERMS, REACTIONS, PRODUCT-SYNONYMS
CCU01_RS20255	EG12406			DNA-binding transcriptional regulator CecR	DNA-binding transcriptional dual regulator CecR	GO-TERMS, PRODUCT-SYNONYMS, GENE-SYNONYMS, PRODUCT
CCU01_RS20265	G6411	CCU01_RS20265	ybhF	ABC transporter ATP-binding protein	putative ABC exporter ATP binding subunit	CPLX-RXNS, GO-TERMS, COMPLEXES, PRODUCT-SYNONYMS, PRODUCT, GENE-NAME
CCU01_RS20270	G6410	CCU01_RS20270	ybhS	ABC transporter permease	putative ABC exporter membrane subunit YbhS	GO-TERMS, PRODUCT-SYNONYMS, PRODUCT, GENE-NAME
CCU01_RS20275	G6409	CCU01_RS20275	ybhR	ABC transporter permease	putative ABC exporter membrane subunit YbhR	GO-TERMS, PRODUCT-SYNONYMS, PRODUCT, GENE-NAME
CCU01_RS20290	G6406			cardiolipin synthase ClsB	cardiolipin synthase B	GO-TERMS, REACTIONS, PRODUCT-SYNONYMS, GENE-SYNONYMS, PRODUCT
CCU01_RS20310	EG11598			molybdopterin synthase catalytic subunit MoaE	molybdopterin synthase catalytic subunit	GO-TERMS, COMPLEXES, REACTIONS, PRODUCT-SYNONYMS, GENE-SYNONYMS, PRODUCT
CCU01_RS20315	EG11597					GO-TERMS, PRODUCT-SYNONYMS, GENE-SYNONYMS
CCU01_RS20320	EG11666			cyclic pyranopterin monophosphate synthase MoaC	cyclic pyranopterin monophosphate synthase	GO-TERMS, REACTIONS, PRODUCT-SYNONYMS, GENE-SYNONYMS, PRODUCT
CCU01_RS20330	EG11595			GTP 3',8-cyclase MoaA	GTP 3',8'-cyclase	GO-TERMS, REACTIONS, PRODUCT-SYNONYMS, GENE-SYNONYMS, PRODUCT
CCU01_RS20340	EG11062			excinuclease ABC subunit B	excision nuclease subunit B	GO-TERMS, REACTIONS, PRODUCT-SYNONYMS, GENE-SYNONYMS, PRODUCT
CCU01_RS20345	EG10120			ATP-dependent dethiobiotin synthetase BioD	dethiobiotin synthetase	GO-TERMS, REACTIONS, PRODUCT-SYNONYMS, PRODUCT
CCU01_RS20350	EG10119			malonyl-ACP O-methyltransferase BioC	malonyl-acyl carrier protein methyltransferase	GO-TERMS, REACTIONS, PRODUCT-SYNONYMS, PRODUCT
CCU01_RS20355	EG10121					GO-TERMS, PRODUCT-SYNONYMS
CCU01_RS20360	EG10118			biotin synthase BioB	biotin synthase	GO-TERMS, REACTIONS, PRODUCT-SYNONYMS, PRODUCT
CCU01_RS20365	EG10117			adenosylmethionine--8-amino-7-oxononanoate transaminase	adenosylmethionine-8-amino-7-oxononanoate aminotransferase	GO-TERMS, REACTIONS, PRODUCT-SYNONYMS, PRODUCT
CCU01_RS20545	G6397	CCU01_RS20545	pgl			GO-TERMS, PRODUCT-SYNONYMS, GENE-SYNONYMS, PRODUCT, GENE-NAME
CCU01_RS20550	EG11239	CCU01_RS20550	ybhA	pyridoxal phosphatase	pyridoxal phosphate/fructose-1,6-bisphosphate phosphatase	GO-TERMS, REACTIONS, PRODUCT-SYNONYMS, PRODUCT, GENE-NAME
CCU01_RS20555	EG10152			molybdenum ABC transporter ATP-binding protein ModC	molybdate ABC transporter ATP binding subunit	CPLX-RXNS, GO-TERMS, COMPLEXES, REACTIONS, PRODUCT-SYNONYMS, GENE-SYNONYMS, PRODUCT
CCU01_RS20560	EG10002			molybdate ABC transporter permease subunit	molybdate ABC transporter membrane subunit	GO-TERMS, COMPLEXES, PRODUCT-SYNONYMS, GENE-SYNONYMS, PRODUCT
CCU01_RS20565	EG12427			molybdate ABC transporter substrate-binding protein	molybdate ABC transporter periplasmic binding protein	GO-TERMS, PRODUCT
CCU01_RS20570	G6396	CCU01_RS20570	acrZ	multidrug efflux pump-associated protein, AcrZ family	multidrug efflux pump accessory protein AcrZ	GO-TERMS, PRODUCT-SYNONYMS, GENE-SYNONYMS, PRODUCT, GENE-NAME
CCU01_RS20575	G6395			molybdenum-dependent transcriptional regulator	DNA-binding transcriptional dual regulator ModE	GO-TERMS, PRODUCT-SYNONYMS, GENE-SYNONYMS, PRODUCT
CCU01_RS20585	EG10362			UDP-glucose 4-epimerase GalE	UDP-glucose 4-epimerase	GO-TERMS, REACTIONS, PRODUCT-SYNONYMS, GENE-SYNONYMS, PRODUCT
CCU01_RS20590	EG10366					GO-TERMS, PRODUCT-SYNONYMS, GENE-SYNONYMS
CCU01_RS20595	EG10363					GO-TERMS, PRODUCT-SYNONYMS, GENE-SYNONYMS, PRODUCT
CCU01_RS20600	EG11698					GO-TERMS, REACTIONS, PRODUCT-SYNONYMS
CCU01_RS20605	EG11699			2,3-diphosphoglycerate-dependent phosphoglycerate mutase	2,3-bisphosphoglycerate-dependent phosphoglycerate mutase	GO-TERMS, REACTIONS, PRODUCT-SYNONYMS, GENE-SYNONYMS, PRODUCT
CCU01_RS20610	EG10079			3-deoxy-7-phosphoheptulonate synthase AroG	3-deoxy-7-phosphoheptulonate synthase, Phe-sensitive	GO-TERMS, REACTIONS, PRODUCT-SYNONYMS, PRODUCT
CCU01_RS20620	G6393	CCU01_RS20620	zitB	zinc transporter ZitB	Zn2+/Cd2+/Ni2+/Cu2+ exporter	GO-TERMS, REACTIONS, PRODUCT-SYNONYMS, GENE-SYNONYMS, PRODUCT, GENE-NAME
CCU01_RS20625	EG11700	CCU01_RS20625	pnuC	nicotinamide riboside transporter PnuC	nicotinamide riboside transporter	GO-TERMS, REACTIONS, PRODUCT-SYNONYMS, PRODUCT, GENE-NAME
CCU01_RS20630	EG10630			quinolinate synthase NadA	quinolinate synthase	GO-TERMS, REACTIONS, PRODUCT-SYNONYMS, GENE-SYNONYMS, PRODUCT
CCU01_RS20675	EG12854			cell division protein CpoB	cell division coordinator CpoB	GO-TERMS, PRODUCT-SYNONYMS, GENE-SYNONYMS, PRODUCT
CCU01_RS20680	EG10684			peptidoglycan-associated lipoprotein Pal	peptidoglycan-associated outer membrane lipoprotein Pal	GO-TERMS, COMPLEXES, PRODUCT-SYNONYMS, GENE-SYNONYMS, PRODUCT
CCU01_RS20685	EG11008			Tol-Pal system protein TolB	Tol-Pal system periplasmic protein TolB	GO-TERMS, PRODUCT-SYNONYMS, GENE-SYNONYMS, PRODUCT
CCU01_RS20690	EG11007			cell envelope integrity protein TolA	Tol-Pal system protein TolA	GO-TERMS, PRODUCT-SYNONYMS, GENE-SYNONYMS, PRODUCT
CCU01_RS20695	EG11011			colicin uptake protein TolR	Tol-Pal system protein TolR	GO-TERMS, PRODUCT
CCU01_RS20700	EG11010					GO-TERMS, PRODUCT-SYNONYMS, GENE-SYNONYMS
CCU01_RS20705	EG11110			tol-pal system-associated acyl-CoA thioesterase	esterase/thioesterase	GO-TERMS, PRODUCT-SYNONYMS, PRODUCT
CCU01_RS20715	G0-10441			cytochrome bd-I oxidase subunit CydX	cytochrome bd-I ubiquinol oxidase accessory subunit CydX	GO-TERMS, PRODUCT-SYNONYMS, GENE-SYNONYMS, PRODUCT
CCU01_RS20720	EG10174	CCU01_RS20720	cydB	cytochrome d ubiquinol oxidase subunit II	cytochrome bd-I ubiquinol oxidase subunit II	CPLX-RXNS, GO-TERMS, COMPLEXES, PRODUCT-SYNONYMS, GENE-SYNONYMS, PRODUCT, GENE-NAME
CCU01_RS20725	EG10173			cytochrome ubiquinol oxidase subunit I	cytochrome bd-I ubiquinol oxidase subunit I	GO-TERMS, REACTIONS, PRODUCT-SYNONYMS, GENE-SYNONYMS, PRODUCT
CCU01_RS20800	EG10982			succinate--CoA ligase subunit alpha	succinyl-CoA synthetase subunit alpha	CPLX-RXNS, GO-TERMS, COMPLEXES, PRODUCT-SYNONYMS, PRODUCT
CCU01_RS20805	EG10981			ADP-forming succinate--CoA ligase subunit beta	succinyl-CoA synthetase subunit beta	GO-TERMS, REACTIONS, PRODUCT-SYNONYMS, PRODUCT
CCU01_RS20810	EG10980	odhB	sucB	2-oxoglutarate dehydrogenase complex dihydrolipoyllysine-residue succinyltransferase	dihydrolipoyltranssuccinylase	CPLX-RXNS, GO-TERMS, COMPLEXES, REACTIONS, PRODUCT-SYNONYMS, PRODUCT, GENE-NAME
CCU01_RS20815	EG10979			2-oxoglutarate dehydrogenase E1 component	subunit of E1(0) component of 2-oxoglutarate dehydrogenase	GO-TERMS, REACTIONS, PRODUCT-SYNONYMS, GENE-SYNONYMS, PRODUCT
CCU01_RS20820	EG10932	CCU01_RS20820	sdhB	succinate dehydrogenase iron-sulfur subunit	succinate:quinone oxidoreductase, iron-sulfur cluster binding protein	CPLX-RXNS, GO-TERMS, COMPLEXES, PRODUCT-SYNONYMS, GENE-SYNONYMS, PRODUCT, GENE-NAME
CCU01_RS20825	EG10931			succinate dehydrogenase flavoprotein subunit	succinate:quinone oxidoreductase, FAD binding protein	GO-TERMS, PRODUCT-SYNONYMS, GENE-SYNONYMS, PRODUCT
CCU01_RS20830	EG10934			succinate dehydrogenase membrane anchor subunit	succinate:quinone oxidoreductase, membrane protein SdhD	GO-TERMS, PRODUCT-SYNONYMS, PRODUCT
CCU01_RS20835	EG10933			succinate dehydrogenase cytochrome b556 subunit	succinate:quinone oxidoreductase, membrane protein SdhC	GO-TERMS, PRODUCT-SYNONYMS, GENE-SYNONYMS, PRODUCT
CCU01_RS20845	EG10402			citrate (Si)-synthase	citrate synthase	GO-TERMS, REACTIONS, PRODUCT-SYNONYMS, GENE-SYNONYMS, PRODUCT
CCU01_RS20875	G6383	CCU01_RS20875	nei			GO-TERMS, REACTIONS, PRODUCT-SYNONYMS, GENE-NAME
CCU01_RS20880	G6382			5-oxoprolinase subunit PxpA	5-oxoprolinase component A	PRODUCT-SYNONYMS, GENE-SYNONYMS, PRODUCT
CCU01_RS20885	G6381			5-oxoprolinase subunit PxpC	5-oxoprolinase component C	GO-TERMS, PRODUCT-SYNONYMS, GENE-SYNONYMS, PRODUCT
CCU01_RS20890	G6380			5-oxoprolinase subunit PxpB	5-oxoprolinase component B	PRODUCT-SYNONYMS, GENE-SYNONYMS, PRODUCT
CCU01_RS20900	G6378			dipeptide permease DtpD	dipeptide:H+ symporter DtpD	GO-TERMS, REACTIONS, PRODUCT-SYNONYMS, GENE-SYNONYMS, PRODUCT
CCU01_RS20905	EG10736	phrB	phr	deoxyribodipyrimidine photo-lyase	deoxyribodipyrimidine photolyase	GO-TERMS, REACTIONS, PRODUCT-SYNONYMS, GENE-SYNONYMS, PRODUCT, GENE-NAME
CCU01_RS20940	EG10516	kdbD	kdpD	two-component system sensor histidine kinase KdbD	sensor histidine kinase KdpD	GO-TERMS, REACTIONS, PRODUCT-SYNONYMS, GENE-SYNONYMS, PRODUCT, GENE-NAME
CCU01_RS20945	EG10517			two-component system response regulator KdpE	DNA-binding transcriptional activator KdpE	GO-TERMS, PRODUCT-SYNONYMS, PRODUCT
CCU01_RS20950	EG12144	CCU01_RS20950	pgm	alpha-D-glucose phosphate-specific phosphoglucomutase	phosphoglucomutase	GO-TERMS, REACTIONS, PRODUCT-SYNONYMS, GENE-SYNONYMS, PRODUCT, GENE-NAME
CCU01_RS20955	EG12197			replication initiation negative regulator SeqA	negative modulator of initiation of replication	GO-TERMS, PRODUCT-SYNONYMS, GENE-SYNONYMS, PRODUCT
CCU01_RS20960	EG11776	CCU01_RS20960	ybfF			GO-TERMS, PRODUCT-SYNONYMS, GENE-NAME
CCU01_RS20970	EG10318			flavodoxin FldA	flavodoxin 1	GO-TERMS, PRODUCT-SYNONYMS, PRODUCT
CCU01_RS20975	G0-10580	CCU01_RS20975	uof	fur leader peptide	RyhB-regulated fur leader peptide	GO-TERMS, PRODUCT-SYNONYMS, PRODUCT, GENE-NAME
CCU01_RS20990	G6370			chitoporin	chitobiose outer membrane channel	GO-TERMS, REACTIONS, PRODUCT-SYNONYMS, GENE-SYNONYMS, PRODUCT
CCU01_RS21000	EG10390					GO-TERMS, REACTIONS, PRODUCT-SYNONYMS, PRODUCT
CCU01_RS21005	EG10635			PTS N-acetyl glucosamine transporter subunit IIABC	N-acetylglucosamine-specific PTS enzyme IIABC component	GO-TERMS, REACTIONS, PRODUCT-SYNONYMS, GENE-SYNONYMS, PRODUCT
CCU01_RS21010	EG10633					GO-TERMS, PRODUCT-SYNONYMS, GENE-SYNONYMS
CCU01_RS21015	EG10632					GO-TERMS, REACTIONS, PRODUCT-SYNONYMS, PRODUCT
CCU01_RS21020	EG10636			DNA-binding transcriptional regulator NagC	DNA-binding transcriptional dual regulator NagC	GO-TERMS, PRODUCT-SYNONYMS, PRODUCT
CCU01_RS21025	EG10634	nagD	umpH	ribonucleotide monophosphatase NagD	UMP phosphatase	GO-TERMS, REACTIONS, PRODUCT-SYNONYMS, GENE-SYNONYMS, PRODUCT, GENE-NAME
CCU01_RS21030	EG10092	CCU01_RS21030	asnB	asparagine synthase B	asparagine synthetase B	GO-TERMS, REACTIONS, PRODUCT-SYNONYMS, PRODUCT, GENE-NAME
CCU01_RS21070	G6365					GO-TERMS, PRODUCT-SYNONYMS, GENE-SYNONYMS, PRODUCT
CCU01_RS21075	G6364			tRNA (N6-isopentenyl adenosine(37)-C2)-methylthiotransferase MiaB	isopentenyl-adenosine A37 tRNA methylthiolase	GO-TERMS, REACTIONS, PRODUCT-SYNONYMS, GENE-SYNONYMS, PRODUCT
CCU01_RS21085	G6362			rRNA maturation RNase YbeY	endoribonuclease YbeY	GO-TERMS, PRODUCT-SYNONYMS, PRODUCT
CCU01_RS21095	EG10168					GO-TERMS, REACTIONS, PRODUCT-SYNONYMS, GENE-SYNONYMS, PRODUCT
CCU01_RS21100	G6359			glutamate/aspartate ABC transporter substrate-binding protein GltI	glutamate/aspartate ABC transporter periplasmic binding protein	GO-TERMS, PRODUCT-SYNONYMS, GENE-SYNONYMS, PRODUCT
CCU01_RS21105	EG12661			glutamate/aspartate ABC transporter permease GltJ	glutamate/aspartate ABC transporter membrane subunit GltJ	GO-TERMS, PRODUCT
CCU01_RS21110	EG12662	CCU01_RS21110	gltK	glutamate/aspartate ABC transporter permease GltK	glutamate/aspartate ABC transporter membrane subunit GltK	CPLX-RXNS, GO-TERMS, COMPLEXES, PRODUCT, GENE-NAME
CCU01_RS21115	EG12663			glutamate/aspartate ABC transporter ATP binding protein GltL	glutamate/aspartate ABC transporter ATP binding subunit	GO-TERMS, PRODUCT
CCU01_RS21120	G6358					GO-TERMS, REACTIONS, PRODUCT-SYNONYMS, GENE-SYNONYMS
CCU01_RS21125	G6357	CCU01_RS21125	hscC	molecular chaperone HscC	chaperone protein HscC	GO-TERMS, PRODUCT-SYNONYMS, GENE-SYNONYMS, PRODUCT, GENE-NAME
CCU01_RS21165	EG10532					GO-TERMS, REACTIONS, PRODUCT-SYNONYMS, GENE-SYNONYMS, PRODUCT
CCU01_RS21170	EG10855			LPS assembly lipoprotein LptE	lipopolysaccharide assembly protein LptE	CPLX-RXNS, GO-TERMS, COMPLEXES, PRODUCT-SYNONYMS, GENE-SYNONYMS, PRODUCT
CCU01_RS21175	EG11412					GO-TERMS, REACTIONS, PRODUCT-SYNONYMS, PRODUCT
CCU01_RS21180	G6350			nicotinate-nucleotide adenylyltransferase	nicotinate-mononucleotide adenylyltransferase	GO-TERMS, REACTIONS, PRODUCT-SYNONYMS, GENE-SYNONYMS, PRODUCT
CCU01_RS21185	G6349	CCU01_RS21185	cobC	adenosylcobalamin/alpha-ribazole phosphatase	putative adenosylcobalamin phosphatase/alpha-ribazole phosphatase	REACTIONS, PRODUCT-SYNONYMS, GENE-SYNONYMS, PRODUCT, GENE-NAME
CCU01_RS21190	EG11255			ribosome silencing factor	ribosomal silencing factor RsfS	GO-TERMS, PRODUCT-SYNONYMS, GENE-SYNONYMS, PRODUCT
CCU01_RS21195	EG11254			23S rRNA (pseudouridine(1915)-N(3))-methyltransferase RlmH	23S rRNA m3psi1915 methyltransferase	GO-TERMS, REACTIONS, PRODUCT-SYNONYMS, GENE-SYNONYMS, PRODUCT
CCU01_RS21200	EG10606	CCU01_RS21200	mrdA			GO-TERMS, REACTIONS, PRODUCT-SYNONYMS, GENE-SYNONYMS, GENE-NAME
CCU01_RS21205	EG10607			peptidoglycan glycosyltransferase MrdB	SEDS family protein MrdB	GO-TERMS, REACTIONS, PRODUCT-SYNONYMS, PRODUCT
CCU01_RS21215	EG10201					GO-TERMS, REACTIONS, PRODUCT-SYNONYMS, GENE-SYNONYMS
CCU01_RS21225	EG11591			lipoyl(octanoyl) transferase LipB	lipoyl(octanoyl) transferase	GO-TERMS, REACTIONS, PRODUCT-SYNONYMS, GENE-SYNONYMS, PRODUCT
CCU01_RS21235	EG11306					GO-TERMS, REACTIONS, PRODUCT-SYNONYMS, GENE-SYNONYMS
CCU01_RS21240	EG11305			twin-arginine translocase subunit TatE	twin arginine protein translocation system - TatE protein	GO-TERMS, PRODUCT-SYNONYMS, GENE-SYNONYMS, PRODUCT
CCU01_RS21250	EG12209			fluoride efflux transporter CrcB	F- channel	GO-TERMS, REACTIONS, PRODUCT-SYNONYMS, GENE-SYNONYMS, PRODUCT
CCU01_RS21255	EG12179			transcription antiterminator/RNA stability regulator CspE	transcription antiterminator and regulator of RNA stability	GO-TERMS, PRODUCT-SYNONYMS, PRODUCT
CCU01_RS21260	EG12180	CCU01_RS21260	pagP	phospholipid:lipid A palmitoyltransferase	Lipid A palmitoyltransferase	GO-TERMS, REACTIONS, PRODUCT-SYNONYMS, GENE-SYNONYMS, PRODUCT, GENE-NAME
CCU01_RS21265	G6347					GO-TERMS, REACTIONS, PRODUCT-SYNONYMS
CCU01_RS21270	G6346			two-component response regulator DpiA	DNA-binding transcriptional dual regulator DpiA	GO-TERMS, PRODUCT-SYNONYMS, GENE-SYNONYMS, PRODUCT
CCU01_RS21275	G6345					GO-TERMS, REACTIONS, PRODUCT-SYNONYMS, GENE-SYNONYMS
CCU01_RS21280	G6344			[citrate (pro-3S)-lyase] ligase	citrate lyase synthetase	GO-TERMS, REACTIONS, PRODUCT-SYNONYMS, GENE-SYNONYMS, PRODUCT
CCU01_RS21285	G6343					CPLX-RXNS, GO-TERMS, COMPLEXES, REACTIONS, PRODUCT-SYNONYMS, GENE-SYNONYMS
CCU01_RS21290	G6342			citrate (pro-3S)-lyase subunit beta	citrate lyase beta subunit	GO-TERMS, REACTIONS, PRODUCT-SYNONYMS, GENE-SYNONYMS, PRODUCT
CCU01_RS21295	G6341			citrate lyase subunit alpha	citrate lyase alpha subunit	COMPLEXES, REACTIONS, PRODUCT-SYNONYMS, GENE-SYNONYMS, PRODUCT
CCU01_RS21300	G6340			citrate lyase holo-[acyl-carrier protein] synthase	apo-citrate lyase phosphoribosyl-dephospho-CoA transferase	GO-TERMS, REACTIONS, PRODUCT-SYNONYMS, GENE-SYNONYMS, PRODUCT
CCU01_RS21305	G6339			triphosphoribosyl-dephospho-CoA synthase CitG	triphosphoribosyl-dephospho-CoA synthase	GO-TERMS, REACTIONS, PRODUCT-SYNONYMS, GENE-SYNONYMS, PRODUCT
CCU01_RS21310	G6338			citrate/succinate antiporter CitT	citrate:succinate antiporter	GO-TERMS, REACTIONS, PRODUCT-SYNONYMS, GENE-SYNONYMS, PRODUCT
CCU01_RS21315	EG10856	CCU01_RS21315	rna	ribonuclease I	RNase I	GO-TERMS, REACTIONS, PRODUCT-SYNONYMS, GENE-SYNONYMS, PRODUCT, GENE-NAME
CCU01_RS21320	G6337	CCU01_RS21320	rnk			GO-TERMS, PRODUCT-SYNONYMS, GENE-NAME
CCU01_RS21330	G6334			universal stress protein UspG	universal stress protein G	GO-TERMS, PRODUCT-SYNONYMS, GENE-SYNONYMS, PRODUCT
CCU01_RS21335	EG11385			alkyl hydroperoxide reductase subunit F	alkyl hydroperoxide reductase, AhpF component	CPLX-RXNS, GO-TERMS, PRODUCT-SYNONYMS, PRODUCT
CCU01_RS21340	EG11384			alkyl hydroperoxide reductase subunit C	alkyl hydroperoxide reductase, AhpC component	GO-TERMS, PRODUCT-SYNONYMS, GENE-SYNONYMS, PRODUCT
CCU01_RS21345	G6333			thiol:disulfide interchange protein DsbG	protein sulfenic acid reductase and chaperone DsbG	GO-TERMS, REACTIONS, PRODUCT-SYNONYMS, GENE-SYNONYMS, PRODUCT
CCU01_RS21365	G6329			methionine-oxo-acid transaminase	methionine-oxo-acid transaminase, PLP-dependent	GO-TERMS, REACTIONS, PRODUCT-SYNONYMS, PRODUCT
CCU01_RS21390	EG11105			proofreading thioesterase EntH	proofreading thioesterase in enterobactin biosynthesis	GO-TERMS, REACTIONS, PRODUCT-SYNONYMS, GENE-SYNONYMS, PRODUCT
CCU01_RS21395	EG10259	dhbA	entA			GO-TERMS, PRODUCT-SYNONYMS, GENE-NAME
CCU01_RS21400	EG10260			enterobactin biosynthesis bifunctional isochorismatase/aryl carrier protein EntB	enterobactin synthase component B	GO-TERMS, REACTIONS, PRODUCT-SYNONYMS, GENE-SYNONYMS, PRODUCT
CCU01_RS21405	EG10263			(2,3-dihydroxybenzoyl)adenylate synthase	2,3-dihydroxybenzoate-AMP ligase	CPLX-RXNS, GO-TERMS, COMPLEXES, REACTIONS, PRODUCT-SYNONYMS, PRODUCT
CCU01_RS21410	EG10261					GO-TERMS, REACTIONS, PRODUCT-SYNONYMS, GENE-SYNONYMS
CCU01_RS21415	EG10294			Fe2+-enterobactin ABC transporter substrate-binding protein	ferric enterobactin ABC transporter periplasmic binding protein	CPLX-RXNS, GO-TERMS, COMPLEXES, REACTIONS, PRODUCT
CCU01_RS21420	EG11104			enterobactin transporter EntS	enterobactin exporter EntS	GO-TERMS, REACTIONS, PRODUCT-SYNONYMS, GENE-SYNONYMS, PRODUCT
CCU01_RS21425	EG10296			Fe(3+)-siderophore ABC transporter permease	ferric enterobactin ABC transporter membrane subunit FebD	GO-TERMS, REACTIONS, PRODUCT-SYNONYMS, PRODUCT
CCU01_RS21430	EG10298			iron-enterobactin ABC transporter permease	ferric enterobactin ABC transporter membrane subunit FepG	GO-TERMS, PRODUCT
CCU01_RS21435	EG10295			iron-enterobactin ABC transporter ATP-binding protein	ferric enterobactin ABC transporter ATP binding subunit	GO-TERMS, PRODUCT
CCU01_RS21445	EG10264			enterobactin non-ribosomal peptide synthetase EntF	apo-serine activating enzyme	GO-TERMS, REACTIONS, PRODUCT-SYNONYMS, PRODUCT
CCU01_RS21450	G0-10437	CCU01_RS21450	ybdZ	MbtH family protein	enterobactin biosynthesis protein YbdZ	GO-TERMS, PRODUCT-SYNONYMS, PRODUCT, GENE-NAME
CCU01_RS21455	EG10299	CCU01_RS21455	fes	enterochelin esterase	ferric enterobactin esterase	GO-TERMS, REACTIONS, PRODUCT-SYNONYMS, PRODUCT, GENE-NAME
CCU01_RS21460	EG10293			siderophore enterobactin receptor FepA	ferric enterobactin outer membrane transporter	CPLX-RXNS, GO-TERMS, COMPLEXES, PRODUCT-SYNONYMS, GENE-SYNONYMS, PRODUCT
CCU01_RS21465	EG10262			enterobactin synthase subunit EntD	phosphopantetheinyl transferase EntD	GO-TERMS, REACTIONS, PRODUCT-SYNONYMS, PRODUCT
CCU01_RS21495	G6326	CCU01_RS21495	ybdK	glutamate--cysteine ligase	carboxylate-amine ligase	GO-TERMS, REACTIONS, PRODUCT-SYNONYMS, PRODUCT, GENE-NAME
CCU01_RS21510	EG50005			oxygen-insensitive NAD(P)H nitroreductase	NAD(P)H nitroreductase NfsB	GO-TERMS, REACTIONS, PRODUCT-SYNONYMS, GENE-SYNONYMS, PRODUCT
CCU01_RS21515	G6323	CCU01_RS21515	ybdG	mechanosensitive ion channel family protein	miniconductance mechanosensitive channel YbdG	GO-TERMS, PRODUCT-SYNONYMS, PRODUCT, GENE-NAME
CCU01_RS21520	EG10708			phenylalanine transporter	phenylalanine:H+ symporter PheP	GO-TERMS, REACTIONS, PRODUCT-SYNONYMS, PRODUCT
CCU01_RS21525	EG12367			Cu(+)/Ag(+) efflux RND transporter permease subunit CusA	copper/silver export system RND permease	GO-TERMS, REACTIONS, PRODUCT-SYNONYMS, GENE-SYNONYMS, PRODUCT
CCU01_RS21530	G6322			Cu(+)/Ag(+) efflux RND transporter periplasmic adaptor subunit CusB	copper/silver export system membrane fusion protein	CPLX-RXNS, GO-TERMS, COMPLEXES, REACTIONS, PRODUCT-SYNONYMS, GENE-SYNONYMS, PRODUCT
CCU01_RS21535	G6321			Cu(+)/Ag(+) efflux RND transporter periplasmic metallochaperone CusF	copper/silver export system periplasmic binding protein	GO-TERMS, REACTIONS, PRODUCT-SYNONYMS, GENE-SYNONYMS, PRODUCT
CCU01_RS21540	G6320			Cu(+)/Ag(+) efflux RND transporter outer membrane channel CusC	copper/silver export system outer membrane channel	GO-TERMS, REACTIONS, PRODUCT-SYNONYMS, GENE-SYNONYMS, PRODUCT
CCU01_RS21545	G6319			copper response regulator transcription factor CusR	DNA-binding transcriptional activator CusR	GO-TERMS, PRODUCT-SYNONYMS, GENE-SYNONYMS, PRODUCT
CCU01_RS21550	G6318			Cu(+)/Ag(+) sensor histidine kinase CusS	sensor histidine kinase CusS	GO-TERMS, REACTIONS, PRODUCT-SYNONYMS, GENE-SYNONYMS, PRODUCT
CCU01_RS21555	EG11739	nrfB	nfrB	phage adsorption protein NrfB	bacteriophage N4 adsorption protein	GO-TERMS, PRODUCT-SYNONYMS, PRODUCT, GENE-NAME
CCU01_RS21560	EG11740	CCU01_RS21560	nfrA	phage receptor	bacteriophage N4 outer membrane receptor	GO-TERMS, PRODUCT-SYNONYMS, PRODUCT, GENE-NAME
CCU01_RS21575	EG10673			omptin family outer membrane protease OmpT	DLP12 prophage; protease 7	GO-TERMS, REACTIONS, PRODUCT-SYNONYMS, PRODUCT
CCU01_RS21730	G6310	CCU01_RS21730	rrrD	lysozyme	DLP12 prophage; lysozyme	GO-TERMS, PRODUCT-SYNONYMS, GENE-SYNONYMS, PRODUCT, GENE-NAME
CCU01_RS21755	EG11103			fimbriae biosynthesis transcriptional regulator FimZ	putative LuxR family transcriptional regulator FimZ	PRODUCT-SYNONYMS, GENE-SYNONYMS, PRODUCT
CCU01_RS21760	EG12388			fimbriae assembly protein	putative fimbrial protein SfmF	GO-TERMS, PRODUCT-SYNONYMS, GENE-SYNONYMS, PRODUCT
CCU01_RS21765	G6293	fimH	sfmH	type 1 fimbrin D-mannose specific adhesin FimH	putative fimbrial adhesin protein SfmH	GO-TERMS, PRODUCT-SYNONYMS, PRODUCT, GENE-NAME
CCU01_RS21770	G6292	CCU01_RS21770	sfmD	fimbrial biogenesis outer membrane usher protein	putative fimbrial usher protein SfmD	GO-TERMS, PRODUCT-SYNONYMS, PRODUCT, GENE-NAME
CCU01_RS21775	G6291	fimC	sfmC	type 1 fimbriae chaperone FimC	putative fimbrial chaperone SfmC	GO-TERMS, PRODUCT-SYNONYMS, PRODUCT, GENE-NAME
CCU01_RS21780	G6290	fimA	sfmA	type 1 fimbrial protein subunit FimA	putative fimbrial protein SfmA	GO-TERMS, PRODUCT-SYNONYMS, PRODUCT, GENE-NAME
CCU01_RS21785	EG10328			bifunctional methylenetetrahydrofolate dehydrogenase/methenyltetrahydrofolate cyclohydrolase FolD	bifunctional 5,10-methylene-tetrahydrofolate dehydrogenase/ 5,10-methylene-tetrahydrofolate cyclohydrolase	GO-TERMS, REACTIONS, PRODUCT-SYNONYMS, GENE-SYNONYMS, PRODUCT
CCU01_RS21790	EG12879			ribosome-associated protein YbcJ	putative RNA-binding protein YbcJ	GO-TERMS, PRODUCT-SYNONYMS, PRODUCT
CCU01_RS21800	EG10196					GO-TERMS, REACTIONS, PRODUCT-SYNONYMS, GENE-SYNONYMS, PRODUCT
CCU01_RS21805	EG10758			peptidylprolyl isomerase B	peptidyl-prolyl cis-trans isomerase B	GO-TERMS, REACTIONS, PRODUCT-SYNONYMS, PRODUCT
CCU01_RS21810	EG12666					GO-TERMS, REACTIONS, PRODUCT-SYNONYMS, GENE-SYNONYMS, PRODUCT
CCU01_RS21815	EG10793			5-(carboxyamino)imidazole ribonucleotide mutase	N5-carboxyaminoimidazole ribonucleotide mutase	GO-TERMS, REACTIONS, PRODUCT-SYNONYMS, GENE-SYNONYMS, PRODUCT
CCU01_RS21820	EG10796					GO-TERMS, PRODUCT-SYNONYMS, GENE-SYNONYMS
CCU01_RS21840	G6287			acyl-CoA synthetase FdrA	putative acyl-CoA synthetase FdrA	GO-TERMS, REACTIONS, PRODUCT-SYNONYMS, GENE-SYNONYMS, PRODUCT
CCU01_RS21845	G6286					GO-TERMS, REACTIONS, PRODUCT-SYNONYMS, GENE-SYNONYMS
CCU01_RS21850	G6285			allantoate deiminase	allantoate amidohydrolase	GO-TERMS, REACTIONS, PRODUCT-SYNONYMS, GENE-SYNONYMS, PRODUCT
CCU01_RS21855	G6284					GO-TERMS, PRODUCT-SYNONYMS, GENE-SYNONYMS
CCU01_RS21860	G6283			glycerate 3-kinase	glycerate 2-kinase 2	GO-TERMS, REACTIONS, PRODUCT-SYNONYMS, GENE-SYNONYMS, PRODUCT
CCU01_RS21870	G6281			allantoinase AllB	allantoinase	GO-TERMS, REACTIONS, PRODUCT-SYNONYMS, GENE-SYNONYMS, PRODUCT
CCU01_RS21880	G6278			2-hydroxy-3-oxopropionate reductase	tartronate semialdehyde reductase 2	GO-TERMS, REACTIONS, PRODUCT-SYNONYMS, GENE-SYNONYMS, PRODUCT
CCU01_RS21885	G6277	CCU01_RS21885	hyi			GO-TERMS, PRODUCT-SYNONYMS, GENE-SYNONYMS, GENE-NAME
CCU01_RS21890	EG11583					GO-TERMS, PRODUCT-SYNONYMS
CCU01_RS21895	G6276			HTH-type transcriptional repressor AllR	DNA-binding transcriptional repressor AllR	GO-TERMS, PRODUCT-SYNONYMS, GENE-SYNONYMS, PRODUCT
CCU01_RS21900	G6275					GO-TERMS, PRODUCT-SYNONYMS, GENE-SYNONYMS
CCU01_RS21905	G6274			HTH-type transcriptional activator AllS	DNA-binding transcriptional activator AllS	GO-TERMS, PRODUCT-SYNONYMS, GENE-SYNONYMS, PRODUCT
CCU01_RS21910	EG11768	mnmH	selU	tRNA 2-selenouridine(34) synthase MnmH	tRNA 2-selenouridine synthase	GO-TERMS, REACTIONS, PRODUCT-SYNONYMS, GENE-SYNONYMS, PRODUCT, GENE-NAME
CCU01_RS21925	EG11542			multifunctional acyl-CoA thioesterase I/protease I/lysophospholipase L1	multifunctional acyl-CoA thioesterase I and protease I and lysophospholipase L1	GO-TERMS, REACTIONS, PRODUCT-SYNONYMS, GENE-SYNONYMS, PRODUCT
CCU01_RS21930	G6269			NADP(+)-dependent aldehyde reductase	NADP+-dependent aldehyde reductase YbbO	GO-TERMS, REACTIONS, PRODUCT-SYNONYMS, PRODUCT
CCU01_RS21935	G6268					GO-TERMS, PRODUCT-SYNONYMS, GENE-SYNONYMS
CCU01_RS21940	G6267			iron export ABC transporter permease subunit FetB	putative iron ABC exporter membrane subunit FetB	GO-TERMS, PRODUCT-SYNONYMS, GENE-SYNONYMS, PRODUCT
CCU01_RS21945	G6266			iron ABC transporter ATP-binding protein FetA	putative iron ABC exporter ATP-binding subunit FetA	GO-TERMS, PRODUCT-SYNONYMS, GENE-SYNONYMS, PRODUCT
CCU01_RS21985	G6263	CCU01_RS21985	cueR	HTH-type transcriptional regulator CueR	DNA-binding transcriptional dual regulator CueR	GO-TERMS, PRODUCT-SYNONYMS, GENE-SYNONYMS, PRODUCT, GENE-NAME
CCU01_RS22015	G6261			glutaminase A	glutaminase 1	GO-TERMS, REACTIONS, PRODUCT-SYNONYMS, GENE-SYNONYMS, PRODUCT
CCU01_RS22040	EG12454			Cys-tRNA(Pro)/Cys-tRNA(Cys) deacylase YbaK	Cys-tRNAPro and Cys-tRNACys deacylase	GO-TERMS, REACTIONS, PRODUCT-SYNONYMS, PRODUCT
CCU01_RS22045	EG11060	CCU01_RS22045	ushA	bifunctional UDP-sugar hydrolase/5'-nucleotidase	5'-nucleotidase / UDP-sugar hydrolase	GO-TERMS, REACTIONS, PRODUCT-SYNONYMS, PRODUCT, GENE-NAME
CCU01_RS22050	G6256	CCU01_RS22050	fsr	MFS transporter	fosmidomycin efflux pump	GO-TERMS, REACTIONS, PRODUCT-SYNONYMS, PRODUCT, GENE-NAME
CCU01_RS22060	EG11102	CCU01_RS22060	gsk			GO-TERMS, REACTIONS, PRODUCT-SYNONYMS, GENE-NAME
CCU01_RS22065	EG11101	CCU01_RS22065	aes	acetyl esterase	acetylesterase	GO-TERMS, REACTIONS, PRODUCT-SYNONYMS, GENE-SYNONYMS, PRODUCT, GENE-NAME
CCU01_RS22070	EG10431	CCU01_RS22070	hemH			GO-TERMS, PRODUCT-SYNONYMS, GENE-SYNONYMS, PRODUCT, GENE-NAME
CCU01_RS22075	EG10032	CCU01_RS22075	adk			GO-TERMS, REACTIONS, PRODUCT-SYNONYMS, GENE-SYNONYMS, GENE-NAME
CCU01_RS22080	EG10461			molecular chaperone HtpG	chaperone protein HtpG	GO-TERMS, PRODUCT-SYNONYMS, PRODUCT
CCU01_RS22085	EG10834			recombination protein RecR	DNA repair protein RecR	CPLX-RXNS, GO-TERMS, COMPLEXES, PRODUCT-SYNONYMS, PRODUCT
CCU01_RS22100	EG10051	CCU01_RS22100	apt			GO-TERMS, REACTIONS, PRODUCT-SYNONYMS, GENE-NAME
CCU01_RS22110	EG10765					GO-TERMS, COMPLEXES, PRODUCT-SYNONYMS
CCU01_RS22115	EG12830	CCU01_RS22115	ybaM	DUF2496 domain-containing protein	DUF2496 domain-containing protein YbaM	GO-TERMS, PRODUCT-SYNONYMS, PRODUCT, GENE-NAME
CCU01_RS22120	G6255			mechanosensitive channel MscK	potassium dependent, small conductance mechanosensitive channel	GO-TERMS, REACTIONS, PRODUCT-SYNONYMS, GENE-SYNONYMS, PRODUCT
CCU01_RS22125	EG12116			multidrug efflux transporter transcriptional repressor AcrR	DNA-binding transcriptional repressor AcrR	GO-TERMS, PRODUCT-SYNONYMS, GENE-SYNONYMS, PRODUCT
CCU01_RS22130	EG11703			multidrug efflux RND transporter periplasmic adaptor subunit AcrA	multidrug efflux pump membrane fusion lipoprotein AcrA	CPLX-RXNS, GO-TERMS, COMPLEXES, PRODUCT-SYNONYMS, GENE-SYNONYMS, PRODUCT
CCU01_RS22135	EG11704	CCU01_RS22135	acrB	multidrug efflux RND transporter permease subunit	multidrug efflux pump RND permease AcrB	GO-TERMS, PRODUCT-SYNONYMS, GENE-SYNONYMS, PRODUCT, GENE-NAME
CCU01_RS22140	EG12429					GO-TERMS, PRODUCT-SYNONYMS, GENE-SYNONYMS
CCU01_RS22145	EG10439			hemolysin expression modulator Hha	haemolysin expression-modulating protein Hha	GO-TERMS, PRODUCT-SYNONYMS, PRODUCT
CCU01_RS22150	G58	CCU01_RS22150	maa			GO-TERMS, REACTIONS, PRODUCT-SYNONYMS, GENE-SYNONYMS, PRODUCT, GENE-NAME
CCU01_RS22175	G6251	atl	ybaZ			GO-TERMS, PRODUCT-SYNONYMS, GENE-SYNONYMS, GENE-NAME
CCU01_RS22185	EG10995					GO-TERMS, REACTIONS, PRODUCT-SYNONYMS
CCU01_RS22190	EG11821			ammonium transporter AmtB	ammonia/ammonium transporter	GO-TERMS, REACTIONS, PRODUCT-SYNONYMS, GENE-SYNONYMS, PRODUCT
CCU01_RS22195	EG12191			P-II family nitrogen regulator	nitrogen regulator GlnK	GO-TERMS, PRODUCT-SYNONYMS, GENE-SYNONYMS, PRODUCT
CCU01_RS22210	G6247	CCU01_RS22210	decR	Lrp/AsnC family transcriptional regulator	DNA-binding transcriptional activator DecR	GO-TERMS, PRODUCT-SYNONYMS, GENE-SYNONYMS, PRODUCT, GENE-NAME
CCU01_RS22215	G6246					GO-TERMS, REACTIONS, PRODUCT-SYNONYMS
CCU01_RS22225	G6245			7-cyano-7-deazaguanine synthase QueC	7-cyano-7-deazaguanine synthase	GO-TERMS, REACTIONS, PRODUCT-SYNONYMS, GENE-SYNONYMS, PRODUCT
CCU01_RS22230	G6244	CCU01_RS22230	fadM	YbgC/FadM family acyl-CoA thioesterase	long-chain acyl-CoA thioesterase FadM	GO-TERMS, REACTIONS, PRODUCT-SYNONYMS, GENE-SYNONYMS, PRODUCT, GENE-NAME
CCU01_RS22235	G6243	CCU01_RS22235	ybaV	hypothetical protein	helix-hairpin-helix 3 family protein	GO-TERMS, PRODUCT-SYNONYMS, GENE-SYNONYMS, PRODUCT, GENE-NAME
CCU01_RS22240	G6242			peptidylprolyl isomerase	periplasmic folding chaperone	GO-TERMS, REACTIONS, PRODUCT-SYNONYMS, GENE-SYNONYMS, PRODUCT
CCU01_RS22245	EG10467					GO-TERMS, COMPLEXES, PRODUCT-SYNONYMS, GENE-SYNONYMS, PRODUCT
CCU01_RS22250	EG10542	CCU01_RS22250	lon			GO-TERMS, REACTIONS, PRODUCT-SYNONYMS, GENE-SYNONYMS, GENE-NAME
CCU01_RS22255	EG10159	CCU01_RS22255	clpX			GO-TERMS, COMPLEXES, PRODUCT-SYNONYMS, GENE-SYNONYMS, GENE-NAME
CCU01_RS22260	EG10158			ATP-dependent Clp endopeptidase proteolytic subunit ClpP	ATP-dependent Clp protease proteolytic subunit	GO-TERMS, REACTIONS, PRODUCT-SYNONYMS, GENE-SYNONYMS, PRODUCT
CCU01_RS22265	EG11003	CCU01_RS22265	tig			GO-TERMS, REACTIONS, PRODUCT-SYNONYMS, GENE-NAME
CCU01_RS22270	EG10125			transcriptional regulator BolA	DNA-binding transcriptional dual regulator BolA	GO-TERMS, COMPLEXES, PRODUCT-SYNONYMS, PRODUCT
CCU01_RS22280	EG12183			muropeptide MFS transporter AmpG	muropeptide:H+ symporter	GO-TERMS, REACTIONS, PRODUCT-SYNONYMS, PRODUCT
CCU01_RS22285	EG10178	CCU01_RS22285	cyoA	cytochrome o ubiquinol oxidase subunit II	cytochrome bo3 ubiquinol oxidase subunit 2	CPLX-RXNS, GO-TERMS, COMPLEXES, PRODUCT-SYNONYMS, PRODUCT, GENE-NAME
CCU01_RS22290	EG10179	CCU01_RS22290	cyoB	cytochrome o ubiquinol oxidase subunit I	cytochrome bo3 ubiquinol oxidase subunit 1	GO-TERMS, PRODUCT-SYNONYMS, PRODUCT, GENE-NAME
CCU01_RS22295	EG10180	CCU01_RS22295	cyoC	cytochrome o ubiquinol oxidase subunit III	cytochrome bo3 ubiquinol oxidase subunit 3	GO-TERMS, PRODUCT-SYNONYMS, PRODUCT, GENE-NAME
CCU01_RS22300	EG10181	CCU01_RS22300	cyoD	cytochrome o ubiquinol oxidase subunit IV	cytochrome bo3 ubiquinol oxidase subunit 4	GO-TERMS, PRODUCT-SYNONYMS, PRODUCT, GENE-NAME
CCU01_RS22305	EG10182			protoheme IX farnesyltransferase	heme O synthase	GO-TERMS, REACTIONS, PRODUCT-SYNONYMS, PRODUCT
CCU01_RS22320	G6239					GO-TERMS, PRODUCT-SYNONYMS, GENE-SYNONYMS
CCU01_RS22325	G198			protein deglycase YajL	protein/nucleic acid deglycase 3	GO-TERMS, REACTIONS, PRODUCT-SYNONYMS, GENE-SYNONYMS, PRODUCT
CCU01_RS22330	G6238			tRNA 4-thiouridine(8) synthase ThiI	tRNA uridine 4-sulfurtransferase	GO-TERMS, REACTIONS, PRODUCT-SYNONYMS, GENE-SYNONYMS, PRODUCT
CCU01_RS22335	EG11098			exodeoxyribonuclease VII small subunit	exodeoxyribonuclease VII subunit XseB	GO-TERMS, REACTIONS, PRODUCT-SYNONYMS, GENE-SYNONYMS, PRODUCT
CCU01_RS22340	EG10508			(2E,6E)-farnesyl diphosphate synthase	geranyl diphosphate/farnesyl diphosphate synthase	GO-TERMS, REACTIONS, PRODUCT-SYNONYMS, PRODUCT
CCU01_RS22345	G6237	CCU01_RS22345	dxs			GO-TERMS, PRODUCT-SYNONYMS, GENE-SYNONYMS, GENE-NAME
CCU01_RS22350	G6236					GO-TERMS, REACTIONS, PRODUCT-SYNONYMS
CCU01_RS22360	EG10704					GO-TERMS, REACTIONS, PRODUCT-SYNONYMS, GENE-SYNONYMS
CCU01_RS22365	G6234			thiamine-phosphate kinase	thiamine monophosphate kinase	GO-TERMS, REACTIONS, PRODUCT-SYNONYMS, GENE-SYNONYMS, PRODUCT
CCU01_RS22370	EG10666			transcription antitermination factor NusB	transcription antitermination protein NusB	GO-TERMS, COMPLEXES, PRODUCT-SYNONYMS, GENE-SYNONYMS, PRODUCT
CCU01_RS22375	EG11322					GO-TERMS, PRODUCT-SYNONYMS, GENE-SYNONYMS
CCU01_RS22380	EG11321			bifunctional diaminohydroxyphosphoribosylaminopyrimidine deaminase/5-amino-6-(5-phosphoribosylamino)uracil reductase RibD	fused diaminohydroxyphosphoribosylaminopyrimidine deaminase / 5-amino-6-(5-phosphoribosylamino)uracil reductase	GO-TERMS, REACTIONS, PRODUCT-SYNONYMS, GENE-SYNONYMS, PRODUCT
CCU01_RS22385	EG11320			transcriptional regulator NrdR	NrdR transcriptional repressor	GO-TERMS, PRODUCT-SYNONYMS, GENE-SYNONYMS, PRODUCT
CCU01_RS22395	EG11035	CCU01_RS22395	tsx			GO-TERMS, REACTIONS, PRODUCT-SYNONYMS, GENE-SYNONYMS, GENE-NAME
CCU01_RS22405	EG10940			protein translocase subunit SecF	Sec translocon accessory complex subunit SecF	GO-TERMS, COMPLEXES, PRODUCT-SYNONYMS, PRODUCT
CCU01_RS22410	EG10938			protein translocase subunit SecD	Sec translocon accessory complex subunit SecD	GO-TERMS, PRODUCT-SYNONYMS, PRODUCT
CCU01_RS22415	EG11096			preprotein translocase subunit YajC	Sec translocon accessory complex subunit YajC	GO-TERMS, PRODUCT-SYNONYMS, PRODUCT
CCU01_RS22420	EG10996			tRNA guanosine(34) transglycosylase Tgt	tRNA-guanine transglycosylase	GO-TERMS, PRODUCT-SYNONYMS, GENE-SYNONYMS, PRODUCT
CCU01_RS22425	EG10812			tRNA preQ1(34) S-adenosylmethionine ribosyltransferase-isomerase QueA	tRNA preQ134 S-adenosylmethionine ribosyltransferase-isomerase	GO-TERMS, REACTIONS, PRODUCT-SYNONYMS, GENE-SYNONYMS, PRODUCT
CCU01_RS22430	EG11095			ACP phosphodiesterase	acyl carrier protein phosphodiesterase	GO-TERMS, REACTIONS, PRODUCT-SYNONYMS, GENE-SYNONYMS, PRODUCT
CCU01_RS22440	EG10565					GO-TERMS, REACTIONS, PRODUCT-SYNONYMS
CCU01_RS22450	EG12168			branched-chain amino acid transporter carrier protein BrnQ	branched chain amino acid transporter BrnQ	GO-TERMS, REACTIONS, PRODUCT-SYNONYMS, GENE-SYNONYMS, PRODUCT
CCU01_RS22455	EG10733			phosphate regulon sensor histidine kinase PhoR	sensor histidine kinase PhoR	GO-TERMS, REACTIONS, PRODUCT-SYNONYMS, GENE-SYNONYMS, PRODUCT
CCU01_RS22460	EG10728			phosphate response regulator transcription factor PhoB	DNA-binding transcriptional dual regulator PhoB	GO-TERMS, PRODUCT-SYNONYMS, GENE-SYNONYMS, PRODUCT
CCU01_RS22480	EG11288	CCU01_RS22480	mak			GO-TERMS, REACTIONS, PRODUCT-SYNONYMS, GENE-SYNONYMS, GENE-NAME
CCU01_RS22485	EG12158			recombination-associated protein RdgC	nucleoid-associated protein RdgC	GO-TERMS, PRODUCT-SYNONYMS, GENE-SYNONYMS, PRODUCT
CCU01_RS22500	EG12159			pyrimidine/purine nucleoside phosphorylase	nucleoside phosphorylase PpnP	GO-TERMS, REACTIONS, PRODUCT-SYNONYMS, GENE-SYNONYMS, PRODUCT
CCU01_RS22515	EG10082			shikimate kinase AroL	shikimate kinase 2	GO-TERMS, REACTIONS, PRODUCT-SYNONYMS, PRODUCT
CCU01_RS22525	EG10769					GO-TERMS, REACTIONS, PRODUCT-SYNONYMS, GENE-SYNONYMS
CCU01_RS22530	EG11257	adrA	dgcC	diguanylate cyclase AdrA	diguanylate cyclase DgcC	GO-TERMS, REACTIONS, PRODUCT-SYNONYMS, GENE-SYNONYMS, PRODUCT, GENE-NAME
CCU01_RS22540	EG10727					GO-TERMS, REACTIONS, PRODUCT-SYNONYMS, GENE-SYNONYMS
CCU01_RS22545	EG11256			anti-adapter protein IraP	anti-adaptor protein for sigmaS stabilization	GO-TERMS, PRODUCT-SYNONYMS, GENE-SYNONYMS, PRODUCT
CCU01_RS22550	EG10213			D-alanine--D-alanine ligase	D-alanine--D-alanine ligase A	GO-TERMS, REACTIONS, PRODUCT-SYNONYMS, PRODUCT
CCU01_RS22565	G6227			surface-exposed outer membrane lipoprotein YaiW	surface-exposed outer membrane lipoprotein	GO-TERMS, PRODUCT-SYNONYMS, PRODUCT
CCU01_RS22570	EG10928			peptide antibiotic transporter SbmA	peptide antibiotic/peptide nucleic acid transporter	GO-TERMS, REACTIONS, PRODUCT-SYNONYMS, PRODUCT
CCU01_RS22575	EG12867			D-alanyl-D-alanine- carboxypeptidase/endopeptidase AmpH	peptidoglycan DD-carboxypeptidase/peptidoglycan DD-endopeptidase	GO-TERMS, REACTIONS, PRODUCT-SYNONYMS, GENE-SYNONYMS, PRODUCT
CCU01_RS22580	G6226			hydrogen peroxide resistance inhibitor IprA	putative DNA-binding transcriptional regulator IprA	GO-TERMS, PRODUCT-SYNONYMS, GENE-SYNONYMS, PRODUCT
CCU01_RS22590	EG10428					GO-TERMS, PRODUCT-SYNONYMS, GENE-SYNONYMS
CCU01_RS22595	EG12423					GO-TERMS, REACTIONS, PRODUCT-SYNONYMS, GENE-SYNONYMS
CCU01_RS22600	G6219			taurine ABC transporter permease TauC	taurine ABC transporter membrane subunit	CPLX-RXNS, GO-TERMS, COMPLEXES, PRODUCT-SYNONYMS, GENE-SYNONYMS, PRODUCT
CCU01_RS22605	G6218			taurine ABC transporter ATP-binding subunit	taurine ABC transporter ATP binding subunit	GO-TERMS, PRODUCT-SYNONYMS, GENE-SYNONYMS, PRODUCT
CCU01_RS22610	G6217			taurine ABC transporter substrate-binding protein	taurine ABC transporter periplasmic binding protein	GO-TERMS, PRODUCT-SYNONYMS, GENE-SYNONYMS, PRODUCT
CCU01_RS22645	G6209			formaldehyde-responsive transcriptional repressor FrmR	DNA-binding transcriptional repressor FrmR	GO-TERMS, PRODUCT-SYNONYMS, GENE-SYNONYMS, PRODUCT
CCU01_RS22650	EG50010	CCU01_RS22650	frmA	S-(hydroxymethyl)glutathione dehydrogenase/class III alcohol dehydrogenase	S-(hydroxymethyl)glutathione dehydrogenase	GO-TERMS, REACTIONS, PRODUCT-SYNONYMS, GENE-SYNONYMS, PRODUCT, GENE-NAME
CCU01_RS22655	G6208	fghA	frmB	S-formylglutathione hydrolase	S-formylglutathione hydrolase FrmB	GO-TERMS, REACTIONS, PRODUCT-SYNONYMS, GENE-SYNONYMS, PRODUCT, GENE-NAME
CCU01_RS22665	G6206			3-(3-hydroxy-phenyl)propionate transporter MhpT	3-hydroxyphenylpropionate/3-hydroxycinnamate:H+ symporter	GO-TERMS, REACTIONS, PRODUCT-SYNONYMS, GENE-SYNONYMS, PRODUCT
CCU01_RS22670	G6205	dmpG	mhpE			GO-TERMS, PRODUCT-SYNONYMS, PRODUCT, GENE-NAME
CCU01_RS22675	M014	CCU01_RS22675	mhpF	acetaldehyde dehydrogenase (acetylating)	acetaldehyde dehydrogenase (acetylating) MhpF	GO-TERMS, REACTIONS, PRODUCT-SYNONYMS, PRODUCT, GENE-NAME
CCU01_RS22680	M013			2-keto-4-pentenoate hydratase	2-hydroxypentadienoate hydratase	GO-TERMS, REACTIONS, PRODUCT-SYNONYMS, GENE-SYNONYMS, PRODUCT
CCU01_RS22685	M012	CCU01_RS22685	mhpC	2-hydroxy-6-oxononadienedioate/2-hydroxy-6- oxononatrienedioate hydrolase	2-hydroxy-6-ketonona-2,4-dienedioate hydrolase	GO-TERMS, REACTIONS, PRODUCT-SYNONYMS, PRODUCT, GENE-NAME
CCU01_RS22690	M011	CCU01_RS22690	mhpB	2,3-dihydroxyphenylpropionate/2, 3-dihydroxicinnamic acid 1,2-dioxygenase	3-carboxyethylcatechol 2,3-dioxygenase	GO-TERMS, REACTIONS, PRODUCT-SYNONYMS, PRODUCT, GENE-NAME
CCU01_RS22695	M010	CCU01_RS22695	mhpA	bifunctional 3-(3-hydroxy-phenyl)propionate/3-hydroxycinnamic acid hydroxylase	3-(3-hydroxyphenyl)propanoate hydroxylase	GO-TERMS, PRODUCT-SYNONYMS, PRODUCT, GENE-NAME
CCU01_RS22715	EG10525	CCU01_RS22715	lacI	LacI family DNA-binding transcriptional regulator	DNA-binding transcriptional repressor LacI	GO-TERMS, PRODUCT-SYNONYMS, PRODUCT, GENE-NAME
CCU01_RS22720	EG10527	CCU01_RS22720	lacZ			GO-TERMS, REACTIONS, PRODUCT-SYNONYMS, PRODUCT, GENE-NAME
CCU01_RS22725	EG10526					GO-TERMS, REACTIONS, PRODUCT-SYNONYMS
CCU01_RS22730	EG10524					GO-TERMS, REACTIONS, PRODUCT-SYNONYMS, PRODUCT
CCU01_RS22745	EG10175					GO-TERMS, REACTIONS, PRODUCT-SYNONYMS, GENE-SYNONYMS
CCU01_RS22750	EG10176	CCU01_RS22750	cynT	carbonic anhydrase	carbonic anhydrase 1	GO-TERMS, REACTIONS, PRODUCT-SYNONYMS, PRODUCT, GENE-NAME
CCU01_RS22755	EG11421			transcriptional regulator CynR	DNA-binding transcriptional dual regulator CynR	PRODUCT-SYNONYMS, PRODUCT
CCU01_RS22760	EG11326			cytosine deaminase	cytosine/isoguanine deaminase	GO-TERMS, REACTIONS, PRODUCT-SYNONYMS, PRODUCT
CCU01_RS22765	EG11327			cytosine permease	cytosine transporter	GO-TERMS, REACTIONS, PRODUCT-SYNONYMS, PRODUCT
CCU01_RS22770	G6200			propionate--CoA ligase	propionyl-CoA synthetase	GO-TERMS, REACTIONS, PRODUCT-SYNONYMS, GENE-SYNONYMS, PRODUCT
CCU01_RS22775	G6199					GO-TERMS, PRODUCT-SYNONYMS, GENE-SYNONYMS, PRODUCT
CCU01_RS22780	G6198					GO-TERMS, PRODUCT-SYNONYMS, GENE-SYNONYMS
CCU01_RS22785	G6196			methylisocitrate lyase	2-methylisocitrate lyase	GO-TERMS, REACTIONS, PRODUCT-SYNONYMS, GENE-SYNONYMS, PRODUCT
CCU01_RS22790	G6195			propionate catabolism operon regulatory protein PrpR	DNA-binding transcriptional dual regulator PrpR	GO-TERMS, PRODUCT-SYNONYMS, GENE-SYNONYMS, PRODUCT
CCU01_RS22815	G6190			NADPH-dependent aldehyde reductase YahK	aldehyde reductase, NADPH-dependent	GO-TERMS, REACTIONS, PRODUCT-SYNONYMS, PRODUCT
CCU01_RS22870	EG11236	CCU01_RS22870	pdeL	EAL domain-containing protein	DNA-binding transcriptional activator/c-di-GMP phosphodiesterase PdeL	GO-TERMS, REACTIONS, PRODUCT-SYNONYMS, GENE-SYNONYMS, PRODUCT, GENE-NAME
CCU01_RS22880	EG10112			choline BCCT transporter BetT	choline:H+ symporter	GO-TERMS, REACTIONS, PRODUCT-SYNONYMS, PRODUCT
CCU01_RS22885	EG10111			transcriptional regulator BetI	DNA-binding transcriptional repressor BetI	GO-TERMS, PRODUCT-SYNONYMS, PRODUCT
CCU01_RS22890	EG10110			betaine-aldehyde dehydrogenase	betaine aldehyde dehydrogenase	GO-TERMS, REACTIONS, PRODUCT-SYNONYMS, PRODUCT
CCU01_RS22895	EG10109					GO-TERMS, REACTIONS, PRODUCT-SYNONYMS
CCU01_RS22950	G6176	CCU01_RS22950	ykgE	(Fe-S)-binding protein	putative lactate utilization oxidoreductase YkgE	GO-TERMS, PRODUCT-SYNONYMS, PRODUCT, GENE-NAME
CCU01_RS22960	G6174	CCU01_RS22960	rclA	pyridine nucleotide-disulfide oxidoreductase	cupric reductase RclA	GO-TERMS, REACTIONS, PRODUCT-SYNONYMS, GENE-SYNONYMS, PRODUCT, GENE-NAME
CCU01_RS22965	G6173	CCU01_RS22965	rclB	DUF1471 domain-containing protein	DUF1471 domain-containing protein RclB	GO-TERMS, PRODUCT-SYNONYMS, GENE-SYNONYMS, PRODUCT, GENE-NAME
CCU01_RS22970	G6171			reactive chlorine species resistance protein RclC	reactive chlorine species resistance protein C	GO-TERMS, PRODUCT-SYNONYMS, GENE-SYNONYMS, PRODUCT
CCU01_RS23025	G6167	CCU01_RS23025	ykgM	type B 50S ribosomal protein L31	50S ribosomal subunit protein L31B	GO-TERMS, PRODUCT-SYNONYMS, PRODUCT, GENE-NAME
CCU01_RS23030	G0-10434	CCU01_RS23030	ykgO	50S ribosomal protein L36	50S ribosomal subunit protein L36B	GO-TERMS, PRODUCT-SYNONYMS, PRODUCT, GENE-NAME
CCU01_RS23040	G6165			ECP biosynthesis operon DNA-binding transcriptional regulator EcpR	DNA-binding transcriptional dual regulator MatA	GO-TERMS, PRODUCT-SYNONYMS, GENE-SYNONYMS, PRODUCT
CCU01_RS23045	G6164			common pilus major fimbrillin subunit EcpA	common pilus major subunit	PRODUCT-SYNONYMS, GENE-SYNONYMS, PRODUCT
CCU01_RS23075	G6158	CCU01_RS23075	yagU	DUF1440 domain-containing protein	inner membrane protein that contributes to acid resistance	GO-TERMS, PRODUCT-SYNONYMS, PRODUCT, GENE-NAME
CCU01_RS23100	G6154					GO-TERMS, PRODUCT-SYNONYMS, GENE-SYNONYMS
CCU01_RS23145	EG10767					GO-TERMS, PRODUCT-SYNONYMS, GENE-SYNONYMS
CCU01_RS23150	EG10768					GO-TERMS, PRODUCT-SYNONYMS, GENE-SYNONYMS
CCU01_RS23155	EG10729			phosphoporin PhoE	outer membrane porin PhoE	GO-TERMS, REACTIONS, PRODUCT-SYNONYMS, GENE-SYNONYMS, PRODUCT
CCU01_RS23165	EG11091			esterase FrsA	fermentation-respiration switch protein	GO-TERMS, PRODUCT-SYNONYMS, GENE-SYNONYMS, PRODUCT
CCU01_RS23170	EG10414	CCU01_RS23170	gpt	xanthine phosphoribosyltransferase	xanthine-guanine phsophoribosyltransferase	GO-TERMS, REACTIONS, PRODUCT-SYNONYMS, GENE-SYNONYMS, PRODUCT, GENE-NAME
CCU01_RS23175	EG10695			cytosol nonspecific dipeptidase	peptidase D	GO-TERMS, REACTIONS, PRODUCT-SYNONYMS, GENE-SYNONYMS, PRODUCT
CCU01_RS23205	G6115					GO-TERMS, REACTIONS, PRODUCT-SYNONYMS, GENE-SYNONYMS
CCU01_RS23245	G6106	lpcA	gmhA			GO-TERMS, PRODUCT-SYNONYMS, GENE-SYNONYMS, GENE-NAME
CCU01_RS23250	G6105	CCU01_RS23250	fadE			GO-TERMS, REACTIONS, PRODUCT-SYNONYMS, GENE-SYNONYMS, GENE-NAME
CCU01_RS23255	G6104	CCU01_RS23255	ivy	C-lysozyme inhibitor	periplasmic chaperone, inhibitor of vertebrate C-type lysozyme	GO-TERMS, PRODUCT-SYNONYMS, GENE-SYNONYMS, PRODUCT, GENE-NAME
CCU01_RS23260	G6103					GO-TERMS, PRODUCT-SYNONYMS
CCU01_RS23285	EG10243					GO-TERMS, COMPLEXES, REACTIONS, PRODUCT-SYNONYMS, GENE-SYNONYMS, PRODUCT
CCU01_RS23290	EG10860					GO-TERMS, REACTIONS, PRODUCT-SYNONYMS, GENE-SYNONYMS
CCU01_RS23300	G6099			hydroxyacylglutathione hydrolase	hydroxyacylglutathione hydrolase GloB	GO-TERMS, REACTIONS, PRODUCT-SYNONYMS, GENE-SYNONYMS, PRODUCT
CCU01_RS23305	EG10246			murein transglycosylase D	membrane-bound lytic murein transglycosylase D	GO-TERMS, REACTIONS, PRODUCT-SYNONYMS, GENE-SYNONYMS, PRODUCT
CCU01_RS23320	EG11649	CCU01_RS23320	yafC	LysR family transcriptional regulator	LysR family transcriptional regulator YafC	GO-TERMS, PRODUCT-SYNONYMS, PRODUCT, GENE-NAME
CCU01_RS23325	EG11648			2,5-didehydrogluconate reductase DkgB	methylglyoxal reductase DkgB	GO-TERMS, REACTIONS, PRODUCT-SYNONYMS, GENE-SYNONYMS, PRODUCT
CCU01_RS23360	EG11736			D-glycero-beta-D-manno-heptose 1,7-bisphosphate 7-phosphatase	D-glycero-beta-D-manno-heptose-1,7-bisphosphate 7-phosphatase	GO-TERMS, REACTIONS, PRODUCT-SYNONYMS, GENE-SYNONYMS, PRODUCT
CCU01_RS23365	EG11621			methionine ABC transporter ATP-binding protein MetN	L-methionine/D-methionine ABC transporter ATP binding subunit	CPLX-RXNS, GO-TERMS, COMPLEXES, PRODUCT-SYNONYMS, GENE-SYNONYMS, PRODUCT
CCU01_RS23370	EG11737	CCU01_RS23370	metI	methionine ABC transporter permease MetI	L-methionine/D-methionine ABC transporter membrane subunit	GO-TERMS, PRODUCT-SYNONYMS, GENE-SYNONYMS, PRODUCT, GENE-NAME
CCU01_RS23375	EG11504			methionine ABC transporter substrate-binding lipoprotein MetQ	L-methionine/D-methionine ABC transporter membrane anchored binding protein	GO-TERMS, PRODUCT-SYNONYMS, GENE-SYNONYMS, PRODUCT
CCU01_RS23380	EG11502			Rcs stress response system protein RcsF	sensor lipoprotein RcsF	GO-TERMS, PRODUCT-SYNONYMS, PRODUCT
CCU01_RS23385	EG11503	tsaA	trmO	tRNA (N6-threonylcarbamoyladenosine(37)-N6)-methyltransferase TrmO	tRNA m6t6A37 methyltransferase	GO-TERMS, REACTIONS, PRODUCT-SYNONYMS, GENE-SYNONYMS, PRODUCT, GENE-NAME
CCU01_RS23390	EG10770					GO-TERMS, REACTIONS, PRODUCT-SYNONYMS, GENE-SYNONYMS, PRODUCT
CCU01_RS23400	EG12137			envelope stress response activation lipoprotein NlpE	sensor lipoprotein NlpE	GO-TERMS, PRODUCT-SYNONYMS, GENE-SYNONYMS, PRODUCT
CCU01_RS23405	EG12354	CCU01_RS23405	arfB	aminoacyl-tRNA hydrolase	peptidyl-tRNA hydrolase, ribosome rescue factor	GO-TERMS, REACTIONS, PRODUCT-SYNONYMS, GENE-SYNONYMS, PRODUCT, GENE-NAME
CCU01_RS23420	G6097			Rho-binding antiterminator	modulator of Rho-dependent transcription termination	GO-TERMS, PRODUCT-SYNONYMS, GENE-SYNONYMS, PRODUCT
CCU01_RS23425	G6096			tRNA lysidine(34) synthetase TilS	tRNAIle-lysidine synthetase	GO-TERMS, REACTIONS, PRODUCT-SYNONYMS, GENE-SYNONYMS, PRODUCT
CCU01_RS23435	G6094			lysine decarboxylase LdcC	lysine decarboxylase 2	GO-TERMS, REACTIONS, PRODUCT-SYNONYMS, GENE-SYNONYMS, PRODUCT
CCU01_RS23440	EG11647			acetyl-CoA carboxylase carboxyl transferase subunit alpha	acetyl-CoA carboxyltransferase subunit alpha	GO-TERMS, REACTIONS, PRODUCT-SYNONYMS, PRODUCT
CCU01_RS23445	EG10238					GO-TERMS, REACTIONS, PRODUCT-SYNONYMS, GENE-SYNONYMS, PRODUCT
CCU01_RS23450	EG10861			ribonuclease HII	RNase HII	GO-TERMS, REACTIONS, PRODUCT-SYNONYMS, PRODUCT
CCU01_RS23455	EG10546			lipid-A-disaccharide synthase	lipid A disaccharide synthase	GO-TERMS, REACTIONS, PRODUCT-SYNONYMS, GENE-SYNONYMS, PRODUCT
CCU01_RS23460	EG10545			acyl-ACP--UDP-N-acetylglucosamine O-acyltransferase	acyl-[acyl-carrier-protein]--UDP-N-acetylglucosamine O-acyltransferase	GO-TERMS, REACTIONS, PRODUCT-SYNONYMS, PRODUCT
CCU01_RS23465	EG11284			3-hydroxyacyl-ACP dehydratase FabZ	3-hydroxy-acyl-[acyl-carrier-protein] dehydratase	GO-TERMS, REACTIONS, PRODUCT-SYNONYMS, GENE-SYNONYMS, PRODUCT
CCU01_RS23470	EG10316					GO-TERMS, REACTIONS, PRODUCT-SYNONYMS, GENE-SYNONYMS, PRODUCT
CCU01_RS23475	EG10455			molecular chaperone Skp	periplasmic chaperone Skp	GO-TERMS, PRODUCT-SYNONYMS, GENE-SYNONYMS, PRODUCT
CCU01_RS23480	G6093					GO-TERMS, PRODUCT-SYNONYMS, GENE-SYNONYMS
CCU01_RS23485	EG12436			sigma E protease regulator RseP	intramembrane zinc metalloprotease RseP	GO-TERMS, REACTIONS, PRODUCT-SYNONYMS, GENE-SYNONYMS, PRODUCT
CCU01_RS23490	EG10139			phosphatidate cytidylyltransferase	CDP-diglyceride synthetase	GO-TERMS, REACTIONS, PRODUCT-SYNONYMS, GENE-SYNONYMS, PRODUCT
CCU01_RS23495	G6092	ispU	uppS	(2E,6E)-farnesyl-diphosphate-specific ditrans,polycis-undecaprenyl-diphosphate synthase	ditrans,polycis-undecaprenyl-diphosphate synthase [(2E,6E)-farnesyl-diphosphate specific]	GO-TERMS, REACTIONS, PRODUCT-SYNONYMS, GENE-SYNONYMS, PRODUCT, GENE-NAME
CCU01_RS23500	EG12715	ispC	dxr	1-deoxy-D-xylulose-5-phosphate reductoisomerase	1-deoxy-D-xylulose 5-phosphate reductoisomerase	GO-TERMS, REACTIONS, PRODUCT-SYNONYMS, GENE-SYNONYMS, PRODUCT, GENE-NAME
CCU01_RS23505	EG10335	CCU01_RS23505	frr	ribosome recycling factor	ribosome-recycling factor	GO-TERMS, PRODUCT-SYNONYMS, GENE-SYNONYMS, PRODUCT, GENE-NAME
CCU01_RS23510	EG11539					GO-TERMS, PRODUCT-SYNONYMS, GENE-SYNONYMS
CCU01_RS23515	EG11033			elongation factor Ts	protein chain elongation factor EF-Ts	GO-TERMS, PRODUCT-SYNONYMS, PRODUCT
CCU01_RS23525	EG10570			type I methionyl aminopeptidase	methionine aminopeptidase	GO-TERMS, REACTIONS, PRODUCT-SYNONYMS, PRODUCT
CCU01_RS23530	EG11411			bifunctional uridylyltransferase/uridylyl-removing protein GlnD	PII uridylyltransferase / uridylyl removing enzyme	GO-TERMS, REACTIONS, PRODUCT-SYNONYMS, GENE-SYNONYMS, PRODUCT
CCU01_RS23535	EG10207			2,3,4,5-tetrahydropyridine-2,6-dicarboxylate N-succinyltransferase	tetrahydrodipicolinate succinylase	GO-TERMS, REACTIONS, PRODUCT-SYNONYMS, GENE-SYNONYMS, PRODUCT
CCU01_RS23540	EG12337					GO-TERMS, PRODUCT-SYNONYMS
CCU01_RS23555	EG12335	CCU01_RS23555	cdaR	CdaR family transcriptional regulator	DNA-binding transcriptional activator CdaR	GO-TERMS, PRODUCT-SYNONYMS, GENE-SYNONYMS, PRODUCT, GENE-NAME
CCU01_RS23560	EG10463			serine endoprotease DegP	periplasmic serine endoprotease DegP	GO-TERMS, REACTIONS, PRODUCT-SYNONYMS, GENE-SYNONYMS, PRODUCT
CCU01_RS23565	EG10225	CCU01_RS23565	dgt	dGTPase	dGTP triphosphohydrolase	GO-TERMS, REACTIONS, PRODUCT-SYNONYMS, GENE-SYNONYMS, PRODUCT, GENE-NAME
CCU01_RS23570	EG11090	mtnN	mtn			GO-TERMS, REACTIONS, PRODUCT-SYNONYMS, GENE-SYNONYMS, GENE-NAME
CCU01_RS23575	EG12334			vitamin B12 ABC transporter substrate-binding protein BtuF	vitamin B12 ABC transporter periplasmic binding protein	GO-TERMS, REACTIONS, PRODUCT-SYNONYMS, GENE-SYNONYMS, PRODUCT
CCU01_RS23585	EG12332					GO-TERMS, PRODUCT-SYNONYMS, GENE-SYNONYMS
CCU01_RS23595	EG12331			H(+)/Cl(-) exchange transporter ClcA	chloride:H+ antiporter ClcA	GO-TERMS, REACTIONS, PRODUCT-SYNONYMS, GENE-SYNONYMS, PRODUCT
CCU01_RS23600	EG10432			glutamate-1-semialdehyde-2,1-aminomutase	glutamate-1-semialdehyde 2,1-aminomutase	GO-TERMS, REACTIONS, PRODUCT-SYNONYMS, GENE-SYNONYMS, PRODUCT
CCU01_RS23605	EG10303			Fe(3+)-hydroxamate ABC transporter permease FhuB	iron(III) hydroxamate ABC transporter membrane subunit	CPLX-RXNS, GO-TERMS, COMPLEXES, PRODUCT
CCU01_RS23610	EG10305			Fe(3+)-hydroxamate ABC transporter substrate-binding protein FhuD	iron(III) hydroxamate ABC transporter periplasmic binding protein	GO-TERMS, PRODUCT
CCU01_RS23615	EG10304			Fe3+-hydroxamate ABC transporter ATP-binding protein FhuC	iron(III) hydroxamate ABC transporter ATP binding subunit	GO-TERMS, REACTIONS, PRODUCT
CCU01_RS23620	EG10302			ferrichrome porin FhuA	ferrichrome outer membrane transporter/phage receptor	CPLX-RXNS, GO-TERMS, COMPLEXES, PRODUCT-SYNONYMS, GENE-SYNONYMS, PRODUCT
CCU01_RS23625	EG10605			bifunctional glycosyl transferase/transpeptidase	PBP1Bgamma	REACTIONS, PRODUCT-SYNONYMS, GENE-SYNONYMS, PRODUCT
CCU01_RS23635	EG12330					GO-TERMS, REACTIONS, PRODUCT-SYNONYMS, GENE-SYNONYMS
CCU01_RS23640	EG10949			DNA/RNA nuclease SfsA	putative DNA-binding transcriptional regulator of maltose metabolism	GO-TERMS, REACTIONS, PRODUCT-SYNONYMS, GENE-SYNONYMS, PRODUCT
CCU01_RS23645	EG10230	CCU01_RS23645	dksA			GO-TERMS, PRODUCT-SYNONYMS, GENE-SYNONYMS, GENE-NAME
CCU01_RS23650	EG11362	gluQRS	gluQ	tRNA glutamyl-Q(34) synthetase GluQRS	glutamyl-Q tRNAAsp synthetase	GO-TERMS, REACTIONS, PRODUCT-SYNONYMS, GENE-SYNONYMS, PRODUCT, GENE-NAME
CCU01_RS23655	EG10690			polynucleotide adenylyltransferase PcnB	poly(A) polymerase I	GO-TERMS, REACTIONS, PRODUCT-SYNONYMS, PRODUCT
CCU01_RS23660	EG11374			2-amino-4-hydroxy-6- hydroxymethyldihydropteridine diphosphokinase	2-amino-4-hydroxy-6-hydroxymethyldihydropteridine diphosphokinase	GO-TERMS, REACTIONS, PRODUCT-SYNONYMS, PRODUCT
CCU01_RS23665	EG12328	CCU01_RS23665	yadN	fimbrial protein	putative fimbrial protein YadN	GO-TERMS, PRODUCT-SYNONYMS, PRODUCT, GENE-NAME
CCU01_RS23670	EG11973	CCU01_RS23670	yadV	fimbrial chaperone	putative fimbrial chaperone YadV	GO-TERMS, PRODUCT-SYNONYMS, GENE-SYNONYMS, PRODUCT, GENE-NAME
CCU01_RS23675	EG11972	CCU01_RS23675	htrE	outer membrane usher protein	putative fimbrial usher protein HtrE	GO-TERMS, PRODUCT-SYNONYMS, PRODUCT, GENE-NAME
CCU01_RS23680	EG12327	CCU01_RS23680	yadM	fimbrial protein StaD	putative fimbrial protein YadM	GO-TERMS, PRODUCT-SYNONYMS, PRODUCT, GENE-NAME
CCU01_RS23690	EG12325	CCU01_RS23690	yadK	fimbrial protein	putative fimbrial protein YadK	GO-TERMS, PRODUCT-SYNONYMS, PRODUCT, GENE-NAME
CCU01_RS23700	EG11675					GO-TERMS, REACTIONS, PRODUCT-SYNONYMS
CCU01_RS23705	EG11746			pantoate--beta-alanine ligase	pantothenate synthetase	GO-TERMS, REACTIONS, PRODUCT-SYNONYMS, PRODUCT
CCU01_RS23715	EG11748	CCU01_RS23715	rpnC	Rpn family recombination-promoting nuclease/putative transposase	recombination-promoting nuclease RpnC	GO-TERMS, REACTIONS, PRODUCT-SYNONYMS, GENE-SYNONYMS, PRODUCT, GENE-NAME
CCU01_RS23720	EG11747			aspartate 1-decarboxylase	aspartate 1-decarboxylase proenzyme	GO-TERMS, REACTIONS, PRODUCT-SYNONYMS, PRODUCT
CCU01_RS23735	EG12321	CCU01_RS23735	yadH	ABC transporter permease	putative ABC transporter membrane subunit YadH	GO-TERMS, COMPLEXES, PRODUCT-SYNONYMS, PRODUCT, GENE-NAME
CCU01_RS23740	EG12320	CCU01_RS23740	yadG	ABC transporter ATP-binding protein	putative ABC transporter ATP-binding protein YadG	GO-TERMS, PRODUCT-SYNONYMS, PRODUCT, GENE-NAME
CCU01_RS23745	EG12319	CCU01_RS23745	can	carbonate dehydratase	carbonic anhydrase 2	GO-TERMS, REACTIONS, PRODUCT-SYNONYMS, GENE-SYNONYMS, PRODUCT, GENE-NAME
CCU01_RS23750	EG20098	CCU01_RS23750	hpt			GO-TERMS, REACTIONS, PRODUCT-SYNONYMS, GENE-NAME
CCU01_RS23755	EG10369	CCU01_RS23755	gcd	pyrroloquinoline quinone-dependent dehydrogenase	quinoprotein glucose dehydrogenase	GO-TERMS, REACTIONS, PRODUCT-SYNONYMS, PRODUCT, GENE-NAME
CCU01_RS23760	EG12318					GO-TERMS, REACTIONS, PRODUCT-SYNONYMS, GENE-SYNONYMS
CCU01_RS23770	EG10963			polyamine aminopropyltransferase	spermidine synthase	GO-TERMS, REACTIONS, PRODUCT-SYNONYMS, PRODUCT
CCU01_RS23775	EG10962			adenosylmethionine decarboxylase	S-adenosylmethionine decarboxylase proenzyme	GO-TERMS, REACTIONS, PRODUCT-SYNONYMS, PRODUCT
CCU01_RS23785	EG12316			bifunctional aconitate hydratase 2/2-methylisocitrate dehydratase	AcnB	GO-TERMS, REACTIONS, PRODUCT-SYNONYMS, GENE-SYNONYMS, PRODUCT
CCU01_RS23795	EG10543	lpdA	lpd	dihydrolipoyl dehydrogenase	lipoamide dehydrogenase	CPLX-RXNS, GO-TERMS, COMPLEXES, REACTIONS, PRODUCT-SYNONYMS, GENE-SYNONYMS, PRODUCT, GENE-NAME
CCU01_RS23800	EG10025			pyruvate dehydrogenase complex dihydrolipoyllysine-residue acetyltransferase	pyruvate dehydrogenase, E2 subunit	GO-TERMS, REACTIONS, PRODUCT-SYNONYMS, PRODUCT
CCU01_RS23805	EG10024			pyruvate dehydrogenase (acetyl-transferring), homodimeric type	pyruvate dehydrogenase E1 component	GO-TERMS, REACTIONS, PRODUCT-SYNONYMS, PRODUCT
CCU01_RS23810	EG11088			pyruvate dehydrogenase complex transcriptional repressor PdhR	DNA-binding transcriptional dual regulator PdhR	GO-TERMS, PRODUCT-SYNONYMS, GENE-SYNONYMS, PRODUCT
CCU01_RS23815	EG10084			aromatic amino acid transporter AroP	aromatic amino acid:H+ symporter AroP	GO-TERMS, REACTIONS, PRODUCT-SYNONYMS, GENE-SYNONYMS, PRODUCT
CCU01_RS23825	EG10041			1,6-anhydro-N-acetylmuramyl-L-alanine amidase AmpD	1,6-anhydro-N-acetylmuramoyl-L-alanine amidase	GO-TERMS, REACTIONS, PRODUCT-SYNONYMS, PRODUCT
CCU01_RS23830	EG11546			carboxylating nicotinate-nucleotide diphosphorylase	quinolinate phosphoribosyltransferase (decarboxylating)	GO-TERMS, REACTIONS, PRODUCT-SYNONYMS, PRODUCT
CCU01_RS23850	EG10422					GO-TERMS, PRODUCT-SYNONYMS
CCU01_RS23855	EG12312					GO-TERMS, PRODUCT-SYNONYMS, GENE-SYNONYMS, PRODUCT
CCU01_RS23860	EG12313			cell division protein ZapD	cell division factor ZapD	GO-TERMS, PRODUCT-SYNONYMS, GENE-SYNONYMS, PRODUCT
CCU01_RS23865	EG12314					GO-TERMS, PRODUCT-SYNONYMS
CCU01_RS23870	EG10626			8-oxo-dGTP diphosphatase MutT	8-oxo-dGTP diphosphatase	GO-TERMS, REACTIONS, PRODUCT-SYNONYMS, GENE-SYNONYMS, PRODUCT
CCU01_RS23875	EG10936			preprotein translocase subunit SecA	protein translocation ATPase	GO-TERMS, PRODUCT-SYNONYMS, GENE-SYNONYMS, PRODUCT
CCU01_RS23880	EG11087			secA regulator SecM	SecA translation regulator	GO-TERMS, PRODUCT-SYNONYMS, GENE-SYNONYMS, PRODUCT
CCU01_RS23885	EG10265					GO-TERMS, REACTIONS, PRODUCT-SYNONYMS, GENE-SYNONYMS, PRODUCT
CCU01_RS23890	EG10347					GO-TERMS, PRODUCT-SYNONYMS, GENE-SYNONYMS
CCU01_RS23895	EG10339					GO-TERMS, PRODUCT-SYNONYMS, GENE-SYNONYMS
CCU01_RS23900	EG10342					GO-TERMS, PRODUCT-SYNONYMS
CCU01_RS23905	EG10214	CCU01_RS23905	ddlB			GO-TERMS, REACTIONS, PRODUCT-SYNONYMS, GENE-SYNONYMS, PRODUCT, GENE-NAME
CCU01_RS23910	EG10619					GO-TERMS, REACTIONS, PRODUCT-SYNONYMS, PRODUCT
CCU01_RS23915	EG10623			undecaprenyldiphospho-muramoylpentapeptide beta-N-acetylglucosaminyltransferase	N-acetylglucosaminyl transferase	GO-TERMS, REACTIONS, PRODUCT-SYNONYMS, PRODUCT
CCU01_RS23925	EG10620					GO-TERMS, REACTIONS, PRODUCT-SYNONYMS, PRODUCT
CCU01_RS23930	EG10604			phospho-N-acetylmuramoyl-pentapeptide- transferase	phospho-N-acetylmuramoyl-pentapeptide-transferase	GO-TERMS, REACTIONS, PRODUCT-SYNONYMS, GENE-SYNONYMS, PRODUCT
CCU01_RS23935	EG10622			UDP-N-acetylmuramoyl-tripeptide--D-alanyl-D- alanine ligase	D-alanyl-D-alanine-adding enzyme	GO-TERMS, REACTIONS, PRODUCT-SYNONYMS, GENE-SYNONYMS, PRODUCT
CCU01_RS23940	EG10621			UDP-N-acetylmuramoyl-L-alanyl-D-glutamate--2, 6-diaminopimelate ligase	UDP-N-acetylmuramoyl-L-alanyl-D-glutamate--2,6-diaminopimelate ligase	GO-TERMS, REACTIONS, PRODUCT-SYNONYMS, PRODUCT
CCU01_RS23945	EG10341	CCU01_RS23945	ftsI	peptidoglycan glycosyltransferase FtsI	peptidoglycan DD-transpeptidase FtsI	GO-TERMS, REACTIONS, PRODUCT-SYNONYMS, GENE-SYNONYMS, PRODUCT, GENE-NAME
CCU01_RS23950	EG11086					GO-TERMS, PRODUCT-SYNONYMS, GENE-SYNONYMS
CCU01_RS23955	EG11085			16S rRNA (cytosine(1402)-N(4))-methyltransferase RsmH	16S rRNA m4C1402 methyltransferase	GO-TERMS, REACTIONS, PRODUCT-SYNONYMS, GENE-SYNONYMS, PRODUCT
CCU01_RS23960	EG11084	CCU01_RS23960	mraZ	transcriptional regulator MraZ	DNA-binding transcriptional repressor MraZ	GO-TERMS, PRODUCT-SYNONYMS, GENE-SYNONYMS, PRODUCT, GENE-NAME
CCU01_RS23965	EG10338			catabolite repressor/activator	DNA-binding transcriptional dual regulator Cra	GO-TERMS, PRODUCT-SYNONYMS, GENE-SYNONYMS, PRODUCT
CCU01_RS23975	EG10499	ilvN	ilvH	acetolactate synthase small subunit	acetolactate synthase / acetohydroxybutanoate synthase, regulatory subunit	CPLX-RXNS, GO-TERMS, COMPLEXES, PRODUCT-SYNONYMS, GENE-SYNONYMS, PRODUCT, GENE-NAME
CCU01_RS23980	EG10500			acetolactate synthase 3 large subunit	acetolactate synthase / acetohydroxybutanoate synthase, catalytic subunit	GO-TERMS, PRODUCT-SYNONYMS, PRODUCT
CCU01_RS23985	EG10531			transcriptional regulator LeuO	DNA-binding transcriptional dual regulator LeuO	GO-TERMS, PRODUCT-SYNONYMS, PRODUCT
CCU01_RS23990	EG11280					GO-TERMS, PRODUCT-SYNONYMS, GENE-SYNONYMS, PRODUCT
CCU01_RS23995	EG11226					GO-TERMS, PRODUCT-SYNONYMS
CCU01_RS24000	EG11577					GO-TERMS, REACTIONS, PRODUCT-SYNONYMS
CCU01_RS24005	EG11576			3-isopropylmalate dehydratase large subunit	3-isopropylmalate dehydratase subunit LeuC	CPLX-RXNS, GO-TERMS, COMPLEXES, PRODUCT-SYNONYMS, PRODUCT
CCU01_RS24010	EG11575			3-isopropylmalate dehydratase small subunit	3-isopropylmalate dehydratase subunit LeuD	GO-TERMS, PRODUCT-SYNONYMS, PRODUCT
CCU01_RS24015	G0-10617			glucose uptake inhibitor SgrT	PtsG glucose transporter inhibitor	GO-TERMS, REACTIONS, PRODUCT-SYNONYMS, PRODUCT
CCU01_RS24020	EG12094	CCU01_RS24020	sgrR	HTH-type transcriptional regulator SgrR	DNA-binding transcriptional dual regulator SgrR	GO-TERMS, PRODUCT-SYNONYMS, GENE-SYNONYMS, PRODUCT, GENE-NAME
CCU01_RS24035	EG11574			thiamine ABC transporter substrate binding subunit	thiamine ABC transporter periplasmic binding protein	CPLX-RXNS, GO-TERMS, COMPLEXES, PRODUCT-SYNONYMS, GENE-SYNONYMS, PRODUCT
CCU01_RS24040	EG11573			thiamine/thiamine pyrophosphate ABC transporter permease ThiP	thiamine ABC transporter membrane subunit	GO-TERMS, REACTIONS, PRODUCT-SYNONYMS, GENE-SYNONYMS, PRODUCT
CCU01_RS24045	EG11572			thiamine ABC transporter ATP-binding protein ThiQ	thiamine ABC transporter ATP binding subunit	PRODUCT-SYNONYMS, GENE-SYNONYMS, PRODUCT
CCU01_RS24050	EG11571	CCU01_RS24050	yabI	DedA family protein	DedA family protein YabI	GO-TERMS, PRODUCT-SYNONYMS, PRODUCT, GENE-NAME
CCU01_RS24055	EG10054			arabinose operon transcriptional regulator AraC	DNA-binding transcriptional dual regulator AraC	GO-TERMS, PRODUCT-SYNONYMS, PRODUCT
CCU01_RS24060	EG10053					GO-TERMS, REACTIONS, PRODUCT-SYNONYMS
CCU01_RS24065	EG10052					GO-TERMS, PRODUCT-SYNONYMS
CCU01_RS24070	EG10055			L-ribulose-5-phosphate 4-epimerase	L-ribulose-5-phosphate 4-epimerase AraD	GO-TERMS, PRODUCT-SYNONYMS, PRODUCT
CCU01_RS24075	EG10747					GO-TERMS, REACTIONS, PRODUCT-SYNONYMS, GENE-SYNONYMS
CCU01_RS24080	EG11083			RNA polymerase-associated protein RapA	RNA polymerase-binding ATPase and RNAP recycling factor	GO-TERMS, PRODUCT-SYNONYMS, GENE-SYNONYMS, PRODUCT
CCU01_RS24085	EG12609			bifunctional tRNA pseudouridine(32) synthase/23S rRNA pseudouridine(746) synthase RluA	23S rRNA pseudouridine746 and tRNA pseudouridine32 synthase	GO-TERMS, REACTIONS, PRODUCT-SYNONYMS, GENE-SYNONYMS, PRODUCT
CCU01_RS24100	EG11570			co-chaperone DjlA	co-chaperone protein DjlA	GO-TERMS, PRODUCT-SYNONYMS, GENE-SYNONYMS, PRODUCT
CCU01_RS24105	EG11569			LPS assembly protein LptD	lipopolysaccharide assembly protein LptD	GO-TERMS, PRODUCT-SYNONYMS, GENE-SYNONYMS, PRODUCT
CCU01_RS24110	EG10985			peptidylprolyl isomerase SurA	peptidyl-prolyl cis-trans isomerase SurA	GO-TERMS, REACTIONS, PRODUCT-SYNONYMS, PRODUCT
CCU01_RS24115	EG10691			4-hydroxythreonine-4-phosphate dehydrogenase PdxA	4-hydroxythreonine-4-phosphate dehydrogenase	GO-TERMS, REACTIONS, PRODUCT-SYNONYMS, PRODUCT
CCU01_RS24120	EG10523			16S rRNA (adenine(1518)-N(6)/adenine(1519)-N(6))- dimethyltransferase RsmA	16S rRNA m62A1518,m62A1519 dimethyltransferase	GO-TERMS, REACTIONS, PRODUCT-SYNONYMS, GENE-SYNONYMS, PRODUCT
CCU01_RS24130	EG10048			bis(5'-nucleosyl)-tetraphosphatase (symmetrical)	diadenosine tetraphosphatase	GO-TERMS, REACTIONS, PRODUCT-SYNONYMS, GENE-SYNONYMS, PRODUCT
CCU01_RS24145	EG10326			type 3 dihydrofolate reductase	dihydrofolate reductase	GO-TERMS, PRODUCT-SYNONYMS, GENE-SYNONYMS, PRODUCT
CCU01_RS24150	EG10521			glutathione-regulated potassium-efflux system protein KefC	K+ : H+ antiporter KefC	GO-TERMS, REACTIONS, PRODUCT-SYNONYMS, GENE-SYNONYMS, PRODUCT
CCU01_RS24155	EG11568			glutathione-regulated potassium-efflux system oxidoreductase KefF	regulator of KefC-mediated potassium transport and quinone oxidoreductase	GO-TERMS, REACTIONS, PRODUCT-SYNONYMS, GENE-SYNONYMS, PRODUCT
CCU01_RS24175	EG11563	CCU01_RS24175	fixB	electron transfer flavoprotein subunit alpha/FixB family protein	putative electron transfer flavoprotein FixB	GO-TERMS, PRODUCT-SYNONYMS, GENE-SYNONYMS, PRODUCT, GENE-NAME
CCU01_RS24180	EG11562	CCU01_RS24180	fixA	electron transfer flavoprotein FixA	putative electron transfer flavoprotein FixA	GO-TERMS, PRODUCT-SYNONYMS, GENE-SYNONYMS, PRODUCT, GENE-NAME
CCU01_RS24185	EG11561			L-carnitine/gamma-butyrobetaine antiport BCCT transporter	L-carnitine:gamma-butyrobetaine antiporter	GO-TERMS, REACTIONS, PRODUCT-SYNONYMS, GENE-SYNONYMS, PRODUCT
CCU01_RS24190	EG11560			crotonobetainyl-CoA dehydrogenase	crotonobetainyl-CoA reductase	REACTIONS, PRODUCT-SYNONYMS, GENE-SYNONYMS, PRODUCT
CCU01_RS24195	EG11559			L-carnitine CoA-transferase	gamma-butyrobetainyl-CoA:carnitine CoA transferase	GO-TERMS, REACTIONS, PRODUCT-SYNONYMS, GENE-SYNONYMS, PRODUCT
CCU01_RS24200	EG11558			crotonobetaine/carnitine-CoA ligase	carnitine--CoA ligase	GO-TERMS, REACTIONS, PRODUCT-SYNONYMS, GENE-SYNONYMS, PRODUCT
CCU01_RS24205	EG11557	CCU01_RS24205	caiD			GO-TERMS, PRODUCT-SYNONYMS, GENE-SYNONYMS, PRODUCT, GENE-NAME
CCU01_RS24215	G6088			carnitine metabolism transcriptional regulator CaiF	DNA-binding transcriptional activator CaiF	GO-TERMS, PRODUCT-SYNONYMS, PRODUCT
CCU01_RS24220	EG10135			carbamoyl-phosphate synthase large subunit	carbamoyl phosphate synthetase subunit beta	CPLX-RXNS, GO-TERMS, COMPLEXES, PRODUCT-SYNONYMS, GENE-SYNONYMS, PRODUCT
CCU01_RS24225	EG10134	CCU01_RS24225	carA	carbamoyl-phosphate synthase small subunit	carbamoyl phosphate synthetase subunit alpha	GO-TERMS, PRODUCT-SYNONYMS, GENE-SYNONYMS, PRODUCT, GENE-NAME
CCU01_RS24230	EG10206					GO-TERMS, PRODUCT-SYNONYMS
CCU01_RS24235	EG11082					GO-TERMS, REACTIONS, PRODUCT-SYNONYMS, GENE-SYNONYMS
CCU01_RS24240	EG11081			4-hydroxy-3-methylbut-2-enyl diphosphate reductase	1-hydroxy-2-methyl-2-(E)-butenyl 4-diphosphate reductase	GO-TERMS, REACTIONS, PRODUCT-SYNONYMS, GENE-SYNONYMS, PRODUCT
CCU01_RS24245	EG11080			FKBP-type peptidyl-prolyl cis-trans isomerase	peptidyl-prolyl cis-trans isomerase FkpB	GO-TERMS, REACTIONS, PRODUCT-SYNONYMS, GENE-SYNONYMS, PRODUCT
CCU01_RS24250	EG10548	CCU01_RS24250	lspA			GO-TERMS, REACTIONS, PRODUCT-SYNONYMS, GENE-SYNONYMS, GENE-NAME
CCU01_RS24255	EG10492					GO-TERMS, REACTIONS, PRODUCT-SYNONYMS, GENE-SYNONYMS, PRODUCT
CCU01_RS24260	EG11079			bifunctional riboflavin kinase/FAD synthetase	bifunctional riboflavin kinase / FMN adenylyltransferase	GO-TERMS, REACTIONS, PRODUCT-SYNONYMS, GENE-SYNONYMS, PRODUCT
CCU01_RS24300	EG11078			transcriptional activator NhaR	DNA-binding transcriptional activator NhaR	GO-TERMS, PRODUCT-SYNONYMS, GENE-SYNONYMS, PRODUCT
CCU01_RS24305	EG10652			Na+/H+ antiporter NhaA	Na+:H+ antiporter NhaA	GO-TERMS, REACTIONS, PRODUCT-SYNONYMS, GENE-SYNONYMS, PRODUCT
CCU01_RS24315	EG10240			molecular chaperone DnaJ	chaperone protein DnaJ	GO-TERMS, REACTIONS, PRODUCT-SYNONYMS, GENE-SYNONYMS, PRODUCT
CCU01_RS24320	EG10241			molecular chaperone DnaK	chaperone protein DnaK	GO-TERMS, PRODUCT-SYNONYMS, GENE-SYNONYMS, PRODUCT
CCU01_RS24335	EG11512			acetate uptake transporter	acetate/succinate:H+ symporter	GO-TERMS, REACTIONS, PRODUCT-SYNONYMS, GENE-SYNONYMS, PRODUCT
CCU01_RS24340	EG11511	CCU01_RS24340	mog			GO-TERMS, PRODUCT-SYNONYMS, GENE-SYNONYMS, GENE-NAME
CCU01_RS24345	EG11556	tal	talB	transaldolase	transaldolase B	GO-TERMS, PRODUCT-SYNONYMS, GENE-SYNONYMS, PRODUCT, GENE-NAME
CCU01_RS24355	EG10011			peroxide stress protein YaaA	peroxide stress resistance protein YaaA	GO-TERMS, PRODUCT-SYNONYMS, PRODUCT
CCU01_RS24365	EG11000					GO-TERMS, PRODUCT-SYNONYMS, PRODUCT
CCU01_RS24370	EG10999					GO-TERMS, REACTIONS, PRODUCT-SYNONYMS
CCU01_RS24375	EG10998			bifunctional aspartate kinase/homoserine dehydrogenase I	fused aspartate kinase/homoserine dehydrogenase 1	GO-TERMS, REACTIONS, PRODUCT-SYNONYMS, GENE-SYNONYMS, PRODUCT
CCU01_RS24380	EG11277					GO-TERMS, PRODUCT-SYNONYMS, PRODUCT
CCU01_RS24395	EG10061			two-component system response regulator ArcA	DNA-binding transcriptional dual regulator ArcA	GO-TERMS, PRODUCT-SYNONYMS, GENE-SYNONYMS, PRODUCT
CCU01_RS24405	EG10730			two-component system sensor histidine kinase CreC	sensory histidine kinase CreC	GO-TERMS, REACTIONS, PRODUCT-SYNONYMS, GENE-SYNONYMS, PRODUCT
CCU01_RS24410	EG11218			two-component system response regulator CreB	DNA-binding transcriptional regulator CreB	GO-TERMS, PRODUCT-SYNONYMS, GENE-SYNONYMS, PRODUCT
CCU01_RS24420	EG11366	robA	rob	MDR efflux pump AcrAB transcriptional activator RobA	DNA-binding transcriptional dual regulator Rob	GO-TERMS, PRODUCT-SYNONYMS, GENE-SYNONYMS, PRODUCT, GENE-NAME
CCU01_RS24430	EG12600			non-canonical purine NTP phosphatase	ITPase/XTPase	GO-TERMS, REACTIONS, PRODUCT-SYNONYMS, PRODUCT
CCU01_RS24435	EG11029			trp operon repressor	DNA-binding transcriptional repressor TrpR	GO-TERMS, PRODUCT-SYNONYMS, GENE-SYNONYMS, PRODUCT
CCU01_RS24440	EG10950	sltY	slt	murein transglycosylase	soluble lytic murein transglycosylase	GO-TERMS, REACTIONS, PRODUCT-SYNONYMS, GENE-SYNONYMS, PRODUCT, GENE-NAME
CCU01_RS24445	EG12343					GO-TERMS, PRODUCT-SYNONYMS, GENE-SYNONYMS
CCU01_RS24480	EG11335			multifunctional transcriptional regulator/nicotinamide-nucleotide adenylyltransferase/ribosylnicotinamide kinase NadR	DNA-binding transcriptional repressor/NMN adenylyltransferase NadR	GO-TERMS, REACTIONS, PRODUCT-SYNONYMS, GENE-SYNONYMS, PRODUCT
CCU01_RS24485	EG11296			DNA repair protein RadA	DNA recombination protein	GO-TERMS, PRODUCT-SYNONYMS, GENE-SYNONYMS, PRODUCT
CCU01_RS24490	EG10945	CCU01_RS24490	serB			GO-TERMS, REACTIONS, PRODUCT-SYNONYMS, PRODUCT, GENE-NAME
CCU01_RS24500	EG11796			lipoate--protein ligase LplA	lipoate--protein ligase A	GO-TERMS, REACTIONS, PRODUCT-SYNONYMS, GENE-SYNONYMS, PRODUCT
CCU01_RS24510	EG10222			purine-nucleoside phosphorylase	purine nucleoside phosphorylase	GO-TERMS, REACTIONS, PRODUCT-SYNONYMS, GENE-SYNONYMS, PRODUCT
CCU01_RS24515	EG10220					GO-TERMS, REACTIONS, PRODUCT-SYNONYMS, GENE-SYNONYMS
CCU01_RS24520	EG10219					GO-TERMS, REACTIONS, PRODUCT-SYNONYMS, GENE-SYNONYMS
CCU01_RS24525	EG10221					GO-TERMS, PRODUCT-SYNONYMS, GENE-SYNONYMS, PRODUCT
CCU01_RS24555	EG11391			molecular chaperone OsmY	periplasmic chaperone OsmY	GO-TERMS, PRODUCT-SYNONYMS, GENE-SYNONYMS, PRODUCT
CCU01_RS24560	EG12114			peptide chain release factor 3	peptide chain release factor RF3	GO-TERMS, PRODUCT-SYNONYMS, GENE-SYNONYMS, PRODUCT
CCU01_RS24735	EG12115	CCU01_RS24735	yjjG	pyrimidine 5'-nucleotidase	pyrimidine 5'-nucleotidase YjjG	GO-TERMS, REACTIONS, PRODUCT-SYNONYMS, PRODUCT, GENE-NAME
CCU01_RS24740	EG10850			ribosomal-protein-alanine N-acetyltransferase	protein N-acetyltransferase RimI	GO-TERMS, REACTIONS, PRODUCT-SYNONYMS, PRODUCT
CCU01_RS24750	G7950			16S rRNA (guanine(1207)-N(2))-methyltransferase RsmC	16S rRNA m2G1207 methyltransferase	GO-TERMS, REACTIONS, PRODUCT-SYNONYMS, GENE-SYNONYMS, PRODUCT
CCU01_RS24775	G7949			siderophore-iron reductase FhuF	hydroxamate siderophore iron reductase	GO-TERMS, PRODUCT-SYNONYMS, GENE-SYNONYMS, PRODUCT
CCU01_RS24780	G7948			DNA-binding transcriptional activator BglJ	DNA-binding transcriptional regulator BglJ	GO-TERMS, COMPLEXES, PRODUCT-SYNONYMS, GENE-SYNONYMS, PRODUCT
CCU01_RS24785	G7947	CCU01_RS24785	yjjQ	response regulator transcription factor	DNA-binding transcriptional repressor YjjQ	GO-TERMS, PRODUCT-SYNONYMS, PRODUCT, GENE-NAME
CCU01_RS24800	EG10244					GO-TERMS, PRODUCT-SYNONYMS
CCU01_RS24805	EG10237					GO-TERMS, PRODUCT-SYNONYMS, GENE-SYNONYMS
CCU01_RS24815	EG12591			phosphatidylglycerol--membrane-oligosaccharide glycerophosphotransferase	phosphoglycerol transferase I	GO-TERMS, REACTIONS, PRODUCT-SYNONYMS, GENE-SYNONYMS, PRODUCT
CCU01_RS24820	G7945	CCU01_RS24820	lgoD	zinc-binding alcohol dehydrogenase family protein	L-galactonate oxidoreductase	GO-TERMS, REACTIONS, PRODUCT-SYNONYMS, GENE-SYNONYMS, PRODUCT, GENE-NAME
CCU01_RS24825	G7944	CCU01_RS24825	lgoR	GntR family transcriptional regulator	putative DNA-binding transcriptional regulator LgoR	GO-TERMS, PRODUCT-SYNONYMS, GENE-SYNONYMS, PRODUCT, GENE-NAME
CCU01_RS24835	EG12283	CCU01_RS24835	yiaO	DctP family TRAP transporter solute-binding subunit	2,3-diketo-L-gulonate:Na+ symporter - periplasmic binding protein	CPLX-RXNS, GO-TERMS, COMPLEXES, REACTIONS, PRODUCT-SYNONYMS, PRODUCT, GENE-NAME
CCU01_RS24845	EG12282	CCU01_RS24845	yiaN	TRAP transporter large permease	2,3-diketo-L-gulonate:Na+ symporter - membrane subunit	GO-TERMS, PRODUCT-SYNONYMS, PRODUCT, GENE-NAME
CCU01_RS24850	EG11034	CCU01_RS24850	tsr	methyl-accepting chemotaxis protein	methyl-accepting chemotaxis protein Tsr	GO-TERMS, COMPLEXES, PRODUCT-SYNONYMS, GENE-SYNONYMS, PRODUCT, GENE-NAME
CCU01_RS24910	G7942			pyruvate/proton symporter BtsT	pyruvate:H+ symporter	GO-TERMS, REACTIONS, PRODUCT-SYNONYMS, GENE-SYNONYMS, PRODUCT
CCU01_RS24920	EG10021	CCU01_RS24920	yjiA	GTPase	P-loop guanosine triphosphatase YjiA	GO-TERMS, PRODUCT-SYNONYMS, PRODUCT, GENE-NAME
CCU01_RS24945	EG12576			multidrug efflux MFS transporter MdtM	multidrug efflux pump / bile salt:H+ antiporter / Na+:H+ antiporter / K+:H+ antiporter	GO-TERMS, REACTIONS, PRODUCT-SYNONYMS, GENE-SYNONYMS, PRODUCT
CCU01_RS24995	G7928					GO-TERMS, PRODUCT-SYNONYMS, GENE-SYNONYMS
CCU01_RS25010	G7925			beta-aspartyl-peptidase	isoaspartyl dipeptidase	GO-TERMS, REACTIONS, PRODUCT-SYNONYMS, GENE-SYNONYMS, PRODUCT
CCU01_RS25015	G7924			hypochlorite stress DNA-binding transcriptional regulator HypT	DNA-binding transcriptional dual regulator HypT	GO-TERMS, PRODUCT-SYNONYMS, GENE-SYNONYMS, PRODUCT
CCU01_RS25020	G7923			anti-adapter protein IraD	anti-adaptor protein IraD, inhibitor of sigmaS proteolysis	GO-TERMS, PRODUCT-SYNONYMS, GENE-SYNONYMS, PRODUCT
CCU01_RS25035	EG20249			Uxu operon transcriptional regulator	DNA-binding transcriptional repressor UxuR	GO-TERMS, PRODUCT-SYNONYMS, PRODUCT
CCU01_RS25040	EG20248	CCU01_RS25040	uxuB	fructuronate reductase	D-mannonate oxidoreductase	GO-TERMS, REACTIONS, PRODUCT-SYNONYMS, PRODUCT, GENE-NAME
CCU01_RS25045	EG11066			mannonate dehydratase	D-mannonate dehydratase	GO-TERMS, REACTIONS, PRODUCT-SYNONYMS, PRODUCT
CCU01_RS25050	EG12563			gluconate permease GntP	fructuronate transporter	GO-TERMS, REACTIONS, PRODUCT-SYNONYMS, GENE-SYNONYMS, PRODUCT
CCU01_RS25055	EG10315			type 1 fimbriae D-mannose specific adhesin FimH	type 1 fimbriae D-mannose specific adhesin	GO-TERMS, PRODUCT-SYNONYMS, GENE-SYNONYMS, PRODUCT
CCU01_RS25060	EG10314					GO-TERMS, COMPLEXES, PRODUCT-SYNONYMS
CCU01_RS25065	EG10313					GO-TERMS, PRODUCT-SYNONYMS
CCU01_RS25075	EG10310			type 1 fimbriae chaperone FimC	type 1 fimbriae periplasmic chaperone	GO-TERMS, PRODUCT-SYNONYMS, GENE-SYNONYMS, PRODUCT
CCU01_RS25085	EG10308			type-1 fimbrial protein subunit A	type 1 fimbriae major subunit	GO-TERMS, PRODUCT-SYNONYMS, GENE-SYNONYMS, PRODUCT
CCU01_RS25090	EG10312			type 1 fimbriae regulatory protein FimE	regulator for fimA	GO-TERMS, PRODUCT-SYNONYMS, GENE-SYNONYMS, PRODUCT
CCU01_RS25095	EG10309			type 1 fimbriae regulatory protein FimB	regulator for fimA	GO-TERMS, PRODUCT-SYNONYMS, GENE-SYNONYMS, PRODUCT
CCU01_RS25100	G7921	CCU01_RS25100	nanC	N-acetylneuraminic acid outer membrane channel protein NanC	N-acetylneuraminic acid outer membrane channel	GO-TERMS, REACTIONS, PRODUCT-SYNONYMS, GENE-SYNONYMS, PRODUCT, GENE-NAME
CCU01_RS25105	G7920	CCU01_RS25105	nanM	YjhT family mutarotase	N-acetylneuraminate mutarotase	GO-TERMS, REACTIONS, PRODUCT-SYNONYMS, GENE-SYNONYMS, PRODUCT, GENE-NAME
CCU01_RS25110	G7919	CCU01_RS25110	nanS	9-O-acetyl-N-acetylneuraminic acid deacetylase	N-acetyl-9-O-acetylneuraminate esterase	GO-TERMS, REACTIONS, PRODUCT-SYNONYMS, GENE-SYNONYMS, PRODUCT, GENE-NAME
CCU01_RS25215	EG11436					GO-TERMS, REACTIONS, PRODUCT-SYNONYMS, GENE-SYNONYMS
CCU01_RS25225	G7889			LPS export ABC transporter permease LptG	lipopolysaccharide transport system protein LptG	GO-TERMS, COMPLEXES, PRODUCT-SYNONYMS, GENE-SYNONYMS, PRODUCT
CCU01_RS25230	G7888			LPS export ABC transporter permease LptF	lipopolysaccharide transport system protein LptF	GO-TERMS, PRODUCT-SYNONYMS, GENE-SYNONYMS, PRODUCT
CCU01_RS25235	EG10694			leucyl aminopeptidase	aminopeptidase A/I	GO-TERMS, REACTIONS, PRODUCT-SYNONYMS, GENE-SYNONYMS, PRODUCT
CCU01_RS25245	EG11067					GO-TERMS, REACTIONS, PRODUCT-SYNONYMS, GENE-SYNONYMS, PRODUCT
CCU01_RS25260	G7885			ribonuclease E inhibitor RraB	ribonuclease E inhibitor protein B	GO-TERMS, PRODUCT-SYNONYMS, GENE-SYNONYMS, PRODUCT
CCU01_RS25265	EG10069	argF	argI	ornithine carbamoyltransferase	ornithine carbamoyltransferase ArgI	GO-TERMS, PRODUCT-SYNONYMS, PRODUCT, GENE-NAME
CCU01_RS25275	G7883	CCU01_RS25275	tabA	DUF386 domain-containing protein	DUF386 domain-containing toxin-antitoxin biofilm protein TabA	GO-TERMS, PRODUCT-SYNONYMS, GENE-SYNONYMS, PRODUCT, GENE-NAME
CCU01_RS25280	G7882	CCU01_RS25280	bdcR	TetR/AcrR family transcriptional regulator	putative transcriptional regulator BdcR	GO-TERMS, PRODUCT-SYNONYMS, GENE-SYNONYMS, PRODUCT, GENE-NAME
CCU01_RS25285	G7880			SDR family oxidoreductase	c-di-GMP-binding biofilm dispersal mediator protein	GO-TERMS, PRODUCT-SYNONYMS, GENE-SYNONYMS, PRODUCT
CCU01_RS25295	EG11279	CCU01_RS25295	pyrL	pyr operon leader peptide	pyrBI operon leader peptide	GO-TERMS, PRODUCT-SYNONYMS, GENE-SYNONYMS, PRODUCT, GENE-NAME
CCU01_RS25300	EG10805			aspartate carbamoyltransferase	aspartate carbamoyltransferase catalytic subunit	CPLX-RXNS, GO-TERMS, COMPLEXES, REACTIONS, PRODUCT-SYNONYMS, PRODUCT
CCU01_RS25305	EG10811			aspartate carbamoyltransferase regulatory subunit	aspartate carbamoyltransferase, PyrI subunit	GO-TERMS, REACTIONS, PRODUCT-SYNONYMS, PRODUCT
CCU01_RS25320	G0-10689			mgtA regulatory leader peptide MgtL	leader peptide MgtL	GO-TERMS, PRODUCT-SYNONYMS, PRODUCT
CCU01_RS25325	EG12202			HTH-type transcriptional regulator TreR	DNA-binding transcriptional repressor TreR	GO-TERMS, PRODUCT-SYNONYMS, PRODUCT
CCU01_RS25335	EG11417					GO-TERMS, COMPLEXES, REACTIONS, PRODUCT-SYNONYMS
CCU01_RS25340	G812			anaerobic ribonucleoside-triphosphate reductase-activating protein	anaerobic ribonucleoside-triphosphate reductase activating protein	GO-TERMS, REACTIONS, PRODUCT-SYNONYMS, GENE-SYNONYMS, PRODUCT
CCU01_RS25360	EG10741	pmbA	tldE	metalloprotease PmbA	metalloprotease subunit TldE	GO-TERMS, REACTIONS, PRODUCT-SYNONYMS, GENE-SYNONYMS, PRODUCT, GENE-NAME
CCU01_RS25370	EG12440			UDP-N-acetylmuramate:L-alanyl-gamma-D-glutamyl- meso-diaminopimelate ligase	UDP-N-acetylmuramate--L-alanyl-gamma-D-glutamyl-meso-2,6-diaminoheptanedioate ligase	GO-TERMS, REACTIONS, PRODUCT-SYNONYMS, GENE-SYNONYMS, PRODUCT
CCU01_RS25375	EG10283	CCU01_RS25375	fbp	class 1 fructose-bisphosphatase	fructose-1,6-bisphosphatase 1	GO-TERMS, REACTIONS, PRODUCT-SYNONYMS, GENE-SYNONYMS, PRODUCT, GENE-NAME
CCU01_RS25380	EG12439			sugar ABC transporter permease YjfF	galactofuranose ABC transporter putative membrane subunit YjtF	GO-TERMS, COMPLEXES, PRODUCT
CCU01_RS25385	EG12520	CCU01_RS25385	ytfT	ABC transporter permease	galactofuranose ABC transporter putative membrane subunit YtfT	CPLX-RXNS, GO-TERMS, COMPLEXES, PRODUCT, GENE-NAME
CCU01_RS25390	EG12518	CCU01_RS25390	ytfR	sugar ABC transporter ATP-binding protein	galactofuranose ABC transporter putative ATP binding subunit	PRODUCT-SYNONYMS, GENE-SYNONYMS, PRODUCT, GENE-NAME
CCU01_RS25395	EG12517			galactofuranose ABC transporter substrate-binding protein YtfQ	galactofuranose ABC transporter periplasmic binding protein	GO-TERMS, PRODUCT
CCU01_RS25400	EG10755	CCU01_RS25400	ppa	inorganic diphosphatase	inorganic pyrophosphatase	GO-TERMS, REACTIONS, PRODUCT-SYNONYMS, PRODUCT, GENE-NAME
CCU01_RS25405	EG12096					GO-TERMS, COMPLEXES, REACTIONS, PRODUCT-SYNONYMS, GENE-SYNONYMS
CCU01_RS25420	G7875			autotransporter assembly complex protein TamB	translocation and assembly module subunit TamB	GO-TERMS, PRODUCT-SYNONYMS, GENE-SYNONYMS, PRODUCT
CCU01_RS25425	G7874			autotransporter assembly complex protein TamA	translocation and assembly module subunit TamA	GO-TERMS, COMPLEXES, PRODUCT-SYNONYMS, GENE-SYNONYMS, PRODUCT
CCU01_RS25430	EG11433			peptide-methionine (S)-S-oxide reductase MsrA	methionine sulfoxide reductase A	GO-TERMS, REACTIONS, PRODUCT-SYNONYMS, GENE-SYNONYMS, PRODUCT
CCU01_RS25455	EG10043			3'(2'),5'-bisphosphate nucleotidase CysQ	3'(2'),5'-bisphosphate nucleotidase	GO-TERMS, REACTIONS, PRODUCT-SYNONYMS, GENE-SYNONYMS, PRODUCT
CCU01_RS25460	EG10160			2',3'-cyclic-nucleotide 2'-phosphodiesterase	2'3' cyclic nucleotide phosphodiesterase/3' nucleotidase	GO-TERMS, REACTIONS, PRODUCT-SYNONYMS, PRODUCT
CCU01_RS25470	G7868					GO-TERMS, PRODUCT-SYNONYMS, GENE-SYNONYMS
CCU01_RS25480	G7866					GO-TERMS, PRODUCT-SYNONYMS, GENE-SYNONYMS
CCU01_RS25485	EG12504			D-serine/D-alanine/glycine transporter	D-serine/alanine/glycine/:H+symporter	GO-TERMS, REACTIONS, PRODUCT-SYNONYMS, GENE-SYNONYMS, PRODUCT
CCU01_RS25540	EG10764					GO-TERMS, PRODUCT-SYNONYMS
CCU01_RS25555	G7860	CCU01_RS25555	ulaF	L-ribulose-5-phosphate 4-epimerase	L-ribulose-5-phosphate 4-epimerase UlaF	GO-TERMS, PRODUCT-SYNONYMS, GENE-SYNONYMS, PRODUCT, GENE-NAME
CCU01_RS25560	G7859	CCU01_RS25560	ulaE	L-ribulose-5-phosphate 3-epimerase	L-ribulose-5-phosphate 3-epimerase UlaE	GO-TERMS, PRODUCT-SYNONYMS, GENE-SYNONYMS, PRODUCT, GENE-NAME
CCU01_RS25565	G7858					GO-TERMS, REACTIONS, PRODUCT-SYNONYMS, GENE-SYNONYMS
CCU01_RS25570	EG12495			PTS ascorbate transporter subunit IIA	L-ascorbate specific PTS enzyme IIA component	GO-TERMS, PRODUCT-SYNONYMS, GENE-SYNONYMS, PRODUCT
CCU01_RS25575	EG12494			PTS ascorbate transporter subunit IIB	L-ascorbate specific PTS enzyme IIB component	GO-TERMS, PRODUCT-SYNONYMS, GENE-SYNONYMS, PRODUCT
CCU01_RS25580	G7856			PTS ascorbate transporter subunit IIC	L-ascorbate specific PTS enzyme IIC component	CPLX-RXNS, GO-TERMS, COMPLEXES, PRODUCT-SYNONYMS, GENE-SYNONYMS, PRODUCT
CCU01_RS25585	G7855			L-ascorbate 6-phosphate lactonase	L-ascorbate-6-phosphate lactonase	GO-TERMS, REACTIONS, PRODUCT-SYNONYMS, GENE-SYNONYMS, PRODUCT
CCU01_RS25590	G7854			HTH-type transcriptional regulator UlaR	DNA-binding transcriptional repressor UlaR	GO-TERMS, PRODUCT-SYNONYMS, GENE-SYNONYMS, PRODUCT
CCU01_RS25595	G7853	CCU01_RS25595	yjfP	esterase	carboxylesterase	GO-TERMS, REACTIONS, PRODUCT-SYNONYMS, PRODUCT, GENE-NAME
CCU01_RS25600	G7852			biofilm peroxide resistance protein BsmA	DUF1471 domain-containing putative lipoprotein BsmA	GO-TERMS, PRODUCT-SYNONYMS, GENE-SYNONYMS, PRODUCT
CCU01_RS25605	G7851					GO-TERMS, PRODUCT-SYNONYMS
CCU01_RS25610	EG11811	CCU01_RS25610	aidB	isovaleryl-CoA dehydrogenase	putative acyl-CoA dehydrogenase AidB	GO-TERMS, PRODUCT-SYNONYMS, PRODUCT, GENE-NAME
CCU01_RS25645	G7845			23S rRNA (guanosine(2251)-2'-O)-methyltransferase RlmB	23S rRNA 2'-O-ribose G2251 methyltransferase	GO-TERMS, REACTIONS, PRODUCT-SYNONYMS, GENE-SYNONYMS, PRODUCT
CCU01_RS25650	EG11259	CCU01_RS25650	rnr	ribonuclease R	RNase R	GO-TERMS, REACTIONS, PRODUCT-SYNONYMS, GENE-SYNONYMS, PRODUCT, GENE-NAME
CCU01_RS25655	EG11212	CCU01_RS25655	nsrR	HTH-type transcriptional repressor NsrR	DNA-binding transcriptional repressor NsrR	GO-TERMS, PRODUCT-SYNONYMS, GENE-SYNONYMS, PRODUCT, GENE-NAME
CCU01_RS25660	EG10790			adenylosuccinate synthase	adenylosuccinate synthetase	GO-TERMS, REACTIONS, PRODUCT-SYNONYMS, GENE-SYNONYMS, PRODUCT
CCU01_RS25670	EG10435			protease modulator HflC	regulator of FtsH protease	GO-TERMS, PRODUCT-SYNONYMS, GENE-SYNONYMS, PRODUCT
CCU01_RS25675	EG10436			FtsH protease activity modulator HflK	regulator of FtsH protease	GO-TERMS, COMPLEXES, PRODUCT-SYNONYMS, GENE-SYNONYMS, PRODUCT
CCU01_RS25680	EG10437			GTPase HflX	ribosome rescue factor HflX	GO-TERMS, REACTIONS, PRODUCT-SYNONYMS, GENE-SYNONYMS, PRODUCT
CCU01_RS25685	EG10438			RNA chaperone Hfq	RNA-binding protein Hfq	GO-TERMS, PRODUCT-SYNONYMS, PRODUCT
CCU01_RS25690	EG10595			tRNA (adenosine(37)-N6)-dimethylallyltransferase MiaA	tRNA dimethylallyltransferase	GO-TERMS, REACTIONS, PRODUCT-SYNONYMS, GENE-SYNONYMS, PRODUCT
CCU01_RS25695	EG11281			DNA mismatch repair endonuclease MutL	DNA mismatch repair protein MutL	GO-TERMS, PRODUCT-SYNONYMS, PRODUCT
CCU01_RS25700	EG11363			N-acetylmuramoyl-L-alanine amidase AmiB	N-acetylmuramoyl-L-alanine amidase B	GO-TERMS, REACTIONS, PRODUCT-SYNONYMS, GENE-SYNONYMS, PRODUCT
CCU01_RS25705	EG11757			tRNA (N6-adenosine(37)-N6)-threonylcarbamoyltransferase complex ATPase TsaE	N6-L-threonylcarbamoyladenine synthase, TsaE subunit	CPLX-RXNS, GO-TERMS, COMPLEXES, REACTIONS, PRODUCT-SYNONYMS, GENE-SYNONYMS, PRODUCT
CCU01_RS25710	EG11758	CCU01_RS25710	nnr	bifunctional ADP-dependent NAD(P)H-hydrate dehydratase/NAD(P)H-hydrate epimerase	NAD(P)HX epimerase / NAD(P)HX dehydratase	GO-TERMS, REACTIONS, PRODUCT-SYNONYMS, GENE-SYNONYMS, PRODUCT, GENE-NAME
CCU01_RS25715	G7843			tRNA epoxyqueuosine(34) reductase QueG	epoxyqueuosine reductase	GO-TERMS, REACTIONS, PRODUCT-SYNONYMS, GENE-SYNONYMS, PRODUCT
CCU01_RS25740	G7842	CCU01_RS25740	orn			GO-TERMS, PRODUCT-SYNONYMS, GENE-SYNONYMS, GENE-NAME
CCU01_RS25745	G7841			small ribosomal subunit biogenesis GTPase RsgA	ribosome small subunit-dependent GTPase A	GO-TERMS, REACTIONS, PRODUCT-SYNONYMS, GENE-SYNONYMS, PRODUCT
CCU01_RS25750	EG10775			phosphatidylserine decarboxylase	phosphatidylserine decarboxylase proenzyme	GO-TERMS, REACTIONS, PRODUCT-SYNONYMS, PRODUCT
CCU01_RS25755	G7840					GO-TERMS, PRODUCT-SYNONYMS, GENE-SYNONYMS
CCU01_RS25765	EG11211			elongation factor P--(R)-beta-lysine ligase	EF-P-lysine lysyltransferase	GO-TERMS, REACTIONS, PRODUCT-SYNONYMS, GENE-SYNONYMS, PRODUCT
CCU01_RS25770	EG10330			fumarate reductase (quinol) flavoprotein subunit	fumarate reductase flavoprotein subunit	GO-TERMS, REACTIONS, PRODUCT-SYNONYMS, PRODUCT
CCU01_RS25775	EG10331	CCU01_RS25775	frdB	succinate dehydrogenase/fumarate reductase iron-sulfur subunit	fumarate reductase iron-sulfur protein	GO-TERMS, COMPLEXES, REACTIONS, PRODUCT-SYNONYMS, PRODUCT, GENE-NAME
CCU01_RS25780	EG10332			fumarate reductase subunit FrdC	fumarate reductase membrane protein FrdC	GO-TERMS, PRODUCT-SYNONYMS, PRODUCT
CCU01_RS25785	EG10333			fumarate reductase subunit FrdD	fumarate reductase membrane protein FrdD	CPLX-RXNS, GO-TERMS, COMPLEXES, PRODUCT-SYNONYMS, PRODUCT
CCU01_RS25800	EG11616	sugE	gdx	quaternary ammonium compound efflux SMR transporter SugE	guanidinium exporter	GO-TERMS, REACTIONS, PRODUCT-SYNONYMS, GENE-SYNONYMS, PRODUCT, GENE-NAME
CCU01_RS25805	G0-9562			lipoprotein toxin entericidin B	bacteriolytic entericidin B lipoprotein	GO-TERMS, PRODUCT-SYNONYMS, GENE-SYNONYMS, PRODUCT
CCU01_RS25810	G0-41	CCU01_RS25810	ecnA	lipoprotein antitoxin entericidin A	entericidin A lipoprotein, antidote to entericidin B	GO-TERMS, PRODUCT-SYNONYMS, PRODUCT, GENE-NAME
CCU01_RS25815	EG12099			elongation factor P	protein chain elongation factor EF-P	GO-TERMS, PRODUCT-SYNONYMS, PRODUCT
CCU01_RS25820	G7836			EF-P beta-lysylation protein EpmB	lysine 2,3-aminomutase	GO-TERMS, REACTIONS, PRODUCT-SYNONYMS, GENE-SYNONYMS, PRODUCT
CCU01_RS25835	EG10599					GO-TERMS, REACTIONS, PRODUCT-SYNONYMS, GENE-SYNONYMS
CCU01_RS25840	EG10600	groES	groS	co-chaperone GroES	cochaperonin GroES	GO-TERMS, COMPLEXES, PRODUCT-SYNONYMS, GENE-SYNONYMS, PRODUCT, GENE-NAME
CCU01_RS25845	G7833			L-methionine/branched-chain amino acid transporter	L-methionine/branched chain amino acid exporter	GO-TERMS, REACTIONS, PRODUCT-SYNONYMS, PRODUCT
CCU01_RS25850	G7832			membrane protein FxsA	protein FxsA	GO-TERMS, PRODUCT-SYNONYMS, GENE-SYNONYMS, PRODUCT
CCU01_RS25855	EG10095					GO-TERMS, PRODUCT-SYNONYMS
CCU01_RS25860	EG11225	CCU01_RS25860	dcuA	anaerobic C4-dicarboxylate transporter	C4-dicarboxylate transporter DcuA	GO-TERMS, REACTIONS, PRODUCT-SYNONYMS, GENE-SYNONYMS, PRODUCT, GENE-NAME
CCU01_RS25865	EG12177			divalent cation tolerance protein CutA	copper binding protein CutA	GO-TERMS, PRODUCT-SYNONYMS, GENE-SYNONYMS, PRODUCT
CCU01_RS25870	EG12178	CCU01_RS25870	dsbD	protein-disulfide reductase DsbD	thiol-disulfide exchange protein DsbD	GO-TERMS, REACTIONS, PRODUCT-SYNONYMS, GENE-SYNONYMS, PRODUCT, GENE-NAME
CCU01_RS26090	G7080	ag43	flu	autotransporter adhesin Ag43	CP4-44 prophage; self recognizing antigen 43 (Ag43) autotransporter	GO-TERMS, PRODUCT-SYNONYMS, GENE-SYNONYMS, PRODUCT, GENE-NAME
CCU01_RS26185	EG10133	CCU01_RS26185	cadC	CadC family transcriptional regulator	DNA-binding transcriptional activator CadC	GO-TERMS, PRODUCT-SYNONYMS, PRODUCT, GENE-NAME
CCU01_RS26195	EG10132			cadaverine/lysine antiporter	lysine:cadaverine antiporter	GO-TERMS, REACTIONS, PRODUCT-SYNONYMS, PRODUCT
CCU01_RS26200	EG10131	CCU01_RS26200	cadA	lysine decarboxylase CadA	lysine decarboxylase 1	GO-TERMS, REACTIONS, PRODUCT-SYNONYMS, GENE-SYNONYMS, PRODUCT, GENE-NAME
CCU01_RS26205	EG12469			dipeptide/tripeptide permease DtpC	dipeptide/tripeptide:H+ symporter DtpC	GO-TERMS, REACTIONS, PRODUCT-SYNONYMS, GENE-SYNONYMS, PRODUCT
CCU01_RS26210	EG10553	lysS	lysU	lysine--tRNA ligase	lysine--tRNA ligase/Ap4A synthetase/Ap3A synthetase	GO-TERMS, REACTIONS, PRODUCT-SYNONYMS, PRODUCT, GENE-NAME
CCU01_RS26215	G0-10472			type V toxin-antitoxin system toxin GhoT	toxin of the GhoTS toxin-antitoxin system	GO-TERMS, PRODUCT-SYNONYMS, GENE-SYNONYMS, PRODUCT
CCU01_RS26220	G7830			type V toxin-antitoxin system endoribonuclease antitoxin GhoS	antitoxin of the GhoTS toxin-antitoxin system	GO-TERMS, REACTIONS, PRODUCT-SYNONYMS, GENE-SYNONYMS, PRODUCT
CCU01_RS26235	G7827			two-component system sensor histidine kinase DcuS	sensor histidine kinase DcuS	GO-TERMS, COMPLEXES, REACTIONS, PRODUCT-SYNONYMS, GENE-SYNONYMS, PRODUCT
CCU01_RS26240	G7826			two-component system response regulator DcuR	DNA-binding transcriptional activator DcuR	GO-TERMS, PRODUCT-SYNONYMS, GENE-SYNONYMS, PRODUCT
CCU01_RS26250	EG10006	CCU01_RS26250	dcuB	anaerobic C4-dicarboxylate transporter	anaerobic C4-dicarboxylate transporter DcuB	GO-TERMS, REACTIONS, PRODUCT-SYNONYMS, GENE-SYNONYMS, PRODUCT, GENE-NAME
CCU01_RS26255	EG10357	CCU01_RS26255	fumB	class I fumarate hydratase	fumarase B	GO-TERMS, REACTIONS, PRODUCT-SYNONYMS, PRODUCT, GENE-NAME
CCU01_RS26270	EG10578			melibiose:sodium transporter MelB	melibiose:H+/Na+/Li+ symporter	GO-TERMS, REACTIONS, PRODUCT-SYNONYMS, GENE-SYNONYMS, PRODUCT
CCU01_RS26275	EG10577					GO-TERMS, REACTIONS, PRODUCT-SYNONYMS, GENE-SYNONYMS, PRODUCT
CCU01_RS26280	EG11230			transcriptional regulator MelR	DNA-binding transcriptional dual regulator MelR	GO-TERMS, PRODUCT-SYNONYMS, PRODUCT
CCU01_RS26285	EG11501			arginine decarboxylase	arginine decarboxylase, degradative	GO-TERMS, REACTIONS, PRODUCT-SYNONYMS, GENE-SYNONYMS, PRODUCT
CCU01_RS26290	EG11966	CCU01_RS26290	adiY	helix-turn-helix domain-containing protein	DNA-binding transcriptional activator AdiY	GO-TERMS, PRODUCT-SYNONYMS, PRODUCT, GENE-NAME
CCU01_RS26295	EG12462			arginine/agmatine antiporter	arginine:agmatine antiporter	GO-TERMS, REACTIONS, PRODUCT-SYNONYMS, GENE-SYNONYMS, PRODUCT
CCU01_RS26300	EG11613					GO-TERMS, REACTIONS, PRODUCT-SYNONYMS, GENE-SYNONYMS
CCU01_RS26305	EG11615			two-component system response regulator BasR	DNA-binding transcriptional dual regulator BasR	GO-TERMS, PRODUCT-SYNONYMS, GENE-SYNONYMS, PRODUCT
CCU01_RS26310	EG11614	pmrB	basS	two-component system sensor histidine kinase PmrB	sensor histidine kinase BasS	GO-TERMS, REACTIONS, PRODUCT-SYNONYMS, GENE-SYNONYMS, PRODUCT, GENE-NAME
CCU01_RS26320	EG11612			glycine betaine/L-proline transporter ProP	osmolyte:H+ symporter ProP	GO-TERMS, REACTIONS, PRODUCT-SYNONYMS, PRODUCT
CCU01_RS26325	G7823	CCU01_RS26325	rdcB	hypothetical protein	regulator of diguanylate cyclase RdcB	GO-TERMS, PRODUCT-SYNONYMS, GENE-SYNONYMS, PRODUCT, GENE-NAME
CCU01_RS26330	EG11210	crfC	rdcA	clamp-binding protein CrfC	regulator of diguanylate cyclase RdcA	GO-TERMS, PRODUCT-SYNONYMS, GENE-SYNONYMS, PRODUCT, GENE-NAME
CCU01_RS26365	EG10716			phosphonate C-P lyase system protein PhnG	carbon-phosphorus lyase core complex subunit PhnG	GO-TERMS, REACTIONS, PRODUCT-SYNONYMS, PRODUCT
CCU01_RS26370	EG10717			phosphonate C-P lyase system protein PhnH	carbon-phosphorus lyase core complex subunit PhnH	GO-TERMS, REACTIONS, PRODUCT-SYNONYMS, PRODUCT
CCU01_RS26375	EG10718			alpha-D-ribose 1-methylphosphonate 5-triphosphate synthase subunit PhnI	carbon-phosphorus lyase core complex subunit PhnI	CPLX-RXNS, GO-TERMS, COMPLEXES, REACTIONS, PRODUCT-SYNONYMS, PRODUCT
CCU01_RS26380	EG10719			alpha-D-ribose 1-methylphosphonate 5-phosphate C-P-lyase PhnJ	carbon-phosphorus lyase core complex subunit PhnJ	GO-TERMS, REACTIONS, PRODUCT-SYNONYMS, PRODUCT
CCU01_RS26385	EG10720			phosphonate C-P lyase system protein PhnK	carbon-phosphorus lyase subunit PhnK	GO-TERMS, PRODUCT-SYNONYMS, PRODUCT
CCU01_RS26390	EG10721			phosphonate C-P lyase system protein PhnL	methylphosphonate degradation complex subunit PhnL	GO-TERMS, REACTIONS, PRODUCT-SYNONYMS, PRODUCT
CCU01_RS26400	EG10723			ribose 1,5-bisphosphokinase	ribose 1,5-bisphosphate phosphokinase	GO-TERMS, REACTIONS, PRODUCT-SYNONYMS, PRODUCT
CCU01_RS26405	EG10724					GO-TERMS, REACTIONS, PRODUCT-SYNONYMS, PRODUCT
CCU01_RS26410	EG10725			phosphonate metabolism protein PhnP	5-phospho-alpha-D-ribosyl 1,2-cyclic phosphate phosphodiesterase	GO-TERMS, PRODUCT-SYNONYMS, PRODUCT
CCU01_RS26470	EG11955			alkyl sulfatase YjcS	linear primary-alkylsulfatase	GO-TERMS, REACTIONS, PRODUCT-SYNONYMS, PRODUCT
CCU01_RS26480	EG11954			multidrug efflux transporter periplasmic adaptor subunit MdtN	putative multidrug efflux pump membrane fusion protein	GO-TERMS, PRODUCT-SYNONYMS, GENE-SYNONYMS, PRODUCT
CCU01_RS26485	EG11953			multidrug efflux transporter permease subunit MdtO	putative multidrug efflux pump subunit MdtO	CPLX-RXNS, GO-TERMS, COMPLEXES, PRODUCT-SYNONYMS, GENE-SYNONYMS, PRODUCT
CCU01_RS26490	EG11952			multidrug efflux transporter outer membrane subunit MdtP	putative multidrug efflux pump outer membrane channel	GO-TERMS, PRODUCT-SYNONYMS, GENE-SYNONYMS, PRODUCT
CCU01_RS26495	EG10285	CCU01_RS26495	fdhF	formate dehydrogenase subunit alpha	formate dehydrogenase H	CPLX-RXNS, GO-TERMS, COMPLEXES, REACTIONS, PRODUCT-SYNONYMS, GENE-SYNONYMS, PRODUCT, GENE-NAME
CCU01_RS26505	EG10405			glutamate/aspartate:proton symporter GltP	glutamate/aspartate : H+ symporter GltP	GO-TERMS, REACTIONS, PRODUCT-SYNONYMS, PRODUCT
CCU01_RS26510	EG11950			heme lyase NrfEFG subunit NrfG	putative formate-dependent nitrite reductase complex subunit NrfG	GO-TERMS, PRODUCT-SYNONYMS, GENE-SYNONYMS, PRODUCT
CCU01_RS26515	EG11949			heme lyase NrfEFG subunit NrfF	putative formate-dependent nitrite reductase complex subunit NrfF	GO-TERMS, PRODUCT-SYNONYMS, GENE-SYNONYMS, PRODUCT
CCU01_RS26520	EG11948	CCU01_RS26520	nrfE	heme lyase CcmF/NrfE family subunit	putative cytochrome c-type biogenesis protein NrfE	GO-TERMS, PRODUCT-SYNONYMS, GENE-SYNONYMS, PRODUCT, GENE-NAME
CCU01_RS26540	EG11781			ammonia-forming nitrite reductase cytochrome c552 subunit	cytochrome c552 nitrite reductase	GO-TERMS, COMPLEXES, REACTIONS, PRODUCT-SYNONYMS, PRODUCT
CCU01_RS26545	EG11448			acetate--CoA ligase	acetyl-CoA synthetase (AMP-forming)	GO-TERMS, REACTIONS, PRODUCT-SYNONYMS, GENE-SYNONYMS, PRODUCT
CCU01_RS26555	EG11942			cation/acetate symporter ActP	acetate/glycolate:cation symporter	GO-TERMS, REACTIONS, PRODUCT-SYNONYMS, GENE-SYNONYMS, PRODUCT
CCU01_RS26570	EG11939	CCU01_RS26570	ghxP	NCS2 family permease	guanine/hypoxanthine transporter GhxP	GO-TERMS, REACTIONS, PRODUCT-SYNONYMS, GENE-SYNONYMS, PRODUCT, GENE-NAME
CCU01_RS26575	EG10957			redox-sensitive transcriptional activator SoxR	DNA-binding transcriptional dual regulator SoxR	GO-TERMS, PRODUCT-SYNONYMS, GENE-SYNONYMS, PRODUCT
CCU01_RS26580	EG10958			superoxide response transcriptional regulator SoxS	DNA-binding transcriptional dual regulator SoxS	GO-TERMS, PRODUCT-SYNONYMS, PRODUCT
CCU01_RS26585	EG11938					GO-TERMS, REACTIONS, PRODUCT-SYNONYMS, GENE-SYNONYMS
CCU01_RS26595	EG10976	CCU01_RS26595	ssb	single-stranded DNA-binding protein SSB1	ssDNA-binding protein	GO-TERMS, PRODUCT-SYNONYMS, GENE-SYNONYMS, PRODUCT, GENE-NAME
CCU01_RS26600	EG11061			excinuclease ABC subunit UvrA	excision nuclease subunit A	GO-TERMS, REACTIONS, PRODUCT-SYNONYMS, GENE-SYNONYMS, PRODUCT
CCU01_RS26615	EG11934	CCU01_RS26615	aphA	class B acid phosphatase	acid phosphatase / phosphotransferase	GO-TERMS, REACTIONS, PRODUCT-SYNONYMS, GENE-SYNONYMS, PRODUCT, GENE-NAME
CCU01_RS26625	EG11040	CCU01_RS26625	tyrB	aromatic amino acid transaminase	tyrosine aminotransferase	GO-TERMS, REACTIONS, PRODUCT-SYNONYMS, PRODUCT, GENE-NAME
CCU01_RS26630	EG10001			alanine racemase	alanine racemase 1	GO-TERMS, PRODUCT-SYNONYMS, GENE-SYNONYMS, PRODUCT
CCU01_RS26635	EG10236	CCU01_RS26635	dnaB	replicative DNA helicase DnaB	replicative DNA helicase	GO-TERMS, REACTIONS, PRODUCT-SYNONYMS, GENE-SYNONYMS, PRODUCT, GENE-NAME
CCU01_RS26650	EG11932			tRNA dihydrouridine(20/20a) synthase DusA	tRNA-dihydrouridine synthase A	GO-TERMS, REACTIONS, PRODUCT-SYNONYMS, GENE-SYNONYMS, PRODUCT
CCU01_RS27015	EG11929			zinc uptake transcriptional repressor Zur	DNA-binding transcriptional repressor Zur	GO-TERMS, PRODUCT-SYNONYMS, GENE-SYNONYMS, PRODUCT
CCU01_RS27030	EG10533			repressor LexA	DNA-binding transcriptional repressor LexA	GO-TERMS, REACTIONS, PRODUCT-SYNONYMS, GENE-SYNONYMS, PRODUCT
CCU01_RS27035	EG10224	CCU01_RS27035	dgkA			GO-TERMS, REACTIONS, PRODUCT-SYNONYMS, GENE-NAME
CCU01_RS27040	EG10740	CCU01_RS27040	plsB			GO-TERMS, REACTIONS, PRODUCT-SYNONYMS, PRODUCT, GENE-NAME
CCU01_RS27045	EG11370	CCU01_RS27045	ubiA			GO-TERMS, PRODUCT-SYNONYMS, GENE-SYNONYMS, PRODUCT, GENE-NAME
CCU01_RS27050	EG11369					GO-TERMS, REACTIONS, PRODUCT-SYNONYMS, PRODUCT
CCU01_RS27065	EG10528			maltoporin LamB	maltose outer membrane channel / phage lambda receptor protein	GO-TERMS, REACTIONS, PRODUCT-SYNONYMS, GENE-SYNONYMS, PRODUCT
CCU01_RS27070	EG10558			maltose/maltodextrin ABC transporter ATP-binding protein MalK	maltose ABC transporter ATP binding subunit	CPLX-RXNS, GO-TERMS, COMPLEXES, PRODUCT-SYNONYMS, GENE-SYNONYMS, PRODUCT
CCU01_RS27080	EG10554			maltose/maltodextrin ABC transporter substrate-binding protein MalE	maltose ABC transporter periplasmic binding protein	GO-TERMS, PRODUCT-SYNONYMS, PRODUCT
CCU01_RS27085	EG10555			maltose ABC transporter permease MalF	maltose ABC transporter membrane subunit MalF	GO-TERMS, COMPLEXES, PRODUCT
CCU01_RS27090	EG10556	CCU01_RS27090	malG	maltose ABC transporter permease MalG	maltose ABC transporter membrane subunit MalG	GO-TERMS, PRODUCT, GENE-NAME
CCU01_RS27095	EG11076			D-xylose transporter XylE	D-xylose:H+ symporter	GO-TERMS, REACTIONS, PRODUCT-SYNONYMS, PRODUCT
CCU01_RS27110	EG11926	CCU01_RS27110	yjbH	YjbH domain-containing protein	YjbH family protein	GO-TERMS, PRODUCT-SYNONYMS, PRODUCT, GENE-NAME
CCU01_RS27115	EG11925	CCU01_RS27115	yjbG	hypothetical protein	capsule biosynthesis GfcC family protein YjbG	GO-TERMS, PRODUCT-SYNONYMS, PRODUCT, GENE-NAME
CCU01_RS27120	EG11924	CCU01_RS27120	yjbF	YjbF family lipoprotein	lipoprotein YjbF	GO-TERMS, PRODUCT-SYNONYMS, PRODUCT, GENE-NAME
CCU01_RS27125	EG11923	CCU01_RS27125	yjbE	polysaccharide production threonine-rich protein	uncharacterized protein YjbE	GO-TERMS, PRODUCT-SYNONYMS, PRODUCT, GENE-NAME
CCU01_RS27130	EG10702	CCU01_RS27130	pgi			GO-TERMS, PRODUCT-SYNONYMS, GENE-NAME
CCU01_RS27140	EG10550			lysine-sensitive aspartokinase 3	aspartate kinase III	GO-TERMS, REACTIONS, PRODUCT-SYNONYMS, GENE-SYNONYMS, PRODUCT
CCU01_RS27165	EG11921			23S rRNA pseudouridine(2604) synthase RluF	23S rRNA pseudouridine2604 and tRNATyr pseudouridine35 synthase	GO-TERMS, REACTIONS, PRODUCT-SYNONYMS, GENE-SYNONYMS, PRODUCT
CCU01_RS27205	EG11920			dipeptidase PepE	peptidase E	GO-TERMS, REACTIONS, PRODUCT-SYNONYMS, PRODUCT
CCU01_RS27210	EG11919	CCU01_RS27210	yjbB	Na/Pi cotransporter family protein	putative inorganic phosphate export protein YjbB	GO-TERMS, REACTIONS, PRODUCT-SYNONYMS, PRODUCT, GENE-NAME
CCU01_RS27215	EG10587			methionine synthase	cobalamin-dependent methionine synthase	GO-TERMS, REACTIONS, PRODUCT-SYNONYMS, PRODUCT
CCU01_RS27220	EG10491			glyoxylate bypass operon transcriptional repressor IclR	DNA-binding transcriptional repressor IclR	GO-TERMS, PRODUCT-SYNONYMS, PRODUCT
CCU01_RS27230	EG10026			bifunctional isocitrate dehydrogenase kinase/phosphatase	isocitrate dehydrogenase kinase/phosphatase	GO-TERMS, REACTIONS, PRODUCT-SYNONYMS, PRODUCT
CCU01_RS27235	EG10022					GO-TERMS, PRODUCT-SYNONYMS, GENE-SYNONYMS
CCU01_RS27240	EG10023					GO-TERMS, PRODUCT-SYNONYMS, GENE-SYNONYMS, PRODUCT
CCU01_RS27245	EG10581					GO-TERMS, REACTIONS, PRODUCT-SYNONYMS, PRODUCT
CCU01_RS27250	EG11207	CCU01_RS27250	yjaB	acetyltransferase	peptidyl-lysine N-acetyltransferase YjaB	GO-TERMS, REACTIONS, PRODUCT-SYNONYMS, PRODUCT, GENE-NAME
CCU01_RS27275	EG10795			bifunctional phosphoribosylaminoimidazolecarboxamide formyltransferase/IMP cyclohydrolase	bifunctional AICAR transformylase/IMP cyclohydrolase	GO-TERMS, REACTIONS, PRODUCT-SYNONYMS, PRODUCT
CCU01_RS27280	EG10792					GO-TERMS, REACTIONS, PRODUCT-SYNONYMS, GENE-SYNONYMS, PRODUCT
CCU01_RS27285	EG10482			sigma-54-dependent response regulator transcription factor ZraR	DNA-binding transcriptional activator ZraR	GO-TERMS, PRODUCT-SYNONYMS, GENE-SYNONYMS, PRODUCT
CCU01_RS27290	EG10008			two-component system sensor histidine kinase ZraS	sensor histidine kinase ZraS	GO-TERMS, REACTIONS, PRODUCT-SYNONYMS, GENE-SYNONYMS, PRODUCT
CCU01_RS27295	EG11918			zinc resistance sensor/chaperone ZraP	signaling pathway modulator ZraP	GO-TERMS, PRODUCT-SYNONYMS, GENE-SYNONYMS, PRODUCT
CCU01_RS27305	EG10466					GO-TERMS, PRODUCT-SYNONYMS, PRODUCT
CCU01_RS27315	EG11915	CCU01_RS27315	nfi	deoxyribonuclease V	endonuclease V	GO-TERMS, REACTIONS, PRODUCT-SYNONYMS, GENE-SYNONYMS, PRODUCT, GENE-NAME
CCU01_RS27320	EG11543					GO-TERMS, REACTIONS, PRODUCT-SYNONYMS
CCU01_RS27325	EG11702			NAD(+) diphosphatase	RNA decapping hydrolase	GO-TERMS, REACTIONS, PRODUCT-SYNONYMS, GENE-SYNONYMS, PRODUCT
CCU01_RS27330	EG11738	CCU01_RS27330	rsd	sigma D regulator	regulator of sigma D	GO-TERMS, PRODUCT-SYNONYMS, GENE-SYNONYMS, PRODUCT, GENE-NAME
CCU01_RS27335	EG11585			phosphomethylpyrimidine synthase ThiC	phosphomethylpyrimidine synthase	GO-TERMS, REACTIONS, PRODUCT-SYNONYMS, PRODUCT
CCU01_RS27340	EG11586					GO-TERMS, REACTIONS, PRODUCT-SYNONYMS, GENE-SYNONYMS
CCU01_RS27345	EG11587			thiazole biosynthesis adenylyltransferase ThiF	ThiS adenylyltransferase	GO-TERMS, PRODUCT-SYNONYMS, GENE-SYNONYMS, PRODUCT
CCU01_RS27355	EG11589	CCU01_RS27355	thiG	thiazole synthase	1-deoxy-D-xylulose 5-phosphate:thiol sulfurtransferase	GO-TERMS, COMPLEXES, REACTIONS, PRODUCT-SYNONYMS, GENE-SYNONYMS, PRODUCT, GENE-NAME
CCU01_RS27360	EG11590			2-iminoacetate synthase ThiH	2-iminoacetate synthase	GO-TERMS, REACTIONS, PRODUCT-SYNONYMS, GENE-SYNONYMS, PRODUCT
CCU01_RS27370	EG10895			DNA-directed RNA polymerase subunit beta'	RNA polymerase subunit beta'	GO-TERMS, COMPLEXES, PRODUCT-SYNONYMS, GENE-SYNONYMS, PRODUCT
CCU01_RS27375	EG10894			DNA-directed RNA polymerase subunit beta	RNA polymerase subunit beta	GO-TERMS, PRODUCT-SYNONYMS, GENE-SYNONYMS, PRODUCT
CCU01_RS27400	EG10667			transcription termination/antitermination protein NusG	transcription termination factor NusG	GO-TERMS, PRODUCT-SYNONYMS, PRODUCT
CCU01_RS27405	EG10939			preprotein translocase subunit SecE	Sec translocon subunit SecE	GO-TERMS, PRODUCT-SYNONYMS, GENE-SYNONYMS, PRODUCT
CCU01_RS27435	EG10922			type I pantothenate kinase	pantothenate kinase	GO-TERMS, REACTIONS, PRODUCT-SYNONYMS, GENE-SYNONYMS, PRODUCT
CCU01_RS27440	EG10123			bifunctional biotin--[acetyl-CoA-carboxylase] ligase/biotin operon repressor BirA	DNA-binding transcriptional repressor/biotin-[acetyl-CoA-carboxylase] ligase BirA	GO-TERMS, REACTIONS, PRODUCT-SYNONYMS, GENE-SYNONYMS, PRODUCT
CCU01_RS27445	EG11205			UDP-N-acetylmuramate dehydrogenase	UDP-N-acetylenolpyruvoylglucosamine reductase	GO-TERMS, REACTIONS, PRODUCT-SYNONYMS, GENE-SYNONYMS, PRODUCT
CCU01_RS27470	EG11204					GO-TERMS, PRODUCT-SYNONYMS, GENE-SYNONYMS
CCU01_RS27475	EG10126			TonB-dependent vitamin B12 receptor BtuB	cobalamin outer membrane transporter	CPLX-RXNS, GO-TERMS, COMPLEXES, PRODUCT-SYNONYMS, GENE-SYNONYMS, PRODUCT
CCU01_RS27480	EG11022			tRNA (uridine(54)-C5)-methyltransferase TrmA	tRNA m5U54 methyltransferase	GO-TERMS, REACTIONS, PRODUCT-SYNONYMS, GENE-SYNONYMS, PRODUCT
CCU01_RS27490	EG11394			HTH-type transcriptional repressor FabR	DNA-binding transcriptional repressor FabR	GO-TERMS, PRODUCT-SYNONYMS, GENE-SYNONYMS, PRODUCT
CCU01_RS27505	EG11428	CCU01_RS27505	sthA	Si-specific NAD(P)(+) transhydrogenase	soluble pyridine nucleotide transhydrogenase	GO-TERMS, REACTIONS, PRODUCT-SYNONYMS, GENE-SYNONYMS, PRODUCT, GENE-NAME
CCU01_RS27510	EG10681			DNA-binding transcriptional regulator OxyR	DNA-binding transcriptional dual regulator OxyR	GO-TERMS, PRODUCT-SYNONYMS, GENE-SYNONYMS, PRODUCT
CCU01_RS27515	EG11223					GO-TERMS, REACTIONS, PRODUCT-SYNONYMS, PRODUCT
CCU01_RS27520	EG10064					GO-TERMS, REACTIONS, PRODUCT-SYNONYMS
CCU01_RS27525	EG10065			N-acetyl-gamma-glutamyl-phosphate reductase	N-acetylglutamylphosphate reductase	GO-TERMS, REACTIONS, PRODUCT-SYNONYMS, GENE-SYNONYMS, PRODUCT
CCU01_RS27530	EG11286					GO-TERMS, REACTIONS, PRODUCT-SYNONYMS
CCU01_RS27535	EG10756	CCU01_RS27535	ppc			GO-TERMS, PRODUCT-SYNONYMS, GENE-SYNONYMS, GENE-NAME
CCU01_RS27540	EG11914	cptA	eptC	phosphoethanolamine transferase CptA	phosphoethanolamine transferase EptC	GO-TERMS, REACTIONS, PRODUCT-SYNONYMS, GENE-SYNONYMS, PRODUCT, GENE-NAME
CCU01_RS27580	EG11905	fsa	fsaB	fructose-6-phosphate aldolase	fructose-6-phosphate aldolase 2	GO-TERMS, PRODUCT-SYNONYMS, GENE-SYNONYMS, PRODUCT, GENE-NAME
CCU01_RS27585	EG11904			bifunctional L-1,2-propanediol dehydrogenase/glycerol dehydrogenase	L-1,2-propanediol dehydrogenase / glycerol dehydrogenase	GO-TERMS, REACTIONS, PRODUCT-SYNONYMS, PRODUCT
CCU01_RS27595	EG11902			cystine transporter YijE	cystine exporter	GO-TERMS, REACTIONS, PRODUCT-SYNONYMS, PRODUCT
CCU01_RS27600	EG10511			catalase/peroxidase HPI	catalase/hydroperoxidase HPI	GO-TERMS, REACTIONS, PRODUCT-SYNONYMS, PRODUCT
CCU01_RS27605	EG10585			methylenetetrahydrofolate reductase	5,10-methylenetetrahydrofolate reductase	GO-TERMS, REACTIONS, PRODUCT-SYNONYMS, PRODUCT
CCU01_RS27615	EG10590	CCU01_RS27615	metL	bifunctional aspartate kinase/homoserine dehydrogenase II	fused aspartate kinase/homoserine dehydrogenase 2	GO-TERMS, REACTIONS, PRODUCT-SYNONYMS, GENE-SYNONYMS, PRODUCT, GENE-NAME
CCU01_RS27620	EG10582			cystathionine gamma-synthase	O-succinylhomoserine(thiol)-lyase / O-succinylhomoserine lyase	GO-TERMS, REACTIONS, PRODUCT-SYNONYMS, GENE-SYNONYMS, PRODUCT
CCU01_RS27625	EG10588			met regulon transcriptional regulator MetJ	DNA-binding transcriptional repressor MetJ	GO-TERMS, PRODUCT-SYNONYMS, PRODUCT
CCU01_RS27640	EG10763			primosomal protein N'	primosome factor N'	GO-TERMS, PRODUCT-SYNONYMS, GENE-SYNONYMS, PRODUCT
CCU01_RS27645	EG10200			DNA-binding transcriptional regulator CytR	DNA-binding transcriptional repressor CytR	GO-TERMS, PRODUCT-SYNONYMS, PRODUCT
CCU01_RS27650	EG11529					GO-TERMS, PRODUCT-SYNONYMS, GENE-SYNONYMS
CCU01_RS27655	EG11676			ATP-dependent protease subunit HslV	peptidase component of the HslVU protease	CPLX-RXNS, GO-TERMS, COMPLEXES, PRODUCT-SYNONYMS, GENE-SYNONYMS, PRODUCT
CCU01_RS27660	EG11881			HslU--HslV peptidase ATPase subunit	ATPase component of the HslVU protease	GO-TERMS, REACTIONS, PRODUCT-SYNONYMS, GENE-SYNONYMS, PRODUCT
CCU01_RS27665	EG11880			1,4-dihydroxy-2-naphthoate polyprenyltransferase	1,4-dihydroxy-2-naphthoate octaprenyltransferase	GO-TERMS, REACTIONS, PRODUCT-SYNONYMS, GENE-SYNONYMS, PRODUCT
CCU01_RS27670	EG11879			ribonuclease E activity regulator RraA	ribonuclease E inhibitor protein A	GO-TERMS, PRODUCT-SYNONYMS, GENE-SYNONYMS, PRODUCT
CCU01_RS27685	EG11878			septal ring assembly protein ZapB	cell division factor ZapB	GO-TERMS, PRODUCT-SYNONYMS, GENE-SYNONYMS, PRODUCT
CCU01_RS27690	EG10396			glycerol uptake facilitator protein GlpF	glycerol facilitator	GO-TERMS, REACTIONS, PRODUCT-SYNONYMS, PRODUCT
CCU01_RS27695	EG10398			glycerol kinase GlpK	glycerol kinase	GO-TERMS, REACTIONS, PRODUCT-SYNONYMS, PRODUCT
CCU01_RS27700	EG11517			class II fructose-bisphosphatase	fructose-1,6-bisphosphatase 2	GO-TERMS, REACTIONS, PRODUCT-SYNONYMS, PRODUCT
CCU01_RS27705	EG10628	CCU01_RS27705	fpr	ferredoxin--NADP(+) reductase	flavodoxin/ferredoxin-NADP+ reductase	GO-TERMS, REACTIONS, PRODUCT-SYNONYMS, GENE-SYNONYMS, PRODUCT, GENE-NAME
CCU01_RS27710	EG11877			universal stress protein UspD	universal stress protein D	GO-TERMS, PRODUCT-SYNONYMS, GENE-SYNONYMS, PRODUCT
CCU01_RS27730	EG11015					GO-TERMS, PRODUCT-SYNONYMS, GENE-SYNONYMS
CCU01_RS27735	EG10138	CCU01_RS27735	cdh			GO-TERMS, PRODUCT-SYNONYMS, PRODUCT, GENE-NAME
CCU01_RS27740	EG10929	CCU01_RS27740	sbp	sulfate ABC transporter substrate-binding protein	sulfate/thiosulfate ABC transporter periplasmic binding protein Sbp	CPLX-RXNS, GO-TERMS, REACTIONS, PRODUCT, GENE-NAME
CCU01_RS27745	EG10699			6-phosphofructokinase	6-phosphofructokinase 1	GO-TERMS, REACTIONS, PRODUCT-SYNONYMS, PRODUCT
CCU01_RS27750	EG11873	CCU01_RS27750	fieF	cation-efflux pump FieF	Zn2+/Fe2+/Cd2+ exporter	GO-TERMS, REACTIONS, PRODUCT-SYNONYMS, GENE-SYNONYMS, PRODUCT, GENE-NAME
CCU01_RS27755	G7119			prophage transcriptional regulator OgrK	prophage P2 late control protein OgrK	GO-TERMS, PRODUCT-SYNONYMS, PRODUCT
CCU01_RS27975	G7816			cell-envelope stress modulator CpxP	periplasmic protein CpxP	GO-TERMS, PRODUCT-SYNONYMS, GENE-SYNONYMS, PRODUCT
CCU01_RS27980	EG10020			envelope stress response regulator transcription factor CpxR	DNA-binding transcriptional dual regulator CpxR	GO-TERMS, PRODUCT-SYNONYMS, GENE-SYNONYMS, PRODUCT
CCU01_RS27985	EG10163			envelope stress sensor histidine kinase CpxA	sensor histidine kinase CpxA	GO-TERMS, REACTIONS, PRODUCT-SYNONYMS, GENE-SYNONYMS, PRODUCT
CCU01_RS27990	EG11870	CCU01_RS27990	yiiM	6-N-hydroxylaminopurine resistance protein	2-amino-6-N-hydroxylaminopurine resistance protein	GO-TERMS, PRODUCT-SYNONYMS, PRODUCT, GENE-NAME
CCU01_RS27995	EG11869			2-keto-3-deoxygluconate transporter	2-dehydro-3-deoxy-D-gluconate:H+ symporter	GO-TERMS, REACTIONS, PRODUCT-SYNONYMS, PRODUCT
CCU01_RS28000	EG10953			superoxide dismutase [Mn]	superoxide dismutase (Mn)	GO-TERMS, REACTIONS, PRODUCT-SYNONYMS, PRODUCT
CCU01_RS28005	EG11313			L-rhamnose/proton symporter RhaT	rhamnose/lyxose:H+ symporter	GO-TERMS, REACTIONS, PRODUCT-SYNONYMS, PRODUCT
CCU01_RS28015	EG10843	CCU01_RS28015	rhaS	HTH-type transcriptional activator RhaS	DNA-binding transcriptional activator RhaS	GO-TERMS, PRODUCT-SYNONYMS, GENE-SYNONYMS, PRODUCT, GENE-NAME
CCU01_RS28020	EG11868					GO-TERMS, PRODUCT-SYNONYMS, PRODUCT
CCU01_RS28025	EG11867					GO-TERMS, REACTIONS, PRODUCT-SYNONYMS
CCU01_RS28030	EG11866					GO-TERMS, PRODUCT-SYNONYMS
CCU01_RS28035	EG11865					GO-TERMS, PRODUCT-SYNONYMS, GENE-SYNONYMS
CCU01_RS28070	EG11859			formate dehydrogenase accessory sulfurtransferase FdhD	sulfurtransferase for molybdenum cofactor sulfuration	GO-TERMS, REACTIONS, PRODUCT-SYNONYMS, PRODUCT
CCU01_RS28075	EG11858	fdnG	fdoG	formate dehydrogenase-N subunit alpha	formate dehydrogenase O subunit alpha	GO-TERMS, COMPLEXES, REACTIONS, PRODUCT-SYNONYMS, PRODUCT, GENE-NAME
CCU01_RS28080	EG11857	fdxH	fdoH	formate dehydrogenase subunit beta	formate dehydrogenase O subunit beta	GO-TERMS, PRODUCT-SYNONYMS, PRODUCT, GENE-NAME
CCU01_RS28085	EG11856			formate dehydrogenase cytochrome b556 subunit	formate dehydrogenase O subunit gamma	GO-TERMS, PRODUCT-SYNONYMS, PRODUCT
CCU01_RS28090	EG10284			formate dehydrogenase accessory protein FdhE	formate dehydrogenase formation protein	GO-TERMS, PRODUCT-SYNONYMS, PRODUCT
CCU01_RS28120	EG11853	CCU01_RS28120	fabY	GNAT family N-acetyltransferase	putative fatty acid biosynthesis enzyme FabY	GO-TERMS, PRODUCT-SYNONYMS, GENE-SYNONYMS, PRODUCT, GENE-NAME
CCU01_RS28125	EG11852			D-tyrosyl-tRNA(Tyr) deacylase	D-aminoacyl-tRNA deacylase	GO-TERMS, REACTIONS, PRODUCT-SYNONYMS, GENE-SYNONYMS, PRODUCT
CCU01_RS28135	EG11850			glucose-1-phosphatase	alpha-D-glucose-1-phosphate phosphatase YihX	GO-TERMS, PRODUCT-SYNONYMS, PRODUCT
CCU01_RS28165	EG11837	typA	bipA	ribosome-dependent GTPase TypA	50S ribosomal subunit assembly factor BipA	GO-TERMS, PRODUCT-SYNONYMS, GENE-SYNONYMS, PRODUCT, GENE-NAME
CCU01_RS28170	EG10383	CCU01_RS28170	glnA	glutamate--ammonia ligase	glutamine synthetase	GO-TERMS, REACTIONS, PRODUCT-SYNONYMS, PRODUCT, GENE-NAME
CCU01_RS28175	EG10387	CCU01_RS28175	glnL	nitrogen regulation protein NR(II)	sensory histidine kinase NtrB	GO-TERMS, PRODUCT-SYNONYMS, GENE-SYNONYMS, PRODUCT, GENE-NAME
CCU01_RS28180	EG10385	CCU01_RS28180	glnG	nitrogen regulation protein NR(I)	DNA-binding transcriptional dual regulator NtrC	GO-TERMS, PRODUCT-SYNONYMS, GENE-SYNONYMS, PRODUCT, GENE-NAME
CCU01_RS28190	EG11836			oxygen-independent coproporphyrinogen III oxidase	coproporphyrinogen III dehydrogenase	GO-TERMS, REACTIONS, PRODUCT-SYNONYMS, GENE-SYNONYMS, PRODUCT
CCU01_RS28195	EG11835					GO-TERMS, PRODUCT-SYNONYMS
CCU01_RS28200	EG11203	CCU01_RS28200	yihA	YihA family ribosome biogenesis GTP-binding protein	GTP-binding protein YihA	GO-TERMS, PRODUCT-SYNONYMS, GENE-SYNONYMS, PRODUCT, GENE-NAME
CCU01_RS28205	EG10746					GO-TERMS, REACTIONS, PRODUCT-SYNONYMS, GENE-SYNONYMS
CCU01_RS28225	EG11297			thiol:disulfide interchange protein DsbA	thiol:disulfide oxidoreductase DsbA	GO-TERMS, REACTIONS, PRODUCT-SYNONYMS, GENE-SYNONYMS, PRODUCT
CCU01_RS28230	EG11831	CCU01_RS28230	srkA	serine/threonine protein kinase	stress response kinase A	GO-TERMS, PRODUCT-SYNONYMS, GENE-SYNONYMS, PRODUCT, GENE-NAME
CCU01_RS28240	EG11829			molybdenum cofactor guanylyltransferase MobA	molybdenum cofactor guanylyltransferase	GO-TERMS, REACTIONS, PRODUCT-SYNONYMS, GENE-SYNONYMS, PRODUCT
CCU01_RS28275	EG11485			menaquinone-dependent protoporphyrinogen IX dehydrogenase	protoporphyrinogen oxidase	GO-TERMS, REACTIONS, PRODUCT-SYNONYMS, GENE-SYNONYMS, PRODUCT
CCU01_RS28280	EG11021			Trk system potassium transporter TrkH	K+ transporter TrkH	GO-TERMS, REACTIONS, PRODUCT-SYNONYMS, PRODUCT
CCU01_RS28290	EG10698					GO-TERMS, PRODUCT-SYNONYMS
CCU01_RS28295	EG10279			fatty acid oxidation complex subunit alpha FadB	multifunctional enoyl-CoA hydratase, 3-hydroxyacyl-CoA epimerase, Delta3-cis- Delta2-trans-enoyl-CoA isomerase, L-3-hydroxyacyl-CoA dehydrogenase	GO-TERMS, COMPLEXES, REACTIONS, PRODUCT-SYNONYMS, GENE-SYNONYMS, PRODUCT
CCU01_RS28300	EG10278			acetyl-CoA C-acyltransferase FadA	3-ketoacyl-CoA thiolase	GO-TERMS, REACTIONS, PRODUCT-SYNONYMS, GENE-SYNONYMS, PRODUCT
CCU01_RS28305	EG10334	CCU01_RS28305	fre	NAD(P)H-flavin reductase	flavin reductase	GO-TERMS, REACTIONS, PRODUCT-SYNONYMS, GENE-SYNONYMS, PRODUCT, GENE-NAME
CCU01_RS28310	EG11396			4-hydroxy-3-polyprenylbenzoate decarboxylase	3-octaprenyl-4-hydroxybenzoate decarboxylase	GO-TERMS, REACTIONS, PRODUCT-SYNONYMS, GENE-SYNONYMS, PRODUCT
CCU01_RS28315	EG10839			transcription/translation regulatory transformer protein RfaH	transcription antiterminator RfaH	GO-TERMS, PRODUCT-SYNONYMS, GENE-SYNONYMS, PRODUCT
CCU01_RS28320	EG11481			3'-5' ssDNA/RNA exonuclease TatD	3' -> 5' ssDNA/RNA  exonuclease TatD	GO-TERMS, REACTIONS, PRODUCT-SYNONYMS, GENE-SYNONYMS, PRODUCT
CCU01_RS28325	EG11479			Sec-independent protein translocase subunit TatC	twin arginine protein translocation system - TatC protein	CPLX-RXNS, GO-TERMS, COMPLEXES, PRODUCT-SYNONYMS, GENE-SYNONYMS, PRODUCT
CCU01_RS28330	G7808	CCU01_RS28330	tatB	twin-arginine translocase subunit TatB	twin arginine protein translocation system - TatB protein	GO-TERMS, PRODUCT-SYNONYMS, GENE-SYNONYMS, PRODUCT, GENE-NAME
CCU01_RS28335	G7806			Sec-independent protein translocase subunit TatA	twin arginine protein translocation system - TatA protein	GO-TERMS, PRODUCT-SYNONYMS, GENE-SYNONYMS, PRODUCT
CCU01_RS28340	EG11476			ubiquinone biosynthesis regulatory protein kinase UbiB	ubiquinone biosynthesis protein UbiB	GO-TERMS, PRODUCT-SYNONYMS, GENE-SYNONYMS, PRODUCT
CCU01_RS28345	EG11474			ubiquinone biosynthesis protein UbiJ	ubiquinone biosynthesis accessory factor UbiJ	GO-TERMS, PRODUCT-SYNONYMS, GENE-SYNONYMS, PRODUCT
CCU01_RS28350	EG11473			bifunctional demethylmenaquinone methyltransferase/2-methoxy-6-polyprenyl-1,4-benzoquinol methylase UbiE	bifunctional 2-octaprenyl-6-methoxy-1,4-benzoquinol methylase and demethylmenaquinone methyltransferase	GO-TERMS, REACTIONS, PRODUCT-SYNONYMS, GENE-SYNONYMS, PRODUCT
CCU01_RS28355	EG11472			DNA recombination protein RmuC	putative recombination limiting protein RmuC	GO-TERMS, PRODUCT-SYNONYMS, GENE-SYNONYMS, PRODUCT
CCU01_RS28360	EG11045	CCU01_RS28360	udp			GO-TERMS, REACTIONS, PRODUCT-SYNONYMS, GENE-NAME
CCU01_RS28395	EG10584			5-methyltetrahydropteroyltriglutamate-- homocysteine S-methyltransferase	cobalamin-independent homocysteine transmethylase	GO-TERMS, REACTIONS, PRODUCT-SYNONYMS, GENE-SYNONYMS, PRODUCT
CCU01_RS28400	EG10591			HTH-type transcriptional regulator MetR	DNA-binding transcriptional dual regulator MetR	GO-TERMS, PRODUCT-SYNONYMS, PRODUCT
CCU01_RS28405	EG11471					GO-TERMS, PRODUCT-SYNONYMS, GENE-SYNONYMS
CCU01_RS28410	EG11470			sugar/pyridoxal phosphate phosphatase YigL	phosphosugar phosphatase YigL	GO-TERMS, REACTIONS, PRODUCT-SYNONYMS, PRODUCT
CCU01_RS28415	EG10739					GO-TERMS, REACTIONS, PRODUCT-SYNONYMS
CCU01_RS28420	EG11469			homoserine/homoserine lactone efflux protein	L-homoserine/L-homoserine lactone/L-threonine exporter	GO-TERMS, REACTIONS, PRODUCT-SYNONYMS, GENE-SYNONYMS, PRODUCT
CCU01_RS28425	EG11468			threonine export protein RhtC	L-threonine exporter	GO-TERMS, REACTIONS, PRODUCT-SYNONYMS, GENE-SYNONYMS, PRODUCT
CCU01_RS28430	EG10833					GO-TERMS, REACTIONS, PRODUCT-SYNONYMS
CCU01_RS28435	EG10738			phospholipase A	outer membrane phospholipase A	GO-TERMS, REACTIONS, PRODUCT-SYNONYMS, PRODUCT
CCU01_RS28475	EG11463			magnesium/cobalt transporter CorA	Ni2+/Co2+/Mg2+ transporter	GO-TERMS, REACTIONS, PRODUCT-SYNONYMS, PRODUCT
CCU01_RS28490	EG11064					GO-TERMS, REACTIONS, PRODUCT-SYNONYMS, GENE-SYNONYMS
CCU01_RS28495	EG11202			5-amino-6-(5-phospho-D-ribitylamino)uracil phosphatase YigB	5-amino-6-(5-phospho-D-ribitylamino)uracil phosphatase	GO-TERMS, REACTIONS, PRODUCT-SYNONYMS, PRODUCT
CCU01_RS28500	EG11069			tyrosine recombinase XerC	site-specific tyrosine recombinase	GO-TERMS, PRODUCT-SYNONYMS, PRODUCT
CCU01_RS28510	EG10209					GO-TERMS, PRODUCT-SYNONYMS
CCU01_RS28530	EG11653			iron donor protein CyaY	frataxin CyaY	GO-TERMS, PRODUCT-SYNONYMS, PRODUCT
CCU01_RS28535	EG10170			class I adenylate cyclase	adenylate cyclase	GO-TERMS, REACTIONS, PRODUCT-SYNONYMS, GENE-SYNONYMS, PRODUCT
CCU01_RS28540	EG10429					GO-TERMS, PRODUCT-SYNONYMS, GENE-SYNONYMS, PRODUCT
CCU01_RS28545	EG10430					GO-TERMS, PRODUCT-SYNONYMS, PRODUCT
CCU01_RS28595	EG11458			lipopolysaccharide N-acetylmannosaminouronosyltransferase	UDP-N-acetyl-D-mannosaminuronic acid transferase	GO-TERMS, REACTIONS, PRODUCT-SYNONYMS, GENE-SYNONYMS, PRODUCT
CCU01_RS28600	EG11457			O-antigen assembly polymerase	putative enterobacterial common antigen polymerase	GO-TERMS, COMPLEXES, PRODUCT-SYNONYMS, GENE-SYNONYMS, PRODUCT
CCU01_RS28605	G7800	rffT	wecF			GO-TERMS, REACTIONS, PRODUCT-SYNONYMS, GENE-SYNONYMS, PRODUCT, GENE-NAME
CCU01_RS28610	EG11486			lipid III flippase WzxE	lipid III flippase	GO-TERMS, REACTIONS, PRODUCT-SYNONYMS, GENE-SYNONYMS, PRODUCT
CCU01_RS28615	EG11456	rffA	wecE	dTDP-4-amino-4,6-dideoxygalactose transaminase	dTDP-4-dehydro-6-deoxy-D-glucose transaminase	GO-TERMS, REACTIONS, PRODUCT-SYNONYMS, GENE-SYNONYMS, PRODUCT, GENE-NAME
CCU01_RS28620	EG11455	CCU01_RS28620	rffC	dTDP-fucosamine acetyltransferase	dTDP-4-amino-4,6-dideoxy-D-galactose acyltransferase	GO-TERMS, REACTIONS, PRODUCT-SYNONYMS, GENE-SYNONYMS, PRODUCT, GENE-NAME
CCU01_RS28625	EG11454	rfbA	rffH	glucose-1-phosphate thymidylyltransferase RfbA	dTDP-glucose pyrophosphorylase 2	GO-TERMS, REACTIONS, PRODUCT-SYNONYMS, GENE-SYNONYMS, PRODUCT, GENE-NAME
CCU01_RS28630	EG11453			dTDP-glucose 4,6-dehydratase	dTDP-glucose 4,6-dehydratase 2	GO-TERMS, PRODUCT-SYNONYMS, GENE-SYNONYMS, PRODUCT
CCU01_RS28635	EG11452					GO-TERMS, REACTIONS, PRODUCT-SYNONYMS, GENE-SYNONYMS, PRODUCT
CCU01_RS28640	EG11451	CCU01_RS28640	wecB	UDP-N-acetylglucosamine 2-epimerase (non-hydrolyzing)	UDP-N-acetylglucosamine 2-epimerase	GO-TERMS, REACTIONS, PRODUCT-SYNONYMS, GENE-SYNONYMS, PRODUCT, GENE-NAME
CCU01_RS28645	EG11295			ECA polysaccharide chain length modulation protein	enterobacterial common antigen polysaccharide co-polymerase	GO-TERMS, PRODUCT-SYNONYMS, GENE-SYNONYMS, PRODUCT
CCU01_RS28650	EG10840	wecA	rfe			GO-TERMS, REACTIONS, PRODUCT-SYNONYMS, GENE-SYNONYMS, PRODUCT, GENE-NAME
CCU01_RS28655	EG10845					GO-TERMS, PRODUCT-SYNONYMS, GENE-SYNONYMS
CCU01_RS28660	EG12428			rho operon leader peptide rhoL	rho operon leader peptide	GO-TERMS, PRODUCT-SYNONYMS, PRODUCT
CCU01_RS28665	EG11031			thioredoxin TrxA	thioredoxin 1	GO-TERMS, REACTIONS, PRODUCT-SYNONYMS, GENE-SYNONYMS, PRODUCT
CCU01_RS28670	EG10844					GO-TERMS, REACTIONS, PRODUCT-SYNONYMS, GENE-SYNONYMS
CCU01_RS28675	EG10413	gppA	gpp	guanosine-5'-triphosphate,3'-diphosphate diphosphatase	guanosine-5'-triphosphate,3'-diphosphate phosphatase	GO-TERMS, REACTIONS, PRODUCT-SYNONYMS, GENE-SYNONYMS, PRODUCT, GENE-NAME
CCU01_RS28680	EG10837			DNA helicase Rep	ATP-dependent DNA helicase Rep	GO-TERMS, REACTIONS, PRODUCT-SYNONYMS, GENE-SYNONYMS, PRODUCT
CCU01_RS28690	EG12352	CCU01_RS28690	ppiC	peptidylprolyl isomerase C	peptidyl-prolyl cis-trans isomerase C	GO-TERMS, REACTIONS, PRODUCT-SYNONYMS, GENE-SYNONYMS, PRODUCT, GENE-NAME
CCU01_RS28695	EG10495			ketol-acid reductoisomerase	ketol-acid reductoisomerase (NADP+)	GO-TERMS, REACTIONS, PRODUCT-SYNONYMS, PRODUCT
CCU01_RS28700	EG10503			HTH-type transcriptional activator IlvY	DNA-binding transcriptional dual regulator IlvY	PRODUCT-SYNONYMS, PRODUCT
CCU01_RS28705	EG10493			threonine ammonia-lyase, biosynthetic	threonine deaminase	GO-TERMS, REACTIONS, PRODUCT-SYNONYMS, GENE-SYNONYMS, PRODUCT
CCU01_RS28710	EG10496					GO-TERMS, REACTIONS, PRODUCT-SYNONYMS
CCU01_RS28715	EG10497			branched-chain-amino-acid transaminase	branched-chain-amino-acid aminotransferase	GO-TERMS, REACTIONS, PRODUCT-SYNONYMS, PRODUCT
CCU01_RS28735	EG11270			ilv operon leader peptide	ilvXGMEDA operon leader peptide	GO-TERMS, PRODUCT-SYNONYMS, PRODUCT
CCU01_RS28745	EG11450			macrodomain Ori organization protein MaoP	macrodomain Ori protein	GO-TERMS, PRODUCT-SYNONYMS, GENE-SYNONYMS, PRODUCT
CCU01_RS28750	EG11449			HTH-type transcriptional regulator HdfR	DNA-binding transcriptional dual regulator HdfR	GO-TERMS, PRODUCT-SYNONYMS, GENE-SYNONYMS, PRODUCT
CCU01_RS28785	EG11733	CCU01_RS28785	yieP	FadR family transcriptional regulator	DNA-binding transcriptional regulator YieP	GO-TERMS, PRODUCT-SYNONYMS, PRODUCT, GENE-NAME
CCU01_RS28795	EG10819			ribose operon transcriptional repressor RbsR	DNA-binding transcriptional dual regulator RbsR	GO-TERMS, PRODUCT-SYNONYMS, PRODUCT
CCU01_RS28800	EG10818					GO-TERMS, PRODUCT-SYNONYMS
CCU01_RS28805	EG10815			ribose ABC transporter substrate-binding protein RbsB	ribose ABC transporter periplasmic binding protein	CPLX-RXNS, GO-TERMS, COMPLEXES, PRODUCT-SYNONYMS, GENE-SYNONYMS, PRODUCT
CCU01_RS28810	EG10816			ribose ABC transporter permease	ribose ABC transporter membrane subunit	GO-TERMS, PRODUCT-SYNONYMS, GENE-SYNONYMS, PRODUCT
CCU01_RS28815	EG10814			ribose ABC transporter ATP-binding protein RbsA	ribose ABC transporter ATP binding subunit	GO-TERMS, PRODUCT-SYNONYMS, GENE-SYNONYMS, PRODUCT
CCU01_RS28820	EG10817					GO-TERMS, REACTIONS, PRODUCT-SYNONYMS, GENE-SYNONYMS
CCU01_RS28825	EG11541	CCU01_RS28825	kup	low affinity potassium transporter Kup	K+:H+ symporter Kup	GO-TERMS, REACTIONS, PRODUCT-SYNONYMS, GENE-SYNONYMS, PRODUCT, GENE-NAME
CCU01_RS28830	EG11731			ATPase RavA	regulatory ATPase RavA	GO-TERMS, REACTIONS, PRODUCT-SYNONYMS, GENE-SYNONYMS, PRODUCT
CCU01_RS28835	EG11730			ATPase RavA stimulator ViaA	protein ViaA	GO-TERMS, PRODUCT-SYNONYMS, GENE-SYNONYMS, PRODUCT
CCU01_RS28840	EG10091			aspartate--ammonia ligase	asparagine synthetase A	GO-TERMS, REACTIONS, PRODUCT-SYNONYMS, PRODUCT
CCU01_RS28845	EG10093			transcriptional regulator AsnC	DNA-binding transcriptional dual regulator AsnC	GO-TERMS, PRODUCT-SYNONYMS, PRODUCT
CCU01_RS28855	EG10375			tRNA uridine(34) 5-carboxymethylaminomethyl synthesis enzyme MnmG	5-carboxymethylaminomethyluridine-tRNA synthase subunit MnmG	CPLX-RXNS, GO-TERMS, COMPLEXES, REACTIONS, PRODUCT-SYNONYMS, GENE-SYNONYMS, PRODUCT
CCU01_RS28860	EG10376			16S rRNA (guanine(527)-N(7))-methyltransferase RsmG	16S rRNA m7G527 methyltransferase	GO-TERMS, REACTIONS, PRODUCT-SYNONYMS, GENE-SYNONYMS, PRODUCT
CCU01_RS28870	EG10099			F0F1 ATP synthase subunit A	ATP synthase F0 complex subunit a	CPLX-RXNS, GO-TERMS, COMPLEXES, PRODUCT-SYNONYMS, GENE-SYNONYMS, PRODUCT
CCU01_RS28875	EG10102			F0F1 ATP synthase subunit C	ATP synthase F0 complex subunit c	GO-TERMS, PRODUCT-SYNONYMS, GENE-SYNONYMS, PRODUCT
CCU01_RS28880	EG10103			F0F1 ATP synthase subunit B	ATP synthase F0 complex subunit b	GO-TERMS, PRODUCT-SYNONYMS, GENE-SYNONYMS, PRODUCT
CCU01_RS28885	EG10105			F0F1 ATP synthase subunit delta	ATP synthase F1 complex subunit delta	GO-TERMS, COMPLEXES, PRODUCT-SYNONYMS, GENE-SYNONYMS, PRODUCT
CCU01_RS28890	EG10098			F0F1 ATP synthase subunit alpha	ATP synthase F1 complex subunit alpha	GO-TERMS, PRODUCT-SYNONYMS, GENE-SYNONYMS, PRODUCT
CCU01_RS28895	EG10104			F0F1 ATP synthase subunit gamma	ATP synthase F1 complex subunit gamma	GO-TERMS, PRODUCT-SYNONYMS, GENE-SYNONYMS, PRODUCT
CCU01_RS28900	EG10101			F0F1 ATP synthase subunit beta	ATP synthase F1 complex subunit beta	GO-TERMS, PRODUCT-SYNONYMS, GENE-SYNONYMS, PRODUCT
CCU01_RS28905	EG10100			F0F1 ATP synthase subunit epsilon	ATP synthase F1 complex subunit epsilon	GO-TERMS, PRODUCT-SYNONYMS, GENE-SYNONYMS, PRODUCT
CCU01_RS28910	EG11198			bifunctional UDP-N-acetylglucosamine diphosphorylase/glucosamine-1-phosphate N-acetyltransferase GlmU	fused N-acetylglucosamine-1-phosphate uridyltransferase and glucosamine-1-phosphate acetyltransferase	GO-TERMS, REACTIONS, PRODUCT-SYNONYMS, GENE-SYNONYMS, PRODUCT
CCU01_RS28915	EG10382			glutamine--fructose-6-phosphate transaminase (isomerizing)	L-glutamine--D-fructose-6-phosphate aminotransferase	GO-TERMS, REACTIONS, PRODUCT-SYNONYMS, PRODUCT
CCU01_RS28920	EG10734			phosphate ABC transporter substrate-binding protein PstS	phosphate ABC transporter periplasmic binding protein	CPLX-RXNS, GO-TERMS, COMPLEXES, PRODUCT-SYNONYMS, GENE-SYNONYMS, PRODUCT
CCU01_RS28925	EG10784			phosphate ABC transporter permease PstC	phosphate ABC transporter membrane subunit PstC	GO-TERMS, PRODUCT-SYNONYMS, GENE-SYNONYMS, PRODUCT
CCU01_RS28930	EG10782			phosphate ABC transporter permease PstA	phosphate ABC transporter membrane subunit PstA	GO-TERMS, PRODUCT-SYNONYMS, GENE-SYNONYMS, PRODUCT
CCU01_RS28935	EG10783			phosphate ABC transporter ATP-binding protein PstB	phosphate ABC transporter ATP binding subunit	GO-TERMS, PRODUCT-SYNONYMS, GENE-SYNONYMS, PRODUCT
CCU01_RS28940	EG10735			phosphate signaling complex protein PhoU	negative regulator of the pho regulon	GO-TERMS, PRODUCT-SYNONYMS, GENE-SYNONYMS, PRODUCT
CCU01_RS28985	EG11725					GO-TERMS, PRODUCT-SYNONYMS
CCU01_RS28990	EG11724	CCU01_RS28990	adeP	NCS2 family permease	adenine:H+ symporter	GO-TERMS, REACTIONS, PRODUCT-SYNONYMS, GENE-SYNONYMS, PRODUCT, GENE-NAME
CCU01_RS28995	EG11723			NAD(P)H-dependent chromate oxidoreductase YieF	chromate reductase	GO-TERMS, REACTIONS, PRODUCT-SYNONYMS, GENE-SYNONYMS, PRODUCT
CCU01_RS29005	EG11721			HTH-type transcriptional regulator YidZ	putative LysR-type transcriptional regulator YidZ	GO-TERMS, PRODUCT-SYNONYMS, PRODUCT
CCU01_RS29010	EG11720			multidrug efflux MFS transporter MdtL	efflux pump MdtL	GO-TERMS, REACTIONS, PRODUCT-SYNONYMS, GENE-SYNONYMS, PRODUCT
CCU01_RS29015	EG11006			low affinity tryptophan permease TnaB	tryptophan:H+ symporter TnaB	GO-TERMS, REACTIONS, PRODUCT-SYNONYMS, GENE-SYNONYMS, PRODUCT
CCU01_RS29020	EG11005					GO-TERMS, REACTIONS, PRODUCT-SYNONYMS, GENE-SYNONYMS
CCU01_RS29025	EG11276			tryptophanase leader peptide	tnaAB operon leader peptide	GO-TERMS, PRODUCT-SYNONYMS, GENE-SYNONYMS, PRODUCT
CCU01_RS29030	EG10997			tRNA uridine-5-carboxymethylaminomethyl(34) synthesis GTPase MnmE	5-carboxymethylaminomethyluridine-tRNA synthase GTPase subunit	GO-TERMS, REACTIONS, PRODUCT-SYNONYMS, GENE-SYNONYMS, PRODUCT
CCU01_RS29035	EG11197					GO-TERMS, PRODUCT-SYNONYMS
CCU01_RS29040	G0-10470			membrane protein insertion efficiency factor YidD	membrane protein insertion efficiency factor	GO-TERMS, PRODUCT-SYNONYMS, PRODUCT
CCU01_RS29555	EG11914	cptA	eptC	phosphoethanolamine transferase CptA	phosphoethanolamine transferase EptC	GO-TERMS, REACTIONS, PRODUCT-SYNONYMS, GENE-SYNONYMS, PRODUCT, GENE-NAME


4. Not-propagated genes
-----------------------
The following genes in GCF_005037815/Escherichia coli FWSEC0002 (GCF_005037815.1) were not synchronized with any ortholog in ECOLI/Escherichia coli K-12 substr. MG1655:

A Gene	A Name	B Ortholog	B Name	Reason(s)
CCU01_RS00025		EG11196	yidB	The product of source ortholog lacks experimental evidence.
CCU01_RS00035		EG11719	yidX	The product of source ortholog lacks experimental evidence.
CCU01_RS00050		EG11712	yidQ	The product of source ortholog lacks experimental evidence.
CCU01_RS00065		EG11536	yidE	The product of source ortholog lacks experimental evidence.
CCU01_RS00070		EG11711	yidP	The product of source ortholog lacks experimental evidence.
CCU01_RS00075		EG11710	glvC	The difference in length between this gene and its ortholog, 538 vs 368, exceeds 10.0%.
				The product of source ortholog lacks experimental evidence.
CCU01_RS00080		EG11708	glvG	The difference in length between this gene and its ortholog, 440 vs 212, exceeds 10.0%.
				The product of source ortholog lacks experimental evidence.
CCU01_RS00085		EG11707	yidL	The product of source ortholog lacks experimental evidence.
CCU01_RS00090		EG11706	yidK	The product of source ortholog lacks experimental evidence.
CCU01_RS00095		EG11705	yidJ	The product of source ortholog lacks experimental evidence.
CCU01_RS00100		EG11697	yidI	The product of source ortholog lacks experimental evidence.
CCU01_RS00105		EG11696	yidH	The product of source ortholog lacks experimental evidence.
CCU01_RS00110		EG11695	yidG	The product of source ortholog lacks experimental evidence.
CCU01_RS00115		EG11694	yidF	The product of source ortholog lacks experimental evidence.
CCU01_RS00125	tisB	G0-9962	tisB	The P-value, 3.42e-4, for the similarity between this gene and its ortholog exceeds the threshold 1.00e-10.
CCU01_RS00155				No ortholog exists for this gene in ECOLI.
CCU01_RS00170	uhpC	EG11053	uhpC	The product of source ortholog lacks experimental evidence.
CCU01_RS00190		EG11690	yicN	The product of source ortholog lacks experimental evidence.
CCU01_RS00195				No ortholog exists for this gene in ECOLI.
CCU01_RS00200				No ortholog exists for this gene in ECOLI.
CCU01_RS00205				No ortholog exists for this gene in ECOLI.
CCU01_RS00215		G0-10469	yicS	The product of source ortholog lacks experimental evidence.
CCU01_RS00220	nlpA	EG10657	nlpA	The product of source ortholog lacks experimental evidence.
CCU01_RS00225		EG11688	yicL	The product of source ortholog lacks experimental evidence.
CCU01_RS00230				No ortholog exists for this gene in ECOLI.
CCU01_RS00240				No ortholog exists for this gene in ECOLI.
CCU01_RS00245	espG			No ortholog exists for this gene in ECOLI.
CCU01_RS00250	ler			No ortholog exists for this gene in ECOLI.
CCU01_RS00255	escE			No ortholog exists for this gene in ECOLI.
CCU01_RS00260	cesAB			No ortholog exists for this gene in ECOLI.
CCU01_RS00265				No ortholog exists for this gene in ECOLI.
CCU01_RS00270	espL			No ortholog exists for this gene in ECOLI.
CCU01_RS00275	escR			No ortholog exists for this gene in ECOLI.
CCU01_RS00280	escS			No ortholog exists for this gene in ECOLI.
CCU01_RS00285	escT			No ortholog exists for this gene in ECOLI.
CCU01_RS00290	escU			No ortholog exists for this gene in ECOLI.
CCU01_RS00295	etgA			No ortholog exists for this gene in ECOLI.
CCU01_RS00300	grlR			No ortholog exists for this gene in ECOLI.
CCU01_RS00305	grlA			No ortholog exists for this gene in ECOLI.
CCU01_RS00310	cesD			No ortholog exists for this gene in ECOLI.
CCU01_RS00315	escC			No ortholog exists for this gene in ECOLI.
CCU01_RS00320	sepD			No ortholog exists for this gene in ECOLI.
CCU01_RS00325	escJ			No ortholog exists for this gene in ECOLI.
CCU01_RS00330				No ortholog exists for this gene in ECOLI.
CCU01_RS00335	espZ			No ortholog exists for this gene in ECOLI.
CCU01_RS00340	cesL			No ortholog exists for this gene in ECOLI.
CCU01_RS00345	escV			No ortholog exists for this gene in ECOLI.
CCU01_RS00350	escN			No ortholog exists for this gene in ECOLI.
CCU01_RS00355				No ortholog exists for this gene in ECOLI.
CCU01_RS00360	escP			No ortholog exists for this gene in ECOLI.
CCU01_RS00365	escQ			No ortholog exists for this gene in ECOLI.
CCU01_RS00370	espH			No ortholog exists for this gene in ECOLI.
CCU01_RS00375	cesF			No ortholog exists for this gene in ECOLI.
CCU01_RS00380	map			No ortholog exists for this gene in ECOLI.
CCU01_RS00385	tir			No ortholog exists for this gene in ECOLI.
CCU01_RS00390	cesT			No ortholog exists for this gene in ECOLI.
CCU01_RS00395	eae			No ortholog exists for this gene in ECOLI.
CCU01_RS00400	escD			No ortholog exists for this gene in ECOLI.
CCU01_RS00405	sepL			No ortholog exists for this gene in ECOLI.
CCU01_RS00410	espA			No ortholog exists for this gene in ECOLI.
CCU01_RS00415	espD			No ortholog exists for this gene in ECOLI.
CCU01_RS00420	espB			No ortholog exists for this gene in ECOLI.
CCU01_RS00425	cesD2			No ortholog exists for this gene in ECOLI.
CCU01_RS00430	escF			No ortholog exists for this gene in ECOLI.
CCU01_RS00435	escG			No ortholog exists for this gene in ECOLI.
CCU01_RS00440	espF			No ortholog exists for this gene in ECOLI.
CCU01_RS00450				No ortholog exists for this gene in ECOLI.
CCU01_RS00455				No ortholog exists for this gene in ECOLI.
CCU01_RS00460				No ortholog exists for this gene in ECOLI.
CCU01_RS00465				No ortholog exists for this gene in ECOLI.
CCU01_RS00470				No ortholog exists for this gene in ECOLI.
CCU01_RS00475				No ortholog exists for this gene in ECOLI.
CCU01_RS00480				No ortholog exists for this gene in ECOLI.
CCU01_RS00485				No ortholog exists for this gene in ECOLI.
CCU01_RS00490				No ortholog exists for this gene in ECOLI.
CCU01_RS00495				No ortholog exists for this gene in ECOLI.
CCU01_RS00500				No ortholog exists for this gene in ECOLI.
CCU01_RS00510				No ortholog exists for this gene in ECOLI.
CCU01_RS00515				No ortholog exists for this gene in ECOLI.
CCU01_RS00525		EG11686	yicJ	The product of source ortholog lacks experimental evidence.
CCU01_RS00535		EG11684	yicH	The product of source ortholog lacks experimental evidence.
CCU01_RS00550				No ortholog exists for this gene in ECOLI.
CCU01_RS00585		EG11683	yicG	The product of source ortholog lacks experimental evidence.
CCU01_RS00595		EG11192	yicC	The product of source ortholog lacks experimental evidence.
CCU01_RS00600		EG10863	rph	The product of source ortholog lacks experimental evidence.
CCU01_RS00625		EG11312	yicR	The product of source ortholog lacks experimental evidence.
CCU01_RS00630	rpmB	EG10886	rpmB	The product of ortholog is part of a complex for which the orthologs of one or more other components are missing in this database.
CCU01_RS00635	rpmG	EG10891	rpmG	The product of ortholog is part of a complex for which the orthologs of one or more other components are missing in this database.
CCU01_RS00685				No ortholog exists for this gene in ECOLI.
CCU01_RS00690				No ortholog exists for this gene in ECOLI.
CCU01_RS00730		EG12298	yibQ	The product of source ortholog lacks experimental evidence.
CCU01_RS00745		EG12295	yibN	The product of source ortholog lacks experimental evidence.
CCU01_RS00790				No ortholog exists for this gene in ECOLI.
CCU01_RS00795				No ortholog exists for this gene in ECOLI.
CCU01_RS00800		EG11964	yibL	The product of source ortholog lacks experimental evidence.
CCU01_RS00805		G0-10468	yibT	The product of source ortholog lacks experimental evidence.
CCU01_RS00825		EG11765	yibI	The product of source ortholog lacks experimental evidence.
CCU01_RS00830		EG11764	yibH	The product of source ortholog lacks experimental evidence.
CCU01_RS00835		EG11762	yibF	The product of source ortholog lacks experimental evidence.
CCU01_RS00845	selB	EG10942	selB	The product of ortholog is part of a complex for which the orthologs of one or more other components are missing in this database.
CCU01_RS00855				No ortholog exists for this gene in ECOLI.
CCU01_RS00870		EG12291	yiaW	The product of source ortholog lacks experimental evidence.
CCU01_RS00875		EG12290	yiaV	The product of source ortholog lacks experimental evidence.
CCU01_RS00880		EG12289	yiaU	The product of source ortholog lacks experimental evidence.
CCU01_RS00885		EG12288	yiaT	The product of source ortholog lacks experimental evidence.
CCU01_RS00890				No ortholog exists for this gene in ECOLI.
CCU01_RS00895				No ortholog exists for this gene in ECOLI.
CCU01_RS00900				No ortholog exists for this gene in ECOLI.
CCU01_RS00905				No ortholog exists for this gene in ECOLI.
CCU01_RS00910		EG12277	ysaA	The product of source ortholog lacks experimental evidence.
CCU01_RS00925		EG11360	bax	The product of source ortholog lacks experimental evidence.
CCU01_RS00960		EG11267	yiaB	The product of source ortholog lacks experimental evidence.
CCU01_RS00965		EG11186	yiaA	The product of source ortholog lacks experimental evidence.
CCU01_RS00975		G0-10467	ysaB	The product of source ortholog lacks experimental evidence.
CCU01_RS01000		EG12624	yiaG	The product of source ortholog lacks experimental evidence.
CCU01_RS01005		EG12273	yiaF	The product of source ortholog lacks experimental evidence.
CCU01_RS01015		EG12271	yiaD	The product of source ortholog lacks experimental evidence.
CCU01_RS01035		EG12269	yhjY	The product of source ortholog lacks experimental evidence.
CCU01_RS01045	lpfA			No ortholog exists for this gene in ECOLI.
CCU01_RS01050	lpfB			No ortholog exists for this gene in ECOLI.
CCU01_RS01055	lpfC			Multiple orthologs exist for this gene in ECOLI, and the software cannot determine which one to synchronize with.  The orthologs are (EG10311 G6482 G6292).
CCU01_RS01060				No ortholog exists for this gene in ECOLI.
CCU01_RS01065	lpfE			No ortholog exists for this gene in ECOLI.
CCU01_RS01085				No ortholog exists for this gene in ECOLI.
CCU01_RS01110		EG12266	yhjV	The product of source ortholog lacks experimental evidence.
CCU01_RS01120		G0-9041	ldrD	The P-value, 4.61e-10, for the similarity between this gene and its ortholog exceeds the threshold 1.00e-10.
CCU01_RS01130	bcsF	EG12264	bcsF	The product of source ortholog lacks experimental evidence.
CCU01_RS01160	bcsC	EG12257	bcsC	The product of source ortholog lacks experimental evidence.
CCU01_RS01165	hmsP	EG12256	pdeK	The product of source ortholog lacks experimental evidence.
CCU01_RS01175		EG12254	yhjJ	The product of source ortholog lacks experimental evidence.
CCU01_RS01190		EG12251	yhjG	The product of source ortholog lacks experimental evidence.
CCU01_RS01195		EG12249	yhjE	The product of source ortholog lacks experimental evidence.
CCU01_RS01205		EG12247	yhjC	The product of source ortholog lacks experimental evidence.
CCU01_RS01210		EG12246	yhjB	The product of source ortholog lacks experimental evidence.
CCU01_RS01250				No ortholog exists for this gene in ECOLI.
CCU01_RS01275		EG11400	yhiD	The product of source ortholog lacks experimental evidence.
CCU01_RS01280				No ortholog exists for this gene in ECOLI.
CCU01_RS01285				No ortholog exists for this gene in ECOLI.
CCU01_RS01290	chuY			No ortholog exists for this gene in ECOLI.
CCU01_RS01295	hutX			No ortholog exists for this gene in ECOLI.
CCU01_RS01300				No ortholog exists for this gene in ECOLI.
CCU01_RS01305				No ortholog exists for this gene in ECOLI.
CCU01_RS01315				No ortholog exists for this gene in ECOLI.
CCU01_RS01320	chuS			No ortholog exists for this gene in ECOLI.
CCU01_RS01330	slp	EG11890	slp	The product of source ortholog lacks experimental evidence.
CCU01_RS01335				No ortholog exists for this gene in ECOLI.
CCU01_RS01340	arsC	EG12237	arsC	The product of source ortholog lacks experimental evidence.
CCU01_RS01345				No ortholog exists for this gene in ECOLI.
CCU01_RS01380	uspA	EG11390	uspA	The product of source ortholog lacks experimental evidence.
CCU01_RS01395		EG12229	yhiN	The product of source ortholog lacks experimental evidence.
CCU01_RS01405				No ortholog exists for this gene in ECOLI.
CCU01_RS01410		EG12225	yhiJ	The product of source ortholog lacks experimental evidence.
CCU01_RS01415		EG12224	yhiI	The product of source ortholog lacks experimental evidence.
CCU01_RS01425		EG11767	yhhJ	The product of source ortholog lacks experimental evidence.
CCU01_RS01430				No ortholog exists for this gene in ECOLI.
CCU01_RS01435				No ortholog exists for this gene in ECOLI.
CCU01_RS01440				No ortholog exists for this gene in ECOLI.
CCU01_RS01445				No ortholog exists for this gene in ECOLI.
CCU01_RS01450				No ortholog exists for this gene in ECOLI.
CCU01_RS01455				No ortholog exists for this gene in ECOLI.
CCU01_RS01460				No ortholog exists for this gene in ECOLI.
CCU01_RS01465				No ortholog exists for this gene in ECOLI.
CCU01_RS01470				No ortholog exists for this gene in ECOLI.
CCU01_RS01510				No ortholog exists for this gene in ECOLI.
CCU01_RS01515	fabG			No ortholog exists for this gene in ECOLI.
CCU01_RS01520				No ortholog exists for this gene in ECOLI.
CCU01_RS01525				No ortholog exists for this gene in ECOLI.
CCU01_RS01530				No ortholog exists for this gene in ECOLI.
CCU01_RS01535				No ortholog exists for this gene in ECOLI.
CCU01_RS01540				No ortholog exists for this gene in ECOLI.
CCU01_RS01545				No ortholog exists for this gene in ECOLI.
CCU01_RS01550				No ortholog exists for this gene in ECOLI.
CCU01_RS01555				No ortholog exists for this gene in ECOLI.
CCU01_RS01560				No ortholog exists for this gene in ECOLI.
CCU01_RS01565				No ortholog exists for this gene in ECOLI.
CCU01_RS01570				No ortholog exists for this gene in ECOLI.
CCU01_RS01575				No ortholog exists for this gene in ECOLI.
CCU01_RS01580				No ortholog exists for this gene in ECOLI.
CCU01_RS01585				No ortholog exists for this gene in ECOLI.
CCU01_RS01590				No ortholog exists for this gene in ECOLI.
CCU01_RS01595				No ortholog exists for this gene in ECOLI.
CCU01_RS01600		EG12220	yhhT	The product of source ortholog lacks experimental evidence.
CCU01_RS01605		EG12219	yhhS	The product of source ortholog lacks experimental evidence.
CCU01_RS01610	dcrB	G7767	dcrB	The product of source ortholog lacks experimental evidence.
CCU01_RS01625				No ortholog exists for this gene in ECOLI.
CCU01_RS01635		EG12214	yhhN	The product of source ortholog lacks experimental evidence.
CCU01_RS01640		EG12213	yhhM	The product of source ortholog lacks experimental evidence.
CCU01_RS01645		EG12212	yhhL	The product of source ortholog lacks experimental evidence.
CCU01_RS01680				No ortholog exists for this gene in ECOLI.
CCU01_RS01685				No ortholog exists for this gene in ECOLI.
CCU01_RS01720				No ortholog exists for this gene in ECOLI.
CCU01_RS01750		EG11184	yhhA	The product of source ortholog lacks experimental evidence.
CCU01_RS01765				No ortholog exists for this gene in ECOLI.
CCU01_RS01770		G0-10603	yrhD	The product of source ortholog lacks experimental evidence.
CCU01_RS01775				No ortholog exists for this gene in ECOLI.
CCU01_RS01780		G7759	yhhZ	The difference in length between this gene and its ortholog, 244 vs 392, exceeds 10.0%.
				The product of source ortholog lacks experimental evidence.
CCU01_RS01785	hcp			No ortholog exists for this gene in ECOLI.
CCU01_RS01795		G7757	yhhX	The product of source ortholog lacks experimental evidence.
CCU01_RS01820	yhgN	G7753	yhgN	The product of source ortholog lacks experimental evidence.
CCU01_RS01855		G7752	yzgL	The difference in length between this gene and its ortholog, 502 vs 93, exceeds 10.0%.
				The product of source ortholog lacks experimental evidence.
CCU01_RS01860				No ortholog exists for this gene in ECOLI.
CCU01_RS01865				No ortholog exists for this gene in ECOLI.
CCU01_RS01870				No ortholog exists for this gene in ECOLI.
CCU01_RS01910				No ortholog exists for this gene in ECOLI.
CCU01_RS01915				No ortholog exists for this gene in ECOLI.
CCU01_RS01955				No ortholog exists for this gene in ECOLI.
CCU01_RS01960				No ortholog exists for this gene in ECOLI.
CCU01_RS01970	feoC	EG12933	feoC	The product of source ortholog lacks experimental evidence.
CCU01_RS01985		G7746	yhgF	The product of source ortholog lacks experimental evidence.
CCU01_RS02010		G7745	yhgE	The product of source ortholog lacks experimental evidence.
CCU01_RS02105		G7735	yhfZ	The product of source ortholog lacks experimental evidence.
CCU01_RS02110		G7734	yhfY	The product of source ortholog lacks experimental evidence.
CCU01_RS02115		G7733	yhfX	The product of source ortholog lacks experimental evidence.
CCU01_RS02120		G7732	yhfW	The product of source ortholog lacks experimental evidence.
CCU01_RS02125		G7731	php	The product of source ortholog lacks experimental evidence.
CCU01_RS02130		G7730	yhfU	The product of source ortholog lacks experimental evidence.
CCU01_RS02140		G7728	yhfS	The product of source ortholog lacks experimental evidence.
CCU01_RS02145		G7722	yhfL	The product of source ortholog lacks experimental evidence.
CCU01_RS02175	tsgA	EG11262	tsgA	The product of source ortholog lacks experimental evidence.
CCU01_RS02185		EG12374	yhfG	The product of source ortholog lacks experimental evidence.
CCU01_RS02205		G7721	yhfK	The product of source ortholog lacks experimental evidence.
CCU01_RS02215		EG11182	yhfA	The product of source ortholog lacks experimental evidence.
CCU01_RS02220		EG12365	prkB	The product of source ortholog lacks experimental evidence.
CCU01_RS02225		G7719	yheU	The product of source ortholog lacks experimental evidence.
CCU01_RS02230		G7718	yheT	The product of source ortholog lacks experimental evidence.
CCU01_RS02250		G0-10466	yheV	The product of source ortholog lacks experimental evidence.
CCU01_RS02260		EG11664	slyX	The product of source ortholog lacks experimental evidence.
CCU01_RS02290	rpsL	EG10911	rpsL	The product of ortholog is part of a complex for which the orthologs of one or more other components are missing in this database.
CCU01_RS02295	rpsG	EG10906	rpsG	The difference in length between this gene and its ortholog, 156 vs 179, exceeds 10.0%.
				The product of ortholog is part of a complex for which the orthologs of one or more other components are missing in this database.
CCU01_RS02300	fusA	EG10360	fusA	The product of source ortholog lacks experimental evidence.
CCU01_RS02305	tuf	EG11036	tufA	The product of source ortholog lacks experimental evidence.
CCU01_RS02310		EG11181	bfd	The product of source ortholog lacks experimental evidence.
CCU01_RS02320		EG11359	gspO	The difference in length between this gene and its ortholog, 155 vs 225, exceeds 10.0%.
				The product of ortholog is part of a complex for which the orthologs of one or more other components are missing in this database.
CCU01_RS02330	rpsJ	EG10909	rpsJ	The product of ortholog is part of a complex for which the orthologs of one or more other components are missing in this database.
CCU01_RS02335	rplC	EG10866	rplC	The product of ortholog is part of a complex for which the orthologs of one or more other components are missing in this database.
CCU01_RS02340	rplD	EG10867	rplD	The product of ortholog is part of a complex for which the orthologs of one or more other components are missing in this database.
CCU01_RS02345	rplW	EG10883	rplW	The product of ortholog is part of a complex for which the orthologs of one or more other components are missing in this database.
CCU01_RS02350	rplB	EG10865	rplB	The product of ortholog is part of a complex for which the orthologs of one or more other components are missing in this database.
CCU01_RS02355	rpsS	EG10918	rpsS	The product of ortholog is part of a complex for which the orthologs of one or more other components are missing in this database.
CCU01_RS02360	rplV	EG10882	rplV	The product of ortholog is part of a complex for which the orthologs of one or more other components are missing in this database.
CCU01_RS02365	rpsC	EG10902	rpsC	The product of ortholog is part of a complex for which the orthologs of one or more other components are missing in this database.
CCU01_RS02370	rplP	EG10877	rplP	The product of ortholog is part of a complex for which the orthologs of one or more other components are missing in this database.
CCU01_RS02375	rpmC	EG10887	rpmC	The product of ortholog is part of a complex for which the orthologs of one or more other components are missing in this database.
CCU01_RS02380	rpsQ	EG10916	rpsQ	The product of ortholog is part of a complex for which the orthologs of one or more other components are missing in this database.
CCU01_RS02385	rplN	EG10875	rplN	The product of ortholog is part of a complex for which the orthologs of one or more other components are missing in this database.
CCU01_RS02390	rplX	EG10884	rplX	The product of ortholog is part of a complex for which the orthologs of one or more other components are missing in this database.
CCU01_RS02395	rplE	EG10868	rplE	The product of ortholog is part of a complex for which the orthologs of one or more other components are missing in this database.
CCU01_RS02400	rpsN	EG10913	rpsN	The product of ortholog is part of a complex for which the orthologs of one or more other components are missing in this database.
CCU01_RS02405	rpsH	EG10907	rpsH	The product of ortholog is part of a complex for which the orthologs of one or more other components are missing in this database.
CCU01_RS02410	rplF	EG10869	rplF	The product of ortholog is part of a complex for which the orthologs of one or more other components are missing in this database.
CCU01_RS02415	rplR	EG10879	rplR	The product of ortholog is part of a complex for which the orthologs of one or more other components are missing in this database.
CCU01_RS02420	rpsE	EG10904	rpsE	The product of ortholog is part of a complex for which the orthologs of one or more other components are missing in this database.
CCU01_RS02425	rpmD	EG10888	rpmD	The product of ortholog is part of a complex for which the orthologs of one or more other components are missing in this database.
CCU01_RS02430	rplO	EG10876	rplO	The product of ortholog is part of a complex for which the orthologs of one or more other components are missing in this database.
CCU01_RS02440	rpmJ	EG11232	rpmJ	The product of ortholog is part of a complex for which the orthologs of one or more other components are missing in this database.
CCU01_RS02445	rpsM	EG10912	rpsM	The product of ortholog is part of a complex for which the orthologs of one or more other components are missing in this database.
CCU01_RS02450	rpsK	EG10910	rpsK	The product of ortholog is part of a complex for which the orthologs of one or more other components are missing in this database.
CCU01_RS02455	rpsD	EG10903	rpsD	The product of ortholog is part of a complex for which the orthologs of one or more other components are missing in this database.
CCU01_RS02465	rplQ	EG10878	rplQ	The product of ortholog is part of a complex for which the orthologs of one or more other components are missing in this database.
CCU01_RS02470		EG11970	yhdN	The product of source ortholog lacks experimental evidence.
CCU01_RS02510				No ortholog exists for this gene in ECOLI.
CCU01_RS02520		EG11605	smg	The product of source ortholog lacks experimental evidence.
CCU01_RS02525		G7699	yrdD	The product of source ortholog lacks experimental evidence.
CCU01_RS02540		G7697	yrdB	The product of source ortholog lacks experimental evidence.
CCU01_RS02545		G7696	yrdA	The product of source ortholog lacks experimental evidence.
CCU01_RS02585		EG12837	yhdZ	The product of ortholog is part of a complex for which the orthologs of one or more other components are missing in this database.
				The product of source ortholog lacks experimental evidence.
CCU01_RS02590		EG12836	yhdY	The product of ortholog is part of a complex for which the orthologs of one or more other components are missing in this database.
				The product of source ortholog lacks experimental evidence.
CCU01_RS02595		EG12835	yhdX	The product of ortholog is part of a complex for which the orthologs of one or more other components are missing in this database.
				The product of source ortholog lacks experimental evidence.
CCU01_RS02600				No ortholog exists for this gene in ECOLI.
CCU01_RS02605				No ortholog exists for this gene in ECOLI.
CCU01_RS02615		G7695	yhdV	The product of source ortholog lacks experimental evidence.
CCU01_RS02620				No ortholog exists for this gene in ECOLI.
CCU01_RS02625				No ortholog exists for this gene in ECOLI.
CCU01_RS02640		G7694	yhdU	The product of source ortholog lacks experimental evidence.
CCU01_RS02670		G7693	yhdT	The product of source ortholog lacks experimental evidence.
CCU01_RS02685				No ortholog exists for this gene in ECOLI.
CCU01_RS02725		G7690	yhdP	The product of source ortholog lacks experimental evidence.
CCU01_RS02740		G7687	aaeX	The product of source ortholog lacks experimental evidence.
CCU01_RS02755		G7684	yhcO	The product of source ortholog lacks experimental evidence.
CCU01_RS02785		G7681	yhcB	The product of source ortholog lacks experimental evidence.
CCU01_RS02795	rplM	EG10874	rplM	The product of ortholog is part of a complex for which the orthologs of one or more other components are missing in this database.
CCU01_RS02800	rpsI	EG10908	rpsI	The product of ortholog is part of a complex for which the orthologs of one or more other components are missing in this database.
CCU01_RS02805				No ortholog exists for this gene in ECOLI.
CCU01_RS02820	dcuC	G7679	dcuD	The product of source ortholog lacks experimental evidence.
CCU01_RS02850		G7675	yhcH	The product of source ortholog lacks experimental evidence.
CCU01_RS02855		G7674	yhcG	The product of source ortholog lacks experimental evidence.
CCU01_RS02870		G7669	yhcC	The product of source ortholog lacks experimental evidence.
CCU01_RS02890	yrbL	G7667	yrbL	The product of source ortholog lacks experimental evidence.
CCU01_RS02935	kdsC	G7663	kdsC	The product of source ortholog lacks experimental evidence.
CCU01_RS02945		EG12802	yrbG	The product of source ortholog lacks experimental evidence.
CCU01_RS02975	ibaG	G7657	ibaG	The product of source ortholog lacks experimental evidence.
CCU01_RS02985	sfsB	EG10656	sfsB	The product of source ortholog lacks experimental evidence.
CCU01_RS02995	rplU	EG50001	rplU	The product of ortholog is part of a complex for which the orthologs of one or more other components are missing in this database.
CCU01_RS03000	rpmA	EG50002	rpmA	The product of ortholog is part of a complex for which the orthologs of one or more other components are missing in this database.
CCU01_RS03005		EG11499	yhbE	The product of source ortholog lacks experimental evidence.
CCU01_RS03065	argG	EG10068	argG	The product of source ortholog lacks experimental evidence.
CCU01_RS03100	rpsO	EG10914	rpsO	The product of ortholog is part of a complex for which the orthologs of one or more other components are missing in this database.
CCU01_RS03115	yrbN	G0-10651	yrbN	The product of source ortholog lacks experimental evidence.
CCU01_RS03130		G7654	yhbW	The product of source ortholog lacks experimental evidence.
CCU01_RS03150		G7650	yhbS	The product of source ortholog lacks experimental evidence.
CCU01_RS03160		G7648	yhbP	The product of source ortholog lacks experimental evidence.
CCU01_RS03170		G7646	yraR	The product of source ortholog lacks experimental evidence.
CCU01_RS03175		G7645	yraQ	The product of source ortholog lacks experimental evidence.
CCU01_RS03180	yraP	G7644	yraP	The product of source ortholog lacks experimental evidence.
CCU01_RS03190		G7643	yraN	The product of source ortholog lacks experimental evidence.
CCU01_RS03205				No ortholog exists for this gene in ECOLI.
CCU01_RS03210				No ortholog exists for this gene in ECOLI.
CCU01_RS03220				No ortholog exists for this gene in ECOLI.
CCU01_RS03225	malX			No ortholog exists for this gene in ECOLI.
CCU01_RS03235		G7634	agaS	The product of source ortholog lacks experimental evidence.
CCU01_RS03240	nagA			No ortholog exists for this gene in ECOLI.
CCU01_RS03245				No ortholog exists for this gene in ECOLI.
CCU01_RS03250		G7635	agaD	The difference in length between this gene and its ortholog, 292 vs 263, exceeds 10.0%.
				The product of ortholog is part of a complex for which the orthologs of one or more other components are missing in this database.
CCU01_RS03255		EG12770	agaC	The product of ortholog is part of a complex for which the orthologs of one or more other components are missing in this database.
CCU01_RS03260	agaV	G7632	agaV	The product of ortholog is part of a complex for which the orthologs of one or more other components are missing in this database.
				The product of source ortholog lacks experimental evidence.
CCU01_RS03280		EG10955	prlF	The product of ortholog is part of a complex for which the orthologs of one or more other components are missing in this database.
CCU01_RS03315		EG11174	yhaC	The product of source ortholog lacks experimental evidence.
CCU01_RS03320		EG11173	yhaB	The product of source ortholog lacks experimental evidence.
CCU01_RS03325	tdcR	EG10992	tdcR	The difference in length between this gene and its ortholog, 114 vs 72, exceeds 10.0%.
CCU01_RS03355		G7626	tdcF	The product of source ortholog lacks experimental evidence.
CCU01_RS03365		EG12754	cyuP	The product of source ortholog lacks experimental evidence.
CCU01_RS03375		G7621	yhaL	The product of source ortholog lacks experimental evidence.
CCU01_RS03380		G7620	yhaK	The product of source ortholog lacks experimental evidence.
CCU01_RS03390		G7618	yhaI	The product of source ortholog lacks experimental evidence.
CCU01_RS03395		G7617	yhaH	The product of source ortholog lacks experimental evidence.
CCU01_RS03405		G7615	yqjF	The difference in length between this gene and its ortholog, 160 vs 130, exceeds 10.0%.
				The product of source ortholog lacks experimental evidence.
CCU01_RS03410		G7614	yqjK	The product of source ortholog lacks experimental evidence.
CCU01_RS03415		G7613	yqjE	The product of source ortholog lacks experimental evidence.
CCU01_RS03425		G7611	yqjC	The product of source ortholog lacks experimental evidence.
CCU01_RS03470				No ortholog exists for this gene in ECOLI.
CCU01_RS03475	alx	G7607	alx	The product of source ortholog lacks experimental evidence.
CCU01_RS03480		G7606	ygjR	The product of source ortholog lacks experimental evidence.
CCU01_RS03485		G7605	ygjQ	The product of source ortholog lacks experimental evidence.
CCU01_RS03490		G7604	ygjP	The product of source ortholog lacks experimental evidence.
CCU01_RS03515				No ortholog exists for this gene in ECOLI.
CCU01_RS03525	ygjJ	G7598	ygjJ	The product of source ortholog lacks experimental evidence.
CCU01_RS03530		EG12720	ygjI	The product of source ortholog lacks experimental evidence.
CCU01_RS03550		G7597	ygjH	The product of source ortholog lacks experimental evidence.
CCU01_RS03565		G7594	nfeR	The product of source ortholog lacks experimental evidence.
CCU01_RS03575				No ortholog exists for this gene in ECOLI.
CCU01_RS03580				No ortholog exists for this gene in ECOLI.
CCU01_RS03585				No ortholog exists for this gene in ECOLI.
CCU01_RS03590				No ortholog exists for this gene in ECOLI.
CCU01_RS03595				No ortholog exists for this gene in ECOLI.
CCU01_RS03600				No ortholog exists for this gene in ECOLI.
CCU01_RS03605				No ortholog exists for this gene in ECOLI.
CCU01_RS03610				No ortholog exists for this gene in ECOLI.
CCU01_RS03615				No ortholog exists for this gene in ECOLI.
CCU01_RS03620				No ortholog exists for this gene in ECOLI.
CCU01_RS03625	tnpB			No ortholog exists for this gene in ECOLI.
CCU01_RS03630				No ortholog exists for this gene in ECOLI.
CCU01_RS03635	espI			No ortholog exists for this gene in ECOLI.
CCU01_RS03655	ureG			No ortholog exists for this gene in ECOLI.
CCU01_RS03660				No ortholog exists for this gene in ECOLI.
CCU01_RS03665	ureE			No ortholog exists for this gene in ECOLI.
CCU01_RS03670	ureC			No ortholog exists for this gene in ECOLI.
CCU01_RS03675				No ortholog exists for this gene in ECOLI.
CCU01_RS03680				No ortholog exists for this gene in ECOLI.
CCU01_RS03690				No ortholog exists for this gene in ECOLI.
CCU01_RS03695				No ortholog exists for this gene in ECOLI.
CCU01_RS03700				No ortholog exists for this gene in ECOLI.
CCU01_RS03705				No ortholog exists for this gene in ECOLI.
CCU01_RS03715				No ortholog exists for this gene in ECOLI.
CCU01_RS03730				No ortholog exists for this gene in ECOLI.
CCU01_RS03735				No ortholog exists for this gene in ECOLI.
CCU01_RS03740				No ortholog exists for this gene in ECOLI.
CCU01_RS03745				No ortholog exists for this gene in ECOLI.
CCU01_RS03750				No ortholog exists for this gene in ECOLI.
CCU01_RS03760				No ortholog exists for this gene in ECOLI.
CCU01_RS03765				No ortholog exists for this gene in ECOLI.
CCU01_RS03770				No ortholog exists for this gene in ECOLI.
CCU01_RS03775		G7899	yjgZ	The difference in length between this gene and its ortholog, 513 vs 109, exceeds 10.0%.
				The P-value, 8.86e-10, for the similarity between this gene and its ortholog exceeds the threshold 1.00e-10.
[truncated: 214,105 more chars]
