# Supplementary material for: Leveraging Curation Among Escherichia coli Pathway/Genome Databases Using Ortholog-Based Annotation Propagation
Source: Front Microbiol. 2021 Mar 8;12:614355. doi: 10.3389/fmicb.2021.614355 (PMC7982652; doi:10.3389/fmicb.2021.614355)
Supplement: Supplementary file 1 [file Data_Sheet_1.ZIP › reports/GCF_001562855-HMP_ortholog-synchronization-report_ECOLI_2020-06-17.txt]

Summary of Ortholog Propagation from ECOLI/Escherichia coli K-12 substr. MG1655 to GCF_001562855-HMP/Escherichia coli JPH493

Organism A (target) = GCF_001562855-HMP/Escherichia coli JPH493
Organism B (source) = ECOLI/Escherichia coli K-12 substr. MG1655


Contents:
---------
1. Input parameters
2. Summary statistics
3. Propagated genes
4. Not-propagated genes
5. Updated genes of previously unknown or vague function


1. Input parameters
-------------------
The following parameterizable factors were considered when deciding whether or not to synchronize a gene with its ortholog:
* P-value cutoff: 1.0e-10 (synchronize only if sequence similarity between orthologs has P-value <= cutoff)
* Length cutoff: 10.0% (synchronize only if length difference between orthologs <= cutoff)
* Source experimental evidence (synchronize only if the source gene function has experimental evidence)

The following factors were NOT considered when deciding whether or not to synchronize a gene with its ortholog:
* Extra reactions (synchronize only if the target gene is not already assigned to one or more reactions that are materially different from any assigned to the source gene)
* Synteny (synchronize only if there is a synteny match with either the directly upstream or downstream gene)


2. Summary statistics
---------------------
Number of orthologs successfully propagated:	2535
  Genes of previously unknown function that now have known functions:	43
  Genes of previously vague function that now have known functions:	108
Number of genes for which propagation could not be done:	2583
  No ortholog found:	1348
  Multiple orthologs found:	14
  Source ortholog lacks experimental evidence:	1101	(67 of these had other reasons as well)
  P-value exceeds threshold:	22	(16 of these had other reasons as well)
  Length difference exceeds threshold:	86	(63 of these had other reasons as well)
  Orthologs of other complex components could not be identified:	92	(9 of these had other reasons as well)


3. Propagated genes
-------------------
The following genes in GCF_001562855-HMP/Escherichia coli JPH493 were synchronized with their ortholog in ECOLI/Escherichia coli K-12 substr. MG1655:
(Gene and product names are included only when they have changed)

A Gene	B Ortholog	Old Gene Name	New Gene Name	Old Product Name	New Product Name	Updated Attributes
HMPREF3040_RS00075	EG10629	HMPREF3040_RS00075	emrE	quaternary ammonium compound efflux SMR transporter QacE delta 1	DLP12 prophage; multidrug/betaine/choline efflux transporter EmrE	GO-TERMS, REACTIONS, PRODUCT-SYNONYMS, GENE-SYNONYMS, PRODUCT, GENE-NAME
HMPREF3040_RS00120	EG11319	HMPREF3040_RS00120	galU			GO-TERMS, REACTIONS, PRODUCT-SYNONYMS, GENE-SYNONYMS, PRODUCT, GENE-NAME
HMPREF3040_RS00125	EG12121	HMPREF3040_RS00125	rssB	two-component system response regulator RssB	regulator of RpoS	GO-TERMS, PRODUCT-SYNONYMS, GENE-SYNONYMS, PRODUCT, GENE-NAME
HMPREF3040_RS00140	EG11819	HMPREF3040_RS00140	purU			GO-TERMS, PRODUCT-SYNONYMS, GENE-SYNONYMS, GENE-NAME
HMPREF3040_RS00165	EG11692	HMPREF3040_RS00165	adeD			GO-TERMS, REACTIONS, PRODUCT-SYNONYMS, GENE-SYNONYMS, GENE-NAME
HMPREF3040_RS00170	EG11691	HMPREF3040_RS00170	adeQ	NCS2 family permease	adenine transporter	GO-TERMS, REACTIONS, PRODUCT-SYNONYMS, GENE-SYNONYMS, PRODUCT, GENE-NAME
HMPREF3040_RS00200	EG11689			purine ribonucleoside efflux pump NepI	purine ribonucleoside exporter	GO-TERMS, REACTIONS, PRODUCT-SYNONYMS, GENE-SYNONYMS, PRODUCT
HMPREF3040_RS00265	G6318	HMPREF3040_RS00265	cusS	two-component sensor histidine kinase	sensor histidine kinase CusS	GO-TERMS, REACTIONS, PRODUCT-SYNONYMS, GENE-SYNONYMS, PRODUCT, GENE-NAME
HMPREF3040_RS00270	G6319	HMPREF3040_RS00270	cusR	DNA-binding response regulator	DNA-binding transcriptional activator CusR	GO-TERMS, PRODUCT-SYNONYMS, GENE-SYNONYMS, PRODUCT, GENE-NAME
HMPREF3040_RS00275	G6320	HMPREF3040_RS00275	cusC	cation transporter	copper/silver export system outer membrane channel	CPLX-RXNS, GO-TERMS, COMPLEXES, REACTIONS, PRODUCT-SYNONYMS, GENE-SYNONYMS, PRODUCT, GENE-NAME
HMPREF3040_RS00280	G6321	HMPREF3040_RS00280	cusF	cation transporter	copper/silver export system periplasmic binding protein	GO-TERMS, REACTIONS, PRODUCT-SYNONYMS, GENE-SYNONYMS, PRODUCT, GENE-NAME
HMPREF3040_RS00285	G6322	HMPREF3040_RS00285	cusB	efflux RND transporter periplasmic adaptor subunit	copper/silver export system membrane fusion protein	GO-TERMS, PRODUCT-SYNONYMS, GENE-SYNONYMS, PRODUCT, GENE-NAME
HMPREF3040_RS00290	EG12367	HMPREF3040_RS00290	cusA	CusA/CzcA family heavy metal efflux RND transporter	copper/silver export system RND permease	GO-TERMS, PRODUCT-SYNONYMS, GENE-SYNONYMS, PRODUCT, GENE-NAME
HMPREF3040_RS00295	EG10708	HMPREF3040_RS00295	pheP	aromatic amino acid transporter AroP	phenylalanine:H+ symporter PheP	GO-TERMS, REACTIONS, PRODUCT-SYNONYMS, PRODUCT, GENE-NAME
HMPREF3040_RS00300	G6323	HMPREF3040_RS00300	ybdG			GO-TERMS, PRODUCT-SYNONYMS, GENE-NAME
HMPREF3040_RS00305	EG50005	HMPREF3040_RS00305	nfsB	oxygen-insensitive NAD(P)H nitroreductase	NAD(P)H nitroreductase NfsB	GO-TERMS, REACTIONS, PRODUCT-SYNONYMS, GENE-SYNONYMS, PRODUCT, GENE-NAME
HMPREF3040_RS00320	G6326	HMPREF3040_RS00320	ybdK	carboxylate--amine ligase	carboxylate-amine ligase	GO-TERMS, PRODUCT-SYNONYMS, PRODUCT, GENE-NAME
HMPREF3040_RS00345	G6550	HMPREF3040_RS00345	ymdB	O-acetyl-ADP-ribose deacetylase	2'-O-acetyl-ADP-ribose deacetylase, regulator of RNase III activity	GO-TERMS, REACTIONS, PRODUCT-SYNONYMS, PRODUCT, GENE-NAME
HMPREF3040_RS00350	G6551	HMPREF3040_RS00350	clsC	phospholipase D family protein	cardiolipin synthase C	GO-TERMS, REACTIONS, PRODUCT-SYNONYMS, GENE-SYNONYMS, PRODUCT, GENE-NAME
HMPREF3040_RS00355	G6552	HMPREF3040_RS00355	opgC	glucan biosynthesis protein C	protein required for succinyl modification of osmoregulated periplasmic glucans	GO-TERMS, PRODUCT-SYNONYMS, GENE-SYNONYMS, PRODUCT, GENE-NAME
HMPREF3040_RS00370	EG11885	mdoG	opgG	glucan biosynthesis protein G	osmoregulated periplasmic glucans (OPGs) biosynthesis protein G	GO-TERMS, PRODUCT-SYNONYMS, GENE-SYNONYMS, PRODUCT, GENE-NAME
HMPREF3040_RS00375	EG11886	HMPREF3040_RS00375	opgH	glucosyltransferase	osmoregulated periplasmic glucans (OPGs) biosynthesis protein H	GO-TERMS, PRODUCT-SYNONYMS, GENE-SYNONYMS, PRODUCT, GENE-NAME
HMPREF3040_RS00395	EG11343	HMPREF3040_RS00395	mdtG	multidrug resistance protein MdtG	efflux pump MdtG	GO-TERMS, REACTIONS, PRODUCT-SYNONYMS, GENE-SYNONYMS, PRODUCT, GENE-NAME
HMPREF3040_RS00400	EG10464	HMPREF3040_RS00400	lpxL	lipid A biosynthesis lauroyltransferase	lauroyl acyltransferase	GO-TERMS, REACTIONS, PRODUCT-SYNONYMS, GENE-SYNONYMS, PRODUCT, GENE-NAME
HMPREF3040_RS00405	EG11116	HMPREF3040_RS00405	trhO	rhodanese domain-containing protein	tRNA U34 hydroxylase TrhO	GO-TERMS, REACTIONS, PRODUCT-SYNONYMS, GENE-SYNONYMS, PRODUCT, GENE-NAME
HMPREF3040_RS00420	G6555	HMPREF3040_RS00420	yceO	DUF2770 domain-containing protein	DUF2770 domain-containing protein YceO	GO-TERMS, PRODUCT-SYNONYMS, PRODUCT, GENE-NAME
HMPREF3040_RS00425	G6556	HMPREF3040_RS00425	solA			GO-TERMS, REACTIONS, PRODUCT-SYNONYMS, PRODUCT, GENE-NAME
HMPREF3040_RS00430	G6557			biofilm formation regulatory protein BssS	regulator of biofilm formation	GO-TERMS, PRODUCT-SYNONYMS, GENE-SYNONYMS, PRODUCT
HMPREF3040_RS00435	G6558	HMPREF3040_RS00435	dinI	DNA-damage-inducible protein I	DNA damage-inducible protein I	GO-TERMS, PRODUCT-SYNONYMS, PRODUCT, GENE-NAME
HMPREF3040_RS00440	EG10806	HMPREF3040_RS00440	pyrC			GO-TERMS, PRODUCT-SYNONYMS, GENE-NAME
HMPREF3040_RS00450	EG12688	HMPREF3040_RS00450	grxB	glutaredoxin 2	reduced glutaredoxin 2	GO-TERMS, REACTIONS, PRODUCT-SYNONYMS, PRODUCT, GENE-NAME
HMPREF3040_RS00460	EG10851	HMPREF3040_RS00460	rimJ	30S ribosomal protein S5 alanine N-acetyltransferase	ribosomal-protein-S5-alanine N-acetyltransferase	GO-TERMS, REACTIONS, PRODUCT-SYNONYMS, GENE-SYNONYMS, PRODUCT, GENE-NAME
HMPREF3040_RS00475	G6561	HMPREF3040_RS00475	murJ			GO-TERMS, REACTIONS, PRODUCT-SYNONYMS, GENE-SYNONYMS, GENE-NAME
HMPREF3040_RS00485	G369	HMPREF3040_RS00485	flgM	anti-sigma-28 factor FlgM	anti-sigma factor for FliA (sigma28)	GO-TERMS, PRODUCT-SYNONYMS, PRODUCT, GENE-NAME
HMPREF3040_RS00490	G357	HMPREF3040_RS00490	flgA			GO-TERMS, PRODUCT-SYNONYMS, GENE-SYNONYMS, GENE-NAME
HMPREF3040_RS00495	G358			flagellar biosynthesis protein FlgB	flagellar basal-body rod protein FlgB	GO-TERMS, PRODUCT-SYNONYMS, GENE-SYNONYMS, PRODUCT
HMPREF3040_RS00500	G359	HMPREF3040_RS00500	flgC	flagellar basal body rod protein FlgC	flagellar basal-body rod protein FlgC	GO-TERMS, COMPLEXES, PRODUCT-SYNONYMS, GENE-SYNONYMS, PRODUCT, GENE-NAME
HMPREF3040_RS00510	G361					GO-TERMS, PRODUCT-SYNONYMS, GENE-SYNONYMS
HMPREF3040_RS00515	G362			flagellar basal body rod protein FlgF	flagellar basal-body rod protein FlgF	GO-TERMS, PRODUCT-SYNONYMS, GENE-SYNONYMS, PRODUCT
HMPREF3040_RS00520	G363	HMPREF3040_RS00520	flgG	flagellar basal body rod protein FlgG	flagellar basal-body rod protein FlgG	GO-TERMS, PRODUCT-SYNONYMS, GENE-SYNONYMS, PRODUCT, GENE-NAME
HMPREF3040_RS00525	G364	HMPREF3040_RS00525	flgH			GO-TERMS, PRODUCT-SYNONYMS, GENE-SYNONYMS, GENE-NAME
HMPREF3040_RS00530	G365			flagellar basal body P-ring protein	flagellar P-ring protein	GO-TERMS, PRODUCT-SYNONYMS, GENE-SYNONYMS, PRODUCT
HMPREF3040_RS00535	G366	HMPREF3040_RS00535	flgJ	flagellar assembly peptidoglycan hydrolase FlgJ	putative peptidoglycan hydrolase FlgJ	GO-TERMS, PRODUCT-SYNONYMS, GENE-SYNONYMS, PRODUCT, GENE-NAME
HMPREF3040_RS00540	EG11967	HMPREF3040_RS00540	flgK	flagellar hook-associated protein FlgK	flagellar hook-filament junction protein 1	GO-TERMS, PRODUCT-SYNONYMS, GENE-SYNONYMS, PRODUCT, GENE-NAME
HMPREF3040_RS00545	EG11545			flagellar hook-filament junction protein FlgL	flagellar hook-filament junction protein 2	GO-TERMS, PRODUCT-SYNONYMS, GENE-SYNONYMS, PRODUCT
HMPREF3040_RS00560	EG10859	HMPREF3040_RS00560	rne			GO-TERMS, COMPLEXES, REACTIONS, PRODUCT-SYNONYMS, GENE-SYNONYMS, GENE-NAME
HMPREF3040_RS00570	EG11118	HMPREF3040_RS00570	rluC	ribosomal large subunit pseudouridine synthase C	23S rRNA pseudouridine955/2504/2580 synthase	GO-TERMS, REACTIONS, PRODUCT-SYNONYMS, GENE-SYNONYMS, PRODUCT, GENE-NAME
HMPREF3040_RS00575	EG11438	HMPREF3040_RS00575	yceF	m(7)GTP pyrophosphatase	m7GTP pyrophosphatase	GO-TERMS, REACTIONS, PRODUCT-SYNONYMS, PRODUCT, GENE-NAME
HMPREF3040_RS00590	EG11437	HMPREF3040_RS00590	plsX	phosphate acyltransferase	putative phosphate acyltransferase	GO-TERMS, REACTIONS, PRODUCT-SYNONYMS, PRODUCT, GENE-NAME
HMPREF3040_RS00595	EG10277	HMPREF3040_RS00595	fabH	ketoacyl-ACP synthase III	3-oxoacyl-[acyl carrier protein] synthase 3	GO-TERMS, REACTIONS, PRODUCT-SYNONYMS, PRODUCT, GENE-NAME
HMPREF3040_RS00600	EG11317	HMPREF3040_RS00600	fabD	malonyl CoA-ACP transacylase	[acyl-carrier-protein] S-malonyltransferase	GO-TERMS, REACTIONS, PRODUCT-SYNONYMS, GENE-SYNONYMS, PRODUCT, GENE-NAME
HMPREF3040_RS00605	EG11318			beta-ketoacyl-ACP reductase	3-oxoacyl-[acyl-carrier-protein] reductase FabG	GO-TERMS, REACTIONS, PRODUCT-SYNONYMS, PRODUCT
HMPREF3040_RS00610	EG50003	HMPREF3040_RS00610	acpP			GO-TERMS, REACTIONS, PRODUCT-SYNONYMS, GENE-NAME
HMPREF3040_RS00615	EG12606	HMPREF3040_RS00615	fabF	beta-ketoacyl-[acyl-carrier-protein] synthase II	3-oxoacyl-[acyl carrier protein] synthase 2	GO-TERMS, REACTIONS, PRODUCT-SYNONYMS, GENE-SYNONYMS, PRODUCT, GENE-NAME
HMPREF3040_RS00620	EG12265	HMPREF3040_RS00620	bcsG	cellulose biosynthesis protein BcsG	cellulose phosphoethanolamine transferase	GO-TERMS, REACTIONS, PRODUCT-SYNONYMS, GENE-SYNONYMS, PRODUCT, GENE-NAME
HMPREF3040_RS00655	EG12258	HMPREF3040_RS00655	bcsZ	endoglucanase	endo-1,4-D-glucanase	GO-TERMS, REACTIONS, PRODUCT-SYNONYMS, GENE-SYNONYMS, PRODUCT, GENE-NAME
HMPREF3040_RS00675	EG20044	HMPREF3040_RS00675	dctA	C4-dicarboxylate ABC transporter	C4 dicarboxylate/orotate:H+ symporter	GO-TERMS, COMPLEXES, REACTIONS, PRODUCT-SYNONYMS, PRODUCT, GENE-NAME
HMPREF3040_RS00710	EG12253	HMPREF3040_RS00710	kdgK	sugar kinase	2-dehydro-3-deoxygluconokinase	GO-TERMS, REACTIONS, PRODUCT-SYNONYMS, GENE-SYNONYMS, PRODUCT, GENE-NAME
HMPREF3040_RS00720	EG12252	HMPREF3040_RS00720	pdeH	cyclic-guanylate-specific phosphodiesterase	c-di-GMP phosphodiesterase PdeH	GO-TERMS, REACTIONS, PRODUCT-SYNONYMS, GENE-SYNONYMS, PRODUCT, GENE-NAME
HMPREF3040_RS00740	EG12248	HMPREF3040_RS00740	yhjD	inner membrane protein YhjD	putative transporter YhjD	GO-TERMS, PRODUCT-SYNONYMS, PRODUCT, GENE-NAME
HMPREF3040_RS00755	EG12245			trehalase	cytoplasmic trehalase	PRODUCT
HMPREF3040_RS00760	EG12244	HMPREF3040_RS00760	ccp	cytochrome-c peroxidase	cytochrome c peroxidase	GO-TERMS, REACTIONS, PRODUCT-SYNONYMS, GENE-SYNONYMS, PRODUCT, GENE-NAME
HMPREF3040_RS00790	EG11725	HMPREF3040_RS00790	yieH			GO-TERMS, PRODUCT-SYNONYMS, GENE-NAME
HMPREF3040_RS00795	EG11724	HMPREF3040_RS00795	adeP	NCS2 family permease	adenine:H+ symporter	GO-TERMS, REACTIONS, PRODUCT-SYNONYMS, GENE-SYNONYMS, PRODUCT, GENE-NAME
HMPREF3040_RS00800	EG11723	HMPREF3040_RS00800	yieF			GO-TERMS, REACTIONS, PRODUCT-SYNONYMS, GENE-SYNONYMS, GENE-NAME
HMPREF3040_RS00810	EG11721	HMPREF3040_RS00810	yidZ	transcriptional regulator	putative LysR-type transcriptional regulator YidZ	GO-TERMS, PRODUCT-SYNONYMS, PRODUCT, GENE-NAME
HMPREF3040_RS00815	EG11720	HMPREF3040_RS00815	mdtL	multidrug resistance protein MdtL	efflux pump MdtL	GO-TERMS, REACTIONS, PRODUCT-SYNONYMS, GENE-SYNONYMS, PRODUCT, GENE-NAME
HMPREF3040_RS00820	EG11006	HMPREF3040_RS00820	tnaB	tryptophan permease	tryptophan:H+ symporter TnaB	GO-TERMS, REACTIONS, PRODUCT-SYNONYMS, GENE-SYNONYMS, PRODUCT, GENE-NAME
HMPREF3040_RS00825	EG11005	HMPREF3040_RS00825	tnaA			GO-TERMS, REACTIONS, PRODUCT-SYNONYMS, GENE-SYNONYMS, GENE-NAME
HMPREF3040_RS00830	EG11276	HMPREF3040_RS00830	tnaC	tryptophanase leader peptide	tnaAB operon leader peptide	GO-TERMS, PRODUCT-SYNONYMS, GENE-SYNONYMS, PRODUCT, GENE-NAME
HMPREF3040_RS00835	EG10997	HMPREF3040_RS00835	mnmE	tRNA uridine-5-carboxymethylaminomethyl(34) synthesis GTPase MnmE	5-carboxymethylaminomethyluridine-tRNA synthase GTPase subunit	GO-TERMS, PRODUCT-SYNONYMS, GENE-SYNONYMS, PRODUCT, GENE-NAME
HMPREF3040_RS00840	EG11197	HMPREF3040_RS00840	yidC			CPLX-RXNS, GO-TERMS, COMPLEXES, PRODUCT-SYNONYMS, GENE-NAME
HMPREF3040_RS00845	G0-10470	HMPREF3040_RS00845	yidD	membrane protein insertion efficiency factor YidD	membrane protein insertion efficiency factor	GO-TERMS, PRODUCT-SYNONYMS, PRODUCT, GENE-NAME
HMPREF3040_RS00860	EG10235					GO-TERMS, PRODUCT-SYNONYMS
HMPREF3040_RS00865	EG10242	HMPREF3040_RS00865	dnaN	DNA polymerase III subunit beta	beta sliding clamp	GO-TERMS, REACTIONS, PRODUCT-SYNONYMS, PRODUCT, GENE-NAME
HMPREF3040_RS00870	EG10828	HMPREF3040_RS00870	recF	DNA replication and repair protein RecF	DNA repair protein RecF	GO-TERMS, PRODUCT-SYNONYMS, GENE-SYNONYMS, PRODUCT, GENE-NAME
HMPREF3040_RS00875	EG10424	HMPREF3040_RS00875	gyrB			GO-TERMS, REACTIONS, PRODUCT-SYNONYMS, GENE-SYNONYMS, GENE-NAME
HMPREF3040_RS00885	EG11195	HMPREF3040_RS00885	yidA			GO-TERMS, REACTIONS, PRODUCT-SYNONYMS, GENE-NAME
HMPREF3040_RS00895	G7789	HMPREF3040_RS00895	dgoR	transcriptional regulator	DNA-binding transcriptional regulator DgoR	GO-TERMS, PRODUCT-SYNONYMS, GENE-SYNONYMS, PRODUCT, GENE-NAME
HMPREF3040_RS00900	EG20051	HMPREF3040_RS00900	dgoK	2-oxo-3-deoxygalactonate kinase	2-dehydro-3-deoxygalactonokinase	GO-TERMS, REACTIONS, PRODUCT-SYNONYMS, GENE-SYNONYMS, PRODUCT, GENE-NAME
HMPREF3040_RS00905	EG20049	HMPREF3040_RS00905	dgoA			GO-TERMS, PRODUCT-SYNONYMS, GENE-SYNONYMS, PRODUCT, GENE-NAME
HMPREF3040_RS00910	GB4478	HMPREF3040_RS00910	dgoD	D-galactonate dehydratase 2	D-galactonate dehydratase	REACTIONS, PRODUCT-SYNONYMS, GENE-SYNONYMS, PRODUCT, GENE-NAME
HMPREF3040_RS00915	EG20053	HMPREF3040_RS00915	dgoT	MFS transporter	D-galactonate:H+ symporter	GO-TERMS, REACTIONS, PRODUCT-SYNONYMS, GENE-SYNONYMS, PRODUCT, GENE-NAME
HMPREF3040_RS00920	EG11714	HMPREF3040_RS00920	cbrA	oxidoreductase	colicin M resistance protein	GO-TERMS, PRODUCT-SYNONYMS, GENE-SYNONYMS, PRODUCT, GENE-NAME
HMPREF3040_RS00925	EG11713	HMPREF3040_RS00925	yidR	DUF3748 domain-containing protein	DUF3748 domain-containing galacturonate catabolism protein YidR	GO-TERMS, PRODUCT-SYNONYMS, PRODUCT, GENE-NAME
HMPREF3040_RS00935	EG11534	HMPREF3040_RS00935	ibpA	heat-shock protein IbpA	small heat shock protein IbpA	GO-TERMS, PRODUCT-SYNONYMS, GENE-SYNONYMS, PRODUCT, GENE-NAME
HMPREF3040_RS00940	EG11535	HMPREF3040_RS00940	ibpB	heat-shock protein IbpB	small heat shock protein IbpB	GO-TERMS, PRODUCT-SYNONYMS, GENE-SYNONYMS, PRODUCT, GENE-NAME
HMPREF3040_RS01000	EG11693	HMPREF3040_RS01000	emrD	multidrug transporter EmrD	multidrug efflux pump EmrD	GO-TERMS, REACTIONS, PRODUCT-SYNONYMS, GENE-SYNONYMS, PRODUCT, GENE-NAME
HMPREF3040_RS01025	EG10494	HMPREF3040_RS01025	ilvB	acetolactate synthase	acetohydroxy acid synthase I subunit IlvB	GO-TERMS, REACTIONS, PRODUCT-SYNONYMS, PRODUCT, GENE-NAME
HMPREF3040_RS01030	EG10502	HMPREF3040_RS01030	ilvN	acetolactate synthase isozyme 1 small subunit	acetohydroxy acid synthase I subunit IlvN	CPLX-RXNS, GO-TERMS, COMPLEXES, PRODUCT-SYNONYMS, PRODUCT, GENE-NAME
HMPREF3040_RS01045	EG11051	HMPREF3040_RS01045	uhpA	DNA-binding response regulator	DNA-binding transcriptional activator UhpA	GO-TERMS, PRODUCT-SYNONYMS, PRODUCT, GENE-NAME
HMPREF3040_RS01050	EG11052	HMPREF3040_RS01050	uhpB	signal transduction histidine-protein kinase/phosphatase UhpB	sensory histidine kinase UhpB	GO-TERMS, PRODUCT, GENE-NAME
HMPREF3040_RS01060	EG11054	HMPREF3040_RS01060	uhpT	hexose phosphate transporter	hexose-6-phosphate:phosphate antiporter	GO-TERMS, REACTIONS, PRODUCT-SYNONYMS, PRODUCT, GENE-NAME
HMPREF3040_RS01120	EG11485			menaquinone-dependent protoporphyrinogen IX dehydrogenase	protoporphyrinogen oxidase	GO-TERMS, REACTIONS, PRODUCT-SYNONYMS, GENE-SYNONYMS, PRODUCT
HMPREF3040_RS01125	EG11021	HMPREF3040_RS01125	trkH	potassium transporter	K+ transporter TrkH	GO-TERMS, REACTIONS, PRODUCT-SYNONYMS, PRODUCT, GENE-NAME
HMPREF3040_RS01135	EG10698	HMPREF3040_RS01135	pepQ			GO-TERMS, PRODUCT-SYNONYMS, GENE-NAME
HMPREF3040_RS01140	EG10279	HMPREF3040_RS01140	fadB	fatty acid oxidation complex subunit alpha FadB	multifunctional enoyl-CoA hydratase, 3-hydroxyacyl-CoA epimerase, Delta3-cis- Delta2-trans-enoyl-CoA isomerase, L-3-hydroxyacyl-CoA dehydrogenase	GO-TERMS, REACTIONS, PRODUCT-SYNONYMS, GENE-SYNONYMS, PRODUCT, GENE-NAME
HMPREF3040_RS01145	EG10278	HMPREF3040_RS01145	fadA	acetyl-CoA C-acyltransferase FadA	3-ketoacyl-CoA thiolase	GO-TERMS, COMPLEXES, REACTIONS, PRODUCT-SYNONYMS, GENE-SYNONYMS, PRODUCT, GENE-NAME
HMPREF3040_RS01150	EG10334	HMPREF3040_RS01150	fre	NAD(P)H-flavin reductase	flavin reductase	GO-TERMS, REACTIONS, PRODUCT-SYNONYMS, GENE-SYNONYMS, PRODUCT, GENE-NAME
HMPREF3040_RS01155	EG11396	HMPREF3040_RS01155	ubiD			GO-TERMS, REACTIONS, PRODUCT-SYNONYMS, GENE-SYNONYMS, GENE-NAME
HMPREF3040_RS01160	EG10839	HMPREF3040_RS01160	rfaH	transcription/translation regulatory transformer protein RfaH	transcription antiterminator RfaH	GO-TERMS, PRODUCT-SYNONYMS, GENE-SYNONYMS, PRODUCT, GENE-NAME
HMPREF3040_RS01165	EG11481	HMPREF3040_RS01165	tatD	3'-5' ssDNA/RNA exonuclease TatD	3' -> 5' ssDNA/RNA  exonuclease TatD	GO-TERMS, REACTIONS, PRODUCT-SYNONYMS, GENE-SYNONYMS, PRODUCT, GENE-NAME
HMPREF3040_RS01170	EG11479	HMPREF3040_RS01170	tatC	twin-arginine translocase subunit TatC	twin arginine protein translocation system - TatC protein	CPLX-RXNS, GO-TERMS, COMPLEXES, PRODUCT-SYNONYMS, GENE-SYNONYMS, PRODUCT, GENE-NAME
HMPREF3040_RS01175	G7808	HMPREF3040_RS01175	tatB	twin-arginine translocase subunit TatB	twin arginine protein translocation system - TatB protein	GO-TERMS, PRODUCT-SYNONYMS, GENE-SYNONYMS, PRODUCT, GENE-NAME
HMPREF3040_RS01180	G7806	HMPREF3040_RS01180	tatA	twin-arginine translocase subunit TatA	twin arginine protein translocation system - TatA protein	GO-TERMS, PRODUCT-SYNONYMS, GENE-SYNONYMS, PRODUCT, GENE-NAME
HMPREF3040_RS01185	EG11476					GO-TERMS, PRODUCT-SYNONYMS, GENE-SYNONYMS
HMPREF3040_RS01190	EG11474	HMPREF3040_RS01190	ubiJ	SCP2 domain-containing protein	ubiquinone biosynthesis accessory factor UbiJ	GO-TERMS, PRODUCT-SYNONYMS, GENE-SYNONYMS, PRODUCT, GENE-NAME
HMPREF3040_RS01195	EG11473	HMPREF3040_RS01195	ubiE	ubiquinone/menaquinone biosynthesis C-methyltransferase UbiE	bifunctional 2-octaprenyl-6-methoxy-1,4-benzoquinol methylase and demethylmenaquinone methyltransferase	GO-TERMS, COMPLEXES, REACTIONS, PRODUCT-SYNONYMS, GENE-SYNONYMS, PRODUCT, GENE-NAME
HMPREF3040_RS01200	EG11472	HMPREF3040_RS01200	rmuC	DNA recombination protein RmuC	putative recombination limiting protein RmuC	GO-TERMS, PRODUCT-SYNONYMS, GENE-SYNONYMS, PRODUCT, GENE-NAME
HMPREF3040_RS01205	EG11045	HMPREF3040_RS01205	udp			GO-TERMS, REACTIONS, PRODUCT-SYNONYMS, GENE-NAME
HMPREF3040_RS01215	EG10584	HMPREF3040_RS01215	metE	5-methyltetrahydropteroyltriglutamate-- homocysteine methyltransferase	cobalamin-independent homocysteine transmethylase	GO-TERMS, REACTIONS, PRODUCT-SYNONYMS, GENE-SYNONYMS, PRODUCT, GENE-NAME
HMPREF3040_RS01220	EG10591	HMPREF3040_RS01220	metR	LysR family transcriptional regulator	DNA-binding transcriptional dual regulator MetR	GO-TERMS, PRODUCT-SYNONYMS, PRODUCT, GENE-NAME
HMPREF3040_RS01225	EG11471	HMPREF3040_RS01225	bioP	membrane protein	biotin transporter	GO-TERMS, REACTIONS, PRODUCT-SYNONYMS, GENE-SYNONYMS, PRODUCT, GENE-NAME
HMPREF3040_RS01230	EG11470	HMPREF3040_RS01230	yigL	pyridoxal phosphate phosphatase YigL	phosphosugar phosphatase YigL	GO-TERMS, REACTIONS, PRODUCT-SYNONYMS, PRODUCT, GENE-NAME
HMPREF3040_RS01235	EG10739	HMPREF3040_RS01235	pldB			GO-TERMS, REACTIONS, PRODUCT-SYNONYMS, GENE-NAME
HMPREF3040_RS01240	EG11469			homoserine/homoserine lactone efflux protein	L-homoserine/L-homoserine lactone/L-threonine exporter	GO-TERMS, REACTIONS, PRODUCT-SYNONYMS, GENE-SYNONYMS, PRODUCT
HMPREF3040_RS01245	EG11468	HMPREF3040_RS01245	rhtC	threonine export protein RhtC	L-threonine exporter	GO-TERMS, REACTIONS, PRODUCT-SYNONYMS, GENE-SYNONYMS, PRODUCT, GENE-NAME
HMPREF3040_RS01250	EG10833	HMPREF3040_RS01250	recQ	DNA helicase RecQ	ATP-dependent DNA helicase RecQ	GO-TERMS, REACTIONS, PRODUCT-SYNONYMS, PRODUCT, GENE-NAME
HMPREF3040_RS01255	EG10738	HMPREF3040_RS01255	pldA	phospholipase A	outer membrane phospholipase A	GO-TERMS, REACTIONS, PRODUCT-SYNONYMS, PRODUCT, GENE-NAME
HMPREF3040_RS01280	EG11463	HMPREF3040_RS01280	corA	magnesium transporter CorA	Ni2+/Co2+/Mg2+ transporter	GO-TERMS, REACTIONS, PRODUCT-SYNONYMS, PRODUCT, GENE-NAME
HMPREF3040_RS01300	EG11064	HMPREF3040_RS01300	uvrD			GO-TERMS, REACTIONS, PRODUCT-SYNONYMS, GENE-SYNONYMS, GENE-NAME
HMPREF3040_RS01305	EG11202	HMPREF3040_RS01305	yigB	flavin mononucleotide phosphatase YigB	5-amino-6-(5-phospho-D-ribitylamino)uracil phosphatase	GO-TERMS, REACTIONS, PRODUCT-SYNONYMS, PRODUCT, GENE-NAME
HMPREF3040_RS01310	EG11069	HMPREF3040_RS01310	xerC	tyrosine recombinase XerC	site-specific tyrosine recombinase	GO-TERMS, PRODUCT-SYNONYMS, PRODUCT, GENE-NAME
HMPREF3040_RS01320	EG10209	HMPREF3040_RS01320	dapF			GO-TERMS, PRODUCT-SYNONYMS, GENE-NAME
HMPREF3040_RS01330	EG11653	HMPREF3040_RS01330	cyaY	iron donor protein CyaY	frataxin CyaY	GO-TERMS, PRODUCT-SYNONYMS, PRODUCT, GENE-NAME
HMPREF3040_RS01335	EG10170	HMPREF3040_RS01335	cyaA			GO-TERMS, PRODUCT-SYNONYMS, GENE-SYNONYMS, PRODUCT, GENE-NAME
HMPREF3040_RS01340	EG10429	HMPREF3040_RS01340	hemC			GO-TERMS, PRODUCT-SYNONYMS, GENE-SYNONYMS, PRODUCT, GENE-NAME
HMPREF3040_RS01345	EG10430	HMPREF3040_RS01345	hemD			GO-TERMS, PRODUCT-SYNONYMS, PRODUCT, GENE-NAME
HMPREF3040_RS01395	EG11458	HMPREF3040_RS01395	rffM			PRODUCT-SYNONYMS, GENE-SYNONYMS, PRODUCT, GENE-NAME
HMPREF3040_RS01400	EG11457	HMPREF3040_RS01400	wzyE	O-antigen assembly polymerase	putative enterobacterial common antigen polymerase	COMPLEXES, PRODUCT-SYNONYMS, GENE-SYNONYMS, PRODUCT, GENE-NAME
HMPREF3040_RS01405	G7800	HMPREF3040_RS01405	wecF			REACTIONS, PRODUCT-SYNONYMS, GENE-SYNONYMS, PRODUCT, GENE-NAME
HMPREF3040_RS01410	EG11486	HMPREF3040_RS01410	wzxE	lipid III flippase WzxE	lipid III flippase	REACTIONS, PRODUCT-SYNONYMS, GENE-SYNONYMS, PRODUCT, GENE-NAME
HMPREF3040_RS01415	EG11456	HMPREF3040_RS01415	wecE	dTDP-4-amino-4,6-dideoxygalactose transaminase	dTDP-4-dehydro-6-deoxy-D-glucose transaminase	GO-TERMS, REACTIONS, PRODUCT-SYNONYMS, GENE-SYNONYMS, PRODUCT, GENE-NAME
HMPREF3040_RS01420	EG11455	HMPREF3040_RS01420	rffC			GO-TERMS, PRODUCT-SYNONYMS, GENE-SYNONYMS, PRODUCT, GENE-NAME
HMPREF3040_RS01435	EG11452	HMPREF3040_RS01435	wecC			GO-TERMS, REACTIONS, PRODUCT-SYNONYMS, GENE-SYNONYMS, PRODUCT, GENE-NAME
HMPREF3040_RS01440	EG11451	HMPREF3040_RS01440	wecB	UDP-N-acetylglucosamine 2-epimerase (non-hydrolyzing)	UDP-N-acetylglucosamine 2-epimerase	GO-TERMS, PRODUCT-SYNONYMS, GENE-SYNONYMS, PRODUCT, GENE-NAME
HMPREF3040_RS01445	EG11295	HMPREF3040_RS01445	wzzE	LPS biosynthesis protein	enterobacterial common antigen polysaccharide co-polymerase	GO-TERMS, PRODUCT-SYNONYMS, GENE-SYNONYMS, PRODUCT, GENE-NAME
HMPREF3040_RS01450	EG10840	HMPREF3040_RS01450	rfe			GO-TERMS, REACTIONS, PRODUCT-SYNONYMS, GENE-SYNONYMS, PRODUCT, GENE-NAME
HMPREF3040_RS01460	EG10845	HMPREF3040_RS01460	rho			GO-TERMS, PRODUCT-SYNONYMS, GENE-SYNONYMS, GENE-NAME
HMPREF3040_RS01465	EG12428	HMPREF3040_RS01465	rhoL			GO-TERMS, PRODUCT-SYNONYMS, PRODUCT, GENE-NAME
HMPREF3040_RS01470	EG11031	HMPREF3040_RS01470	trxA	thiol reductase thioredoxin	thioredoxin 1	GO-TERMS, REACTIONS, PRODUCT-SYNONYMS, GENE-SYNONYMS, PRODUCT, GENE-NAME
HMPREF3040_RS01475	EG10844	HMPREF3040_RS01475	rhlB			GO-TERMS, REACTIONS, PRODUCT-SYNONYMS, GENE-SYNONYMS, GENE-NAME
HMPREF3040_RS01480	EG10413	HMPREF3040_RS01480	gpp	guanosine-5'-triphosphate,3'-diphosphate pyrophosphatase	guanosine-5'-triphosphate,3'-diphosphate phosphatase	GO-TERMS, REACTIONS, PRODUCT-SYNONYMS, GENE-SYNONYMS, PRODUCT, GENE-NAME
HMPREF3040_RS01485	EG10837	HMPREF3040_RS01485	rep	DNA helicase Rep	ATP-dependent DNA helicase Rep	GO-TERMS, REACTIONS, PRODUCT-SYNONYMS, GENE-SYNONYMS, PRODUCT, GENE-NAME
HMPREF3040_RS01490	EG12352	HMPREF3040_RS01490	ppiC	peptidyl-prolyl cis-trans isomerase	peptidyl-prolyl cis-trans isomerase C	GO-TERMS, PRODUCT-SYNONYMS, GENE-SYNONYMS, PRODUCT, GENE-NAME
HMPREF3040_RS01495	EG10495	HMPREF3040_RS01495	ilvC	ketol-acid reductoisomerase	ketol-acid reductoisomerase (NADP+)	GO-TERMS, REACTIONS, PRODUCT-SYNONYMS, PRODUCT, GENE-NAME
HMPREF3040_RS01500	EG10503	HMPREF3040_RS01500	ilvY	HTH-type transcriptional activator IlvY	DNA-binding transcriptional dual regulator IlvY	GO-TERMS, PRODUCT-SYNONYMS, PRODUCT, GENE-NAME
HMPREF3040_RS01505	EG10493	HMPREF3040_RS01505	ilvA	threonine ammonia-lyase, biosynthetic	threonine deaminase	GO-TERMS, REACTIONS, PRODUCT-SYNONYMS, GENE-SYNONYMS, PRODUCT, GENE-NAME
HMPREF3040_RS01510	EG10496	HMPREF3040_RS01510	ilvD			GO-TERMS, PRODUCT-SYNONYMS, GENE-NAME
HMPREF3040_RS01515	EG10497	HMPREF3040_RS01515	ilvE	branched chain amino acid aminotransferase	branched-chain-amino-acid aminotransferase	GO-TERMS, REACTIONS, PRODUCT-SYNONYMS, PRODUCT, GENE-NAME
HMPREF3040_RS01530	EG11270	HMPREF3040_RS01530	ilvL	IlvGMEDA operon leader peptide	ilvXGMEDA operon leader peptide	GO-TERMS, PRODUCT-SYNONYMS, PRODUCT, GENE-NAME
HMPREF3040_RS01540	EG11450	HMPREF3040_RS01540	maoP	DUF413 domain-containing protein	macrodomain Ori protein	GO-TERMS, PRODUCT-SYNONYMS, GENE-SYNONYMS, PRODUCT, GENE-NAME
HMPREF3040_RS01545	EG11449	HMPREF3040_RS01545	hdfR	transcriptional regulator	DNA-binding transcriptional dual regulator HdfR	GO-TERMS, PRODUCT-SYNONYMS, GENE-SYNONYMS, PRODUCT, GENE-NAME
HMPREF3040_RS01560	EG10215	HMPREF3040_RS01560	deaD	DEAD/DEAH family ATP-dependent RNA helicase	ATP-dependent RNA helicase DeaD	GO-TERMS, PRODUCT-SYNONYMS, GENE-SYNONYMS, PRODUCT, GENE-NAME
HMPREF3040_RS01565	EG12371	HMPREF3040_RS01565	nlpI			GO-TERMS, PRODUCT-SYNONYMS, GENE-SYNONYMS, GENE-NAME
HMPREF3040_RS01570	EG10743	HMPREF3040_RS01570	pnp	polyribonucleotide nucleotidyltransferase	polynucleotide phosphorylase	GO-TERMS, REACTIONS, PRODUCT-SYNONYMS, GENE-SYNONYMS, PRODUCT, GENE-NAME
HMPREF3040_RS01580	EG11177	HMPREF3040_RS01580	truB	tRNA pseudouridine(55) synthase TruB	tRNA pseudouridine55 synthase	GO-TERMS, REACTIONS, PRODUCT-SYNONYMS, GENE-SYNONYMS, PRODUCT, GENE-NAME
HMPREF3040_RS01585	EG11178	HMPREF3040_RS01585	rbfA	ribosome-binding factor A	30S ribosome binding factor	GO-TERMS, PRODUCT-SYNONYMS, GENE-SYNONYMS, PRODUCT, GENE-NAME
HMPREF3040_RS01590	EG10505	HMPREF3040_RS01590	infB			GO-TERMS, PRODUCT-SYNONYMS, GENE-SYNONYMS, GENE-NAME
HMPREF3040_RS01595	EG10665			transcription termination protein NusA	transcription termination/antitermination protein NusA	GO-TERMS, PRODUCT-SYNONYMS, PRODUCT
HMPREF3040_RS01600	EG11179	HMPREF3040_RS01600	rimP	ribosome maturation factor	ribosome maturation factor RimP	GO-TERMS, PRODUCT-SYNONYMS, GENE-SYNONYMS, PRODUCT, GENE-NAME
HMPREF3040_RS01625	EG12095	HMPREF3040_RS01625	secG	protein-export membrane protein SecG	Sec translocon subunit SecG	GO-TERMS, PRODUCT-SYNONYMS, GENE-SYNONYMS, PRODUCT, GENE-NAME
HMPREF3040_RS01630	EG11553	HMPREF3040_RS01630	glmM			GO-TERMS, REACTIONS, PRODUCT-SYNONYMS, GENE-SYNONYMS, GENE-NAME
HMPREF3040_RS01635	EG50011	HMPREF3040_RS01635	folP			GO-TERMS, REACTIONS, PRODUCT-SYNONYMS, GENE-SYNONYMS, GENE-NAME
HMPREF3040_RS01640	EG11506	hflB	ftsH			GO-TERMS, PRODUCT-SYNONYMS, GENE-SYNONYMS, GENE-NAME
HMPREF3040_RS01645	EG11507	HMPREF3040_RS01645	rlmE	23S rRNA (uridine(2552)-2'-O)-methyltransferase	23S rRNA 2'-O-ribose U2552 methyltransferase	GO-TERMS, REACTIONS, PRODUCT-SYNONYMS, GENE-SYNONYMS, PRODUCT, GENE-NAME
HMPREF3040_RS01650	EG12794	HMPREF3040_RS01650	yhbY	ribosome assembly RNA-binding protein YhbY	ribosome assembly factor YhbY	GO-TERMS, PRODUCT-SYNONYMS, PRODUCT, GENE-NAME
HMPREF3040_RS01655	EG10415	HMPREF3040_RS01655	greA			GO-TERMS, PRODUCT-SYNONYMS, GENE-NAME
HMPREF3040_RS01660	EG10202	HMPREF3040_RS01660	dacB	serine-type D-Ala-D-Ala carboxypeptidase	peptidoglycan DD-endopeptidase DacB	GO-TERMS, REACTIONS, PRODUCT-SYNONYMS, PRODUCT, GENE-NAME
HMPREF3040_RS01665	G7656					GO-TERMS, REACTIONS, PRODUCT-SYNONYMS, GENE-SYNONYMS
HMPREF3040_RS01685	EG10017	HMPREF3040_RS01685	ispB	octaprenyl-diphosphate synthase	all-trans-octaprenyl-diphosphate synthase	GO-TERMS, REACTIONS, PRODUCT-SYNONYMS, GENE-SYNONYMS, PRODUCT, GENE-NAME
HMPREF3040_RS01695	EG11358	HMPREF3040_RS01695	murA			GO-TERMS, REACTIONS, PRODUCT-SYNONYMS, GENE-SYNONYMS, PRODUCT, GENE-NAME
HMPREF3040_RS01705	G7658	HMPREF3040_RS01705	mlaB	phospholipid ABC transporter-binding protein	intermembrane phospholipid transport system protein MlaB	CPLX-RXNS, GO-TERMS, COMPLEXES, PRODUCT-SYNONYMS, GENE-SYNONYMS, PRODUCT, GENE-NAME
HMPREF3040_RS01710	G7659	HMPREF3040_RS01710	mlaC	phospholipid-binding protein	intermembrane phospholipid transport system - periplasmic binding protein	GO-TERMS, PRODUCT-SYNONYMS, GENE-SYNONYMS, PRODUCT, GENE-NAME
HMPREF3040_RS01715	EG12799	HMPREF3040_RS01715	mlaD	outer membrane lipid asymmetry maintenance protein MlaD	intermembrane phospholipid transport system, substrate binding protein MlaD	GO-TERMS, PRODUCT-SYNONYMS, GENE-SYNONYMS, PRODUCT, GENE-NAME
HMPREF3040_RS01720	EG12800	HMPREF3040_RS01720	mlaE	phospholipid ABC transporter permease	intermembrane phospholipid transport system, integral membrane subunit MlaE	GO-TERMS, PRODUCT-SYNONYMS, GENE-SYNONYMS, PRODUCT, GENE-NAME
HMPREF3040_RS01725	EG12801	HMPREF3040_RS01725	mlaF	phospholipid ABC transporter ATP-binding protein MlaF	intermembrane phospholipid transport system, ATP binding subunit MlaF	GO-TERMS, PRODUCT-SYNONYMS, GENE-SYNONYMS, PRODUCT, GENE-NAME
HMPREF3040_RS01735	G7662	HMPREF3040_RS01735	kdsD	D-arabinose 5-phosphate isomerase	D-arabinose 5-phosphate isomerase KdsD	GO-TERMS, PRODUCT-SYNONYMS, GENE-SYNONYMS, PRODUCT, GENE-NAME
HMPREF3040_RS01745	G7664	HMPREF3040_RS01745	lptC	LPS export ABC transporter periplasmic protein LptC	lipopolysaccharide transport system protein LptC	GO-TERMS, COMPLEXES, PRODUCT-SYNONYMS, GENE-SYNONYMS, PRODUCT, GENE-NAME
HMPREF3040_RS01750	G7665	HMPREF3040_RS01750	lptA	lipopolysaccharide ABC transporter substrate-binding protein LptA	lipopolysaccharide transport system protein LptA	GO-TERMS, PRODUCT-SYNONYMS, GENE-SYNONYMS, PRODUCT, GENE-NAME
HMPREF3040_RS01755	EG11680	HMPREF3040_RS01755	lptB	ABC transporter ATP-binding protein	lipopolysaccharide transport system ATP binding protein LptB	GO-TERMS, PRODUCT-SYNONYMS, GENE-SYNONYMS, PRODUCT, GENE-NAME
HMPREF3040_RS01760	EG10898	HMPREF3040_RS01760	rpoN	RNA polymerase sigma-54 factor	RNA polymerase, sigma 54 (sigma N) factor	GO-TERMS, COMPLEXES, PRODUCT-SYNONYMS, GENE-SYNONYMS, PRODUCT, GENE-NAME
HMPREF3040_RS01765	EG11681	HMPREF3040_RS01765	hpf	ribosome hibernation promoting factor	ribosome hibernation-promoting factor	GO-TERMS, PRODUCT-SYNONYMS, GENE-SYNONYMS, PRODUCT, GENE-NAME
HMPREF3040_RS01770	EG11682	HMPREF3040_RS01770	ptsN	PTS IIA-like nitrogen regulatory protein PtsN	phosphotransferase system enzyme IIA(Ntr)	GO-TERMS, PRODUCT-SYNONYMS, GENE-SYNONYMS, PRODUCT, GENE-NAME
HMPREF3040_RS01775	EG12146	HMPREF3040_RS01775	rapZ			GO-TERMS, PRODUCT-SYNONYMS, GENE-SYNONYMS, GENE-NAME
HMPREF3040_RS01780	EG12147	HMPREF3040_RS01780	npr	phosphocarrier protein NPr	phosphorelay protein NPr	GO-TERMS, PRODUCT-SYNONYMS, GENE-SYNONYMS, PRODUCT, GENE-NAME
HMPREF3040_RS01790	G7668	HMPREF3040_RS01790	mtgA	monofunctional biosynthetic peptidoglycan transglycosylase	peptidoglycan glycosyltransferase MtgA	GO-TERMS, REACTIONS, PRODUCT-SYNONYMS, GENE-SYNONYMS, PRODUCT, GENE-NAME
HMPREF3040_RS01795	EG11383	HMPREF3040_RS01795	elbB	glutamine amidotransferase	low activity glyoxalase ElbB	GO-TERMS, REACTIONS, PRODUCT-SYNONYMS, GENE-SYNONYMS, PRODUCT, GENE-NAME
HMPREF3040_RS01800	EG10062	HMPREF3040_RS01800	arcB	hybrid sensor histidine kinase/response regulator	sensor histidine kinase ArcB	GO-TERMS, REACTIONS, PRODUCT-SYNONYMS, PRODUCT, GENE-NAME
HMPREF3040_RS01810	EG10403	HMPREF3040_RS01810	gltB	glutamate synthase large subunit	glutamate synthase subunit GltB	CPLX-RXNS, GO-TERMS, COMPLEXES, REACTIONS, PRODUCT-SYNONYMS, GENE-SYNONYMS, PRODUCT, GENE-NAME
HMPREF3040_RS01815	EG10404	HMPREF3040_RS01815	gltD	glutamate synthase subunit beta	glutamate synthase subunit GltD	GO-TERMS, PRODUCT-SYNONYMS, GENE-SYNONYMS, PRODUCT, GENE-NAME
HMPREF3040_RS01830	G7676	HMPREF3040_RS01830	nanK			GO-TERMS, REACTIONS, PRODUCT-SYNONYMS, GENE-SYNONYMS, PRODUCT, GENE-NAME
HMPREF3040_RS01835	G7677	HMPREF3040_RS01835	nanE	N-acetylmannosamine-6-P epimerase	putative N-acetylmannosamine-6-phosphate epimerase	GO-TERMS, REACTIONS, PRODUCT-SYNONYMS, GENE-SYNONYMS, PRODUCT, GENE-NAME
HMPREF3040_RS01840	G436	HMPREF3040_RS01840	nanT	MFS transporter	N-acetylneuraminate:H+ symporter	GO-TERMS, REACTIONS, PRODUCT-SYNONYMS, PRODUCT, GENE-NAME
HMPREF3040_RS01845	EG10637	HMPREF3040_RS01845	nanA			GO-TERMS, REACTIONS, PRODUCT-SYNONYMS, GENE-SYNONYMS, PRODUCT, GENE-NAME
HMPREF3040_RS01850	G7678	HMPREF3040_RS01850	nanR	transcriptional regulator NanR	DNA-binding transcriptional dual regulator NanR	GO-TERMS, PRODUCT-SYNONYMS, GENE-SYNONYMS, PRODUCT, GENE-NAME
HMPREF3040_RS01860	EG10978	HMPREF3040_RS01860	sspB	stringent starvation protein B	ClpXP protease specificity-enhancing factor	GO-TERMS, PRODUCT-SYNONYMS, PRODUCT, GENE-NAME
HMPREF3040_RS01865	EG10977					GO-TERMS, PRODUCT-SYNONYMS, GENE-SYNONYMS
HMPREF3040_RS01880	G7680	HMPREF3040_RS01880	zapE			GO-TERMS, PRODUCT-SYNONYMS, GENE-SYNONYMS, GENE-NAME
HMPREF3040_RS01890	G7682	HMPREF3040_RS01890	degQ	periplasmic pH-dependent serine endoprotease DegQ	periplasmic serine endoprotease	GO-TERMS, REACTIONS, PRODUCT-SYNONYMS, GENE-SYNONYMS, PRODUCT, GENE-NAME
HMPREF3040_RS01895	EG11652	HMPREF3040_RS01895	degS	outer membrane-stress sensor serine endopeptidase DegS	serine endoprotease	GO-TERMS, REACTIONS, PRODUCT-SYNONYMS, GENE-SYNONYMS, PRODUCT, GENE-NAME
HMPREF3040_RS01900	EG10576	HMPREF3040_RS01900	mdh			GO-TERMS, PRODUCT-SYNONYMS, GENE-NAME
HMPREF3040_RS01905	EG10070	HMPREF3040_RS01905	argR	arginine repressor	DNA-binding transcriptional dual regulator ArgR	GO-TERMS, PRODUCT-SYNONYMS, GENE-SYNONYMS, PRODUCT, GENE-NAME
HMPREF3040_RS01910	G7683	HMPREF3040_RS01910	yhcN	DUF1471 domain-containing protein	DUF1471 domain-containing stress-induced protein YhcN	GO-TERMS, PRODUCT-SYNONYMS, PRODUCT, GENE-NAME
HMPREF3040_RS01920	G7685	HMPREF3040_RS01920	aaeB	p-hydroxybenzoic acid efflux pump subunit AaeB	aromatic carboxylic acid efflux pump subunit AaeB	CPLX-RXNS, GO-TERMS, COMPLEXES, REACTIONS, PRODUCT-SYNONYMS, GENE-SYNONYMS, PRODUCT, GENE-NAME
HMPREF3040_RS01925	G7686	HMPREF3040_RS01925	aaeA	p-hydroxybenzoic acid efflux pump subunit AaeA	aromatic carboxylic acid efflux pump membrane fusion protein	GO-TERMS, REACTIONS, PRODUCT-SYNONYMS, GENE-SYNONYMS, PRODUCT, GENE-NAME
HMPREF3040_RS01935	G7688	HMPREF3040_RS01935	aaeR	HTH-type transcriptional activator AaeR	LysR-type transcriptional regulator AaeR	GO-TERMS, PRODUCT-SYNONYMS, GENE-SYNONYMS, PRODUCT, GENE-NAME
HMPREF3040_RS01940	G7689	HMPREF3040_RS01940	tldD	metalloprotease TldD	metalloprotease subunit TldD	GO-TERMS, REACTIONS, PRODUCT-SYNONYMS, GENE-SYNONYMS, PRODUCT, GENE-NAME
HMPREF3040_RS01950	EG11299	HMPREF3040_RS01950	rng	ribonuclease E/G	RNase G	GO-TERMS, REACTIONS, PRODUCT-SYNONYMS, GENE-SYNONYMS, PRODUCT, GENE-NAME
HMPREF3040_RS01955	EG11298	HMPREF3040_RS01955	yhdE	septum formation inhibitor Maf	nucleoside triphosphate pyrophosphatase YhdE	GO-TERMS, REACTIONS, PRODUCT-SYNONYMS, PRODUCT, GENE-NAME
HMPREF3040_RS01960	EG10610	HMPREF3040_RS01960	mreD	rod shape-determining protein MreD	cell shape determining protein MreD	GO-TERMS, PRODUCT-SYNONYMS, PRODUCT, GENE-NAME
HMPREF3040_RS01965	EG10609	HMPREF3040_RS01965	mreC	rod shape-determining protein MreC	cell shape determining protein MreC	GO-TERMS, PRODUCT-SYNONYMS, PRODUCT, GENE-NAME
HMPREF3040_RS01970	EG10608	HMPREF3040_RS01970	mreB	rod shape-determining protein	dynamic cytoskeletal protein MreB	GO-TERMS, PRODUCT-SYNONYMS, GENE-SYNONYMS, PRODUCT, GENE-NAME
HMPREF3040_RS01980	EG10018	HMPREF3040_RS01980	csrD	RNase E specificity factor CsrD	regulator of CsrB and CsrC decay	GO-TERMS, PRODUCT-SYNONYMS, GENE-SYNONYMS, PRODUCT, GENE-NAME
HMPREF3040_RS01985	EG11315	HMPREF3040_RS01985	yhdH	oxidoreductase	acrylyl-CoA reductase	GO-TERMS, REACTIONS, PRODUCT-SYNONYMS, GENE-SYNONYMS, PRODUCT, GENE-NAME
HMPREF3040_RS02000	EG10275	HMPREF3040_RS02000	accB	acetyl-CoA carboxylase biotin carboxyl carrier protein subunit	biotin carboxyl carrier protein	GO-TERMS, COMPLEXES, PRODUCT-SYNONYMS, GENE-SYNONYMS, PRODUCT, GENE-NAME
HMPREF3040_RS02005	EG10276	HMPREF3040_RS02005	accC	acetyl-CoA carboxylase biotin carboxylase subunit	biotin carboxylase	GO-TERMS, REACTIONS, PRODUCT-SYNONYMS, GENE-SYNONYMS, PRODUCT, GENE-NAME
HMPREF3040_RS02015	EG10685	HMPREF3040_RS02015	panF	sodium/panthothenate symporter	pantothenate:Na+ symporter	GO-TERMS, REACTIONS, PRODUCT-SYNONYMS, PRODUCT, GENE-NAME
HMPREF3040_RS02020	EG11497	HMPREF3040_RS02020	prmA	50S ribosomal protein L11 methyltransferase	ribosomal protein L11 methyltransferase	GO-TERMS, REACTIONS, PRODUCT-SYNONYMS, GENE-SYNONYMS, PRODUCT, GENE-NAME
HMPREF3040_RS02025	EG11311	HMPREF3040_RS02025	dusB	tRNA dihydrouridine synthase DusB	tRNA-dihydrouridine synthase B	GO-TERMS, REACTIONS, PRODUCT-SYNONYMS, GENE-SYNONYMS, PRODUCT, GENE-NAME
HMPREF3040_RS02030	EG10317			Fis family transcriptional regulator	DNA-binding transcriptional dual regulator Fis	GO-TERMS, PRODUCT-SYNONYMS, GENE-SYNONYMS, PRODUCT
HMPREF3040_RS02035	EG11498	HMPREF3040_RS02035	yhdJ	adenine-specific DNA-methyltransferase	DNA adenine methyltransferase	GO-TERMS, REACTIONS, PRODUCT-SYNONYMS, GENE-SYNONYMS, PRODUCT, GENE-NAME
HMPREF3040_RS02045	EG11741	HMPREF3040_RS02045	envR	acrEF/envCD operon transcriptional regulator	DNA-binding transcriptional repressor EnvR	GO-TERMS, PRODUCT-SYNONYMS, GENE-SYNONYMS, PRODUCT, GENE-NAME
HMPREF3040_RS02050	EG10266	HMPREF3040_RS02050	acrE	MexX family efflux pump subunit	multidrug efflux pump membrane fusion lipoprotein AcrE	CPLX-RXNS, GO-TERMS, COMPLEXES, PRODUCT-SYNONYMS, GENE-SYNONYMS, PRODUCT, GENE-NAME
HMPREF3040_RS02055	EG10267	HMPREF3040_RS02055	acrF	multidrug efflux RND transporter permease subunit	multidrug efflux pump RND permease AcrF	GO-TERMS, PRODUCT-SYNONYMS, GENE-SYNONYMS, PRODUCT, GENE-NAME
HMPREF3040_RS02150	EG12217	HMPREF3040_RS02150	yhhQ	VUT family protein	putative queuosine precursor transporter	GO-TERMS, PRODUCT-SYNONYMS, PRODUCT, GENE-NAME
HMPREF3040_RS02155	EG12216	HMPREF3040_RS02155	tusA	sulfurtransferase TusA	sulfur transfer protein TusA	GO-TERMS, REACTIONS, PRODUCT-SYNONYMS, GENE-SYNONYMS, PRODUCT, GENE-NAME
HMPREF3040_RS02165	EG12215			zinc/cadmium/mercury/lead-transporting ATPase	Zn2+/Cd2+/Pb2+ exporting P-type ATPase	GO-TERMS, REACTIONS, PRODUCT-SYNONYMS, GENE-SYNONYMS, PRODUCT
HMPREF3040_RS02185	EG10343			16S rRNA (guanine(966)-N(2))-methyltransferase	16S rRNA m2G966 methyltransferase	GO-TERMS, REACTIONS, PRODUCT-SYNONYMS, GENE-SYNONYMS, PRODUCT
HMPREF3040_RS02190	EG10346	HMPREF3040_RS02190	ftsY	signal recognition particle-docking protein FtsY	signal recognition particle receptor	GO-TERMS, PRODUCT-SYNONYMS, PRODUCT, GENE-NAME
HMPREF3040_RS02195	EG10340	HMPREF3040_RS02195	ftsE	cell division ATP-binding protein FtsE	cell division protein FtsE	GO-TERMS, PRODUCT-SYNONYMS, PRODUCT, GENE-NAME
HMPREF3040_RS02200	EG10345	HMPREF3040_RS02200	ftsX	ABC transporter permease	cell division protein FtsX	GO-TERMS, COMPLEXES, PRODUCT-SYNONYMS, GENE-SYNONYMS, PRODUCT, GENE-NAME
HMPREF3040_RS02205	EG10897	HMPREF3040_RS02205	rpoH	RNA polymerase sigma factor RpoH	RNA polymerase, sigma 32 (sigma H) factor	GO-TERMS, COMPLEXES, PRODUCT-SYNONYMS, GENE-SYNONYMS, PRODUCT, GENE-NAME
HMPREF3040_RS02210	EG10539	HMPREF3040_RS02210	livJ	branched chain amino acid ABC transporter substrate-binding protein	branched chain amino acid/phenylalanine ABC transporter periplasmic binding protein	GO-TERMS, PRODUCT-SYNONYMS, GENE-SYNONYMS, PRODUCT, GENE-NAME
HMPREF3040_RS02220	EG12211	HMPREF3040_RS02220	panZ	aspartate 1-decarboxylase autocleavage activator PanM	PanD maturation factor	GO-TERMS, PRODUCT-SYNONYMS, GENE-SYNONYMS, PRODUCT, GENE-NAME
HMPREF3040_RS02225	EG10540	HMPREF3040_RS02225	livK	branched chain amino acid ABC transporter substrate-binding protein	L-leucine/L-phenylalanine ABC transporter periplasmic binding protein	GO-TERMS, COMPLEXES, PRODUCT-SYNONYMS, GENE-SYNONYMS, PRODUCT, GENE-NAME
HMPREF3040_RS02230	EG10538	HMPREF3040_RS02230	livH	branched-chain amino acid ABC transporter permease	branched chain amino acid/phenylalanine ABC transporter membrane subunit LivH	GO-TERMS, PRODUCT-SYNONYMS, GENE-SYNONYMS, PRODUCT, GENE-NAME
HMPREF3040_RS02235	EG10541			high-affinity branched-chain amino acid ABC transporter permease LivM	branched chain amino acid/phenylalanine ABC transporter membrane subunit LivM	GO-TERMS, PRODUCT-SYNONYMS, PRODUCT
HMPREF3040_RS02240	EG10537			ABC transporter ATP-binding protein	branched chain amino acid/phenylalanine ABC transporter ATP binding subunit LivG	CPLX-RXNS, GO-TERMS, COMPLEXES, PRODUCT-SYNONYMS, GENE-SYNONYMS, PRODUCT
HMPREF3040_RS02245	EG10536			ABC transporter ATP-binding protein	branched chain amino acid/phenylalanine ABC transporter ATP binding subunit LivF	GO-TERMS, PRODUCT-SYNONYMS, PRODUCT
HMPREF3040_RS02255	EG11047	HMPREF3040_RS02255	ugpB	ABC transporter substrate-binding protein	sn-glycerol 3-phosphate ABC transporter periplasmic binding protein	CPLX-RXNS, GO-TERMS, COMPLEXES, PRODUCT-SYNONYMS, GENE-SYNONYMS, PRODUCT, GENE-NAME
HMPREF3040_RS02260	EG11046	HMPREF3040_RS02260	ugpA	sn-glycerol-3-phosphate ABC transporter permease UgpA	sn-glycerol 3-phosphate ABC transporter membrane subunit UgpA	GO-TERMS, PRODUCT-SYNONYMS, GENE-SYNONYMS, PRODUCT, GENE-NAME
HMPREF3040_RS02265	EG11049	HMPREF3040_RS02265	ugpE	sn-glycerol 3-phosphate ABC transporter permease	sn-glycerol 3-phosphate ABC transporter membrane subunit UgpE	GO-TERMS, COMPLEXES, PRODUCT, GENE-NAME
HMPREF3040_RS02270	EG11048			sn-glycerol-3-phosphate import ATP-binding protein UgpC	sn-glycerol 3-phosphate ABC transporter ATP binding subunit	GO-TERMS, PRODUCT-SYNONYMS, PRODUCT
HMPREF3040_RS02275	EG11050	HMPREF3040_RS02275	ugpQ	glycerophosphodiester phosphodiesterase	glycerophosphodiester phosphodiesterase UgpQ	GO-TERMS, REACTIONS, PRODUCT-SYNONYMS, PRODUCT, GENE-NAME
HMPREF3040_RS02285	EG10374	HMPREF3040_RS02285	ggt	gamma-glutamyltransferase	glutathione hydrolase proenzyme	GO-TERMS, REACTIONS, PRODUCT-SYNONYMS, PRODUCT, GENE-NAME
HMPREF3040_RS02290	G7763	HMPREF3040_RS02290	yrhB	hypothetical protein	putative heat shock chaperone	PRODUCT-SYNONYMS, PRODUCT, GENE-NAME
HMPREF3040_RS02305	G7758	HMPREF3040_RS02305	yhhY	N-acetyltransferase	N-acetyltransferase YhhY	GO-TERMS, PRODUCT-SYNONYMS, PRODUCT, GENE-NAME
HMPREF3040_RS02320	G7756	HMPREF3040_RS02320	yhhW	pirin family protein	quercetin 2,3-dioxygenase	GO-TERMS, REACTIONS, PRODUCT-SYNONYMS, PRODUCT, GENE-NAME
HMPREF3040_RS02325	EG12630	HMPREF3040_RS02325	gntR	GntR family transcriptional regulator	DNA-binding transcriptional repressor GntR	GO-TERMS, PRODUCT-SYNONYMS, PRODUCT, GENE-NAME
HMPREF3040_RS02330	EG12629	HMPREF3040_RS02330	gntK	gluconokinase	D-gluconate kinase, thermostable	GO-TERMS, REACTIONS, PRODUCT-SYNONYMS, PRODUCT, GENE-NAME
HMPREF3040_RS02335	EG12631	HMPREF3040_RS02335	gntU			GO-TERMS, REACTIONS, PRODUCT-SYNONYMS, GENE-SYNONYMS, GENE-NAME
HMPREF3040_RS02345	EG10088	HMPREF3040_RS02345	asd			GO-TERMS, PRODUCT-SYNONYMS, GENE-SYNONYMS, GENE-NAME
HMPREF3040_RS02350	EG10378	HMPREF3040_RS02350	glgB	1,4-alpha-glucan-branching protein	1,4-alpha-glucan branching enzyme	GO-TERMS, REACTIONS, PRODUCT-SYNONYMS, PRODUCT, GENE-NAME
HMPREF3040_RS02355	EG10381	HMPREF3040_RS02355	glgX	glycogen debranching enzyme	limit dextrin alpha-1,6-glucohydrolase	GO-TERMS, REACTIONS, PRODUCT-SYNONYMS, PRODUCT, GENE-NAME
HMPREF3040_RS02360	EG10379	HMPREF3040_RS02360	glgC			GO-TERMS, PRODUCT-SYNONYMS, GENE-NAME
HMPREF3040_RS02365	EG10377	HMPREF3040_RS02365	glgA			GO-TERMS, REACTIONS, PRODUCT-SYNONYMS, GENE-NAME
HMPREF3040_RS02370	EG10380	HMPREF3040_RS02370	glgP			GO-TERMS, REACTIONS, PRODUCT-SYNONYMS, GENE-SYNONYMS, GENE-NAME
HMPREF3040_RS02390	G6484	HMPREF3040_RS02390	ycbU	type 1 fimbrial protein	putative fimbrial protein YcbU	GO-TERMS, PRODUCT-SYNONYMS, PRODUCT, GENE-NAME
HMPREF3040_RS02410	EG10394	HMPREF3040_RS02410	glpD	glycerol-3-phosphate dehydrogenase	aerobic glycerol 3-phosphate dehydrogenase	GO-TERMS, REACTIONS, PRODUCT-SYNONYMS, GENE-SYNONYMS, PRODUCT, GENE-NAME
HMPREF3040_RS02415	EG10395	HMPREF3040_RS02415	glpE	thiosulfate sulfurtransferase	thiosulfate sulfurtransferase GlpE	GO-TERMS, REACTIONS, PRODUCT-SYNONYMS, PRODUCT, GENE-NAME
HMPREF3040_RS02420	EG10397	HMPREF3040_RS02420	glpG	rhomboid family intramembrane serine protease GlpG	rhomboid protease GlpG	GO-TERMS, REACTIONS, PRODUCT-SYNONYMS, PRODUCT, GENE-NAME
HMPREF3040_RS02430	EG12356	HMPREF3040_RS02430	rtcR	sigma 54-dependent transcriptional regulator	DNA-binding transcriptional activator RtcR	GO-TERMS, PRODUCT-SYNONYMS, GENE-SYNONYMS, PRODUCT, GENE-NAME
HMPREF3040_RS02435	G7751	HMPREF3040_RS02435	rtcB	RtcB family protein	RNA-splicing ligase	GO-TERMS, REACTIONS, PRODUCT-SYNONYMS, GENE-SYNONYMS, PRODUCT, GENE-NAME
HMPREF3040_RS02440	G7750	HMPREF3040_RS02440	rtcA			GO-TERMS, REACTIONS, PRODUCT-SYNONYMS, GENE-SYNONYMS, GENE-NAME
HMPREF3040_RS02445	EG10562	HMPREF3040_RS02445	malT	transcriptional regulator	DNA-binding transcriptional activator MalT	GO-TERMS, PRODUCT-SYNONYMS, GENE-SYNONYMS, PRODUCT, GENE-NAME
HMPREF3040_RS02450	EG10560	HMPREF3040_RS02450	malP			GO-TERMS, REACTIONS, PRODUCT-SYNONYMS, GENE-SYNONYMS, GENE-NAME
HMPREF3040_RS02455	EG10561	HMPREF3040_RS02455	malQ			GO-TERMS, REACTIONS, PRODUCT-SYNONYMS, GENE-SYNONYMS, PRODUCT, GENE-NAME
HMPREF3040_RS02460	EG12380	HMPREF3040_RS02460	gntT	gluconate transporter	high-affinity gluconate transporter	GO-TERMS, REACTIONS, PRODUCT-SYNONYMS, GENE-SYNONYMS, PRODUCT, GENE-NAME
HMPREF3040_RS02465	G7748	HMPREF3040_RS02465	nfuA	Fe-S biogenesis protein NfuA	iron-sulfur cluster carrier protein NfuA	GO-TERMS, PRODUCT-SYNONYMS, GENE-SYNONYMS, PRODUCT, GENE-NAME
HMPREF3040_RS02470	G7747	HMPREF3040_RS02470	yhgH	DNA utilization protein GntX	DNA utilization protein YhgH	GO-TERMS, PRODUCT-SYNONYMS, GENE-SYNONYMS, PRODUCT, GENE-NAME
HMPREF3040_RS02475	EG10122	HMPREF3040_RS02475	bioH	pimeloyl-[acyl-carrier protein] methyl ester esterase	pimeloyl-acyl carrier protein methyl ester esterase	GO-TERMS, REACTIONS, PRODUCT-SYNONYMS, GENE-SYNONYMS, PRODUCT, GENE-NAME
HMPREF3040_RS02480	EG11750	HMPREF3040_RS02480	rpnA	ISNCY family transposase	recombination-promoting nuclease RpnA	GO-TERMS, REACTIONS, PRODUCT-SYNONYMS, GENE-SYNONYMS, PRODUCT, GENE-NAME
HMPREF3040_RS02490	EG12102	HMPREF3040_RS02490	feoB	ferrous iron transporter B	Fe2+ transporter FeoB	GO-TERMS, REACTIONS, PRODUCT-SYNONYMS, PRODUCT, GENE-NAME
HMPREF3040_RS02495	EG12101			ferrous iron transporter A	ferrous iron transport protein A	GO-TERMS, PRODUCT
HMPREF3040_RS02505	EG11578	HMPREF3040_RS02505	greB			GO-TERMS, PRODUCT-SYNONYMS, GENE-NAME
HMPREF3040_RS02510	EG10672	HMPREF3040_RS02510	ompR	DNA-binding response regulator	DNA-binding transcriptional dual regulator OmpR	GO-TERMS, PRODUCT-SYNONYMS, GENE-SYNONYMS, PRODUCT, GENE-NAME
HMPREF3040_RS02515	EG10269	HMPREF3040_RS02515	envZ	two-component system sensor histidine kinase EnvZ	sensor histidine kinase EnvZ	GO-TERMS, REACTIONS, PRODUCT-SYNONYMS, GENE-SYNONYMS, PRODUCT, GENE-NAME
HMPREF3040_RS02520	EG10688	HMPREF3040_RS02520	pck			GO-TERMS, REACTIONS, PRODUCT-SYNONYMS, GENE-SYNONYMS, PRODUCT, GENE-NAME
HMPREF3040_RS02535	G7744	HMPREF3040_RS02535	hslO	redox-regulated molecular chaperone Hsp33	molecular chaperone Hsp33	GO-TERMS, PRODUCT-SYNONYMS, GENE-SYNONYMS, PRODUCT, GENE-NAME
HMPREF3040_RS02540	G7743	HMPREF3040_RS02540	hslR	heat-shock protein 15	heat shock protein Hsp15	GO-TERMS, PRODUCT-SYNONYMS, GENE-SYNONYMS, PRODUCT, GENE-NAME
HMPREF3040_RS02545	G7742	HMPREF3040_RS02545	yrfG	GMP/IMP nucleotidase	purine nucleotidase	GO-TERMS, REACTIONS, PRODUCT-SYNONYMS, PRODUCT, GENE-NAME
HMPREF3040_RS02550	G7741	HMPREF3040_RS02550	igaA	intracellular growth attenuator protein IgaA	inner membrane protein IgaA	GO-TERMS, PRODUCT-SYNONYMS, GENE-SYNONYMS, PRODUCT, GENE-NAME
HMPREF3040_RS02555	G7740	HMPREF3040_RS02555	nudE	adenosine nucleotide hydrolase	ADP-sugar diphosphatase NudE	GO-TERMS, REACTIONS, PRODUCT-SYNONYMS, GENE-SYNONYMS, PRODUCT, GENE-NAME
HMPREF3040_RS02560	EG10748	HMPREF3040_RS02560	mrcA	carboxypeptidase/penicillin-binding protein 1A	peptidoglycan glycosyltransferase / peptidoglycan DD-transpeptidase MrcA	GO-TERMS, REACTIONS, PRODUCT-SYNONYMS, GENE-SYNONYMS, PRODUCT, GENE-NAME
HMPREF3040_RS02565	G7739	HMPREF3040_RS02565	hofM			GO-TERMS, PRODUCT-SYNONYMS, GENE-SYNONYMS, GENE-NAME
HMPREF3040_RS02570	G7738	HMPREF3040_RS02570	hofN			GO-TERMS, PRODUCT-SYNONYMS, GENE-SYNONYMS, GENE-NAME
HMPREF3040_RS02575	G7737	HMPREF3040_RS02575	hofO	hypothetical protein	DNA utilization protein HofO	GO-TERMS, PRODUCT-SYNONYMS, GENE-SYNONYMS, PRODUCT, GENE-NAME
HMPREF3040_RS02580	G7736	HMPREF3040_RS02580	hofP	DUF2531 domain-containing protein	DNA utilization protein HofP	GO-TERMS, PRODUCT-SYNONYMS, GENE-SYNONYMS, PRODUCT, GENE-NAME
HMPREF3040_RS02585	EG12113	HMPREF3040_RS02585	hofQ	DNA transporter HofQ	DNA utilization protein HofQ	GO-TERMS, REACTIONS, PRODUCT-SYNONYMS, GENE-SYNONYMS, PRODUCT, GENE-NAME
HMPREF3040_RS02590	EG10081	HMPREF3040_RS02590	aroK	shikimate kinase	shikimate kinase 1	GO-TERMS, PRODUCT-SYNONYMS, PRODUCT, GENE-NAME
HMPREF3040_RS02595	EG10074	HMPREF3040_RS02595	aroB			GO-TERMS, PRODUCT-SYNONYMS, PRODUCT, GENE-NAME
HMPREF3040_RS02600	EG11183	HMPREF3040_RS02600	damX			GO-TERMS, PRODUCT-SYNONYMS, GENE-SYNONYMS, GENE-NAME
HMPREF3040_RS02605	EG10204	HMPREF3040_RS02605	dam	DNA adenine methylase	DNA adenine methyltransferase	GO-TERMS, REACTIONS, PRODUCT-SYNONYMS, PRODUCT, GENE-NAME
HMPREF3040_RS02610	M004	HMPREF3040_RS02610	rpe			GO-TERMS, PRODUCT-SYNONYMS, GENE-SYNONYMS, PRODUCT, GENE-NAME
HMPREF3040_RS02615	EG11871	HMPREF3040_RS02615	gph			GO-TERMS, PRODUCT-SYNONYMS, GENE-SYNONYMS, PRODUCT, GENE-NAME
HMPREF3040_RS02620	EG11030	HMPREF3040_RS02620	trpS			GO-TERMS, REACTIONS, PRODUCT-SYNONYMS, PRODUCT, GENE-NAME
HMPREF3040_RS02670	EG10188	HMPREF3040_RS02670	cysG			GO-TERMS, REACTIONS, PRODUCT-SYNONYMS, GENE-NAME
HMPREF3040_RS02675	EG10654	HMPREF3040_RS02675	nirC			GO-TERMS, PRODUCT-SYNONYMS, PRODUCT, GENE-NAME
HMPREF3040_RS02680	EG10655	HMPREF3040_RS02680	nirD	nitrite reductase small subunit	nitrite reductase subunit NirD	CPLX-RXNS, GO-TERMS, COMPLEXES, PRODUCT-SYNONYMS, PRODUCT, GENE-NAME
HMPREF3040_RS02685	EG10653	HMPREF3040_RS02685	nirB	nitrite reductase large subunit	nitrite reductase catalytic subunit NirB	GO-TERMS, PRODUCT-SYNONYMS, PRODUCT, GENE-NAME
HMPREF3040_RS02695	EG10757	HMPREF3040_RS02695	ppiA	peptidylprolyl isomerase A	peptidyl-prolyl cis-trans isomerase A	GO-TERMS, REACTIONS, PRODUCT-SYNONYMS, GENE-SYNONYMS, PRODUCT, GENE-NAME
HMPREF3040_RS02705	EG10307	HMPREF3040_RS02705	fic	cell filamentation protein Fic	putative adenosine monophosphate--protein transferase Fic	GO-TERMS, COMPLEXES, PRODUCT-SYNONYMS, GENE-SYNONYMS, PRODUCT, GENE-NAME
HMPREF3040_RS02710	EG10682	HMPREF3040_RS02710	pabA	aminodeoxychorismate synthase component 2	aminodeoxychorismate synthase subunit 2	CPLX-RXNS, GO-TERMS, COMPLEXES, REACTIONS, PRODUCT-SYNONYMS, PRODUCT, GENE-NAME
HMPREF3040_RS02715	EG10066	HMPREF3040_RS02715	argD	aspartate aminotransferase family protein	N-acetylornithine aminotransferase / N-succinyldiaminopimelate aminotransferase	GO-TERMS, REACTIONS, PRODUCT-SYNONYMS, GENE-SYNONYMS, PRODUCT, GENE-NAME
HMPREF3040_RS02725	EG10164	HMPREF3040_RS02725	crp	cAMP-activated global transcriptional regulator CRP	DNA-binding transcriptional dual regulator CRP	GO-TERMS, PRODUCT-SYNONYMS, GENE-SYNONYMS, PRODUCT, GENE-NAME
HMPREF3040_RS02755	EG12903	HMPREF3040_RS02755	yheS	ABC transporter ATP-binding protein	putative ATP-binding protein YheS	GO-TERMS, PRODUCT-SYNONYMS, PRODUCT, GENE-NAME
HMPREF3040_RS02760	G7717	HMPREF3040_RS02760	kefG			GO-TERMS, PRODUCT-SYNONYMS, GENE-SYNONYMS, GENE-NAME
HMPREF3040_RS02765	EG20110	HMPREF3040_RS02765	kefB	glutathione-regulated potassium-efflux system protein KefB	K+ : H+ antiporter KefB	GO-TERMS, REACTIONS, PRODUCT-SYNONYMS, GENE-SYNONYMS, PRODUCT, GENE-NAME
HMPREF3040_RS02775	EG11663	HMPREF3040_RS02775	slyD	peptidylprolyl isomerase	FKBP-type peptidyl-prolyl cis-trans isomerase SlyD	GO-TERMS, REACTIONS, PRODUCT-SYNONYMS, PRODUCT, GENE-NAME
HMPREF3040_RS02785	G7716	HMPREF3040_RS02785	fkpA	FKBP-type peptidyl-prolyl cis-trans isomerase	peptidyl-prolyl cis-trans isomerase FkpA	GO-TERMS, REACTIONS, PRODUCT-SYNONYMS, GENE-SYNONYMS, PRODUCT, GENE-NAME
HMPREF3040_RS02790	G7715	HMPREF3040_RS02790	yheO	transcriptional regulator	DNA-binding transcriptional regulator YheO	GO-TERMS, PRODUCT-SYNONYMS, PRODUCT, GENE-NAME
HMPREF3040_RS02795	G7714	HMPREF3040_RS02795	tusD	sulfurtransferase TusD	sulfurtransferase complex subunit TusD	GO-TERMS, PRODUCT-SYNONYMS, GENE-SYNONYMS, PRODUCT, GENE-NAME
HMPREF3040_RS02800	G7713	HMPREF3040_RS02800	tusC	sulfurtransferase TusC	sulfurtransferase complex subunit TusC	GO-TERMS, PRODUCT-SYNONYMS, GENE-SYNONYMS, PRODUCT, GENE-NAME
HMPREF3040_RS02805	G7712	HMPREF3040_RS02805	tusB	sulfurtransferase TusB	sulfurtransferase complex subunit TusB	CPLX-RXNS, GO-TERMS, COMPLEXES, PRODUCT-SYNONYMS, GENE-SYNONYMS, PRODUCT, GENE-NAME
HMPREF3040_RS02825	EG11448	HMPREF3040_RS02825	acs	acetate--CoA ligase	acetyl-CoA synthetase (AMP-forming)	GO-TERMS, REACTIONS, PRODUCT-SYNONYMS, GENE-SYNONYMS, PRODUCT, GENE-NAME
HMPREF3040_RS02830	EG11781	HMPREF3040_RS02830	nrfA	ammonia-forming cytochrome c nitrite reductase subunit c552	cytochrome c552 nitrite reductase	GO-TERMS, COMPLEXES, REACTIONS, PRODUCT-SYNONYMS, PRODUCT, GENE-NAME
HMPREF3040_RS02850	EG11948	HMPREF3040_RS02850	nrfE	heme lyase CcmF/NrfE family subunit	putative cytochrome c-type biogenesis protein NrfE	GO-TERMS, PRODUCT-SYNONYMS, GENE-SYNONYMS, PRODUCT, GENE-NAME
HMPREF3040_RS02855	EG11949	HMPREF3040_RS02855	nrfF	heme lyase NrfEFG subunit NrfF	putative formate-dependent nitrite reductase complex subunit NrfF	GO-TERMS, PRODUCT-SYNONYMS, GENE-SYNONYMS, PRODUCT, GENE-NAME
HMPREF3040_RS02860	EG11950	HMPREF3040_RS02860	nrfG	heme lysase NrfEFG subunit NrfG	putative formate-dependent nitrite reductase complex subunit NrfG	GO-TERMS, PRODUCT-SYNONYMS, GENE-SYNONYMS, PRODUCT, GENE-NAME
HMPREF3040_RS02865	EG10405	HMPREF3040_RS02865	gltP	glutamate/aspartate:proton symporter GltP	glutamate/aspartate : H+ symporter GltP	GO-TERMS, REACTIONS, PRODUCT-SYNONYMS, PRODUCT, GENE-NAME
HMPREF3040_RS02875	EG10285	HMPREF3040_RS02875	fdhF	formate dehydrogenase N subunit alpha, selenocysteine-containing	formate dehydrogenase H	GO-TERMS, REACTIONS, PRODUCT-SYNONYMS, GENE-SYNONYMS, PRODUCT, GENE-NAME
HMPREF3040_RS02885	EG11952	HMPREF3040_RS02885	mdtP	multidrug resistance transporter	putative multidrug efflux pump outer membrane channel	CPLX-RXNS, GO-TERMS, COMPLEXES, PRODUCT-SYNONYMS, GENE-SYNONYMS, PRODUCT, GENE-NAME
HMPREF3040_RS02890	EG11953	HMPREF3040_RS02890	mdtO	multidrug transporter subunit MdtO	putative multidrug efflux pump subunit MdtO	GO-TERMS, PRODUCT-SYNONYMS, GENE-SYNONYMS, PRODUCT, GENE-NAME
HMPREF3040_RS02895	EG11954	HMPREF3040_RS02895	mdtN	multidrug resistance protein MdtN	putative multidrug efflux pump membrane fusion protein	GO-TERMS, PRODUCT-SYNONYMS, GENE-SYNONYMS, PRODUCT, GENE-NAME
HMPREF3040_RS02905	EG11955	HMPREF3040_RS02905	yjcS	alkyl/aryl-sulfatase	linear primary-alkylsulfatase	GO-TERMS, REACTIONS, PRODUCT-SYNONYMS, PRODUCT, GENE-NAME
HMPREF3040_RS02920	EG10725	HMPREF3040_RS02920	phnP	phosphonate metabolism protein PhnP	5-phospho-alpha-D-ribosyl 1,2-cyclic phosphate phosphodiesterase	GO-TERMS, PRODUCT-SYNONYMS, PRODUCT, GENE-NAME
HMPREF3040_RS02925	EG10724	HMPREF3040_RS02925	phnO	aminoalkylphosphonic acid N-acetyltransferase	aminoalkylphosphonate N-acetyltransferase	GO-TERMS, REACTIONS, PRODUCT-SYNONYMS, PRODUCT, GENE-NAME
HMPREF3040_RS02930	EG10723	HMPREF3040_RS02930	phnN	ribose 1,5-bisphosphokinase	ribose 1,5-bisphosphate phosphokinase	GO-TERMS, REACTIONS, PRODUCT-SYNONYMS, PRODUCT, GENE-NAME
HMPREF3040_RS02935	EG10722	HMPREF3040_RS02935	phnM	alpha-D-ribose 1-methylphosphonate 5-triphosphate diphosphatase	RPnTP hydrolase	GO-TERMS, REACTIONS, PRODUCT-SYNONYMS, PRODUCT, GENE-NAME
HMPREF3040_RS02940	EG10721	HMPREF3040_RS02940	phnL	phosphonate C-P lyase system protein PhnL	methylphosphonate degradation complex subunit PhnL	GO-TERMS, REACTIONS, PRODUCT-SYNONYMS, PRODUCT, GENE-NAME
HMPREF3040_RS02945	EG10720	HMPREF3040_RS02945	phnK	phosphonate C-P lyase system protein PhnK	carbon-phosphorus lyase subunit PhnK	GO-TERMS, PRODUCT-SYNONYMS, PRODUCT, GENE-NAME
HMPREF3040_RS02950	EG10719	HMPREF3040_RS02950	phnJ	carbon-phosphorus lyase complex subunit PhnJ	carbon-phosphorus lyase core complex subunit PhnJ	GO-TERMS, REACTIONS, PRODUCT-SYNONYMS, PRODUCT, GENE-NAME
HMPREF3040_RS02955	EG10718	HMPREF3040_RS02955	phnI	carbon-phosphorus lyase complex subunit PhnI	carbon-phosphorus lyase core complex subunit PhnI	CPLX-RXNS, GO-TERMS, COMPLEXES, PRODUCT-SYNONYMS, PRODUCT, GENE-NAME
HMPREF3040_RS02960	EG10717	HMPREF3040_RS02960	phnH	phosphonate C-P lyase system protein PhnH	carbon-phosphorus lyase core complex subunit PhnH	GO-TERMS, REACTIONS, PRODUCT-SYNONYMS, PRODUCT, GENE-NAME
HMPREF3040_RS02965	EG10716	HMPREF3040_RS02965	phnG	phosphonate C-P lyase system protein PhnG	carbon-phosphorus lyase core complex subunit PhnG	GO-TERMS, REACTIONS, PRODUCT-SYNONYMS, PRODUCT, GENE-NAME
HMPREF3040_RS03000	EG11210	HMPREF3040_RS03000	rdcA	clamp-binding protein CrfC	regulator of diguanylate cyclase RdcA	GO-TERMS, PRODUCT-SYNONYMS, GENE-SYNONYMS, PRODUCT, GENE-NAME
HMPREF3040_RS03005	G7823	HMPREF3040_RS03005	rdcB	hypothetical protein	regulator of diguanylate cyclase RdcB	GO-TERMS, PRODUCT-SYNONYMS, GENE-SYNONYMS, PRODUCT, GENE-NAME
HMPREF3040_RS03010	EG11612	HMPREF3040_RS03010	proP	proline/betaine transporter	osmolyte:H+ symporter ProP	GO-TERMS, REACTIONS, PRODUCT-SYNONYMS, PRODUCT, GENE-NAME
HMPREF3040_RS03020	EG11614	HMPREF3040_RS03020	basS	two-component system sensor histidine kinase BasS	sensor histidine kinase BasS	GO-TERMS, REACTIONS, PRODUCT-SYNONYMS, GENE-SYNONYMS, PRODUCT, GENE-NAME
HMPREF3040_RS03025	EG11615	HMPREF3040_RS03025	basR	two-component system response regulator BasR	DNA-binding transcriptional dual regulator BasR	GO-TERMS, PRODUCT-SYNONYMS, GENE-SYNONYMS, PRODUCT, GENE-NAME
HMPREF3040_RS03030	EG11613	HMPREF3040_RS03030	eptA			GO-TERMS, REACTIONS, PRODUCT-SYNONYMS, GENE-SYNONYMS, GENE-NAME
HMPREF3040_RS03035	EG12462	HMPREF3040_RS03035	adiC			GO-TERMS, REACTIONS, PRODUCT-SYNONYMS, GENE-SYNONYMS, GENE-NAME
HMPREF3040_RS03045	EG10187	HMPREF3040_RS03045	cysE			GO-TERMS, PRODUCT-SYNONYMS, GENE-NAME
HMPREF3040_RS03050	EG20091	HMPREF3040_RS03050	gpsA	glycerol-3-phosphate dehydrogenase (NAD(P)(+))	glycerol-3-phosphate dehydrogenase	GO-TERMS, REACTIONS, PRODUCT-SYNONYMS, PRODUCT, GENE-NAME
HMPREF3040_RS03055	EG10937	HMPREF3040_RS03055	secB	protein-export protein SecB	protein export chaperone SecB	GO-TERMS, PRODUCT-SYNONYMS, PRODUCT, GENE-NAME
HMPREF3040_RS03060	EG12294	HMPREF3040_RS03060	grxC			GO-TERMS, REACTIONS, PRODUCT-SYNONYMS, GENE-SYNONYMS, GENE-NAME
HMPREF3040_RS03075	EG12296	HMPREF3040_RS03075	gpmM			GO-TERMS, PRODUCT-SYNONYMS, GENE-SYNONYMS, GENE-NAME
HMPREF3040_RS03080	EG12297	HMPREF3040_RS03080	envC			GO-TERMS, PRODUCT-SYNONYMS, GENE-SYNONYMS, GENE-NAME
HMPREF3040_RS03090	EG11266	HMPREF3040_RS03090	waaH	glycosyltransferase	UDP-glucuronate:LPS(HepIII) glycosyltransferase	GO-TERMS, REACTIONS, PRODUCT-SYNONYMS, GENE-SYNONYMS, PRODUCT, GENE-NAME
HMPREF3040_RS03095	EG10993	HMPREF3040_RS03095	tdh	L-threonine 3-dehydrogenase	threonine dehydrogenase	GO-TERMS, REACTIONS, PRODUCT-SYNONYMS, PRODUCT, GENE-NAME
HMPREF3040_RS03100	EG10512	HMPREF3040_RS03100	kbl			GO-TERMS, PRODUCT-SYNONYMS, GENE-NAME
HMPREF3040_RS03110	EG10838	HMPREF3040_RS03110	rfaD	ADP-L-glycero-D-mannoheptose-6-epimerase	ADP-L-glycero-D-mannoheptose 6-epimerase	GO-TERMS, REACTIONS, PRODUCT-SYNONYMS, GENE-SYNONYMS, PRODUCT, GENE-NAME
HMPREF3040_RS03115	EG12210	HMPREF3040_RS03115	waaF	ADP-heptose--LPS heptosyltransferase RfaF	ADP-heptose--LPS heptosyltransferase 2	GO-TERMS, REACTIONS, PRODUCT-SYNONYMS, GENE-SYNONYMS, PRODUCT, GENE-NAME
HMPREF3040_RS03120	EG11189	HMPREF3040_RS03120	waaC	lipopolysaccharide heptosyltransferase RfaC	ADP-heptose:LPS heptosyltransferase 1	GO-TERMS, REACTIONS, PRODUCT-SYNONYMS, GENE-SYNONYMS, PRODUCT, GENE-NAME
HMPREF3040_RS03135	EG11353	HMPREF3040_RS03135	waaJ	UDP-glucose--(galactosyl) LPS alpha1,2-glucosyltransferase	UDP-glucose:(glucosyl)LPS alpha-1,2-glucosyltransferase	GO-TERMS, PRODUCT-SYNONYMS, GENE-SYNONYMS, PRODUCT, GENE-NAME
HMPREF3040_RS03140	EG11425	HMPREF3040_RS03140	waaY	lipopolysaccharide core heptose(II) kinase RfaY	lipopolysaccharide core heptose (II) kinase	GO-TERMS, REACTIONS, PRODUCT-SYNONYMS, GENE-SYNONYMS, PRODUCT, GENE-NAME
HMPREF3040_RS03145	EG11352	HMPREF3040_RS03145	waaO	lipopolysaccharide 3-alpha-galactosyltransferase	UDP-D-glucose:(glucosyl)LPS alpha-1,3-glucosyltransferase	GO-TERMS, REACTIONS, PRODUCT-SYNONYMS, GENE-SYNONYMS, PRODUCT, GENE-NAME
HMPREF3040_RS03150	EG11340	HMPREF3040_RS03150	waaP	lipopolysaccharide core heptose(I) kinase RfaP	lipopolysaccharide core heptose (I) kinase	GO-TERMS, REACTIONS, PRODUCT-SYNONYMS, GENE-SYNONYMS, PRODUCT, GENE-NAME
HMPREF3040_RS03155	EG11339	HMPREF3040_RS03155	waaG	glycosyltransferase family 1 protein	lipopolysaccharide glucosyltransferase I	GO-TERMS, PRODUCT-SYNONYMS, GENE-SYNONYMS, PRODUCT, GENE-NAME
HMPREF3040_RS03160	EG11341	HMPREF3040_RS03160	waaQ	lipopolysaccharide core heptosyltransferase RfaQ	lipopolysaccharide core heptosyltransferase 3	GO-TERMS, REACTIONS, PRODUCT-SYNONYMS, GENE-SYNONYMS, PRODUCT, GENE-NAME
HMPREF3040_RS03165	EG10520	HMPREF3040_RS03165	waaA	3-deoxy-D-manno-octulosonic acid transferase	KDO transferase	GO-TERMS, REACTIONS, PRODUCT-SYNONYMS, GENE-SYNONYMS, PRODUCT, GENE-NAME
HMPREF3040_RS03170	EG11190	HMPREF3040_RS03170	coaD	phosphopantetheine adenylyltransferase	pantetheine-phosphate adenylyltransferase	GO-TERMS, REACTIONS, PRODUCT-SYNONYMS, GENE-SYNONYMS, PRODUCT, GENE-NAME
HMPREF3040_RS03175	EG10329	HMPREF3040_RS03175	mutM	formamidopyrimidine-DNA glycosylase	DNA-formamidopyrimidine glycosylase	GO-TERMS, REACTIONS, PRODUCT-SYNONYMS, GENE-SYNONYMS, PRODUCT, GENE-NAME
HMPREF3040_RS03195	EG10004	HMPREF3040_RS03195	dfp	bifunctional phosphopantothenoylcysteine decarboxylase/phosphopantothenate--cysteine ligase CoaBC	fused 4'-phosphopantothenoylcysteine decarboxylase and phosphopantothenoylcysteine synthetase	GO-TERMS, REACTIONS, PRODUCT-SYNONYMS, GENE-SYNONYMS, PRODUCT, GENE-NAME
HMPREF3040_RS03200	EG10251	HMPREF3040_RS03200	dut			GO-TERMS, PRODUCT-SYNONYMS, GENE-SYNONYMS, GENE-NAME
HMPREF3040_RS03205	EG11191	HMPREF3040_RS03205	slmA			GO-TERMS, PRODUCT-SYNONYMS, GENE-SYNONYMS, GENE-NAME
HMPREF3040_RS03210	EG10808	HMPREF3040_RS03210	pyrE			GO-TERMS, PRODUCT-SYNONYMS, GENE-NAME
HMPREF3040_RS03225	EG11193	HMPREF3040_RS03225	dinD			GO-TERMS, PRODUCT-SYNONYMS, GENE-SYNONYMS, GENE-NAME
HMPREF3040_RS03235	EG11334	HMPREF3040_RS03235	ligB			GO-TERMS, REACTIONS, PRODUCT-SYNONYMS, GENE-SYNONYMS, GENE-NAME
HMPREF3040_RS03240	EG10965	HMPREF3040_RS03240	gmk			GO-TERMS, REACTIONS, PRODUCT-SYNONYMS, GENE-SYNONYMS, GENE-NAME
HMPREF3040_RS03245	EG10899	HMPREF3040_RS03245	rpoZ	DNA-directed RNA polymerase subunit omega	RNA polymerase subunit omega	GO-TERMS, REACTIONS, PRODUCT-SYNONYMS, GENE-SYNONYMS, PRODUCT, GENE-NAME
HMPREF3040_RS03250	EG10966	HMPREF3040_RS03250	spoT	bifunctional (p)ppGpp synthetase II/ guanosine-3',5'-bis pyrophosphate 3'-pyrophosphohydrolase	bifunctional (p)ppGpp synthase/hydrolase SpoT	GO-TERMS, REACTIONS, PRODUCT-SYNONYMS, PRODUCT, GENE-NAME
HMPREF3040_RS03255	EG10967	HMPREF3040_RS03255	trmH	tRNA (guanosine(18)-2'-O)-methyltransferase TrmH	tRNA (Gm18) 2'-O-methyltransferase	GO-TERMS, REACTIONS, PRODUCT-SYNONYMS, GENE-SYNONYMS, PRODUCT, GENE-NAME
HMPREF3040_RS03260	EG10829	HMPREF3040_RS03260	recG	DNA helicase RecG	ATP-dependent DNA helicase RecG	GO-TERMS, REACTIONS, PRODUCT-SYNONYMS, GENE-SYNONYMS, PRODUCT, GENE-NAME
HMPREF3040_RS03265	EG10406	HMPREF3040_RS03265	gltS	sodium/glutamate symport carrier protein	glutamate:sodium symporter	GO-TERMS, REACTIONS, PRODUCT-SYNONYMS, GENE-SYNONYMS, PRODUCT, GENE-NAME
HMPREF3040_RS03270	EG11194	HMPREF3040_RS03270	xanP	xanthine permease XanP	xanthine:H+ symporter XanP	GO-TERMS, REACTIONS, PRODUCT-SYNONYMS, GENE-SYNONYMS, PRODUCT, GENE-NAME
HMPREF3040_RS03285	G6418	HMPREF3040_RS03285	opgE			GO-TERMS, REACTIONS, PRODUCT-SYNONYMS, GENE-SYNONYMS, PRODUCT, GENE-NAME
HMPREF3040_RS03290	G0-10715	HMPREF3040_RS03290	mntS	manganase accumulation protein MntS	small protein MntS	GO-TERMS, PRODUCT-SYNONYMS, GENE-SYNONYMS, PRODUCT, GENE-NAME
HMPREF3040_RS03295	G6420	HMPREF3040_RS03295	mntR	transcriptional regulator MntR	DNA-binding transcriptional dual regulator MntR	GO-TERMS, PRODUCT-SYNONYMS, GENE-SYNONYMS, PRODUCT, GENE-NAME
HMPREF3040_RS03305	G6422	HMPREF3040_RS03305	ldtB	transpeptidase	L,D-transpeptidase LdtB	GO-TERMS, REACTIONS, PRODUCT-SYNONYMS, GENE-SYNONYMS, PRODUCT, GENE-NAME
HMPREF3040_RS03340	G6425	HMPREF3040_RS03340	ybiV	HAD family hydrolase	sugar phosphatase YbiV	GO-TERMS, REACTIONS, PRODUCT-SYNONYMS, GENE-SYNONYMS, PRODUCT, GENE-NAME
HMPREF3040_RS03355	G6428	HMPREF3040_RS03355	fsaA	fructose-6-phosphate aldolase	fructose-6-phosphate aldolase 1	GO-TERMS, PRODUCT-SYNONYMS, GENE-SYNONYMS, PRODUCT, GENE-NAME
HMPREF3040_RS03360	EG10154	HMPREF3040_RS03360	moeB	molybdopterin-synthase adenylyltransferase MoeB	molybdopterin-synthase adenylyltransferase	GO-TERMS, REACTIONS, PRODUCT-SYNONYMS, GENE-SYNONYMS, PRODUCT, GENE-NAME
HMPREF3040_RS03365	EG10153	HMPREF3040_RS03365	moeA			GO-TERMS, PRODUCT-SYNONYMS, GENE-SYNONYMS, GENE-NAME
HMPREF3040_RS03370	EG12407	HMPREF3040_RS03370	iaaA	beta-aspartyl-peptidase	isoaspartyl dipeptidase proenzyme	GO-TERMS, REACTIONS, PRODUCT-SYNONYMS, GENE-SYNONYMS, PRODUCT, GENE-NAME
HMPREF3040_RS03375	G6429	HMPREF3040_RS03375	gsiA	glutathione ABC transporter ATP-binding protein GsiA	glutathione ABC transporter ATP binding subunit GsiA	GO-TERMS, PRODUCT-SYNONYMS, GENE-SYNONYMS, PRODUCT, GENE-NAME
HMPREF3040_RS03380	G6430	HMPREF3040_RS03380	gsiB	glutathione ABC transporter substrate-binding protein GsiB	glutathione ABC transporter periplasmic binding protein	GO-TERMS, PRODUCT-SYNONYMS, GENE-SYNONYMS, PRODUCT, GENE-NAME
HMPREF3040_RS03385	G6431	HMPREF3040_RS03385	gsiC	glutathione ABC transporter permease	glutathione ABC transporter membrane subunit GsiC	GO-TERMS, PRODUCT-SYNONYMS, GENE-SYNONYMS, PRODUCT, GENE-NAME
HMPREF3040_RS03390	G6432	HMPREF3040_RS03390	gsiD	glutathione ABC transporter permease GsiD	glutathione ABC transporter membrane subunit GsiD	CPLX-RXNS, GO-TERMS, COMPLEXES, PRODUCT-SYNONYMS, GENE-SYNONYMS, PRODUCT, GENE-NAME
HMPREF3040_RS03415	G6435			30S ribosomal protein S12 methylthiotransferase RimO	ribosomal protein S12 methylthiotransferase RimO	GO-TERMS, REACTIONS, PRODUCT-SYNONYMS, GENE-SYNONYMS, PRODUCT
HMPREF3040_RS03420	G6436			biofilm formation regulatory protein BssR	regulator of biofilm formation	GO-TERMS, PRODUCT-SYNONYMS, GENE-SYNONYMS, PRODUCT
HMPREF3040_RS03425	G6437	HMPREF3040_RS03425	yliI	PQQ-dependent sugar dehydrogenase	aldose sugar dehydrogenase YliI	GO-TERMS, REACTIONS, PRODUCT-SYNONYMS, PRODUCT, GENE-NAME
HMPREF3040_RS03430	G6438	HMPREF3040_RS03430	gstB	glutathione S-transferase	glutathione S-transferase GstB	GO-TERMS, REACTIONS, PRODUCT-SYNONYMS, GENE-SYNONYMS, PRODUCT, GENE-NAME
HMPREF3040_RS03435	EG10203	HMPREF3040_RS03435	dacC	D-alanyl-D-alanine carboxypeptidase	D-alanyl-D-alanine carboxypeptidase DacC	GO-TERMS, REACTIONS, PRODUCT-SYNONYMS, PRODUCT, GENE-NAME
HMPREF3040_RS03440	EG10223	HMPREF3040_RS03440	deoR	DeoR family transcriptional regulator	DNA-binding transcriptional repressor DeoR	GO-TERMS, PRODUCT-SYNONYMS, GENE-SYNONYMS, PRODUCT, GENE-NAME
HMPREF3040_RS03445	G6439	HMPREF3040_RS03445	ybjG	undecaprenyl-diphosphate phosphatase	undecaprenyl pyrophosphate phosphatase	GO-TERMS, REACTIONS, PRODUCT-SYNONYMS, PRODUCT, GENE-NAME
HMPREF3040_RS03450	G6440	HMPREF3040_RS03450	mdfA	multidrug transporter MdfA	multidrug efflux pump MdfA / Na+:H+ antiporter / K+:H+ antiporter	GO-TERMS, REACTIONS, PRODUCT-SYNONYMS, GENE-SYNONYMS, PRODUCT, GENE-NAME
HMPREF3040_RS03460	G6442	HMPREF3040_RS03460	ybjI	HAD family hydrolase	5-amino-6-(5-phospho-D-ribitylamino)uracil phosphatase	GO-TERMS, REACTIONS, PRODUCT-SYNONYMS, PRODUCT, GENE-NAME
HMPREF3040_RS03475	EG11888	HMPREF3040_RS03475	trmL	tRNA (uridine(34)/cytosine(34)/5- carboxymethylaminomethyluridine(34)-2'-O)- methyltransferase TrmL	tRNA (cytidine/uridine-2'-O)-ribose methyltransferase	GO-TERMS, REACTIONS, PRODUCT-SYNONYMS, GENE-SYNONYMS, PRODUCT, GENE-NAME
HMPREF3040_RS03480	EG11963			alpha-hydroxy-acid oxidizing enzyme	L-lactate dehydrogenase	GO-TERMS, REACTIONS, PRODUCT-SYNONYMS, GENE-SYNONYMS, PRODUCT
HMPREF3040_RS03485	EG11962	HMPREF3040_RS03485	lldR	transcriptional regulator	DNA-binding transcriptional dual regulator LldR	GO-TERMS, PRODUCT-SYNONYMS, GENE-SYNONYMS, PRODUCT, GENE-NAME
HMPREF3040_RS03490	EG11961	HMPREF3040_RS03490	lldP	L-lactate permease	lactate/glycolate:H+ symporter LldP	GO-TERMS, REACTIONS, PRODUCT-SYNONYMS, GENE-SYNONYMS, PRODUCT, GENE-NAME
HMPREF3040_RS03515	EG11837	HMPREF3040_RS03515	bipA	translational GTPase TypA	50S ribosomal subunit assembly factor BipA	GO-TERMS, PRODUCT-SYNONYMS, GENE-SYNONYMS, PRODUCT, GENE-NAME
HMPREF3040_RS03525	EG10383	HMPREF3040_RS03525	glnA			GO-TERMS, PRODUCT-SYNONYMS, GENE-NAME
HMPREF3040_RS03530	EG10387	HMPREF3040_RS03530	glnL	two-component system sensor histidine kinase NtrB	sensory histidine kinase NtrB	GO-TERMS, PRODUCT-SYNONYMS, GENE-SYNONYMS, PRODUCT, GENE-NAME
HMPREF3040_RS03535	EG10385	HMPREF3040_RS03535	glnG	nitrogen regulation protein NR(I)	DNA-binding transcriptional dual regulator NtrC	GO-TERMS, PRODUCT-SYNONYMS, GENE-SYNONYMS, PRODUCT, GENE-NAME
HMPREF3040_RS03545	EG11836	HMPREF3040_RS03545	hemN	oxygen-independent coproporphyrinogen III oxidase	coproporphyrinogen III dehydrogenase	GO-TERMS, REACTIONS, PRODUCT-SYNONYMS, GENE-SYNONYMS, PRODUCT, GENE-NAME
HMPREF3040_RS03550	EG11835	HMPREF3040_RS03550	yihI	GTPase-activating protein	Der GTPase-activating protein YihI	GO-TERMS, PRODUCT-SYNONYMS, PRODUCT, GENE-NAME
HMPREF3040_RS03555	EG11203	HMPREF3040_RS03555	yihA	GTP-binding protein	GTP-binding protein YihA	GO-TERMS, PRODUCT-SYNONYMS, GENE-SYNONYMS, PRODUCT, GENE-NAME
HMPREF3040_RS03560	EG10746	HMPREF3040_RS03560	polA			GO-TERMS, REACTIONS, PRODUCT-SYNONYMS, GENE-SYNONYMS, GENE-NAME
HMPREF3040_RS03580	EG11297	HMPREF3040_RS03580	dsbA	protein disulfide oxidoreductase DsbA	thiol:disulfide oxidoreductase DsbA	GO-TERMS, REACTIONS, PRODUCT-SYNONYMS, GENE-SYNONYMS, PRODUCT, GENE-NAME
HMPREF3040_RS03585	EG11831	HMPREF3040_RS03585	srkA			GO-TERMS, REACTIONS, PRODUCT-SYNONYMS, GENE-SYNONYMS, GENE-NAME
HMPREF3040_RS03595	EG11829			molybdenum cofactor guanylyltransferase MobA	molybdenum cofactor guanylyltransferase	GO-TERMS, REACTIONS, PRODUCT-SYNONYMS, GENE-SYNONYMS, PRODUCT
HMPREF3040_RS03785	EG12221	HMPREF3040_RS03785	acpT	4'-phosphopantetheinyl transferase AcpT	holo-[acyl carrier protein] synthase 2	GO-TERMS, REACTIONS, PRODUCT-SYNONYMS, GENE-SYNONYMS, PRODUCT, GENE-NAME
HMPREF3040_RS03790	EG12075	HMPREF3040_RS03790	nikA	nickel ABC transporter, nickel/metallophore periplasmic binding protein	Ni(2+) ABC transporter periplasmic binding protein	GO-TERMS, PRODUCT-SYNONYMS, GENE-SYNONYMS, PRODUCT, GENE-NAME
HMPREF3040_RS03795	EG12076	HMPREF3040_RS03795	nikB	nickel ABC transporter permease subunit NikB	Ni(2+) ABC transporter membrane subunit NikB	GO-TERMS, PRODUCT-SYNONYMS, GENE-SYNONYMS, PRODUCT, GENE-NAME
HMPREF3040_RS03800	EG12077	HMPREF3040_RS03800	nikC	nickel ABC transporter permease subunit NikC	Ni(2+) ABC transporter membrane subunit NikC	GO-TERMS, PRODUCT-SYNONYMS, GENE-SYNONYMS, PRODUCT, GENE-NAME
HMPREF3040_RS03805	EG12078	HMPREF3040_RS03805	nikD	nickel import ATP-binding protein NikD	Ni(2+) ABC transporter ATP binding subunit NikD	CPLX-RXNS, GO-TERMS, COMPLEXES, PRODUCT-SYNONYMS, GENE-SYNONYMS, PRODUCT, GENE-NAME
HMPREF3040_RS03810	EG12079	HMPREF3040_RS03810	nikE	ABC transporter ATP-binding protein	Ni(2+) ABC transporter ATP binding subunit NikE	GO-TERMS, PRODUCT-SYNONYMS, GENE-SYNONYMS, PRODUCT, GENE-NAME
HMPREF3040_RS03815	EG11519	HMPREF3040_RS03815	nikR	nickel-responsive transcriptional regulator NikR	DNA-binding transcriptional repressor NikR	GO-TERMS, PRODUCT-SYNONYMS, GENE-SYNONYMS, PRODUCT, GENE-NAME
HMPREF3040_RS03860	EG12223	HMPREF3040_RS03860	rbbA	ABC transporter ATP-binding protein/permease	ribosome-associated ATPase	GO-TERMS, PRODUCT-SYNONYMS, GENE-SYNONYMS, PRODUCT, GENE-NAME
HMPREF3040_RS03890	EG12228	HMPREF3040_RS03890	yhiM	DUF2776 domain-containing protein	inner membrane protein YhiM	GO-TERMS, PRODUCT-SYNONYMS, PRODUCT, GENE-NAME
HMPREF3040_RS03900	EG12230	HMPREF3040_RS03900	pitA	Low-affinity inorganic phosphate transporter 1	metal phosphate:H+ symporter PitA	GO-TERMS, REACTIONS, PRODUCT-SYNONYMS, GENE-SYNONYMS, PRODUCT, GENE-NAME
HMPREF3040_RS03905	EG12231	HMPREF3040_RS03905	uspB	universal stress protein B	putative universal stress (ethanol tolerance) protein B	GO-TERMS, PRODUCT-SYNONYMS, GENE-SYNONYMS, PRODUCT, GENE-NAME
HMPREF3040_RS03915	EG12232	HMPREF3040_RS03915	dtpB	MFS transporter	dipeptide/tripeptide:H+ symporter DtpB	GO-TERMS, REACTIONS, PRODUCT-SYNONYMS, GENE-SYNONYMS, PRODUCT, GENE-NAME
HMPREF3040_RS03920	EG12233	HMPREF3040_RS03920	rsmJ	ribosomal RNA small subunit methyltransferase J	16S rRNA m2G1516 methyltransferase	GO-TERMS, REACTIONS, PRODUCT-SYNONYMS, GENE-SYNONYMS, PRODUCT, GENE-NAME
HMPREF3040_RS03925	EG11441	HMPREF3040_RS03925	prlC			GO-TERMS, REACTIONS, PRODUCT-SYNONYMS, GENE-SYNONYMS, GENE-NAME
HMPREF3040_RS03930	EG12234	HMPREF3040_RS03930	rlmJ	23S rRNA (adenine(2030)-N(6))-methyltransferase RlmJ	23S rRNA m6A2030 methyltransferase	GO-TERMS, REACTIONS, PRODUCT-SYNONYMS, GENE-SYNONYMS, PRODUCT, GENE-NAME
HMPREF3040_RS03935	EG10412	HMPREF3040_RS03935	gor	glutathione-disulfide reductase	glutathione reductase (NADPH)	GO-TERMS, REACTIONS, PRODUCT-SYNONYMS, GENE-SYNONYMS, PRODUCT, GENE-NAME
HMPREF3040_RS03950	EG12235	HMPREF3040_RS03950	arsR	transcriptional regulator	DNA-binding transcriptional repressor ArsR	GO-TERMS, PRODUCT-SYNONYMS, GENE-SYNONYMS, PRODUCT, GENE-NAME
HMPREF3040_RS03965	EG12236	HMPREF3040_RS03965	arsB	arsenical efflux pump membrane protein ArsB	arsenite/antimonite:H+ antiporter	GO-TERMS, REACTIONS, PRODUCT-SYNONYMS, GENE-SYNONYMS, PRODUCT, GENE-NAME
HMPREF3040_RS03995	EG11889	HMPREF3040_RS03995	dctR	helix-turn-helix transcriptional regulator	putative DNA-binding transcriptional regulator DctR	GO-TERMS, PRODUCT-SYNONYMS, GENE-SYNONYMS, PRODUCT, GENE-NAME
HMPREF3040_RS04045	EG11399			acid stress chaperone HdeB	periplasmic acid stress chaperone HdeB	GO-TERMS, PRODUCT-SYNONYMS, GENE-SYNONYMS, PRODUCT
HMPREF3040_RS04050	EG11398	HMPREF3040_RS04050	hdeA	acid stress chaperone HdeA	periplasmic acid stress chaperone HdeA	GO-TERMS, PRODUCT-SYNONYMS, GENE-SYNONYMS, PRODUCT, GENE-NAME
HMPREF3040_RS04055	EG11495	HMPREF3040_RS04055	hdeD	acid-resistance protein HdeD	acid-resistance membrane protein	GO-TERMS, PRODUCT-SYNONYMS, GENE-SYNONYMS, PRODUCT, GENE-NAME
HMPREF3040_RS04060	EG11544	HMPREF3040_RS04060	gadE	transcriptional regulator GadE	DNA-binding transcriptional activator GadE	GO-TERMS, PRODUCT-SYNONYMS, GENE-SYNONYMS, PRODUCT, GENE-NAME
HMPREF3040_RS04070	EG12240	HMPREF3040_RS04070	mdtE	multidrug transporter	multidrug efflux pump membrane fusion protein MdtE	CPLX-RXNS, GO-TERMS, COMPLEXES, PRODUCT-SYNONYMS, GENE-SYNONYMS, PRODUCT, GENE-NAME
HMPREF3040_RS04075	EG12241	HMPREF3040_RS04075	mdtF	multidrug efflux RND transporter permease subunit	multidrug efflux pump RND permease MdtF	GO-TERMS, PRODUCT-SYNONYMS, GENE-SYNONYMS, PRODUCT, GENE-NAME
HMPREF3040_RS04080	EG12242	HMPREF3040_RS04080	gadW	AraC family transcriptional regulator	DNA-binding transcriptional dual regulator GadW	GO-TERMS, PRODUCT-SYNONYMS, GENE-SYNONYMS, PRODUCT, GENE-NAME
HMPREF3040_RS04085	EG12243	HMPREF3040_RS04085	gadX	AraC family transcriptional regulator	DNA-binding transcriptional dual regulator GadX	GO-TERMS, PRODUCT-SYNONYMS, GENE-SYNONYMS, PRODUCT, GENE-NAME
HMPREF3040_RS04095	G7242	HMPREF3040_RS04095	alaC	alanine transaminase	glutamate--pyruvate aminotransferase AlaC	GO-TERMS, REACTIONS, PRODUCT-SYNONYMS, GENE-SYNONYMS, PRODUCT, GENE-NAME
HMPREF3040_RS04100	G7241	HMPREF3040_RS04100	lpxP	lipid A biosynthesis palmitoleoyl acyltransferase	palmitoleoyl acyltransferase	REACTIONS, PRODUCT-SYNONYMS, GENE-SYNONYMS, PRODUCT, GENE-NAME
HMPREF3040_RS04115	G7239	HMPREF3040_RS04115	ypdI	hypothetical protein	colanic acid synthesis putative lipoprotein YpdI	GO-TERMS, PRODUCT-SYNONYMS, PRODUCT, GENE-NAME
HMPREF3040_RS04125	G7237	HMPREF3040_RS04125	frc	formyl-CoA--oxalate CoA-transferase	formyl-CoA transferase	GO-TERMS, REACTIONS, PRODUCT-SYNONYMS, GENE-SYNONYMS, PRODUCT, GENE-NAME
HMPREF3040_RS04130	G7236	HMPREF3040_RS04130	oxc			GO-TERMS, PRODUCT-SYNONYMS, GENE-SYNONYMS, GENE-NAME
HMPREF3040_RS04140	G7234	HMPREF3040_RS04140	yfdE	CoA:oxalate CoA-transferase	acetyl-CoA:oxalate CoA-transferase	GO-TERMS, REACTIONS, PRODUCT-SYNONYMS, PRODUCT, GENE-NAME
HMPREF3040_RS04145	EG11610	HMPREF3040_RS04145	evgS	two-component system sensor histidine kinase EvgS	sensor histidine kinase EvgS	GO-TERMS, REACTIONS, PRODUCT, GENE-NAME
HMPREF3040_RS04150	EG11609	HMPREF3040_RS04150	evgA	DNA-binding response regulator	DNA-binding transcriptional activator EvgA	GO-TERMS, PRODUCT-SYNONYMS, PRODUCT, GENE-NAME
HMPREF3040_RS04155	G7233	HMPREF3040_RS04155	emrK	EmrA/EmrK family multidrug efflux transporter periplasmic adaptor subunit	tripartite efflux pump membrane fusion protein EmrK	CPLX-RXNS, GO-TERMS, COMPLEXES, PRODUCT-SYNONYMS, PRODUCT, GENE-NAME
HMPREF3040_RS04160	EG13283	emrB	emrY	multidrug resistance protein EmrY	tripartite efflux pump membrane subunit EmrY	GO-TERMS, PRODUCT-SYNONYMS, PRODUCT, GENE-NAME
HMPREF3040_RS04165	EG10249	HMPREF3040_RS04165	dsdA	D-serine dehydratase	D-serine ammonia-lyase	GO-TERMS, REACTIONS, PRODUCT-SYNONYMS, PRODUCT, GENE-NAME
HMPREF3040_RS04220	EG10280	HMPREF3040_RS04220	fadL	long-chain fatty acid transporter	long-chain fatty acid outer membrane channel / bacteriophage T2 receptor	GO-TERMS, REACTIONS, PRODUCT-SYNONYMS, GENE-SYNONYMS, PRODUCT, GENE-NAME
HMPREF3040_RS04230	G7213	HMPREF3040_RS04230	fadI	acetyl-CoA C-acyltransferase FadI	3-ketoacyl-CoA thiolase FadI	GO-TERMS, REACTIONS, PRODUCT-SYNONYMS, GENE-SYNONYMS, PRODUCT, GENE-NAME
HMPREF3040_RS04235	G7212	HMPREF3040_RS04235	fadJ	fatty acid oxidation complex subunit alpha FadJ	3-hydroxyacyl-CoA dehydrogenase FadJ	GO-TERMS, COMPLEXES, REACTIONS, PRODUCT-SYNONYMS, GENE-SYNONYMS, PRODUCT, GENE-NAME
HMPREF3040_RS04240	G7211	HMPREF3040_RS04240	sixA	phosphohistidine phosphatase	phosphohistidine phosphatase SixA	GO-TERMS, REACTIONS, PRODUCT-SYNONYMS, GENE-SYNONYMS, PRODUCT, GENE-NAME
HMPREF3040_RS04245	G7210	HMPREF3040_RS04245	yfcV	fimbrial protein	putative fimbrial protein YfcV	GO-TERMS, PRODUCT-SYNONYMS, PRODUCT, GENE-NAME
HMPREF3040_RS04255	G7207	HMPREF3040_RS04255	yfcS	fimbrial protein StfD	putative fimbrial chaperone YfcS	GO-TERMS, PRODUCT-SYNONYMS, PRODUCT, GENE-NAME
HMPREF3040_RS04265	G7205	HMPREF3040_RS04265	yfcQ	fimbrial protein SteE	putative fimbrial protein YfcQ	PRODUCT-SYNONYMS, PRODUCT, GENE-NAME
HMPREF3040_RS04270	G7204	HMPREF3040_RS04270	yfcP	fimbrial protein	putative fimbrial protein YfcP	GO-TERMS, PRODUCT-SYNONYMS, PRODUCT, GENE-NAME
HMPREF3040_RS04285	EG12449	HMPREF3040_RS04285	prmB	50S ribosomal protein L3 N(5)-glutamine methyltransferase	50S ribosomal subunit protein L3 N5-glutamine methyltransferase	GO-TERMS, REACTIONS, PRODUCT-SYNONYMS, GENE-SYNONYMS, PRODUCT, GENE-NAME
HMPREF3040_RS04290	EG10075	HMPREF3040_RS04290	aroC			GO-TERMS, PRODUCT-SYNONYMS, GENE-NAME
HMPREF3040_RS04295	EG10580	HMPREF3040_RS04295	mepA	penicillin-insensitive murein endopeptidase	peptidoglycan DD-endopeptidase/peptidoglycan LD-endopeptidase	GO-TERMS, REACTIONS, PRODUCT-SYNONYMS, PRODUCT, GENE-NAME
HMPREF3040_RS04305	G7201	HMPREF3040_RS04305	epmC	elongation factor P hydroxylase	EF-P-Lys34 hydroxylase	GO-TERMS, REACTIONS, PRODUCT-SYNONYMS, GENE-SYNONYMS, PRODUCT, GENE-NAME
HMPREF3040_RS04315	G7199	HMPREF3040_RS04315	mnmC	bifunctional tRNA (5-methylaminomethyl-2-thiouridine)(34)-methyltransferase MnmD/FAD-dependent 5-carboxymethylaminomethyl-2-thiouridine(34) oxidoreductase MnmC	fused 5-methylaminomethyl-2-thiouridine-forming methyltransferase and FAD-dependent demodification enzyme	GO-TERMS, REACTIONS, PRODUCT-SYNONYMS, GENE-SYNONYMS, PRODUCT, GENE-NAME
HMPREF3040_RS04320	EG10274	HMPREF3040_RS04320	fabB	3-oxoacyl-ACP synthase I	3-oxoacyl-[acyl carrier protein] synthase 1	GO-TERMS, REACTIONS, PRODUCT-SYNONYMS, GENE-SYNONYMS, PRODUCT, GENE-NAME
HMPREF3040_RS04335	G0-9461	HMPREF3040_RS04335	pdxB			GO-TERMS, PRODUCT-SYNONYMS, GENE-SYNONYMS, GENE-NAME
HMPREF3040_RS04345	EG10454	HMPREF3040_RS04345	truA	tRNA pseudouridine(38-40) synthase TruA	tRNA pseudouridine38-40 synthase	GO-TERMS, REACTIONS, PRODUCT-SYNONYMS, GENE-SYNONYMS, PRODUCT, GENE-NAME
HMPREF3040_RS04355	EG10217	HMPREF3040_RS04355	accD	acetyl-CoA carboxylase carboxyl transferase subunit beta	acetyl-CoA carboxyltransferase subunit beta	GO-TERMS, REACTIONS, PRODUCT-SYNONYMS, GENE-SYNONYMS, PRODUCT, GENE-NAME
HMPREF3040_RS04360	EG10327	HMPREF3040_RS04360	folC	bifunctional tetrahydrofolate synthase/dihydrofolate synthase	bifunctional folylpolyglutamate synthetase / dihydrofolate synthetase	GO-TERMS, REACTIONS, PRODUCT-SYNONYMS, GENE-SYNONYMS, PRODUCT, GENE-NAME
HMPREF3040_RS04365	EG10218	HMPREF3040_RS04365	dedD	SPOR domain-containing protein	cell division protein DedD	GO-TERMS, PRODUCT-SYNONYMS, PRODUCT, GENE-NAME
HMPREF3040_RS04370	EG10169	HMPREF3040_RS04370	cvpA			GO-TERMS, PRODUCT-SYNONYMS, GENE-SYNONYMS, GENE-NAME
HMPREF3040_RS04375	EG10794	HMPREF3040_RS04375	purF			GO-TERMS, PRODUCT-SYNONYMS, GENE-SYNONYMS, GENE-NAME
HMPREF3040_RS04380	EG11044	HMPREF3040_RS04380	ubiX	3-octaprenyl-4-hydroxybenzoate carboxy-lyase	flavin prenyltransferase	GO-TERMS, REACTIONS, PRODUCT-SYNONYMS, GENE-SYNONYMS, PRODUCT, GENE-NAME
HMPREF3040_RS04385	EG10072	HMPREF3040_RS04385	argT	lysine/arginine/ornithine ABC transporter substrate-binding protein ArgT	lysine/arginine/ornithine ABC transporter periplasmic binding protein	GO-TERMS, REACTIONS, PRODUCT, GENE-NAME
HMPREF3040_RS04390	EG12124	HMPREF3040_RS04390	hisJ	histidine ABC transporter substrate-binding protein HisJ	histidine ABC transporter periplasmic binding protein	CPLX-RXNS, GO-TERMS, COMPLEXES, PRODUCT, GENE-NAME
HMPREF3040_RS04395	EG12125	HMPREF3040_RS04395	hisQ	histidine ABC transporter permease	lysine/arginine/ornithine ABC transporter / histidine ABC transporter, membrane subunit HisQ	CPLX-RXNS, GO-TERMS, COMPLEXES, PRODUCT-SYNONYMS, PRODUCT, GENE-NAME
HMPREF3040_RS04400	EG10007	HMPREF3040_RS04400	hisM	histidine/lysine/arginine/ornithine ABC transporter permease HisM	lysine/arginine/ornithine ABC transporter / histidine ABC transporter, membrane subunit HisM	GO-TERMS, REACTIONS, PRODUCT, GENE-NAME
HMPREF3040_RS04405	EG10452	HMPREF3040_RS04405	hisP	histidine transport ATP-binding protein HisP	lysine/arginine/ornithine ABC transporter / histidine ABC transporter, ATP binding subunit	GO-TERMS, PRODUCT, GENE-NAME
HMPREF3040_RS04410	G7197	HMPREF3040_RS04410	rpnB	ISNCY family transposase	recombination-promoting nuclease RpnB	GO-TERMS, PRODUCT-SYNONYMS, GENE-SYNONYMS, PRODUCT, GENE-NAME
HMPREF3040_RS04420	G7195	HMPREF3040_RS04420	folX			GO-TERMS, PRODUCT-SYNONYMS, GENE-NAME
HMPREF3040_RS04425	G7194	HMPREF3040_RS04425	yfcG	thiol:disulfide oxidoreductase	disulfide reductase	GO-TERMS, REACTIONS, PRODUCT-SYNONYMS, PRODUCT, GENE-NAME
HMPREF3040_RS04430	G7193	HMPREF3040_RS04430	yfcF	glutathione S-transferase	glutathione S-transferase YfcF	GO-TERMS, REACTIONS, PRODUCT-SYNONYMS, PRODUCT, GENE-NAME
HMPREF3040_RS04435	G7192	HMPREF3040_RS04435	yfcE			GO-TERMS, PRODUCT-SYNONYMS, GENE-NAME
HMPREF3040_RS04450	EG20173	HMPREF3040_RS04450	pta			GO-TERMS, REACTIONS, PRODUCT-SYNONYMS, GENE-NAME
HMPREF3040_RS04455	EG10027	HMPREF3040_RS04455	ackA			GO-TERMS, REACTIONS, PRODUCT-SYNONYMS, GENE-NAME
HMPREF3040_RS04475	G7187	HMPREF3040_RS04475	hxpA	sugar phosphatase	hexitol phosphatase A	GO-TERMS, REACTIONS, PRODUCT-SYNONYMS, GENE-SYNONYMS, PRODUCT, GENE-NAME
HMPREF3040_RS04485	G7185	HMPREF3040_RS04485	yfbR	5'-deoxynucleotidase	dCMP phosphohydrolase	GO-TERMS, REACTIONS, PRODUCT-SYNONYMS, PRODUCT, GENE-NAME
HMPREF3040_RS04490	G7184	HMPREF3040_RS04490	alaA			GO-TERMS, REACTIONS, PRODUCT-SYNONYMS, GENE-SYNONYMS, PRODUCT, GENE-NAME
HMPREF3040_RS04495	EG12123	HMPREF3040_RS04495	lrhA	transcriptional regulator	DNA-binding transcriptional dual regulator LrhA	GO-TERMS, PRODUCT-SYNONYMS, GENE-SYNONYMS, PRODUCT, GENE-NAME
HMPREF3040_RS04500	EG12082	HMPREF3040_RS04500	nuoA	NADH-quinone oxidoreductase subunit A	NADH:quinone oxidoreductase subunit A	CPLX-RXNS, GO-TERMS, COMPLEXES, PRODUCT-SYNONYMS, PRODUCT, GENE-NAME
HMPREF3040_RS04505	EG12083	HMPREF3040_RS04505	nuoB	NADH-quinone oxidoreductase subunit B	NADH:quinone oxidoreductase subunit B	GO-TERMS, PRODUCT-SYNONYMS, PRODUCT, GENE-NAME
HMPREF3040_RS04510	EG12084	HMPREF3040_RS04510	nuoC	NADH-quinone oxidoreductase subunit C/D	NADH:quinone oxidoreductase subunit CD	GO-TERMS, PRODUCT-SYNONYMS, GENE-SYNONYMS, PRODUCT, GENE-NAME
HMPREF3040_RS04515	EG12086	HMPREF3040_RS04515	nuoE	NADH-quinone oxidoreductase subunit E	NADH:quinone oxidoreductase subunit E	GO-TERMS, PRODUCT-SYNONYMS, PRODUCT, GENE-NAME
HMPREF3040_RS04520	EG11774	HMPREF3040_RS04520	nuoF	NADH-quinone oxidoreductase subunit NuoF	NADH:quinone oxidoreductase subunit F	GO-TERMS, COMPLEXES, PRODUCT-SYNONYMS, PRODUCT, GENE-NAME
HMPREF3040_RS04525	EG12087	HMPREF3040_RS04525	nuoG	NADH-quinone oxidoreductase subunit NuoG	NADH:quinone oxidoreductase subunit G	GO-TERMS, PRODUCT-SYNONYMS, PRODUCT, GENE-NAME
HMPREF3040_RS04530	EG12088	HMPREF3040_RS04530	nuoH	NADH-quinone oxidoreductase subunit H	NADH:quinone oxidoreductase subunit H	GO-TERMS, PRODUCT-SYNONYMS, PRODUCT, GENE-NAME
HMPREF3040_RS04535	EG12089	HMPREF3040_RS04535	nuoI	NADH-quinone oxidoreductase subunit I	NADH:quinone oxidoreductase subunit I	GO-TERMS, PRODUCT-SYNONYMS, PRODUCT, GENE-NAME
HMPREF3040_RS04540	EG12090	HMPREF3040_RS04540	nuoJ	NADH-quinone oxidoreductase subunit J	NADH:quinone oxidoreductase subunit J	GO-TERMS, PRODUCT-SYNONYMS, PRODUCT, GENE-NAME
HMPREF3040_RS04545	EG12091	HMPREF3040_RS04545	nuoK	NADH-quinone oxidoreductase subunit K	NADH:quinone oxidoreductase subunit K	GO-TERMS, PRODUCT-SYNONYMS, PRODUCT, GENE-NAME
HMPREF3040_RS04550	EG12092	HMPREF3040_RS04550	nuoL	NADH:ubiquinone oxidoreductase subunit L	NADH:quinone oxidoreductase subunit L	GO-TERMS, PRODUCT-SYNONYMS, PRODUCT, GENE-NAME
HMPREF3040_RS04555	EG11773	HMPREF3040_RS04555	nuoM	NADH-quinone oxidoreductase subunit M	NADH:quinone oxidoreductase subunit M	GO-TERMS, PRODUCT-SYNONYMS, GENE-SYNONYMS, PRODUCT, GENE-NAME
HMPREF3040_RS04560	EG12093	HMPREF3040_RS04560	nuoN	NADH-quinone oxidoreductase subunit N	NADH:quinone oxidoreductase subunit N	GO-TERMS, PRODUCT-SYNONYMS, PRODUCT, GENE-NAME
HMPREF3040_RS04575	G7176	HMPREF3040_RS04575	elaD	deubiquitinase	protease ElaD	GO-TERMS, PRODUCT-SYNONYMS, PRODUCT, GENE-NAME
HMPREF3040_RS04580	G7175	HMPREF3040_RS04580	rbn	ribonuclease Z	ribonuclease BN	GO-TERMS, REACTIONS, PRODUCT-SYNONYMS, GENE-SYNONYMS, PRODUCT, GENE-NAME
HMPREF3040_RS04595	EG12362	HMPREF3040_RS04595	menF			GO-TERMS, REACTIONS, PRODUCT-SYNONYMS, GENE-SYNONYMS, GENE-NAME
HMPREF3040_RS04600	EG10579	HMPREF3040_RS04600	menD	2-succinyl-5-enolpyruvyl-6-hydroxy-3- cyclohexene-1-carboxylate synthase	2-succinyl-5-enolpyruvyl-6-hydroxy-3-cyclohexene-1-carboxylate synthase	GO-TERMS, REACTIONS, PRODUCT-SYNONYMS, PRODUCT, GENE-NAME
HMPREF3040_RS04605	EG12438	HMPREF3040_RS04605	menH	2-succinyl-6-hydroxy-2, 4-cyclohexadiene-1-carboxylate synthase	2-succinyl-6-hydroxy-2,4-cyclohexadiene-1-carboxylate synthase	GO-TERMS, REACTIONS, PRODUCT-SYNONYMS, GENE-SYNONYMS, PRODUCT, GENE-NAME
HMPREF3040_RS04610	EG11368	HMPREF3040_RS04610	menB			GO-TERMS, PRODUCT-SYNONYMS, GENE-NAME
HMPREF3040_RS04615	EG11532	HMPREF3040_RS04615	menC			GO-TERMS, REACTIONS, PRODUCT-SYNONYMS, PRODUCT, GENE-NAME
HMPREF3040_RS04620	EG12437	HMPREF3040_RS04620	menE			GO-TERMS, REACTIONS, PRODUCT-SYNONYMS, PRODUCT, GENE-NAME
HMPREF3040_RS04630	G7171	HMPREF3040_RS04630	arnF	4-amino-4-deoxy-L-arabinose-phospho-UDP flippase	undecaprenyl-phosphate-alpha-L-Ara4N flippase - ArnF subunit	GO-TERMS, PRODUCT-SYNONYMS, GENE-SYNONYMS, PRODUCT, GENE-NAME
HMPREF3040_RS04635	G0-10460	HMPREF3040_RS04635	arnE	4-amino-4-deoxy-L-arabinose-phosphoundecaprenol flippase subunit ArnE	undecaprenyl-phosphate-alpha-L-Ara4N flippase - ArnE subunit	CPLX-RXNS, GO-TERMS, COMPLEXES, PRODUCT-SYNONYMS, GENE-SYNONYMS, PRODUCT, GENE-NAME
HMPREF3040_RS04640	G7170	HMPREF3040_RS04640	arnT	4-amino-4-deoxy-L-arabinose lipid A transferase	lipid IVA 4-amino-4-deoxy-L-arabinosyltransferase	GO-TERMS, REACTIONS, PRODUCT-SYNONYMS, GENE-SYNONYMS, PRODUCT, GENE-NAME
HMPREF3040_RS04645	G7169	HMPREF3040_RS04645	arnD	4-deoxy-4-formamido-L-arabinose- phosphoundecaprenol deformylase ArnD	putative 4-deoxy-4-formamido-L-arabinose-phosphoundecaprenol deformylase ArnD	GO-TERMS, REACTIONS, PRODUCT-SYNONYMS, GENE-SYNONYMS, PRODUCT, GENE-NAME
HMPREF3040_RS04650	G7168	HMPREF3040_RS04650	arnA	bifunctional UDP-glucuronic acid oxidase/UDP-4-amino-4-deoxy-L-arabinose formyltransferase	fused UDP-4-amino-4-deoxy-L-arabinose formyltransferase/UDP-glucuronate dehydrogenase	GO-TERMS, REACTIONS, PRODUCT-SYNONYMS, GENE-SYNONYMS, PRODUCT, GENE-NAME
HMPREF3040_RS04655	G7167	HMPREF3040_RS04655	arnC			PRODUCT-SYNONYMS, GENE-SYNONYMS, PRODUCT, GENE-NAME
HMPREF3040_RS04660	G7166	HMPREF3040_RS04660	arnB	UDP-4-amino-4-deoxy-L-arabinose-oxoglutarate aminotransferase	UDP-4-amino-4-deoxy-L-arabinose aminotransferase	GO-TERMS, REACTIONS, PRODUCT-SYNONYMS, GENE-SYNONYMS, PRODUCT, GENE-NAME
HMPREF3040_RS04670	G7164	HMPREF3040_RS04670	nudI	nucleoside triphosphatase	pyrimidine deoxynucleotide diphosphatase NudI	GO-TERMS, REACTIONS, PRODUCT-SYNONYMS, GENE-SYNONYMS, PRODUCT, GENE-NAME
HMPREF3040_RS04690	EG10696	HMPREF3040_RS04690	pepN			GO-TERMS, REACTIONS, PRODUCT-SYNONYMS, GENE-NAME
HMPREF3040_RS04695	EG10742	HMPREF3040_RS04695	pncB			GO-TERMS, PRODUCT-SYNONYMS, PRODUCT, GENE-NAME
HMPREF3040_RS04700	EG10094	HMPREF3040_RS04700	asnS			GO-TERMS, REACTIONS, PRODUCT-SYNONYMS, GENE-SYNONYMS, PRODUCT, GENE-NAME
HMPREF3040_RS04705	EG10671	HMPREF3040_RS04705	ompF	phosphoporin PhoE	outer membrane porin F	GO-TERMS, REACTIONS, PRODUCT-SYNONYMS, GENE-SYNONYMS, PRODUCT, GENE-NAME
HMPREF3040_RS04715	EG10096	HMPREF3040_RS04715	aspC			GO-TERMS, REACTIONS, PRODUCT-SYNONYMS, GENE-NAME
HMPREF3040_RS04720	G6475	HMPREF3040_RS04720	gloC	MBL fold metallo-hydrolase	hydroxyacylglutathione hydrolase GloC	GO-TERMS, REACTIONS, PRODUCT-SYNONYMS, GENE-SYNONYMS, PRODUCT, GENE-NAME
HMPREF3040_RS04725	G6474	HMPREF3040_RS04725	mepK	DUF882 domain-containing protein	peptidoglycan LD-endopeptidase	GO-TERMS, REACTIONS, PRODUCT-SYNONYMS, GENE-SYNONYMS, PRODUCT, GENE-NAME
HMPREF3040_RS04730	EG11253	HMPREF3040_RS04730	ldtD	L,D-transpeptidase	L,D-transpeptidase LdtD	GO-TERMS, REACTIONS, PRODUCT-SYNONYMS, GENE-SYNONYMS, PRODUCT, GENE-NAME
HMPREF3040_RS04735	EG10618	HMPREF3040_RS04735	mukB	chromosome partition protein MukB	chromosome partitioning protein MukB	GO-TERMS, COMPLEXES, PRODUCT-SYNONYMS, PRODUCT, GENE-NAME
HMPREF3040_RS04740	EG11252	HMPREF3040_RS04740	mukE	chromosome partition protein MukE	chromosome partitioning protein MukE	GO-TERMS, PRODUCT-SYNONYMS, GENE-SYNONYMS, PRODUCT, GENE-NAME
HMPREF3040_RS04745	EG12165	HMPREF3040_RS04745	mukF	chromosome partition protein MukF	chromosome partitioning protein MukF	GO-TERMS, COMPLEXES, PRODUCT-SYNONYMS, GENE-SYNONYMS, PRODUCT, GENE-NAME
HMPREF3040_RS04750	EG12167	HMPREF3040_RS04750	cmoM	tRNA uridine 5-oxyacetic acid(34) methyltransferase CmoM	tRNA cmo5U34 methyltransferase	GO-TERMS, REACTIONS, PRODUCT-SYNONYMS, GENE-SYNONYMS, PRODUCT, GENE-NAME
HMPREF3040_RS04755	EG12166	HMPREF3040_RS04755	elyC	envelope biogenesis factor ElyC	envelope biogenesis factor	GO-TERMS, PRODUCT-SYNONYMS, GENE-SYNONYMS, PRODUCT, GENE-NAME
HMPREF3040_RS04765	EG10519	HMPREF3040_RS04765	kdsB			GO-TERMS, REACTIONS, PRODUCT-SYNONYMS, PRODUCT, GENE-NAME
HMPREF3040_RS04780	EG11409	HMPREF3040_RS04780	lpxK			GO-TERMS, PRODUCT-SYNONYMS, GENE-SYNONYMS, PRODUCT, GENE-NAME
HMPREF3040_RS04785	EG10613	HMPREF3040_RS04785	msbA	lipid A export ATP-binding/permease MsbA	ATP-binding lipopolysaccharide transport protein	GO-TERMS, REACTIONS, PRODUCT-SYNONYMS, PRODUCT, GENE-NAME
HMPREF3040_RS04795	EG10441	HMPREF3040_RS04795	ihfB			GO-TERMS, COMPLEXES, PRODUCT-SYNONYMS, GENE-SYNONYMS, PRODUCT, GENE-NAME
HMPREF3040_RS04805	EG11265	HMPREF3040_RS04805	cmk			GO-TERMS, REACTIONS, PRODUCT-SYNONYMS, GENE-SYNONYMS, GENE-NAME
HMPREF3040_RS04815	EG10073	HMPREF3040_RS04815	aroA			GO-TERMS, PRODUCT-SYNONYMS, PRODUCT, GENE-NAME
HMPREF3040_RS04820	EG10946	HMPREF3040_RS04820	serC	3-phosphoserine/phosphohydroxythreonine aminotransferase	phosphoserine/phosphohydroxythreonine aminotransferase	GO-TERMS, REACTIONS, PRODUCT-SYNONYMS, GENE-SYNONYMS, PRODUCT, GENE-NAME
HMPREF3040_RS04830	G6468	HMPREF3040_RS04830	ycaO	30S ribosomal protein S12 methylthiotransferase accessory protein YcaO	ribosomal protein S12 methylthiotransferase accessory factor YcaO	GO-TERMS, REACTIONS, PRODUCT-SYNONYMS, PRODUCT, GENE-NAME
HMPREF3040_RS04835	EG11258	HMPREF3040_RS04835	focA	formate transporter FocA	formate channel FocA	GO-TERMS, REACTIONS, PRODUCT-SYNONYMS, GENE-SYNONYMS, PRODUCT, GENE-NAME
HMPREF3040_RS04840	EG10701	HMPREF3040_RS04840	pflB	formate C-acetyltransferase	pyruvate formate-lyase	GO-TERMS, REACTIONS, PRODUCT-SYNONYMS, GENE-SYNONYMS, PRODUCT, GENE-NAME
HMPREF3040_RS04845	EG10028			pyruvate formate lyase-activating protein	pyruvate formate-lyase activating enzyme	GO-TERMS, REACTIONS, PRODUCT-SYNONYMS, GENE-SYNONYMS, PRODUCT
HMPREF3040_RS04850	G6466	HMPREF3040_RS04850	ycaM	amino acid permease	putative transporter YcaM	GO-TERMS, REACTIONS, PRODUCT-SYNONYMS, PRODUCT, GENE-NAME
HMPREF3040_RS04865	EG10234	HMPREF3040_RS04865	dmsC	dimethyl sulfoxide reductase anchor subunit	dimethyl sulfoxide reductase subunit C	CPLX-RXNS, GO-TERMS, COMPLEXES, PRODUCT-SYNONYMS, PRODUCT, GENE-NAME
HMPREF3040_RS04870	EG10233	HMPREF3040_RS04870	dmsB			GO-TERMS, PRODUCT-SYNONYMS, GENE-NAME
HMPREF3040_RS04875	EG10232	HMPREF3040_RS04875	dmsA	dimethylsulfoxide reductase subunit A	dimethyl sulfoxide reductase subunit A	GO-TERMS, PRODUCT-SYNONYMS, PRODUCT, GENE-NAME
HMPREF3040_RS04880	EG10947	HMPREF3040_RS04880	serS			GO-TERMS, REACTIONS, PRODUCT-SYNONYMS, PRODUCT, GENE-NAME
HMPREF3040_RS04885	EG12690	HMPREF3040_RS04885	rarA	replication-associated recombination protein A	recombination factor	GO-TERMS, PRODUCT-SYNONYMS, GENE-SYNONYMS, PRODUCT, GENE-NAME
HMPREF3040_RS04890	G6465			outer membrane lipoprotein carrier protein LolA	outer membrane lipoprotein carrier protein	GO-TERMS, PRODUCT-SYNONYMS, GENE-SYNONYMS, PRODUCT
HMPREF3040_RS04895	G6464	HMPREF3040_RS04895	ftsK	DNA translocase FtsK	cell division DNA translocase FtsK	GO-TERMS, PRODUCT-SYNONYMS, GENE-SYNONYMS, PRODUCT, GENE-NAME
HMPREF3040_RS04900	EG10547	HMPREF3040_RS04900	lrp	leucine-responsive regulatory protein	DNA-binding transcriptional dual regulator Lrp	GO-TERMS, PRODUCT-SYNONYMS, GENE-SYNONYMS, PRODUCT, GENE-NAME
HMPREF3040_RS04905	EG11032	HMPREF3040_RS04905	trxB	thioredoxin-disulfide reductase	thioredoxin reductase	GO-TERMS, REACTIONS, PRODUCT-SYNONYMS, GENE-SYNONYMS, PRODUCT, GENE-NAME
HMPREF3040_RS04910	EG11405	HMPREF3040_RS04910	cydD	thiol reductant ABC exporter subunit CydD	glutathione/L-cysteine ABC exporter subunit CydD	GO-TERMS, REACTIONS, PRODUCT-SYNONYMS, GENE-SYNONYMS, PRODUCT, GENE-NAME
HMPREF3040_RS04915	EG10012	HMPREF3040_RS04915	cydC	cysteine/glutathione ABC transporter ATP-binding protein/permease CydC	glutathione/L-cysteine ABC exporter subunit CydC	CPLX-RXNS, GO-TERMS, COMPLEXES, REACTIONS, PRODUCT-SYNONYMS, GENE-SYNONYMS, PRODUCT, GENE-NAME
HMPREF3040_RS04920	EG11112	HMPREF3040_RS04920	aat			GO-TERMS, REACTIONS, PRODUCT-SYNONYMS, GENE-SYNONYMS, PRODUCT, GENE-NAME
HMPREF3040_RS04925	EG10504	HMPREF3040_RS04925	infA			GO-TERMS, PRODUCT-SYNONYMS, GENE-SYNONYMS, GENE-NAME
HMPREF3040_RS04990	EG10522	HMPREF3040_RS04990	kgtP	MFS transporter	alpha-ketoglutarate:H+ symporter	GO-TERMS, REACTIONS, PRODUCT-SYNONYMS, GENE-SYNONYMS, PRODUCT, GENE-NAME
HMPREF3040_RS05000	EG10781					GO-TERMS, PRODUCT-SYNONYMS, GENE-SYNONYMS
HMPREF3040_RS05005	G7350	HMPREF3040_RS05005	patZ	protein lysine acetyltransferase	peptidyl-lysine N-acetyltransferase	GO-TERMS, REACTIONS, PRODUCT-SYNONYMS, GENE-SYNONYMS, PRODUCT, GENE-NAME
HMPREF3040_RS05010	G7349	HMPREF3040_RS05010	tapT	DTW domain-containing protein	tRNA 3-amino-3-carboxypropyltransferase	GO-TERMS, REACTIONS, PRODUCT-SYNONYMS, GENE-SYNONYMS, PRODUCT, GENE-NAME
HMPREF3040_RS05015	EG11887	HMPREF3040_RS05015	trxC	thioredoxin TrxC	reduced thioredoxin 2	GO-TERMS, PRODUCT-SYNONYMS, GENE-SYNONYMS, PRODUCT, GENE-NAME
HMPREF3040_RS05030	EG11058	HMPREF3040_RS05030	ung			GO-TERMS, PRODUCT-SYNONYMS, GENE-NAME
HMPREF3040_RS05035	EG11784	HMPREF3040_RS05035	grcA	autonomous glycyl radical cofactor GrcA	stress-induced alternate pyruvate formate-lyase subunit	GO-TERMS, PRODUCT-SYNONYMS, GENE-SYNONYMS, PRODUCT, GENE-NAME
HMPREF3040_RS05040	EG12445	HMPREF3040_RS05040	eamB	cysteine/O-acetylserine exporter	cysteine/O-acetylserine exporter EamB	GO-TERMS, REACTIONS, PRODUCT-SYNONYMS, GENE-SYNONYMS, PRODUCT, GENE-NAME
HMPREF3040_RS05090	EG10034	HMPREF3040_RS05090	alaS	alanine--tRNA ligase	alanine--tRNA ligase/DNA-binding transcriptional repressor	GO-TERMS, REACTIONS, PRODUCT-SYNONYMS, GENE-SYNONYMS, PRODUCT, GENE-NAME
HMPREF3040_RS05100	EG12080	HMPREF3040_RS05100	recX	regulatory protein RecX	RecA inhibitor RecX	GO-TERMS, PRODUCT-SYNONYMS, GENE-SYNONYMS, PRODUCT, GENE-NAME
HMPREF3040_RS05105	EG10823	HMPREF3040_RS05105	recA			GO-TERMS, PRODUCT-SYNONYMS, GENE-SYNONYMS, GENE-NAME
HMPREF3040_RS05110	G7409	HMPREF3040_RS05110	pncC	nicotinamide-nucleotide amidohydrolase PncC	NMN aminohydrolase	GO-TERMS, REACTIONS, PRODUCT-SYNONYMS, GENE-SYNONYMS, PRODUCT, GENE-NAME
HMPREF3040_RS05115	G7410	HMPREF3040_RS05115	mltB	murein hydrolase B	membrane-bound lytic murein transglycosylase B	GO-TERMS, REACTIONS, PRODUCT-SYNONYMS, GENE-SYNONYMS, PRODUCT, GENE-NAME
HMPREF3040_RS05120	G8210			glucitol/sorbitol permease IIC component	sorbitol-specific PTS enzyme IIC2 component	GO-TERMS, REACTIONS, PRODUCT-SYNONYMS, GENE-SYNONYMS, PRODUCT
HMPREF3040_RS05125	EG10969			PTS sorbitol transporter subunit IIB	sorbitol-specific PTS enzyme IIBC1 component	CPLX-RXNS, GO-TERMS, COMPLEXES, PRODUCT-SYNONYMS, GENE-SYNONYMS, PRODUCT
HMPREF3040_RS05130	EG10970	HMPREF3040_RS05130	srlB	PTS sorbitol transporter subunit IIA	sorbitol-specific PTS enzyme IIA component	GO-TERMS, PRODUCT-SYNONYMS, GENE-SYNONYMS, PRODUCT, GENE-NAME
HMPREF3040_RS05135	EG10971	HMPREF3040_RS05135	srlD	sorbitol 6-phosphate dehydrogenase	sorbitol-6-phosphate 2-dehydrogenase	GO-TERMS, REACTIONS, PRODUCT-SYNONYMS, GENE-SYNONYMS, PRODUCT, GENE-NAME
HMPREF3040_RS05140	EG10972	HMPREF3040_RS05140	gutM	transcriptional regulator GutM	DNA-binding transcriptional activator GutM	GO-TERMS, PRODUCT-SYNONYMS, GENE-SYNONYMS, PRODUCT, GENE-NAME
HMPREF3040_RS05145	EG10974			transcriptional regulator	DNA-binding transcriptional repressor SrlR	GO-TERMS, PRODUCT-SYNONYMS, GENE-SYNONYMS, PRODUCT
HMPREF3040_RS05150	EG10973	HMPREF3040_RS05150	gutQ	arabinose-5-phosphate isomerase	D-arabinose 5-phosphate isomerase GutQ	GO-TERMS, REACTIONS, PRODUCT-SYNONYMS, GENE-SYNONYMS, PRODUCT, GENE-NAME
HMPREF3040_RS05155	EG12108	HMPREF3040_RS05155	norR	NorR family transcriptional regulator	DNA-binding transcriptional dual regulator NorR	GO-TERMS, PRODUCT-SYNONYMS, GENE-SYNONYMS, PRODUCT, GENE-NAME
HMPREF3040_RS05160	G7413	HMPREF3040_RS05160	norV			GO-TERMS, REACTIONS, PRODUCT-SYNONYMS, GENE-SYNONYMS, GENE-NAME
HMPREF3040_RS05165	EG12450	HMPREF3040_RS05165	norW	nitric oxide reductase FlRd-NAD+ reductase	NorW	GO-TERMS, REACTIONS, PRODUCT-SYNONYMS, GENE-SYNONYMS, PRODUCT, GENE-NAME
HMPREF3040_RS05170	EG11551	HMPREF3040_RS05170	hypF	carbamoyltransferase HypF	carbamoyl--[HypE] ligase	GO-TERMS, REACTIONS, PRODUCT-SYNONYMS, GENE-SYNONYMS, PRODUCT, GENE-NAME
HMPREF3040_RS05175	EG11552	HMPREF3040_RS05175	hydN	electron transporter HydN	putative electron transport protein HydN	GO-TERMS, PRODUCT-SYNONYMS, PRODUCT, GENE-NAME
HMPREF3040_RS05180	EG10087	HMPREF3040_RS05180	ascG	transcriptional regulator	DNA-binding transcriptional repressor AscG	GO-TERMS, PRODUCT-SYNONYMS, GENE-SYNONYMS, PRODUCT, GENE-NAME
HMPREF3040_RS05185	EG10086	HMPREF3040_RS05185	ascF	PTS cellobiose/arbutin/salicin transporter subunit IIBC	beta-glucoside specific PTS enzyme IIBC component	GO-TERMS, REACTIONS, PRODUCT-SYNONYMS, GENE-SYNONYMS, PRODUCT, GENE-NAME
HMPREF3040_RS05190	EG10085	HMPREF3040_RS05190	ascB	6-phospho-beta-glucosidase	6-phospho-beta-glucosidase AscB	GO-TERMS, REACTIONS, PRODUCT-SYNONYMS, GENE-SYNONYMS, PRODUCT, GENE-NAME
HMPREF3040_RS05195	G7414	HMPREF3040_RS05195	hycI	hydrogenase 3 maturation endopeptidase HyCI	hydrogenase 3 maturation protease	GO-TERMS, REACTIONS, PRODUCT-SYNONYMS, PRODUCT, GENE-NAME
HMPREF3040_RS05200	EG10481	HMPREF3040_RS05200	hycH	formate hydrogenlyase maturation protein HycH	formate hydrogenlyase assembly protein	GO-TERMS, PRODUCT-SYNONYMS, GENE-SYNONYMS, PRODUCT, GENE-NAME
HMPREF3040_RS05205	EG10480	HMPREF3040_RS05205	hycG	formate hydrogenlyase subunit 7	formate hydrogenlyase subunit HycG	GO-TERMS, REACTIONS, PRODUCT-SYNONYMS, GENE-SYNONYMS, PRODUCT, GENE-NAME
HMPREF3040_RS05210	EG10479	HMPREF3040_RS05210	hycF	formate hydrogenlyase complex iron-sulfur subunit	formate hydrogenlyase subunit HycF	GO-TERMS, PRODUCT-SYNONYMS, GENE-SYNONYMS, PRODUCT, GENE-NAME
HMPREF3040_RS05215	EG10478			hydrogenase large subunit	formate hydrogenlyase subunit HycE	CPLX-RXNS, GO-TERMS, COMPLEXES, PRODUCT-SYNONYMS, GENE-SYNONYMS, PRODUCT
HMPREF3040_RS05220	EG10477			hydrogenase 3 membrane subunit	formate hydrogenlyase subunit HycD	GO-TERMS, REACTIONS, PRODUCT-SYNONYMS, GENE-SYNONYMS, PRODUCT
HMPREF3040_RS05225	EG10476	HMPREF3040_RS05225	hycC	formate hydrogenlyase subunit 3	formate hydrogenlyase subunit HycC	GO-TERMS, PRODUCT-SYNONYMS, GENE-SYNONYMS, PRODUCT, GENE-NAME
HMPREF3040_RS05230	EG10475	HMPREF3040_RS05230	hycB	formate hydrogenlyase subunit 2	formate hydrogenlyase subunit HycB	GO-TERMS, PRODUCT-SYNONYMS, GENE-SYNONYMS, PRODUCT, GENE-NAME
HMPREF3040_RS05240	EG10474	HMPREF3040_RS05240	hycA	formate hydrogenlyase regulatory protein HycA	regulator of the transcriptional regulator FhlA	GO-TERMS, PRODUCT-SYNONYMS, GENE-SYNONYMS, PRODUCT, GENE-NAME
HMPREF3040_RS05245	EG10483	HMPREF3040_RS05245	hypA	protein HypA	hydrogenase 3 nickel incorporation protein HypA	GO-TERMS, PRODUCT-SYNONYMS, PRODUCT, GENE-NAME
HMPREF3040_RS05250	EG10484	HMPREF3040_RS05250	hypB	hydrogenase nickel incorporation protein HypB	hydrogenase isoenzymes nickel incorporation protein HypB	GO-TERMS, COMPLEXES, REACTIONS, PRODUCT-SYNONYMS, GENE-SYNONYMS, PRODUCT, GENE-NAME
HMPREF3040_RS05255	EG10485	HMPREF3040_RS05255	hypC	hydrogenase assembly protein HypC	hydrogenase 3 maturation protein HypC	GO-TERMS, PRODUCT-SYNONYMS, PRODUCT, GENE-NAME
HMPREF3040_RS05260	EG10486	HMPREF3040_RS05260	hypD	hydrogenase formation protein HypD	Fe-(CN)2CO cofactor assembly scaffold protein HypD	GO-TERMS, COMPLEXES, PRODUCT-SYNONYMS, GENE-SYNONYMS, PRODUCT, GENE-NAME
HMPREF3040_RS05265	EG10487	HMPREF3040_RS05265	hypE	hydrogenase expression/formation protein HypE	hydrogenase maturation protein, carbamoyl dehydratase	GO-TERMS, REACTIONS, PRODUCT-SYNONYMS, GENE-SYNONYMS, PRODUCT, GENE-NAME
HMPREF3040_RS05270	EG10301	HMPREF3040_RS05270	fhlA	formate hydrogenlyase transcriptional activator FlhA	DNA-binding transcriptional activator FhlA	GO-TERMS, PRODUCT-SYNONYMS, GENE-SYNONYMS, PRODUCT, GENE-NAME
HMPREF3040_RS05285	EG10625	HMPREF3040_RS05285	mutS			GO-TERMS, PRODUCT-SYNONYMS, GENE-SYNONYMS, GENE-NAME
HMPREF3040_RS05295	G7415	HMPREF3040_RS05295	pphB	serine/threonine protein phosphatase	phosphoprotein phosphatase 2	GO-TERMS, REACTIONS, PRODUCT-SYNONYMS, GENE-SYNONYMS, PRODUCT, GENE-NAME
HMPREF3040_RS05320	EG10510	HMPREF3040_RS05320	rpoS	RNA polymerase sigma factor RpoS	RNA polymerase, sigma S (sigma 38) factor	GO-TERMS, COMPLEXES, PRODUCT-SYNONYMS, GENE-SYNONYMS, PRODUCT, GENE-NAME
HMPREF3040_RS05330	EG10689	HMPREF3040_RS05330	pcm	protein-L-isoaspartate O-methyltransferase	L-isoaspartate protein carboxylmethyltransferase type II	GO-TERMS, REACTIONS, PRODUCT-SYNONYMS, PRODUCT, GENE-NAME
HMPREF3040_RS05335	EG11817	HMPREF3040_RS05335	umpG	5'/3'-nucleotidase SurE	broad specificity 5'(3')-nucleotidase and polyphosphatase	GO-TERMS, REACTIONS, PRODUCT-SYNONYMS, GENE-SYNONYMS, PRODUCT, GENE-NAME
HMPREF3040_RS05340	G7422	HMPREF3040_RS05340	truD	tRNA pseudouridine(13) synthase TruD	tRNA pseudouridine13 synthase	GO-TERMS, REACTIONS, PRODUCT-SYNONYMS, GENE-SYNONYMS, PRODUCT, GENE-NAME
HMPREF3040_RS05345	EG11816	HMPREF3040_RS05345	ispF			GO-TERMS, REACTIONS, PRODUCT-SYNONYMS, GENE-SYNONYMS, PRODUCT, GENE-NAME
HMPREF3040_RS05350	G7423	HMPREF3040_RS05350	ispD			GO-TERMS, REACTIONS, PRODUCT-SYNONYMS, GENE-SYNONYMS, PRODUCT, GENE-NAME
HMPREF3040_RS05355	G7424	HMPREF3040_RS05355	ftsB			GO-TERMS, PRODUCT-SYNONYMS, GENE-SYNONYMS, GENE-NAME
HMPREF3040_RS05365	EG10185	HMPREF3040_RS05365	cysC			GO-TERMS, PRODUCT-SYNONYMS, GENE-NAME
HMPREF3040_RS05370	EG10194	HMPREF3040_RS05370	cysN	sulfate adenylyltransferase	sulfate adenylyltransferase subunit 1	GO-TERMS, REACTIONS, PRODUCT-SYNONYMS, PRODUCT, GENE-NAME
HMPREF3040_RS05375	EG10186	HMPREF3040_RS05375	cysD			CPLX-RXNS, GO-TERMS, COMPLEXES, REACTIONS, PRODUCT-SYNONYMS, GENE-NAME
HMPREF3040_RS05380	EG10488	HMPREF3040_RS05380	iap	aminopeptidase	alkaline phosphatase isozyme conversion protein	GO-TERMS, REACTIONS, PRODUCT-SYNONYMS, PRODUCT, GENE-NAME
HMPREF3040_RS05420	EG12634	HMPREF3040_RS05420	cas3	CRISPR-associated helicase/endonuclease Cas3	CRISPR-associated endonuclease/helicase Cas3	GO-TERMS, PRODUCT-SYNONYMS, GENE-SYNONYMS, PRODUCT, GENE-NAME
HMPREF3040_RS05430	EG10189	HMPREF3040_RS05430	cysH			GO-TERMS, PRODUCT-SYNONYMS, GENE-NAME
HMPREF3040_RS05435	EG10190	HMPREF3040_RS05435	cysI	assimilatory sulfite reductase (NADPH) hemoprotein subunit	sulfite reductase, hemoprotein subunit	CPLX-RXNS, GO-TERMS, COMPLEXES, REACTIONS, PRODUCT-SYNONYMS, PRODUCT, GENE-NAME
HMPREF3040_RS05440	EG10191	HMPREF3040_RS05440	cysJ	NADPH-dependent assimilatory sulfite reductase flavoprotein subunit	sulfite reductase, flavoprotein subunit	GO-TERMS, REACTIONS, PRODUCT-SYNONYMS, PRODUCT, GENE-NAME
HMPREF3040_RS05445	G7431	HMPREF3040_RS05445	queD	6-carboxytetrahydropterin synthase QueD	6-carboxy-5,6,7,8-tetrahydropterin synthase	GO-TERMS, REACTIONS, PRODUCT-SYNONYMS, GENE-SYNONYMS, PRODUCT, GENE-NAME
HMPREF3040_RS05525	EG10258	HMPREF3040_RS05525	eno			GO-TERMS, PRODUCT-SYNONYMS, GENE-NAME
HMPREF3040_RS05530	EG10810					GO-TERMS, REACTIONS, PRODUCT-SYNONYMS
HMPREF3040_RS05535	EG10572	HMPREF3040_RS05535	mazG			GO-TERMS, PRODUCT-SYNONYMS, GENE-NAME
HMPREF3040_RS05540	EG10835	HMPREF3040_RS05540	relA	GTP pyrophosphokinase	GDP/GTP pyrophosphokinase	GO-TERMS, REACTIONS, PRODUCT-SYNONYMS, GENE-SYNONYMS, PRODUCT, GENE-NAME
HMPREF3040_RS05545	EG11247	rumA	rlmD	23S rRNA (uracil(1939)-C(5))-methyltransferase RlmD	23S rRNA m5U1939 methyltransferase	GO-TERMS, REACTIONS, PRODUCT-SYNONYMS, GENE-SYNONYMS, PRODUCT, GENE-NAME
HMPREF3040_RS05550	EG11367	HMPREF3040_RS05550	barA	signal transduction histidine kinase	sensor histidine kinase BarA	GO-TERMS, REACTIONS, PRODUCT-SYNONYMS, GENE-SYNONYMS, PRODUCT, GENE-NAME
HMPREF3040_RS05555	G7445	HMPREF3040_RS05555	gudD	glucarate dehydratase	D-glucarate dehydratase	GO-TERMS, REACTIONS, PRODUCT-SYNONYMS, GENE-SYNONYMS, PRODUCT, GENE-NAME
HMPREF3040_RS05565	G7447	HMPREF3040_RS05565	gudP	MFS transporter	galactarate/D-glucarate transporter GudP	GO-TERMS, REACTIONS, PRODUCT-SYNONYMS, GENE-SYNONYMS, PRODUCT, GENE-NAME
HMPREF3040_RS05575	G7449	HMPREF3040_RS05575	truC	tRNA pseudouridine(65) synthase TruC	tRNA pseudouridine65 synthase	GO-TERMS, REACTIONS, PRODUCT-SYNONYMS, GENE-SYNONYMS, PRODUCT, GENE-NAME
HMPREF3040_RS05590	G7451	HMPREF3040_RS05590	syd	protein Syd	SecY-interacting protein	GO-TERMS, PRODUCT-SYNONYMS, GENE-SYNONYMS, PRODUCT, GENE-NAME
HMPREF3040_RS05595	G7452	HMPREF3040_RS05595	queF	NADPH-dependent 7-cyano-7-deazaguanine reductase QueF	7-cyano-7-deazaguanine reductase	GO-TERMS, REACTIONS, PRODUCT-SYNONYMS, GENE-SYNONYMS, PRODUCT, GENE-NAME
HMPREF3040_RS05600	EG12373	HMPREF3040_RS05600	ppnN	LOG family protein YgdH	nucleotide 5'-monophosphate nucleosidase	GO-TERMS, REACTIONS, PRODUCT-SYNONYMS, GENE-SYNONYMS, PRODUCT, GENE-NAME
HMPREF3040_RS05605	EG12142	HMPREF3040_RS05605	sdaC	serine transporter	L-serine:H+ symporter SdaC	GO-TERMS, REACTIONS, PRODUCT-SYNONYMS, GENE-SYNONYMS, PRODUCT, GENE-NAME
HMPREF3040_RS05610	EG11623	HMPREF3040_RS05610	sdaB	L-serine ammonia-lyase	L-serine deaminase II	GO-TERMS, REACTIONS, PRODUCT-SYNONYMS, PRODUCT, GENE-NAME
HMPREF3040_RS05615	EG12372	HMPREF3040_RS05615	ygdG	flap endonuclease Xni	flap endonuclease	GO-TERMS, PRODUCT-SYNONYMS, GENE-SYNONYMS, PRODUCT, GENE-NAME
HMPREF3040_RS05620	EG10351	HMPREF3040_RS05620	fucO	lactaldehyde reductase	L-1,2-propanediol oxidoreductase	GO-TERMS, REACTIONS, PRODUCT-SYNONYMS, PRODUCT, GENE-NAME
HMPREF3040_RS05625	EG10348	HMPREF3040_RS05625	fucA			GO-TERMS, REACTIONS, PRODUCT-SYNONYMS, GENE-SYNONYMS, GENE-NAME
HMPREF3040_RS05630	EG10352	HMPREF3040_RS05630	fucP	L-fucose-proton symporter	L-fucose:H+ symporter	GO-TERMS, REACTIONS, PRODUCT-SYNONYMS, PRODUCT, GENE-NAME
HMPREF3040_RS05635	EG10349	HMPREF3040_RS05635	fucI			GO-TERMS, REACTIONS, PRODUCT-SYNONYMS, GENE-NAME
HMPREF3040_RS05640	EG10350	HMPREF3040_RS05640	fucK			GO-TERMS, PRODUCT-SYNONYMS, GENE-NAME
HMPREF3040_RS05645	EG10355					GO-TERMS, REACTIONS
HMPREF3040_RS05650	EG10353	HMPREF3040_RS05650	fucR	l-fucose operon activator	DNA-binding transcriptional activator FucR	GO-TERMS, PRODUCT-SYNONYMS, PRODUCT, GENE-NAME
HMPREF3040_RS05655	EG11794	HMPREF3040_RS05655	rlmM	23S rRNA (cytidine(2498)-2'-O)-methyltransferase RlmM	23S rRNA 2'-O-ribose C2498 methyltransferase	GO-TERMS, REACTIONS, PRODUCT-SYNONYMS, GENE-SYNONYMS, PRODUCT, GENE-NAME
HMPREF3040_RS05665	EG11795	HMPREF3040_RS05665	gcvA	glycine cleavage system transcriptional activator	DNA-binding transcriptional dual regulator GcvA	GO-TERMS, PRODUCT-SYNONYMS, PRODUCT, GENE-NAME
HMPREF3040_RS05675	G7454	HMPREF3040_RS05675	csdA	cysteine desulfurase CsdA	cysteine sulfinate desulfinase	GO-TERMS, REACTIONS, PRODUCT-SYNONYMS, GENE-SYNONYMS, PRODUCT, GENE-NAME
HMPREF3040_RS05680	G7455	HMPREF3040_RS05680	csdE	hypothetical protein	sulfur acceptor protein CsdE	GO-TERMS, PRODUCT-SYNONYMS, GENE-SYNONYMS, PRODUCT, GENE-NAME
HMPREF3040_RS05685	G7456	HMPREF3040_RS05685	tcdA	tRNA cyclic N6-threonylcarbamoyladenosine(37) synthase TcdA	tRNA threonylcarbamoyladenosine dehydratase	GO-TERMS, REACTIONS, PRODUCT-SYNONYMS, GENE-SYNONYMS, PRODUCT, GENE-NAME
HMPREF3040_RS05690	G7457	HMPREF3040_RS05690	mltA	murein transglycosylase A	membrane-bound lytic murein transglycosylase A	GO-TERMS, REACTIONS, PRODUCT-SYNONYMS, GENE-SYNONYMS, PRODUCT, GENE-NAME
HMPREF3040_RS05705	G7458			N-acetylmuramoyl-L-alanine amidase	N-acetylmuramoyl-L-alanine amidase C	GO-TERMS, REACTIONS, PRODUCT-SYNONYMS, GENE-SYNONYMS, PRODUCT
HMPREF3040_RS05710	EG10063	HMPREF3040_RS05710	argA			GO-TERMS, REACTIONS, PRODUCT-SYNONYMS, GENE-SYNONYMS, GENE-NAME
HMPREF3040_RS05715	EG10826	HMPREF3040_RS05715	recD	exonuclease V subunit alpha	exodeoxyribonuclease V subunit RecD	GO-TERMS, REACTIONS, PRODUCT-SYNONYMS, GENE-SYNONYMS, PRODUCT, GENE-NAME
HMPREF3040_RS05720	EG10824	HMPREF3040_RS05720	recB	exodeoxyribonuclease V subunit beta	exodeoxyribonuclease V subunit RecB	CPLX-RXNS, GO-TERMS, COMPLEXES, REACTIONS, PRODUCT-SYNONYMS, GENE-SYNONYMS, PRODUCT, GENE-NAME
HMPREF3040_RS05725	EG10786	HMPREF3040_RS05725	ptrA	pitrilysin	protease 3	GO-TERMS, REACTIONS, PRODUCT-SYNONYMS, GENE-SYNONYMS, PRODUCT, GENE-NAME
HMPREF3040_RS05730	EG10825	HMPREF3040_RS05730	recC	exodeoxyribonuclease V subunit gamma	exodeoxyribonuclease V subunit RecC	GO-TERMS, PRODUCT-SYNONYMS, PRODUCT, GENE-NAME
HMPREF3040_RS05755	EG11002	HMPREF3040_RS05755	thyA			GO-TERMS, PRODUCT-SYNONYMS, GENE-NAME
HMPREF3040_RS05760	EG12128	HMPREF3040_RS05760	lgt	prolipoprotein diacylglyceryl transferase	phosphatidylglycerol--prolipoprotein diacylglyceryl transferase	GO-TERMS, REACTIONS, PRODUCT-SYNONYMS, GENE-SYNONYMS, PRODUCT, GENE-NAME
HMPREF3040_RS05770	G7459	HMPREF3040_RS05770	rppH			GO-TERMS, REACTIONS, PRODUCT-SYNONYMS, GENE-SYNONYMS, GENE-NAME
HMPREF3040_RS05785	EG10624	HMPREF3040_RS05785	mutH			CPLX-RXNS, GO-TERMS, COMPLEXES, PRODUCT-SYNONYMS, GENE-SYNONYMS, GENE-NAME
HMPREF3040_RS05805	EG12455	HMPREF3040_RS05805	lplT	MFS transporter	lysophospholipid transporter	GO-TERMS, REACTIONS, PRODUCT-SYNONYMS, GENE-SYNONYMS, PRODUCT, GENE-NAME
HMPREF3040_RS05810	EG11679	HMPREF3040_RS05810	aas	bifunctional 2-acylglycerophosphoethanolamine acyltransferase/acyl-ACP synthetase	fused 2-acylglycerophospho-ethanolamine acyltransferase/acyl-acyl carrier protein synthetase	REACTIONS, PRODUCT-SYNONYMS, PRODUCT, GENE-NAME
HMPREF3040_RS05815	EG10364	HMPREF3040_RS05815	galR	transcriptional regulator	DNA-binding transcriptional dual regulator GalR	GO-TERMS, PRODUCT-SYNONYMS, GENE-SYNONYMS, PRODUCT, GENE-NAME
HMPREF3040_RS05820	EG10549	HMPREF3040_RS05820	lysA			GO-TERMS, PRODUCT-SYNONYMS, GENE-NAME
HMPREF3040_RS05825	EG10551	HMPREF3040_RS05825	lysR	LysR family transcriptional regulator	DNA-binding transcriptional dual regulator LysR	GO-TERMS, PRODUCT-SYNONYMS, PRODUCT, GENE-NAME
HMPREF3040_RS05830	EG11157	HMPREF3040_RS05830	ygeA	aspartate/glutamate racemase	amino acid racemase YgeA	GO-TERMS, REACTIONS, PRODUCT-SYNONYMS, PRODUCT, GENE-NAME
HMPREF3040_RS05835	EG10056	HMPREF3040_RS05835	araE	arabinose-proton symporter	arabinose:H+ symporter	GO-TERMS, REACTIONS, PRODUCT-SYNONYMS, PRODUCT, GENE-NAME
HMPREF3040_RS05840	EG12361	HMPREF3040_RS05840	kduD	2-deoxy-D-gluconate 3-dehydrogenase	putative 2-keto-3-deoxy-D-gluconate dehydrogenase	GO-TERMS, REACTIONS, PRODUCT-SYNONYMS, GENE-SYNONYMS, PRODUCT, GENE-NAME
HMPREF3040_RS05845	G7463	HMPREF3040_RS05845	kduI	5-keto-4-deoxyuronate isomerase	5-dehydro-4-deoxy-D-glucuronate isomerase	GO-TERMS, REACTIONS, PRODUCT-SYNONYMS, GENE-SYNONYMS, PRODUCT, GENE-NAME
HMPREF3040_RS05850	G7464	HMPREF3040_RS05850	yqeF	acetyl-CoA C-acetyltransferase	putative acyltransferase	GO-TERMS, REACTIONS, PRODUCT-SYNONYMS, PRODUCT, GENE-NAME
HMPREF3040_RS06045	G7485	HMPREF3040_RS06045	xdhA	xanthine dehydrogenase molybdenum-binding subunit XdhA	putative xanthine dehydrogenase molybdenum-binding subunit XdhA	GO-TERMS, PRODUCT-SYNONYMS, GENE-SYNONYMS, PRODUCT, GENE-NAME
HMPREF3040_RS06050	G7486	HMPREF3040_RS06050	xdhB	xanthine dehydrogenase FAD-binding subunit XdhB	putative xanthine dehydrogenase FAD-binding subunit XdhB	CPLX-RXNS, GO-TERMS, COMPLEXES, PRODUCT-SYNONYMS, GENE-SYNONYMS, PRODUCT, GENE-NAME
HMPREF3040_RS06055	G7487	HMPREF3040_RS06055	xdhC	xanthine dehydrogenase subunit C	putative xanthine dehydrogenase iron-sulfur-binding subunit XdhC	GO-TERMS, PRODUCT-SYNONYMS, GENE-SYNONYMS, PRODUCT, GENE-NAME
HMPREF3040_RS06070	G7490	HMPREF3040_RS06070	ygeX	PLP-dependent lyase/thiolase	2,3-diaminopropionate ammonia-lyase	GO-TERMS, REACTIONS, PRODUCT-SYNONYMS, PRODUCT, GENE-NAME
HMPREF3040_RS06080	G7492	HMPREF3040_RS06080	hyuA	D-phenylhydantoinase	phenylhydantoinase	GO-TERMS, REACTIONS, PRODUCT-SYNONYMS, GENE-SYNONYMS, PRODUCT, GENE-NAME
HMPREF3040_RS06100	G7496	HMPREF3040_RS06100	mocA			GO-TERMS, PRODUCT-SYNONYMS, GENE-SYNONYMS, GENE-NAME
HMPREF3040_RS06125	G7501	HMPREF3040_RS06125	xanQ	xanthine permease XanQ	xanthine:H+ symporter XanQ	GO-TERMS, REACTIONS, PRODUCT-SYNONYMS, GENE-SYNONYMS, PRODUCT, GENE-NAME
HMPREF3040_RS06130	G7502	HMPREF3040_RS06130	guaD			GO-TERMS, REACTIONS, PRODUCT-SYNONYMS, GENE-SYNONYMS, PRODUCT, GENE-NAME
HMPREF3040_RS06135	G7503	HMPREF3040_RS06135	ghxQ	guanine/hypoxanthine permease GhxQ	guanine/hypoxanthine transporter GhxQ	GO-TERMS, REACTIONS, PRODUCT-SYNONYMS, GENE-SYNONYMS, PRODUCT, GENE-NAME
HMPREF3040_RS06155	G7507	HMPREF3040_RS06155	uacT	uric acid transporter UacT	urate:H+ symporter	GO-TERMS, REACTIONS, PRODUCT-SYNONYMS, GENE-SYNONYMS, PRODUCT, GENE-NAME
HMPREF3040_RS06165	G7508	HMPREF3040_RS06165	idi			GO-TERMS, REACTIONS, PRODUCT-SYNONYMS, GENE-SYNONYMS, PRODUCT, GENE-NAME
HMPREF3040_RS06170	EG10552	HMPREF3040_RS06170	lysS	lysine--tRNA ligase	lysine--tRNA ligase, constitutive	GO-TERMS, REACTIONS, PRODUCT-SYNONYMS, GENE-SYNONYMS, PRODUCT, GENE-NAME
HMPREF3040_RS06180	EG10830	HMPREF3040_RS06180	recJ	single-stranded-DNA-specific exonuclease RecJ	ssDNA-specific exonuclease RecJ	GO-TERMS, REACTIONS, PRODUCT-SYNONYMS, PRODUCT, GENE-NAME
HMPREF3040_RS06185	EG11070	HMPREF3040_RS06185	dsbC	thiol:disulfide interchange protein DsbC	protein disulfide isomerase DsbC	GO-TERMS, REACTIONS, PRODUCT-SYNONYMS, GENE-SYNONYMS, PRODUCT, GENE-NAME
HMPREF3040_RS06190	EG11071	HMPREF3040_RS06190	xerD	site-specific tyrosine recombinase XerD	site-specific recombinase	GO-TERMS, COMPLEXES, PRODUCT-SYNONYMS, GENE-SYNONYMS, PRODUCT, GENE-NAME
HMPREF3040_RS06200	G7509	HMPREF3040_RS06200	ygfX	membrane protein	protein YgfX	GO-TERMS, PRODUCT-SYNONYMS, GENE-SYNONYMS, PRODUCT, GENE-NAME
HMPREF3040_RS06205	G7510	HMPREF3040_RS06205	sdhE	antitoxin CptB	FAD assembly factor	GO-TERMS, PRODUCT-SYNONYMS, GENE-SYNONYMS, PRODUCT, GENE-NAME
HMPREF3040_RS06210	G7511	HMPREF3040_RS06210	ygfZ	tRNA-modifying protein YgfZ	folate-binding protein	GO-TERMS, PRODUCT-SYNONYMS, GENE-SYNONYMS, PRODUCT, GENE-NAME
HMPREF3040_RS06220	G7513	HMPREF3040_RS06220	yqfB	ASCH domain-containing protein	N4-acetylcytidine amidohydrolase	GO-TERMS, REACTIONS, PRODUCT-SYNONYMS, PRODUCT, GENE-NAME
HMPREF3040_RS06225	G495	HMPREF3040_RS06225	bglA	6-phospho-beta-glucosidase	6-phospho-beta-glucosidase A	GO-TERMS, REACTIONS, PRODUCT-SYNONYMS, GENE-SYNONYMS, PRODUCT, GENE-NAME
HMPREF3040_RS06230	EG11810	HMPREF3040_RS06230	gcvP	glycine dehydrogenase	glycine decarboxylase	GO-TERMS, REACTIONS, PRODUCT-SYNONYMS, PRODUCT, GENE-NAME
HMPREF3040_RS06235	EG10371	HMPREF3040_RS06235	gcvH	glycine cleavage system protein H	glycine cleavage system H protein	CPLX-RXNS, GO-TERMS, COMPLEXES, PRODUCT-SYNONYMS, GENE-SYNONYMS, PRODUCT, GENE-NAME
HMPREF3040_RS06240	EG11442	HMPREF3040_RS06240	gcvT			GO-TERMS, PRODUCT-SYNONYMS, PRODUCT, GENE-NAME
HMPREF3040_RS06245	EG11333	HMPREF3040_RS06245	ubiI	FAD-dependent 2-octaprenylphenol hydroxylase	2-octaprenylphenol 6-hydroxylase	GO-TERMS, REACTIONS, PRODUCT-SYNONYMS, GENE-SYNONYMS, PRODUCT, GENE-NAME
HMPREF3040_RS06250	EG11324	HMPREF3040_RS06250	ubiH	2-octaprenyl-6-methoxyphenyl hydroxylase	2-octaprenyl-6-methoxyphenol 4-hydroxylase	GO-TERMS, REACTIONS, PRODUCT-SYNONYMS, GENE-SYNONYMS, PRODUCT, GENE-NAME
HMPREF3040_RS06255	EG10697	HMPREF3040_RS06255	pepP			GO-TERMS, REACTIONS, PRODUCT-SYNONYMS, GENE-NAME
HMPREF3040_RS06265	EG12878	HMPREF3040_RS06265	zapA			GO-TERMS, PRODUCT-SYNONYMS, GENE-SYNONYMS, GENE-NAME
HMPREF3040_RS06275	EG11158	HMPREF3040_RS06275	fau	5-formyltetrahydrofolate cyclo-ligase	putative 5-formyltetrahydrofolate cyclo-ligase	GO-TERMS, PRODUCT-SYNONYMS, GENE-SYNONYMS, PRODUCT, GENE-NAME
HMPREF3040_RS06285	EG10944	HMPREF3040_RS06285	serA	D-3-phosphoglycerate dehydrogenase	phosphoglycerate dehydrogenase	GO-TERMS, REACTIONS, PRODUCT-SYNONYMS, PRODUCT, GENE-NAME
HMPREF3040_RS06290	EG11443	HMPREF3040_RS06290	rpiA	ribose-5-phosphate isomerase	ribose-5-phosphate isomerase A	GO-TERMS, PRODUCT-SYNONYMS, GENE-SYNONYMS, PRODUCT, GENE-NAME
HMPREF3040_RS06315	EG10490	HMPREF3040_RS06315	argP	chromosome initiation inhibitor	DNA-binding transcriptional dual regulator ArgP	GO-TERMS, PRODUCT-SYNONYMS, GENE-SYNONYMS, PRODUCT, GENE-NAME
HMPREF3040_RS06320	EG11444	HMPREF3040_RS06320	scpA			GO-TERMS, PRODUCT-SYNONYMS, GENE-SYNONYMS, GENE-NAME
HMPREF3040_RS06325	EG11445	HMPREF3040_RS06325	argK	methylmalonyl Co-A mutase-associated GTPase MeaB	methylmalonyl-CoA mutase-interacting GTPase YgfD	GO-TERMS, REACTIONS, PRODUCT-SYNONYMS, GENE-SYNONYMS, PRODUCT, GENE-NAME
HMPREF3040_RS06330	G7516	HMPREF3040_RS06330	scpB			GO-TERMS, PRODUCT-SYNONYMS, GENE-SYNONYMS, GENE-NAME
HMPREF3040_RS06335	G7517	HMPREF3040_RS06335	scpC	acetyl-CoA hydrolase	propionyl-CoA:succinate CoA transferase	GO-TERMS, REACTIONS, PRODUCT-SYNONYMS, GENE-SYNONYMS, PRODUCT, GENE-NAME
HMPREF3040_RS06350	EG11159	HMPREF3040_RS06350	argO	arginine exporter ArgO	L-arginine exporter	GO-TERMS, REACTIONS, PRODUCT-SYNONYMS, GENE-SYNONYMS, PRODUCT, GENE-NAME
HMPREF3040_RS06360	EG11160	HMPREF3040_RS06360	mscS	mechanosensitive ion channel protein MscS	small conductance mechanosensitive channel MscS	GO-TERMS, REACTIONS, PRODUCT-SYNONYMS, GENE-SYNONYMS, PRODUCT, GENE-NAME
HMPREF3040_RS06370	EG10282	HMPREF3040_RS06370	fbaA	class II fructose-bisphosphate aldolase	fructose-bisphosphate aldolase class II	GO-TERMS, REACTIONS, PRODUCT-SYNONYMS, GENE-SYNONYMS, PRODUCT, GENE-NAME
HMPREF3040_RS06375	EG10703	HMPREF3040_RS06375	pgk			GO-TERMS, PRODUCT-SYNONYMS, PRODUCT, GENE-NAME
HMPREF3040_RS06380	EG10368	HMPREF3040_RS06380	epd			GO-TERMS, REACTIONS, PRODUCT-SYNONYMS, GENE-SYNONYMS, GENE-NAME
HMPREF3040_RS06415	EG11162	HMPREF3040_RS06415	fumE	mannitol repressor	fumarase E	GO-TERMS, REACTIONS, PRODUCT-SYNONYMS, GENE-SYNONYMS, PRODUCT, GENE-NAME
HMPREF3040_RS06420	EG11245	HMPREF3040_RS06420	yggF	fructose-bisphosphatase class II	fructose 1,6-bisphosphatase YggF	GO-TERMS, REACTIONS, PRODUCT-SYNONYMS, GENE-SYNONYMS, PRODUCT, GENE-NAME
HMPREF3040_RS06430	EG11792	HMPREF3040_RS06430	cmtA	PTS mannitol transporter subunit IIBC	mannitol-specific PTS enzyme IICB component CmtA	CPLX-RXNS, GO-TERMS, COMPLEXES, PRODUCT-SYNONYMS, PRODUCT, GENE-NAME
HMPREF3040_RS06435	EG11791			PTS mannitol transporter subunit IIA	mannitol-specific PTS enzyme IIA component CmtB	GO-TERMS, PRODUCT-SYNONYMS, GENE-SYNONYMS, PRODUCT
HMPREF3040_RS06450	EG11369	HMPREF3040_RS06450	ubiC	chorismate--pyruvate lyase	chorismate lyase	GO-TERMS, REACTIONS, PRODUCT-SYNONYMS, PRODUCT, GENE-NAME
HMPREF3040_RS06455	EG11370	HMPREF3040_RS06455	ubiA			PRODUCT-SYNONYMS, GENE-SYNONYMS, PRODUCT, GENE-NAME
HMPREF3040_RS06460	EG10740	HMPREF3040_RS06460	plsB			GO-TERMS, REACTIONS, PRODUCT-SYNONYMS, PRODUCT, GENE-NAME
HMPREF3040_RS06465	EG10224	HMPREF3040_RS06465	dgkA			GO-TERMS, REACTIONS, PRODUCT-SYNONYMS, GENE-NAME
HMPREF3040_RS06470	EG10533	HMPREF3040_RS06470	lexA	LexA repressor	DNA-binding transcriptional repressor LexA	GO-TERMS, REACTIONS, PRODUCT-SYNONYMS, GENE-SYNONYMS, PRODUCT, GENE-NAME
HMPREF3040_RS06485	EG11929	HMPREF3040_RS06485	zur	transcriptional regulator Zur	DNA-binding transcriptional repressor Zur	GO-TERMS, PRODUCT-SYNONYMS, GENE-SYNONYMS, PRODUCT, GENE-NAME
HMPREF3040_RS06495	EG11932	HMPREF3040_RS06495	dusA	tRNA dihydrouridine(20/20a) synthase DusA	tRNA-dihydrouridine synthase A	GO-TERMS, REACTIONS, PRODUCT-SYNONYMS, GENE-SYNONYMS, PRODUCT, GENE-NAME
HMPREF3040_RS06510	EG10236	HMPREF3040_RS06510	dnaB			GO-TERMS, REACTIONS, PRODUCT-SYNONYMS, GENE-SYNONYMS, GENE-NAME
HMPREF3040_RS06515	EG10001	HMPREF3040_RS06515	alr	alanine racemase	alanine racemase 1	GO-TERMS, PRODUCT-SYNONYMS, GENE-SYNONYMS, PRODUCT, GENE-NAME
HMPREF3040_RS06520	EG11040	HMPREF3040_RS06520	tyrB	aromatic amino acid transaminase	tyrosine aminotransferase	GO-TERMS, REACTIONS, PRODUCT-SYNONYMS, PRODUCT, GENE-NAME
HMPREF3040_RS06530	EG11934	HMPREF3040_RS06530	aphA	acid phosphatase AphA	acid phosphatase / phosphotransferase	GO-TERMS, REACTIONS, PRODUCT-SYNONYMS, GENE-SYNONYMS, PRODUCT, GENE-NAME
HMPREF3040_RS06545	EG11061	HMPREF3040_RS06545	uvrA	excinuclease ABC subunit A	excision nuclease subunit A	CPLX-RXNS, GO-TERMS, COMPLEXES, REACTIONS, PRODUCT-SYNONYMS, GENE-SYNONYMS, PRODUCT, GENE-NAME
HMPREF3040_RS06550	EG10976	HMPREF3040_RS06550	ssb			GO-TERMS, PRODUCT-SYNONYMS, GENE-SYNONYMS, GENE-NAME
HMPREF3040_RS06560	EG11938	HMPREF3040_RS06560	pdeC	EAL domain-containing protein	c-di-GMP phosphodiesterase PdeC	GO-TERMS, REACTIONS, PRODUCT-SYNONYMS, GENE-SYNONYMS, PRODUCT, GENE-NAME
HMPREF3040_RS06565	EG10958	HMPREF3040_RS06565	soxS	regulatory protein SoxS	DNA-binding transcriptional dual regulator SoxS	GO-TERMS, PRODUCT-SYNONYMS, PRODUCT, GENE-NAME
HMPREF3040_RS06570	EG10957	HMPREF3040_RS06570	soxR	redox-sensitive transcriptional activator SoxR	DNA-binding transcriptional dual regulator SoxR	GO-TERMS, PRODUCT-SYNONYMS, GENE-SYNONYMS, PRODUCT, GENE-NAME
HMPREF3040_RS06575	EG11939	HMPREF3040_RS06575	ghxP	guanine/hypoxanthine permease GhxP	guanine/hypoxanthine transporter GhxP	GO-TERMS, REACTIONS, PRODUCT-SYNONYMS, GENE-SYNONYMS, PRODUCT, GENE-NAME
HMPREF3040_RS06590	EG11942	HMPREF3040_RS06590	actP	cation acetate symporter	acetate/glycolate:cation symporter	GO-TERMS, REACTIONS, PRODUCT-SYNONYMS, GENE-SYNONYMS, PRODUCT, GENE-NAME
HMPREF3040_RS06700	G6817	HMPREF3040_RS06700	ydfJ	MFS transporter	putative transporter YdfJ	GO-TERMS, PRODUCT-SYNONYMS, GENE-SYNONYMS, PRODUCT, GENE-NAME
HMPREF3040_RS06715	G6814	HMPREF3040_RS06715	ydfH	GntR family transcriptional regulator	DNA-binding transcriptional repressor YdfH	GO-TERMS, PRODUCT-SYNONYMS, PRODUCT, GENE-NAME
HMPREF3040_RS06720	EG12345	HMPREF3040_RS06720	ydfG	NAD(P)-dependent oxidoreductase	3-hydroxy acid dehydrogenase YdfG	GO-TERMS, REACTIONS, PRODUCT-SYNONYMS, PRODUCT, GENE-NAME
HMPREF3040_RS06725	EG10212	HMPREF3040_RS06725	dcp			GO-TERMS, REACTIONS, PRODUCT-SYNONYMS, GENE-NAME
HMPREF3040_RS06735	EG11644	HMPREF3040_RS06735	ydeI	hydrogen peroxide resistance protein	BOF family protein YdeI	GO-TERMS, PRODUCT-SYNONYMS, PRODUCT, GENE-NAME
HMPREF3040_RS06740	EG11643	HMPREF3040_RS06740	dgcZ	sensor domain-containing diguanylate cyclase	diguanylate cyclase DgcZ	GO-TERMS, REACTIONS, PRODUCT-SYNONYMS, GENE-SYNONYMS, PRODUCT, GENE-NAME
HMPREF3040_RS06745	G0-8892	HMPREF3040_RS06745	mgtS	hypothetical protein	small protein MgtS	GO-TERMS, PRODUCT-SYNONYMS, GENE-SYNONYMS, PRODUCT, GENE-NAME
HMPREF3040_RS06755	EG11639	HMPREF3040_RS06755	eamA	O-acetylserine/cysteine exporter	cysteine/O-acetylserine exporter EamA	GO-TERMS, REACTIONS, PRODUCT-SYNONYMS, GENE-SYNONYMS, PRODUCT, GENE-NAME
HMPREF3040_RS06765	EG11434	HMPREF3040_RS06765	marA	MDR efflux pump AcrAB transcriptional activator MarA	DNA-binding transcriptional dual regulator MarA	GO-TERMS, PRODUCT-SYNONYMS, GENE-SYNONYMS, PRODUCT, GENE-NAME
HMPREF3040_RS06770	EG11435	HMPREF3040_RS06770	marR	multiple antibiotic resistance transcriptional regulator MarR	DNA-binding transcriptional repressor MarR	GO-TERMS, PRODUCT-SYNONYMS, GENE-SYNONYMS, PRODUCT, GENE-NAME
HMPREF3040_RS06780	EG11636	HMPREF3040_RS06780	ydeA	sugar transporter	L-arabinose exporter	GO-TERMS, REACTIONS, PRODUCT-SYNONYMS, PRODUCT, GENE-NAME
HMPREF3040_RS06795	G6811	HMPREF3040_RS06795	sad	succinate dehydrogenase	succinate semialdehyde dehydrogenase (NAD(P)+) Sad	GO-TERMS, REACTIONS, PRODUCT-SYNONYMS, GENE-SYNONYMS, PRODUCT, GENE-NAME
HMPREF3040_RS06800	G6810	HMPREF3040_RS06800	glsB	glutaminase	glutaminase 2	GO-TERMS, PRODUCT-SYNONYMS, GENE-SYNONYMS, PRODUCT, GENE-NAME
HMPREF3040_RS06810	G6808	HMPREF3040_RS06810	dgcF	GGDEF domain-containing protein	putative diguanylate cyclase DgcF	GO-TERMS, PRODUCT-SYNONYMS, GENE-SYNONYMS, PRODUCT, GENE-NAME
HMPREF3040_RS06815	EG11065	HMPREF3040_RS06815	uxaB	altronate oxidoreductase	tagaturonate reductase	GO-TERMS, REACTIONS, PRODUCT-SYNONYMS, PRODUCT, GENE-NAME
HMPREF3040_RS06830	G6806	HMPREF3040_RS06830	tam			GO-TERMS, REACTIONS, PRODUCT-SYNONYMS, GENE-SYNONYMS, PRODUCT, GENE-NAME
HMPREF3040_RS06835	G6805	HMPREF3040_RS06835	lsrG	autoinducer 2-degrading protein LsrG	(4S)-4-hydroxy-5-phosphonooxypentane-2,3-dione isomerase	GO-TERMS, REACTIONS, PRODUCT-SYNONYMS, GENE-SYNONYMS, PRODUCT, GENE-NAME
HMPREF3040_RS06840	G6804	HMPREF3040_RS06840	lsrF	3-hydroxy-5-phosphonooxypentane-2,4-dione thiolase	3-hydroxy-2,4-pentadione 5-phosphate thiolase	GO-TERMS, REACTIONS, PRODUCT-SYNONYMS, GENE-SYNONYMS, PRODUCT, GENE-NAME
HMPREF3040_RS06845	G6803	HMPREF3040_RS06845	lsrB	autoinducer 2 ABC transporter substrate-binding protein LsrB	Autoinducer-2 ABC transporter periplasmic binding protein	GO-TERMS, PRODUCT-SYNONYMS, GENE-SYNONYMS, PRODUCT, GENE-NAME
HMPREF3040_RS06850	G6802	HMPREF3040_RS06850	lsrD	autoinducer 2 import system permease LsrD	Autoinducer-2 ABC transporter membrane subunit LsrD	GO-TERMS, REACTIONS, PRODUCT-SYNONYMS, GENE-SYNONYMS, PRODUCT, GENE-NAME
HMPREF3040_RS06855	G6801	HMPREF3040_RS06855	lsrC	autoinducer 2 ABC transporter permease LsrC	Autoinducer-2 ABC transporter membrane subunit LsrC	CPLX-RXNS, COMPLEXES, PRODUCT-SYNONYMS, GENE-SYNONYMS, PRODUCT, GENE-NAME
HMPREF3040_RS06860	G6800	HMPREF3040_RS06860	lsrA	autoinducer 2 ABC transporter ATP-binding protein LsrA	Autoinducer-2 ABC transporter ATP binding subunit	GO-TERMS, PRODUCT-SYNONYMS, GENE-SYNONYMS, PRODUCT, GENE-NAME
HMPREF3040_RS06865	G6799	HMPREF3040_RS06865	lsrR	LsrR family transcriptional regulator	DNA-binding transcriptional repressor LsrR	GO-TERMS, PRODUCT-SYNONYMS, GENE-SYNONYMS, PRODUCT, GENE-NAME
HMPREF3040_RS06870	G6798	HMPREF3040_RS06870	lsrK			GO-TERMS, PRODUCT-SYNONYMS, GENE-SYNONYMS, GENE-NAME
HMPREF3040_RS06880	EG10442	HMPREF3040_RS06880	hipB	transcriptional regulator	antitoxin/DNA-binding transcriptional repressor HipB	GO-TERMS, COMPLEXES, PRODUCT-SYNONYMS, PRODUCT, GENE-NAME
HMPREF3040_RS06885	EG10443	HMPREF3040_RS06885	hipA	type II toxin-antitoxin system HipA family toxin	serine/threonine-protein kinase toxin HipA	GO-TERMS, REACTIONS, PRODUCT-SYNONYMS, PRODUCT, GENE-NAME
HMPREF3040_RS06980	G6791	HMPREF3040_RS06980	ydeP	oxidoreductase	putative oxidoreductase YdeP	GO-TERMS, PRODUCT-SYNONYMS, PRODUCT, GENE-NAME
HMPREF3040_RS06985	G6790	HMPREF3040_RS06985	safA	hypothetical protein	two-component system connector SafA	GO-TERMS, PRODUCT-SYNONYMS, GENE-SYNONYMS, PRODUCT, GENE-NAME
HMPREF3040_RS06990	G6789	HMPREF3040_RS06990	ydeO	AraC family transcriptional regulator	DNA-binding transcriptional dual regulator YdeO	GO-TERMS, PRODUCT-SYNONYMS, PRODUCT, GENE-NAME
HMPREF3040_RS07010	EG11743	HMPREF3040_RS07010	yddB	TonB-dependent receptor	putative TonB-dependent receptor YddB	GO-TERMS, PRODUCT-SYNONYMS, PRODUCT, GENE-NAME
HMPREF3040_RS07015	EG11744	HMPREF3040_RS07015	pqqL	insulinase family protein	periplasmic metalloprotease	GO-TERMS, PRODUCT-SYNONYMS, GENE-SYNONYMS, PRODUCT, GENE-NAME
HMPREF3040_RS07035	EG10925	HMPREF3040_RS07035	ruvC			GO-TERMS, REACTIONS, PRODUCT-SYNONYMS, GENE-NAME
HMPREF3040_RS07045	EG11138	HMPREF3040_RS07045	nudB			GO-TERMS, REACTIONS, PRODUCT-SYNONYMS, GENE-SYNONYMS, GENE-NAME
HMPREF3040_RS07050	EG10097	HMPREF3040_RS07050	aspS			GO-TERMS, REACTIONS, PRODUCT-SYNONYMS, GENE-SYNONYMS, PRODUCT, GENE-NAME
HMPREF3040_RS07070	G7020	HMPREF3040_RS07070	cmoA	carboxy-S-adenosyl-L-methionine synthase CmoA	carboxy-S-adenosyl-L-methionine synthase	GO-TERMS, REACTIONS, PRODUCT-SYNONYMS, GENE-SYNONYMS, PRODUCT, GENE-NAME
HMPREF3040_RS07075	G7021	HMPREF3040_RS07075	cmoB	tRNA 5-methoxyuridine(34)/uridine 5-oxyacetic acid(34) synthase CmoB	tRNA U34 carboxymethyltransferase	GO-TERMS, PRODUCT-SYNONYMS, GENE-SYNONYMS, PRODUCT, GENE-NAME
HMPREF3040_RS07080	G7022	HMPREF3040_RS07080	torZ	molybdopterin guanine dinucleotide-containing S/N-oxide reductase	trimethylamine N-oxide reductase 2	GO-TERMS, REACTIONS, PRODUCT-SYNONYMS, GENE-SYNONYMS, PRODUCT, GENE-NAME
HMPREF3040_RS07100	EG10071	HMPREF3040_RS07100	argS			GO-TERMS, REACTIONS, PRODUCT-SYNONYMS, GENE-SYNONYMS, PRODUCT, GENE-NAME
HMPREF3040_RS07105	G7027	HMPREF3040_RS07105	flhE			GO-TERMS, PRODUCT-SYNONYMS, GENE-NAME
HMPREF3040_RS07110	G370	HMPREF3040_RS07110	flhA			GO-TERMS, PRODUCT-SYNONYMS, GENE-SYNONYMS, GENE-NAME
HMPREF3040_RS07115	G7028	HMPREF3040_RS07115	flhB	flagellar type III secretion system protein FlhB	flagellar biosynthesis protein FlhB	PRODUCT-SYNONYMS, GENE-SYNONYMS, PRODUCT, GENE-NAME
HMPREF3040_RS07120	EG10151	HMPREF3040_RS07120	cheZ	protein phosphatase CheZ	chemotaxis protein CheZ	GO-TERMS, REACTIONS, PRODUCT-SYNONYMS, PRODUCT, GENE-NAME
HMPREF3040_RS07130	EG10147	HMPREF3040_RS07130	cheB	chemotaxis response regulator protein-glutamate methylesterase	protein-glutamate methylesterase/protein glutamine deamidase	GO-TERMS, PRODUCT-SYNONYMS, PRODUCT, GENE-NAME
HMPREF3040_RS07135	EG10148	HMPREF3040_RS07135	cheR	protein-glutamate O-methyltransferase CheR	chemotaxis protein methyltransferase	GO-TERMS, REACTIONS, PRODUCT-SYNONYMS, GENE-SYNONYMS, PRODUCT, GENE-NAME
HMPREF3040_RS07140	EG10987	HMPREF3040_RS07140	tap	methyl-accepting chemotaxis protein	methyl-accepting chemotaxis protein Tap	GO-TERMS, COMPLEXES, PRODUCT-SYNONYMS, PRODUCT, GENE-NAME
HMPREF3040_RS07145	EG10988	HMPREF3040_RS07145	tar	methyl-accepting chemotaxis protein II	methyl-accepting chemotaxis protein Tar	GO-TERMS, COMPLEXES, PRODUCT-SYNONYMS, GENE-SYNONYMS, PRODUCT, GENE-NAME
HMPREF3040_RS07150	EG10149	HMPREF3040_RS07150	cheW			GO-TERMS, COMPLEXES, PRODUCT-SYNONYMS, GENE-NAME
HMPREF3040_RS07155	EG10146	HMPREF3040_RS07155	cheA			GO-TERMS, COMPLEXES, PRODUCT-SYNONYMS, GENE-NAME
HMPREF3040_RS07160	EG10602					GO-TERMS, PRODUCT-SYNONYMS, GENE-SYNONYMS
HMPREF3040_RS07165	EG10601	HMPREF3040_RS07165	motA	flagellar motor stator protein MotA	motility protein A	GO-TERMS, PRODUCT-SYNONYMS, GENE-SYNONYMS, PRODUCT, GENE-NAME
HMPREF3040_RS07170	EG10319	HMPREF3040_RS07170	flhC	flagellar transcriptional regulator FlhC	DNA-binding transcriptional dual regulator FlhC	GO-TERMS, COMPLEXES, PRODUCT-SYNONYMS, GENE-SYNONYMS, PRODUCT, GENE-NAME
HMPREF3040_RS07175	EG10320	HMPREF3040_RS07175	flhD	flagellar transcriptional activator FlhD	DNA-binding transcriptional dual regulator FlhD	GO-TERMS, PRODUCT-SYNONYMS, GENE-SYNONYMS, PRODUCT, GENE-NAME
HMPREF3040_RS07180	G7031	HMPREF3040_RS07180	uspC	universal stress protein UspC	universal stress protein C	GO-TERMS, PRODUCT-SYNONYMS, GENE-SYNONYMS, PRODUCT, GENE-NAME
HMPREF3040_RS07185	EG11751	HMPREF3040_RS07185	otsA	alpha,alpha-trehalose-phosphate synthase	trehalose-6-phosphate synthase	GO-TERMS, REACTIONS, PRODUCT-SYNONYMS, PRODUCT, GENE-NAME
HMPREF3040_RS07190	EG11752	HMPREF3040_RS07190	otsB	trehalose-phosphatase	trehalose-6-phosphate phosphatase	GO-TERMS, REACTIONS, PRODUCT-SYNONYMS, GENE-SYNONYMS, PRODUCT, GENE-NAME
HMPREF3040_RS07195	EG10059			arabinose ABC transporter permease	arabinose ABC transporter membrane subunit	GO-TERMS, GENE-SYNONYMS, PRODUCT
HMPREF3040_RS07200	EG10058			L-arabinose ABC transporter ATP-binding protein AraG	arabinose ABC transporter ATP binding subunit	CPLX-RXNS, GO-TERMS, COMPLEXES, REACTIONS, PRODUCT-SYNONYMS, PRODUCT
HMPREF3040_RS07205	EG10057	HMPREF3040_RS07205	araF	arabinose ABC transporter substrate-binding protein	arabinose ABC transporter periplasmic binding protein	GO-TERMS, COMPLEXES, PRODUCT, GENE-NAME
HMPREF3040_RS07230	EG10921	HMPREF3040_RS07230	ftnA	non-heme ferritin	ferritin iron storage protein	GO-TERMS, REACTIONS, PRODUCT-SYNONYMS, GENE-SYNONYMS, PRODUCT, GENE-NAME
HMPREF3040_RS07265	EG10706	HMPREF3040_RS07265	pgsA			GO-TERMS, REACTIONS, PRODUCT-SYNONYMS, PRODUCT, GENE-NAME
HMPREF3040_RS07270	EG11063	HMPREF3040_RS07270	uvrC	excinuclease ABC subunit C	excision nuclease subunit C	GO-TERMS, REACTIONS, PRODUCT-SYNONYMS, PRODUCT, GENE-NAME
HMPREF3040_RS07275	EG11140	HMPREF3040_RS07275	uvrY	DNA-binding response regulator	DNA-binding transcriptional activator UvrY	GO-TERMS, PRODUCT-SYNONYMS, GENE-SYNONYMS, PRODUCT, GENE-NAME
HMPREF3040_RS07290	EG10935	HMPREF3040_RS07290	sdiA	transcriptional regulator SdiA	DNA-binding transcriptional dual regulator SdiA	GO-TERMS, PRODUCT-SYNONYMS, PRODUCT, GENE-NAME
HMPREF3040_RS07295	EG12347	HMPREF3040_RS07295	tcyN	L-cystine ABC transporter ATP-binding protein YecC	cystine ABC transporter ATP binding subunit	CPLX-RXNS, GO-TERMS, COMPLEXES, REACTIONS, PRODUCT-SYNONYMS, GENE-SYNONYMS, PRODUCT, GENE-NAME
HMPREF3040_RS07300	G7037	HMPREF3040_RS07300	tcyL	amino acid ABC transporter permease	cystine ABC transporter membrane subunit	GO-TERMS, REACTIONS, PRODUCT-SYNONYMS, GENE-SYNONYMS, PRODUCT, GENE-NAME
HMPREF3040_RS07305	G7038	HMPREF3040_RS07305	dcyD			GO-TERMS, REACTIONS, PRODUCT-SYNONYMS, GENE-SYNONYMS, GENE-NAME
HMPREF3040_RS07310	G7039	HMPREF3040_RS07310	tcyJ	cystine ABC transporter substrate-binding protein	cystine ABC transporter periplasmic binding protein	GO-TERMS, REACTIONS, PRODUCT-SYNONYMS, GENE-SYNONYMS, PRODUCT, GENE-NAME
HMPREF3040_RS07315	EG11356	HMPREF3040_RS07315	fliZ	flagella biosynthesis regulatory protein FliZ	DNA-binding transcriptional regulator FliZ	GO-TERMS, PRODUCT-SYNONYMS, GENE-SYNONYMS, PRODUCT, GENE-NAME
HMPREF3040_RS07330	EG10841	HMPREF3040_RS07330	fliD	flagellar filament capping protein FliD	flagellar filament capping protein	GO-TERMS, PRODUCT-SYNONYMS, GENE-SYNONYMS, PRODUCT, GENE-NAME
HMPREF3040_RS07335	EG11388	HMPREF3040_RS07335	fliS	flagella export chaperone FliS	flagellar biosynthesis protein FliS	GO-TERMS, PRODUCT-SYNONYMS, PRODUCT, GENE-NAME
HMPREF3040_RS07340	EG11389	HMPREF3040_RS07340	fliT	flagellar protein FliT	flagellar biosynthesis protein FliT	GO-TERMS, PRODUCT-SYNONYMS, PRODUCT, GENE-NAME
HMPREF3040_RS07345	EG11387	HMPREF3040_RS07345	amyA			GO-TERMS, REACTIONS, PRODUCT-SYNONYMS, GENE-SYNONYMS, PRODUCT, GENE-NAME
HMPREF3040_RS07365	EG11662	HMPREF3040_RS07365	yedK	SOS response-associated peptidase	genome maintenance protein	GO-TERMS, REACTIONS, PRODUCT-SYNONYMS, GENE-SYNONYMS, PRODUCT, GENE-NAME
HMPREF3040_RS07395	EG11347	HMPREF3040_RS07395	fliF	flagellar MS-ring protein	flagellar basal-body MS-ring and collar protein	GO-TERMS, PRODUCT-SYNONYMS, GENE-SYNONYMS, PRODUCT, GENE-NAME
HMPREF3040_RS07400	EG11654	HMPREF3040_RS07400	fliG			GO-TERMS, PRODUCT-SYNONYMS, GENE-SYNONYMS, GENE-NAME
HMPREF3040_RS07405	EG11656	HMPREF3040_RS07405	fliH	flagellar assembly protein FliH	flagellar biosynthesis protein FliH	GO-TERMS, PRODUCT-SYNONYMS, GENE-SYNONYMS, PRODUCT, GENE-NAME
HMPREF3040_RS07410	G377			flagellum-specific ATP synthase FliL	flagellum-specific ATP synthase FliI	GO-TERMS, REACTIONS, PRODUCT-SYNONYMS, GENE-SYNONYMS, PRODUCT
HMPREF3040_RS07415	G378			flagella biosynthesis chaperone FliJ	flagellar biosynthesis protein FliJ	GO-TERMS, PRODUCT-SYNONYMS, GENE-SYNONYMS, PRODUCT
HMPREF3040_RS07420	G379	HMPREF3040_RS07420	fliK	flagellar hook length control protein FliK	flagellar hook-length control protein	GO-TERMS, PRODUCT-SYNONYMS, GENE-SYNONYMS, PRODUCT, GENE-NAME
HMPREF3040_RS07425	EG10322			flagellar basal body-associated protein FliL	flagellar protein FliL	GO-TERMS, GENE-SYNONYMS, PRODUCT
HMPREF3040_RS07430	EG10323	HMPREF3040_RS07430	fliM			GO-TERMS, PRODUCT-SYNONYMS, GENE-SYNONYMS, GENE-NAME
HMPREF3040_RS07435	EG10324	HMPREF3040_RS07435	fliN			GO-TERMS, COMPLEXES, PRODUCT-SYNONYMS, GENE-SYNONYMS, GENE-NAME
HMPREF3040_RS07440	EG11224	HMPREF3040_RS07440	fliO	flagellar protein FliO	flagellar biosynthesis protein FliO	GO-TERMS, PRODUCT-SYNONYMS, GENE-SYNONYMS, PRODUCT, GENE-NAME
HMPREF3040_RS07445	EG11975	HMPREF3040_RS07445	fliP			PRODUCT-SYNONYMS, GENE-SYNONYMS, GENE-NAME
HMPREF3040_RS07450	EG11976	HMPREF3040_RS07450	fliQ	flagellar biosynthetic protein FliQ	flagellar biosynthesis protein FliQ	PRODUCT-SYNONYMS, GENE-SYNONYMS, PRODUCT, GENE-NAME
HMPREF3040_RS07455	EG11977	HMPREF3040_RS07455	fliR	flagellar type III secretion system protein FliR	flagellar biosynthesis protein FliR	GO-TERMS, COMPLEXES, PRODUCT-SYNONYMS, GENE-SYNONYMS, PRODUCT, GENE-NAME
HMPREF3040_RS07460	EG10820			helix-turn-helix transcriptional regulator	DNA-binding transcriptional activator RcsA	GO-TERMS, PRODUCT-SYNONYMS, GENE-SYNONYMS, PRODUCT
HMPREF3040_RS07470	G7046	HMPREF3040_RS07470	yodD	DUF2525 domain-containing protein	stress-induced protein	GO-TERMS, PRODUCT-SYNONYMS, PRODUCT, GENE-NAME
HMPREF3040_RS07480	G7049	HMPREF3040_RS07480	dgcQ	cellulose biosynthesis regulator YedQ	putative diguanylate cyclase DgcQ	GO-TERMS, PRODUCT-SYNONYMS, GENE-SYNONYMS, PRODUCT, GENE-NAME
HMPREF3040_RS07500	EG11068	HMPREF3040_RS07500	vsr	very short patch repair endonuclease	DNA mismatch endonuclease Vsr	GO-TERMS, PRODUCT-SYNONYMS, PRODUCT, GENE-NAME
HMPREF3040_RS07505	EG10211	HMPREF3040_RS07505	dcm	DNA cytosine methyltransferase	DNA-cytosine methyltransferase	GO-TERMS, REACTIONS, PRODUCT-SYNONYMS, GENE-SYNONYMS, PRODUCT, GENE-NAME
HMPREF3040_RS07535	G7055	HMPREF3040_RS07535	hchA	Molecular chaperone Hsp31 and glyoxalase 3	protein/nucleic acid deglycase 1	GO-TERMS, REACTIONS, PRODUCT-SYNONYMS, GENE-SYNONYMS, PRODUCT, GENE-NAME
HMPREF3040_RS07540	G7056	HMPREF3040_RS07540	hprS	two-component sensor histidine kinase	sensor histidine kinase HprS	GO-TERMS, REACTIONS, PRODUCT-SYNONYMS, GENE-SYNONYMS, PRODUCT, GENE-NAME
HMPREF3040_RS07545	G7057	HMPREF3040_RS07545	hprR	DNA-binding response regulator	DNA-binding transcriptional dual regulator HprR	GO-TERMS, PRODUCT-SYNONYMS, GENE-SYNONYMS, PRODUCT, GENE-NAME
HMPREF3040_RS07550	G7058	HMPREF3040_RS07550	hiuH	5-hydroxyisourate hydrolase	hydroxyisourate hydrolase / transthyretin-related protein	GO-TERMS, PRODUCT-SYNONYMS, GENE-SYNONYMS, PRODUCT, GENE-NAME
HMPREF3040_RS07555	G7059	HMPREF3040_RS07555	msrP	mononuclear molybdenum enzyme YedY	protein-L-methionine sulfoxide reductase catalytic subunit MsrP	GO-TERMS, PRODUCT-SYNONYMS, GENE-SYNONYMS, PRODUCT, GENE-NAME
HMPREF3040_RS07560	G7060	HMPREF3040_RS07560	msrQ	sulfoxide reductase heme-binding subunit YedZ	protein-L-methionine sulfoxide reductase heme-binding subunit MsrQ	CPLX-RXNS, GO-TERMS, COMPLEXES, PRODUCT-SYNONYMS, GENE-SYNONYMS, PRODUCT, GENE-NAME
HMPREF3040_RS07565	G7061	HMPREF3040_RS07565	zinT			GO-TERMS, PRODUCT-SYNONYMS, GENE-SYNONYMS, GENE-NAME
HMPREF3040_RS07580	G7063	HMPREF3040_RS07580	mtfA	protein MtfA	Mlc titration factor	GO-TERMS, REACTIONS, PRODUCT-SYNONYMS, GENE-SYNONYMS, PRODUCT, GENE-NAME
HMPREF3040_RS07600	G7067	HMPREF3040_RS07600	shiA	MFS transporter	shikimate:H+ symporter	GO-TERMS, REACTIONS, PRODUCT-SYNONYMS, GENE-SYNONYMS, PRODUCT, GENE-NAME
HMPREF3040_RS07605	EG10039	HMPREF3040_RS07605	amn			GO-TERMS, PRODUCT-SYNONYMS, GENE-NAME
HMPREF3040_RS07625	G7071			CysB family transcriptional regulator	DNA-binding transcriptional activator Cbl	GO-TERMS, PRODUCT
HMPREF3040_RS07630	G7072	HMPREF3040_RS07630	nac	LysR family transcriptional regulator	DNA-binding transcriptional dual regulator Nac	GO-TERMS, PRODUCT-SYNONYMS, PRODUCT, GENE-NAME
HMPREF3040_RS07820	EG11427	HMPREF3040_RS07820	tktA	transketolase	transketolase 1	GO-TERMS, PRODUCT-SYNONYMS, GENE-SYNONYMS, PRODUCT, GENE-NAME
HMPREF3040_RS07825	EG11291	HMPREF3040_RS07825	loiP	metalloprotease	metalloprotease LoiP	GO-TERMS, PRODUCT-SYNONYMS, GENE-SYNONYMS, PRODUCT, GENE-NAME
HMPREF3040_RS07835	EG10960	HMPREF3040_RS07835	speB			GO-TERMS, PRODUCT-SYNONYMS, GENE-NAME
HMPREF3040_RS07845	EG10959	HMPREF3040_RS07845	speA	arginine decarboxylase	arginine decarboxylase, biosynthetic	GO-TERMS, PRODUCT-SYNONYMS, PRODUCT, GENE-NAME
HMPREF3040_RS07850	G7521	HMPREF3040_RS07850	yqgB	virulence promoting factor	acid stress response protein YqgB	GO-TERMS, PRODUCT-SYNONYMS, PRODUCT, GENE-NAME
HMPREF3040_RS07865	EG10589	HMPREF3040_RS07865	metK	S-adenosylmethionine synthase	methionine adenosyltransferase	GO-TERMS, REACTIONS, PRODUCT-SYNONYMS, GENE-SYNONYMS, PRODUCT, GENE-NAME
HMPREF3040_RS07870	EG12148	HMPREF3040_RS07870	galP	galactose-proton symporter	galactose:H+ symporter	GO-TERMS, REACTIONS, PRODUCT-SYNONYMS, GENE-SYNONYMS, PRODUCT, GENE-NAME
HMPREF3040_RS07880	EG11336	HMPREF3040_RS07880	endA	endonuclease-1	DNA-specific endonuclease I	GO-TERMS, REACTIONS, PRODUCT-SYNONYMS, PRODUCT, GENE-NAME
HMPREF3040_RS07885	EG12366	HMPREF3040_RS07885	rsmE	ribosomal RNA small subunit methyltransferase E	16S rRNA m3U1498 methyltransferase	GO-TERMS, REACTIONS, PRODUCT-SYNONYMS, GENE-SYNONYMS, PRODUCT, GENE-NAME
HMPREF3040_RS07890	EG10419	HMPREF3040_RS07890	gshB			GO-TERMS, PRODUCT-SYNONYMS, GENE-SYNONYMS, GENE-NAME
HMPREF3040_RS07900	G7525	HMPREF3040_RS07900	yqgF	Holliday junction resolvase RuvX	ribonuclease H-like domain containing nuclease	GO-TERMS, REACTIONS, PRODUCT-SYNONYMS, PRODUCT, GENE-NAME
HMPREF3040_RS07915	G7528	HMPREF3040_RS07915	yggT	YggT family protein	uncharacterized protein YggT	GO-TERMS, PRODUCT-SYNONYMS, PRODUCT, GENE-NAME
HMPREF3040_RS07925	G7530	HMPREF3040_RS07925	rdgB	non-canonical purine NTP pyrophosphatase	dITP/XTP pyrophosphatase	GO-TERMS, REACTIONS, PRODUCT-SYNONYMS, GENE-SYNONYMS, PRODUCT, GENE-NAME
HMPREF3040_RS07955	EG10046	HMPREF3040_RS07955	ansB			GO-TERMS, REACTIONS, PRODUCT-SYNONYMS, GENE-NAME
HMPREF3040_RS07960	EG12705	HMPREF3040_RS07960	yggN	hypothetical protein	DUF2884 domain-containing protein YggN	GO-TERMS, PRODUCT-SYNONYMS, GENE-SYNONYMS, PRODUCT, GENE-NAME
HMPREF3040_RS07975	EG11779	HMPREF3040_RS07975	trmB	tRNA (guanosine(46)-N7)-methyltransferase TrmB	tRNA m7G46 methyltransferase	GO-TERMS, REACTIONS, PRODUCT-SYNONYMS, GENE-SYNONYMS, PRODUCT, GENE-NAME
HMPREF3040_RS07980	EG10627	HMPREF3040_RS07980	mutY	A/G-specific adenine glycosylase	adenine DNA glycosylase	GO-TERMS, REACTIONS, PRODUCT-SYNONYMS, GENE-SYNONYMS, PRODUCT, GENE-NAME
HMPREF3040_RS07985	G7532	HMPREF3040_RS07985	yggX	Fe(2+)-trafficking protein	putative Fe2+-trafficking protein	GO-TERMS, PRODUCT-SYNONYMS, PRODUCT, GENE-NAME
HMPREF3040_RS07990	G7533	HMPREF3040_RS07990	mltC	lytic murein transglycosylase	membrane-bound lytic murein transglycosylase C	GO-TERMS, REACTIONS, PRODUCT-SYNONYMS, GENE-SYNONYMS, PRODUCT, GENE-NAME
HMPREF3040_RS07995	EG10664	HMPREF3040_RS07995	nupG	nucleoside permease NupG	nucleoside:H+ symporter NupG	GO-TERMS, REACTIONS, PRODUCT-SYNONYMS, PRODUCT, GENE-NAME
HMPREF3040_RS08000	EG10961	HMPREF3040_RS08000	speC	ornithine decarboxylase	constitutive ornithine decarboxylase	GO-TERMS, PRODUCT-SYNONYMS, PRODUCT, GENE-NAME
HMPREF3040_RS08050	EG10641	HMPREF3040_RS08050	narJ	nitrate reductase molybdenum cofactor assembly chaperone	nitrate reductase 1 molybdenum cofactor assembly chaperone	GO-TERMS, PRODUCT-SYNONYMS, PRODUCT, GENE-NAME
HMPREF3040_RS08075	EG10646	HMPREF3040_RS08075	narX	nitrate/nitrite two-component system sensor histidine kinase NarX	sensory histidine kinase NarX	GO-TERMS, REACTIONS, PRODUCT-SYNONYMS, GENE-SYNONYMS, PRODUCT, GENE-NAME
HMPREF3040_RS08080	EG10643	HMPREF3040_RS08080	narL	DNA-binding response regulator	DNA-binding transcriptional dual regulator NarL	GO-TERMS, PRODUCT-SYNONYMS, GENE-SYNONYMS, PRODUCT, GENE-NAME
HMPREF3040_RS08095	EG12403	HMPREF3040_RS08095	chaC			GO-TERMS, REACTIONS, PRODUCT-SYNONYMS, PRODUCT, GENE-NAME
HMPREF3040_RS08105	EG11753	HMPREF3040_RS08105	chaA	sodium-potassium/proton antiporter ChaA	Na+/K+:H+ antiporter ChaA	GO-TERMS, REACTIONS, PRODUCT-SYNONYMS, PRODUCT, GENE-NAME
HMPREF3040_RS08115	EG12193	HMPREF3040_RS08115	cbpA			GO-TERMS, PRODUCT-SYNONYMS, GENE-NAME
HMPREF3040_RS08120	EG12194	HMPREF3040_RS08120	cbpM	chaperone modulatory protein CbpM	chaperone modulator CbpM	GO-TERMS, PRODUCT-SYNONYMS, GENE-SYNONYMS, PRODUCT, GENE-NAME
HMPREF3040_RS08125	EG12195	HMPREF3040_RS08125	torD	molecular chaperone TorD	trimethylamine-N-oxide reductase-specific chaperone	GO-TERMS, PRODUCT-SYNONYMS, PRODUCT, GENE-NAME
HMPREF3040_RS08130	EG11814	HMPREF3040_RS08130	torA	trimethylamine-N-oxide reductase TorA	trimethylamine N-oxide reductase 1	CPLX-RXNS, GO-TERMS, COMPLEXES, REACTIONS, PRODUCT-SYNONYMS, PRODUCT, GENE-NAME
HMPREF3040_RS08135	EG11815	HMPREF3040_RS08135	torC	pentaheme c-type cytochrome TorC	cytochrome c menaquinol dehydrogenase TorC	GO-TERMS, PRODUCT-SYNONYMS, PRODUCT, GENE-NAME
HMPREF3040_RS08140	EG12615	HMPREF3040_RS08140	torR	two-component system response regulator TorR	DNA-binding transcriptional dual regulator TorR	GO-TERMS, PRODUCT-SYNONYMS, PRODUCT, GENE-NAME
HMPREF3040_RS08145	G6515	HMPREF3040_RS08145	torT	TMAO reductase system periplasmic protein TorT	periplasmic trimethylamine-N-oxide binding protein	GO-TERMS, PRODUCT-SYNONYMS, GENE-SYNONYMS, PRODUCT, GENE-NAME
HMPREF3040_RS08170	G6511	HMPREF3040_RS08170	cspG	cold-shock protein CspG	cold shock protein CspG	GO-TERMS, PRODUCT-SYNONYMS, PRODUCT, GENE-NAME
HMPREF3040_RS08180	EG10049	HMPREF3040_RS08180	appA	phytase AppA	periplasmic phosphoanhydride phosphatase/multiple inositol-polyphosphate phosphatase	GO-TERMS, REACTIONS, PRODUCT-SYNONYMS, PRODUCT, GENE-NAME
HMPREF3040_RS08190	EG11379	HMPREF3040_RS08190	appB	cytochrome bd oxidase subunit II	cytochrome bd-II ubiquinol oxidase subunit II	GO-TERMS, PRODUCT-SYNONYMS, GENE-SYNONYMS, PRODUCT, GENE-NAME
HMPREF3040_RS08195	EG11380	HMPREF3040_RS08195	appC			CPLX-RXNS, GO-TERMS, COMPLEXES, REACTIONS, PRODUCT-SYNONYMS, GENE-SYNONYMS, PRODUCT, GENE-NAME
HMPREF3040_RS08205	EG10472	HMPREF3040_RS08205	hyaE	hydrogenase-1 operon protein HyaE	putative HyaA chaperone	GO-TERMS, PRODUCT-SYNONYMS, PRODUCT, GENE-NAME
HMPREF3040_RS08210	EG10471	HMPREF3040_RS08210	hyaD	hydrogenase 1 maturation protease	putative hydrogenase 1 maturation protease HyaD	GO-TERMS, PRODUCT-SYNONYMS, PRODUCT, GENE-NAME
HMPREF3040_RS08215	EG10470	HMPREF3040_RS08215	hyaC	hydrogenase 1 b-type cytochrome subunit	hydrogenase 1 cytochrome b subunit	CPLX-RXNS, GO-TERMS, COMPLEXES, PRODUCT-SYNONYMS, GENE-SYNONYMS, PRODUCT, GENE-NAME
HMPREF3040_RS08220	EG10469	HMPREF3040_RS08220	hyaB	hydrogenase 2 large subunit	hydrogenase 1 large subunit	GO-TERMS, REACTIONS, PRODUCT-SYNONYMS, PRODUCT, GENE-NAME
HMPREF3040_RS08225	EG10468	HMPREF3040_RS08225	hyaA	hydrogenase-1 small chain	hydrogenase 1 small subunit	GO-TERMS, PRODUCT-SYNONYMS, PRODUCT, GENE-NAME
HMPREF3040_RS08235	EG11113	HMPREF3040_RS08235	yccA	BAX inhibitor protein	modulator of FtsH protease	GO-TERMS, PRODUCT-SYNONYMS, PRODUCT, GENE-NAME
HMPREF3040_RS08240	EG12876	HMPREF3040_RS08240	tusE	sulfurtransferase TusE	sulfur transfer protein TusE	GO-TERMS, REACTIONS, PRODUCT-SYNONYMS, GENE-SYNONYMS, PRODUCT, GENE-NAME
HMPREF3040_RS08245	G6502	HMPREF3040_RS08245	yccX			GO-TERMS, PRODUCT-SYNONYMS, GENE-NAME
HMPREF3040_RS08250	G6501	HMPREF3040_RS08250	rlmI	23S rRNA (cytosine(1962)-C(5))-methyltransferase RlmI	23S rRNA m5C1962 methyltransferase	GO-TERMS, REACTIONS, PRODUCT-SYNONYMS, GENE-SYNONYMS, PRODUCT, GENE-NAME
HMPREF3040_RS08255	G6500	HMPREF3040_RS08255	hspQ	heat-shock protein HspQ	heat shock protein, hemimethylated DNA-binding protein	GO-TERMS, PRODUCT-SYNONYMS, GENE-SYNONYMS, PRODUCT, GENE-NAME
HMPREF3040_RS08275	G6497	HMPREF3040_RS08275	mgsA			GO-TERMS, PRODUCT-SYNONYMS, GENE-SYNONYMS, GENE-NAME
HMPREF3040_RS08280	EG10426					GO-TERMS, PRODUCT-SYNONYMS, GENE-SYNONYMS
HMPREF3040_RS08295	G6494	HMPREF3040_RS08295	sxy	protein Sxy	transcriptional coactivator for CRP	GO-TERMS, COMPLEXES, PRODUCT-SYNONYMS, GENE-SYNONYMS, PRODUCT, GENE-NAME
HMPREF3040_RS08300	EG10984	HMPREF3040_RS08300	sulA			GO-TERMS, PRODUCT-SYNONYMS, GENE-SYNONYMS, GENE-NAME
HMPREF3040_RS08315	EG12855	HMPREF3040_RS08315	matP			GO-TERMS, PRODUCT-SYNONYMS, GENE-SYNONYMS, GENE-NAME
HMPREF3040_RS08325	EG10273	HMPREF3040_RS08325	fabA	beta-hydroxydecanoyl-ACP dehydratase	beta-hydroxyacyl-acyl carrier protein dehydratase/isomerase	GO-TERMS, REACTIONS, PRODUCT-SYNONYMS, PRODUCT, GENE-NAME
HMPREF3040_RS08330	EG50004	HMPREF3040_RS08330	rmf			GO-TERMS, PRODUCT-SYNONYMS, GENE-SYNONYMS, GENE-NAME
HMPREF3040_RS08335	G6492	HMPREF3040_RS08335	pqiC	hypothetical protein	intermembrane transport lipoprotein PqiC	GO-TERMS, PRODUCT-SYNONYMS, GENE-SYNONYMS, PRODUCT, GENE-NAME
HMPREF3040_RS08340	G6491	HMPREF3040_RS08340	pqiB	paraquat-inducible protein B	intermembrane transport protein PqiB	GO-TERMS, PRODUCT-SYNONYMS, GENE-SYNONYMS, PRODUCT, GENE-NAME
HMPREF3040_RS08345	G6490	HMPREF3040_RS08345	pqiA	paraquat-inducible protein A	intermembrane transport protein PqiA	GO-TERMS, PRODUCT-SYNONYMS, GENE-SYNONYMS, PRODUCT, GENE-NAME
HMPREF3040_RS08350	G6489	HMPREF3040_RS08350	uup	ABC transporter ATP-binding protein	ATP-binding protein Uup	GO-TERMS, PRODUCT-SYNONYMS, GENE-SYNONYMS, PRODUCT, GENE-NAME
HMPREF3040_RS08355	G6488	HMPREF3040_RS08355	rlmL	bifunctional 23S rRNA (guanine(2069)-N(7))-methyltransferase RlmK/23S rRNA (guanine(2445)-N(2))-methyltransferase RlmL	fused 23S rRNA m2G2445 methyltransferase and 23S rRNA m7G2069 methyltransferase	GO-TERMS, REACTIONS, PRODUCT-SYNONYMS, GENE-SYNONYMS, PRODUCT, GENE-NAME
HMPREF3040_RS08360	G6487	HMPREF3040_RS08360	ycbX	hypothetical protein	6-N-hydroxylaminopurine resistance protein	GO-TERMS, PRODUCT-SYNONYMS, PRODUCT, GENE-NAME
HMPREF3040_RS08365	G6486	HMPREF3040_RS08365	zapC			GO-TERMS, PRODUCT-SYNONYMS, GENE-SYNONYMS, GENE-NAME
HMPREF3040_RS08370	EG10807	HMPREF3040_RS08370	pyrD	dihydroorotate dehydrogenase (quinone)	dihydroorotate dehydrogenase, type 2	GO-TERMS, REACTIONS, PRODUCT-SYNONYMS, PRODUCT, GENE-NAME
HMPREF3040_RS08375	G6479	HMPREF3040_RS08375	ssuE	NAD(P)H-dependent FMN reductase	NADPH-dependent FMN reductase	GO-TERMS, REACTIONS, PRODUCT-SYNONYMS, GENE-SYNONYMS, PRODUCT, GENE-NAME
HMPREF3040_RS08380	G6478	HMPREF3040_RS08380	ssuA	aliphatic sulfonate ABC transporter substrate-binding protein	aliphatic sulfonate ABC transporter periplasmic binding protein	CPLX-RXNS, GO-TERMS, COMPLEXES, PRODUCT-SYNONYMS, GENE-SYNONYMS, PRODUCT, GENE-NAME
HMPREF3040_RS08385	G6477	HMPREF3040_RS08385	ssuD	alkanesulfonate monooxygenase	FMNH2-dependent alkanesulfonate monooxygenase	GO-TERMS, REACTIONS, PRODUCT-SYNONYMS, GENE-SYNONYMS, PRODUCT, GENE-NAME
HMPREF3040_RS08390	G6476			alkanesulfonate transporter permease subunit	aliphatic sulfonate ABC transporter membrane subunit	GO-TERMS, REACTIONS, PRODUCT-SYNONYMS, GENE-SYNONYMS, PRODUCT
HMPREF3040_RS08395	EG12358	HMPREF3040_RS08395	ssuB	aliphatic sulfonates ABC transporter ATP-binding protein	aliphatic sulfonate ABC transporter ATP binding subunit	GO-TERMS, PRODUCT-SYNONYMS, GENE-SYNONYMS, PRODUCT, GENE-NAME
HMPREF3040_RS08400	EG10939	HMPREF3040_RS08400	secE	protein translocase subunit SecE	Sec translocon subunit SecE	GO-TERMS, PRODUCT-SYNONYMS, GENE-SYNONYMS, PRODUCT, GENE-NAME
HMPREF3040_RS08405	EG10667			transcription termination/antitermination protein NusG	transcription termination factor NusG	GO-TERMS, PRODUCT
HMPREF3040_RS08445	EG11590	HMPREF3040_RS08445	thiH	2-iminoacetate synthase ThiH	2-iminoacetate synthase	GO-TERMS, COMPLEXES, REACTIONS, PRODUCT-SYNONYMS, GENE-SYNONYMS, PRODUCT, GENE-NAME
HMPREF3040_RS08450	EG11589	HMPREF3040_RS08450	thiG	thiazole synthase	1-deoxy-D-xylulose 5-phosphate:thiol sulfurtransferase	GO-TERMS, REACTIONS, PRODUCT-SYNONYMS, GENE-SYNONYMS, PRODUCT, GENE-NAME
HMPREF3040_RS08460	EG11587	HMPREF3040_RS08460	thiF	thiazole biosynthesis adenylyltransferase ThiF	ThiS adenylyltransferase	GO-TERMS, PRODUCT-SYNONYMS, GENE-SYNONYMS, PRODUCT, GENE-NAME
HMPREF3040_RS08465	EG11586	HMPREF3040_RS08465	thiE			GO-TERMS, REACTIONS, PRODUCT-SYNONYMS, GENE-SYNONYMS, GENE-NAME
HMPREF3040_RS08470	EG11585	HMPREF3040_RS08470	thiC			GO-TERMS, PRODUCT-SYNONYMS, GENE-NAME
HMPREF3040_RS08475	EG11738	HMPREF3040_RS08475	rsd	sigma D regulator	regulator of sigma D	GO-TERMS, PRODUCT-SYNONYMS, GENE-SYNONYMS, PRODUCT, GENE-NAME
HMPREF3040_RS08480	EG11702			NADH pyrophosphatase	RNA decapping hydrolase	GO-TERMS, REACTIONS, PRODUCT-SYNONYMS, GENE-SYNONYMS, PRODUCT
HMPREF3040_RS08485	EG11543	HMPREF3040_RS08485	hemE			GO-TERMS, REACTIONS, PRODUCT-SYNONYMS, GENE-NAME
HMPREF3040_RS08490	EG11915	HMPREF3040_RS08490	nfi			GO-TERMS, REACTIONS, PRODUCT-SYNONYMS, GENE-SYNONYMS, GENE-NAME
HMPREF3040_RS08500	EG10466	HMPREF3040_RS08500	hupA			GO-TERMS, PRODUCT-SYNONYMS, PRODUCT, GENE-NAME
HMPREF3040_RS08510	EG11918			zinc resistance-associated protein ZraP	signaling pathway modulator ZraP	GO-TERMS, PRODUCT-SYNONYMS, GENE-SYNONYMS, PRODUCT
HMPREF3040_RS08515	EG10008	HMPREF3040_RS08515	zraS	two-component system sensor histidine kinase ZraS	sensor histidine kinase ZraS	GO-TERMS, REACTIONS, PRODUCT-SYNONYMS, GENE-SYNONYMS, PRODUCT, GENE-NAME
HMPREF3040_RS08520	EG10482	HMPREF3040_RS08520	zraR	two-component system response regulator ZraR	DNA-binding transcriptional activator ZraR	GO-TERMS, PRODUCT-SYNONYMS, GENE-SYNONYMS, PRODUCT, GENE-NAME
HMPREF3040_RS08525	EG10792	HMPREF3040_RS08525	purD			GO-TERMS, REACTIONS, PRODUCT-SYNONYMS, GENE-SYNONYMS, PRODUCT, GENE-NAME
HMPREF3040_RS08530	EG10795	HMPREF3040_RS08530	purH	bifunctional phosphoribosylaminoimidazolecarboxamide formyltransferase/inosine monophosphate cyclohydrolase	bifunctional AICAR transformylase/IMP cyclohydrolase	GO-TERMS, REACTIONS, PRODUCT-SYNONYMS, PRODUCT, GENE-NAME
HMPREF3040_RS08610	EG11733	HMPREF3040_RS08610	yieP	FadR family transcriptional regulator	DNA-binding transcriptional regulator YieP	GO-TERMS, PRODUCT-SYNONYMS, PRODUCT, GENE-NAME
HMPREF3040_RS08620	EG10819	HMPREF3040_RS08620	rbsR	ribose operon repressor	DNA-binding transcriptional dual regulator RbsR	GO-TERMS, PRODUCT-SYNONYMS, PRODUCT, GENE-NAME
HMPREF3040_RS08625	EG10818	HMPREF3040_RS08625	rbsK			GO-TERMS, REACTIONS, PRODUCT-SYNONYMS, GENE-NAME
HMPREF3040_RS08630	EG10815	HMPREF3040_RS08630	rbsB	ribose ABC transporter substrate-binding protein RbsB	ribose ABC transporter periplasmic binding protein	CPLX-RXNS, GO-TERMS, COMPLEXES, PRODUCT-SYNONYMS, GENE-SYNONYMS, PRODUCT, GENE-NAME
HMPREF3040_RS08635	EG10816	HMPREF3040_RS08635	rbsC	ribose ABC transporter permease	ribose ABC transporter membrane subunit	GO-TERMS, PRODUCT-SYNONYMS, GENE-SYNONYMS, PRODUCT, GENE-NAME
HMPREF3040_RS08640	EG10814	HMPREF3040_RS08640	rbsA	ribose ABC transporter ATP-binding protein RbsA	ribose ABC transporter ATP binding subunit	GO-TERMS, PRODUCT-SYNONYMS, GENE-SYNONYMS, PRODUCT, GENE-NAME
HMPREF3040_RS08645	EG10817	HMPREF3040_RS08645	rbsD			GO-TERMS, REACTIONS, PRODUCT-SYNONYMS, GENE-SYNONYMS, GENE-NAME
HMPREF3040_RS08650	EG11541	trkD	kup	low affinity potassium transport system protein kup	K+:H+ symporter Kup	GO-TERMS, REACTIONS, PRODUCT-SYNONYMS, GENE-SYNONYMS, PRODUCT, GENE-NAME
HMPREF3040_RS08655	EG11731	HMPREF3040_RS08655	ravA	ATPase RavA	regulatory ATPase RavA	GO-TERMS, REACTIONS, PRODUCT-SYNONYMS, GENE-SYNONYMS, PRODUCT, GENE-NAME
HMPREF3040_RS08660	EG11730	HMPREF3040_RS08660	viaA			GO-TERMS, PRODUCT-SYNONYMS, GENE-SYNONYMS, PRODUCT, GENE-NAME
HMPREF3040_RS08665	EG10091	HMPREF3040_RS08665	asnA			GO-TERMS, REACTIONS, PRODUCT-SYNONYMS, GENE-NAME
HMPREF3040_RS08670	EG10093	HMPREF3040_RS08670	asnC	AsnC family transcriptional regulator	DNA-binding transcriptional dual regulator AsnC	GO-TERMS, PRODUCT-SYNONYMS, PRODUCT, GENE-NAME
HMPREF3040_RS08680	EG10375	HMPREF3040_RS08680	mnmG	tRNA uridine(34) 5-carboxymethylaminomethyl synthesis enzyme MnmG	5-carboxymethylaminomethyluridine-tRNA synthase subunit MnmG	CPLX-RXNS, GO-TERMS, COMPLEXES, PRODUCT-SYNONYMS, GENE-SYNONYMS, PRODUCT, GENE-NAME
HMPREF3040_RS08685	EG10376	HMPREF3040_RS08685	rsmG	ribosomal RNA small subunit methyltransferase G	16S rRNA m7G527 methyltransferase	GO-TERMS, REACTIONS, PRODUCT-SYNONYMS, GENE-SYNONYMS, PRODUCT, GENE-NAME
HMPREF3040_RS08695	EG10099	HMPREF3040_RS08695	atpB	ATP synthase subunit A	ATP synthase F0 complex subunit a	CPLX-RXNS, GO-TERMS, COMPLEXES, REACTIONS, PRODUCT-SYNONYMS, GENE-SYNONYMS, PRODUCT, GENE-NAME
HMPREF3040_RS08700	EG10102	HMPREF3040_RS08700	atpE	ATP synthase subunit C	ATP synthase F0 complex subunit c	GO-TERMS, REACTIONS, PRODUCT-SYNONYMS, GENE-SYNONYMS, PRODUCT, GENE-NAME
HMPREF3040_RS08705	EG10103	HMPREF3040_RS08705	atpF	ATP synthase subunit B	ATP synthase F0 complex subunit b	GO-TERMS, REACTIONS, PRODUCT-SYNONYMS, GENE-SYNONYMS, PRODUCT, GENE-NAME
HMPREF3040_RS08710	EG10105	HMPREF3040_RS08710	atpH	ATP synthase subunit delta	ATP synthase F1 complex subunit delta	GO-TERMS, COMPLEXES, REACTIONS, PRODUCT-SYNONYMS, GENE-SYNONYMS, PRODUCT, GENE-NAME
HMPREF3040_RS08715	EG10098	HMPREF3040_RS08715	atpA	ATP synthase subunit alpha	ATP synthase F1 complex subunit alpha	GO-TERMS, REACTIONS, PRODUCT-SYNONYMS, GENE-SYNONYMS, PRODUCT, GENE-NAME
HMPREF3040_RS08720	EG10104	HMPREF3040_RS08720	atpG	ATP synthase subunit gamma	ATP synthase F1 complex subunit gamma	GO-TERMS, REACTIONS, PRODUCT-SYNONYMS, GENE-SYNONYMS, PRODUCT, GENE-NAME
HMPREF3040_RS08725	EG10101	HMPREF3040_RS08725	atpD	ATP synthase subunit beta	ATP synthase F1 complex subunit beta	GO-TERMS, REACTIONS, PRODUCT-SYNONYMS, GENE-SYNONYMS, PRODUCT, GENE-NAME
HMPREF3040_RS08730	EG10100			ATP synthase epsilon chain	ATP synthase F1 complex subunit epsilon	GO-TERMS, REACTIONS, PRODUCT-SYNONYMS, GENE-SYNONYMS, PRODUCT
HMPREF3040_RS08735	EG11198	HMPREF3040_RS08735	glmU	bifunctional N-acetylglucosamine-1-phosphate uridyltransferase/glucosamine-1-phosphate acetyltransferase	fused N-acetylglucosamine-1-phosphate uridyltransferase and glucosamine-1-phosphate acetyltransferase	GO-TERMS, REACTIONS, PRODUCT-SYNONYMS, GENE-SYNONYMS, PRODUCT, GENE-NAME
HMPREF3040_RS08740	EG10382	HMPREF3040_RS08740	glmS	glutamine--fructose-6-phosphate aminotransferase	L-glutamine--D-fructose-6-phosphate aminotransferase	GO-TERMS, PRODUCT-SYNONYMS, PRODUCT, GENE-NAME
HMPREF3040_RS08760	G6483	HMPREF3040_RS08760	elfG	fimbrial protein	putative fimbrial-like adhesin protein	GO-TERMS, PRODUCT-SYNONYMS, GENE-SYNONYMS, PRODUCT, GENE-NAME
HMPREF3040_RS08765	EG10734	HMPREF3040_RS08765	pstS	phosphate ABC transporter substrate-binding protein PstS	phosphate ABC transporter periplasmic binding protein	CPLX-RXNS, GO-TERMS, COMPLEXES, PRODUCT-SYNONYMS, GENE-SYNONYMS, PRODUCT, GENE-NAME
HMPREF3040_RS08770	EG10784	HMPREF3040_RS08770	pstC	phosphate ABC transporter permease	phosphate ABC transporter membrane subunit PstC	GO-TERMS, PRODUCT-SYNONYMS, GENE-SYNONYMS, PRODUCT, GENE-NAME
HMPREF3040_RS08775	EG10782	HMPREF3040_RS08775	pstA	phosphate transporter permease subunit PtsA	phosphate ABC transporter membrane subunit PstA	GO-TERMS, REACTIONS, PRODUCT-SYNONYMS, GENE-SYNONYMS, PRODUCT, GENE-NAME
HMPREF3040_RS08780	EG10783	HMPREF3040_RS08780	pstB	phosphate ABC transporter ATP-binding protein	phosphate ABC transporter ATP binding subunit	GO-TERMS, PRODUCT-SYNONYMS, GENE-SYNONYMS, PRODUCT, GENE-NAME
HMPREF3040_RS08785	EG10735	HMPREF3040_RS08785	phoU	phosphate transport system regulator PhoU	negative regulator of the pho regulon	GO-TERMS, PRODUCT-SYNONYMS, GENE-SYNONYMS, PRODUCT, GENE-NAME
HMPREF3040_RS08810	EG10661	HMPREF3040_RS08810	nrdB			GO-TERMS, REACTIONS, PRODUCT-SYNONYMS, GENE-SYNONYMS, PRODUCT, GENE-NAME
HMPREF3040_RS08815	EG12360	HMPREF3040_RS08815	yfaE	(2Fe-2S) ferredoxin	ferredoxin-like diferric-tyrosyl radical cofactor maintenance protein YfaE	GO-TERMS, PRODUCT-SYNONYMS, PRODUCT, GENE-NAME
HMPREF3040_RS08840	EG10399	HMPREF3040_RS08840	glpQ	glycerophosphodiester phosphodiesterase	glycerophosphoryl diester phosphodiesterase GlpQ	GO-TERMS, REACTIONS, PRODUCT-SYNONYMS, PRODUCT, GENE-NAME
HMPREF3040_RS08845	EG10401	HMPREF3040_RS08845	glpT	MFS transporter	sn-glycerol 3-phosphate:phosphate antiporter	GO-TERMS, REACTIONS, PRODUCT-SYNONYMS, PRODUCT, GENE-NAME
HMPREF3040_RS08850	EG10391	HMPREF3040_RS08850	glpA			CPLX-RXNS, GO-TERMS, COMPLEXES, PRODUCT-SYNONYMS, GENE-NAME
HMPREF3040_RS08855	EG10392	HMPREF3040_RS08855	glpB			GO-TERMS, PRODUCT-SYNONYMS, GENE-SYNONYMS, GENE-NAME
HMPREF3040_RS08860	EG10393	HMPREF3040_RS08860	glpC			GO-TERMS, PRODUCT-SYNONYMS, GENE-NAME
HMPREF3040_RS08875	G7158	HMPREF3040_RS08875	yfaU			GO-TERMS, PRODUCT-SYNONYMS, GENE-NAME
HMPREF3040_RS08885	G6786	HMPREF3040_RS08885	gadC	antiporter	L-glutamate:4-aminobutyrate antiporter	GO-TERMS, REACTIONS, PRODUCT-SYNONYMS, GENE-SYNONYMS, PRODUCT, GENE-NAME
HMPREF3040_RS08895	G6784	HMPREF3040_RS08895	dosC	diguanylate cyclase	diguanylate cyclase DosC	GO-TERMS, COMPLEXES, REACTIONS, PRODUCT-SYNONYMS, GENE-SYNONYMS, PRODUCT, GENE-NAME
HMPREF3040_RS08900	G6783	HMPREF3040_RS08900	dosP	oxygen-sensing cyclic-di-GMP phosphodiesterase	oxygen-sensing c-di-GMP phosphodiesterase DosP	GO-TERMS, REACTIONS, PRODUCT-SYNONYMS, GENE-SYNONYMS, PRODUCT, GENE-NAME
HMPREF3040_RS08905	G6782	HMPREF3040_RS08905	ddpX			GO-TERMS, PRODUCT-SYNONYMS, GENE-SYNONYMS, PRODUCT, GENE-NAME
HMPREF3040_RS08935	EG10680	HMPREF3040_RS08935	osmC	peroxiredoxin OsmC	osmotically inducible peroxiredoxin OsmC	GO-TERMS, REACTIONS, PRODUCT-SYNONYMS, PRODUCT, GENE-NAME
HMPREF3040_RS08940	G6776	HMPREF3040_RS08940	bdm	protein bdm	biofilm-dependent modulation protein	GO-TERMS, PRODUCT-SYNONYMS, GENE-SYNONYMS, PRODUCT, GENE-NAME
HMPREF3040_RS08950	EG10948	HMPREF3040_RS08950	maeA	NAD-dependent malic enzyme	NAD+-dependent malate dehydrogenase	GO-TERMS, REACTIONS, PRODUCT-SYNONYMS, GENE-SYNONYMS, PRODUCT, GENE-NAME
HMPREF3040_RS08955	G6775	HMPREF3040_RS08955	adhP	alcohol dehydrogenase AdhP	ethanol dehydrogenase / alcohol dehydrogenase	GO-TERMS, REACTIONS, PRODUCT-SYNONYMS, GENE-SYNONYMS, PRODUCT, GENE-NAME
HMPREF3040_RS08965	G6774	HMPREF3040_RS08965	yddM	transcriptional regulator	DNA-binding transcriptional regulator YddM	GO-TERMS, PRODUCT-SYNONYMS, PRODUCT, GENE-NAME
HMPREF3040_RS08970	EG11229	HMPREF3040_RS08970	fdnI	formate dehydrogenase cytochrome b556 subunit	formate dehydrogenase N subunit gamma	CPLX-RXNS, GO-TERMS, COMPLEXES, PRODUCT-SYNONYMS, PRODUCT, GENE-NAME
HMPREF3040_RS08975	EG11228	HMPREF3040_RS08975	fdnH	formate dehydrogenase-N subunit beta	formate dehydrogenase N subunit beta	CPLX-RXNS, GO-TERMS, COMPLEXES, PRODUCT-SYNONYMS, PRODUCT, GENE-NAME
HMPREF3040_RS08980	EG11227	HMPREF3040_RS08980	fdnG	formate dehydrogenase-N subunit alpha	formate dehydrogenase N subunit alpha	GO-TERMS, REACTIONS, PRODUCT-SYNONYMS, PRODUCT, GENE-NAME
HMPREF3040_RS08990	EG12713	HMPREF3040_RS08990	yddG	drug/metabolite DMT transporter permease	amino acid exporter YddG	GO-TERMS, REACTIONS, PRODUCT-SYNONYMS, PRODUCT, GENE-NAME
HMPREF3040_RS09045	EG12267	HMPREF3040_RS09045	eptB	kdo(2)-lipid A phosphoethanolamine 7''-transferase	Kdo2-lipid A phosphoethanolamine 7''-transferase	GO-TERMS, REACTIONS, PRODUCT-SYNONYMS, GENE-SYNONYMS, PRODUCT, GENE-NAME
HMPREF3040_RS09050	EG12268	HMPREF3040_RS09050	yhjX	oxalate/formate antiport family MFS transporter	putative transporter YhjX	GO-TERMS, REACTIONS, PRODUCT-SYNONYMS, PRODUCT, GENE-NAME
HMPREF3040_RS09060	EG10986	HMPREF3040_RS09060	tag	DNA-3-methyladenine glycosylase I	3-methyl-adenine DNA glycosylase I, constitutive	GO-TERMS, REACTIONS, PRODUCT-SYNONYMS, GENE-SYNONYMS, PRODUCT, GENE-NAME
HMPREF3040_RS09065	EG12270	HMPREF3040_RS09065	yiaC	N-acetyltransferase	peptidyl-lysine N-acetyltransferase YiaC	GO-TERMS, REACTIONS, PRODUCT-SYNONYMS, PRODUCT, GENE-NAME
HMPREF3040_RS09070	EG10124	HMPREF3040_RS09070	bisC	molybdopterin guanine dinucleotide-containing S/N-oxide reductase	biotin sulfoxide reductase	GO-TERMS, REACTIONS, PRODUCT-SYNONYMS, PRODUCT, GENE-NAME
HMPREF3040_RS09080	EG12272	HMPREF3040_RS09080	ghrB	bifunctional glyoxylate/hydroxypyruvate reductase B	glyoxylate reductase	GO-TERMS, REACTIONS, PRODUCT-SYNONYMS, GENE-SYNONYMS, PRODUCT, GENE-NAME
HMPREF3040_RS09095	EG10166	HMPREF3040_RS09095	cspA	cold-shock protein	cold shock protein CspA	GO-TERMS, PRODUCT-SYNONYMS, PRODUCT, GENE-NAME
HMPREF3040_RS09100	G0-9613	HMPREF3040_RS09100	hokA	protein HokA	small toxic polypeptide	GO-TERMS, PRODUCT-SYNONYMS, GENE-SYNONYMS, PRODUCT, GENE-NAME
HMPREF3040_RS09105	EG10410	HMPREF3040_RS09105	glyS			CPLX-RXNS, GO-TERMS, COMPLEXES, PRODUCT-SYNONYMS, GENE-SYNONYMS, PRODUCT, GENE-NAME
HMPREF3040_RS09110	EG10409	HMPREF3040_RS09110	glyQ			GO-TERMS, PRODUCT-SYNONYMS, GENE-SYNONYMS, PRODUCT, GENE-NAME
HMPREF3040_RS09120	EG12274	HMPREF3040_RS09120	wecH	O-acetyltransferase	O-acetyltransferase WecH	PRODUCT-SYNONYMS, GENE-SYNONYMS, PRODUCT, GENE-NAME
HMPREF3040_RS09135	EG11075	HMPREF3040_RS09135	xylB			GO-TERMS, REACTIONS, PRODUCT-SYNONYMS, GENE-NAME
HMPREF3040_RS09140	EG11074	HMPREF3040_RS09140	xylA			GO-TERMS, REACTIONS, PRODUCT-SYNONYMS, GENE-NAME
HMPREF3040_RS09145	EG20252	HMPREF3040_RS09145	xylF	xylose ABC transporter substrate-binding protein	xylose ABC transporter periplasmic binding protein	GO-TERMS, PRODUCT-SYNONYMS, GENE-SYNONYMS, PRODUCT, GENE-NAME
HMPREF3040_RS09150	EG12275	HMPREF3040_RS09150	xylG	xylose ABC transporter ATP-binding protein	xylose ABC transporter ATP binding subunit	GO-TERMS, PRODUCT, GENE-NAME
HMPREF3040_RS09155	EG12276	HMPREF3040_RS09155	xylH	xylose ABC transporter permease	xylose ABC transporter membrane subunit	CPLX-RXNS, GO-TERMS, COMPLEXES, PRODUCT, GENE-NAME
HMPREF3040_RS09160	EG20253	HMPREF3040_RS09160	xylR	XylR family transcriptional regulator	DNA-binding transcriptional dual regulator XylR	GO-TERMS, PRODUCT-SYNONYMS, PRODUCT, GENE-NAME
HMPREF3040_RS09170	EG11316	HMPREF3040_RS09170	malS			GO-TERMS, REACTIONS, PRODUCT-SYNONYMS, PRODUCT, GENE-NAME
HMPREF3040_RS09175	EG10107	HMPREF3040_RS09175	avtA	valine--pyruvate transaminase	valine--pyruvate aminotransferase	GO-TERMS, REACTIONS, PRODUCT-SYNONYMS, PRODUCT, GENE-NAME
HMPREF3040_RS09185	EG12278	HMPREF3040_RS09185	plaR	IclR family transcriptional regulator	DNA-binding transcriptional repressor PlaR	GO-TERMS, PRODUCT-SYNONYMS, GENE-SYNONYMS, PRODUCT, GENE-NAME
HMPREF3040_RS09190	EG12279	HMPREF3040_RS09190	yiaK			GO-TERMS, PRODUCT-SYNONYMS, GENE-NAME
HMPREF3040_RS09200	EG12281	HMPREF3040_RS09200	yiaM	2,3-diketo-L-gulonate TRAP transporter permease	2,3-diketo-L-gulonate:Na+ symporter - membrane subunit	GO-TERMS, REACTIONS, PRODUCT-SYNONYMS, PRODUCT, GENE-NAME
HMPREF3040_RS09205	EG12282	HMPREF3040_RS09205	yiaN	transporter	2,3-diketo-L-gulonate:Na+ symporter - membrane subunit	CPLX-RXNS, GO-TERMS, COMPLEXES, PRODUCT-SYNONYMS, PRODUCT, GENE-NAME
HMPREF3040_RS09210	EG12283	HMPREF3040_RS09210	yiaO	TRAP transporter substrate-binding protein	2,3-diketo-L-gulonate:Na+ symporter - periplasmic binding protein	GO-TERMS, PRODUCT-SYNONYMS, PRODUCT, GENE-NAME
HMPREF3040_RS09215	EG12284	HMPREF3040_RS09215	lyxK	carbohydrate kinase	L-xylulose kinase	GO-TERMS, REACTIONS, PRODUCT-SYNONYMS, GENE-SYNONYMS, PRODUCT, GENE-NAME
HMPREF3040_RS09220	EG12285			3-keto-L-gulonate-6-phosphate decarboxylase	3-keto-L-gulonate-6-phosphate decarboxylase SgbH	GO-TERMS, PRODUCT-SYNONYMS, GENE-SYNONYMS, PRODUCT
HMPREF3040_RS09230	EG12287	HMPREF3040_RS09230	sgbE	L-ribulose-5-phosphate 4-epimerase	L-ribulose-5-phosphate 4-epimerase SgbE	GO-TERMS, PRODUCT-SYNONYMS, GENE-SYNONYMS, PRODUCT, GENE-NAME
HMPREF3040_RS09265	EG12292	HMPREF3040_RS09265	aldB	aldehyde dehydrogenase	aldehyde dehydrogenase B	GO-TERMS, REACTIONS, PRODUCT-SYNONYMS, GENE-SYNONYMS, PRODUCT, GENE-NAME
HMPREF3040_RS09270	EG12293	HMPREF3040_RS09270	yiaY			GO-TERMS, REACTIONS, PRODUCT-SYNONYMS, GENE-NAME
HMPREF3040_RS09280	EG10941	HMPREF3040_RS09280	selA	L-selenocysteinyl-tRNA(Sec) synthase	selenocysteine synthase	GO-TERMS, REACTIONS, PRODUCT-SYNONYMS, GENE-SYNONYMS, PRODUCT, GENE-NAME
HMPREF3040_RS09300	EG10615	HMPREF3040_RS09300	mtlA	PTS mannitol transporter subunit IICBA	mannitol-specific PTS enzyme IICBA component	GO-TERMS, REACTIONS, PRODUCT-SYNONYMS, GENE-SYNONYMS, PRODUCT, GENE-NAME
HMPREF3040_RS09310	EG10616	HMPREF3040_RS09310	mtlD			GO-TERMS, PRODUCT-SYNONYMS, GENE-NAME
HMPREF3040_RS09315	EG11965	HMPREF3040_RS09315	mtlR	MltR family transcriptional regulator	transcriptional repressor MtlR	GO-TERMS, PRODUCT-SYNONYMS, PRODUCT, GENE-NAME
HMPREF3040_RS09345	EG10617	HMPREF3040_RS09345	mtr	tryptophan permease	tryptophan:H+ symporter Mtr	GO-TERMS, REACTIONS, PRODUCT-SYNONYMS, PRODUCT, GENE-NAME
HMPREF3040_RS09365	G7653	HMPREF3040_RS09365	ubiV	U32 family peptidase	ubiquinone biosynthesis protein UbiV	GO-TERMS, COMPLEXES, PRODUCT-SYNONYMS, GENE-SYNONYMS, PRODUCT, GENE-NAME
HMPREF3040_RS09370	G7652	HMPREF3040_RS09370	ubiU	protease	ubiquinone biosynthesis protein UbiU	GO-TERMS, PRODUCT-SYNONYMS, GENE-SYNONYMS, PRODUCT, GENE-NAME
HMPREF3040_RS09375	G7651	HMPREF3040_RS09375	ubiT	SCP2 domain-containing protein	anaerobic ubiquinone biosynthesis accessory factor UbiT	GO-TERMS, PRODUCT-SYNONYMS, GENE-SYNONYMS, PRODUCT, GENE-NAME
HMPREF3040_RS09385	G7649	HMPREF3040_RS09385	yhbQ	GIY-YIG nuclease family protein	DNA damage response nuclease YhbQ	GO-TERMS, REACTIONS, PRODUCT-SYNONYMS, PRODUCT, GENE-NAME
HMPREF3040_RS09395	G7647	HMPREF3040_RS09395	yhbO	glutamine amidotransferase	protein/nucleic acid deglycase 2	GO-TERMS, REACTIONS, PRODUCT-SYNONYMS, PRODUCT, GENE-NAME
HMPREF3040_RS09415	EG12780	HMPREF3040_RS09415	diaA	DnaA initiator-associating protein DiaA	DnaA initiator-associating factor for replication initiation	GO-TERMS, PRODUCT-SYNONYMS, GENE-SYNONYMS, PRODUCT, GENE-NAME
HMPREF3040_RS09425	G7642	HMPREF3040_RS09425	lpoA	penicillin-binding protein activator	outer membrane lipoprotein - activator of MrcA activity	GO-TERMS, PRODUCT-SYNONYMS, GENE-SYNONYMS, PRODUCT, GENE-NAME
HMPREF3040_RS09430	G7641	HMPREF3040_RS09430	rsmI	rRNA (cytidine-2'-O-)-methyltransferase	16S rRNA 2'-O-ribose C1402 methyltransferase	GO-TERMS, REACTIONS, PRODUCT-SYNONYMS, GENE-SYNONYMS, PRODUCT, GENE-NAME
HMPREF3040_RS09435	G7640	HMPREF3040_RS09435	yraK	fimbrial-like adhesin protein	putative fimbrial adhesin YraK	GO-TERMS, PRODUCT-SYNONYMS, PRODUCT, GENE-NAME
HMPREF3040_RS09445	G7638	HMPREF3040_RS09445	yraI	fimbrial chaperone	putative fimbrial chaperone YraI	GO-TERMS, PRODUCT-SYNONYMS, PRODUCT, GENE-NAME
HMPREF3040_RS09450	G7637	HMPREF3040_RS09450	yraH	type 1 fimbrial protein	putative fimbrial protein YraH	GO-TERMS, PRODUCT-SYNONYMS, PRODUCT, GENE-NAME
HMPREF3040_RS09460	G7635	HMPREF3040_RS09460	agaD	N-acetylgalactosamine permease IID component	galactosamine-specific PTS enzyme IID component	GO-TERMS, REACTIONS, PRODUCT-SYNONYMS, GENE-SYNONYMS, PRODUCT, GENE-NAME
HMPREF3040_RS09465	EG12770	HMPREF3040_RS09465	agaC	N-acetylgalactosamine permease IIC component 1	galactosamine-specific PTS enzyme IIC component	GO-TERMS, COMPLEXES, REACTIONS, PRODUCT-SYNONYMS, GENE-SYNONYMS, PRODUCT, GENE-NAME
HMPREF3040_RS09470	EG12769	HMPREF3040_RS09470	agaB	PTS mannose/fructose/sorbose family, IIB component	galactosamine-specific PTS enzyme IIB component	GO-TERMS, REACTIONS, PRODUCT-SYNONYMS, GENE-SYNONYMS, PRODUCT, GENE-NAME
HMPREF3040_RS09475	EG12768	HMPREF3040_RS09475	kbaY	tagatose-1,6-bisphosphate aldolase	tagatose-1,6-bisphosphate aldolase 1 subunit KbaY	CPLX-RXNS, GO-TERMS, COMPLEXES, REACTIONS, PRODUCT-SYNONYMS, GENE-SYNONYMS, PRODUCT, GENE-NAME
HMPREF3040_RS09510	G7631	HMPREF3040_RS09510	kbaZ	tagatose-1,6-bisphosphate aldolase	tagatose-1,6-bisphosphate aldolase 1 subunit KbaZ	GO-TERMS, REACTIONS, PRODUCT-SYNONYMS, GENE-SYNONYMS, PRODUCT, GENE-NAME
HMPREF3040_RS09515	G7630	HMPREF3040_RS09515	agaR	DeoR family transcriptional regulator	DNA-binding transcriptional repressor AgaR	GO-TERMS, PRODUCT-SYNONYMS, GENE-SYNONYMS, PRODUCT, GENE-NAME
HMPREF3040_RS09520	G7629	HMPREF3040_RS09520	yhaV	toxin YhaV	ribosome-dependent mRNA interferase toxin YhaV	GO-TERMS, COMPLEXES, REACTIONS, PRODUCT-SYNONYMS, PRODUCT, GENE-NAME
HMPREF3040_RS09525	EG10955	HMPREF3040_RS09525	prlF			GO-TERMS, PRODUCT-SYNONYMS, GENE-SYNONYMS, GENE-NAME
HMPREF3040_RS09530	EG12522	HMPREF3040_RS09530	garD	D-galactarate dehydratase	galactarate dehydratase	GO-TERMS, REACTIONS, PRODUCT-SYNONYMS, GENE-SYNONYMS, PRODUCT, GENE-NAME
HMPREF3040_RS09535	EG12760	HMPREF3040_RS09535	garP	galactarate transporter	galactarate/D-glucarate transporter GarP	GO-TERMS, REACTIONS, PRODUCT-SYNONYMS, GENE-SYNONYMS, PRODUCT, GENE-NAME
HMPREF3040_RS09540	EG10016	HMPREF3040_RS09540	garL	5-keto-4-deoxy-D-glucarate aldolase	alpha-dehydro-beta-deoxy-D-glucarate aldolase	GO-TERMS, REACTIONS, PRODUCT-SYNONYMS, GENE-SYNONYMS, PRODUCT, GENE-NAME
HMPREF3040_RS09545	EG11176	HMPREF3040_RS09545	garR	2-hydroxy-3-oxopropionate reductase	tartronate semialdehyde reductase	GO-TERMS, REACTIONS, PRODUCT-SYNONYMS, GENE-SYNONYMS, PRODUCT, GENE-NAME
HMPREF3040_RS09550	EG11175	HMPREF3040_RS09550	garK	glycerate 2-kinase	glycerate 2-kinase 1	GO-TERMS, PRODUCT-SYNONYMS, GENE-SYNONYMS, PRODUCT, GENE-NAME
HMPREF3040_RS09575	EG10989	HMPREF3040_RS09575	tdcA	transcriptional regulator	DNA-binding transcriptional activator TdcA	GO-TERMS, PRODUCT-SYNONYMS, PRODUCT, GENE-NAME
HMPREF3040_RS09580	EG10990	HMPREF3040_RS09580	tdcB	serine/threonine dehydratase	catabolic threonine dehydratase	GO-TERMS, REACTIONS, PRODUCT-SYNONYMS, GENE-SYNONYMS, PRODUCT, GENE-NAME
HMPREF3040_RS09585	EG10991	HMPREF3040_RS09585	tdcC	threonine/serine transporter TdcC	threonine/serine:H+ symporter	GO-TERMS, REACTIONS, PRODUCT-SYNONYMS, PRODUCT, GENE-NAME
HMPREF3040_RS09590	EG11172	HMPREF3040_RS09590	tdcD			GO-TERMS, PRODUCT-SYNONYMS, GENE-SYNONYMS, GENE-NAME
HMPREF3040_RS09595	G7627	HMPREF3040_RS09595	tdcE	PFL-like enzyme TdcE	2-ketobutyrate formate-lyase/pyruvate formate-lyase 4	GO-TERMS, REACTIONS, PRODUCT-SYNONYMS, GENE-SYNONYMS, PRODUCT, GENE-NAME
HMPREF3040_RS09605	G7624	HMPREF3040_RS09605	tdcG	L-serine dehydratase TdcG	L-serine deaminase III	GO-TERMS, REACTIONS, PRODUCT-SYNONYMS, GENE-SYNONYMS, PRODUCT, GENE-NAME
HMPREF3040_RS09615	G7622	HMPREF3040_RS09615	cyuA	serine dehydratase subunit alpha family protein	putative L-cysteine desulfidase CyuA	GO-TERMS, REACTIONS, PRODUCT-SYNONYMS, GENE-SYNONYMS, PRODUCT, GENE-NAME
HMPREF3040_RS09630	G7619	HMPREF3040_RS09630	yhaJ	LysR family transcriptional regulator	DNA-binding transcriptional activator YhaJ	GO-TERMS, PRODUCT-SYNONYMS, PRODUCT, GENE-NAME
HMPREF3040_RS09645	G7616	HMPREF3040_RS09645	yqjG	glutathione-dependent reductase	glutathionyl-hydroquinone reductase YqjG	GO-TERMS, REACTIONS, PRODUCT-SYNONYMS, PRODUCT, GENE-NAME
HMPREF3040_RS09665	G7612	HMPREF3040_RS09665	yqjD	DUF883 domain-containing protein	ribosome- and membrane-associated DUF883 domain-containing protein YqjD	GO-TERMS, PRODUCT-SYNONYMS, PRODUCT, GENE-NAME
HMPREF3040_RS09675	G7610	HMPREF3040_RS09675	mzrA	hypothetical protein	modulator protein MzrA	GO-TERMS, PRODUCT-SYNONYMS, GENE-SYNONYMS, PRODUCT, GENE-NAME
HMPREF3040_RS09680	G7609	HMPREF3040_RS09680	yqjA	hypothetical protein	DedA family protein YqjA	GO-TERMS, PRODUCT-SYNONYMS, GENE-SYNONYMS, PRODUCT, GENE-NAME
HMPREF3040_RS09685	EG12739	HMPREF3040_RS09685	exuR	GntR family transcriptional regulator	DNA-binding transcriptional repressor ExuR	GO-TERMS, PRODUCT-SYNONYMS, PRODUCT, GENE-NAME
HMPREF3040_RS09690	EG12738	HMPREF3040_RS09690	exuT			GO-TERMS, REACTIONS, PRODUCT-SYNONYMS, GENE-NAME
HMPREF3040_RS09695	G81	HMPREF3040_RS09695	uxaC	uronate isomerase	D-glucoronate/D-galacturonate isomerase	GO-TERMS, REACTIONS, PRODUCT-SYNONYMS, GENE-SYNONYMS, PRODUCT, GENE-NAME
HMPREF3040_RS09700	EG12734	HMPREF3040_RS09700	uxaA	altronate dehydratase	D-altronate dehydratase	GO-TERMS, REACTIONS, PRODUCT-SYNONYMS, GENE-SYNONYMS, PRODUCT, GENE-NAME
HMPREF3040_RS09705	G7608	HMPREF3040_RS09705	ygjV	YgjV family protein	inner membrane protein	GO-TERMS, PRODUCT-SYNONYMS, PRODUCT, GENE-NAME
HMPREF3040_RS09710	EG12732	HMPREF3040_RS09710	sstT	serine/threonine transporter SstT	serine/threonine:Na+ symporter	GO-TERMS, REACTIONS, PRODUCT-SYNONYMS, GENE-SYNONYMS, PRODUCT, GENE-NAME
HMPREF3040_RS09735	G7603	HMPREF3040_RS09735	rlmG	ribosomal RNA large subunit methyltransferase G	23S rRNA m2G1835 methyltransferase	GO-TERMS, REACTIONS, PRODUCT-SYNONYMS, GENE-SYNONYMS, PRODUCT, GENE-NAME
HMPREF3040_RS09745	G7602	HMPREF3040_RS09745	higB	mRNA interferase HigB	ribosome-dependent mRNA interferase toxin HigB	GO-TERMS, COMPLEXES, REACTIONS, PRODUCT-SYNONYMS, GENE-SYNONYMS, PRODUCT, GENE-NAME
HMPREF3040_RS09750	G7601	HMPREF3040_RS09750	higA	transcriptional regulator	antitoxin/DNA-binding transcriptional repressor HigA	GO-TERMS, PRODUCT-SYNONYMS, GENE-SYNONYMS, PRODUCT, GENE-NAME
HMPREF3040_RS09755	G36	HMPREF3040_RS09755	fadH	NADPH-dependent 2,4-dienoyl-CoA reductase	2,4-dienoyl-CoA reductase	GO-TERMS, REACTIONS, PRODUCT-SYNONYMS, GENE-SYNONYMS, PRODUCT, GENE-NAME
HMPREF3040_RS09760	G7599	HMPREF3040_RS09760	ygjK	alpha-glucosidase	glycoside hydrolase	GO-TERMS, REACTIONS, PRODUCT-SYNONYMS, PRODUCT, GENE-NAME
HMPREF3040_RS09775	EG10253	HMPREF3040_RS09775	ebgC	evolved beta-galactosidase subunit beta	DUF386 domain-containing evolved beta-D-galactosidase subunit beta	GO-TERMS, COMPLEXES, PRODUCT-SYNONYMS, PRODUCT, GENE-NAME
HMPREF3040_RS09780	EG10252	HMPREF3040_RS09780	ebgA	beta-galactosidase subunit alpha	evolved beta-D-galactosidase subunit alpha	GO-TERMS, PRODUCT-SYNONYMS, PRODUCT, GENE-NAME
HMPREF3040_RS09785	EG10254	HMPREF3040_RS09785	ebgR	transcriptional regulator	DNA-binding transcriptional repressor EbgR	GO-TERMS, PRODUCT-SYNONYMS, PRODUCT, GENE-NAME
HMPREF3040_RS09795	G7596	HMPREF3040_RS09795	patA			GO-TERMS, REACTIONS, PRODUCT-SYNONYMS, GENE-SYNONYMS, GENE-NAME
HMPREF3040_RS09800	G7595	HMPREF3040_RS09800	aer	aerotaxis receptor	aerotaxis sensor receptor, flavoprotein	GO-TERMS, PRODUCT-SYNONYMS, GENE-SYNONYMS, PRODUCT, GENE-NAME
HMPREF3040_RS09810	G7593	HMPREF3040_RS09810	nfeF	siderophore-interacting protein	NADPH-dependent ferric-chelate reductase	GO-TERMS, REACTIONS, PRODUCT-SYNONYMS, GENE-SYNONYMS, PRODUCT, GENE-NAME
HMPREF3040_RS09820	EG12717	HMPREF3040_RS09820	mug	mismatch-specific DNA-glycosylase	stationary phase mismatch/uracil DNA glycosylase	GO-TERMS, REACTIONS, PRODUCT-SYNONYMS, GENE-SYNONYMS, PRODUCT, GENE-NAME
HMPREF3040_RS09825	EG10896	HMPREF3040_RS09825	rpoD	RNA polymerase sigma factor RpoD	RNA polymerase, sigma 70 (sigma D) factor	GO-TERMS, COMPLEXES, PRODUCT-SYNONYMS, GENE-SYNONYMS, PRODUCT, GENE-NAME
HMPREF3040_RS09830	EG10239	HMPREF3040_RS09830	dnaG			GO-TERMS, PRODUCT-SYNONYMS, GENE-SYNONYMS, GENE-NAME
HMPREF3040_RS09840	EG11171	HMPREF3040_RS09840	tsaD	tRNA (adenosine(37)-N6)-threonylcarbamoyltransferase complex transferase subunit TsaD	N6-L-threonylcarbamoyladenine synthase, TsaD subunit	CPLX-RXNS, GO-TERMS, COMPLEXES, REACTIONS, PRODUCT-SYNONYMS, GENE-SYNONYMS, PRODUCT, GENE-NAME
HMPREF3040_RS09845	EG12393	HMPREF3040_RS09845	ttdT	L-tartrate/succinate antiporter	L-tartrate:succinate antiporter	GO-TERMS, REACTIONS, PRODUCT-SYNONYMS, GENE-SYNONYMS, PRODUCT, GENE-NAME
HMPREF3040_RS09850	EG11169	HMPREF3040_RS09850	ttdB	L+-tartrate dehydratase subunit beta	L(+)-tartrate dehydratase subunit beta	CPLX-RXNS, GO-TERMS, COMPLEXES, PRODUCT-SYNONYMS, GENE-SYNONYMS, PRODUCT, GENE-NAME
HMPREF3040_RS09855	EG11168	HMPREF3040_RS09855	ttdA	L+-tartrate dehydratase subunit alpha	L(+)-tartrate dehydratase subunit alpha	GO-TERMS, PRODUCT-SYNONYMS, GENE-SYNONYMS, PRODUCT, GENE-NAME
HMPREF3040_RS09860	EG12694	HMPREF3040_RS09860	ttdR	transcriptional activator TtdR	DNA-binding transcriptional activator Dan	GO-TERMS, PRODUCT-SYNONYMS, GENE-SYNONYMS, PRODUCT, GENE-NAME
HMPREF3040_RS09870	EG11673			bifunctional dihydroneopterin aldolase/7,8-dihydroneopterin epimerase	dihydroneopterin aldolase	GO-TERMS, REACTIONS, PRODUCT-SYNONYMS, GENE-SYNONYMS, PRODUCT
HMPREF3040_RS09875	EG11665	HMPREF3040_RS09875	bacA	undecaprenyl-diphosphatase	undecaprenyl pyrophosphate phosphatase	GO-TERMS, REACTIONS, PRODUCT-SYNONYMS, GENE-SYNONYMS, PRODUCT, GENE-NAME
HMPREF3040_RS09880	EG10136	HMPREF3040_RS09880	cca	multifunctional CCA tRNA nucleotidyl transferase/2'3'-cyclic phosphodiesterase/2'nucleotidase/phosphatase	fused CCA tRNA nucleotidyltransferase/phosphohydrolase	GO-TERMS, REACTIONS, PRODUCT-SYNONYMS, PRODUCT, GENE-NAME
HMPREF3040_RS09895	EG11603	HMPREF3040_RS09895	ygiF			GO-TERMS, PRODUCT-SYNONYMS, GENE-NAME
HMPREF3040_RS09900	EG11602	HMPREF3040_RS09900	glnE	glutamine-synthetase adenylyltransferase	fused glutamine synthetase deadenylase/glutamine synthetase adenylyltransferase	GO-TERMS, REACTIONS, PRODUCT-SYNONYMS, PRODUCT, GENE-NAME
HMPREF3040_RS09905	G7590	HMPREF3040_RS09905	hldE	bifunctional heptose 7-phosphate kinase/heptose 1-phosphate adenyltransferase	fused heptose 7-phosphate kinase/heptose 1-phosphate adenyltransferase	GO-TERMS, REACTIONS, PRODUCT-SYNONYMS, GENE-SYNONYMS, PRODUCT, GENE-NAME
HMPREF3040_RS09925	EG11381	HMPREF3040_RS09925	glgS	glycogen synthase	surface composition regulator	GO-TERMS, PRODUCT-SYNONYMS, GENE-SYNONYMS, PRODUCT, GENE-NAME
HMPREF3040_RS09930	G7587	HMPREF3040_RS09930	yqiI	hypothetical protein	putative fimbrial protein YqiI	GO-TERMS, PRODUCT-SYNONYMS, PRODUCT, GENE-NAME
HMPREF3040_RS09955	EG10465	HMPREF3040_RS09955	ribB			GO-TERMS, PRODUCT-SYNONYMS, GENE-SYNONYMS, GENE-NAME
HMPREF3040_RS09965	EG11167	HMPREF3040_RS09965	zupT	zinc transporter ZupT	heavy metal divalent cation transporter ZupT	GO-TERMS, REACTIONS, PRODUCT-SYNONYMS, GENE-SYNONYMS, PRODUCT, GENE-NAME
HMPREF3040_RS09970	EG11166	HMPREF3040_RS09970	ygiD			GO-TERMS, PRODUCT-SYNONYMS, GENE-NAME
HMPREF3040_RS09980	EG11164	HMPREF3040_RS09980	ygiB	membrane protein	DUF1190 domain-containing protein YgiB	GO-TERMS, PRODUCT-SYNONYMS, PRODUCT, GENE-NAME
HMPREF3040_RS09995	EG12633	HMPREF3040_RS09995	nudF	ADP-ribose pyrophosphatase	ADP-sugar pyrophosphatase	GO-TERMS, REACTIONS, PRODUCT-SYNONYMS, GENE-SYNONYMS, PRODUCT, GENE-NAME
HMPREF3040_RS10005	G7579	HMPREF3040_RS10005	cpdA	phosphodiesterase	cAMP phosphodiesterase	GO-TERMS, REACTIONS, PRODUCT-SYNONYMS, GENE-SYNONYMS, PRODUCT, GENE-NAME
HMPREF3040_RS10010	G7578	HMPREF3040_RS10010	yqiA			GO-TERMS, PRODUCT-SYNONYMS, GENE-SYNONYMS, GENE-NAME
HMPREF3040_RS10015	EG10687	HMPREF3040_RS10015	parE			GO-TERMS, COMPLEXES, PRODUCT-SYNONYMS, GENE-SYNONYMS, GENE-NAME
HMPREF3040_RS10025	EG12656	HMPREF3040_RS10025	mdaB	modulator of drug activity B	NADPH:quinone oxidoreductase MdaB	GO-TERMS, REACTIONS, PRODUCT-SYNONYMS, GENE-SYNONYMS, PRODUCT, GENE-NAME
HMPREF3040_RS10050	G7575	HMPREF3040_RS10050	qseB	two-component system response regulator QseB	DNA-binding transcriptional activator QseB	GO-TERMS, PRODUCT-SYNONYMS, GENE-SYNONYMS, PRODUCT, GENE-NAME
HMPREF3040_RS10055	G7574	HMPREF3040_RS10055	ygiW	TIGR00156 family protein	BOF family protein YgiW	GO-TERMS, PRODUCT-SYNONYMS, GENE-SYNONYMS, PRODUCT, GENE-NAME
HMPREF3040_RS10060	G7573	HMPREF3040_RS10060	ygiV	transcriptional regulator	DNA-binding transcriptional repressor YgiV	GO-TERMS, PRODUCT-SYNONYMS, PRODUCT, GENE-NAME
HMPREF3040_RS10065	G7572	HMPREF3040_RS10065	mqsR	hypothetical protein	mRNA interferase / toxin of the MqsR-MqsA toxin-antitoxin system	GO-TERMS, COMPLEXES, REACTIONS, PRODUCT-SYNONYMS, GENE-SYNONYMS, PRODUCT, GENE-NAME
HMPREF3040_RS10070	G7571	HMPREF3040_RS10070	mqsA	antitoxin	antitoxin of the MqsRA toxin-antitoxin system / DNA-binding transcriptional repressor MqsA	GO-TERMS, PRODUCT-SYNONYMS, GENE-SYNONYMS, PRODUCT, GENE-NAME
HMPREF3040_RS10075	G7570	HMPREF3040_RS10075	ygiS	ABC transporter permease	putative deoxycholate binding periplasmic protein	GO-TERMS, PRODUCT-SYNONYMS, PRODUCT, GENE-NAME
HMPREF3040_RS10080	EG10686	HMPREF3040_RS10080	parC	DNA topoisomerase 4 subunit A	DNA topoisomerase IV subunit A	GO-TERMS, PRODUCT-SYNONYMS, PRODUCT, GENE-NAME
HMPREF3040_RS10085	EG11377	HMPREF3040_RS10085	plsC	1-acyl-sn-glycerol-3-phosphate acyltransferase	1-acylglycerol-3-phosphate O-acyltransferase	GO-TERMS, REACTIONS, PRODUCT-SYNONYMS, GENE-SYNONYMS, PRODUCT, GENE-NAME
HMPREF3040_RS10090	EG11376	HMPREF3040_RS10090	ftsP	cell division protein FtsP	cell division protein required during stress conditions	GO-TERMS, PRODUCT-SYNONYMS, GENE-SYNONYMS, PRODUCT, GENE-NAME
HMPREF3040_RS10110	G7565	HMPREF3040_RS10110	dkgA	2,5-diketo-D-gluconic acid reductase A	methylglyoxal reductase DkgA	GO-TERMS, REACTIONS, PRODUCT-SYNONYMS, GENE-SYNONYMS, PRODUCT, GENE-NAME
HMPREF3040_RS10115	G7564	HMPREF3040_RS10115	yqhD	alcohol dehydrogenase	NADPH-dependent aldehyde reductase YqhD	GO-TERMS, REACTIONS, PRODUCT-SYNONYMS, PRODUCT, GENE-NAME
HMPREF3040_RS10125	G7563	HMPREF3040_RS10125	yqhC	AraC family transcriptional regulator	DNA-binding transcriptional activator YqhC	GO-TERMS, PRODUCT-SYNONYMS, PRODUCT, GENE-NAME
HMPREF3040_RS10130	EG11824	HMPREF3040_RS10130	yghB	DedA family protein	DedA family protein YghB	GO-TERMS, PRODUCT-SYNONYMS, PRODUCT, GENE-NAME
HMPREF3040_RS10135	EG10583	HMPREF3040_RS10135	metC	cystathionine beta-lyase	cystathionine beta-lyase / L-cysteine desulfhydrase / alanine racemase	GO-TERMS, REACTIONS, PRODUCT-SYNONYMS, PRODUCT, GENE-NAME
HMPREF3040_RS10155	EG11292	HMPREF3040_RS10155	yghA	NAD(P)-dependent oxidoreductase	NADP+-dependent aldehyde reductase	GO-TERMS, REACTIONS, PRODUCT-SYNONYMS, PRODUCT, GENE-NAME
HMPREF3040_RS10165	G7558	HMPREF3040_RS10165	gpr	glyceraldehyde 3-phosphate reductase	L-glyceraldehyde 3-phosphate reductase	GO-TERMS, REACTIONS, PRODUCT-SYNONYMS, GENE-SYNONYMS, PRODUCT, GENE-NAME
HMPREF3040_RS10185	G7554	HMPREF3040_RS10185	hybO	hydrogenase-2 small chain	hydrogenase 2 small subunit	CPLX-RXNS, GO-TERMS, COMPLEXES, PRODUCT-SYNONYMS, GENE-SYNONYMS, PRODUCT, GENE-NAME
HMPREF3040_RS10190	EG11799	HMPREF3040_RS10190	hybA	hydrogenase-2 operon protein hybA	hydrogenase 2 iron-sulfur protein	GO-TERMS, PRODUCT-SYNONYMS, GENE-SYNONYMS, PRODUCT, GENE-NAME
HMPREF3040_RS10195	EG11800	HMPREF3040_RS10195	hybB	Ni/Fe-hydrogenase cytochrome b subunit	hydrogenase 2 membrane subunit	GO-TERMS, PRODUCT-SYNONYMS, PRODUCT, GENE-NAME
HMPREF3040_RS10200	EG11801	HMPREF3040_RS10200	hybC	hydrogenase-2 large chain	hydrogenase 2 large subunit	GO-TERMS, PRODUCT-SYNONYMS, PRODUCT, GENE-NAME
HMPREF3040_RS10205	EG11802	HMPREF3040_RS10205	hybD	hydrogenase 2 maturation endopeptidase	hydrogenase 2 maturation protease	GO-TERMS, PRODUCT-SYNONYMS, PRODUCT, GENE-NAME
HMPREF3040_RS10210	EG11803	HMPREF3040_RS10210	hybE	hydrogenase	hydrogenase 2-specific chaperone	GO-TERMS, PRODUCT-SYNONYMS, PRODUCT, GENE-NAME
HMPREF3040_RS10215	EG11804	HMPREF3040_RS10215	hybF	hydrogenase nickel incorporation protein	hydrogenase maturation protein HybF	GO-TERMS, PRODUCT-SYNONYMS, PRODUCT, GENE-NAME
HMPREF3040_RS10220	EG11805	HMPREF3040_RS10220	hybG	hydrogenase-2 operon protein HybG	hydrogenase maturation factor HybG	GO-TERMS, PRODUCT-SYNONYMS, PRODUCT, GENE-NAME
HMPREF3040_RS10225	G7553	HMPREF3040_RS10225	yghU	thiol:disulfide oxidoreductase	disulfide reductase / organic hydroperoxide reductase	GO-TERMS, REACTIONS, PRODUCT-SYNONYMS, PRODUCT, GENE-NAME
HMPREF3040_RS10230	EG12882	HMPREF3040_RS10230	gss	bifunctional glutathionylspermidine amidase/synthase	fused glutathionylspermidine amidase / glutathionylspermidine synthetase	GO-TERMS, REACTIONS, PRODUCT-SYNONYMS, GENE-SYNONYMS, PRODUCT, GENE-NAME
HMPREF3040_RS10250	G6158	HMPREF3040_RS10250	yagU	hypothetical protein	inner membrane protein that contributes to acid resistance	GO-TERMS, PRODUCT-SYNONYMS, PRODUCT, GENE-NAME
HMPREF3040_RS10280	G6164	HMPREF3040_RS10280	ecpA	fimbrillin MatB	common pilus major subunit	PRODUCT-SYNONYMS, GENE-SYNONYMS, PRODUCT, GENE-NAME
HMPREF3040_RS10285	G6165	HMPREF3040_RS10285	ecpR	helix-turn-helix transcriptional regulator	DNA-binding transcriptional dual regulator MatA	GO-TERMS, PRODUCT-SYNONYMS, GENE-SYNONYMS, PRODUCT, GENE-NAME
HMPREF3040_RS10290	G0-10434	HMPREF3040_RS10290	ykgO	50S ribosomal protein L36	50S ribosomal subunit protein L36B	GO-TERMS, PRODUCT-SYNONYMS, PRODUCT, GENE-NAME
HMPREF3040_RS10295	G6167	HMPREF3040_RS10295	ykgM	50S ribosomal protein L31 type B	50S ribosomal subunit protein L31B	GO-TERMS, PRODUCT-SYNONYMS, PRODUCT, GENE-NAME
HMPREF3040_RS10350	G6171	HMPREF3040_RS10350	rclC	membrane protein	reactive chlorine species resistance protein C	GO-TERMS, PRODUCT-SYNONYMS, GENE-SYNONYMS, PRODUCT, GENE-NAME
HMPREF3040_RS10355	G6173	HMPREF3040_RS10355	rclB	DUF1471 domain-containing protein	DUF1471 domain-containing protein RclB	GO-TERMS, PRODUCT-SYNONYMS, GENE-SYNONYMS, PRODUCT, GENE-NAME
HMPREF3040_RS10360	G6174	HMPREF3040_RS10360	rclA	pyridine nucleotide-disulfide oxidoreductase	cupric reductase RclA	GO-TERMS, REACTIONS, PRODUCT-SYNONYMS, GENE-SYNONYMS, PRODUCT, GENE-NAME
HMPREF3040_RS10370	G6176	HMPREF3040_RS10370	ykgE	(Fe-S)-binding protein	putative lactate utilization oxidoreductase YkgE	GO-TERMS, PRODUCT-SYNONYMS, PRODUCT, GENE-NAME
HMPREF3040_RS10390	EG10109	HMPREF3040_RS10390	betA	oxygen-dependent choline dehydrogenase	choline dehydrogenase	GO-TERMS, REACTIONS, PRODUCT-SYNONYMS, PRODUCT, GENE-NAME
HMPREF3040_RS10395	EG10110	HMPREF3040_RS10395	betB	betaine-aldehyde dehydrogenase	betaine aldehyde dehydrogenase	GO-TERMS, REACTIONS, PRODUCT-SYNONYMS, PRODUCT, GENE-NAME
HMPREF3040_RS10400	EG10111	HMPREF3040_RS10400	betI	transcriptional regulator	DNA-binding transcriptional repressor BetI	GO-TERMS, PRODUCT-SYNONYMS, PRODUCT, GENE-NAME
HMPREF3040_RS10405	EG10112	HMPREF3040_RS10405	betT	choline transporter	choline:H+ symporter	GO-TERMS, REACTIONS, PRODUCT-SYNONYMS, PRODUCT, GENE-NAME
HMPREF3040_RS10415	EG11236	HMPREF3040_RS10415	pdeL	cyclic di-GMP phosphodiesterase	DNA-binding transcriptional activator/c-di-GMP phosphodiesterase PdeL	GO-TERMS, PRODUCT-SYNONYMS, GENE-SYNONYMS, PRODUCT, GENE-NAME
HMPREF3040_RS10485	G6190	HMPREF3040_RS10485	yahK	NAD(P)-dependent alcohol dehydrogenase	aldehyde reductase, NADPH-dependent	GO-TERMS, REACTIONS, PRODUCT-SYNONYMS, PRODUCT, GENE-NAME
HMPREF3040_RS10510	G6195	HMPREF3040_RS10510	prpR	propionate catabolism operon regulatory protein PrpR	DNA-binding transcriptional dual regulator PrpR	GO-TERMS, PRODUCT-SYNONYMS, GENE-SYNONYMS, PRODUCT, GENE-NAME
HMPREF3040_RS10515	G6196	HMPREF3040_RS10515	prpB	methylisocitrate lyase	2-methylisocitrate lyase	GO-TERMS, REACTIONS, PRODUCT-SYNONYMS, GENE-SYNONYMS, PRODUCT, GENE-NAME
HMPREF3040_RS10630	G7084	HMPREF3040_RS10630	cbeA	type IV toxin-antitoxin system YeeU family antitoxin	CP4-44 prophage; cytoskeleton bundling-enhancing antitoxin CbeA	GO-TERMS, PRODUCT-SYNONYMS, GENE-SYNONYMS, PRODUCT, GENE-NAME
HMPREF3040_RS10635	G7085	HMPREF3040_RS10635	cbtA	toxin YeeV	CP4-44 prophage; cytoskeleton-binding toxin CbtA	GO-TERMS, PRODUCT-SYNONYMS, GENE-SYNONYMS, PRODUCT, GENE-NAME
HMPREF3040_RS10860	EG10458	HMPREF3040_RS10860	hsdM	DNA methyltransferase	type I restriction enzyme EcoKI methyltransferase component	GO-TERMS, PRODUCT-SYNONYMS, GENE-SYNONYMS, PRODUCT, GENE-NAME
HMPREF3040_RS10865	G7073	HMPREF3040_RS10865	ldtA	L,D-transpeptidase	L,D-transpeptidase LdtA	GO-TERMS, REACTIONS, PRODUCT-SYNONYMS, GENE-SYNONYMS, PRODUCT, GENE-NAME
HMPREF3040_RS10870	EG12151	HMPREF3040_RS10870	cobT			GO-TERMS, REACTIONS, PRODUCT-SYNONYMS, PRODUCT, GENE-NAME
HMPREF3040_RS10875	EG12150	HMPREF3040_RS10875	cobS	adenosylcobinamide-GDP ribazoletransferase	cobalamin 5'-phosphate synthase	REACTIONS, PRODUCT-SYNONYMS, PRODUCT, GENE-NAME
HMPREF3040_RS10880	EG13238	HMPREF3040_RS10880	cobU	bifunctional adenosylcobinamide kinase/adenosylcobinamide-phosphate guanylyltransferase	cobinamide-P guanylyltransferase / cobinamide kinase	GO-TERMS, REACTIONS, PRODUCT-SYNONYMS, PRODUCT, GENE-NAME
HMPREF3040_RS11005	EG11892	HMPREF3040_RS11005	sbmC	DNA gyrase inhibitor SbmC	DNA gyrase inhibitor	GO-TERMS, PRODUCT-SYNONYMS, GENE-SYNONYMS, PRODUCT, GENE-NAME
HMPREF3040_RS11010	EG11893	HMPREF3040_RS11010	dacD	serine-type D-Ala-D-Ala carboxypeptidase DacD	D-alanyl-D-alanine carboxypeptidase DacD	GO-TERMS, REACTIONS, PRODUCT-SYNONYMS, GENE-SYNONYMS, PRODUCT, GENE-NAME
HMPREF3040_RS11015	EG10926	HMPREF3040_RS11015	sbcB			GO-TERMS, PRODUCT-SYNONYMS, GENE-SYNONYMS, GENE-NAME
HMPREF3040_RS11020	EG11896	HMPREF3040_RS11020	plaP	low-affinity putrescine importer PlaP	putrescine:H+ symporter PlaP	GO-TERMS, REACTIONS, PRODUCT-SYNONYMS, GENE-SYNONYMS, PRODUCT, GENE-NAME
HMPREF3040_RS11035	EG10449	HMPREF3040_RS11035	hisG			GO-TERMS, PRODUCT-SYNONYMS, GENE-NAME
HMPREF3040_RS11040	EG10447	HMPREF3040_RS11040	hisD	histidinol dehydrogenase	histidinal/histidinol dehydrogenase	GO-TERMS, REACTIONS, PRODUCT-SYNONYMS, PRODUCT, GENE-NAME
HMPREF3040_RS11045	EG10446	HMPREF3040_RS11045	hisC			GO-TERMS, PRODUCT-SYNONYMS, GENE-NAME
HMPREF3040_RS11050	EG10445	HMPREF3040_RS11050	hisB	bifunctional histidinol-phosphatase/imidazoleglycerol-phosphate dehydratase HisB	imidazoleglycerol-phosphate dehydratase / histidinol-phosphatase	GO-TERMS, REACTIONS, PRODUCT-SYNONYMS, PRODUCT, GENE-NAME
HMPREF3040_RS11055	EG10450	HMPREF3040_RS11055	hisH			GO-TERMS, PRODUCT-SYNONYMS, GENE-NAME
HMPREF3040_RS11060	EG10444	HMPREF3040_RS11060	hisA	1-(5-phosphoribosyl)-5-((5- phosphoribosylamino)methylideneamino)imidazole-4- carboxamide isomerase	1-(5-phosphoribosyl)-5-[(5-phosphoribosylamino)methylideneamino]imidazole-4-carboxamide isomerase	GO-TERMS, REACTIONS, PRODUCT-SYNONYMS, PRODUCT, GENE-NAME
HMPREF3040_RS11065	EG10448	HMPREF3040_RS11065	hisF	imidazole glycerol phosphate synthase cyclase subunit	imidazole glycerol phosphate synthase subunit HisF	CPLX-RXNS, GO-TERMS, COMPLEXES, PRODUCT-SYNONYMS, PRODUCT, GENE-NAME
HMPREF3040_RS11070	EG10451	HMPREF3040_RS11070	hisI	bifunctional phosphoribosyl-AMP cyclohydrolase/phosphoribosyl-ATP diphosphatase HisIE	putative bifunctional phosphoribosyl-AMP cyclohydrolase/phosphoribosyl-ATP pyrophosphatase	GO-TERMS, REACTIONS, PRODUCT-SYNONYMS, GENE-SYNONYMS, PRODUCT, GENE-NAME
HMPREF3040_RS11080	G7091	HMPREF3040_RS11080	ugd			GO-TERMS, PRODUCT-SYNONYMS, GENE-SYNONYMS, GENE-NAME
HMPREF3040_RS11085	EG10411	HMPREF3040_RS11085	gnd	phosphogluconate dehydrogenase (NADP(+)-dependent, decarboxylating)	6-phosphogluconate dehydrogenase, decarboxylating	GO-TERMS, REACTIONS, PRODUCT-SYNONYMS, PRODUCT, GENE-NAME
HMPREF3040_RS11130	G7095	HMPREF3040_RS11130	wcaL	colanic acid biosynthesis glycosyltransferase WcaL	putative colanic biosynthesis glycosyl transferase	GO-TERMS, PRODUCT-SYNONYMS, GENE-SYNONYMS, PRODUCT, GENE-NAME
HMPREF3040_RS11140	G7097	HMPREF3040_RS11140	wzxC	colanic acid exporter	M-antigen undecaprenyl disphosphate flippase	GO-TERMS, REACTIONS, PRODUCT-SYNONYMS, GENE-SYNONYMS, PRODUCT, GENE-NAME
HMPREF3040_RS11145	G7098	HMPREF3040_RS11145	wcaJ	undecaprenyl-phosphate glucose phosphotransferase	UDP-glucose:undecaprenyl-phosphate glucose-1-phosphate transferase	GO-TERMS, REACTIONS, PRODUCT-SYNONYMS, PRODUCT, GENE-NAME
HMPREF3040_RS11150	EG10162	HMPREF3040_RS11150	cpsG	phosphomannomutase CpsG	phosphomannomutase	GO-TERMS, REACTIONS, PRODUCT-SYNONYMS, GENE-SYNONYMS, PRODUCT, GENE-NAME
HMPREF3040_RS11155	EG10161	HMPREF3040_RS11155	cpsB	mannose-1-phosphate guanylyltransferase ManC	mannose-1-phosphate guanylyltransferase	GO-TERMS, REACTIONS, PRODUCT-SYNONYMS, GENE-SYNONYMS, PRODUCT, GENE-NAME
HMPREF3040_RS11160	EG11790	HMPREF3040_RS11160	wcaI	colanic acid biosynthesis glycosyltransferase WcaI	colanic acid biosynthesis fucosyltransferase WcaI	GO-TERMS, REACTIONS, PRODUCT-SYNONYMS, GENE-SYNONYMS, PRODUCT, GENE-NAME
HMPREF3040_RS11165	EG11789	HMPREF3040_RS11165	gmm			GO-TERMS, REACTIONS, PRODUCT-SYNONYMS, GENE-SYNONYMS, GENE-NAME
HMPREF3040_RS11170	EG11788	HMPREF3040_RS11170	fcl			GO-TERMS, PRODUCT-SYNONYMS, GENE-SYNONYMS, GENE-NAME
HMPREF3040_RS11175	EG11787	HMPREF3040_RS11175	gmd			GO-TERMS, PRODUCT-SYNONYMS, GENE-SYNONYMS, GENE-NAME
HMPREF3040_RS11180	G7099	HMPREF3040_RS11180	wcaF			GO-TERMS, REACTIONS, PRODUCT-SYNONYMS, GENE-NAME
HMPREF3040_RS11185	G7100	HMPREF3040_RS11185	wcaE	colanic acid biosynthesis glycosyltransferase WcaE	colanic acid biosynthesis fucosyltransferase WcaE	GO-TERMS, REACTIONS, PRODUCT-SYNONYMS, PRODUCT, GENE-NAME
HMPREF3040_RS11195	G7102	HMPREF3040_RS11195	wcaC	colanic acid biosynthesis glycosyltransferase WcaC	colanic acid biosynthesis galactosyltransferase WcaC	GO-TERMS, REACTIONS, PRODUCT-SYNONYMS, PRODUCT, GENE-NAME
HMPREF3040_RS11200	G7103	HMPREF3040_RS11200	wcaB	serine acetyltransferase	colanic acid biosynthesis acetyltransferase WcaB	GO-TERMS, REACTIONS, PRODUCT-SYNONYMS, PRODUCT, GENE-NAME
HMPREF3040_RS11210	G7105	HMPREF3040_RS11210	wzc	tyrosine-protein kinase Wzc	protein-tyrosine kinase Wzc	GO-TERMS, COMPLEXES, REACTIONS, PRODUCT-SYNONYMS, PRODUCT, GENE-NAME
HMPREF3040_RS11215	G7106	HMPREF3040_RS11215	wzb	low molecular weight protein-tyrosine-phosphatase Wzb	protein-tyrosine phosphatase	GO-TERMS, REACTIONS, PRODUCT-SYNONYMS, PRODUCT, GENE-NAME
HMPREF3040_RS11220	G7107	HMPREF3040_RS11220	wza	lipoprotein	outer membrane polysaccharide export protein Wza	GO-TERMS, PRODUCT-SYNONYMS, PRODUCT, GENE-NAME
HMPREF3040_RS11240	EG11361	HMPREF3040_RS11240	asmA	outer membrane assembly protein AsmA	putative assembly protein AsmA	GO-TERMS, PRODUCT-SYNONYMS, GENE-SYNONYMS, PRODUCT, GENE-NAME
HMPREF3040_RS11245	EG11418	HMPREF3040_RS11245	dcd	deoxycytidine triphosphate deaminase	dCTP deaminase	GO-TERMS, REACTIONS, PRODUCT-SYNONYMS, GENE-SYNONYMS, PRODUCT, GENE-NAME
HMPREF3040_RS11250	EG11701	HMPREF3040_RS11250	udk	uridine kinase	uridine/cytidine kinase	GO-TERMS, REACTIONS, PRODUCT-SYNONYMS, PRODUCT, GENE-NAME
HMPREF3040_RS11255	EG12396	HMPREF3040_RS11255	dgcE	diguanylate cyclase	putative diguanylate cyclase DgcE	GO-TERMS, REACTIONS, PRODUCT-SYNONYMS, GENE-SYNONYMS, PRODUCT, GENE-NAME
HMPREF3040_RS11260	EG11222	HMPREF3040_RS11260	alkA			GO-TERMS, REACTIONS, PRODUCT-SYNONYMS, GENE-SYNONYMS, GENE-NAME
HMPREF3040_RS11280	G7111	HMPREF3040_RS11280	pphC	protein phosphatase 2C domain-containing protein	protein-serine/threonine phosphatase PphC	GO-TERMS, REACTIONS, PRODUCT-SYNONYMS, GENE-SYNONYMS, PRODUCT, GENE-NAME
HMPREF3040_RS11305	EG10221	HMPREF3040_RS11305	deoC	2-deoxyribose-5-phosphate aldolase	deoxyribose-phosphate aldolase	GO-TERMS, REACTIONS, PRODUCT-SYNONYMS, GENE-SYNONYMS, PRODUCT, GENE-NAME
HMPREF3040_RS11310	EG10219	HMPREF3040_RS11310	deoA			GO-TERMS, REACTIONS, PRODUCT-SYNONYMS, GENE-SYNONYMS, GENE-NAME
HMPREF3040_RS11315	EG10220	HMPREF3040_RS11315	deoB			GO-TERMS, REACTIONS, PRODUCT-SYNONYMS, GENE-SYNONYMS, GENE-NAME
HMPREF3040_RS11320	EG10222	HMPREF3040_RS11320	deoD	purine-nucleoside phosphorylase	purine nucleoside phosphorylase	GO-TERMS, REACTIONS, PRODUCT-SYNONYMS, GENE-SYNONYMS, PRODUCT, GENE-NAME
HMPREF3040_RS11340	EG10945	HMPREF3040_RS11340	serB	phosphoserine phosphatase SerB	phosphoserine phosphatase	GO-TERMS, REACTIONS, PRODUCT-SYNONYMS, PRODUCT, GENE-NAME
HMPREF3040_RS11345	EG11296	HMPREF3040_RS11345	radA	DNA repair protein RadA	DNA recombination protein	GO-TERMS, PRODUCT-SYNONYMS, GENE-SYNONYMS, PRODUCT, GENE-NAME
HMPREF3040_RS11350	EG11335	HMPREF3040_RS11350	nadR	trifunctional nicotinamide-nucleotide adenylyltransferase/ribosylnicotinamide kinase/transcriptional regulator NadR	DNA-binding transcriptional repressor/NMN adenylyltransferase NadR	GO-TERMS, REACTIONS, PRODUCT-SYNONYMS, GENE-SYNONYMS, PRODUCT, GENE-NAME
HMPREF3040_RS11385	EG12343	HMPREF3040_RS11385	ettA			GO-TERMS, PRODUCT-SYNONYMS, GENE-SYNONYMS, GENE-NAME
HMPREF3040_RS11390	EG10950	HMPREF3040_RS11390	slt	murein transglycosylase	soluble lytic murein transglycosylase	GO-TERMS, REACTIONS, PRODUCT-SYNONYMS, GENE-SYNONYMS, PRODUCT, GENE-NAME
HMPREF3040_RS11395	EG11029	HMPREF3040_RS11395	trpR	Trp operon repressor	DNA-binding transcriptional repressor TrpR	GO-TERMS, PRODUCT-SYNONYMS, GENE-SYNONYMS, PRODUCT, GENE-NAME
HMPREF3040_RS11400	EG12600	HMPREF3040_RS11400	yjjX	non-canonical purine NTP phosphatase	ITPase/XTPase	GO-TERMS, REACTIONS, PRODUCT-SYNONYMS, PRODUCT, GENE-NAME
HMPREF3040_RS11410	EG11366	HMPREF3040_RS11410	rob	right origin-binding protein	DNA-binding transcriptional dual regulator Rob	GO-TERMS, PRODUCT-SYNONYMS, GENE-SYNONYMS, PRODUCT, GENE-NAME
HMPREF3040_RS11420	EG11218	HMPREF3040_RS11420	creB	DNA-binding response regulator	DNA-binding transcriptional regulator CreB	GO-TERMS, PRODUCT-SYNONYMS, GENE-SYNONYMS, PRODUCT, GENE-NAME
HMPREF3040_RS11425	EG10730	HMPREF3040_RS11425	creC	two-component system sensor histidine kinase CreC	sensory histidine kinase CreC	GO-TERMS, REACTIONS, PRODUCT-SYNONYMS, GENE-SYNONYMS, PRODUCT, GENE-NAME
HMPREF3040_RS11435	EG10061	HMPREF3040_RS11435	arcA	DNA-binding response regulator	DNA-binding transcriptional dual regulator ArcA	GO-TERMS, PRODUCT-SYNONYMS, GENE-SYNONYMS, PRODUCT, GENE-NAME
HMPREF3040_RS11450	EG11277	HMPREF3040_RS11450	thrL			GO-TERMS, PRODUCT-SYNONYMS, PRODUCT, GENE-NAME
HMPREF3040_RS11455	EG10998	HMPREF3040_RS11455	thrA	bifunctional aspartate kinase/homoserine dehydrogenase I	fused aspartate kinase/homoserine dehydrogenase 1	GO-TERMS, REACTIONS, PRODUCT-SYNONYMS, GENE-SYNONYMS, PRODUCT, GENE-NAME
HMPREF3040_RS11460	EG10999	HMPREF3040_RS11460	thrB			GO-TERMS, REACTIONS, PRODUCT-SYNONYMS, GENE-NAME
HMPREF3040_RS11465	EG11000	HMPREF3040_RS11465	thrC			GO-TERMS, PRODUCT-SYNONYMS, PRODUCT, GENE-NAME
HMPREF3040_RS11480	EG10011	HMPREF3040_RS11480	yaaA	peroxide stress protein YaaA	peroxide stress resistance protein YaaA	GO-TERMS, PRODUCT-SYNONYMS, PRODUCT, GENE-NAME
HMPREF3040_RS11490	EG11556	HMPREF3040_RS11490	talB			GO-TERMS, REACTIONS, PRODUCT-SYNONYMS, GENE-SYNONYMS, GENE-NAME
HMPREF3040_RS11495	EG11511	HMPREF3040_RS11495	mog			GO-TERMS, PRODUCT-SYNONYMS, GENE-SYNONYMS, GENE-NAME
HMPREF3040_RS11500	EG11512	HMPREF3040_RS11500	satP	succinate-acetate/proton symporter SatP	acetate/succinate:H+ symporter	GO-TERMS, REACTIONS, PRODUCT-SYNONYMS, GENE-SYNONYMS, PRODUCT, GENE-NAME
HMPREF3040_RS11515	EG10241	HMPREF3040_RS11515	dnaK	molecular chaperone DnaK	chaperone protein DnaK	GO-TERMS, PRODUCT-SYNONYMS, GENE-SYNONYMS, PRODUCT, GENE-NAME
HMPREF3040_RS11520	EG10240	HMPREF3040_RS11520	dnaJ	molecular chaperone DnaJ	chaperone protein DnaJ	GO-TERMS, REACTIONS, PRODUCT-SYNONYMS, GENE-SYNONYMS, PRODUCT, GENE-NAME
HMPREF3040_RS11530	EG10652	HMPREF3040_RS11530	nhaA	Na+/H+ antiporter NhaA	Na+:H+ antiporter NhaA	GO-TERMS, REACTIONS, PRODUCT-SYNONYMS, GENE-SYNONYMS, PRODUCT, GENE-NAME
HMPREF3040_RS11535	EG11078	HMPREF3040_RS11535	nhaR	transcriptional activator NhaR	DNA-binding transcriptional activator NhaR	GO-TERMS, PRODUCT-SYNONYMS, GENE-SYNONYMS, PRODUCT, GENE-NAME
HMPREF3040_RS11545	EG11988	HMPREF3040_RS11545	yehB	fimbrial biogenesis outer membrane usher protein	putative fimbrial usher protein YehB	GO-TERMS, PRODUCT-SYNONYMS, PRODUCT, GENE-NAME
HMPREF3040_RS11575	EG11079	HMPREF3040_RS11575	ribF	bifunctional riboflavin kinase/FMN adenylyltransferase	bifunctional riboflavin kinase / FMN adenylyltransferase	GO-TERMS, REACTIONS, PRODUCT-SYNONYMS, GENE-SYNONYMS, PRODUCT, GENE-NAME
HMPREF3040_RS11580	EG10492	HMPREF3040_RS11580	ileS			GO-TERMS, REACTIONS, PRODUCT-SYNONYMS, GENE-SYNONYMS, PRODUCT, GENE-NAME
HMPREF3040_RS11585	EG10548	HMPREF3040_RS11585	lspA			GO-TERMS, REACTIONS, PRODUCT-SYNONYMS, GENE-SYNONYMS, GENE-NAME
HMPREF3040_RS11590	EG11080	HMPREF3040_RS11590	fkpB	peptidyl-prolyl cis-trans isomerase	peptidyl-prolyl cis-trans isomerase FkpB	GO-TERMS, PRODUCT-SYNONYMS, GENE-SYNONYMS, PRODUCT, GENE-NAME
HMPREF3040_RS11595	EG11081	HMPREF3040_RS11595	ispH	4-hydroxy-3-methylbut-2-enyl diphosphate reductase	1-hydroxy-2-methyl-2-(E)-butenyl 4-diphosphate reductase	GO-TERMS, REACTIONS, PRODUCT-SYNONYMS, GENE-SYNONYMS, PRODUCT, GENE-NAME
HMPREF3040_RS11600	EG11082	HMPREF3040_RS11600	rihC	non-specific ribonucleoside hydrolase RihC	ribonucleoside hydrolase RihC	GO-TERMS, REACTIONS, PRODUCT-SYNONYMS, GENE-SYNONYMS, PRODUCT, GENE-NAME
HMPREF3040_RS11605	EG10206	HMPREF3040_RS11605	dapB			GO-TERMS, PRODUCT-SYNONYMS, GENE-NAME
HMPREF3040_RS11620	EG10134	HMPREF3040_RS11620	carA	carbamoyl-phosphate synthase small subunit	carbamoyl phosphate synthetase subunit alpha	CPLX-RXNS, GO-TERMS, COMPLEXES, PRODUCT-SYNONYMS, GENE-SYNONYMS, PRODUCT, GENE-NAME
HMPREF3040_RS11625	EG10135			carbamoyl-phosphate synthase large subunit	carbamoyl phosphate synthetase subunit beta	GO-TERMS, PRODUCT-SYNONYMS, GENE-SYNONYMS, PRODUCT
HMPREF3040_RS11635	G6088	HMPREF3040_RS11635	caiF	transcriptional activatory protein CaiF	DNA-binding transcriptional activator CaiF	GO-TERMS, PRODUCT-SYNONYMS, PRODUCT, GENE-NAME
HMPREF3040_RS11645	EG11557	HMPREF3040_RS11645	caiD	carnitinyl-CoA dehydratase	crotonobetainyl-CoA hydratase	GO-TERMS, REACTIONS, PRODUCT-SYNONYMS, GENE-SYNONYMS, PRODUCT, GENE-NAME
HMPREF3040_RS11650	EG11558	HMPREF3040_RS11650	caiC	ATP-dependent acyl-CoA ligase	carnitine--CoA ligase	GO-TERMS, REACTIONS, PRODUCT-SYNONYMS, GENE-SYNONYMS, PRODUCT, GENE-NAME
HMPREF3040_RS11655	EG11559	HMPREF3040_RS11655	caiB	L-carnitine CoA-transferase	gamma-butyrobetainyl-CoA:carnitine CoA transferase	GO-TERMS, REACTIONS, PRODUCT-SYNONYMS, GENE-SYNONYMS, PRODUCT, GENE-NAME
HMPREF3040_RS11660	EG11560	HMPREF3040_RS11660	caiA	crotonobetainyl-CoA dehydrogenase	crotonobetainyl-CoA reductase	GO-TERMS, REACTIONS, PRODUCT-SYNONYMS, GENE-SYNONYMS, PRODUCT, GENE-NAME
HMPREF3040_RS11665	EG11561	HMPREF3040_RS11665	caiT	L-carnitine/gamma-butyrobetaine antiporter	L-carnitine:gamma-butyrobetaine antiporter	GO-TERMS, REACTIONS, PRODUCT-SYNONYMS, GENE-SYNONYMS, PRODUCT, GENE-NAME
HMPREF3040_RS11670	EG11562	HMPREF3040_RS11670	fixA	protein FixA	putative electron transfer flavoprotein FixA	GO-TERMS, PRODUCT-SYNONYMS, GENE-SYNONYMS, PRODUCT, GENE-NAME
HMPREF3040_RS11675	EG11563	HMPREF3040_RS11675	fixB	protein FixB	putative electron transfer flavoprotein FixB	GO-TERMS, PRODUCT-SYNONYMS, GENE-SYNONYMS, PRODUCT, GENE-NAME
HMPREF3040_RS11695	EG11568	HMPREF3040_RS11695	kefF	glutathione-regulated potassium-efflux system ancillary protein KefF	regulator of KefC-mediated potassium transport and quinone oxidoreductase	GO-TERMS, REACTIONS, PRODUCT-SYNONYMS, GENE-SYNONYMS, PRODUCT, GENE-NAME
HMPREF3040_RS11700	EG10521	HMPREF3040_RS11700	kefC	glutathione-regulated potassium-efflux system protein KefC	K+ : H+ antiporter KefC	GO-TERMS, REACTIONS, PRODUCT-SYNONYMS, GENE-SYNONYMS, PRODUCT, GENE-NAME
HMPREF3040_RS11705	EG10326					GO-TERMS, REACTIONS, PRODUCT-SYNONYMS, GENE-SYNONYMS
HMPREF3040_RS11710	EG10048	HMPREF3040_RS11710	apaH	bis(5'-nucleosyl)-tetraphosphatase (symmetrical)	diadenosine tetraphosphatase	GO-TERMS, REACTIONS, PRODUCT-SYNONYMS, GENE-SYNONYMS, PRODUCT, GENE-NAME
HMPREF3040_RS11720	EG10523	ksgA	rsmA	ribosomal RNA small subunit methyltransferase A	16S rRNA m62A1518,m62A1519 dimethyltransferase	GO-TERMS, REACTIONS, PRODUCT-SYNONYMS, GENE-SYNONYMS, PRODUCT, GENE-NAME
HMPREF3040_RS11725	EG10691	HMPREF3040_RS11725	pdxA			GO-TERMS, PRODUCT-SYNONYMS, GENE-NAME
HMPREF3040_RS11730	EG10985	HMPREF3040_RS11730	surA	chaperone SurA	peptidyl-prolyl cis-trans isomerase SurA	GO-TERMS, REACTIONS, PRODUCT-SYNONYMS, PRODUCT, GENE-NAME
HMPREF3040_RS11735	EG11569	HMPREF3040_RS11735	lptD	LPS-assembly protein LptD	lipopolysaccharide assembly protein LptD	GO-TERMS, COMPLEXES, PRODUCT-SYNONYMS, GENE-SYNONYMS, PRODUCT, GENE-NAME
HMPREF3040_RS11740	EG11570	HMPREF3040_RS11740	djlA	molecular chaperone DjlA	co-chaperone protein DjlA	GO-TERMS, PRODUCT-SYNONYMS, GENE-SYNONYMS, PRODUCT, GENE-NAME
HMPREF3040_RS11750	EG12609	HMPREF3040_RS11750	rluA	bifunctional tRNA pseudouridine(32) synthase/ribosomal large subunit pseudouridine synthase RluA	23S rRNA pseudouridine746 and tRNA pseudouridine32 synthase	GO-TERMS, REACTIONS, PRODUCT-SYNONYMS, GENE-SYNONYMS, PRODUCT, GENE-NAME
HMPREF3040_RS11755	EG11083	HMPREF3040_RS11755	rapA	RNA polymerase-associated protein RapA	RNA polymerase-binding ATPase and RNAP recycling factor	GO-TERMS, PRODUCT-SYNONYMS, GENE-SYNONYMS, PRODUCT, GENE-NAME
HMPREF3040_RS11760	EG10747	HMPREF3040_RS11760	polB			GO-TERMS, REACTIONS, PRODUCT-SYNONYMS, GENE-SYNONYMS, GENE-NAME
HMPREF3040_RS11765	EG10055	HMPREF3040_RS11765	araD	L-ribulose-5-phosphate 4-epimerase	L-ribulose-5-phosphate 4-epimerase AraD	GO-TERMS, PRODUCT-SYNONYMS, PRODUCT, GENE-NAME
HMPREF3040_RS11770	EG10052	HMPREF3040_RS11770	araA			GO-TERMS, PRODUCT-SYNONYMS, GENE-NAME
HMPREF3040_RS11775	EG10053	HMPREF3040_RS11775	araB			GO-TERMS, REACTIONS, PRODUCT-SYNONYMS, GENE-NAME
HMPREF3040_RS11780	EG10054	HMPREF3040_RS11780	araC	arabinose operon regulatory protein	DNA-binding transcriptional dual regulator AraC	GO-TERMS, PRODUCT-SYNONYMS, PRODUCT, GENE-NAME
HMPREF3040_RS11785	EG11571	HMPREF3040_RS11785	yabI	DedA family protein	DedA family protein YabI	GO-TERMS, PRODUCT-SYNONYMS, PRODUCT, GENE-NAME
HMPREF3040_RS11790	EG11572	HMPREF3040_RS11790	thiQ	thiamine ABC transporter ATP-binding protein ThiQ	thiamine ABC transporter ATP binding subunit	CPLX-RXNS, GO-TERMS, COMPLEXES, PRODUCT-SYNONYMS, GENE-SYNONYMS, PRODUCT, GENE-NAME
HMPREF3040_RS11795	EG11573			thiamine/thiamine pyrophosphate ABC transporter permease ThiP	thiamine ABC transporter membrane subunit	GO-TERMS, REACTIONS, PRODUCT-SYNONYMS, GENE-SYNONYMS, PRODUCT
HMPREF3040_RS11800	EG11574	HMPREF3040_RS11800	thiB	thiamine ABC transporter substrate binding subunit	thiamine ABC transporter periplasmic binding protein	GO-TERMS, PRODUCT-SYNONYMS, GENE-SYNONYMS, PRODUCT, GENE-NAME
HMPREF3040_RS11810	EG12094	HMPREF3040_RS11810	sgrR	transcriptional regulator SgrR	DNA-binding transcriptional dual regulator SgrR	GO-TERMS, PRODUCT-SYNONYMS, GENE-SYNONYMS, PRODUCT, GENE-NAME
HMPREF3040_RS11815	G0-10617	HMPREF3040_RS11815	sgrT	glucose uptake inhibitor SgrT	PtsG glucose transporter inhibitor	GO-TERMS, REACTIONS, PRODUCT-SYNONYMS, PRODUCT, GENE-NAME
HMPREF3040_RS11820	EG11575	HMPREF3040_RS11820	leuD	3-isopropylmalate dehydratase small subunit	3-isopropylmalate dehydratase subunit LeuD	CPLX-RXNS, GO-TERMS, COMPLEXES, PRODUCT-SYNONYMS, PRODUCT, GENE-NAME
HMPREF3040_RS11825	EG11576	HMPREF3040_RS11825	leuC	3-isopropylmalate dehydratase large subunit	3-isopropylmalate dehydratase subunit LeuC	GO-TERMS, PRODUCT-SYNONYMS, PRODUCT, GENE-NAME
HMPREF3040_RS11830	EG11577	HMPREF3040_RS11830	leuB			GO-TERMS, REACTIONS, PRODUCT-SYNONYMS, GENE-NAME
HMPREF3040_RS11835	EG11226	HMPREF3040_RS11835	leuA			GO-TERMS, PRODUCT-SYNONYMS, GENE-NAME
HMPREF3040_RS11840	EG11280	HMPREF3040_RS11840	leuL			GO-TERMS, PRODUCT-SYNONYMS, GENE-SYNONYMS, PRODUCT, GENE-NAME
HMPREF3040_RS11845	EG10531	HMPREF3040_RS11845	leuO	transcriptional regulator	DNA-binding transcriptional dual regulator LeuO	GO-TERMS, PRODUCT-SYNONYMS, PRODUCT, GENE-NAME
HMPREF3040_RS11850	EG10500	HMPREF3040_RS11850	ilvI	acetolactate synthase 3 large subunit	acetolactate synthase / acetohydroxybutanoate synthase, catalytic subunit	CPLX-RXNS, GO-TERMS, COMPLEXES, PRODUCT-SYNONYMS, PRODUCT, GENE-NAME
HMPREF3040_RS11855	EG10499	HMPREF3040_RS11855	ilvH	acetolactate synthase small subunit	acetolactate synthase / acetohydroxybutanoate synthase, regulatory subunit	GO-TERMS, PRODUCT-SYNONYMS, GENE-SYNONYMS, PRODUCT, GENE-NAME
HMPREF3040_RS11865	EG10338	HMPREF3040_RS11865	cra	catabolite repressor/activator	DNA-binding transcriptional dual regulator Cra	GO-TERMS, PRODUCT-SYNONYMS, GENE-SYNONYMS, PRODUCT, GENE-NAME
HMPREF3040_RS11870	EG11084	HMPREF3040_RS11870	mraZ	division/cell wall cluster transcriptional repressor MraZ	DNA-binding transcriptional repressor MraZ	GO-TERMS, PRODUCT-SYNONYMS, GENE-SYNONYMS, PRODUCT, GENE-NAME
HMPREF3040_RS11875	EG11085	HMPREF3040_RS11875	rsmH	16S rRNA (cytosine(1402)-N(4))-methyltransferase	16S rRNA m4C1402 methyltransferase	GO-TERMS, REACTIONS, PRODUCT-SYNONYMS, GENE-SYNONYMS, PRODUCT, GENE-NAME
HMPREF3040_RS11880	EG11086	HMPREF3040_RS11880	ftsL			GO-TERMS, PRODUCT-SYNONYMS, GENE-SYNONYMS, GENE-NAME
HMPREF3040_RS11885	EG10341	HMPREF3040_RS11885	ftsI	peptidoglycan synthase FtsI	peptidoglycan DD-transpeptidase FtsI	GO-TERMS, REACTIONS, PRODUCT-SYNONYMS, GENE-SYNONYMS, PRODUCT, GENE-NAME
HMPREF3040_RS11890	EG10621	HMPREF3040_RS11890	murE	UDP-N-acetylmuramoyl-L-alanyl-D-glutamate--2, 6-diaminopimelate ligase	UDP-N-acetylmuramoyl-L-alanyl-D-glutamate--2,6-diaminopimelate ligase	GO-TERMS, REACTIONS, PRODUCT-SYNONYMS, PRODUCT, GENE-NAME
HMPREF3040_RS11895	EG10622	HMPREF3040_RS11895	murF	UDP-N-acetylmuramoyl-tripeptide--D-alanyl-D- alanine ligase	D-alanyl-D-alanine-adding enzyme	GO-TERMS, REACTIONS, PRODUCT-SYNONYMS, GENE-SYNONYMS, PRODUCT, GENE-NAME
HMPREF3040_RS11900	EG10604	HMPREF3040_RS11900	mraY	phospho-N-acetylmuramoyl-pentapeptide- transferase	phospho-N-acetylmuramoyl-pentapeptide-transferase	GO-TERMS, REACTIONS, PRODUCT-SYNONYMS, GENE-SYNONYMS, PRODUCT, GENE-NAME
HMPREF3040_RS11905	EG10620	HMPREF3040_RS11905	murD			GO-TERMS, REACTIONS, PRODUCT-SYNONYMS, PRODUCT, GENE-NAME
HMPREF3040_RS11915	EG10623	HMPREF3040_RS11915	murG	undecaprenyldiphospho-muramoylpentapeptide beta-N- acetylglucosaminyltransferase	N-acetylglucosaminyl transferase	GO-TERMS, REACTIONS, PRODUCT-SYNONYMS, PRODUCT, GENE-NAME
HMPREF3040_RS11920	EG10619	HMPREF3040_RS11920	murC			GO-TERMS, REACTIONS, PRODUCT-SYNONYMS, PRODUCT, GENE-NAME
HMPREF3040_RS11925	EG10214	ddl	ddlB			GO-TERMS, REACTIONS, PRODUCT-SYNONYMS, GENE-SYNONYMS, PRODUCT, GENE-NAME
HMPREF3040_RS11930	EG10342	HMPREF3040_RS11930	ftsQ			GO-TERMS, COMPLEXES, PRODUCT-SYNONYMS, GENE-NAME
HMPREF3040_RS11935	EG10339	HMPREF3040_RS11935	ftsA			GO-TERMS, PRODUCT-SYNONYMS, GENE-SYNONYMS, GENE-NAME
HMPREF3040_RS11940	EG10347	HMPREF3040_RS11940	ftsZ			GO-TERMS, PRODUCT-SYNONYMS, GENE-SYNONYMS, GENE-NAME
HMPREF3040_RS11945	EG10265	HMPREF3040_RS11945	lpxC	UDP-3-O-[3-hydroxymyristoyl] N-acetylglucosamine deacetylase	UDP-3-O-acyl-N-acetylglucosamine deacetylase	GO-TERMS, REACTIONS, PRODUCT-SYNONYMS, GENE-SYNONYMS, PRODUCT, GENE-NAME
HMPREF3040_RS11950	EG11087	HMPREF3040_RS11950	secM	SecA regulator SecM	SecA translation regulator	GO-TERMS, PRODUCT-SYNONYMS, GENE-SYNONYMS, PRODUCT, GENE-NAME
HMPREF3040_RS11955	EG10936	HMPREF3040_RS11955	secA	protein translocase subunit SecA	protein translocation ATPase	GO-TERMS, PRODUCT-SYNONYMS, GENE-SYNONYMS, PRODUCT, GENE-NAME
HMPREF3040_RS11960	EG10626	HMPREF3040_RS11960	mutT	8-oxo-dGTP diphosphatase MutT	8-oxo-dGTP diphosphatase	GO-TERMS, REACTIONS, PRODUCT-SYNONYMS, GENE-SYNONYMS, PRODUCT, GENE-NAME
HMPREF3040_RS11965	EG12314	HMPREF3040_RS11965	yacG			GO-TERMS, PRODUCT-SYNONYMS, GENE-NAME
HMPREF3040_RS11970	EG12313	HMPREF3040_RS11970	zapD	cell division protein ZapD	cell division factor ZapD	GO-TERMS, PRODUCT-SYNONYMS, GENE-SYNONYMS, PRODUCT, GENE-NAME
HMPREF3040_RS11975	EG12312	HMPREF3040_RS11975	coaE			PRODUCT-SYNONYMS, GENE-SYNONYMS, PRODUCT, GENE-NAME
HMPREF3040_RS11980	EG10422	HMPREF3040_RS11980	guaC	guanosine monophosphate reductase	GMP reductase	GO-TERMS, REACTIONS, PRODUCT-SYNONYMS, PRODUCT, GENE-NAME
HMPREF3040_RS12005	EG11546	HMPREF3040_RS12005	nadC	carboxylating nicotinate-nucleotide diphosphorylase	quinolinate phosphoribosyltransferase (decarboxylating)	GO-TERMS, PRODUCT-SYNONYMS, PRODUCT, GENE-NAME
HMPREF3040_RS12010	EG10041	HMPREF3040_RS12010	ampD	1,6-anhydro-N-acetylmuramyl-L-alanine amidase AmpD	1,6-anhydro-N-acetylmuramoyl-L-alanine amidase	GO-TERMS, REACTIONS, PRODUCT-SYNONYMS, PRODUCT, GENE-NAME
HMPREF3040_RS12020	EG10084	HMPREF3040_RS12020	aroP	aromatic amino acid transporter AroP	aromatic amino acid:H+ symporter AroP	GO-TERMS, REACTIONS, PRODUCT-SYNONYMS, GENE-SYNONYMS, PRODUCT, GENE-NAME
HMPREF3040_RS12025	EG11088	HMPREF3040_RS12025	pdhR	pyruvate dehydrogenase complex repressor	DNA-binding transcriptional dual regulator PdhR	GO-TERMS, PRODUCT-SYNONYMS, GENE-SYNONYMS, PRODUCT, GENE-NAME
HMPREF3040_RS12030	EG10024	HMPREF3040_RS12030	aceE			GO-TERMS, REACTIONS, PRODUCT-SYNONYMS, GENE-NAME
HMPREF3040_RS12035	EG10025			pyruvate dehydrogenase complex dihydrolipoyllysine-residue acetyltransferase	pyruvate dehydrogenase, E2 subunit	CPLX-RXNS, GO-TERMS, COMPLEXES, REACTIONS, PRODUCT-SYNONYMS, PRODUCT
HMPREF3040_RS12040	EG10543	HMPREF3040_RS12040	lpd	dihydrolipoyl dehydrogenase	lipoamide dehydrogenase	CPLX-RXNS, GO-TERMS, COMPLEXES, REACTIONS, PRODUCT-SYNONYMS, GENE-SYNONYMS, PRODUCT, GENE-NAME
HMPREF3040_RS12050	EG12316	HMPREF3040_RS12050	acnB	aconitate hydratase B	AcnB	GO-TERMS, REACTIONS, PRODUCT-SYNONYMS, GENE-SYNONYMS, PRODUCT, GENE-NAME
HMPREF3040_RS12060	EG10962	HMPREF3040_RS12060	speD			GO-TERMS, REACTIONS, PRODUCT-SYNONYMS, PRODUCT, GENE-NAME
HMPREF3040_RS12065	EG10963	HMPREF3040_RS12065	speE	polyamine aminopropyltransferase	spermidine synthase	GO-TERMS, REACTIONS, PRODUCT-SYNONYMS, PRODUCT, GENE-NAME
HMPREF3040_RS12075	EG12318	HMPREF3040_RS12075	cueO			GO-TERMS, REACTIONS, PRODUCT-SYNONYMS, GENE-SYNONYMS, GENE-NAME
HMPREF3040_RS12080	EG10369	HMPREF3040_RS12080	gcd	membrane-bound PQQ-dependent dehydrogenase, glucose/quinate/shikimate family	quinoprotein glucose dehydrogenase	GO-TERMS, REACTIONS, PRODUCT-SYNONYMS, PRODUCT, GENE-NAME
HMPREF3040_RS12085	EG20098	HMPREF3040_RS12085	hpt			GO-TERMS, REACTIONS, PRODUCT-SYNONYMS, GENE-NAME
HMPREF3040_RS12090	EG12319	HMPREF3040_RS12090	can	carbonic anhydrase	carbonic anhydrase 2	GO-TERMS, REACTIONS, PRODUCT-SYNONYMS, GENE-SYNONYMS, PRODUCT, GENE-NAME
HMPREF3040_RS12095	EG12320	HMPREF3040_RS12095	yadG	ABC transporter ATPase	putative ABC transporter ATP-binding protein YadG	GO-TERMS, COMPLEXES, PRODUCT-SYNONYMS, PRODUCT, GENE-NAME
HMPREF3040_RS12100	EG12321	HMPREF3040_RS12100	yadH	inner membrane transport permease YadH	putative ABC transporter membrane subunit YadH	GO-TERMS, PRODUCT-SYNONYMS, PRODUCT, GENE-NAME
HMPREF3040_RS12115	EG11747	HMPREF3040_RS12115	panD	aspartate 1-decarboxylase	aspartate 1-decarboxylase proenzyme	GO-TERMS, PRODUCT-SYNONYMS, PRODUCT, GENE-NAME
HMPREF3040_RS12130	EG11746	HMPREF3040_RS12130	panC	pantoate--beta-alanine ligase	pantothenate synthetase	GO-TERMS, REACTIONS, PRODUCT-SYNONYMS, PRODUCT, GENE-NAME
HMPREF3040_RS12135	EG11675	HMPREF3040_RS12135	panB			GO-TERMS, REACTIONS, PRODUCT-SYNONYMS, GENE-NAME
HMPREF3040_RS12140	EG11678	HMPREF3040_RS12140	yadC	fimbrial protein	fimbrial tip-adhesin YadC	GO-TERMS, PRODUCT-SYNONYMS, PRODUCT, GENE-NAME
HMPREF3040_RS12145	EG12325	HMPREF3040_RS12145	yadK	fimbrial protein	putative fimbrial protein YadK	GO-TERMS, PRODUCT-SYNONYMS, PRODUCT, GENE-NAME
HMPREF3040_RS12150	EG12327	HMPREF3040_RS12150	yadM	fimbrial protein StaD	putative fimbrial protein YadM	GO-TERMS, PRODUCT-SYNONYMS, PRODUCT, GENE-NAME
HMPREF3040_RS12155	EG11972	HMPREF3040_RS12155	htrE	outer membrane usher protein	putative fimbrial usher protein HtrE	GO-TERMS, PRODUCT-SYNONYMS, PRODUCT, GENE-NAME
HMPREF3040_RS12160	EG11973	HMPREF3040_RS12160	yadV	fimbrial chaperone	putative fimbrial chaperone YadV	GO-TERMS, PRODUCT-SYNONYMS, GENE-SYNONYMS, PRODUCT, GENE-NAME
HMPREF3040_RS12165	EG12328	HMPREF3040_RS12165	yadN	fimbrial protein	putative fimbrial protein YadN	GO-TERMS, PRODUCT-SYNONYMS, PRODUCT, GENE-NAME
HMPREF3040_RS12170	EG11374	HMPREF3040_RS12170	folK	2-amino-4-hydroxy-6- hydroxymethyldihydropteridine diphosphokinase	2-amino-4-hydroxy-6-hydroxymethyldihydropteridine diphosphokinase	GO-TERMS, REACTIONS, PRODUCT-SYNONYMS, PRODUCT, GENE-NAME
HMPREF3040_RS12175	EG10690	HMPREF3040_RS12175	pcnB	polynucleotide adenylyltransferase PcnB	poly(A) polymerase I	GO-TERMS, REACTIONS, PRODUCT-SYNONYMS, PRODUCT, GENE-NAME
HMPREF3040_RS12180	EG11362	HMPREF3040_RS12180	gluQ	tRNA glutamyl-Q(34) synthetase GluQRS	glutamyl-Q tRNAAsp synthetase	GO-TERMS, REACTIONS, PRODUCT-SYNONYMS, GENE-SYNONYMS, PRODUCT, GENE-NAME
HMPREF3040_RS12185	EG10230	HMPREF3040_RS12185	dksA			GO-TERMS, PRODUCT-SYNONYMS, GENE-SYNONYMS, GENE-NAME
HMPREF3040_RS12190	EG10949	HMPREF3040_RS12190	sfsA	DNA/RNA nuclease SfsA	putative DNA-binding transcriptional regulator of maltose metabolism	GO-TERMS, REACTIONS, PRODUCT-SYNONYMS, GENE-SYNONYMS, PRODUCT, GENE-NAME
HMPREF3040_RS12195	EG12330	HMPREF3040_RS12195	thpR			GO-TERMS, REACTIONS, PRODUCT-SYNONYMS, GENE-SYNONYMS, GENE-NAME
HMPREF3040_RS12205	EG10605	HMPREF3040_RS12205	mrcB	penicillin-binding protein 1B	PBP1Bgamma	GO-TERMS, PRODUCT-SYNONYMS, GENE-SYNONYMS, PRODUCT, GENE-NAME
HMPREF3040_RS12210	EG10302	HMPREF3040_RS12210	fhuA	ferrichrome porin FhuA	ferrichrome outer membrane transporter/phage receptor	CPLX-RXNS, GO-TERMS, COMPLEXES, PRODUCT-SYNONYMS, GENE-SYNONYMS, PRODUCT, GENE-NAME
HMPREF3040_RS12215	EG10304	HMPREF3040_RS12215	fhuC	iron(3+)-hydroxamate import ATP-binding protein FhuC	iron(III) hydroxamate ABC transporter ATP binding subunit	CPLX-RXNS, GO-TERMS, COMPLEXES, REACTIONS, PRODUCT, GENE-NAME
HMPREF3040_RS12220	EG10305	HMPREF3040_RS12220	fhuD	iron-hydroxamate transporter substrate-binding subunit	iron(III) hydroxamate ABC transporter periplasmic binding protein	GO-TERMS, PRODUCT, GENE-NAME
HMPREF3040_RS12225	EG10303	HMPREF3040_RS12225	fhuB	Fe(3+)-hydroxamate ABC transporter permease FhuB	iron(III) hydroxamate ABC transporter membrane subunit	GO-TERMS, REACTIONS, PRODUCT, GENE-NAME
HMPREF3040_RS12230	EG10432	HMPREF3040_RS12230	hemL			GO-TERMS, PRODUCT-SYNONYMS, GENE-SYNONYMS, GENE-NAME
HMPREF3040_RS12235	EG12331	HMPREF3040_RS12235	clcA	ClC family H(+)/Cl(-) exchange transporter	chloride:H+ antiporter ClcA	GO-TERMS, REACTIONS, PRODUCT-SYNONYMS, GENE-SYNONYMS, PRODUCT, GENE-NAME
HMPREF3040_RS12240	EG12332	HMPREF3040_RS12240	erpA			GO-TERMS, PRODUCT-SYNONYMS, GENE-SYNONYMS, GENE-NAME
HMPREF3040_RS12250	EG12334	HMPREF3040_RS12250	btuF	cobalamin-binding protein	vitamin B12 ABC transporter periplasmic binding protein	GO-TERMS, PRODUCT-SYNONYMS, GENE-SYNONYMS, PRODUCT, GENE-NAME
HMPREF3040_RS12255	EG11090	HMPREF3040_RS12255	mtn			GO-TERMS, REACTIONS, PRODUCT-SYNONYMS, GENE-SYNONYMS, GENE-NAME
HMPREF3040_RS12260	EG10225	HMPREF3040_RS12260	dgt	deoxyguanosinetriphosphate triphosphohydrolase	dGTP triphosphohydrolase	GO-TERMS, REACTIONS, PRODUCT-SYNONYMS, GENE-SYNONYMS, PRODUCT, GENE-NAME
HMPREF3040_RS12265	EG10463	HMPREF3040_RS12265	degP			GO-TERMS, PRODUCT-SYNONYMS, GENE-SYNONYMS, GENE-NAME
HMPREF3040_RS12270	EG12335	HMPREF3040_RS12270	cdaR	CdaR family transcriptional regulator	DNA-binding transcriptional activator CdaR	GO-TERMS, PRODUCT-SYNONYMS, GENE-SYNONYMS, PRODUCT, GENE-NAME
HMPREF3040_RS12280	EG10207	HMPREF3040_RS12280	dapD	2,3,4,5-tetrahydropyridine-2,6-dicarboxylate N-succinyltransferase	tetrahydrodipicolinate succinylase	GO-TERMS, REACTIONS, PRODUCT-SYNONYMS, GENE-SYNONYMS, PRODUCT, GENE-NAME
HMPREF3040_RS12285	EG11411	HMPREF3040_RS12285	glnD	bifunctional uridylyltransferase/uridylyl-removing protein	PII uridylyltransferase / uridylyl removing enzyme	GO-TERMS, REACTIONS, PRODUCT-SYNONYMS, GENE-SYNONYMS, PRODUCT, GENE-NAME
HMPREF3040_RS12290	EG10570	HMPREF3040_RS12290	map			GO-TERMS, REACTIONS, PRODUCT-SYNONYMS, GENE-NAME
HMPREF3040_RS12300	EG11033	HMPREF3040_RS12300	tsf	elongation factor Ts	protein chain elongation factor EF-Ts	GO-TERMS, PRODUCT-SYNONYMS, PRODUCT, GENE-NAME
HMPREF3040_RS12305	EG11539	HMPREF3040_RS12305	pyrH			GO-TERMS, PRODUCT-SYNONYMS, GENE-SYNONYMS, GENE-NAME
HMPREF3040_RS12310	EG10335	HMPREF3040_RS12310	frr			GO-TERMS, PRODUCT-SYNONYMS, GENE-SYNONYMS, GENE-NAME
HMPREF3040_RS12315	EG12715	HMPREF3040_RS12315	dxr	1-deoxy-D-xylulose-5-phosphate reductoisomerase	1-deoxy-D-xylulose 5-phosphate reductoisomerase	GO-TERMS, REACTIONS, PRODUCT-SYNONYMS, GENE-SYNONYMS, PRODUCT, GENE-NAME
HMPREF3040_RS12320	G6092	HMPREF3040_RS12320	uppS	ditrans,polycis-undecaprenyl-diphosphate synthase ((2E,6E)-farnesyl-diphosphate specific)	ditrans,polycis-undecaprenyl-diphosphate synthase [(2E,6E)-farnesyl-diphosphate specific]	GO-TERMS, REACTIONS, PRODUCT-SYNONYMS, GENE-SYNONYMS, PRODUCT, GENE-NAME
HMPREF3040_RS12325	EG10139	HMPREF3040_RS12325	cdsA	phosphatidate cytidylyltransferase	CDP-diglyceride synthetase	GO-TERMS, REACTIONS, PRODUCT-SYNONYMS, GENE-SYNONYMS, PRODUCT, GENE-NAME
HMPREF3040_RS12330	EG12436	HMPREF3040_RS12330	rseP	zinc metallopeptidase RseP	intramembrane zinc metalloprotease RseP	GO-TERMS, REACTIONS, PRODUCT-SYNONYMS, GENE-SYNONYMS, PRODUCT, GENE-NAME
HMPREF3040_RS12335	G6093	HMPREF3040_RS12335	bamA			GO-TERMS, PRODUCT-SYNONYMS, GENE-SYNONYMS, GENE-NAME
HMPREF3040_RS12340	EG10455	HMPREF3040_RS12340	skp	chaperone protein Skp	periplasmic chaperone Skp	GO-TERMS, PRODUCT-SYNONYMS, GENE-SYNONYMS, PRODUCT, GENE-NAME
HMPREF3040_RS12345	EG10316					GO-TERMS, REACTIONS, PRODUCT-SYNONYMS, GENE-SYNONYMS, PRODUCT
HMPREF3040_RS12350	EG11284	HMPREF3040_RS12350	fabZ	beta-hydroxyacyl-ACP dehydratase	3-hydroxy-acyl-[acyl-carrier-protein] dehydratase	GO-TERMS, REACTIONS, PRODUCT-SYNONYMS, GENE-SYNONYMS, PRODUCT, GENE-NAME
HMPREF3040_RS12355	EG10545	HMPREF3040_RS12355	lpxA	acyl-[acyl-carrier-protein]--UDP-N- acetylglucosamine O-acyltransferase	acyl-[acyl-carrier-protein]--UDP-N-acetylglucosamine O-acyltransferase	GO-TERMS, REACTIONS, PRODUCT-SYNONYMS, PRODUCT, GENE-NAME
HMPREF3040_RS12360	EG10546	HMPREF3040_RS12360	lpxB	lipid-A-disaccharide synthase	lipid A disaccharide synthase	GO-TERMS, REACTIONS, PRODUCT-SYNONYMS, GENE-SYNONYMS, PRODUCT, GENE-NAME
HMPREF3040_RS12365	EG10861	HMPREF3040_RS12365	rnhB	ribonuclease HII	RNase HII	GO-TERMS, REACTIONS, PRODUCT-SYNONYMS, PRODUCT, GENE-NAME
HMPREF3040_RS12370	EG10238	HMPREF3040_RS12370	dnaE			GO-TERMS, REACTIONS, PRODUCT-SYNONYMS, GENE-SYNONYMS, PRODUCT, GENE-NAME
HMPREF3040_RS12375	EG11647	HMPREF3040_RS12375	accA	acetyl-CoA carboxylase carboxyl transferase subunit alpha	acetyl-CoA carboxyltransferase subunit alpha	CPLX-RXNS, GO-TERMS, COMPLEXES, REACTIONS, PRODUCT-SYNONYMS, PRODUCT, GENE-NAME
HMPREF3040_RS12380	G6094	HMPREF3040_RS12380	ldcC	lysine decarboxylase CadA	lysine decarboxylase 2	GO-TERMS, REACTIONS, PRODUCT-SYNONYMS, GENE-SYNONYMS, PRODUCT, GENE-NAME
HMPREF3040_RS12390	G6096	HMPREF3040_RS12390	tilS	tRNA(Ile)-lysidine synthetase	tRNAIle-lysidine synthetase	GO-TERMS, REACTIONS, PRODUCT-SYNONYMS, GENE-SYNONYMS, PRODUCT, GENE-NAME
HMPREF3040_RS12395	G6097	HMPREF3040_RS12395	rof	Rho-binding antiterminator	modulator of Rho-dependent transcription termination	GO-TERMS, PRODUCT-SYNONYMS, GENE-SYNONYMS, PRODUCT, GENE-NAME
HMPREF3040_RS12410	EG12354	HMPREF3040_RS12410	arfB	aminoacyl-tRNA hydrolase	peptidyl-tRNA hydrolase, ribosome rescue factor	GO-TERMS, REACTIONS, PRODUCT-SYNONYMS, GENE-SYNONYMS, PRODUCT, GENE-NAME
HMPREF3040_RS12415	EG12137	HMPREF3040_RS12415	nlpE	copper homeostasis/adhesion lipoprotein NlpE	sensor lipoprotein NlpE	GO-TERMS, PRODUCT-SYNONYMS, GENE-SYNONYMS, PRODUCT, GENE-NAME
HMPREF3040_RS12425	EG10770	HMPREF3040_RS12425	proS			GO-TERMS, REACTIONS, PRODUCT-SYNONYMS, GENE-SYNONYMS, PRODUCT, GENE-NAME
HMPREF3040_RS12430	EG11503	HMPREF3040_RS12430	trmO	tRNA (N6-threonylcarbamoyladenosine(37)-N6)-methyltransferase TrmO	tRNA m6t6A37 methyltransferase	GO-TERMS, REACTIONS, PRODUCT-SYNONYMS, GENE-SYNONYMS, PRODUCT, GENE-NAME
HMPREF3040_RS12435	EG11502	HMPREF3040_RS12435	rcsF	Rcs stress response system protein RcsF	sensor lipoprotein RcsF	GO-TERMS, PRODUCT-SYNONYMS, PRODUCT, GENE-NAME
HMPREF3040_RS12440	EG11504			methionine ABC transporter substrate-binding protein MetQ	L-methionine/D-methionine ABC transporter membrane anchored binding protein	CPLX-RXNS, GO-TERMS, COMPLEXES, PRODUCT-SYNONYMS, GENE-SYNONYMS, PRODUCT
HMPREF3040_RS12445	EG11737	HMPREF3040_RS12445	metI	methionine ABC transporter	L-methionine/D-methionine ABC transporter membrane subunit	GO-TERMS, PRODUCT-SYNONYMS, GENE-SYNONYMS, PRODUCT, GENE-NAME
HMPREF3040_RS12450	EG11621	HMPREF3040_RS12450	metN	methionine import ATP-binding protein MetN	L-methionine/D-methionine ABC transporter ATP binding subunit	GO-TERMS, PRODUCT-SYNONYMS, GENE-SYNONYMS, PRODUCT, GENE-NAME
HMPREF3040_RS12455	EG11736	HMPREF3040_RS12455	gmhB	D-glycero-beta-D-manno-heptose 1,7-bisphosphate 7-phosphatase	D-glycero-beta-D-manno-heptose-1,7-bisphosphate 7-phosphatase	GO-TERMS, REACTIONS, PRODUCT-SYNONYMS, GENE-SYNONYMS, PRODUCT, GENE-NAME
HMPREF3040_RS12500	EG10113	HMPREF3040_RS12500	bfr			GO-TERMS, REACTIONS, PRODUCT-SYNONYMS, GENE-NAME
HMPREF3040_RS12620	EG10766	HMPREF3040_RS12620	secY	protein translocase subunit SecY	Sec translocon subunit SecY	GO-TERMS, COMPLEXES, PRODUCT-SYNONYMS, GENE-SYNONYMS, PRODUCT, GENE-NAME
HMPREF3040_RS12660	EG11969	HMPREF3040_RS12660	zntR	heavy metal-responsive transcriptional regulator	DNA-binding transcriptional activator ZntR	GO-TERMS, PRODUCT-SYNONYMS, GENE-SYNONYMS, PRODUCT, GENE-NAME
HMPREF3040_RS12665	G0-10465	HMPREF3040_RS12665	arfA	ribosome alternative rescue factor ArfA	alternative ribosome-rescue factor A	GO-TERMS, PRODUCT-SYNONYMS, GENE-SYNONYMS, PRODUCT, GENE-NAME
HMPREF3040_RS12670	EG11180	HMPREF3040_RS12670	mscL	large conductance mechanosensitive channel protein MscL	large conductance mechanosensitive channel	GO-TERMS, REACTIONS, PRODUCT-SYNONYMS, GENE-SYNONYMS, PRODUCT, GENE-NAME
HMPREF3040_RS12675	EG11019	HMPREF3040_RS12675	trkA	trk system potassium uptake protein trkA	NAD-binding component of Trk potassium transporters	GO-TERMS, PRODUCT-SYNONYMS, PRODUCT, GENE-NAME
HMPREF3040_RS12680	EG12163	HMPREF3040_RS12680	rsmB			GO-TERMS, REACTIONS, PRODUCT-SYNONYMS, GENE-SYNONYMS, PRODUCT, GENE-NAME
HMPREF3040_RS12685	EG11268	HMPREF3040_RS12685	fmt	methionyl-tRNA formyltransferase	10-formyltetrahydrofolate:L-methionyl-tRNAfMet N-formyltransferase	GO-TERMS, REACTIONS, PRODUCT-SYNONYMS, GENE-SYNONYMS, PRODUCT, GENE-NAME
HMPREF3040_RS12690	EG11440	HMPREF3040_RS12690	def			GO-TERMS, REACTIONS, PRODUCT-SYNONYMS, GENE-SYNONYMS, GENE-NAME
HMPREF3040_RS12710	G7698	HMPREF3040_RS12710	tsaC	L-threonylcarbamoyladenylate synthase type 1 TsaC	threonylcarbamoyl-AMP synthase	GO-TERMS, REACTIONS, PRODUCT-SYNONYMS, GENE-SYNONYMS, PRODUCT, GENE-NAME
HMPREF3040_RS12715	EG10077	HMPREF3040_RS12715	aroE			GO-TERMS, REACTIONS, PRODUCT-SYNONYMS, PRODUCT, GENE-NAME
HMPREF3040_RS12730	EG10975	HMPREF3040_RS12730	srmB			GO-TERMS, PRODUCT-SYNONYMS, GENE-SYNONYMS, GENE-NAME
HMPREF3040_RS12735	EG11538	HMPREF3040_RS12735	yfiC	tRNA (adenosine(37)-N6)-methyltransferase TrmM	tRNA m6A37 methyltransferase	GO-TERMS, REACTIONS, PRODUCT-SYNONYMS, GENE-SYNONYMS, PRODUCT, GENE-NAME
HMPREF3040_RS12740	EG10631	HMPREF3040_RS12740	nadB			GO-TERMS, PRODUCT-SYNONYMS, GENE-SYNONYMS, GENE-NAME
HMPREF3040_RS12750	EG11897	HMPREF3040_RS12750	rpoE	ECF RNA polymerase sigma-E factor	RNA polymerase sigma E factor	GO-TERMS, COMPLEXES, PRODUCT-SYNONYMS, GENE-SYNONYMS, PRODUCT, GENE-NAME
HMPREF3040_RS12755	EG12341	HMPREF3040_RS12755	rseA			GO-TERMS, PRODUCT-SYNONYMS, GENE-SYNONYMS, GENE-NAME
HMPREF3040_RS12760	G7348	HMPREF3040_RS12760	rseB	sigma-E factor regulatory protein RseB	anti-sigma factor stabilizing protein RseB	GO-TERMS, PRODUCT-SYNONYMS, PRODUCT, GENE-NAME
HMPREF3040_RS12765	G7347	HMPREF3040_RS12765	rseC	SoxR reducing system protein RseC	protein RseC	GO-TERMS, PRODUCT-SYNONYMS, PRODUCT, GENE-NAME
HMPREF3040_RS12770	EG10529	HMPREF3040_RS12770	lepA	elongation factor 4	30S ribosomal subunit biogenesis factor LepA	GO-TERMS, REACTIONS, PRODUCT-SYNONYMS, PRODUCT, GENE-NAME
HMPREF3040_RS12775	EG10530	HMPREF3040_RS12775	lepB	S26 family signal peptidase	signal peptidase I	GO-TERMS, REACTIONS, PRODUCT-SYNONYMS, GENE-SYNONYMS, PRODUCT, GENE-NAME
HMPREF3040_RS12780	EG10857	HMPREF3040_RS12780	rnc	ribonuclease 3	RNase III	GO-TERMS, REACTIONS, PRODUCT-SYNONYMS, GENE-SYNONYMS, PRODUCT, GENE-NAME
HMPREF3040_RS12785	EG10270	HMPREF3040_RS12785	era	GTPase Era	30S ribosomal subunit maturation GTPase Era	GO-TERMS, REACTIONS, PRODUCT-SYNONYMS, GENE-SYNONYMS, PRODUCT, GENE-NAME
HMPREF3040_RS12790	EG10832	HMPREF3040_RS12790	recO			CPLX-RXNS, GO-TERMS, COMPLEXES, PRODUCT-SYNONYMS, GENE-NAME
HMPREF3040_RS12795	EG10693	HMPREF3040_RS12795	pdxJ			GO-TERMS, PRODUCT-SYNONYMS, GENE-NAME
HMPREF3040_RS12800	EG10247			holo-ACP synthase	holo-[acyl-carrier-protein] synthase	GO-TERMS, REACTIONS, PRODUCT-SYNONYMS, GENE-SYNONYMS, PRODUCT
HMPREF3040_RS12815	G0-10634	HMPREF3040_RS12815	shoB	small toxic protein ShoB	toxic peptide ShoB	GO-TERMS, PRODUCT-SYNONYMS, GENE-SYNONYMS, PRODUCT, GENE-NAME
HMPREF3040_RS12830	EG11371	HMPREF3040_RS12830	pgpC			GO-TERMS, REACTIONS, PRODUCT-SYNONYMS, GENE-SYNONYMS, GENE-NAME
HMPREF3040_RS12835	EG11372	HMPREF3040_RS12835	tadA	tRNA adenosine(34) deaminase TadA	tRNA adenosine34 deaminase	GO-TERMS, REACTIONS, PRODUCT-SYNONYMS, GENE-SYNONYMS, PRODUCT, GENE-NAME
HMPREF3040_RS12840	EG11373	HMPREF3040_RS12840	mltF	lytic transglycosylase F	membrane-bound lytic murein transglycosylase F	GO-TERMS, REACTIONS, PRODUCT-SYNONYMS, GENE-SYNONYMS, PRODUCT, GENE-NAME
HMPREF3040_RS12845	EG10797	HMPREF3040_RS12845	purL	phosphoribosylformylglycinamidine synthase	phosphoribosylformylglycinamide synthetase	GO-TERMS, REACTIONS, PRODUCT-SYNONYMS, GENE-SYNONYMS, PRODUCT, GENE-NAME
HMPREF3040_RS12850	G7345	HMPREF3040_RS12850	glrK	two-component sensor histidine kinase	histidine kinase GlrK	GO-TERMS, REACTIONS, PRODUCT-SYNONYMS, GENE-SYNONYMS, PRODUCT, GENE-NAME
HMPREF3040_RS12855	EG12139	HMPREF3040_RS12855	qseG	two-component system QseEF-associated lipoprotein QseG	outer membrane lipoprotein QseG	GO-TERMS, PRODUCT-SYNONYMS, GENE-SYNONYMS, PRODUCT, GENE-NAME
HMPREF3040_RS12860	EG11285	HMPREF3040_RS12860	glrR	transcriptional regulator	DNA-binding transcriptional activator GlrR	GO-TERMS, PRODUCT-SYNONYMS, GENE-SYNONYMS, PRODUCT, GENE-NAME
HMPREF3040_RS12865	EG10384	HMPREF3040_RS12865	glnB	nitrogen regulatory protein P-II 1	nitrogen regulatory protein PII-1	GO-TERMS, PRODUCT-SYNONYMS, PRODUCT, GENE-NAME
HMPREF3040_RS12870	EG10456	HMPREF3040_RS12870	hmp	NO-inducible flavohemoprotein	nitric oxide dioxygenase	GO-TERMS, REACTIONS, PRODUCT-SYNONYMS, GENE-SYNONYMS, PRODUCT, GENE-NAME
HMPREF3040_RS12880	EG10408	HMPREF3040_RS12880	glyA			GO-TERMS, REACTIONS, PRODUCT-SYNONYMS, GENE-NAME
HMPREF3040_RS12925	G7336	HMPREF3040_RS12925	hcaD	3-phenylpropionate/cinnamic acid dioxygenase ferredoxin--NAD+ reductase component	putative 3-phenylpropionate/cinnamate dioxygenase ferredoxin reductase subunit	GO-TERMS, PRODUCT-SYNONYMS, GENE-SYNONYMS, PRODUCT, GENE-NAME
HMPREF3040_RS12930	G7335	HMPREF3040_RS12930	hcaB	3-phenylpropionate-dihydrodiol/cinnamic acid-dihydrodiol dehydrogenase	2,3-dihydroxy-2,3-dihydrophenylpropionate dehydrogenase	GO-TERMS, PRODUCT-SYNONYMS, GENE-SYNONYMS, PRODUCT, GENE-NAME
HMPREF3040_RS12935	G7334	HMPREF3040_RS12935	hcaC	3-phenylpropionate/cinnamic acid dioxygenase ferredoxin subunit	putative 3-phenylpropionate/cinnamate dioxygenase ferredoxin subunit	GO-TERMS, PRODUCT-SYNONYMS, GENE-SYNONYMS, PRODUCT, GENE-NAME
HMPREF3040_RS12940	M015	HMPREF3040_RS12940	hcaF	3-phenylpropionate/cinnamic acid dioxygenase subunit beta	putative 3-phenylpropionate/cinnamate dioxygenase subunit beta	GO-TERMS, PRODUCT-SYNONYMS, GENE-SYNONYMS, PRODUCT, GENE-NAME
HMPREF3040_RS12945	M009	HMPREF3040_RS12945	hcaE	3-phenylpropionate/cinnamic acid dioxygenase subunit alpha	putative 3-phenylpropionate/cinnamate dioxygenase subunit alpha	CPLX-RXNS, GO-TERMS, COMPLEXES, PRODUCT-SYNONYMS, GENE-SYNONYMS, PRODUCT, GENE-NAME
HMPREF3040_RS12950	G7331	HMPREF3040_RS12950	hcaR	LysR family transcriptional regulator	DNA-binding transcriptional dual regulator HcaR	GO-TERMS, PRODUCT-SYNONYMS, GENE-SYNONYMS, PRODUCT, GENE-NAME
HMPREF3040_RS12970	EG10983	HMPREF3040_RS12970	suhB	inositol monophosphatase	inositol-phosphate phosphatase	GO-TERMS, REACTIONS, PRODUCT-SYNONYMS, GENE-SYNONYMS, PRODUCT, GENE-NAME
HMPREF3040_RS12975	G7327	HMPREF3040_RS12975	trmJ	tRNA (cytosine(32)/uridine(32)-2'-O)-methyltransferase TrmJ	tRNA Cm32/Um32 methyltransferase	GO-TERMS, REACTIONS, PRODUCT-SYNONYMS, GENE-SYNONYMS, PRODUCT, GENE-NAME
HMPREF3040_RS12980	G7326	HMPREF3040_RS12980	iscR	Fe-S cluster assembly transcriptional regulator IscR	DNA-binding transcriptional dual regulator IscR	GO-TERMS, PRODUCT-SYNONYMS, GENE-SYNONYMS, PRODUCT, GENE-NAME
HMPREF3040_RS12985	G7325	HMPREF3040_RS12985	iscS	IscS subfamily cysteine desulfurase	cysteine desulfurase	GO-TERMS, REACTIONS, PRODUCT-SYNONYMS, GENE-SYNONYMS, PRODUCT, GENE-NAME
HMPREF3040_RS12990	G7324	HMPREF3040_RS12990	iscU	iron-sulfur cluster scaffold-like protein	scaffold protein for iron-sulfur cluster assembly	GO-TERMS, REACTIONS, PRODUCT-SYNONYMS, GENE-SYNONYMS, PRODUCT, GENE-NAME
HMPREF3040_RS12995	EG12132	HMPREF3040_RS12995	iscA	iron-sulfur cluster assembly accessory protein	iron-sulfur cluster insertion protein IscA	GO-TERMS, PRODUCT-SYNONYMS, GENE-SYNONYMS, PRODUCT, GENE-NAME
HMPREF3040_RS13000	EG12131			co-chaperone protein HscB	[Fe-S] cluster biosynthesis co-chaperone HscB	GO-TERMS, PRODUCT-SYNONYMS, GENE-SYNONYMS, PRODUCT
HMPREF3040_RS13005	EG12130	HMPREF3040_RS13005	hscA	molecular chaperone HscA	iron-sulfur cluster biosynthesis chaperone HscA	GO-TERMS, REACTIONS, PRODUCT-SYNONYMS, GENE-SYNONYMS, PRODUCT, GENE-NAME
HMPREF3040_RS13010	EG11328	HMPREF3040_RS13010	fdx	ISC system 2Fe-2S type ferredoxin	reduced ferredoxin	GO-TERMS, PRODUCT-SYNONYMS, PRODUCT, GENE-NAME
HMPREF3040_RS13015	EG12311	HMPREF3040_RS13015	iscX	Fe-S assembly protein IscX	accessory iron-sulfur cluster assembly protein IscX	GO-TERMS, PRODUCT-SYNONYMS, GENE-SYNONYMS, PRODUCT, GENE-NAME
HMPREF3040_RS13020	EG12310	HMPREF3040_RS13020	pepB	peptidase B	aminopeptidase B	GO-TERMS, REACTIONS, PRODUCT-SYNONYMS, GENE-SYNONYMS, PRODUCT, GENE-NAME
HMPREF3040_RS13025	EG11601	HMPREF3040_RS13025	sseB	enhanced serine sensitivity protein SseB	protein SseB	PRODUCT-SYNONYMS, PRODUCT, GENE-NAME
HMPREF3040_RS13030	EG11600	HMPREF3040_RS13030	sseA	sulfurtransferase	3-mercaptopyruvate sulfurtransferase	GO-TERMS, REACTIONS, PRODUCT-SYNONYMS, GENE-SYNONYMS, PRODUCT, GENE-NAME
HMPREF3040_RS13035	G7323	HMPREF3040_RS13035	yfhM	alpha-2-macroglobulin family protein	alpha2-macroglobulin	GO-TERMS, PRODUCT-SYNONYMS, PRODUCT, GENE-NAME
HMPREF3040_RS13040	G7322	HMPREF3040_RS13040	pbpC	penicillin-binding protein 1C	peptidoglycan glycosyltransferase PbpC	GO-TERMS, REACTIONS, PRODUCT-SYNONYMS, GENE-SYNONYMS, PRODUCT, GENE-NAME
HMPREF3040_RS13045	EG10650	HMPREF3040_RS13045	ndk	nucleoside-diphosphate kinase	nucleoside diphosphate kinase	GO-TERMS, REACTIONS, PRODUCT-SYNONYMS, PRODUCT, GENE-NAME
HMPREF3040_RS13050	EG12401	HMPREF3040_RS13050	rlmN	bifunctional tRNA (adenosine(37)-C2)-methyltransferase TrmG/ribosomal RNA large subunit methyltransferase RlmN	23S rRNA m2A2503 methyltransferase/tRNA m2A37 methyltransferase	GO-TERMS, REACTIONS, PRODUCT-SYNONYMS, GENE-SYNONYMS, PRODUCT, GENE-NAME
HMPREF3040_RS13055	EG10015	HMPREF3040_RS13055	rodZ			GO-TERMS, PRODUCT-SYNONYMS, GENE-SYNONYMS, GENE-NAME
HMPREF3040_RS13060	EG10370	HMPREF3040_RS13060	ispG	4-hydroxy-3-methylbut-2-en-1-yl diphosphate synthase (flavodoxin)	(E)-4-hydroxy-3-methylbut-2-enyl-diphosphate synthase (flavodoxin)	GO-TERMS, REACTIONS, PRODUCT-SYNONYMS, GENE-SYNONYMS, PRODUCT, GENE-NAME
HMPREF3040_RS13065	EG10453	HMPREF3040_RS13065	hisS			GO-TERMS, REACTIONS, PRODUCT-SYNONYMS, PRODUCT, GENE-NAME
HMPREF3040_RS13070	G7321	HMPREF3040_RS13070	yfgM			GO-TERMS, PRODUCT-SYNONYMS, GENE-NAME
HMPREF3040_RS13075	G7320	HMPREF3040_RS13075	bamB			GO-TERMS, PRODUCT-SYNONYMS, GENE-SYNONYMS, GENE-NAME
HMPREF3040_RS13080	G7319	HMPREF3040_RS13080	der	ribosome biogenesis GTPase Der	50S ribosomal subunit stability factor	GO-TERMS, REACTIONS, PRODUCT-SYNONYMS, GENE-SYNONYMS, PRODUCT, GENE-NAME
HMPREF3040_RS13105	EG11072	HMPREF3040_RS13105	xseA	exodeoxyribonuclease 7 large subunit	exodeoxyribonuclease VII subunit XseA	CPLX-RXNS, GO-TERMS, COMPLEXES, PRODUCT-SYNONYMS, GENE-SYNONYMS, PRODUCT, GENE-NAME
HMPREF3040_RS13110	EG10421	HMPREF3040_RS13110	guaB	IMP dehydrogenase	inosine 5'-monophosphate dehydrogenase	GO-TERMS, REACTIONS, PRODUCT-SYNONYMS, GENE-SYNONYMS, PRODUCT, GENE-NAME
HMPREF3040_RS13115	EG10420	HMPREF3040_RS13115	guaA	GMP synthase (glutamine-hydrolyzing)	GMP synthetase	GO-TERMS, REACTIONS, PRODUCT-SYNONYMS, PRODUCT, GENE-NAME
HMPREF3040_RS13130	G7285	HMPREF3040_RS13130	eutE	aldehyde dehydrogenase EutE	acetaldehyde dehydrogenase (acetylating) EutE	GO-TERMS, PRODUCT-SYNONYMS, GENE-SYNONYMS, PRODUCT, GENE-NAME
HMPREF3040_RS13145	G7288	HMPREF3040_RS13145	eutD	phosphate acetyltransferase	phosphate acetyltransferase EutD	GO-TERMS, PRODUCT-SYNONYMS, GENE-SYNONYMS, PRODUCT, GENE-NAME
HMPREF3040_RS13170	G7293	HMPREF3040_RS13170	maeB	NADP-dependent oxaloacetate-decarboxylating malate dehydrogenase	NADP+-dependent malate dehydrogenase	GO-TERMS, REACTIONS, PRODUCT-SYNONYMS, GENE-SYNONYMS, PRODUCT, GENE-NAME
HMPREF3040_RS13180	EG12100	HMPREF3040_RS13180	tktB	transketolase	transketolase 2	GO-TERMS, PRODUCT-SYNONYMS, PRODUCT, GENE-NAME
HMPREF3040_RS13190	EG12410	HMPREF3040_RS13190	nudK	GDP-mannose pyrophosphatase NudK	GDP-mannose hydrolase	GO-TERMS, REACTIONS, PRODUCT-SYNONYMS, GENE-SYNONYMS, PRODUCT, GENE-NAME
HMPREF3040_RS13195	EG12409	HMPREF3040_RS13195	aegA	oxidoreductase FeS-binding subunit	putative oxidoreductase AegA	GO-TERMS, PRODUCT-SYNONYMS, GENE-SYNONYMS, PRODUCT, GENE-NAME
HMPREF3040_RS13200	EG11460	HMPREF3040_RS13200	narQ	nitrate/nitrite two-component system sensor histidine kinase NarQ	sensory histidine kinase NarQ	GO-TERMS, PRODUCT-SYNONYMS, PRODUCT, GENE-NAME
HMPREF3040_RS13205	EG10014	HMPREF3040_RS13205	acrD	multidrug efflux RND transporter permease subunit	multidrug efflux pump RND permease AcrD	GO-TERMS, PRODUCT-SYNONYMS, GENE-SYNONYMS, PRODUCT, GENE-NAME
HMPREF3040_RS13220	EG10208	HMPREF3040_RS13220	dapE			GO-TERMS, PRODUCT-SYNONYMS, GENE-SYNONYMS, GENE-NAME
HMPREF3040_RS13230	G7296	HMPREF3040_RS13230	ypfH	esterase	esterase YpfH	GO-TERMS, PRODUCT-SYNONYMS, PRODUCT, GENE-NAME
HMPREF3040_RS13235	G7297	HMPREF3040_RS13235	tmcA	tRNA(Met) cytidine acetyltransferase	tRNAMet cytidine acetyltransferase	REACTIONS, PRODUCT-SYNONYMS, GENE-SYNONYMS, PRODUCT, GENE-NAME
HMPREF3040_RS13245	EG10791	HMPREF3040_RS13245	purC	phosphoribosylaminoimidazolesuccinocarboxamide synthase	phosphoribosylaminoimidazole-succinocarboxamide synthase	GO-TERMS, REACTIONS, PRODUCT-SYNONYMS, GENE-SYNONYMS, PRODUCT, GENE-NAME
HMPREF3040_RS13255	EG10658	HMPREF3040_RS13255	bamC			GO-TERMS, PRODUCT-SYNONYMS, GENE-SYNONYMS, GENE-NAME
HMPREF3040_RS13260	EG10205	HMPREF3040_RS13260	dapA			GO-TERMS, PRODUCT-SYNONYMS, GENE-NAME
HMPREF3040_RS13265	EG11149	HMPREF3040_RS13265	gcvR	glycine cleavage system transcriptional repressor	putative transcriptional regulator GcvR	GO-TERMS, PRODUCT-SYNONYMS, GENE-SYNONYMS, PRODUCT, GENE-NAME
HMPREF3040_RS13270	EG10108	HMPREF3040_RS13270	bcp	peroxiredoxin	thiol peroxidase	GO-TERMS, REACTIONS, PRODUCT-SYNONYMS, PRODUCT, GENE-NAME
HMPREF3040_RS13325	G7308	HMPREF3040_RS13325	hyfR	hydrogenase	DNA-binding transcriptional activator HyfR	GO-TERMS, PRODUCT-SYNONYMS, PRODUCT, GENE-NAME
HMPREF3040_RS13330	G7309	HMPREF3040_RS13330	focB	formate transporter	formate channel FocB	GO-TERMS, PRODUCT-SYNONYMS, PRODUCT, GENE-NAME
HMPREF3040_RS13340	G7311	HMPREF3040_RS13340	bepA			GO-TERMS, REACTIONS, PRODUCT-SYNONYMS, GENE-SYNONYMS, PRODUCT, GENE-NAME
HMPREF3040_RS13350	G7313	HMPREF3040_RS13350	hda	DnaA inactivator Hda	inibitor of reinitiation of DNA replication	GO-TERMS, PRODUCT-SYNONYMS, GENE-SYNONYMS, PRODUCT, GENE-NAME
HMPREF3040_RS13355	EG12129	HMPREF3040_RS13355	uraA	uracil/xanthine transporter	uracil:H+ symporter UraA	GO-TERMS, REACTIONS, PRODUCT-SYNONYMS, PRODUCT, GENE-NAME
HMPREF3040_RS13360	EG11332	HMPREF3040_RS13360	upp			GO-TERMS, PRODUCT-SYNONYMS, GENE-SYNONYMS, GENE-NAME
HMPREF3040_RS13365	EG10798	HMPREF3040_RS13365	purM	phosphoribosylformylglycinamidine cyclo-ligase	phosphoribosylformylglycinamide cyclo-ligase	GO-TERMS, REACTIONS, PRODUCT-SYNONYMS, GENE-SYNONYMS, PRODUCT, GENE-NAME
HMPREF3040_RS13370	EG10799	HMPREF3040_RS13370	purN	phosphoribosylglycinamide formyltransferase	phosphoribosylglycinamide formyltransferase 1	GO-TERMS, REACTIONS, PRODUCT-SYNONYMS, GENE-SYNONYMS, PRODUCT, GENE-NAME
HMPREF3040_RS13375	EG11510	HMPREF3040_RS13375	ppk			GO-TERMS, PRODUCT-SYNONYMS, GENE-NAME
HMPREF3040_RS13380	EG11403	HMPREF3040_RS13380	ppx			GO-TERMS, PRODUCT-SYNONYMS, GENE-NAME
HMPREF3040_RS13385	G7314	HMPREF3040_RS13385	pdeF	sensor domain-containing phosphodiesterase	cyclic di-GMP phosphodiesterase PdeF	GO-TERMS, REACTIONS, PRODUCT-SYNONYMS, GENE-SYNONYMS, PRODUCT, GENE-NAME
HMPREF3040_RS13405	G7317	HMPREF3040_RS13405	yfgI	hypothetical protein	nalidixic acid resistance protein YfgI	GO-TERMS, PRODUCT-SYNONYMS, PRODUCT, GENE-NAME
HMPREF3040_RS13425	EG10528			maltoporin	maltose outer membrane channel / phage lambda receptor protein	GO-TERMS, REACTIONS, PRODUCT-SYNONYMS, GENE-SYNONYMS, PRODUCT
HMPREF3040_RS13430	EG10558	HMPREF3040_RS13430	malK	maltose/maltodextrin import ATP-binding protein MalK	maltose ABC transporter ATP binding subunit	CPLX-RXNS, GO-TERMS, COMPLEXES, PRODUCT-SYNONYMS, GENE-SYNONYMS, PRODUCT, GENE-NAME
HMPREF3040_RS13440	EG10554	HMPREF3040_RS13440	malE	maltose/maltodextrin ABC transporter substrate-binding protein MalE	maltose ABC transporter periplasmic binding protein	GO-TERMS, PRODUCT-SYNONYMS, PRODUCT, GENE-NAME
HMPREF3040_RS13445	EG10555	HMPREF3040_RS13445	malF	maltose ABC transporter permease MalF	maltose ABC transporter membrane subunit MalF	GO-TERMS, REACTIONS, PRODUCT, GENE-NAME
HMPREF3040_RS13450	EG10556			maltose transporter permease	maltose ABC transporter membrane subunit MalG	GO-TERMS, REACTIONS, PRODUCT-SYNONYMS, PRODUCT
HMPREF3040_RS13470	EG11926	HMPREF3040_RS13470	yjbH	membrane protein	YjbH family protein	GO-TERMS, PRODUCT-SYNONYMS, PRODUCT, GENE-NAME
HMPREF3040_RS13475	EG11925	HMPREF3040_RS13475	yjbG	hypothetical protein	capsule biosynthesis GfcC family protein YjbG	GO-TERMS, PRODUCT-SYNONYMS, PRODUCT, GENE-NAME
HMPREF3040_RS13480	EG11924	HMPREF3040_RS13480	yjbF	hypothetical protein	lipoprotein YjbF	GO-TERMS, PRODUCT-SYNONYMS, PRODUCT, GENE-NAME
HMPREF3040_RS13485	EG11923	HMPREF3040_RS13485	yjbE	polysaccharide production threonine-rich protein	uncharacterized protein YjbE	GO-TERMS, PRODUCT-SYNONYMS, PRODUCT, GENE-NAME
HMPREF3040_RS13490	EG10702	HMPREF3040_RS13490	pgi			GO-TERMS, PRODUCT-SYNONYMS, GENE-NAME
HMPREF3040_RS13495	EG10550	HMPREF3040_RS13495	lysC	lysine-sensitive aspartokinase 3	aspartate kinase III	GO-TERMS, REACTIONS, PRODUCT-SYNONYMS, GENE-SYNONYMS, PRODUCT, GENE-NAME
HMPREF3040_RS13505	EG11921	HMPREF3040_RS13505	rluF	23S rRNA pseudouridine(2604) synthase RluF	23S rRNA pseudouridine2604 and tRNATyr pseudouridine35 synthase	GO-TERMS, REACTIONS, PRODUCT-SYNONYMS, GENE-SYNONYMS, PRODUCT, GENE-NAME
HMPREF3040_RS13550	EG11920	HMPREF3040_RS13550	pepE			GO-TERMS, REACTIONS, PRODUCT-SYNONYMS, GENE-NAME
HMPREF3040_RS13555	EG11919	HMPREF3040_RS13555	yjbB	Na/Pi cotransporter family protein	putative inorganic phosphate export protein YjbB	GO-TERMS, REACTIONS, PRODUCT-SYNONYMS, PRODUCT, GENE-NAME
HMPREF3040_RS13560	EG10587	HMPREF3040_RS13560	metH	methionine synthase	cobalamin-dependent methionine synthase	GO-TERMS, REACTIONS, PRODUCT-SYNONYMS, PRODUCT, GENE-NAME
HMPREF3040_RS13565	EG10491	HMPREF3040_RS13565	iclR	IclR family transcriptional regulator	DNA-binding transcriptional repressor IclR	GO-TERMS, PRODUCT-SYNONYMS, PRODUCT, GENE-NAME
HMPREF3040_RS13575	EG10026	HMPREF3040_RS13575	aceK	bifunctional isocitrate dehydrogenase kinase/phosphatase	isocitrate dehydrogenase kinase/phosphatase	GO-TERMS, REACTIONS, PRODUCT-SYNONYMS, PRODUCT, GENE-NAME
HMPREF3040_RS13580	EG10022	HMPREF3040_RS13580	aceA			GO-TERMS, PRODUCT-SYNONYMS, GENE-SYNONYMS, GENE-NAME
HMPREF3040_RS13585	EG10023	HMPREF3040_RS13585	aceB			GO-TERMS, PRODUCT-SYNONYMS, GENE-SYNONYMS, PRODUCT, GENE-NAME
HMPREF3040_RS13590	EG10581	HMPREF3040_RS13590	metA			GO-TERMS, REACTIONS, PRODUCT-SYNONYMS, PRODUCT, GENE-NAME
HMPREF3040_RS13595	EG11207	HMPREF3040_RS13595	yjaB	acetyltransferase	peptidyl-lysine N-acetyltransferase YjaB	GO-TERMS, REACTIONS, PRODUCT-SYNONYMS, PRODUCT, GENE-NAME
HMPREF3040_RS13700	EG10593	HMPREF3040_RS13700	mglB	galactose ABC transporter substrate-binding protein	D-galactose/methyl-galactoside ABC transporter periplasmic binding protein	CPLX-RXNS, GO-TERMS, COMPLEXES, REACTIONS, PRODUCT-SYNONYMS, PRODUCT, GENE-NAME
HMPREF3040_RS13705	EG10365	HMPREF3040_RS13705	galS	HTH-type transcriptional regulator GalS	DNA-binding transcriptional dual regulator GalS	GO-TERMS, PRODUCT-SYNONYMS, GENE-SYNONYMS, PRODUCT, GENE-NAME
HMPREF3040_RS13720	EG11375	HMPREF3040_RS13720	folE	GTP cyclohydrolase I FolE	GTP cyclohydrolase 1	GO-TERMS, REACTIONS, PRODUCT-SYNONYMS, PRODUCT, GENE-NAME
HMPREF3040_RS13730	EG12026	HMPREF3040_RS13730	yeiG	S-formylglutathione hydrolase	S-formylglutathione hydrolase / S-lactoylglutathione hydrolase	GO-TERMS, REACTIONS, PRODUCT-SYNONYMS, PRODUCT, GENE-NAME
HMPREF3040_RS13735	EG10155	HMPREF3040_RS13735	cirA	catecholate siderophore receptor CirA	iron-catecholate outer membrane transporter CirA	GO-TERMS, COMPLEXES, PRODUCT-SYNONYMS, GENE-SYNONYMS, PRODUCT, GENE-NAME
HMPREF3040_RS13745	EG11337	HMPREF3040_RS13745	lysP	lysine transporter	lysine:H+ symporter	GO-TERMS, REACTIONS, PRODUCT-SYNONYMS, GENE-SYNONYMS, PRODUCT, GENE-NAME
HMPREF3040_RS13750	EG12105	HMPREF3040_RS13750	yeiE	LysR family transcriptional regulator	LysR-type transcriptional regulator YeiE	GO-TERMS, PRODUCT-SYNONYMS, PRODUCT, GENE-NAME
HMPREF3040_RS13760	EG10651	HMPREF3040_RS13760	nfo	endonuclease	endonuclease IV	GO-TERMS, REACTIONS, PRODUCT-SYNONYMS, PRODUCT, GENE-NAME
HMPREF3040_RS13775	EG12030					GO-TERMS, REACTIONS, PRODUCT-SYNONYMS, GENE-SYNONYMS
HMPREF3040_RS13780	EG12031	HMPREF3040_RS13780	yeiL	transcriptional regulator YeiL	putative DNA-binding transcriptional regulator YeiL	GO-TERMS, PRODUCT-SYNONYMS, PRODUCT, GENE-NAME
HMPREF3040_RS13790	EG12033	HMPREF3040_RS13790	psuG			GO-TERMS, PRODUCT-SYNONYMS, GENE-SYNONYMS, GENE-NAME
HMPREF3040_RS13800	EG10336	HMPREF3040_RS13800	fruA	PTS fructose transporter subunit IIBC	fructose-specific PTS multiphosphoryl transfer protein FruA	CPLX-RXNS, GO-TERMS, COMPLEXES, REACTIONS, PRODUCT-SYNONYMS, GENE-SYNONYMS, PRODUCT, GENE-NAME
HMPREF3040_RS13805	EG10337	HMPREF3040_RS13805	fruK			GO-TERMS, PRODUCT-SYNONYMS, GENE-SYNONYMS, GENE-NAME
HMPREF3040_RS13810	G7990	HMPREF3040_RS13810	fruB	multiphosphoryl transfer protein	fructose-specific PTS multiphosphoryl transfer protein FruB	GO-TERMS, PRODUCT-SYNONYMS, GENE-SYNONYMS, PRODUCT, GENE-NAME
HMPREF3040_RS13815	EG12034	HMPREF3040_RS13815	setB	sugar efflux transporter SetB	sugar exporter SetB	GO-TERMS, REACTIONS, PRODUCT-SYNONYMS, GENE-SYNONYMS, PRODUCT, GENE-NAME
HMPREF3040_RS13835	EG12104	HMPREF3040_RS13835	yeiR	GTP-binding protein	zinc-binding GTPase YeiR	GO-TERMS, REACTIONS, PRODUCT-SYNONYMS, PRODUCT, GENE-NAME
HMPREF3040_RS13840	G7146	HMPREF3040_RS13840	lpxT	membrane protein	Kdo2-lipid A phosphotransferase	REACTIONS, PRODUCT-SYNONYMS, GENE-SYNONYMS, PRODUCT, GENE-NAME
HMPREF3040_RS13845	G7147	HMPREF3040_RS13845	mepS	bifunctional murein DD-endopeptidase/murein LD-carboxypeptidase	peptidoglycan DD-endopeptidase/peptidoglycan LD-carboxypeptidase	GO-TERMS, REACTIONS, PRODUCT-SYNONYMS, GENE-SYNONYMS, PRODUCT, GENE-NAME
HMPREF3040_RS13855	EG12037	HMPREF3040_RS13855	yejA	ABC transporter substrate-binding protein	putative oligopeptide ABC transporter periplasmic binding protein YejA	CPLX-RXNS, GO-TERMS, COMPLEXES, PRODUCT, GENE-NAME
HMPREF3040_RS13860	EG12038	HMPREF3040_RS13860	yejB	ABC transporter permease	putative oligopeptide ABC transporter membrane subunit YejB	GO-TERMS, PRODUCT, GENE-NAME
HMPREF3040_RS13865	EG12040	HMPREF3040_RS13865	yejE	ABC transporter permease	putative oligopeptide ABC transporter membrane subunit YejE	GO-TERMS, PRODUCT, GENE-NAME
HMPREF3040_RS13870	EG12041	HMPREF3040_RS13870	yejF	microcin C ABC transporter ATP-binding protein YejF	putative oligopeptide ABC transporter ATP binding subunit YejF	GO-TERMS, REACTIONS, PRODUCT, GENE-NAME
HMPREF3040_RS13880	EG11419	HMPREF3040_RS13880	bcr	Bcr/CflA family multidrug efflux MFS transporter	multidrug efflux pump Bcr	GO-TERMS, REACTIONS, PRODUCT-SYNONYMS, GENE-SYNONYMS, PRODUCT, GENE-NAME
HMPREF3040_RS13885	EG12044	HMPREF3040_RS13885	rsuA	16S rRNA pseudouridine(516) synthase	16S rRNA pseudouridine516 synthase	GO-TERMS, REACTIONS, PRODUCT-SYNONYMS, GENE-SYNONYMS, PRODUCT, GENE-NAME
HMPREF3040_RS13890	EG12045	HMPREF3040_RS13890	radD	ATP-dependent helicase	putative DNA repair helicase RadD	GO-TERMS, REACTIONS, PRODUCT-SYNONYMS, GENE-SYNONYMS, PRODUCT, GENE-NAME
HMPREF3040_RS13930	EG11527	HMPREF3040_RS13930	narP	DNA-binding response regulator	DNA-binding transcriptional dual regulator NarP	GO-TERMS, PRODUCT-SYNONYMS, PRODUCT, GENE-NAME
HMPREF3040_RS13935	EG12052	HMPREF3040_RS13935	ccmH	cytochrome c biogenesis protein CcmH	holocytochrome c synthase CcmH component	GO-TERMS, COMPLEXES, REACTIONS, PRODUCT-SYNONYMS, GENE-SYNONYMS, PRODUCT, GENE-NAME
HMPREF3040_RS13940	EG12053	HMPREF3040_RS13940	ccmG	thiol:disulfide interchange protein	thiol:disulfide oxidoreductase CcmG	GO-TERMS, REACTIONS, PRODUCT-SYNONYMS, GENE-SYNONYMS, PRODUCT, GENE-NAME
HMPREF3040_RS13945	EG12054	HMPREF3040_RS13945	ccmF	heme lyase CcmF/NrfE family subunit	holocytochrome c synthase CcmF component	GO-TERMS, REACTIONS, PRODUCT-SYNONYMS, GENE-SYNONYMS, PRODUCT, GENE-NAME
HMPREF3040_RS13950	EG12055	HMPREF3040_RS13950	ccmE	cytochrome c-type biogenesis protein CcmE	periplasmic heme chaperone	GO-TERMS, PRODUCT-SYNONYMS, GENE-SYNONYMS, PRODUCT, GENE-NAME
HMPREF3040_RS13955	EG12169	HMPREF3040_RS13955	ccmD	heme exporter protein D	heme trafficking system membrane protein CcmD	CPLX-RXNS, GO-TERMS, COMPLEXES, PRODUCT-SYNONYMS, GENE-SYNONYMS, PRODUCT, GENE-NAME
HMPREF3040_RS13960	EG12057	HMPREF3040_RS13960	ccmC	heme exporter protein C	c-type cytochrome biogenesis protein CcmC	GO-TERMS, PRODUCT-SYNONYMS, GENE-SYNONYMS, PRODUCT, GENE-NAME
HMPREF3040_RS13965	EG12058	HMPREF3040_RS13965	ccmB	heme exporter protein B	heme trafficking system membrane protein CcmB	CPLX-RXNS, GO-TERMS, COMPLEXES, PRODUCT-SYNONYMS, GENE-SYNONYMS, PRODUCT, GENE-NAME
HMPREF3040_RS13970	EG12059	HMPREF3040_RS13970	ccmA	cytochrome c biogenesis ATP-binding export protein CcmA	heme trafficking system ATP-binding protein	GO-TERMS, PRODUCT-SYNONYMS, GENE-SYNONYMS, PRODUCT, GENE-NAME
HMPREF3040_RS13980	EG12061			periplasmic nitrate reductase electron transfer subunit	periplasmic nitrate reductase cytochrome c550 protein	CPLX-RXNS, GO-TERMS, COMPLEXES, PRODUCT-SYNONYMS, GENE-SYNONYMS, PRODUCT
HMPREF3040_RS13985	EG12062	HMPREF3040_RS13985	napH	quinol dehydrogenase	ferredoxin-type protein NapH	CPLX-RXNS, GO-TERMS, COMPLEXES, REACTIONS, PRODUCT-SYNONYMS, GENE-SYNONYMS, PRODUCT, GENE-NAME
HMPREF3040_RS13990	EG12064	HMPREF3040_RS13990	napG			GO-TERMS, PRODUCT-SYNONYMS, GENE-SYNONYMS, GENE-NAME
HMPREF3040_RS13995	EG12067	HMPREF3040_RS13995	napA	periplasmic nitrate reductase subunit alpha	periplasmic nitrate reductase subunit NapA	GO-TERMS, REACTIONS, PRODUCT-SYNONYMS, GENE-SYNONYMS, PRODUCT, GENE-NAME
HMPREF3040_RS14000	EG12143	HMPREF3040_RS14000	napD	protein NapD	NapA signal peptide-binding chaperone NapD	GO-TERMS, PRODUCT-SYNONYMS, GENE-SYNONYMS, PRODUCT, GENE-NAME
HMPREF3040_RS14005	EG12068	HMPREF3040_RS14005	napF	ferredoxin	ferredoxin-type protein	GO-TERMS, PRODUCT-SYNONYMS, GENE-SYNONYMS, PRODUCT, GENE-NAME
HMPREF3040_RS14015	EG10255	HMPREF3040_RS14015	eco	ecotin	serine protease inhibitor ecotin	GO-TERMS, PRODUCT-SYNONYMS, GENE-SYNONYMS, PRODUCT, GENE-NAME
HMPREF3040_RS14020	EG12069	HMPREF3040_RS14020	mqo			GO-TERMS, REACTIONS, PRODUCT-SYNONYMS, GENE-SYNONYMS, PRODUCT, GENE-NAME
HMPREF3040_RS14030	EG10037	HMPREF3040_RS14030	alkB	DNA oxidative demethylase AlkB	DNA oxidative demethylase	GO-TERMS, REACTIONS, PRODUCT-SYNONYMS, GENE-SYNONYMS, PRODUCT, GENE-NAME
HMPREF3040_RS14035	EG10029	HMPREF3040_RS14035	ada	bifunctional DNA-binding transcriptional regulator/O6-methylguanine-DNA methyltransferase Ada	DNA-binding transcriptional dual regulator / DNA repair protein Ada	GO-TERMS, REACTIONS, PRODUCT-SYNONYMS, PRODUCT, GENE-NAME
HMPREF3040_RS14040	EG12073	HMPREF3040_RS14040	ftp	FAD:protein FMN transferase ApbE	FAD:protein FMN transferase	GO-TERMS, REACTIONS, PRODUCT-SYNONYMS, GENE-SYNONYMS, PRODUCT, GENE-NAME
HMPREF3040_RS14060	EG12385	HMPREF3040_RS14060	rcsD	phosphotransferase RcsD	RcsD phosphotransferase	GO-TERMS, PRODUCT-SYNONYMS, GENE-SYNONYMS, PRODUCT, GENE-NAME
HMPREF3040_RS14065	EG10821	HMPREF3040_RS14065	rcsB	DNA-binding response regulator	DNA-binding transcriptional activator RcsB	GO-TERMS, COMPLEXES, PRODUCT-SYNONYMS, PRODUCT, GENE-NAME
HMPREF3040_RS14070	EG10822	HMPREF3040_RS14070	rcsC	two-component system sensor histidine kinase RcsC	histidine kinase RcsC	GO-TERMS, REACTIONS, PRODUCT, GENE-NAME
HMPREF3040_RS14075	EG11667	HMPREF3040_RS14075	atoS	two-component system sensor histidine kinase AtoS	sensor histidine kinase AtoS	GO-TERMS, REACTIONS, PRODUCT-SYNONYMS, PRODUCT, GENE-NAME
HMPREF3040_RS14080	EG11668	HMPREF3040_RS14080	atoC	acetoacetate metabolism regulatory protein AtoC	DNA-binding transcriptional activator/ornithine decarboxylase inhibitor AtoC	GO-TERMS, PRODUCT-SYNONYMS, PRODUCT, GENE-NAME
HMPREF3040_RS14085	EG11669	HMPREF3040_RS14085	atoD	acetate CoA-transferase subunit alpha	acetyl-CoA:acetoacetyl-CoA transferase subunit alpha	CPLX-RXNS, GO-TERMS, COMPLEXES, REACTIONS, PRODUCT-SYNONYMS, PRODUCT, GENE-NAME
HMPREF3040_RS14090	EG11670	HMPREF3040_RS14090	atoA	CoA transferase subunit B	acetyl-CoA:acetoacetyl-CoA transferase subunit beta	GO-TERMS, PRODUCT-SYNONYMS, PRODUCT, GENE-NAME
HMPREF3040_RS14095	EG11671	HMPREF3040_RS14095	atoE	short-chain fatty acid transporter	short chain fatty acid transporter	GO-TERMS, REACTIONS, PRODUCT-SYNONYMS, PRODUCT, GENE-NAME
HMPREF3040_RS14100	EG11672	HMPREF3040_RS14100	atoB	acetyl-CoA C-acetyltransferase	acetyl-CoA acetyltransferase	GO-TERMS, REACTIONS, PRODUCT-SYNONYMS, PRODUCT, GENE-NAME
HMPREF3040_RS14130	EG10423	HMPREF3040_RS14130	gyrA			CPLX-RXNS, GO-TERMS, COMPLEXES, REACTIONS, PRODUCT-SYNONYMS, GENE-SYNONYMS, GENE-NAME
HMPREF3040_RS14135	EG11143	HMPREF3040_RS14135	ubiG	bifunctional 3-demethylubiquinone 3-O-methyltransferase/2-octaprenyl-6-hydroxy phenol methylase	bifunctional 3-demethylubiquinone-8 3-O-methyltransferase and 2-octaprenyl-6-hydroxyphenol methylase	GO-TERMS, REACTIONS, PRODUCT-SYNONYMS, GENE-SYNONYMS, PRODUCT, GENE-NAME
HMPREF3040_RS14140	EG12850	HMPREF3040_RS14140	yfaL	AIDA-I family autotransporter YfaL	putative autotransporter adhesin YfaL	GO-TERMS, PRODUCT-SYNONYMS, GENE-SYNONYMS, PRODUCT, GENE-NAME
HMPREF3040_RS14150	EG10660	HMPREF3040_RS14150	nrdA	ribonucleoside-diphosphate reductase subunit alpha	ribonucleoside-diphosphate reductase 1 subunit alpha	CPLX-RXNS, GO-TERMS, COMPLEXES, REACTIONS, PRODUCT-SYNONYMS, GENE-SYNONYMS, PRODUCT, GENE-NAME
HMPREF3040_RS14165	EG11501	HMPREF3040_RS14165	adiA	arginine decarboxylase	arginine decarboxylase, degradative	GO-TERMS, REACTIONS, PRODUCT-SYNONYMS, GENE-SYNONYMS, PRODUCT, GENE-NAME
HMPREF3040_RS14170	EG11230	HMPREF3040_RS14170	melR	melibiose operon regulatory protein	DNA-binding transcriptional dual regulator MelR	GO-TERMS, PRODUCT-SYNONYMS, PRODUCT, GENE-NAME
HMPREF3040_RS14180	EG10577	HMPREF3040_RS14180	melA	alpha-glucosidase/alpha-galactosidase	alpha-galactosidase	GO-TERMS, REACTIONS, PRODUCT-SYNONYMS, GENE-SYNONYMS, PRODUCT, GENE-NAME
HMPREF3040_RS14185	EG10578	HMPREF3040_RS14185	melB	melibiose:sodium transporter MelB	melibiose:H+/Na+/Li+ symporter	GO-TERMS, REACTIONS, PRODUCT-SYNONYMS, GENE-SYNONYMS, PRODUCT, GENE-NAME
HMPREF3040_RS14195	EG10357	HMPREF3040_RS14195	fumB	fumarate hydratase	fumarase B	GO-TERMS, REACTIONS, PRODUCT-SYNONYMS, PRODUCT, GENE-NAME
HMPREF3040_RS14200	EG10006	HMPREF3040_RS14200	dcuB			GO-TERMS, COMPLEXES, REACTIONS, PRODUCT-SYNONYMS, GENE-SYNONYMS, GENE-NAME
HMPREF3040_RS14210	G7826	HMPREF3040_RS14210	dcuR	two-component system response regulator DcuR	DNA-binding transcriptional activator DcuR	GO-TERMS, PRODUCT-SYNONYMS, GENE-SYNONYMS, PRODUCT, GENE-NAME
HMPREF3040_RS14215	G7827	HMPREF3040_RS14215	dcuS	sensor histidine kinase	sensor histidine kinase DcuS	GO-TERMS, REACTIONS, PRODUCT-SYNONYMS, GENE-SYNONYMS, PRODUCT, GENE-NAME
HMPREF3040_RS14230	G7830	HMPREF3040_RS14230	ghoS	antitoxin	antitoxin of the GhoTS toxin-antitoxin system	GO-TERMS, REACTIONS, PRODUCT-SYNONYMS, GENE-SYNONYMS, PRODUCT, GENE-NAME
HMPREF3040_RS14235	G0-10472	HMPREF3040_RS14235	ghoT	toxin of GhoTS toxin-antitoxin pair; membrane-lytic protein; stimulator of persister cell formation	toxin of the GhoTS toxin-antitoxin system	GO-TERMS, PRODUCT-SYNONYMS, GENE-SYNONYMS, PRODUCT, GENE-NAME
HMPREF3040_RS14240	EG10553	HMPREF3040_RS14240	lysU	lysine--tRNA ligase heat inducible	lysine--tRNA ligase/Ap4A synthetase/Ap3A synthetase	GO-TERMS, REACTIONS, PRODUCT-SYNONYMS, PRODUCT, GENE-NAME
HMPREF3040_RS14245	EG12469	HMPREF3040_RS14245	dtpC	MFS transporter	dipeptide/tripeptide:H+ symporter DtpC	GO-TERMS, REACTIONS, PRODUCT-SYNONYMS, GENE-SYNONYMS, PRODUCT, GENE-NAME
HMPREF3040_RS14250	EG10131	HMPREF3040_RS14250	cadA	lysine decarboxylase inducible	lysine decarboxylase 1	GO-TERMS, REACTIONS, PRODUCT-SYNONYMS, GENE-SYNONYMS, PRODUCT, GENE-NAME
HMPREF3040_RS14255	EG10132			cadaverine/lysine antiporter	lysine:cadaverine antiporter	GO-TERMS, REACTIONS, PRODUCT
HMPREF3040_RS14260	EG10133	HMPREF3040_RS14260	cadC	transcriptional regulator CadC	DNA-binding transcriptional activator CadC	GO-TERMS, PRODUCT-SYNONYMS, PRODUCT, GENE-NAME
HMPREF3040_RS14280	EG12178	dipZ	dsbD	protein-disulfide reductase DsbD	thiol-disulfide exchange protein DsbD	GO-TERMS, REACTIONS, PRODUCT-SYNONYMS, GENE-SYNONYMS, PRODUCT, GENE-NAME
HMPREF3040_RS14285	EG12177	HMPREF3040_RS14285	cutA	divalent-cation tolerance protein CutA	copper binding protein CutA	GO-TERMS, PRODUCT-SYNONYMS, GENE-SYNONYMS, PRODUCT, GENE-NAME
HMPREF3040_RS14290	EG11225	HMPREF3040_RS14290	dcuA	anaerobic C4-dicarboxylate transporter DcuA	C4-dicarboxylate transporter DcuA	GO-TERMS, REACTIONS, PRODUCT-SYNONYMS, GENE-SYNONYMS, PRODUCT, GENE-NAME
HMPREF3040_RS14295	EG10095	HMPREF3040_RS14295	aspA			GO-TERMS, PRODUCT-SYNONYMS, GENE-NAME
HMPREF3040_RS14300	G7832	HMPREF3040_RS14300	fxsA	membrane protein FxsA	protein FxsA	GO-TERMS, PRODUCT-SYNONYMS, GENE-SYNONYMS, PRODUCT, GENE-NAME
HMPREF3040_RS14305	G7833	HMPREF3040_RS14305	yjeH	L-methionine/branched-chain amino acid transporter	L-methionine/branched chain amino acid exporter	GO-TERMS, REACTIONS, PRODUCT-SYNONYMS, PRODUCT, GENE-NAME
HMPREF3040_RS14310	EG10600	groES	groS	molecular chaperone GroES	cochaperonin GroES	GO-TERMS, COMPLEXES, PRODUCT-SYNONYMS, GENE-SYNONYMS, PRODUCT, GENE-NAME
HMPREF3040_RS14315	EG10599	HMPREF3040_RS14315	groL	molecular chaperone GroEL	chaperonin GroEL	GO-TERMS, PRODUCT-SYNONYMS, GENE-SYNONYMS, PRODUCT, GENE-NAME
HMPREF3040_RS14330	G7836	HMPREF3040_RS14330	epmB	EF-P beta-lysylation protein EpmB	lysine 2,3-aminomutase	GO-TERMS, REACTIONS, PRODUCT-SYNONYMS, GENE-SYNONYMS, PRODUCT, GENE-NAME
HMPREF3040_RS14335	EG12099	HMPREF3040_RS14335	efp	elongation factor P	protein chain elongation factor EF-P	GO-TERMS, PRODUCT-SYNONYMS, PRODUCT, GENE-NAME
HMPREF3040_RS14340	G0-41	HMPREF3040_RS14340	ecnA	entericidin A	entericidin A lipoprotein, antidote to entericidin B	GO-TERMS, PRODUCT-SYNONYMS, PRODUCT, GENE-NAME
HMPREF3040_RS14345	G0-9562	HMPREF3040_RS14345	ecnB	entericidin B	bacteriolytic entericidin B lipoprotein	GO-TERMS, PRODUCT-SYNONYMS, GENE-SYNONYMS, PRODUCT, GENE-NAME
HMPREF3040_RS14350	EG11616	HMPREF3040_RS14350	gdx	quaternary ammonium compound-resistance protein SugE	guanidinium exporter	GO-TERMS, REACTIONS, PRODUCT-SYNONYMS, GENE-SYNONYMS, PRODUCT, GENE-NAME
HMPREF3040_RS14360	EG10040	HMPREF3040_RS14360	ampC	BlaEC family class C beta-lactamase	beta-lactamase	GO-TERMS, REACTIONS, PRODUCT-SYNONYMS, GENE-SYNONYMS, PRODUCT, GENE-NAME
HMPREF3040_RS14365	EG10333	HMPREF3040_RS14365	frdD	fumarate reductase subunit D	fumarate reductase membrane protein FrdD	GO-TERMS, PRODUCT-SYNONYMS, PRODUCT, GENE-NAME
HMPREF3040_RS14370	EG10332	HMPREF3040_RS14370	frdC	fumarate reductase subunit C	fumarate reductase membrane protein FrdC	CPLX-RXNS, GO-TERMS, COMPLEXES, PRODUCT-SYNONYMS, PRODUCT, GENE-NAME
HMPREF3040_RS14375	EG10331	HMPREF3040_RS14375	frdB	fumarate reductase iron-sulfur subunit	fumarate reductase iron-sulfur protein	GO-TERMS, PRODUCT-SYNONYMS, PRODUCT, GENE-NAME
HMPREF3040_RS14380	EG10330	HMPREF3040_RS14380	frdA			GO-TERMS, PRODUCT-SYNONYMS, GENE-NAME
HMPREF3040_RS14385	EG11211	HMPREF3040_RS14385	epmA	elongation factor P--(R)-beta-lysine ligase	EF-P-lysine lysyltransferase	GO-TERMS, REACTIONS, PRODUCT-SYNONYMS, GENE-SYNONYMS, PRODUCT, GENE-NAME
HMPREF3040_RS14395	G7840	HMPREF3040_RS14395	mscM			GO-TERMS, PRODUCT-SYNONYMS, GENE-SYNONYMS, GENE-NAME
HMPREF3040_RS14400	EG10775	HMPREF3040_RS14400	psd			GO-TERMS, REACTIONS, PRODUCT-SYNONYMS, GENE-NAME
HMPREF3040_RS14405	G7841	HMPREF3040_RS14405	rsgA	ribosome small subunit-dependent GTPase	ribosome small subunit-dependent GTPase A	GO-TERMS, REACTIONS, PRODUCT-SYNONYMS, GENE-SYNONYMS, PRODUCT, GENE-NAME
HMPREF3040_RS14410	G7842	HMPREF3040_RS14410	orn			GO-TERMS, PRODUCT-SYNONYMS, GENE-SYNONYMS, GENE-NAME
HMPREF3040_RS14420	G7843	HMPREF3040_RS14420	queG	tRNA epoxyqueuosine(34) reductase QueG	epoxyqueuosine reductase	GO-TERMS, PRODUCT-SYNONYMS, GENE-SYNONYMS, PRODUCT, GENE-NAME
HMPREF3040_RS14425	EG11758	HMPREF3040_RS14425	nnr	bifunctional ADP-dependent NAD(P)H-hydrate dehydratase/NAD(P)H-hydrate epimerase	NAD(P)HX epimerase / NAD(P)HX dehydratase	GO-TERMS, REACTIONS, PRODUCT-SYNONYMS, GENE-SYNONYMS, PRODUCT, GENE-NAME
HMPREF3040_RS14430	EG11757	HMPREF3040_RS14430	tsaE	tRNA (N6-adenosine(37)-N6)-threonylcarbamoyltransferase complex ATPase TsaE	N6-L-threonylcarbamoyladenine synthase, TsaE subunit	GO-TERMS, PRODUCT-SYNONYMS, GENE-SYNONYMS, PRODUCT, GENE-NAME
HMPREF3040_RS14435	EG11363	HMPREF3040_RS14435	amiB	N-acetylmuramoyl-L-alanine amidase AmiB	N-acetylmuramoyl-L-alanine amidase B	GO-TERMS, REACTIONS, PRODUCT-SYNONYMS, GENE-SYNONYMS, PRODUCT, GENE-NAME
HMPREF3040_RS14440	EG11281	HMPREF3040_RS14440	mutL			GO-TERMS, PRODUCT-SYNONYMS, GENE-NAME
HMPREF3040_RS14445	EG10595	HMPREF3040_RS14445	miaA	tRNA (adenosine(37)-N6)-dimethylallyltransferase MiaA	tRNA dimethylallyltransferase	GO-TERMS, REACTIONS, PRODUCT-SYNONYMS, GENE-SYNONYMS, PRODUCT, GENE-NAME
HMPREF3040_RS14450	EG10438	HMPREF3040_RS14450	hfq			GO-TERMS, PRODUCT-SYNONYMS, GENE-NAME
HMPREF3040_RS14455	EG10437	HMPREF3040_RS14455	hflX	GTPase HflX	ribosome rescue factor HflX	GO-TERMS, REACTIONS, PRODUCT-SYNONYMS, GENE-SYNONYMS, PRODUCT, GENE-NAME
HMPREF3040_RS14460	EG10436	HMPREF3040_RS14460	hflK	protease modulator HflK	regulator of FtsH protease	CPLX-RXNS, GO-TERMS, COMPLEXES, PRODUCT-SYNONYMS, GENE-SYNONYMS, PRODUCT, GENE-NAME
HMPREF3040_RS14465	EG10435	HMPREF3040_RS14465	hflC	protease modulator HflC	regulator of FtsH protease	GO-TERMS, PRODUCT-SYNONYMS, GENE-SYNONYMS, PRODUCT, GENE-NAME
HMPREF3040_RS14475	EG10790	HMPREF3040_RS14475	purA			GO-TERMS, PRODUCT-SYNONYMS, GENE-SYNONYMS, GENE-NAME
HMPREF3040_RS14480	EG11212	HMPREF3040_RS14480	nsrR	transcriptional regulator	DNA-binding transcriptional repressor NsrR	GO-TERMS, PRODUCT-SYNONYMS, GENE-SYNONYMS, PRODUCT, GENE-NAME
HMPREF3040_RS14485	EG11259	HMPREF3040_RS14485	rnr	ribonuclease R	RNase R	GO-TERMS, REACTIONS, PRODUCT-SYNONYMS, GENE-SYNONYMS, PRODUCT, GENE-NAME
HMPREF3040_RS14490	G7845	HMPREF3040_RS14490	rlmB	23S rRNA (guanosine(2251)-2'-O)-methyltransferase RlmB	23S rRNA 2'-O-ribose G2251 methyltransferase	GO-TERMS, REACTIONS, PRODUCT-SYNONYMS, GENE-SYNONYMS, PRODUCT, GENE-NAME
HMPREF3040_RS14525	EG11811	HMPREF3040_RS14525	aidB	isovaleryl-CoA dehydrogenase	putative acyl-CoA dehydrogenase AidB	GO-TERMS, REACTIONS, PRODUCT-SYNONYMS, PRODUCT, GENE-NAME
HMPREF3040_RS14530	G7851	HMPREF3040_RS14530	yjfN	DUF1471 domain-containing protein	protease activator YjfN	GO-TERMS, PRODUCT-SYNONYMS, PRODUCT, GENE-NAME
HMPREF3040_RS14535	G7852	HMPREF3040_RS14535	bsmA	biofilm peroxide resistance protein BsmA	DUF1471 domain-containing putative lipoprotein BsmA	GO-TERMS, PRODUCT-SYNONYMS, GENE-SYNONYMS, PRODUCT, GENE-NAME
HMPREF3040_RS14540	G7853	HMPREF3040_RS14540	yjfP	esterase	carboxylesterase	GO-TERMS, REACTIONS, PRODUCT-SYNONYMS, PRODUCT, GENE-NAME
HMPREF3040_RS14545	G7854	HMPREF3040_RS14545	ulaR	transcriptional regulator	DNA-binding transcriptional repressor UlaR	GO-TERMS, PRODUCT-SYNONYMS, GENE-SYNONYMS, PRODUCT, GENE-NAME
HMPREF3040_RS14550	G7855	HMPREF3040_RS14550	ulaG			GO-TERMS, PRODUCT-SYNONYMS, GENE-SYNONYMS, GENE-NAME
HMPREF3040_RS14555	G7856	HMPREF3040_RS14555	ulaA	PTS ascorbate transporter subunit IIC	L-ascorbate specific PTS enzyme IIC component	GO-TERMS, REACTIONS, PRODUCT-SYNONYMS, GENE-SYNONYMS, PRODUCT, GENE-NAME
HMPREF3040_RS14560	EG12494	HMPREF3040_RS14560	ulaB	ascorbate-specific phosphotransferase enzyme IIB component	L-ascorbate specific PTS enzyme IIB component	GO-TERMS, PRODUCT-SYNONYMS, GENE-SYNONYMS, PRODUCT, GENE-NAME
HMPREF3040_RS14565	EG12495	HMPREF3040_RS14565	ulaC	ascorbate-specific phosphotransferase enzyme IIA component	L-ascorbate specific PTS enzyme IIA component	CPLX-RXNS, GO-TERMS, COMPLEXES, PRODUCT-SYNONYMS, GENE-SYNONYMS, PRODUCT, GENE-NAME
HMPREF3040_RS14570	G7858					GO-TERMS, REACTIONS, PRODUCT-SYNONYMS, GENE-SYNONYMS, PRODUCT
HMPREF3040_RS14575	G7859	HMPREF3040_RS14575	ulaE			GO-TERMS, REACTIONS, PRODUCT-SYNONYMS, GENE-SYNONYMS, GENE-NAME
HMPREF3040_RS14580	G7860	araD	ulaF			GO-TERMS, REACTIONS, PRODUCT-SYNONYMS, GENE-SYNONYMS, GENE-NAME
HMPREF3040_RS14595	EG10764	HMPREF3040_RS14595	priB			GO-TERMS, PRODUCT-SYNONYMS, GENE-NAME
HMPREF3040_RS14640	EG10033	HMPREF3040_RS14640	agp	bifunctional glucose-1-phosphatase/inositol phosphatase	glucose-1-phosphatase	GO-TERMS, REACTIONS, PRODUCT-SYNONYMS, PRODUCT, GENE-NAME
HMPREF3040_RS14650	EG11540	HMPREF3040_RS14650	wrbA	NAD(P)H dehydrogenase (quinone)	NAD(P)H:quinone oxidoreductase	GO-TERMS, REACTIONS, PRODUCT-SYNONYMS, PRODUCT, GENE-NAME
HMPREF3040_RS14665	G6517	HMPREF3040_RS14665	rutG	pyrimidine utilization transport protein G	pyrimidine:H+ symporter	GO-TERMS, REACTIONS, PRODUCT-SYNONYMS, GENE-SYNONYMS, PRODUCT, GENE-NAME
HMPREF3040_RS14670	G6518	HMPREF3040_RS14670	rutF	FMN reductase	flavin reductase	GO-TERMS, REACTIONS, PRODUCT-SYNONYMS, GENE-SYNONYMS, PRODUCT, GENE-NAME
HMPREF3040_RS14675	G6519	HMPREF3040_RS14675	rutE	nitroreductase family protein	putative malonic semialdehyde reductase	GO-TERMS, PRODUCT-SYNONYMS, GENE-SYNONYMS, PRODUCT, GENE-NAME
HMPREF3040_RS14680	G6520	HMPREF3040_RS14680	rutD	pyrimidine utilization protein D	putative aminoacrylate hydrolase RutD	GO-TERMS, REACTIONS, PRODUCT-SYNONYMS, GENE-SYNONYMS, PRODUCT, GENE-NAME
HMPREF3040_RS14685	G6521	HMPREF3040_RS14685	rutC	aminoacrylate peracid reductase	putative aminoacrylate peracid reductase RutC	GO-TERMS, REACTIONS, PRODUCT-SYNONYMS, GENE-SYNONYMS, PRODUCT, GENE-NAME
HMPREF3040_RS14690	G6522	HMPREF3040_RS14690	rutB	peroxyureidoacrylate/ureidoacrylate amidohydrolase RutB	peroxyureidoacrylate/ureidoacrylate amidohydrolase	GO-TERMS, REACTIONS, PRODUCT-SYNONYMS, GENE-SYNONYMS, PRODUCT, GENE-NAME
HMPREF3040_RS14695	G6523	HMPREF3040_RS14695	rutA			GO-TERMS, REACTIONS, PRODUCT-SYNONYMS, GENE-SYNONYMS, GENE-NAME
HMPREF3040_RS14700	EG12301	HMPREF3040_RS14700	rutR	transcriptional regulator	DNA-binding transcriptional dual regulator RutR	GO-TERMS, PRODUCT-SYNONYMS, GENE-SYNONYMS, PRODUCT, GENE-NAME
HMPREF3040_RS14705	EG10801			trifunctional transcriptional regulator/proline dehydrogenase/L-glutamate gamma-semialdehyde dehydrogenase	fused DNA-binding transcriptional repressor / proline dehydrogenase / 1-pyrroline-5-carboxylate dehydrogenase PutA	GO-TERMS, REACTIONS, PRODUCT-SYNONYMS, GENE-SYNONYMS, PRODUCT
HMPREF3040_RS14715	EG10802	HMPREF3040_RS14715	putP	sodium/proline symporter PutP	proline:Na+ symporter	GO-TERMS, REACTIONS, PRODUCT-SYNONYMS, GENE-SYNONYMS, PRODUCT, GENE-NAME
HMPREF3040_RS14740	EG11735	HMPREF3040_RS14740	efeB	deferrochelatase/peroxidase EfeB	heme-containing peroxidase/deferrochelatase	GO-TERMS, REACTIONS, PRODUCT-SYNONYMS, GENE-SYNONYMS, PRODUCT, GENE-NAME
HMPREF3040_RS14765	G6539	HMPREF3040_RS14765	ghrA			GO-TERMS, REACTIONS, PRODUCT-SYNONYMS, GENE-SYNONYMS, GENE-NAME
HMPREF3040_RS14785	G6543	HMPREF3040_RS14785	csgG	curli production assembly/transport component CsgG	curli secretion channel	CPLX-RXNS, GO-TERMS, COMPLEXES, PRODUCT-SYNONYMS, PRODUCT, GENE-NAME
HMPREF3040_RS14790	G6544	HMPREF3040_RS14790	csgF	curli assembly protein CsgF	curli assembly component CsgF	GO-TERMS, PRODUCT-SYNONYMS, PRODUCT, GENE-NAME
HMPREF3040_RS14795	G6545	HMPREF3040_RS14795	csgE	curli production assembly/transport component CsgE	curli assembly component CsgE	GO-TERMS, PRODUCT-SYNONYMS, PRODUCT, GENE-NAME
HMPREF3040_RS14800	G6546	HMPREF3040_RS14800	csgD	transcriptional regulator CsgD	DNA-binding transcriptional dual regulator CsgD	GO-TERMS, PRODUCT-SYNONYMS, PRODUCT, GENE-NAME
HMPREF3040_RS14810	G6547			minor curlin subunit	curlin, minor subunit	GO-TERMS, PRODUCT
HMPREF3040_RS14815	EG11489			major curlin subunit CsgA	curlin, major subunit	GO-TERMS, PRODUCT
HMPREF3040_RS14860	EG10227	HMPREF3040_RS14860	dicB	division inhibition protein DicB	Qin prophage; cell division inhibition protein DicB	GO-TERMS, PRODUCT-SYNONYMS, GENE-SYNONYMS, PRODUCT, GENE-NAME
HMPREF3040_RS14920	G6770	HMPREF3040_RS14920	nhoA	N-hydroxyarylamine O-acetyltransferase	arylamine N-acetyltransferase	GO-TERMS, REACTIONS, PRODUCT-SYNONYMS, GENE-SYNONYMS, PRODUCT, GENE-NAME
HMPREF3040_RS15000	EG11493	HMPREF3040_RS15000	pabC			GO-TERMS, PRODUCT-SYNONYMS, GENE-NAME
HMPREF3040_RS15005	EG11494	HMPREF3040_RS15005	mltG	cell division protein YceG	endolytic murein transglycosylase	GO-TERMS, REACTIONS, PRODUCT-SYNONYMS, GENE-SYNONYMS, PRODUCT, GENE-NAME
HMPREF3040_RS15010	EG12302	HMPREF3040_RS15010	tmk	thymidylate kinase	dTMP kinase	GO-TERMS, REACTIONS, PRODUCT-SYNONYMS, GENE-SYNONYMS, PRODUCT, GENE-NAME
HMPREF3040_RS15015	EG11500	HMPREF3040_RS15015	holB			GO-TERMS, COMPLEXES, REACTIONS, PRODUCT-SYNONYMS, PRODUCT, GENE-NAME
HMPREF3040_RS15025	EG10787	HMPREF3040_RS15025	ptsG	PTS glucose EIICB component	glucose-specific PTS enzyme IIBC component	GO-TERMS, REACTIONS, PRODUCT-SYNONYMS, GENE-SYNONYMS, PRODUCT, GENE-NAME
HMPREF3040_RS15030	EG10306	HMPREF3040_RS15030	fhuE	TonB-dependent siderophore receptor	ferric coprogen/ferric rhodotorulic acid outer membrane transporter	CPLX-RXNS, GO-TERMS, COMPLEXES, PRODUCT-SYNONYMS, PRODUCT, GENE-NAME
HMPREF3040_RS15035	EG12172	HMPREF3040_RS15035	hinT	histidine triad nucleotide-binding protein	purine nucleoside phosphoramidase	GO-TERMS, REACTIONS, PRODUCT-SYNONYMS, GENE-SYNONYMS, PRODUCT, GENE-NAME
HMPREF3040_RS15045	G6565	HMPREF3040_RS15045	lpoB	penicillin-binding protein activator LpoB	outer membrane lipoprotein - activator of MrcB activity	GO-TERMS, PRODUCT-SYNONYMS, GENE-SYNONYMS, PRODUCT, GENE-NAME
HMPREF3040_RS15050	G6566	HMPREF3040_RS15050	thiK			GO-TERMS, PRODUCT-SYNONYMS, GENE-SYNONYMS, GENE-NAME
HMPREF3040_RS15055	G6567	HMPREF3040_RS15055	nagZ	beta-hexosaminidase	beta-N-acetylhexosaminidase	GO-TERMS, REACTIONS, PRODUCT-SYNONYMS, GENE-SYNONYMS, PRODUCT, GENE-NAME
HMPREF3040_RS15065	EG10649	HMPREF3040_RS15065	ndh	NADH dehydrogenase	NADH:quinone oxidoreductase II	GO-TERMS, REACTIONS, PRODUCT-SYNONYMS, PRODUCT, GENE-NAME
HMPREF3040_RS15070	EG12444	HMPREF3040_RS15070	ycfJ	glycine zipper 2TM domain-containing protein	PF05433 family protein YcfJ	GO-TERMS, PRODUCT-SYNONYMS, PRODUCT, GENE-NAME
HMPREF3040_RS15075	G6569	HMPREF3040_RS15075	comR	TetR/AcrR family transcriptional regulator	DNA-binding transcriptional repressor ComR	GO-TERMS, PRODUCT-SYNONYMS, GENE-SYNONYMS, PRODUCT, GENE-NAME
HMPREF3040_RS15080	G6570	HMPREF3040_RS15080	bhsA	multiple stress resistance protein BhsA	DUF1471 domain-containing multiple stress resistance outer membrane protein BhsA	GO-TERMS, PRODUCT-SYNONYMS, GENE-SYNONYMS, PRODUCT, GENE-NAME
HMPREF3040_RS15085	G6571	HMPREF3040_RS15085	ldtC	peptidoglycan-binding protein LysM	L,D-transpeptidase LdtC	GO-TERMS, REACTIONS, PRODUCT-SYNONYMS, GENE-SYNONYMS, PRODUCT, GENE-NAME
HMPREF3040_RS15090	EG11619	HMPREF3040_RS15090	mfd			GO-TERMS, PRODUCT-SYNONYMS, GENE-NAME
HMPREF3040_RS15100	G6573	HMPREF3040_RS15100	lolC	lipoprotein-releasing system protein LolC	lipoprotein release complex - inner membrane subunit	GO-TERMS, COMPLEXES, PRODUCT-SYNONYMS, GENE-SYNONYMS, PRODUCT, GENE-NAME
HMPREF3040_RS15105	G6574			lipoprotein-releasing system ATP-binding protein LolD	lipoprotein release complex - ATP binding subunit	GO-TERMS, PRODUCT-SYNONYMS, GENE-SYNONYMS, PRODUCT
HMPREF3040_RS15110	G6575	HMPREF3040_RS15110	lolE	lipoprotein-releasing system transmembrane subunit LolE	lipoprotein release complex - inner membrane subunit	GO-TERMS, PRODUCT-SYNONYMS, GENE-SYNONYMS, PRODUCT, GENE-NAME
HMPREF3040_RS15115	G6576	HMPREF3040_RS15115	nagK			GO-TERMS, REACTIONS, PRODUCT-SYNONYMS, GENE-SYNONYMS, PRODUCT, GENE-NAME
HMPREF3040_RS15135	EG10752	HMPREF3040_RS15135	potD	spermidine/putrescine ABC transporter substrate-binding protein PotD	spermidine preferential ABC transporter periplasmic binding protein	CPLX-RXNS, GO-TERMS, COMPLEXES, PRODUCT, GENE-NAME
HMPREF3040_RS15140	EG10751	HMPREF3040_RS15140	potC	spermidine/putrescine ABC transporter permease	spermidine preferential ABC transporter membrane subunit PotC	GO-TERMS, PRODUCT, GENE-NAME
HMPREF3040_RS15165	G7408	HMPREF3040_RS15165	yqaB	fructose-1-phosphate/6-phosphogluconate phosphatase	fructose-1-phosphate phosphatase YqaB	GO-TERMS, REACTIONS, PRODUCT-SYNONYMS, PRODUCT, GENE-NAME
HMPREF3040_RS15175	EG10418	HMPREF3040_RS15175	gshA			GO-TERMS, REACTIONS, PRODUCT-SYNONYMS, GENE-SYNONYMS, PRODUCT, GENE-NAME
HMPREF3040_RS15180	EG12712	HMPREF3040_RS15180	luxS			GO-TERMS, REACTIONS, PRODUCT-SYNONYMS, GENE-SYNONYMS, PRODUCT, GENE-NAME
HMPREF3040_RS15185	EG11439			multidrug effux MFS transporter subunit EmrB	multidrug efflux pump membrane subunit EmrB	CPLX-RXNS, GO-TERMS, COMPLEXES, PRODUCT
HMPREF3040_RS15190	EG11354	HMPREF3040_RS15190	emrA	multidrug export protein EmrA	multidrug efflux pump membrane fusion protein EmrA	GO-TERMS, PRODUCT-SYNONYMS, PRODUCT, GENE-NAME
HMPREF3040_RS15195	EG10603	HMPREF3040_RS15195	mprA	transcriptional regulator	DNA-binding transcriptional repressor MprA	GO-TERMS, PRODUCT-SYNONYMS, GENE-SYNONYMS, PRODUCT, GENE-NAME
HMPREF3040_RS15200	G7406	HMPREF3040_RS15200	ygaH	L-valine transporter subunit YgaH	L-valine exporter, YgaH component	CPLX-RXNS, GO-TERMS, COMPLEXES, REACTIONS, PRODUCT-SYNONYMS, PRODUCT, GENE-NAME
HMPREF3040_RS15205	G7405	HMPREF3040_RS15205	ygaZ	branched-chain amino acid ABC transporter permease	L-valine exporter, YgaZ component	GO-TERMS, REACTIONS, PRODUCT-SYNONYMS, PRODUCT, GENE-NAME
HMPREF3040_RS15215	EG10773	HMPREF3040_RS15215	proX	proline/glycine betaine ABC transporter substrate-binding protein ProX	glycine betaine ABC transporter periplasmic binding protein ProX	GO-TERMS, REACTIONS, PRODUCT-SYNONYMS, GENE-SYNONYMS, PRODUCT, GENE-NAME
HMPREF3040_RS15220	EG10772	HMPREF3040_RS15220	proW	glycine/betaine ABC transporter permease	glycine betaine ABC transporter membrane subunit ProW	GO-TERMS, REACTIONS, PRODUCT-SYNONYMS, GENE-SYNONYMS, PRODUCT, GENE-NAME
HMPREF3040_RS15225	EG10771	HMPREF3040_RS15225	proV	glycine betaine/L-proline ABC transporter ATP-binding protein	glycine betaine ABC transporter ATP binding subunit ProV	CPLX-RXNS, GO-TERMS, COMPLEXES, REACTIONS, PRODUCT-SYNONYMS, GENE-SYNONYMS, PRODUCT, GENE-NAME
HMPREF3040_RS15230	EG12381	HMPREF3040_RS15230	nrdF	class 1b ribonucleoside-diphosphate reductase subunit beta	ribonucleoside-diphosphate reductase 2 subunit beta	CPLX-RXNS, GO-TERMS, COMPLEXES, PRODUCT-SYNONYMS, GENE-SYNONYMS, PRODUCT, GENE-NAME
HMPREF3040_RS15235	EG20257	HMPREF3040_RS15235	nrdE	class 1b ribonucleoside-diphosphate reductase subunit alpha	ribonucleoside-diphosphate reductase 2 subunit alpha	GO-TERMS, PRODUCT-SYNONYMS, PRODUCT, GENE-NAME
HMPREF3040_RS15240	G7402			class Ib ribonucleoside-diphosphate reductase assembly flavoprotein NrdI	dimanganese-tyrosyl radical cofactor maintenance flavodoxin NrdI	GO-TERMS, PRODUCT-SYNONYMS, GENE-SYNONYMS, PRODUCT
HMPREF3040_RS15245	G7401	HMPREF3040_RS15245	nrdH	NrdH-redoxin	glutaredoxin-like protein	GO-TERMS, PRODUCT-SYNONYMS, GENE-SYNONYMS, PRODUCT, GENE-NAME
HMPREF3040_RS15270	G7399	HMPREF3040_RS15270	alaE	L-alanine exporter AlaE	L-alanine exporter	GO-TERMS, REACTIONS, PRODUCT-SYNONYMS, GENE-SYNONYMS, PRODUCT, GENE-NAME
HMPREF3040_RS15275	EG11554	HMPREF3040_RS15275	stpA	DNA-binding protein StpA	DNA-binding transcriptional repressor StpA with RNA chaperone activity	GO-TERMS, PRODUCT-SYNONYMS, GENE-SYNONYMS, PRODUCT, GENE-NAME
HMPREF3040_RS15280	G7398	HMPREF3040_RS15280	ygaP	rhodanese-like domain-containing protein YgaP	thiosulfate sulfurtransferase YgaP	GO-TERMS, REACTIONS, PRODUCT-SYNONYMS, PRODUCT, GENE-NAME
HMPREF3040_RS15285	G7397	HMPREF3040_RS15285	ygaV	transcriptional regulator	putative DNA-binding transcriptional regulator YgaV	GO-TERMS, PRODUCT-SYNONYMS, PRODUCT, GENE-NAME
HMPREF3040_RS15295	G7395	HMPREF3040_RS15295	kbp	peptidoglycan-binding protein LysM	K+ binding protein	GO-TERMS, PRODUCT-SYNONYMS, GENE-SYNONYMS, PRODUCT, GENE-NAME
HMPREF3040_RS15300	EG12386	HMPREF3040_RS15300	glaR	transcriptional regulator	DNA-binding transcriptional repressor GlaR	GO-TERMS, PRODUCT-SYNONYMS, GENE-SYNONYMS, PRODUCT, GENE-NAME
HMPREF3040_RS15305	EG11330	HMPREF3040_RS15305	gabP	GABA permease	4-aminobutanoate:H+ symporter	GO-TERMS, REACTIONS, PRODUCT-SYNONYMS, PRODUCT, GENE-NAME
HMPREF3040_RS15310	EG10361	HMPREF3040_RS15310	gabT	4-aminobutyrate--2-oxoglutarate transaminase	4-aminobutyrate aminotransferase GabT	GO-TERMS, REACTIONS, PRODUCT-SYNONYMS, PRODUCT, GENE-NAME
HMPREF3040_RS15315	EG11329	HMPREF3040_RS15315	gabD	succinate-semialdehyde dehydrogenase I	succinate-semialdehyde dehydrogenase (NADP+) GabD	GO-TERMS, REACTIONS, PRODUCT-SYNONYMS, PRODUCT, GENE-NAME
HMPREF3040_RS15320	EG12387	HMPREF3040_RS15320	lhgD	L-2-hydroxyglutarate oxidase	L-2-hydroxyglutarate dehydrogenase	GO-TERMS, REACTIONS, PRODUCT-SYNONYMS, GENE-SYNONYMS, PRODUCT, GENE-NAME
HMPREF3040_RS15325	G7394	HMPREF3040_RS15325	glaH	protein CsiD	glutarate hydroxylase GlaH	GO-TERMS, REACTIONS, PRODUCT-SYNONYMS, GENE-SYNONYMS, PRODUCT, GENE-NAME
HMPREF3040_RS15635	G0-10473	HMPREF3040_RS15635	topAI	hypothetical protein	KpLE2 phage-like element; toxin of the TopAI-YjhQ toxin-antitoxin system, TopA inhibitor	GO-TERMS, PRODUCT-SYNONYMS, GENE-SYNONYMS, PRODUCT, GENE-NAME
HMPREF3040_RS15640	G7917	HMPREF3040_RS15640	yjhQ	N-acetyltransferase	KpLE2 phage-like element; putative acetyltransferase TopAI antitoxin YjhQ	GO-TERMS, PRODUCT-SYNONYMS, PRODUCT, GENE-NAME
HMPREF3040_RS15710	EG11327	HMPREF3040_RS15710	codB	cytosine permease	cytosine transporter	GO-TERMS, REACTIONS, PRODUCT-SYNONYMS, PRODUCT, GENE-NAME
HMPREF3040_RS15715	EG11326	HMPREF3040_RS15715	codA	cytosine deaminase	cytosine/isoguanine deaminase	GO-TERMS, REACTIONS, PRODUCT-SYNONYMS, PRODUCT, GENE-NAME
HMPREF3040_RS15720	EG11421	HMPREF3040_RS15720	cynR	transcriptional regulator CynR	DNA-binding transcriptional dual regulator CynR	GO-TERMS, PRODUCT-SYNONYMS, PRODUCT, GENE-NAME
HMPREF3040_RS15725	EG10176	HMPREF3040_RS15725	cynT	carbonic anhydrase	carbonic anhydrase 1	GO-TERMS, REACTIONS, PRODUCT-SYNONYMS, PRODUCT, GENE-NAME
HMPREF3040_RS15730	EG10175	HMPREF3040_RS15730	cynS	cyanate hydratase	cyanase	GO-TERMS, REACTIONS, PRODUCT-SYNONYMS, GENE-SYNONYMS, PRODUCT, GENE-NAME
HMPREF3040_RS15740	EG10524	HMPREF3040_RS15740	lacA			GO-TERMS, REACTIONS, PRODUCT-SYNONYMS, PRODUCT, GENE-NAME
HMPREF3040_RS15745	EG10526			MFS transporter	lactose permease	GO-TERMS, REACTIONS, PRODUCT-SYNONYMS, PRODUCT
HMPREF3040_RS15750	EG10527					GO-TERMS, REACTIONS, PRODUCT
HMPREF3040_RS15755	EG10525			lac repressor	DNA-binding transcriptional repressor LacI	GO-TERMS, PRODUCT-SYNONYMS, PRODUCT
HMPREF3040_RS15765	M010			3-(3-hydroxy-phenyl)propionate/3-hydroxycinnamic acid hydroxylase	3-(3-hydroxyphenyl)propanoate hydroxylase	GO-TERMS, PRODUCT
HMPREF3040_RS15770	M011			2,3-dihydroxyphenylpropionate/2, 3-dihydroxicinnamic acid 1,2-dioxygenase	3-carboxyethylcatechol 2,3-dioxygenase	GO-TERMS, REACTIONS, PRODUCT-SYNONYMS, PRODUCT
HMPREF3040_RS15775	M012	HMPREF3040_RS15775	mhpC	2-hydroxy-6-oxononadienedioate/2-hydroxy-6- oxononatrienedioate hydrolase	2-hydroxy-6-ketonona-2,4-dienedioate hydrolase	GO-TERMS, REACTIONS, PRODUCT-SYNONYMS, PRODUCT, GENE-NAME
HMPREF3040_RS15780	M013	HMPREF3040_RS15780	mhpD	2-keto-4-pentenoate hydratase	2-hydroxypentadienoate hydratase	GO-TERMS, REACTIONS, PRODUCT-SYNONYMS, GENE-SYNONYMS, PRODUCT, GENE-NAME
HMPREF3040_RS15785	M014	HMPREF3040_RS15785	mhpF	acetaldehyde dehydrogenase	acetaldehyde dehydrogenase (acetylating) MhpF	GO-TERMS, PRODUCT-SYNONYMS, PRODUCT, GENE-NAME
HMPREF3040_RS15790	G6205	HMPREF3040_RS15790	mhpE			GO-TERMS, PRODUCT-SYNONYMS, PRODUCT, GENE-NAME
HMPREF3040_RS15795	G6206	HMPREF3040_RS15795	mhpT	3-(3-hydroxy-phenyl)propionate transporter MhpT	3-hydroxyphenylpropionate/3-hydroxycinnamate:H+ symporter	GO-TERMS, REACTIONS, PRODUCT-SYNONYMS, GENE-SYNONYMS, PRODUCT, GENE-NAME
HMPREF3040_RS15805	G6208	HMPREF3040_RS15805	frmB	S-formylglutathione hydrolase	S-formylglutathione hydrolase FrmB	GO-TERMS, REACTIONS, PRODUCT-SYNONYMS, GENE-SYNONYMS, PRODUCT, GENE-NAME
HMPREF3040_RS15810	EG50010	HMPREF3040_RS15810	frmA			GO-TERMS, REACTIONS, PRODUCT-SYNONYMS, GENE-SYNONYMS, PRODUCT, GENE-NAME
HMPREF3040_RS15815	G6209	HMPREF3040_RS15815	frmR	transcriptional regulator	DNA-binding transcriptional repressor FrmR	GO-TERMS, PRODUCT-SYNONYMS, GENE-SYNONYMS, PRODUCT, GENE-NAME
HMPREF3040_RS15840	G6217	HMPREF3040_RS15840	tauA	taurine ABC transporter substrate-binding protein	taurine ABC transporter periplasmic binding protein	CPLX-RXNS, GO-TERMS, COMPLEXES, PRODUCT-SYNONYMS, GENE-SYNONYMS, PRODUCT, GENE-NAME
HMPREF3040_RS15845	G6218			taurine ABC transporter ATP-binding protein	taurine ABC transporter ATP binding subunit	GO-TERMS, PRODUCT-SYNONYMS, GENE-SYNONYMS, PRODUCT
HMPREF3040_RS15850	G6219	HMPREF3040_RS15850	tauC	taurine ABC transporter permease	taurine ABC transporter membrane subunit	GO-TERMS, PRODUCT-SYNONYMS, GENE-SYNONYMS, PRODUCT, GENE-NAME
HMPREF3040_RS15855	EG12423	HMPREF3040_RS15855	tauD			GO-TERMS, REACTIONS, PRODUCT-SYNONYMS, GENE-SYNONYMS, GENE-NAME
HMPREF3040_RS15860	EG10428	HMPREF3040_RS15860	hemB	delta-aminolevulinic acid dehydratase	porphobilinogen synthase	GO-TERMS, REACTIONS, PRODUCT-SYNONYMS, GENE-SYNONYMS, PRODUCT, GENE-NAME
HMPREF3040_RS15870	G6226	HMPREF3040_RS15870	iprA	hydrogen peroxide resistance inhibitor IprA	putative DNA-binding transcriptional regulator IprA	PRODUCT-SYNONYMS, GENE-SYNONYMS, PRODUCT, GENE-NAME
HMPREF3040_RS15875	EG12867	HMPREF3040_RS15875	ampH	D-alanyl-D-alanine- carboxypeptidase/endopeptidase AmpH	peptidoglycan DD-carboxypeptidase/peptidoglycan DD-endopeptidase	GO-TERMS, REACTIONS, PRODUCT-SYNONYMS, GENE-SYNONYMS, PRODUCT, GENE-NAME
HMPREF3040_RS15885	EG10928	HMPREF3040_RS15885	sbmA	peptide antibiotic transporter SbmA	peptide antibiotic/peptide nucleic acid transporter	GO-TERMS, REACTIONS, PRODUCT-SYNONYMS, PRODUCT, GENE-NAME
HMPREF3040_RS15890	G6227	HMPREF3040_RS15890	yaiW	DUF1615 domain-containing protein	surface-exposed outer membrane lipoprotein	GO-TERMS, PRODUCT-SYNONYMS, PRODUCT, GENE-NAME
HMPREF3040_RS15905	EG10213	HMPREF3040_RS15905	ddlA	D-alanine--D-alanine ligase	D-alanine--D-alanine ligase A	GO-TERMS, REACTIONS, PRODUCT-SYNONYMS, PRODUCT, GENE-NAME
HMPREF3040_RS15915	EG11256	HMPREF3040_RS15915	iraP	anti-adapter protein IraP	anti-adaptor protein for sigmaS stabilization	GO-TERMS, PRODUCT-SYNONYMS, GENE-SYNONYMS, PRODUCT, GENE-NAME
HMPREF3040_RS15920	EG10727	HMPREF3040_RS15920	phoA			GO-TERMS, REACTIONS, PRODUCT-SYNONYMS, GENE-SYNONYMS, GENE-NAME
HMPREF3040_RS15930	EG11257	adrA	dgcC	diguanylate cyclase AdrA	diguanylate cyclase DgcC	GO-TERMS, REACTIONS, PRODUCT-SYNONYMS, GENE-SYNONYMS, PRODUCT, GENE-NAME
HMPREF3040_RS15935	EG10769	HMPREF3040_RS15935	proC			GO-TERMS, REACTIONS, PRODUCT-SYNONYMS, GENE-SYNONYMS, GENE-NAME
HMPREF3040_RS15945	EG10082	HMPREF3040_RS15945	aroL	shikimate kinase	shikimate kinase 2	GO-TERMS, PRODUCT-SYNONYMS, PRODUCT, GENE-NAME
HMPREF3040_RS15965	EG12159	HMPREF3040_RS15965	ppnP	hypothetical protein	nucleoside phosphorylase PpnP	GO-TERMS, REACTIONS, PRODUCT-SYNONYMS, GENE-SYNONYMS, PRODUCT, GENE-NAME
HMPREF3040_RS15980	EG12158	HMPREF3040_RS15980	rdgC	recombination-associated protein RdgC	nucleoid-associated protein RdgC	GO-TERMS, PRODUCT-SYNONYMS, GENE-SYNONYMS, PRODUCT, GENE-NAME
HMPREF3040_RS15985	EG11288	HMPREF3040_RS15985	mak			GO-TERMS, REACTIONS, PRODUCT-SYNONYMS, GENE-SYNONYMS, GENE-NAME
HMPREF3040_RS16005	EG10728	HMPREF3040_RS16005	phoB	DNA-binding response regulator	DNA-binding transcriptional dual regulator PhoB	GO-TERMS, PRODUCT-SYNONYMS, GENE-SYNONYMS, PRODUCT, GENE-NAME
HMPREF3040_RS16010	EG10733			two-component system sensor histidine kinase PhoR	sensor histidine kinase PhoR	GO-TERMS, REACTIONS, PRODUCT-SYNONYMS, GENE-SYNONYMS, PRODUCT
HMPREF3040_RS16015	EG12168	HMPREF3040_RS16015	brnQ	branched-chain amino acid transport system 2 carrier protein	branched chain amino acid transporter BrnQ	GO-TERMS, REACTIONS, PRODUCT-SYNONYMS, GENE-SYNONYMS, PRODUCT, GENE-NAME
HMPREF3040_RS16025	EG10565	HMPREF3040_RS16025	malZ			GO-TERMS, REACTIONS, PRODUCT-SYNONYMS, GENE-NAME
HMPREF3040_RS16035	EG11095	HMPREF3040_RS16035	acpH	ACP phosphodiesterase	acyl carrier protein phosphodiesterase	GO-TERMS, REACTIONS, PRODUCT-SYNONYMS, GENE-SYNONYMS, PRODUCT, GENE-NAME
HMPREF3040_RS16040	EG10812	HMPREF3040_RS16040	queA	tRNA preQ1(34) S-adenosylmethionine ribosyltransferase-isomerase QueA	tRNA preQ134 S-adenosylmethionine ribosyltransferase-isomerase	GO-TERMS, REACTIONS, PRODUCT-SYNONYMS, GENE-SYNONYMS, PRODUCT, GENE-NAME
HMPREF3040_RS16045	EG10996	HMPREF3040_RS16045	tgt	tRNA guanosine(34) transglycosylase Tgt	tRNA-guanine transglycosylase	GO-TERMS, REACTIONS, PRODUCT-SYNONYMS, GENE-SYNONYMS, PRODUCT, GENE-NAME
HMPREF3040_RS16050	EG11096	HMPREF3040_RS16050	yajC	preprotein translocase subunit YajC	Sec translocon accessory complex subunit YajC	GO-TERMS, PRODUCT-SYNONYMS, PRODUCT, GENE-NAME
HMPREF3040_RS16055	EG10938	HMPREF3040_RS16055	secD	protein translocase subunit SecD	Sec translocon accessory complex subunit SecD	GO-TERMS, COMPLEXES, PRODUCT-SYNONYMS, PRODUCT, GENE-NAME
HMPREF3040_RS16060	EG10940	HMPREF3040_RS16060	secF	protein translocase subunit SecF	Sec translocon accessory complex subunit SecF	GO-TERMS, PRODUCT-SYNONYMS, PRODUCT, GENE-NAME
HMPREF3040_RS16070	EG11035	HMPREF3040_RS16070	tsx			GO-TERMS, REACTIONS, PRODUCT-SYNONYMS, GENE-SYNONYMS, GENE-NAME
HMPREF3040_RS16080	EG11320	HMPREF3040_RS16080	nrdR	transcriptional regulator NrdR	NrdR transcriptional repressor	GO-TERMS, PRODUCT-SYNONYMS, GENE-SYNONYMS, PRODUCT, GENE-NAME
HMPREF3040_RS16085	EG11321	HMPREF3040_RS16085	ribD	bifunctional diaminohydroxyphosphoribosylaminopyrimidine deaminase/5-amino-6-(5-phosphoribosylamino)uracil reductase	fused diaminohydroxyphosphoribosylaminopyrimidine deaminase / 5-amino-6-(5-phosphoribosylamino)uracil reductase	GO-TERMS, REACTIONS, PRODUCT-SYNONYMS, GENE-SYNONYMS, PRODUCT, GENE-NAME
HMPREF3040_RS16090	EG11322	HMPREF3040_RS16090	ribE			GO-TERMS, PRODUCT-SYNONYMS, GENE-SYNONYMS, GENE-NAME
HMPREF3040_RS16095	EG10666			N utilization substance protein B	transcription antitermination protein NusB	GO-TERMS, COMPLEXES, PRODUCT-SYNONYMS, GENE-SYNONYMS, PRODUCT
HMPREF3040_RS16100	G6234	HMPREF3040_RS16100	thiL	thiamine-phosphate kinase	thiamine monophosphate kinase	GO-TERMS, REACTIONS, PRODUCT-SYNONYMS, GENE-SYNONYMS, PRODUCT, GENE-NAME
HMPREF3040_RS16105	EG10704	HMPREF3040_RS16105	pgpA			GO-TERMS, REACTIONS, PRODUCT-SYNONYMS, GENE-SYNONYMS, GENE-NAME
HMPREF3040_RS16115	G6236	HMPREF3040_RS16115	yajO	aldo/keto reductase	1-deoxyxylulose-5-phosphate synthase YajO	GO-TERMS, REACTIONS, PRODUCT-SYNONYMS, PRODUCT, GENE-NAME
HMPREF3040_RS16120	G6237	HMPREF3040_RS16120	dxs			GO-TERMS, PRODUCT-SYNONYMS, GENE-SYNONYMS, GENE-NAME
HMPREF3040_RS16125	EG10508	HMPREF3040_RS16125	ispA	farnesyl-diphosphate synthase	geranyl diphosphate/farnesyl diphosphate synthase	GO-TERMS, REACTIONS, PRODUCT-SYNONYMS, PRODUCT, GENE-NAME
HMPREF3040_RS16130	EG11098	HMPREF3040_RS16130	xseB	exodeoxyribonuclease 7 small subunit	exodeoxyribonuclease VII subunit XseB	GO-TERMS, PRODUCT-SYNONYMS, GENE-SYNONYMS, PRODUCT, GENE-NAME
HMPREF3040_RS16135	G6238	HMPREF3040_RS16135	thiI	tRNA 4-thiouridine(8) synthase ThiI	tRNA uridine 4-sulfurtransferase	GO-TERMS, REACTIONS, PRODUCT-SYNONYMS, GENE-SYNONYMS, PRODUCT, GENE-NAME
HMPREF3040_RS16140	G198	HMPREF3040_RS16140	yajL	protein deglycase YajL	protein/nucleic acid deglycase 3	GO-TERMS, REACTIONS, PRODUCT-SYNONYMS, GENE-SYNONYMS, PRODUCT, GENE-NAME
HMPREF3040_RS16145	G6239	HMPREF3040_RS16145	panE			GO-TERMS, PRODUCT-SYNONYMS, GENE-SYNONYMS, GENE-NAME
HMPREF3040_RS16160	EG10182	HMPREF3040_RS16160	cyoE	protoheme IX farnesyltransferase	heme O synthase	GO-TERMS, REACTIONS, PRODUCT-SYNONYMS, PRODUCT, GENE-NAME
HMPREF3040_RS16165	EG10181	HMPREF3040_RS16165	cyoD	cytochrome bo(3) ubiquinol oxidase subunit 4	cytochrome bo3 ubiquinol oxidase subunit 4	CPLX-RXNS, GO-TERMS, COMPLEXES, PRODUCT-SYNONYMS, PRODUCT, GENE-NAME
HMPREF3040_RS16170	EG10180	HMPREF3040_RS16170	cyoC	cytochrome bo(3) ubiquinol oxidase subunit 3	cytochrome bo3 ubiquinol oxidase subunit 3	GO-TERMS, PRODUCT-SYNONYMS, PRODUCT, GENE-NAME
HMPREF3040_RS16175	EG10179	HMPREF3040_RS16175	cyoB	cytochrome ubiquinol oxidase subunit I	cytochrome bo3 ubiquinol oxidase subunit 1	GO-TERMS, COMPLEXES, PRODUCT-SYNONYMS, PRODUCT, GENE-NAME
HMPREF3040_RS16180	EG10178	HMPREF3040_RS16180	cyoA	cytochrome ubiquinol oxidase subunit II	cytochrome bo3 ubiquinol oxidase subunit 2	GO-TERMS, PRODUCT-SYNONYMS, PRODUCT, GENE-NAME
HMPREF3040_RS16185	EG12183	HMPREF3040_RS16185	ampG	muropeptide transporter AmpG	muropeptide:H+ symporter	GO-TERMS, REACTIONS, PRODUCT-SYNONYMS, PRODUCT, GENE-NAME
HMPREF3040_RS16195	EG10125	HMPREF3040_RS16195	bolA	protein BolA	DNA-binding transcriptional dual regulator BolA	GO-TERMS, PRODUCT-SYNONYMS, PRODUCT, GENE-NAME
HMPREF3040_RS16205	EG11003	HMPREF3040_RS16205	tig			GO-TERMS, REACTIONS, PRODUCT-SYNONYMS, GENE-NAME
HMPREF3040_RS16210	EG10158	HMPREF3040_RS16210	clpP			GO-TERMS, COMPLEXES, REACTIONS, PRODUCT-SYNONYMS, GENE-SYNONYMS, GENE-NAME
HMPREF3040_RS16215	EG10159	HMPREF3040_RS16215	clpX			GO-TERMS, PRODUCT-SYNONYMS, GENE-SYNONYMS, GENE-NAME
HMPREF3040_RS16220	EG10542	HMPREF3040_RS16220	lon			GO-TERMS, REACTIONS, PRODUCT-SYNONYMS, GENE-SYNONYMS, GENE-NAME
HMPREF3040_RS16225	EG10467	HMPREF3040_RS16225	hupB			GO-TERMS, COMPLEXES, PRODUCT-SYNONYMS, GENE-SYNONYMS, PRODUCT, GENE-NAME
HMPREF3040_RS16230	G6242	HMPREF3040_RS16230	ppiD	peptidyl-prolyl cis-trans isomerase	periplasmic folding chaperone	GO-TERMS, REACTIONS, PRODUCT-SYNONYMS, GENE-SYNONYMS, PRODUCT, GENE-NAME
HMPREF3040_RS16235	G6243	HMPREF3040_RS16235	ybaV	hypothetical protein	helix-hairpin-helix 3 family protein	GO-TERMS, PRODUCT-SYNONYMS, GENE-SYNONYMS, PRODUCT, GENE-NAME
HMPREF3040_RS16240	G6244	HMPREF3040_RS16240	fadM	thioesterase	long-chain acyl-CoA thioesterase FadM	GO-TERMS, REACTIONS, PRODUCT-SYNONYMS, GENE-SYNONYMS, PRODUCT, GENE-NAME
HMPREF3040_RS16245	G6245	HMPREF3040_RS16245	queC	7-cyano-7-deazaguanine synthase QueC	7-cyano-7-deazaguanine synthase	GO-TERMS, REACTIONS, PRODUCT-SYNONYMS, GENE-SYNONYMS, PRODUCT, GENE-NAME
HMPREF3040_RS16255	G6246	HMPREF3040_RS16255	cof			GO-TERMS, REACTIONS, PRODUCT-SYNONYMS, GENE-NAME
HMPREF3040_RS16260	G6247	HMPREF3040_RS16260	decR	transcriptional regulator	DNA-binding transcriptional activator DecR	GO-TERMS, PRODUCT-SYNONYMS, GENE-SYNONYMS, PRODUCT, GENE-NAME
HMPREF3040_RS16275	EG12191	HMPREF3040_RS16275	glnK	nitrogen regulatory protein P-II 2	nitrogen regulator GlnK	GO-TERMS, PRODUCT-SYNONYMS, GENE-SYNONYMS, PRODUCT, GENE-NAME
HMPREF3040_RS16280	EG11821	HMPREF3040_RS16280	amtB	ammonia channel	ammonia/ammonium transporter	GO-TERMS, REACTIONS, PRODUCT-SYNONYMS, GENE-SYNONYMS, PRODUCT, GENE-NAME
HMPREF3040_RS16285	EG10995	HMPREF3040_RS16285	tesB			GO-TERMS, REACTIONS, PRODUCT-SYNONYMS, GENE-NAME
HMPREF3040_RS16295	G6251	HMPREF3040_RS16295	ybaZ	methylated-DNA--[protein]-cysteine S-methyltransferase	DNA base-flipping protein	GO-TERMS, REACTIONS, PRODUCT-SYNONYMS, GENE-SYNONYMS, PRODUCT, GENE-NAME
HMPREF3040_RS16320	G58	HMPREF3040_RS16320	maa			GO-TERMS, REACTIONS, PRODUCT-SYNONYMS, GENE-SYNONYMS, PRODUCT, GENE-NAME
HMPREF3040_RS16325	EG10439	HMPREF3040_RS16325	hha	hemolysin expression-modulating protein Hha	haemolysin expression-modulating protein Hha	GO-TERMS, PRODUCT-SYNONYMS, PRODUCT, GENE-NAME
HMPREF3040_RS16330	EG12429	HMPREF3040_RS16330	tomB			GO-TERMS, PRODUCT-SYNONYMS, GENE-SYNONYMS, GENE-NAME
HMPREF3040_RS16335	EG11704	HMPREF3040_RS16335	acrB	aminoglycoside/multidrug transporter permease	multidrug efflux pump RND permease AcrB	CPLX-RXNS, GO-TERMS, COMPLEXES, REACTIONS, PRODUCT-SYNONYMS, GENE-SYNONYMS, PRODUCT, GENE-NAME
HMPREF3040_RS16340	EG11703	HMPREF3040_RS16340	acrA	MexE family multidrug efflux RND transporter periplasmic adaptor subunit	multidrug efflux pump membrane fusion lipoprotein AcrA	CPLX-RXNS, GO-TERMS, COMPLEXES, PRODUCT-SYNONYMS, GENE-SYNONYMS, PRODUCT, GENE-NAME
HMPREF3040_RS16345	EG12116	HMPREF3040_RS16345	acrR			GO-TERMS, PRODUCT-SYNONYMS, GENE-SYNONYMS, GENE-NAME
HMPREF3040_RS16350	G6255	HMPREF3040_RS16350	mscK	mechanosensitive channel MscK	potassium dependent, small conductance mechanosensitive channel	GO-TERMS, REACTIONS, PRODUCT-SYNONYMS, GENE-SYNONYMS, PRODUCT, GENE-NAME
HMPREF3040_RS16355	EG12830	HMPREF3040_RS16355	ybaM	DUF2496 domain-containing protein	DUF2496 domain-containing protein YbaM	GO-TERMS, PRODUCT-SYNONYMS, PRODUCT, GENE-NAME
HMPREF3040_RS16360	EG10765	HMPREF3040_RS16360	priC			GO-TERMS, PRODUCT-SYNONYMS, GENE-NAME
HMPREF3040_RS16370	EG10051	HMPREF3040_RS16370	apt			GO-TERMS, REACTIONS, PRODUCT-SYNONYMS, GENE-NAME
HMPREF3040_RS16385	EG10834	HMPREF3040_RS16385	recR	recombination protein RecR	DNA repair protein RecR	GO-TERMS, PRODUCT-SYNONYMS, PRODUCT, GENE-NAME
HMPREF3040_RS16390	EG10461	HMPREF3040_RS16390	htpG	molecular chaperone HtpG	chaperone protein HtpG	GO-TERMS, PRODUCT-SYNONYMS, PRODUCT, GENE-NAME
HMPREF3040_RS16395	EG10032	HMPREF3040_RS16395	adk			GO-TERMS, REACTIONS, PRODUCT-SYNONYMS, GENE-SYNONYMS, GENE-NAME
HMPREF3040_RS16400	EG10431	HMPREF3040_RS16400	hemH			GO-TERMS, PRODUCT-SYNONYMS, GENE-SYNONYMS, PRODUCT, GENE-NAME
HMPREF3040_RS16405	EG11101	HMPREF3040_RS16405	aes			GO-TERMS, REACTIONS, PRODUCT-SYNONYMS, GENE-SYNONYMS, GENE-NAME
HMPREF3040_RS16410	EG11102	HMPREF3040_RS16410	gsk			GO-TERMS, REACTIONS, PRODUCT-SYNONYMS, GENE-NAME
HMPREF3040_RS16420	G6256	HMPREF3040_RS16420	fsr	MFS transporter	fosmidomycin efflux pump	GO-TERMS, REACTIONS, PRODUCT-SYNONYMS, PRODUCT, GENE-NAME
HMPREF3040_RS16425	EG11060			bifunctional UDP-sugar hydrolase/5'-nucleotidase	5'-nucleotidase / UDP-sugar hydrolase	GO-TERMS, REACTIONS, PRODUCT
HMPREF3040_RS16430	EG12454	HMPREF3040_RS16430	ybaK	Cys-tRNA(Pro) deacylase	Cys-tRNAPro and Cys-tRNACys deacylase	GO-TERMS, PRODUCT-SYNONYMS, PRODUCT, GENE-NAME
HMPREF3040_RS16445	G6261	HMPREF3040_RS16445	glsA	glutaminase	glutaminase 1	GO-TERMS, PRODUCT-SYNONYMS, GENE-SYNONYMS, PRODUCT, GENE-NAME
HMPREF3040_RS16475	G6263	HMPREF3040_RS16475	cueR	transcriptional regulator	DNA-binding transcriptional dual regulator CueR	GO-TERMS, PRODUCT-SYNONYMS, GENE-SYNONYMS, PRODUCT, GENE-NAME
HMPREF3040_RS16510	G6266	HMPREF3040_RS16510	fetA	iron export ATP-binding protein FetA	putative iron ABC exporter ATP-binding subunit FetA	GO-TERMS, PRODUCT-SYNONYMS, GENE-SYNONYMS, PRODUCT, GENE-NAME
HMPREF3040_RS16515	G6267	HMPREF3040_RS16515	fetB	iron export permease FetB	putative iron ABC exporter membrane subunit FetB	GO-TERMS, PRODUCT-SYNONYMS, GENE-SYNONYMS, PRODUCT, GENE-NAME
HMPREF3040_RS16520	G6268	HMPREF3040_RS16520	cnoX	co-chaperone YbbN	chaperedoxin	GO-TERMS, PRODUCT-SYNONYMS, GENE-SYNONYMS, PRODUCT, GENE-NAME
HMPREF3040_RS16525	G6269	HMPREF3040_RS16525	ybbO	short-chain dehydrogenase/reductase	NADP+-dependent aldehyde reductase YbbO	GO-TERMS, REACTIONS, PRODUCT-SYNONYMS, PRODUCT, GENE-NAME
HMPREF3040_RS16530	EG11542	HMPREF3040_RS16530	tesA	multifunctional acyl-CoA thioesterase I/protease I/lysophospholipase L1	multifunctional acyl-CoA thioesterase I and protease I and lysophospholipase L1	GO-TERMS, REACTIONS, PRODUCT-SYNONYMS, GENE-SYNONYMS, PRODUCT, GENE-NAME
HMPREF3040_RS16545	EG11768	HMPREF3040_RS16545	selU	tRNA 2-selenouridine(34) synthase MnmH	tRNA 2-selenouridine synthase	GO-TERMS, REACTIONS, PRODUCT-SYNONYMS, GENE-SYNONYMS, PRODUCT, GENE-NAME
HMPREF3040_RS16550	G6274	HMPREF3040_RS16550	allS	HTH-type transcriptional activator AllS	DNA-binding transcriptional activator AllS	GO-TERMS, PRODUCT-SYNONYMS, GENE-SYNONYMS, PRODUCT, GENE-NAME
HMPREF3040_RS16555	G6275	HMPREF3040_RS16555	allA			GO-TERMS, PRODUCT-SYNONYMS, GENE-SYNONYMS, GENE-NAME
HMPREF3040_RS16560	G6276	HMPREF3040_RS16560	allR	HTH-type transcriptional repressor AllR	DNA-binding transcriptional repressor AllR	GO-TERMS, PRODUCT-SYNONYMS, GENE-SYNONYMS, PRODUCT, GENE-NAME
HMPREF3040_RS16565	EG11583	HMPREF3040_RS16565	gcl			GO-TERMS, PRODUCT-SYNONYMS, GENE-NAME
HMPREF3040_RS16570	G6277	HMPREF3040_RS16570	hyi			GO-TERMS, PRODUCT-SYNONYMS, GENE-SYNONYMS, GENE-NAME
HMPREF3040_RS16575	G6278	HMPREF3040_RS16575	glxR	2-hydroxy-3-oxopropionate reductase	tartronate semialdehyde reductase 2	GO-TERMS, REACTIONS, PRODUCT-SYNONYMS, GENE-SYNONYMS, PRODUCT, GENE-NAME
HMPREF3040_RS16585	G6281	HMPREF3040_RS16585	allB	cyclic amidohydrolase	allantoinase	GO-TERMS, PRODUCT-SYNONYMS, GENE-SYNONYMS, PRODUCT, GENE-NAME
HMPREF3040_RS16595	G6283	HMPREF3040_RS16595	glxK	glycerate kinase	glycerate 2-kinase 2	GO-TERMS, REACTIONS, PRODUCT-SYNONYMS, GENE-SYNONYMS, PRODUCT, GENE-NAME
HMPREF3040_RS16600	G6284	HMPREF3040_RS16600	allE			GO-TERMS, PRODUCT-SYNONYMS, GENE-SYNONYMS, GENE-NAME
HMPREF3040_RS16605	G6285	HMPREF3040_RS16605	allC			GO-TERMS, PRODUCT-SYNONYMS, GENE-SYNONYMS, GENE-NAME
HMPREF3040_RS16610	G6286	HMPREF3040_RS16610	allD			GO-TERMS, REACTIONS, PRODUCT-SYNONYMS, GENE-SYNONYMS, GENE-NAME
HMPREF3040_RS16615	G6287	HMPREF3040_RS16615	fdrA	acyl-CoA synthetase FdrA	putative acyl-CoA synthetase FdrA	GO-TERMS, REACTIONS, PRODUCT-SYNONYMS, GENE-SYNONYMS, PRODUCT, GENE-NAME
HMPREF3040_RS16635	EG10796	HMPREF3040_RS16635	purK			GO-TERMS, PRODUCT-SYNONYMS, GENE-SYNONYMS, GENE-NAME
HMPREF3040_RS16640	EG10793	HMPREF3040_RS16640	purE	5-(carboxyamino)imidazole ribonucleotide mutase	N5-carboxyaminoimidazole ribonucleotide mutase	GO-TERMS, REACTIONS, PRODUCT-SYNONYMS, GENE-SYNONYMS, PRODUCT, GENE-NAME
HMPREF3040_RS16645	EG12666	HMPREF3040_RS16645	lpxH	UDP-2,3-diacylglucosamine hydrolase	UDP-2,3-diacylglucosamine diphosphatase	GO-TERMS, REACTIONS, PRODUCT-SYNONYMS, GENE-SYNONYMS, PRODUCT, GENE-NAME
HMPREF3040_RS16650	EG10758	HMPREF3040_RS16650	ppiB	peptidyl-prolyl cis-trans isomerase	peptidyl-prolyl cis-trans isomerase B	GO-TERMS, PRODUCT-SYNONYMS, PRODUCT, GENE-NAME
HMPREF3040_RS16655	EG10196	HMPREF3040_RS16655	cysS			GO-TERMS, REACTIONS, PRODUCT-SYNONYMS, GENE-SYNONYMS, PRODUCT, GENE-NAME
HMPREF3040_RS16665	EG12879	HMPREF3040_RS16665	ybcJ	ribosome-associated protein	putative RNA-binding protein YbcJ	GO-TERMS, PRODUCT-SYNONYMS, PRODUCT, GENE-NAME
HMPREF3040_RS16670	EG10328	HMPREF3040_RS16670	folD	bifunctional methylenetetrahydrofolate dehydrogenase/methenyltetrahydrofolate cyclohydrolase	bifunctional 5,10-methylene-tetrahydrofolate dehydrogenase/ 5,10-methylene-tetrahydrofolate cyclohydrolase	GO-TERMS, REACTIONS, PRODUCT-SYNONYMS, GENE-SYNONYMS, PRODUCT, GENE-NAME
HMPREF3040_RS16675	G6290	HMPREF3040_RS16675	sfmA	hypothetical protein	putative fimbrial protein SfmA	GO-TERMS, PRODUCT-SYNONYMS, PRODUCT, GENE-NAME
HMPREF3040_RS16680	G6291	HMPREF3040_RS16680	sfmC	molecular chaperone FimC	putative fimbrial chaperone SfmC	GO-TERMS, PRODUCT-SYNONYMS, PRODUCT, GENE-NAME
HMPREF3040_RS16685	G6292	HMPREF3040_RS16685	sfmD	outer membrane usher protein	putative fimbrial usher protein SfmD	GO-TERMS, PRODUCT-SYNONYMS, PRODUCT, GENE-NAME
HMPREF3040_RS16690	G6293	HMPREF3040_RS16690	sfmH	type 1 fimbrin D-mannose specific adhesin FimH	putative fimbrial adhesin protein SfmH	GO-TERMS, PRODUCT-SYNONYMS, PRODUCT, GENE-NAME
HMPREF3040_RS16695	EG12388	HMPREF3040_RS16695	sfmF	fimbriae assembly protein	putative fimbrial protein SfmF	GO-TERMS, PRODUCT-SYNONYMS, GENE-SYNONYMS, PRODUCT, GENE-NAME
HMPREF3040_RS16700	EG11103	HMPREF3040_RS16700	fimZ	DNA-binding response regulator	putative LuxR family transcriptional regulator FimZ	PRODUCT-SYNONYMS, GENE-SYNONYMS, PRODUCT, GENE-NAME
HMPREF3040_RS16825	G6303	HMPREF3040_RS16825	ybcN	hypothetical protein	DLP12 prophage; DNA base-flipping protein	GO-TERMS, PRODUCT-SYNONYMS, PRODUCT, GENE-NAME
HMPREF3040_RS16840	G6306	HMPREF3040_RS16840	rusA	crossover junction endodeoxyribonuclease RusA	DLP12 prophage; crossover junction endodeoxyribonuclease RusA	GO-TERMS, REACTIONS, PRODUCT-SYNONYMS, GENE-SYNONYMS, PRODUCT, GENE-NAME
HMPREF3040_RS16850	G6307	HMPREF3040_RS16850	ybcQ	antitermination protein	DLP12 prophage; putative antitermination protein	GO-TERMS, PRODUCT-SYNONYMS, GENE-SYNONYMS, PRODUCT, GENE-NAME
HMPREF3040_RS16865	G6310	HMPREF3040_RS16865	rrrD	lysozyme	DLP12 prophage; lysozyme	GO-TERMS, PRODUCT-SYNONYMS, GENE-SYNONYMS, PRODUCT, GENE-NAME
HMPREF3040_RS17030	EG10630	HMPREF3040_RS17030	nadA			GO-TERMS, PRODUCT-SYNONYMS, GENE-SYNONYMS, GENE-NAME
HMPREF3040_RS17035	EG11700	HMPREF3040_RS17035	pnuC	nicotinamide riboside transporter PnuC	nicotinamide riboside transporter	GO-TERMS, REACTIONS, PRODUCT-SYNONYMS, PRODUCT, GENE-NAME
HMPREF3040_RS17040	G6393	HMPREF3040_RS17040	zitB	zinc transporter ZitB	Zn2+/Cd2+/Ni2+/Cu2+ exporter	GO-TERMS, REACTIONS, PRODUCT-SYNONYMS, GENE-SYNONYMS, PRODUCT, GENE-NAME
HMPREF3040_RS17055	EG10079	HMPREF3040_RS17055	aroG	phospho-2-dehydro-3-deoxyheptonate aldolase	3-deoxy-7-phosphoheptulonate synthase, Phe-sensitive	GO-TERMS, REACTIONS, PRODUCT-SYNONYMS, PRODUCT, GENE-NAME
HMPREF3040_RS17060	EG11699					GO-TERMS, PRODUCT-SYNONYMS, GENE-SYNONYMS
HMPREF3040_RS17065	EG11698					GO-TERMS, REACTIONS
HMPREF3040_RS17070	EG10363	HMPREF3040_RS17070	galK			GO-TERMS, PRODUCT-SYNONYMS, GENE-SYNONYMS, PRODUCT, GENE-NAME
HMPREF3040_RS17075	EG10366	HMPREF3040_RS17075	galT			GO-TERMS, PRODUCT-SYNONYMS, GENE-SYNONYMS, GENE-NAME
HMPREF3040_RS17080	EG10362	HMPREF3040_RS17080	galE	UDP-glucose 4-epimerase GalE	UDP-glucose 4-epimerase	GO-TERMS, REACTIONS, PRODUCT-SYNONYMS, GENE-SYNONYMS, PRODUCT, GENE-NAME
HMPREF3040_RS17090	G6395	HMPREF3040_RS17090	modE	molybdenum-dependent transcriptional regulator	DNA-binding transcriptional dual regulator ModE	GO-TERMS, PRODUCT-SYNONYMS, GENE-SYNONYMS, PRODUCT, GENE-NAME
HMPREF3040_RS17095	G6396	HMPREF3040_RS17095	acrZ			GO-TERMS, PRODUCT-SYNONYMS, GENE-SYNONYMS, GENE-NAME
HMPREF3040_RS17100	EG12427	HMPREF3040_RS17100	modA	molybdate ABC transporter substrate-binding protein	molybdate ABC transporter periplasmic binding protein	CPLX-RXNS, GO-TERMS, COMPLEXES, PRODUCT, GENE-NAME
HMPREF3040_RS17105	EG10002			molybdenum ABC transporter permease	molybdate ABC transporter membrane subunit	GO-TERMS, COMPLEXES, PRODUCT-SYNONYMS, GENE-SYNONYMS, PRODUCT
HMPREF3040_RS17110	EG10152	HMPREF3040_RS17110	modC	molybdenum ABC transporter ATP-binding protein ModC	molybdate ABC transporter ATP binding subunit	GO-TERMS, PRODUCT-SYNONYMS, GENE-SYNONYMS, PRODUCT, GENE-NAME
HMPREF3040_RS17115	EG11239	HMPREF3040_RS17115	ybhA	Cof-type HAD-IIB family hydrolase	pyridoxal phosphate/fructose-1,6-bisphosphate phosphatase	GO-TERMS, REACTIONS, PRODUCT-SYNONYMS, PRODUCT, GENE-NAME
HMPREF3040_RS17120	G6397	HMPREF3040_RS17120	pgl			GO-TERMS, PRODUCT-SYNONYMS, GENE-SYNONYMS, PRODUCT, GENE-NAME
HMPREF3040_RS17150	EG10156	HMPREF3040_RS17150	clpA			CPLX-RXNS, GO-TERMS, COMPLEXES, PRODUCT-SYNONYMS, GENE-SYNONYMS, GENE-NAME
HMPREF3040_RS17155	G6463	HMPREF3040_RS17155	clpS	ATP-dependent Clp protease adaptor ClpS	specificity factor for ClpA-ClpP chaperone-protease complex	GO-TERMS, PRODUCT-SYNONYMS, GENE-SYNONYMS, PRODUCT, GENE-NAME
HMPREF3040_RS17160	EG11111	HMPREF3040_RS17160	cspD	cold-shock protein CspD	DNA replication inhibitor	GO-TERMS, PRODUCT-SYNONYMS, GENE-SYNONYMS, PRODUCT, GENE-NAME
HMPREF3040_RS17165	G6462	HMPREF3040_RS17165	macB	macrolide ABC transporter ATP-binding protein/permease MacB	ABC-type tripartite efflux pump ATP binding/membrane subunit	CPLX-RXNS, GO-TERMS, COMPLEXES, REACTIONS, PRODUCT-SYNONYMS, GENE-SYNONYMS, PRODUCT, GENE-NAME
HMPREF3040_RS17170	G6461	HMPREF3040_RS17170	macA	MacA family efflux pump subunit	ABC-type tripartite efflux pump membrane fusion protein	GO-TERMS, PRODUCT-SYNONYMS, GENE-SYNONYMS, PRODUCT, GENE-NAME
HMPREF3040_RS17190	EG13270	HMPREF3040_RS17190	aqpZ	aquaporin	water channel AqpZ	GO-TERMS, REACTIONS, PRODUCT-SYNONYMS, GENE-SYNONYMS, PRODUCT, GENE-NAME
HMPREF3040_RS17195	G6198	HMPREF3040_RS17195	prpC			GO-TERMS, PRODUCT-SYNONYMS, GENE-SYNONYMS, GENE-NAME
HMPREF3040_RS17200	G6199	HMPREF3040_RS17200	prpD			GO-TERMS, REACTIONS, PRODUCT-SYNONYMS, GENE-SYNONYMS, PRODUCT, GENE-NAME
HMPREF3040_RS17205	G6200	HMPREF3040_RS17205	prpE	propionate--CoA ligase	propionyl-CoA synthetase	GO-TERMS, REACTIONS, PRODUCT-SYNONYMS, GENE-SYNONYMS, PRODUCT, GENE-NAME
HMPREF3040_RS17310	EG10243	HMPREF3040_RS17310	dnaQ			GO-TERMS, COMPLEXES, REACTIONS, PRODUCT-SYNONYMS, GENE-SYNONYMS, PRODUCT, GENE-NAME
HMPREF3040_RS17315	EG10860	HMPREF3040_RS17315	rnhA			GO-TERMS, REACTIONS, PRODUCT-SYNONYMS, GENE-SYNONYMS, GENE-NAME
HMPREF3040_RS17325	G6099	HMPREF3040_RS17325	gloB	hydroxyacylglutathione hydrolase	hydroxyacylglutathione hydrolase GloB	GO-TERMS, REACTIONS, PRODUCT-SYNONYMS, GENE-SYNONYMS, PRODUCT, GENE-NAME
HMPREF3040_RS17330	EG10246	HMPREF3040_RS17330	mltD	lytic transglycosylase	membrane-bound lytic murein transglycosylase D	GO-TERMS, REACTIONS, PRODUCT-SYNONYMS, GENE-SYNONYMS, PRODUCT, GENE-NAME
HMPREF3040_RS17345	EG11649	HMPREF3040_RS17345	yafC	LysR family transcriptional regulator	LysR family transcriptional regulator YafC	GO-TERMS, PRODUCT-SYNONYMS, PRODUCT, GENE-NAME
HMPREF3040_RS17350	EG11648	HMPREF3040_RS17350	dkgB	2,5-didehydrogluconate reductase DkgB	methylglyoxal reductase DkgB	GO-TERMS, REACTIONS, PRODUCT-SYNONYMS, GENE-SYNONYMS, PRODUCT, GENE-NAME
HMPREF3040_RS17605	EG11436	HMPREF3040_RS17605	ahr	aldehyde reductase Ahr	NADPH-dependent aldehyde reductase Ahr	GO-TERMS, REACTIONS, PRODUCT-SYNONYMS, GENE-SYNONYMS, PRODUCT, GENE-NAME
HMPREF3040_RS17610	EG12152			thermosensitive gluconokinase	D-gluconate kinase, thermosensitive	GO-TERMS, REACTIONS, PRODUCT-SYNONYMS, GENE-SYNONYMS, PRODUCT
HMPREF3040_RS17615	G7893	HMPREF3040_RS17615	idnD			GO-TERMS, REACTIONS, PRODUCT-SYNONYMS, GENE-SYNONYMS, PRODUCT, GENE-NAME
HMPREF3040_RS17620	G7892	HMPREF3040_RS17620	idnO	gluconate 5-dehydrogenase	5-keto-D-gluconate 5-reductase	GO-TERMS, REACTIONS, PRODUCT-SYNONYMS, GENE-SYNONYMS, PRODUCT, GENE-NAME
HMPREF3040_RS17625	EG12539	HMPREF3040_RS17625	idnT	gnt-II system L-idonate transporter	L-idonate/5-ketogluconate/gluconate transporter	GO-TERMS, REACTIONS, PRODUCT-SYNONYMS, GENE-SYNONYMS, PRODUCT, GENE-NAME
HMPREF3040_RS17630	G7891	HMPREF3040_RS17630	idnR	transcriptional regulator	DNA-binding transcriptional dual regulator IdnR	GO-TERMS, PRODUCT-SYNONYMS, GENE-SYNONYMS, PRODUCT, GENE-NAME
HMPREF3040_RS17640	G7889	HMPREF3040_RS17640	lptG	LPS export ABC transporter permease LptG	lipopolysaccharide transport system protein LptG	CPLX-RXNS, GO-TERMS, COMPLEXES, PRODUCT-SYNONYMS, GENE-SYNONYMS, PRODUCT, GENE-NAME
HMPREF3040_RS17645	G7888	HMPREF3040_RS17645	lptF	LPS export ABC transporter permease LptF	lipopolysaccharide transport system protein LptF	GO-TERMS, PRODUCT-SYNONYMS, GENE-SYNONYMS, PRODUCT, GENE-NAME
HMPREF3040_RS17650	EG10694	HMPREF3040_RS17650	pepA	cytosol aminopeptidase	aminopeptidase A/I	GO-TERMS, REACTIONS, PRODUCT-SYNONYMS, GENE-SYNONYMS, PRODUCT, GENE-NAME
HMPREF3040_RS17660	EG11067	HMPREF3040_RS17660	valS			GO-TERMS, REACTIONS, PRODUCT-SYNONYMS, GENE-SYNONYMS, PRODUCT, GENE-NAME
HMPREF3040_RS17675	G7885	HMPREF3040_RS17675	rraB	regulator of ribonuclease activity B	ribonuclease E inhibitor protein B	GO-TERMS, PRODUCT-SYNONYMS, GENE-SYNONYMS, PRODUCT, GENE-NAME
HMPREF3040_RS17680	EG10069	HMPREF3040_RS17680	argI	ornithine carbamoyltransferase	ornithine carbamoyltransferase ArgI	GO-TERMS, PRODUCT-SYNONYMS, PRODUCT, GENE-NAME
HMPREF3040_RS17700	G7883	HMPREF3040_RS17700	tabA	YhcH/YjgK/YiaL family protein	DUF386 domain-containing toxin-antitoxin biofilm protein TabA	GO-TERMS, PRODUCT-SYNONYMS, GENE-SYNONYMS, PRODUCT, GENE-NAME
HMPREF3040_RS17705	G7882	HMPREF3040_RS17705	bdcR	TetR/AcrR family transcriptional regulator	putative transcriptional regulator BdcR	GO-TERMS, PRODUCT-SYNONYMS, GENE-SYNONYMS, PRODUCT, GENE-NAME
HMPREF3040_RS17710	G7880	HMPREF3040_RS17710	bdcA	NAD(P)-dependent oxidoreductase	c-di-GMP-binding biofilm dispersal mediator protein	GO-TERMS, PRODUCT-SYNONYMS, GENE-SYNONYMS, PRODUCT, GENE-NAME
HMPREF3040_RS17725	EG11279	HMPREF3040_RS17725	pyrL			GO-TERMS, PRODUCT-SYNONYMS, GENE-SYNONYMS, PRODUCT, GENE-NAME
HMPREF3040_RS17730	EG10805	HMPREF3040_RS17730	pyrB			CPLX-RXNS, GO-TERMS, COMPLEXES, PRODUCT-SYNONYMS, GENE-NAME
HMPREF3040_RS17735	EG10811	HMPREF3040_RS17735	pyrI	aspartate carbamoyltransferase regulatory subunit	aspartate carbamoyltransferase, PyrI subunit	GO-TERMS, PRODUCT-SYNONYMS, PRODUCT, GENE-NAME
HMPREF3040_RS17750	EG12202	HMPREF3040_RS17750	treR	HTH-type transcriptional regulator TreR	DNA-binding transcriptional repressor TreR	GO-TERMS, PRODUCT-SYNONYMS, PRODUCT, GENE-NAME
HMPREF3040_RS17755	EG12127	HMPREF3040_RS17755	treB	PTS trehalose transporter subunit IIBC	trehalose-specific PTS enzyme IIBC component	CPLX-RXNS, GO-TERMS, COMPLEXES, REACTIONS, PRODUCT-SYNONYMS, PRODUCT, GENE-NAME
HMPREF3040_RS17760	EG11402	HMPREF3040_RS17760	treC	alpha,alpha-phosphotrehalase	trehalose-6-phosphate hydrolase	GO-TERMS, REACTIONS, PRODUCT-SYNONYMS, GENE-SYNONYMS, PRODUCT, GENE-NAME
HMPREF3040_RS17765	EG11417	HMPREF3040_RS17765	nrdD	anaerobic ribonucleoside triphosphate reductase	anaerobic ribonucleoside-triphosphate reductase	GO-TERMS, COMPLEXES, REACTIONS, PRODUCT-SYNONYMS, PRODUCT, GENE-NAME
HMPREF3040_RS17770	G812	HMPREF3040_RS17770	nrdG	anaerobic ribonucleoside-triphosphate reductase-activating protein	anaerobic ribonucleoside-triphosphate reductase activating protein	GO-TERMS, REACTIONS, PRODUCT-SYNONYMS, GENE-SYNONYMS, PRODUCT, GENE-NAME
HMPREF3040_RS17780	EG10741	HMPREF3040_RS17780	tldE	metalloprotease PmbA	metalloprotease subunit TldE	CPLX-RXNS, GO-TERMS, COMPLEXES, REACTIONS, PRODUCT-SYNONYMS, GENE-SYNONYMS, PRODUCT, GENE-NAME
HMPREF3040_RS17790	EG12440	HMPREF3040_RS17790	mpl	UDP-N-acetylmuramate:L-alanyl-gamma-D-glutamyl- meso-diaminopimelate ligase	UDP-N-acetylmuramate--L-alanyl-gamma-D-glutamyl-meso-2,6-diaminoheptanedioate ligase	GO-TERMS, REACTIONS, PRODUCT-SYNONYMS, GENE-SYNONYMS, PRODUCT, GENE-NAME
HMPREF3040_RS17795	EG10283	HMPREF3040_RS17795	fbp	fructose 1,6-bisphosphatase	fructose-1,6-bisphosphatase 1	GO-TERMS, PRODUCT-SYNONYMS, GENE-SYNONYMS, PRODUCT, GENE-NAME
HMPREF3040_RS17800	EG12439	HMPREF3040_RS17800	yjfF	sugar ABC transporter permease	galactofuranose ABC transporter putative membrane subunit YjtF	CPLX-RXNS, GO-TERMS, COMPLEXES, PRODUCT, GENE-NAME
HMPREF3040_RS17805	EG12520	HMPREF3040_RS17805	ytfT	ABC transporter permease	galactofuranose ABC transporter putative membrane subunit YtfT	GO-TERMS, PRODUCT, GENE-NAME
HMPREF3040_RS17810	EG12518	HMPREF3040_RS17810	ytfR	sugar ABC transporter ATP-binding protein	galactofuranose ABC transporter putative ATP binding subunit	PRODUCT-SYNONYMS, GENE-SYNONYMS, PRODUCT, GENE-NAME
HMPREF3040_RS17815	EG12517	HMPREF3040_RS17815	ytfQ	ABC transporter substrate-binding protein	galactofuranose ABC transporter periplasmic binding protein	GO-TERMS, PRODUCT, GENE-NAME
HMPREF3040_RS17820	EG10755	HMPREF3040_RS17820	ppa			GO-TERMS, REACTIONS, PRODUCT-SYNONYMS, GENE-NAME
HMPREF3040_RS17830	G7875	HMPREF3040_RS17830	tamB	autotransporter assembly complex protein TamB	translocation and assembly module subunit TamB	GO-TERMS, COMPLEXES, PRODUCT-SYNONYMS, GENE-SYNONYMS, PRODUCT, GENE-NAME
HMPREF3040_RS17835	G7874	HMPREF3040_RS17835	tamA	autotransporter assembly complex protein TamA	translocation and assembly module subunit TamA	GO-TERMS, PRODUCT-SYNONYMS, GENE-SYNONYMS, PRODUCT, GENE-NAME
HMPREF3040_RS17845	EG11433	HMPREF3040_RS17845	msrA	peptide-methionine (S)-S-oxide reductase	methionine sulfoxide reductase A	GO-TERMS, REACTIONS, PRODUCT-SYNONYMS, GENE-SYNONYMS, PRODUCT, GENE-NAME
HMPREF3040_RS17865	EG10043	HMPREF3040_RS17865	cysQ	3'(2'),5'-bisphosphate nucleotidase CysQ	3'(2'),5'-bisphosphate nucleotidase	GO-TERMS, REACTIONS, PRODUCT-SYNONYMS, GENE-SYNONYMS, PRODUCT, GENE-NAME
HMPREF3040_RS17870	EG10160	HMPREF3040_RS17870	cpdB	2',3'-cyclic-nucleotide 2'-phosphodiesterase	2'3' cyclic nucleotide phosphodiesterase/3' nucleotidase	GO-TERMS, REACTIONS, PRODUCT-SYNONYMS, PRODUCT, GENE-NAME
HMPREF3040_RS17880	G7868	HMPREF3040_RS17880	qorB	NAD(P)-dependent oxidoreductase	NAD(P)H:quinone oxidoreductase	GO-TERMS, REACTIONS, PRODUCT-SYNONYMS, GENE-SYNONYMS, PRODUCT, GENE-NAME
HMPREF3040_RS17890	G7866	HMPREF3040_RS17890	ytfE			GO-TERMS, PRODUCT-SYNONYMS, GENE-SYNONYMS, GENE-NAME
HMPREF3040_RS17905	EG12504	HMPREF3040_RS17905	cycA	D-serine/D-alanine/glycine transporter	D-serine/alanine/glycine/:H+symporter	GO-TERMS, REACTIONS, PRODUCT-SYNONYMS, GENE-SYNONYMS, PRODUCT, GENE-NAME
HMPREF3040_RS18030	G7230	HMPREF3040_RS18030	yfdR	HD family hydrolase	CPS-53 (KpLE1) prophage; 5'-deoxynucleotidase	GO-TERMS, REACTIONS, PRODUCT-SYNONYMS, PRODUCT, GENE-NAME
HMPREF3040_RS18280	G7220	HMPREF3040_RS18280	yfdH	glycosyltransferase	CPS-53 (KpLE1) prophage; bactoprenol glucosyl transferase	GO-TERMS, REACTIONS, PRODUCT-SYNONYMS, GENE-SYNONYMS, PRODUCT, GENE-NAME
HMPREF3040_RS18295	EG10117	HMPREF3040_RS18295	bioA	adenosylmethionine--8-amino-7-oxononanoate transaminase	adenosylmethionine-8-amino-7-oxononanoate aminotransferase	GO-TERMS, REACTIONS, PRODUCT-SYNONYMS, PRODUCT, GENE-NAME
HMPREF3040_RS18300	EG10118	HMPREF3040_RS18300	bioB			GO-TERMS, REACTIONS, PRODUCT-SYNONYMS, GENE-NAME
HMPREF3040_RS18305	EG10121	HMPREF3040_RS18305	bioF			GO-TERMS, PRODUCT-SYNONYMS, GENE-NAME
HMPREF3040_RS18310	EG10119	HMPREF3040_RS18310	bioC	malonyl-[acyl-carrier protein] O-methyltransferase BioC	malonyl-acyl carrier protein methyltransferase	GO-TERMS, REACTIONS, PRODUCT-SYNONYMS, PRODUCT, GENE-NAME
HMPREF3040_RS18315	EG10120	HMPREF3040_RS18315	bioD	ATP-dependent dethiobiotin synthetase BioD	dethiobiotin synthetase	GO-TERMS, REACTIONS, PRODUCT-SYNONYMS, PRODUCT, GENE-NAME
HMPREF3040_RS18320	EG11062	HMPREF3040_RS18320	uvrB	excinuclease ABC subunit B	excision nuclease subunit B	GO-TERMS, REACTIONS, PRODUCT-SYNONYMS, GENE-SYNONYMS, PRODUCT, GENE-NAME
HMPREF3040_RS18330	EG11595			cyclic pyranopterin monophosphate synthase	GTP 3',8'-cyclase	GO-TERMS, REACTIONS, PRODUCT-SYNONYMS, GENE-SYNONYMS, PRODUCT
HMPREF3040_RS18340	EG11666	HMPREF3040_RS18340	moaC	cyclic pyranopterin monophosphate synthase MoaC	cyclic pyranopterin monophosphate synthase	GO-TERMS, REACTIONS, PRODUCT-SYNONYMS, GENE-SYNONYMS, PRODUCT, GENE-NAME
HMPREF3040_RS18345	EG11597					CPLX-RXNS, GO-TERMS, COMPLEXES, PRODUCT-SYNONYMS, GENE-SYNONYMS
HMPREF3040_RS18350	EG11598			molybdopterin synthase catalytic subunit MoaE	molybdopterin synthase catalytic subunit	GO-TERMS, REACTIONS, PRODUCT-SYNONYMS, GENE-SYNONYMS, PRODUCT
HMPREF3040_RS18370	G6406	HMPREF3040_RS18370	clsB			GO-TERMS, REACTIONS, PRODUCT-SYNONYMS, GENE-SYNONYMS, GENE-NAME
HMPREF3040_RS18385	G6409	HMPREF3040_RS18385	ybhR	inner membrane transport permease YbhR	putative ABC exporter membrane subunit YbhR	GO-TERMS, PRODUCT-SYNONYMS, PRODUCT, GENE-NAME
HMPREF3040_RS18390	G6410	HMPREF3040_RS18390	ybhS	inner membrane transport permease YbhS	putative ABC exporter membrane subunit YbhS	CPLX-RXNS, GO-TERMS, COMPLEXES, PRODUCT-SYNONYMS, PRODUCT, GENE-NAME
HMPREF3040_RS18395	G6411	HMPREF3040_RS18395	ybhF	ABC transporter ATP-binding protein	putative ABC exporter ATP binding subunit	GO-TERMS, PRODUCT-SYNONYMS, PRODUCT, GENE-NAME
HMPREF3040_RS18405	EG12406	HMPREF3040_RS18405	cecR	DUF1956 domain-containing tetR family transcriptional regulator	DNA-binding transcriptional dual regulator CecR	GO-TERMS, PRODUCT-SYNONYMS, GENE-SYNONYMS, PRODUCT, GENE-NAME
HMPREF3040_RS18410	EG11235	HMPREF3040_RS18410	rhlE			GO-TERMS, PRODUCT-SYNONYMS, GENE-NAME
HMPREF3040_RS18415	EG11579	HMPREF3040_RS18415	ybiA	DUF1768 domain-containing protein	N-glycosidase YbiA	GO-TERMS, REACTIONS, PRODUCT-SYNONYMS, PRODUCT, GENE-NAME
HMPREF3040_RS18420	EG11357					GO-TERMS, REACTIONS, PRODUCT-SYNONYMS, GENE-SYNONYMS
HMPREF3040_RS18430	EG11581	HMPREF3040_RS18430	hcxB	malate/lactate/ureidoglycolate dehydrogenase	hydroxycarboxylate dehydrogenase B	GO-TERMS, REACTIONS, PRODUCT-SYNONYMS, GENE-SYNONYMS, PRODUCT, GENE-NAME
HMPREF3040_RS18450	G6414	HMPREF3040_RS18450	fiu	catecholate siderophore receptor Fiu	iron catecholate outer membrane transporter Fiu	CPLX-RXNS, GO-TERMS, COMPLEXES, PRODUCT-SYNONYMS, GENE-SYNONYMS, PRODUCT, GENE-NAME
HMPREF3040_RS18460	G6416	HMPREF3040_RS18460	rlmF	23S rRNA (adenine(1618)-N(6))-methyltransferase RlmF	23S rRNA m6A1618 methyltransferase	GO-TERMS, REACTIONS, PRODUCT-SYNONYMS, GENE-SYNONYMS, PRODUCT, GENE-NAME
HMPREF3040_RS18465	G6417	HMPREF3040_RS18465	ybiO	mechanosensitive channel protein	moderate conductance mechanosensitive channel YbiO	GO-TERMS, PRODUCT-SYNONYMS, PRODUCT, GENE-NAME
HMPREF3040_RS18470	EG10389			glutamine ABC transporter ATP-binding protein	L-glutamine ABC transporter ATP binding subunit	CPLX-RXNS, GO-TERMS, COMPLEXES, PRODUCT-SYNONYMS, PRODUCT
HMPREF3040_RS18475	EG10388	HMPREF3040_RS18475	glnP	glutamine ABC transporter permease	L-glutamine ABC transporter membrane subunit	GO-TERMS, PRODUCT, GENE-NAME
HMPREF3040_RS18480	EG10386	HMPREF3040_RS18480	glnH	amino acid ABC transporter substrate-binding protein	L-glutamine ABC transporter periplasmic binding protein	GO-TERMS, REACTIONS, PRODUCT-SYNONYMS, PRODUCT, GENE-NAME
HMPREF3040_RS18490	EG11415	HMPREF3040_RS18490	dps	DNA starvation/stationary phase protection protein	DNA protection during starvation protein	GO-TERMS, PRODUCT-SYNONYMS, GENE-SYNONYMS, PRODUCT, GENE-NAME
HMPREF3040_RS18495	EG12134	HMPREF3040_RS18495	rhtA	threonine transporter RhtB	L-threonine/L-homoserine exporter	GO-TERMS, REACTIONS, PRODUCT-SYNONYMS, GENE-SYNONYMS, PRODUCT, GENE-NAME
HMPREF3040_RS18610	G6823	HMPREF3040_RS18610	gnsB	protein GnsB	Qin prophage; protein GnsB	GO-TERMS, PRODUCT-SYNONYMS, GENE-SYNONYMS, PRODUCT, GENE-NAME
HMPREF3040_RS18620	G6825	HMPREF3040_RS18620	cspI	cold-shock protein CspI	Qin prophage; cold shock protein CspI	GO-TERMS, PRODUCT-SYNONYMS, GENE-SYNONYMS, PRODUCT, GENE-NAME
HMPREF3040_RS18645	EG12203	HMPREF3040_RS18645	cspB	cold-shock protein CspB	Qin prophage; cold shock-like protein CspB	GO-TERMS, PRODUCT-SYNONYMS, PRODUCT, GENE-NAME
HMPREF3040_RS18675	EG10248	HMPREF3040_RS18675	dppA	ABC transporter substrate-binding protein	dipeptide ABC transporter periplasmic binding protein	GO-TERMS, PRODUCT-SYNONYMS, GENE-SYNONYMS, PRODUCT, GENE-NAME
HMPREF3040_RS18685	EG12625	HMPREF3040_RS18685	dppB	dipeptide ABC transporter permease DppB	dipeptide ABC transporter membrane subunit DppB	CPLX-RXNS, GO-TERMS, COMPLEXES, PRODUCT-SYNONYMS, PRODUCT, GENE-NAME
HMPREF3040_RS18690	EG12626	HMPREF3040_RS18690	dppC	peptide ABC transporter permease	dipeptide ABC transporter membrane subunit DppC	GO-TERMS, REACTIONS, PRODUCT-SYNONYMS, PRODUCT, GENE-NAME
HMPREF3040_RS18695	EG12627	HMPREF3040_RS18695	dppD	dipeptide transport ATP-binding protein DppD	dipeptide ABC transporter ATP binding subunit DppD	GO-TERMS, PRODUCT-SYNONYMS, PRODUCT, GENE-NAME
HMPREF3040_RS18700	EG12628			dipeptide ABC transporter ATP-binding protein	dipeptide ABC transporter ATP binding subunit DppF	GO-TERMS, PRODUCT-SYNONYMS, GENE-SYNONYMS, PRODUCT
HMPREF3040_RS18885	EG11782	HMPREF3040_RS18885	smpB			GO-TERMS, PRODUCT-SYNONYMS, GENE-SYNONYMS, GENE-NAME
HMPREF3040_RS18890	G7358	HMPREF3040_RS18890	ratA	ubiquinone-binding protein	ribosome association toxin RatA	GO-TERMS, PRODUCT-SYNONYMS, GENE-SYNONYMS, PRODUCT, GENE-NAME
HMPREF3040_RS18900	EG10952	HMPREF3040_RS18900	bamE			GO-TERMS, COMPLEXES, PRODUCT-SYNONYMS, GENE-SYNONYMS, GENE-NAME
HMPREF3040_RS18905	EG10831	HMPREF3040_RS18905	recN			GO-TERMS, PRODUCT-SYNONYMS, GENE-SYNONYMS, GENE-NAME
HMPREF3040_RS18910	EG12192	ppnK	nadK	NAD(+) kinase	NAD kinase	GO-TERMS, REACTIONS, PRODUCT-SYNONYMS, GENE-SYNONYMS, PRODUCT, GENE-NAME
HMPREF3040_RS18915	EG10416	HMPREF3040_RS18915	grpE			GO-TERMS, REACTIONS, PRODUCT-SYNONYMS, GENE-NAME
HMPREF3040_RS18940	EG11153					GO-TERMS, PRODUCT-SYNONYMS, GENE-SYNONYMS
HMPREF3040_RS18945	EG11023	HMPREF3040_RS18945	trmD	tRNA (guanosine(37)-N1)-methyltransferase TrmD	tRNA m1G37 methyltransferase	GO-TERMS, REACTIONS, PRODUCT-SYNONYMS, PRODUCT, GENE-NAME
HMPREF3040_RS18960	EG12880	HMPREF3040_RS18960	dgcN	diguanylate cyclase	diguanylate cyclase DgcN	GO-TERMS, REACTIONS, PRODUCT-SYNONYMS, GENE-SYNONYMS, PRODUCT, GENE-NAME
HMPREF3040_RS18965	G7354	HMPREF3040_RS18965	yfiR	DUF4154 domain-containing protein	DUF4154 domain-containing protein YfiR	GO-TERMS, PRODUCT-SYNONYMS, PRODUCT, GENE-NAME
HMPREF3040_RS18975	EG10078	HMPREF3040_RS18975	aroF	3-deoxy-7-phosphoheptulonate synthase	3-deoxy-7-phosphoheptulonate synthase, Tyr-sensitive	GO-TERMS, PRODUCT-SYNONYMS, PRODUCT, GENE-NAME
HMPREF3040_RS18980	EG11039			bifunctional chorismate mutase/prephenate dehydrogenase	fused chorismate mutase/prephenate dehydrogenase	GO-TERMS, REACTIONS, PRODUCT
HMPREF3040_RS18985	EG10707	HMPREF3040_RS18985	pheA	bifunctional chorismate mutase/prephenate dehydratase	fused chorismate mutase/prephenate dehydratase	GO-TERMS, REACTIONS, PRODUCT-SYNONYMS, PRODUCT, GENE-NAME
HMPREF3040_RS18990	EG11151	HMPREF3040_RS18990	raiA	translation inhibitor protein RaiA	ribosome-associated inhibitor A	GO-TERMS, PRODUCT-SYNONYMS, GENE-SYNONYMS, PRODUCT, GENE-NAME
HMPREF3040_RS19000	G7352	HMPREF3040_RS19000	bamD			GO-TERMS, PRODUCT-SYNONYMS, GENE-SYNONYMS, GENE-NAME
HMPREF3040_RS19005	EG12098	HMPREF3040_RS19005	rluD	23S rRNA pseudouridine synthase D	23S rRNA pseudouridine1911/1915/1917 synthase	GO-TERMS, REACTIONS, PRODUCT-SYNONYMS, GENE-SYNONYMS, PRODUCT, GENE-NAME
HMPREF3040_RS19010	EG12097	HMPREF3040_RS19010	pgeF	laccase domain-containing protein	polyphenol oxidase YfiH	GO-TERMS, REACTIONS, PRODUCT-SYNONYMS, GENE-SYNONYMS, PRODUCT, GENE-NAME
HMPREF3040_RS19020	EG10457	HMPREF3040_RS19020	hns	DNA-binding protein H-NS	DNA-binding transcriptional dual regulator H-NS	GO-TERMS, PRODUCT-SYNONYMS, GENE-SYNONYMS, PRODUCT, GENE-NAME
HMPREF3040_RS19025	EG10994	HMPREF3040_RS19025	tdk	thymidine kinase	thymidine/deoxyuridine kinase	GO-TERMS, REACTIONS, PRODUCT-SYNONYMS, PRODUCT, GENE-NAME
HMPREF3040_RS19030	EG10031	HMPREF3040_RS19030	adhE	bifunctional acetaldehyde-CoA/alcohol dehydrogenase	fused acetaldehyde-CoA dehydrogenase and iron-dependent alcohol dehydrogenasealdehyde/alcohol dehydrogenase AdhE	GO-TERMS, REACTIONS, PRODUCT-SYNONYMS, GENE-SYNONYMS, PRODUCT, GENE-NAME
HMPREF3040_RS19040	EG10674	HMPREF3040_RS19040	oppA	oligopeptide ABC transporter substrate-binding protein OppA	oligopeptide ABC transporter periplasmic binding protein	GO-TERMS, COMPLEXES, PRODUCT-SYNONYMS, PRODUCT, GENE-NAME
HMPREF3040_RS19045	EG10675			peptide ABC transporter permease	murein tripeptide ABC transporter / oligopeptide ABC transporter inner membrane subunit OppB	GO-TERMS, COMPLEXES, PRODUCT
HMPREF3040_RS19050	EG10676	HMPREF3040_RS19050	oppC	peptide ABC transporter permease	murein tripeptide ABC transporter / oligopeptide ABC transporter inner membrane subunit OppC	GO-TERMS, PRODUCT-SYNONYMS, PRODUCT, GENE-NAME
HMPREF3040_RS19055	EG10677			ABC transporter ATP-binding protein	murein tripeptide ABC transporter / oligopeptide ABC transporter ATP binding subunit OppD	CPLX-RXNS, GO-TERMS, COMPLEXES, PRODUCT
HMPREF3040_RS19060	EG10678	HMPREF3040_RS19060	oppF	oligopeptide transport ATP-binding protein OppF	murein tripeptide ABC transporter / oligopeptide ABC transporter ATP binding subunit OppF	GO-TERMS, PRODUCT-SYNONYMS, PRODUCT, GENE-NAME
HMPREF3040_RS19070	EG11608	HMPREF3040_RS19070	clsA			REACTIONS, PRODUCT-SYNONYMS, GENE-SYNONYMS, GENE-NAME
HMPREF3040_RS19100	EG11121	HMPREF3040_RS19100	yciA	acyl-CoA thioesterase	acyl-CoA thioesterase YciA	GO-TERMS, REACTIONS, PRODUCT-SYNONYMS, PRODUCT, GENE-NAME
HMPREF3040_RS19115	EG11124	HMPREF3040_RS19115	ompW			GO-TERMS, PRODUCT-SYNONYMS, GENE-SYNONYMS, GENE-NAME
HMPREF3040_RS19135	EG11024	HMPREF3040_RS19135	trpA			CPLX-RXNS, GO-TERMS, COMPLEXES, REACTIONS, PRODUCT-SYNONYMS, GENE-SYNONYMS, PRODUCT, GENE-NAME
HMPREF3040_RS19140	EG11025	HMPREF3040_RS19140	trpB			GO-TERMS, REACTIONS, PRODUCT-SYNONYMS, PRODUCT, GENE-NAME
HMPREF3040_RS19145	EG11026	HMPREF3040_RS19145	trpC	bifunctional indole-3-glycerol-phosphate synthase TrpC/phosphoribosylanthranilate isomerase TrpF	fused indole-3-glycerol phosphate synthase/phosphoribosylanthranilate isomerase	GO-TERMS, REACTIONS, PRODUCT-SYNONYMS, GENE-SYNONYMS, PRODUCT, GENE-NAME
HMPREF3040_RS19150	EG11027	HMPREF3040_RS19150	trpD	bifunctional anthranilate synthase glutamate amidotransferase component TrpG/anthranilate phosphoribosyltransferase TrpD	anthranilate synthase subunit TrpD	CPLX-RXNS, GO-TERMS, COMPLEXES, REACTIONS, PRODUCT-SYNONYMS, GENE-SYNONYMS, PRODUCT, GENE-NAME
HMPREF3040_RS19155	EG11028	HMPREF3040_RS19155	trpE	anthranilate synthase component I	anthranilate synthase subunit TrpE	GO-TERMS, PRODUCT-SYNONYMS, GENE-SYNONYMS, PRODUCT, GENE-NAME
HMPREF3040_RS19160	G6634	HMPREF3040_RS19160	yciV	phosphatase	RNA/ssDNA 5'->3' exonuclease	GO-TERMS, REACTIONS, PRODUCT-SYNONYMS, GENE-SYNONYMS, PRODUCT, GENE-NAME
HMPREF3040_RS19175	EG12433	HMPREF3040_RS19175	rluB	23S rRNA pseudouridylate synthase B	23S rRNA pseudouridine2605 synthase	GO-TERMS, REACTIONS, PRODUCT-SYNONYMS, GENE-SYNONYMS, PRODUCT, GENE-NAME
HMPREF3040_RS19180	EG10130	HMPREF3040_RS19180	btuR	cob(I)yrinic acid a,c-diamide adenosyltransferase	cobinamide/cobalamin adenosyltransferase	GO-TERMS, REACTIONS, PRODUCT-SYNONYMS, GENE-SYNONYMS, PRODUCT, GENE-NAME
HMPREF3040_RS19195	EG10956	HMPREF3040_RS19195	sohB	peptidase	S49 peptidase family protein	GO-TERMS, PRODUCT-SYNONYMS, PRODUCT, GENE-NAME
HMPREF3040_RS19210	EG11013	HMPREF3040_RS19210	topA	DNA topoisomerase I	DNA topoisomerase 1	GO-TERMS, REACTIONS, PRODUCT-SYNONYMS, GENE-SYNONYMS, PRODUCT, GENE-NAME
HMPREF3040_RS19215	EG10184	HMPREF3040_RS19215	cysB	LysR family transcriptional regulator CysB	DNA-binding transcriptional dual regulator CysB	GO-TERMS, PRODUCT-SYNONYMS, PRODUCT, GENE-NAME
HMPREF3040_RS19235	EG11325	HMPREF3040_RS19235	acnA	aconitate hydratase AcnA	aconitate hydratase 1	GO-TERMS, REACTIONS, PRODUCT-SYNONYMS, GENE-SYNONYMS, PRODUCT, GENE-NAME
HMPREF3040_RS19240	EG11331	HMPREF3040_RS19240	ribA	GTP cyclohydrolase II	GTP cyclohydrolase 2	GO-TERMS, PRODUCT-SYNONYMS, PRODUCT, GENE-NAME
HMPREF3040_RS19245	EG10705	HMPREF3040_RS19245	pgpB			GO-TERMS, REACTIONS, PRODUCT-SYNONYMS, GENE-NAME
HMPREF3040_RS19250	G6637	HMPREF3040_RS19250	lapA	DUF1049 domain-containing protein	lipopolysaccharide assembly protein A	GO-TERMS, PRODUCT-SYNONYMS, GENE-SYNONYMS, PRODUCT, GENE-NAME
HMPREF3040_RS19255	EG12691	HMPREF3040_RS19255	lapB	lipopolysaccharide assembly protein LapB	lipopolysaccharide assembly protein B	GO-TERMS, PRODUCT-SYNONYMS, GENE-SYNONYMS, PRODUCT, GENE-NAME
HMPREF3040_RS19260	EG10809	HMPREF3040_RS19260	pyrF			GO-TERMS, PRODUCT-SYNONYMS, GENE-NAME
HMPREF3040_RS19265	EG11128	HMPREF3040_RS19265	yciH	stress response translation initiation inhibitor YciH	putative translation factor	GO-TERMS, PRODUCT-SYNONYMS, PRODUCT, GENE-NAME
HMPREF3040_RS19275	G6638	HMPREF3040_RS19275	yciT	DeoR family transcriptional regulator	putative DNA-binding transcriptional regulator YciT	GO-TERMS, PRODUCT-SYNONYMS, GENE-SYNONYMS, PRODUCT, GENE-NAME
HMPREF3040_RS19285	G6639	HMPREF3040_RS19285	pdeR	cyclic di-GMP phosphodiesterase	cyclic di-GMP phosphodiesterase PdeR	GO-TERMS, PRODUCT-SYNONYMS, GENE-SYNONYMS, PRODUCT, GENE-NAME
HMPREF3040_RS19295	EG11620	HMPREF3040_RS19295	rnb	exoribonuclease 2	RNase II	GO-TERMS, REACTIONS, PRODUCT-SYNONYMS, PRODUCT, GENE-NAME
HMPREF3040_RS19305	EG11528	HMPREF3040_RS19305	fabI	enoyl-ACP reductase FabI	enoyl-[acyl-carrier-protein] reductase	GO-TERMS, REACTIONS, PRODUCT-SYNONYMS, GENE-SYNONYMS, PRODUCT, GENE-NAME
HMPREF3040_RS19320	EG12305	HMPREF3040_RS19320	sapF	peptide ABC transporter ATP-binding protein SapF	putrescine ABC exporter ATP binding protein SapF	GO-TERMS, PRODUCT, GENE-NAME
HMPREF3040_RS19325	EG12304	HMPREF3040_RS19325	sapD	peptide ABC transporter ATP-binding protein SapD	putrescine ABC exporter ATP binding protein SapD	GO-TERMS, PRODUCT-SYNONYMS, GENE-SYNONYMS, PRODUCT, GENE-NAME
HMPREF3040_RS19330	G2000	HMPREF3040_RS19330	sapC	peptide ABC transporter permease SapC	putrescine ABC exporter membrane protein SapC	GO-TERMS, PRODUCT, GENE-NAME
HMPREF3040_RS19335	G2001	HMPREF3040_RS19335	sapB	antimicrobial peptide ABC transporter permease SapB	putrescine ABC exporter membrane subunit SapB	CPLX-RXNS, GO-TERMS, COMPLEXES, PRODUCT, GENE-NAME
HMPREF3040_RS19355	G6643	HMPREF3040_RS19355	puuP	APC family permease	putrescine:H+ symporter PuuP	GO-TERMS, REACTIONS, PRODUCT-SYNONYMS, GENE-SYNONYMS, PRODUCT, GENE-NAME
HMPREF3040_RS19360	G6644	HMPREF3040_RS19360	puuA	gamma-glutamylputrescine synthetase PuuA	glutamate-putrescine ligase	GO-TERMS, REACTIONS, PRODUCT-SYNONYMS, GENE-SYNONYMS, PRODUCT, GENE-NAME
HMPREF3040_RS19365	G6645					GO-TERMS, REACTIONS, PRODUCT-SYNONYMS, GENE-SYNONYMS, PRODUCT
HMPREF3040_RS19370	EG12431	HMPREF3040_RS19370	puuR	transcriptional regulator	DNA-binding transcriptional repressor PuuR	GO-TERMS, PRODUCT-SYNONYMS, GENE-SYNONYMS, PRODUCT, GENE-NAME
HMPREF3040_RS19375	EG10036	HMPREF3040_RS19375	puuC	aldehyde dehydrogenase PuuC	gamma-glutamyl-gamma-aminobutyraldehyde dehydrogenase	GO-TERMS, REACTIONS, PRODUCT-SYNONYMS, GENE-SYNONYMS, PRODUCT, GENE-NAME
HMPREF3040_RS19380	EG11822	HMPREF3040_RS19380	puuB	FAD-binding oxidoreductase	gamma-glutamylputrescine oxidase	PRODUCT-SYNONYMS, GENE-SYNONYMS, PRODUCT, GENE-NAME
HMPREF3040_RS19385	G6646	HMPREF3040_RS19385	puuE	4-aminobutyrate transaminase	4-aminobutyrate aminotransferase PuuE	GO-TERMS, REACTIONS, PRODUCT-SYNONYMS, GENE-SYNONYMS, PRODUCT, GENE-NAME
HMPREF3040_RS19390	EG12344	HMPREF3040_RS19390	pspF	phage shock protein operon transcriptional activator	DNA-binding transcriptional dual regulator PspF	GO-TERMS, PRODUCT-SYNONYMS, GENE-SYNONYMS, PRODUCT, GENE-NAME
HMPREF3040_RS19395	EG10776	HMPREF3040_RS19395	pspA			GO-TERMS, PRODUCT-SYNONYMS, GENE-SYNONYMS, GENE-NAME
HMPREF3040_RS19400	EG10777	HMPREF3040_RS19400	pspB	envelope stress response membrane protein PspB	phage shock protein B	GO-TERMS, PRODUCT-SYNONYMS, PRODUCT, GENE-NAME
HMPREF3040_RS19405	EG10778	HMPREF3040_RS19405	pspC	envelope stress response membrane protein PspC	phage shock protein C	GO-TERMS, PRODUCT-SYNONYMS, PRODUCT, GENE-NAME
HMPREF3040_RS19410	EG10779	HMPREF3040_RS19410	pspD			GO-TERMS, PRODUCT-SYNONYMS, GENE-NAME
HMPREF3040_RS19415	EG10780	HMPREF3040_RS19415	pspE			GO-TERMS, REACTIONS, PRODUCT-SYNONYMS, GENE-NAME
HMPREF3040_RS19430	EG11042	HMPREF3040_RS19430	tyrR	TyrR family transcriptional regulator	DNA-binding transcriptional dual regulator TyrR	GO-TERMS, PRODUCT-SYNONYMS, PRODUCT, GENE-NAME
HMPREF3040_RS19435	G6660	HMPREF3040_RS19435	tpx	thiol peroxidase	lipid hydroperoxide peroxidase	GO-TERMS, REACTIONS, PRODUCT-SYNONYMS, GENE-SYNONYMS, PRODUCT, GENE-NAME
HMPREF3040_RS19440	G6661	HMPREF3040_RS19440	ycjG			GO-TERMS, PRODUCT-SYNONYMS, GENE-SYNONYMS, GENE-NAME
HMPREF3040_RS19445	G6662	HMPREF3040_RS19445	mpaA	murein peptide amidase A	murein tripeptide amidase A	GO-TERMS, REACTIONS, PRODUCT-SYNONYMS, GENE-SYNONYMS, PRODUCT, GENE-NAME
HMPREF3040_RS19460	G6664	HMPREF3040_RS19460	pgrR	LysR family transcriptional regulator	DNA-binding transcriptional repressor PgrR	GO-TERMS, PRODUCT-SYNONYMS, GENE-SYNONYMS, PRODUCT, GENE-NAME
HMPREF3040_RS19470	G6665	HMPREF3040_RS19470	mppA	peptide ABC transporter substrate-binding protein	murein tripeptide ABC transporter periplasmic binding protein	GO-TERMS, REACTIONS, PRODUCT-SYNONYMS, GENE-SYNONYMS, PRODUCT, GENE-NAME
HMPREF3040_RS19475	G6666	HMPREF3040_RS19475	ynaI	mechanosensitive ion channel protein MscS	small conductance mechanosensitive channel YnaI	GO-TERMS, PRODUCT-SYNONYMS, PRODUCT, GENE-NAME
HMPREF3040_RS19485	EG11246	HMPREF3040_RS19485	uspE	universal stress protein UspE	universal stress protein E	GO-TERMS, PRODUCT-SYNONYMS, GENE-SYNONYMS, PRODUCT, GENE-NAME
HMPREF3040_RS19490	EG10325	HMPREF3040_RS19490	fnr	transcriptional regulator FNR	DNA-binding transcriptional dual regulator FNR	GO-TERMS, PRODUCT-SYNONYMS, GENE-SYNONYMS, PRODUCT, GENE-NAME
HMPREF3040_RS19495	EG10668	HMPREF3040_RS19495	ogt			GO-TERMS, REACTIONS, PRODUCT-SYNONYMS, PRODUCT, GENE-NAME
HMPREF3040_RS19500	EG12853	HMPREF3040_RS19500	abgT	p-aminobenzoyl-glutamate transporter	p-aminobenzoyl glutamate:H+ symporter	GO-TERMS, REACTIONS, PRODUCT-SYNONYMS, GENE-SYNONYMS, PRODUCT, GENE-NAME
HMPREF3040_RS19510	G6669	HMPREF3040_RS19510	abgB	amidohydrolase	p-aminobenzoyl-glutamate hydrolase subunit B	CPLX-RXNS, GO-TERMS, COMPLEXES, PRODUCT-SYNONYMS, GENE-SYNONYMS, PRODUCT, GENE-NAME
HMPREF3040_RS19515	G6670	HMPREF3040_RS19515	abgA	amidohydrolase	p-aminobenzoyl-glutamate hydrolase subunit A	GO-TERMS, PRODUCT-SYNONYMS, GENE-SYNONYMS, PRODUCT, GENE-NAME
HMPREF3040_RS19535	G6673	HMPREF3040_RS19535	dgcM	sensor domain-containing diguanylate cyclase	diguanylate cyclase DgcM	GO-TERMS, REACTIONS, PRODUCT-SYNONYMS, GENE-SYNONYMS, PRODUCT, GENE-NAME
HMPREF3040_RS19540	G6674			zinc transporter ZntB	Zn2+:H+ symporter	GO-TERMS, REACTIONS, PRODUCT-SYNONYMS, GENE-SYNONYMS, PRODUCT
HMPREF3040_RS19550	EG10210	HMPREF3040_RS19550	dbpA			GO-TERMS, REACTIONS, PRODUCT-SYNONYMS, GENE-SYNONYMS, GENE-NAME
HMPREF3040_RS19555	G6675	HMPREF3040_RS19555	ttcA	tRNA 2-thiocytidine(32) synthetase TtcA	tRNA cytosine32 2-sulfurtransferase TtcA	GO-TERMS, REACTIONS, PRODUCT-SYNONYMS, GENE-SYNONYMS, PRODUCT, GENE-NAME
HMPREF3040_RS19560	G6699	HMPREF3040_RS19560	uspF	universal stress protein F	nucleotide binding filament protein	GO-TERMS, PRODUCT-SYNONYMS, GENE-SYNONYMS, PRODUCT, GENE-NAME
HMPREF3040_RS19565	G6700	HMPREF3040_RS19565	ompN	phosphoporin PhoE	outer membrane porin N	GO-TERMS, REACTIONS, PRODUCT-SYNONYMS, GENE-SYNONYMS, PRODUCT, GENE-NAME
HMPREF3040_RS19570	G6701	HMPREF3040_RS19570	ydbK	pyruvate:ferredoxin (flavodoxin) oxidoreductase	putative pyruvate-flavodoxin oxidoreductase	GO-TERMS, REACTIONS, PRODUCT-SYNONYMS, GENE-SYNONYMS, PRODUCT, GENE-NAME
HMPREF3040_RS19585	G592	HMPREF3040_RS19585	ldhA	lactate dehydrogenase	D-lactate dehydrogenase	GO-TERMS, PRODUCT-SYNONYMS, GENE-SYNONYMS, PRODUCT, GENE-NAME
HMPREF3040_RS19610	EG11309	HMPREF3040_RS19610	pdxI	oxidoreductase	pyridoxine 4-dehydrogenase	GO-TERMS, REACTIONS, PRODUCT-SYNONYMS, GENE-SYNONYMS, PRODUCT, GENE-NAME
HMPREF3040_RS19615	EG11310	HMPREF3040_RS19615	ydbD	DUF2773 domain-containing protein	DUF2773 domain-containing protein YdbD	GO-TERMS, PRODUCT-SYNONYMS, PRODUCT, GENE-NAME
HMPREF3040_RS19640	G6731	HMPREF3040_RS19640	azoR	FMN-dependent NADH-azoreductase	FMN dependent NADH:quinone oxidoreductase	GO-TERMS, REACTIONS, PRODUCT-SYNONYMS, GENE-SYNONYMS, PRODUCT, GENE-NAME
HMPREF3040_RS19645	G6732	HMPREF3040_RS19645	hrpA			GO-TERMS, PRODUCT-SYNONYMS, GENE-NAME
HMPREF3040_RS19665	EG10035	HMPREF3040_RS19665	aldA	aldehyde dehydrogenase	aldehyde dehydrogenase A	GO-TERMS, REACTIONS, PRODUCT-SYNONYMS, GENE-SYNONYMS, PRODUCT, GENE-NAME
HMPREF3040_RS19675	EG10172	HMPREF3040_RS19675	cybB	cytochrome b561	superoxide oxidase	GO-TERMS, REACTIONS, PRODUCT-SYNONYMS, PRODUCT, GENE-NAME
HMPREF3040_RS19685	G0-9610	HMPREF3040_RS19685	hokB	type I toxin-antitoxin system hok family toxin	toxin HokB	GO-TERMS, PRODUCT-SYNONYMS, GENE-SYNONYMS, PRODUCT, GENE-NAME
HMPREF3040_RS19690	EG11018	HMPREF3040_RS19690	trg	methyl-accepting chemotaxis protein	methyl-accepting chemotaxis protein Trg	GO-TERMS, PRODUCT-SYNONYMS, PRODUCT, GENE-NAME
HMPREF3040_RS19695	G6737	HMPREF3040_RS19695	ydcI	LysR family transcriptional regulator	DNA-binding transcriptional repressor YdcI	GO-TERMS, PRODUCT-SYNONYMS, PRODUCT, GENE-NAME
HMPREF3040_RS19705	EG12859	mdoD	opgD			GO-TERMS, PRODUCT-SYNONYMS, GENE-SYNONYMS, GENE-NAME
HMPREF3040_RS19720	EG10853	HMPREF3040_RS19720	rimL	50S ribosomal protein L7/L12-serine acetyltransferase	ribosomal-protein-L12-serine N-acetyltransferase	GO-TERMS, REACTIONS, PRODUCT-SYNONYMS, PRODUCT, GENE-NAME
HMPREF3040_RS19730	EG11883	HMPREF3040_RS19730	tehA	TDT family transporter	tellurite resistance protein	GO-TERMS, REACTIONS, PRODUCT-SYNONYMS, PRODUCT, GENE-NAME
HMPREF3040_RS19735	EG11884	HMPREF3040_RS19735	tehB	tellurite resistance methyltransferase TehB	tellurite methyltransferase	GO-TERMS, REACTIONS, PRODUCT-SYNONYMS, PRODUCT, GENE-NAME
HMPREF3040_RS19750	G6745	HMPREF3040_RS19750	sutR	XRE family transcriptional regulator	DNA-binding transcriptional dual regulator SutR	GO-TERMS, PRODUCT-SYNONYMS, GENE-SYNONYMS, PRODUCT, GENE-NAME
HMPREF3040_RS19755	G6746	HMPREF3040_RS19755	rlhA	collagenase-like protease	23S rRNA 5-hydroxycytidine C2501 synthase	GO-TERMS, PRODUCT-SYNONYMS, GENE-SYNONYMS, PRODUCT, GENE-NAME
HMPREF3040_RS19765	G0-10451	HMPREF3040_RS19765	hicA	type II toxin-antitoxin system HicA family toxin	toxin of the HicA-HicB toxin-antitoxin system	GO-TERMS, PRODUCT-SYNONYMS, GENE-SYNONYMS, PRODUCT, GENE-NAME
HMPREF3040_RS19770	G6749	HMPREF3040_RS19770	hicB	type II toxin-antitoxin system HicB family antitoxin	antitoxin of the HicA-HicB toxin-antitoxin system /  DNA-binding transcriptional repressor HicB	GO-TERMS, PRODUCT-SYNONYMS, GENE-SYNONYMS, PRODUCT, GENE-NAME
HMPREF3040_RS19780	G6751	HMPREF3040_RS19780	ydcS	spermidine/putrescine ABC transporter substrate-binding protein	putative ABC transporter periplasmic binding protein / polyhydroxybutyrate synthase	GO-TERMS, REACTIONS, PRODUCT-SYNONYMS, PRODUCT, GENE-NAME
HMPREF3040_RS19785	G6752	HMPREF3040_RS19785	ydcT	ABC transporter ATP-binding protein	putative ABC transporter ATP-binding protein YdcT	GO-TERMS, COMPLEXES, PRODUCT-SYNONYMS, PRODUCT, GENE-NAME
HMPREF3040_RS19790	G6753	HMPREF3040_RS19790	ydcU	ABC transporter permease	putative ABC transporter membrane subunit YdcU	GO-TERMS, PRODUCT-SYNONYMS, PRODUCT, GENE-NAME
HMPREF3040_RS19795	G6754	HMPREF3040_RS19795	ydcV	ABC transporter permease	putative ABC transporter membrane subunit YdcV	GO-TERMS, PRODUCT-SYNONYMS, PRODUCT, GENE-NAME
HMPREF3040_RS19800	G6755	HMPREF3040_RS19800	patD			GO-TERMS, REACTIONS, PRODUCT-SYNONYMS, GENE-SYNONYMS, PRODUCT, GENE-NAME
HMPREF3040_RS19830	G6759	HMPREF3040_RS19830	mnaT	L-amino acid N-acyltransferase MnaT	L-amino acid N-acyltransferase	GO-TERMS, REACTIONS, PRODUCT-SYNONYMS, GENE-SYNONYMS, PRODUCT, GENE-NAME
HMPREF3040_RS19835	G6760	HMPREF3040_RS19835	curA	NADP-dependent oxidoreductase	NADPH-dependent curcumin/dihydrocurcumin reductase	GO-TERMS, REACTIONS, PRODUCT-SYNONYMS, GENE-SYNONYMS, PRODUCT, GENE-NAME
HMPREF3040_RS19840	G6761	HMPREF3040_RS19840	mcbR	transcriptional regulator	DNA-binding transcriptional dual regulator McbR	GO-TERMS, PRODUCT-SYNONYMS, GENE-SYNONYMS, PRODUCT, GENE-NAME
HMPREF3040_RS19915	EG10417	HMPREF3040_RS19915	grxA	GrxA family glutaredoxin	reduced glutaredoxin 1	REACTIONS, PRODUCT-SYNONYMS, GENE-SYNONYMS, PRODUCT, GENE-NAME
HMPREF3040_RS19925	EG11261	HMPREF3040_RS19925	nfsA	oxygen-insensitive NADPH nitroreductase	NADPH-dependent nitroreductase NfsA	GO-TERMS, REACTIONS, PRODUCT-SYNONYMS, GENE-SYNONYMS, PRODUCT, GENE-NAME
HMPREF3040_RS19930	EG10852	HMPREF3040_RS19930	rimK	30S ribosomal protein S6--L-glutamate ligase	ribosomal protein S6 modification protein	GO-TERMS, REACTIONS, PRODUCT-SYNONYMS, GENE-SYNONYMS, PRODUCT, GENE-NAME
HMPREF3040_RS19945	EG11629	HMPREF3040_RS19945	potF	spermidine/putrescine ABC transporter substrate-binding protein PotF	putrescine ABC transporter periplasmic binding protein	GO-TERMS, REACTIONS, PRODUCT, GENE-NAME
HMPREF3040_RS19950	EG11630			polyamine ABC transporter ATP-binding protein	putrescine ABC transporter ATP binding subunit	GO-TERMS, REACTIONS, PRODUCT-SYNONYMS, PRODUCT
HMPREF3040_RS19955	EG11631	HMPREF3040_RS19955	potH	putrescine ABC transporter permease	putrescine ABC transporter membrane subunit PotH	CPLX-RXNS, GO-TERMS, COMPLEXES, PRODUCT, GENE-NAME
HMPREF3040_RS19960	EG11632	HMPREF3040_RS19960	potI	putrescine ABC transporter permease PotI	putrescine ABC transporter membrane subunit PotI	GO-TERMS, PRODUCT, GENE-NAME
HMPREF3040_RS19970	G6449	rumB	rlmC	23S rRNA (uracil(747)-C(5))-methyltransferase RlmC	23S rRNA m5U747 methyltransferase	GO-TERMS, REACTIONS, PRODUCT-SYNONYMS, GENE-SYNONYMS, PRODUCT, GENE-NAME
HMPREF3040_RS19990	EG11628	HMPREF3040_RS19990	artJ	arginine/ornithine ABC transporter substrate-binding protein	L-arginine ABC transporter periplasmic binding protein	GO-TERMS, REACTIONS, PRODUCT, GENE-NAME
HMPREF3040_RS19995	EG11627			arginine transporter permease subunit ArtM	L-arginine ABC transporter membrane subunit ArtM	CPLX-RXNS, GO-TERMS, COMPLEXES, REACTIONS, PRODUCT-SYNONYMS, PRODUCT
HMPREF3040_RS20000	EG11626	HMPREF3040_RS20000	artQ	arginine transporter permease subunit ArtQ	L-arginine ABC transporter membrane subunit ArtQ	GO-TERMS, REACTIONS, PRODUCT, GENE-NAME
HMPREF3040_RS20010	EG11624	HMPREF3040_RS20010	artP	arginine ABC transporter ATP-binding protein ArtP	L-arginine ABC transporter ATP binding subunit	GO-TERMS, COMPLEXES, PRODUCT, GENE-NAME
HMPREF3040_RS20040	G6452	HMPREF3040_RS20040	amiD	N-acetylmuramoyl-L-alanine amidase	N-acetylmuramoyl-L-alanine amidase D	GO-TERMS, REACTIONS, PRODUCT-SYNONYMS, GENE-SYNONYMS, PRODUCT, GENE-NAME
HMPREF3040_RS20055	G6455	HMPREF3040_RS20055	ltaE			GO-TERMS, REACTIONS, PRODUCT-SYNONYMS, GENE-SYNONYMS, GENE-NAME
HMPREF3040_RS20060	EG10754	HMPREF3040_RS20060	poxB	ubiquinone-dependent pyruvate dehydrogenase	pyruvate oxidase	GO-TERMS, REACTIONS, PRODUCT-SYNONYMS, PRODUCT, GENE-NAME
HMPREF3040_RS20065	G6456	HMPREF3040_RS20065	hcr			GO-TERMS, REACTIONS, PRODUCT-SYNONYMS, GENE-SYNONYMS, PRODUCT, GENE-NAME
HMPREF3040_RS20070	G6457	HMPREF3040_RS20070	hcp	hydroxylamine reductase	protein S-nitrosylase	GO-TERMS, REACTIONS, PRODUCT-SYNONYMS, GENE-SYNONYMS, PRODUCT, GENE-NAME
HMPREF3040_RS20075	G6458	HMPREF3040_RS20075	lysO	membrane protein	L-lysine exporter	GO-TERMS, REACTIONS, PRODUCT-SYNONYMS, GENE-SYNONYMS, PRODUCT, GENE-NAME
HMPREF3040_RS20080	EG10592	HMPREF3040_RS20080	mglA	D-ribose transporter ATP-binding protein	D-galactose/methyl-galactoside ABC transporter ATP binding subunit	GO-TERMS, REACTIONS, PRODUCT-SYNONYMS, GENE-SYNONYMS, PRODUCT, GENE-NAME
HMPREF3040_RS20085	EG10594	HMPREF3040_RS20085	mglC	galactoside ABC transporter permease	D-galactose/methyl-galactoside ABC transporter membrane subunit	GO-TERMS, REACTIONS, PRODUCT-SYNONYMS, GENE-SYNONYMS, PRODUCT, GENE-NAME
HMPREF3040_RS20090	EG11289	HMPREF3040_RS20090	preA			GO-TERMS, PRODUCT-SYNONYMS, GENE-SYNONYMS, GENE-NAME
HMPREF3040_RS20095	G7145	HMPREF3040_RS20095	preT	dihydropyrimidine dehydrogenase subunit A	NAD-dependent dihydropyrimidine dehydrogenase subunit PreT	CPLX-RXNS, GO-TERMS, COMPLEXES, PRODUCT-SYNONYMS, GENE-SYNONYMS, PRODUCT, GENE-NAME
HMPREF3040_RS20110	EG10137	HMPREF3040_RS20110	cdd	cytidine deaminase	cytidine/deoxycytidine deaminase	GO-TERMS, REACTIONS, PRODUCT-SYNONYMS, PRODUCT, GENE-NAME
HMPREF3040_RS20125	EG12022	HMPREF3040_RS20125	dusC	tRNA dihydrouridine(16) synthase DusC	tRNA-dihydrouridine16 synthase	GO-TERMS, REACTIONS, PRODUCT-SYNONYMS, GENE-SYNONYMS, PRODUCT, GENE-NAME
HMPREF3040_RS20145	EG12017	HMPREF3040_RS20145	yohD	DedA family protein	DedA family protein YohD	GO-TERMS, PRODUCT-SYNONYMS, PRODUCT, GENE-NAME
HMPREF3040_RS20155	EG12015	HMPREF3040_RS20155	pbpG	D-alanyl-D-alanine endopeptidase	peptidoglycan DD-endopeptidase PbpG	GO-TERMS, REACTIONS, PRODUCT-SYNONYMS, GENE-SYNONYMS, PRODUCT, GENE-NAME
HMPREF3040_RS20160	EG10231	HMPREF3040_RS20160	dld	lactate dehydrogenase	quinone-dependent D-lactate dehydrogenase	GO-TERMS, REACTIONS, PRODUCT-SYNONYMS, GENE-SYNONYMS, PRODUCT, GENE-NAME
HMPREF3040_RS20165	EG12013	HMPREF3040_RS20165	bglX	beta-glucosidase BglX	beta-D-glucoside glucohydrolase, periplasmic	GO-TERMS, REACTIONS, PRODUCT-SYNONYMS, GENE-SYNONYMS, PRODUCT, GENE-NAME
HMPREF3040_RS20170	EG12012	HMPREF3040_RS20170	osmF	ABC transporter substrate-binding protein	glycine betaine ABC transporter periplasmic binding protein OsmF	CPLX-RXNS, GO-TERMS, COMPLEXES, PRODUCT-SYNONYMS, GENE-SYNONYMS, PRODUCT, GENE-NAME
HMPREF3040_RS20175	EG12011	HMPREF3040_RS20175	yehY	ABC transporter permease	glycine betaine ABC transporter membrane subunit YehY	GO-TERMS, PRODUCT-SYNONYMS, PRODUCT, GENE-NAME
HMPREF3040_RS20180	EG12010	HMPREF3040_RS20180	yehX	ATP-binding protein	glycine betaine ABC transporter ATP binding subunit YehX	GO-TERMS, PRODUCT-SYNONYMS, PRODUCT, GENE-NAME
HMPREF3040_RS20185	EG12009	HMPREF3040_RS20185	yehW	ABC transporter permease	glycine betaine ABC transporter membrane subunit YehW	GO-TERMS, PRODUCT-SYNONYMS, PRODUCT, GENE-NAME
HMPREF3040_RS20195	EG12008	HMPREF3040_RS20195	mlrA	HTH-type transcriptional regulator MlrA	DNA-binding transcriptional activator MlrA	GO-TERMS, PRODUCT-SYNONYMS, GENE-SYNONYMS, PRODUCT, GENE-NAME
HMPREF3040_RS20200	EG12007	HMPREF3040_RS20200	btsS	sensor histidine kinase	high-affinity pyruvate receptor	GO-TERMS, REACTIONS, PRODUCT-SYNONYMS, GENE-SYNONYMS, PRODUCT, GENE-NAME
HMPREF3040_RS20205	EG12006	HMPREF3040_RS20205	btsR	DNA-binding response regulator	DNA-binding transcriptional dual regulator BtsR	GO-TERMS, PRODUCT-SYNONYMS, GENE-SYNONYMS, PRODUCT, GENE-NAME
HMPREF3040_RS20270	EG10586					GO-TERMS, REACTIONS, PRODUCT-SYNONYMS, PRODUCT
HMPREF3040_RS20290	EG11990	HMPREF3040_RS20290	yehD	hypothetical protein	putative fimbrial protein YehD	PRODUCT-SYNONYMS, PRODUCT, GENE-NAME
HMPREF3040_RS20295	EG11989	HMPREF3040_RS20295	yehC	fimbrial assembly chaperone protein StcB	putative fimbrial chaperone YehC	GO-TERMS, PRODUCT-SYNONYMS, PRODUCT, GENE-NAME
HMPREF3040_RS20300	EG11988	HMPREF3040_RS20300	yehB	fimbrial biogenesis outer membrane usher protein	putative fimbrial usher protein YehB	GO-TERMS, PRODUCT-SYNONYMS, PRODUCT, GENE-NAME
HMPREF3040_RS20305	EG11987	HMPREF3040_RS20305	yehA	fimbrial protein	putative fimbrial adhesin YehA	GO-TERMS, PRODUCT-SYNONYMS, PRODUCT, GENE-NAME
HMPREF3040_RS20310	G7139	HMPREF3040_RS20310	rcnB	nickel/cobalt homeostasis protein RcnB	periplasmic protein involved in nickel/cobalt export	GO-TERMS, PRODUCT-SYNONYMS, GENE-SYNONYMS, PRODUCT, GENE-NAME
HMPREF3040_RS20315	G7138	HMPREF3040_RS20315	rcnA	nickel/cobalt efflux protein RcnA	Ni2+/Co2+ exporter	GO-TERMS, REACTIONS, PRODUCT-SYNONYMS, GENE-SYNONYMS, PRODUCT, GENE-NAME
HMPREF3040_RS20320	G7137	HMPREF3040_RS20320	rcnR	transcriptional regulator	DNA-binding transcriptional repressor RcnR	GO-TERMS, PRODUCT-SYNONYMS, GENE-SYNONYMS, PRODUCT, GENE-NAME
HMPREF3040_RS20325	M007	HMPREF3040_RS20325	thiM			GO-TERMS, REACTIONS, PRODUCT-SYNONYMS, GENE-NAME
HMPREF3040_RS20330	G7135	HMPREF3040_RS20330	thiD			GO-TERMS, REACTIONS, PRODUCT-SYNONYMS, GENE-SYNONYMS, GENE-NAME
HMPREF3040_RS20360	G7129	HMPREF3040_RS20360	fbaB	fructose-bisphosphate aldolase	fructose-bisphosphate aldolase class I	GO-TERMS, REACTIONS, PRODUCT-SYNONYMS, GENE-SYNONYMS, PRODUCT, GENE-NAME
HMPREF3040_RS20365	EG12419	HMPREF3040_RS20365	gatY	tagatose-1,6-bisphosphate aldolase	tagatose-1,6-bisphosphate aldolase 2 subunit GatY	GO-TERMS, REACTIONS, PRODUCT-SYNONYMS, GENE-SYNONYMS, PRODUCT, GENE-NAME
HMPREF3040_RS20370	G7128	HMPREF3040_RS20370	gatZ	tagatose-bisphosphate aldolase subunit GatZ	tagatose-1,6-bisphosphate aldolase 2 subunit GatZ	CPLX-RXNS, GO-TERMS, COMPLEXES, REACTIONS, PRODUCT-SYNONYMS, PRODUCT, GENE-NAME
HMPREF3040_RS20390	EG12417	HMPREF3040_RS20390	gatD			GO-TERMS, PRODUCT-SYNONYMS, GENE-NAME
HMPREF3040_RS20400	G7123	HMPREF3040_RS20400	yegS			GO-TERMS, REACTIONS, PRODUCT-SYNONYMS, GENE-NAME
HMPREF3040_RS20415	G7118	HMPREF3040_RS20415	trhP	protease	tRNA wobble base hydroxylation protein TrhP	GO-TERMS, PRODUCT-SYNONYMS, GENE-SYNONYMS, PRODUCT, GENE-NAME
HMPREF3040_RS20425	EG11618	HMPREF3040_RS20425	baeR	DNA-binding response regulator	DNA-binding transcriptional activator BaeR	GO-TERMS, PRODUCT-SYNONYMS, PRODUCT, GENE-NAME
HMPREF3040_RS20430	EG11617	HMPREF3040_RS20430	baeS	two-component system sensor histidine kinase BaeA	sensor histidine kinase BaeS	GO-TERMS, REACTIONS, PRODUCT-SYNONYMS, PRODUCT, GENE-NAME
HMPREF3040_RS20585	EG11204	HMPREF3040_RS20585	murI			GO-TERMS, PRODUCT-SYNONYMS, GENE-SYNONYMS, GENE-NAME
HMPREF3040_RS20590	EG10126	HMPREF3040_RS20590	btuB	TonB-dependent vitamin B12 receptor BtuB	cobalamin outer membrane transporter	CPLX-RXNS, GO-TERMS, COMPLEXES, PRODUCT-SYNONYMS, GENE-SYNONYMS, PRODUCT, GENE-NAME
HMPREF3040_RS20595	EG11022	HMPREF3040_RS20595	trmA	tRNA (uridine(54)-C5)-methyltransferase TrmA	tRNA m5U54 methyltransferase	GO-TERMS, REACTIONS, PRODUCT-SYNONYMS, GENE-SYNONYMS, PRODUCT, GENE-NAME
HMPREF3040_RS20605	EG11394	HMPREF3040_RS20605	fabR	TetR family transcriptional regulator	DNA-binding transcriptional repressor FabR	GO-TERMS, PRODUCT-SYNONYMS, GENE-SYNONYMS, PRODUCT, GENE-NAME
HMPREF3040_RS20610	EG11428	HMPREF3040_RS20610	sthA			GO-TERMS, REACTIONS, PRODUCT-SYNONYMS, GENE-SYNONYMS, GENE-NAME
HMPREF3040_RS20615	EG10681	HMPREF3040_RS20615	oxyR	DNA-binding transcriptional regulator OxyR	DNA-binding transcriptional dual regulator OxyR	GO-TERMS, PRODUCT-SYNONYMS, GENE-SYNONYMS, PRODUCT, GENE-NAME
HMPREF3040_RS20620	EG11223	HMPREF3040_RS20620	argH			GO-TERMS, REACTIONS, PRODUCT-SYNONYMS, PRODUCT, GENE-NAME
HMPREF3040_RS20625	EG10064	HMPREF3040_RS20625	argB			GO-TERMS, REACTIONS, PRODUCT-SYNONYMS, GENE-NAME
HMPREF3040_RS20630	EG10065	HMPREF3040_RS20630	argC	N-acetyl-gamma-glutamyl-phosphate reductase	N-acetylglutamylphosphate reductase	GO-TERMS, REACTIONS, PRODUCT-SYNONYMS, GENE-SYNONYMS, PRODUCT, GENE-NAME
HMPREF3040_RS20635	EG11286	HMPREF3040_RS20635	argE			GO-TERMS, REACTIONS, PRODUCT-SYNONYMS, GENE-NAME
HMPREF3040_RS20640	EG10756	HMPREF3040_RS20640	ppc			GO-TERMS, PRODUCT-SYNONYMS, GENE-SYNONYMS, GENE-NAME
HMPREF3040_RS20645	EG11914	HMPREF3040_RS20645	eptC	phosphoethanolamine transferase CptA	phosphoethanolamine transferase EptC	GO-TERMS, REACTIONS, PRODUCT-SYNONYMS, GENE-SYNONYMS, PRODUCT, GENE-NAME
HMPREF3040_RS20685	EG11905	HMPREF3040_RS20685	fsaB	fructose-6-phosphate aldolase	fructose-6-phosphate aldolase 2	GO-TERMS, PRODUCT-SYNONYMS, GENE-SYNONYMS, PRODUCT, GENE-NAME
HMPREF3040_RS20690	EG11904			glycerol dehydrogenase	L-1,2-propanediol dehydrogenase / glycerol dehydrogenase	GO-TERMS, REACTIONS, PRODUCT
HMPREF3040_RS20700	EG11902	HMPREF3040_RS20700	yijE	EamA/RhaT family transporter	cystine exporter	GO-TERMS, REACTIONS, PRODUCT-SYNONYMS, PRODUCT, GENE-NAME
HMPREF3040_RS20705	EG10511	HMPREF3040_RS20705	katG	catalase-peroxidase	catalase/hydroperoxidase HPI	GO-TERMS, REACTIONS, PRODUCT-SYNONYMS, PRODUCT, GENE-NAME
HMPREF3040_RS20710	EG10585	HMPREF3040_RS20710	metF	methylenetetrahydrofolate reductase	5,10-methylenetetrahydrofolate reductase	GO-TERMS, PRODUCT-SYNONYMS, PRODUCT, GENE-NAME
HMPREF3040_RS20725	EG10590			bifunctional aspartate kinase/homoserine dehydrogenase II	fused aspartate kinase/homoserine dehydrogenase 2	GO-TERMS, REACTIONS, PRODUCT-SYNONYMS, GENE-SYNONYMS, PRODUCT
HMPREF3040_RS20730	EG10582	HMPREF3040_RS20730	metB	cystathionine gamma-synthase	O-succinylhomoserine(thiol)-lyase / O-succinylhomoserine lyase	GO-TERMS, REACTIONS, PRODUCT-SYNONYMS, GENE-SYNONYMS, PRODUCT, GENE-NAME
HMPREF3040_RS20735	EG10588	HMPREF3040_RS20735	metJ	met repressor	DNA-binding transcriptional repressor MetJ	GO-TERMS, PRODUCT-SYNONYMS, PRODUCT, GENE-NAME
HMPREF3040_RS20750	EG10763	HMPREF3040_RS20750	priA	primosomal protein N'	primosome factor N'	GO-TERMS, PRODUCT-SYNONYMS, GENE-SYNONYMS, PRODUCT, GENE-NAME
HMPREF3040_RS20755	EG10200	HMPREF3040_RS20755	cytR	transcriptional regulator	DNA-binding transcriptional repressor CytR	GO-TERMS, PRODUCT-SYNONYMS, PRODUCT, GENE-NAME
HMPREF3040_RS20760	EG11529	HMPREF3040_RS20760	ftsN			GO-TERMS, PRODUCT-SYNONYMS, GENE-SYNONYMS, GENE-NAME
HMPREF3040_RS20765	EG11676	HMPREF3040_RS20765	hslV	HslU--HslV peptidase proteolytic subunit	peptidase component of the HslVU protease	CPLX-RXNS, GO-TERMS, COMPLEXES, PRODUCT-SYNONYMS, GENE-SYNONYMS, PRODUCT, GENE-NAME
HMPREF3040_RS20770	EG11881	HMPREF3040_RS20770	hslU	HslU--HslV peptidase ATPase subunit	ATPase component of the HslVU protease	GO-TERMS, REACTIONS, PRODUCT-SYNONYMS, GENE-SYNONYMS, PRODUCT, GENE-NAME
HMPREF3040_RS20775	EG11880	HMPREF3040_RS20775	menA	prenyltransferase	1,4-dihydroxy-2-naphthoate octaprenyltransferase	GO-TERMS, REACTIONS, PRODUCT-SYNONYMS, GENE-SYNONYMS, PRODUCT, GENE-NAME
HMPREF3040_RS20780	EG11879	HMPREF3040_RS20780	rraA	ribonuclease E activity regulator RraA	ribonuclease E inhibitor protein A	GO-TERMS, PRODUCT-SYNONYMS, GENE-SYNONYMS, PRODUCT, GENE-NAME
HMPREF3040_RS20795	EG11878	HMPREF3040_RS20795	zapB	cell division protein ZapB	cell division factor ZapB	GO-TERMS, PRODUCT-SYNONYMS, GENE-SYNONYMS, PRODUCT, GENE-NAME
HMPREF3040_RS20800	EG10396	HMPREF3040_RS20800	glpF	aquaporin	glycerol facilitator	GO-TERMS, REACTIONS, PRODUCT-SYNONYMS, PRODUCT, GENE-NAME
HMPREF3040_RS20805	EG10398	HMPREF3040_RS20805	glpK			GO-TERMS, PRODUCT-SYNONYMS, GENE-NAME
HMPREF3040_RS20810	EG11517	HMPREF3040_RS20810	glpX	fructose 1,6-bisphosphatase	fructose-1,6-bisphosphatase 2	GO-TERMS, PRODUCT-SYNONYMS, PRODUCT, GENE-NAME
HMPREF3040_RS20815	EG10628	HMPREF3040_RS20815	fpr	ferredoxin--NADP(+) reductase	flavodoxin/ferredoxin-NADP+ reductase	GO-TERMS, REACTIONS, PRODUCT-SYNONYMS, GENE-SYNONYMS, PRODUCT, GENE-NAME
HMPREF3040_RS20820	EG11877	HMPREF3040_RS20820	uspD			GO-TERMS, PRODUCT-SYNONYMS, GENE-SYNONYMS, GENE-NAME
HMPREF3040_RS20840	EG11015	HMPREF3040_RS20840	tpiA			GO-TERMS, PRODUCT-SYNONYMS, GENE-SYNONYMS, GENE-NAME
HMPREF3040_RS20845	EG10138	HMPREF3040_RS20845	cdh	CDP-diacylglycerol pyrophosphatase	CDP-diacylglycerol diphosphatase	GO-TERMS, REACTIONS, PRODUCT-SYNONYMS, PRODUCT, GENE-NAME
HMPREF3040_RS20850	EG10929	HMPREF3040_RS20850	sbp	sulfate-binding protein	sulfate/thiosulfate ABC transporter periplasmic binding protein Sbp	CPLX-RXNS, GO-TERMS, COMPLEXES, PRODUCT, GENE-NAME
HMPREF3040_RS20855	EG10699	HMPREF3040_RS20855	pfkA	ATP-dependent 6-phosphofructokinase	6-phosphofructokinase 1	GO-TERMS, REACTIONS, PRODUCT-SYNONYMS, PRODUCT, GENE-NAME
HMPREF3040_RS20860	EG11873	HMPREF3040_RS20860	fieF	cation-efflux pump FieF	Zn2+/Fe2+/Cd2+ exporter	GO-TERMS, REACTIONS, PRODUCT-SYNONYMS, GENE-SYNONYMS, PRODUCT, GENE-NAME
HMPREF3040_RS20865	G7816					GO-TERMS, PRODUCT-SYNONYMS, GENE-SYNONYMS
HMPREF3040_RS20870	EG10020	HMPREF3040_RS20870	cpxR	DNA-binding response regulator	DNA-binding transcriptional dual regulator CpxR	GO-TERMS, PRODUCT-SYNONYMS, GENE-SYNONYMS, PRODUCT, GENE-NAME
HMPREF3040_RS20875	EG10163	HMPREF3040_RS20875	cpxA	two-component system sensor histidine kinase CpxA	sensor histidine kinase CpxA	GO-TERMS, REACTIONS, PRODUCT-SYNONYMS, GENE-SYNONYMS, PRODUCT, GENE-NAME
HMPREF3040_RS20880	EG11870	HMPREF3040_RS20880	yiiM	MOSC domain-containing protein	2-amino-6-N-hydroxylaminopurine resistance protein	GO-TERMS, PRODUCT-SYNONYMS, PRODUCT, GENE-NAME
HMPREF3040_RS20885	EG11869	HMPREF3040_RS20885	kdgT	2-keto-3-deoxygluconate transporter	2-dehydro-3-deoxy-D-gluconate:H+ symporter	GO-TERMS, REACTIONS, PRODUCT-SYNONYMS, PRODUCT, GENE-NAME
HMPREF3040_RS20895	EG10953	HMPREF3040_RS20895	sodA	superoxide dismutase [Mn]	superoxide dismutase (Mn)	GO-TERMS, REACTIONS, PRODUCT-SYNONYMS, PRODUCT, GENE-NAME
HMPREF3040_RS20900	EG11313	HMPREF3040_RS20900	rhaT	rhamnose/proton symporter RhaT	rhamnose/lyxose:H+ symporter	GO-TERMS, REACTIONS, PRODUCT-SYNONYMS, PRODUCT, GENE-NAME
HMPREF3040_RS20910	EG10843	HMPREF3040_RS20910	rhaS	transcriptional activator RhaS	DNA-binding transcriptional activator RhaS	GO-TERMS, PRODUCT-SYNONYMS, GENE-SYNONYMS, PRODUCT, GENE-NAME
HMPREF3040_RS20920	EG11868	HMPREF3040_RS20920	rhaB			GO-TERMS, PRODUCT-SYNONYMS, PRODUCT, GENE-NAME
HMPREF3040_RS20925	EG11867	HMPREF3040_RS20925	rhaA			GO-TERMS, REACTIONS, PRODUCT-SYNONYMS, GENE-NAME
HMPREF3040_RS20930	EG11866	HMPREF3040_RS20930	rhaD			GO-TERMS, PRODUCT-SYNONYMS, GENE-NAME
HMPREF3040_RS20935	EG11865	HMPREF3040_RS20935	rhaM			GO-TERMS, PRODUCT-SYNONYMS, GENE-SYNONYMS, GENE-NAME
HMPREF3040_RS20950	EG11859	HMPREF3040_RS20950	fdhD	sulfurtransferase FdhD	sulfurtransferase for molybdenum cofactor sulfuration	GO-TERMS, REACTIONS, PRODUCT-SYNONYMS, PRODUCT, GENE-NAME
HMPREF3040_RS20965	EG11857	HMPREF3040_RS20965	fdoH	formate dehydrogenase-O iron-sulfur subunit	formate dehydrogenase O subunit beta	CPLX-RXNS, GO-TERMS, COMPLEXES, PRODUCT-SYNONYMS, PRODUCT, GENE-NAME
HMPREF3040_RS20970	EG11856	HMPREF3040_RS20970	fdoI	formate dehydrogenase cytochrome b556(fdo) subunit	formate dehydrogenase O subunit gamma	GO-TERMS, COMPLEXES, PRODUCT-SYNONYMS, PRODUCT, GENE-NAME
HMPREF3040_RS20975	EG10284	HMPREF3040_RS20975	fdhE	formate dehydrogenase accessory protein FdhE	formate dehydrogenase formation protein	GO-TERMS, PRODUCT-SYNONYMS, PRODUCT, GENE-NAME
HMPREF3040_RS21000	EG11853	HMPREF3040_RS21000	fabY	GNAT family N-acetyltransferase	putative fatty acid biosynthesis enzyme FabY	GO-TERMS, PRODUCT-SYNONYMS, GENE-SYNONYMS, PRODUCT, GENE-NAME
HMPREF3040_RS21005	EG11852	HMPREF3040_RS21005	dtd			GO-TERMS, REACTIONS, PRODUCT-SYNONYMS, GENE-SYNONYMS, GENE-NAME
HMPREF3040_RS21015	EG11850	HMPREF3040_RS21015	yihX	glucose-1-phosphatase	alpha-D-glucose-1-phosphate phosphatase YihX	GO-TERMS, PRODUCT-SYNONYMS, PRODUCT, GENE-NAME
HMPREF3040_RS21020	EG11849	HMPREF3040_RS21020	csqR	DeoR family transcriptional regulator	DNA-binding transcriptional dual regulator CsqR	GO-TERMS, PRODUCT-SYNONYMS, GENE-SYNONYMS, PRODUCT, GENE-NAME
HMPREF3040_RS21025	EG11848	HMPREF3040_RS21025	yihV	sugar kinase	6-deoxy-6-sulfofructose kinase	GO-TERMS, PRODUCT-SYNONYMS, GENE-SYNONYMS, PRODUCT, GENE-NAME
HMPREF3040_RS21030	EG11847	HMPREF3040_RS21030	yihU	sulfolactaldehyde 3-reductase	3-sulfolactaldehyde reductase	GO-TERMS, REACTIONS, PRODUCT-SYNONYMS, GENE-SYNONYMS, PRODUCT, GENE-NAME
HMPREF3040_RS21035	EG11846	HMPREF3040_RS21035	yihT	sulfofructosephosphate aldolase	6-deoxy-6-sulfofructose-1-phosphate aldolase	GO-TERMS, REACTIONS, PRODUCT-SYNONYMS, GENE-SYNONYMS, PRODUCT, GENE-NAME
HMPREF3040_RS21040	EG11845	HMPREF3040_RS21040	yihS	AGE family epimerase/isomerase	sulfoquinovose isomerase	GO-TERMS, REACTIONS, PRODUCT-SYNONYMS, GENE-SYNONYMS, PRODUCT, GENE-NAME
HMPREF3040_RS21045	EG11844	HMPREF3040_RS21045	yihR	aldose 1-epimerase	putative sulfoquinovose mutarotase YihR	GO-TERMS, REACTIONS, PRODUCT-SYNONYMS, GENE-SYNONYMS, PRODUCT, GENE-NAME
HMPREF3040_RS21050	EG11843	HMPREF3040_RS21050	yihQ	alpha-glucosidase	sulfoquinovosidase	GO-TERMS, REACTIONS, PRODUCT-SYNONYMS, GENE-SYNONYMS, PRODUCT, GENE-NAME
HMPREF3040_RS21060	EG11841	HMPREF3040_RS21060	yihO	MFS transporter	putative sulfoquinovose transporter	GO-TERMS, REACTIONS, PRODUCT-SYNONYMS, GENE-SYNONYMS, PRODUCT, GENE-NAME
HMPREF3040_RS21065	G7814			porin OmpL	putative outer membrane porin L	GO-TERMS, PRODUCT-SYNONYMS, GENE-SYNONYMS, PRODUCT
HMPREF3040_RS21090	G6112	HMPREF3040_RS21090	rayT	transposase	REP-associated tyrosine transposase	GO-TERMS, REACTIONS, PRODUCT-SYNONYMS, GENE-SYNONYMS, PRODUCT, GENE-NAME
HMPREF3040_RS21110	G6106	HMPREF3040_RS21110	gmhA	phosphoheptose isomerase	D-sedoheptulose 7-phosphate isomerase	GO-TERMS, REACTIONS, PRODUCT-SYNONYMS, GENE-SYNONYMS, PRODUCT, GENE-NAME
HMPREF3040_RS21115	G6105					GO-TERMS, PRODUCT-SYNONYMS, GENE-SYNONYMS
HMPREF3040_RS21120	G6104	HMPREF3040_RS21120	ivy	inhibitor of vertebrate lysozyme	periplasmic chaperone, inhibitor of vertebrate C-type lysozyme	GO-TERMS, PRODUCT-SYNONYMS, GENE-SYNONYMS, PRODUCT, GENE-NAME
HMPREF3040_RS21125	G6103	HMPREF3040_RS21125	yafV	amidohydrolase	2-oxoglutaramate amidase	GO-TERMS, REACTIONS, PRODUCT-SYNONYMS, PRODUCT, GENE-NAME
HMPREF3040_RS21500	EG10922	HMPREF3040_RS21500	coaA	type I pantothenate kinase	pantothenate kinase	GO-TERMS, REACTIONS, PRODUCT-SYNONYMS, GENE-SYNONYMS, PRODUCT, GENE-NAME
HMPREF3040_RS21505	EG10123	HMPREF3040_RS21505	birA	bifunctional biotin--[acetyl-CoA-carboxylase] ligase/biotin operon repressor BirA	DNA-binding transcriptional repressor/biotin-[acetyl-CoA-carboxylase] ligase BirA	GO-TERMS, REACTIONS, PRODUCT-SYNONYMS, GENE-SYNONYMS, PRODUCT, GENE-NAME
HMPREF3040_RS21510	EG11205	HMPREF3040_RS21510	murB	UDP-N-acetylmuramate dehydrogenase	UDP-N-acetylenolpyruvoylglucosamine reductase	GO-TERMS, REACTIONS, PRODUCT-SYNONYMS, GENE-SYNONYMS, PRODUCT, GENE-NAME
HMPREF3040_RS21540	EG12854	HMPREF3040_RS21540	cpoB	cell division protein CpoB	cell division coordinator CpoB	GO-TERMS, PRODUCT-SYNONYMS, GENE-SYNONYMS, PRODUCT, GENE-NAME
HMPREF3040_RS21545	EG10684	HMPREF3040_RS21545	pal	peptidoglycan-associated lipoprotein	peptidoglycan-associated outer membrane lipoprotein Pal	GO-TERMS, COMPLEXES, PRODUCT-SYNONYMS, GENE-SYNONYMS, PRODUCT, GENE-NAME
HMPREF3040_RS21550	EG11008	HMPREF3040_RS21550	tolB	protein TolB	Tol-Pal system periplasmic protein TolB	GO-TERMS, PRODUCT-SYNONYMS, GENE-SYNONYMS, PRODUCT, GENE-NAME
HMPREF3040_RS21555	EG11007			cell envelope integrity protein TolA	Tol-Pal system protein TolA	GO-TERMS, PRODUCT-SYNONYMS, GENE-SYNONYMS, PRODUCT
HMPREF3040_RS21560	EG11011	HMPREF3040_RS21560	tolR	protein TolR	Tol-Pal system protein TolR	GO-TERMS, PRODUCT, GENE-NAME
HMPREF3040_RS21565	EG11010	HMPREF3040_RS21565	tolQ	protein TolQ	Tol-Pal system protein TolQ	GO-TERMS, PRODUCT-SYNONYMS, GENE-SYNONYMS, PRODUCT, GENE-NAME
HMPREF3040_RS21570	EG11110	HMPREF3040_RS21570	ybgC	acyl-CoA thioester hydrolase YbgC	esterase/thioesterase	GO-TERMS, REACTIONS, PRODUCT-SYNONYMS, PRODUCT, GENE-NAME
HMPREF3040_RS21580	G0-10441	HMPREF3040_RS21580	cydX	cytochrome bd-I oxidase subunit CydX	cytochrome bd-I ubiquinol oxidase accessory subunit CydX	GO-TERMS, PRODUCT-SYNONYMS, GENE-SYNONYMS, PRODUCT, GENE-NAME
HMPREF3040_RS21585	EG10174	HMPREF3040_RS21585	cydB	cytochrome bd-I ubiquinol oxidase subunit 2	cytochrome bd-I ubiquinol oxidase subunit II	GO-TERMS, COMPLEXES, PRODUCT-SYNONYMS, GENE-SYNONYMS, PRODUCT, GENE-NAME
HMPREF3040_RS21590	EG10173	HMPREF3040_RS21590	cydA	cytochrome bd-I ubiquinol oxidase subunit 1	cytochrome bd-I ubiquinol oxidase subunit I	GO-TERMS, PRODUCT-SYNONYMS, GENE-SYNONYMS, PRODUCT, GENE-NAME
HMPREF3040_RS21665	EG10982	HMPREF3040_RS21665	sucD	succinyl-CoA ligase subunit alpha	succinyl-CoA synthetase subunit alpha	CPLX-RXNS, GO-TERMS, COMPLEXES, PRODUCT-SYNONYMS, PRODUCT, GENE-NAME
HMPREF3040_RS21670	EG10981	HMPREF3040_RS21670	sucC	succinyl-CoA ligase subunit beta	succinyl-CoA synthetase subunit beta	GO-TERMS, PRODUCT-SYNONYMS, PRODUCT, GENE-NAME
HMPREF3040_RS21675	EG10980	HMPREF3040_RS21675	sucB	dihydrolipoyllysine-residue succinyltransferase	dihydrolipoyltranssuccinylase	GO-TERMS, REACTIONS, PRODUCT-SYNONYMS, PRODUCT, GENE-NAME
HMPREF3040_RS21680	EG10979	HMPREF3040_RS21680	sucA	2-oxoglutarate dehydrogenase subunit E1	subunit of E1(0) component of 2-oxoglutarate dehydrogenase	GO-TERMS, REACTIONS, PRODUCT-SYNONYMS, GENE-SYNONYMS, PRODUCT, GENE-NAME
HMPREF3040_RS21690	EG10932			succinate dehydrogenase iron-sulfur subunit	succinate:quinone oxidoreductase, iron-sulfur cluster binding protein	CPLX-RXNS, GO-TERMS, COMPLEXES, PRODUCT-SYNONYMS, GENE-SYNONYMS, PRODUCT
HMPREF3040_RS21695	EG10931	HMPREF3040_RS21695	sdhA	succinate dehydrogenase flavoprotein subunit	succinate:quinone oxidoreductase, FAD binding protein	GO-TERMS, PRODUCT-SYNONYMS, GENE-SYNONYMS, PRODUCT, GENE-NAME
HMPREF3040_RS21700	EG10934	HMPREF3040_RS21700	sdhD	succinate dehydrogenase hydrophobic membrane anchor subunit	succinate:quinone oxidoreductase, membrane protein SdhD	GO-TERMS, REACTIONS, PRODUCT-SYNONYMS, GENE-SYNONYMS, PRODUCT, GENE-NAME
HMPREF3040_RS21705	EG10933			succinate dehydrogenase cytochrome b556 subunit	succinate:quinone oxidoreductase, membrane protein SdhC	GO-TERMS, PRODUCT-SYNONYMS, GENE-SYNONYMS, PRODUCT
HMPREF3040_RS21715	EG10402	HMPREF3040_RS21715	gltA	type II citrate synthase	citrate synthase	GO-TERMS, REACTIONS, PRODUCT-SYNONYMS, GENE-SYNONYMS, PRODUCT, GENE-NAME
HMPREF3040_RS21745	G6383	HMPREF3040_RS21745	nei			GO-TERMS, REACTIONS, PRODUCT-SYNONYMS, GENE-NAME
HMPREF3040_RS21750	G6382	HMPREF3040_RS21750	pxpA	LamB/YcsF family protein	5-oxoprolinase component A	CPLX-RXNS, GO-TERMS, COMPLEXES, REACTIONS, PRODUCT-SYNONYMS, GENE-SYNONYMS, PRODUCT, GENE-NAME
HMPREF3040_RS21755	G6381	HMPREF3040_RS21755	pxpC	hypothetical protein	5-oxoprolinase component C	GO-TERMS, PRODUCT-SYNONYMS, GENE-SYNONYMS, PRODUCT, GENE-NAME
HMPREF3040_RS21760	G6380	HMPREF3040_RS21760	pxpB	hypothetical protein	5-oxoprolinase component B	GO-TERMS, PRODUCT-SYNONYMS, GENE-SYNONYMS, PRODUCT, GENE-NAME
HMPREF3040_RS21770	G6378	HMPREF3040_RS21770	dtpD	MFS transporter	dipeptide:H+ symporter DtpD	GO-TERMS, REACTIONS, PRODUCT-SYNONYMS, GENE-SYNONYMS, PRODUCT, GENE-NAME
HMPREF3040_RS21775	EG10736	HMPREF3040_RS21775	phr	deoxyribodipyrimidine photo-lyase	deoxyribodipyrimidine photolyase	GO-TERMS, REACTIONS, PRODUCT-SYNONYMS, GENE-SYNONYMS, PRODUCT, GENE-NAME
HMPREF3040_RS21825	EG10516	HMPREF3040_RS21825	kdpD	two-component system sensor histidine kinase KdbD	sensor histidine kinase KdpD	GO-TERMS, REACTIONS, PRODUCT-SYNONYMS, GENE-SYNONYMS, PRODUCT, GENE-NAME
HMPREF3040_RS21830	EG10517	HMPREF3040_RS21830	kdpE	two-component system response regulator KdpE	DNA-binding transcriptional activator KdpE	GO-TERMS, PRODUCT-SYNONYMS, PRODUCT, GENE-NAME
HMPREF3040_RS21845	EG12144	HMPREF3040_RS21845	pgm			GO-TERMS, REACTIONS, PRODUCT-SYNONYMS, GENE-SYNONYMS, PRODUCT, GENE-NAME
HMPREF3040_RS21850	EG12197	HMPREF3040_RS21850	seqA	replication initiation regulator SeqA	negative modulator of initiation of replication	GO-TERMS, PRODUCT-SYNONYMS, GENE-SYNONYMS, PRODUCT, GENE-NAME
HMPREF3040_RS21855	EG11776	HMPREF3040_RS21855	ybfF	acyl-CoA esterase	esterase	GO-TERMS, PRODUCT-SYNONYMS, PRODUCT, GENE-NAME
HMPREF3040_RS21865	EG10318	HMPREF3040_RS21865	fldA	flavodoxin-1	flavodoxin 1	GO-TERMS, PRODUCT-SYNONYMS, PRODUCT, GENE-NAME
HMPREF3040_RS21890	G6370			chitoporin	chitobiose outer membrane channel	GO-TERMS, REACTIONS, PRODUCT-SYNONYMS, GENE-SYNONYMS, PRODUCT
HMPREF3040_RS21895	EG10390	HMPREF3040_RS21895	glnS			GO-TERMS, REACTIONS, PRODUCT-SYNONYMS, PRODUCT, GENE-NAME
HMPREF3040_RS21900	EG10635	HMPREF3040_RS21900	nagE	PTS N-acetyl glucosamine transporter subunit IIABC	N-acetylglucosamine-specific PTS enzyme IIABC component	GO-TERMS, REACTIONS, PRODUCT-SYNONYMS, GENE-SYNONYMS, PRODUCT, GENE-NAME
HMPREF3040_RS21905	EG10633	HMPREF3040_RS21905	nagB			GO-TERMS, PRODUCT-SYNONYMS, GENE-SYNONYMS, GENE-NAME
HMPREF3040_RS21910	EG10632	HMPREF3040_RS21910	nagA			GO-TERMS, REACTIONS, PRODUCT-SYNONYMS, PRODUCT, GENE-NAME
HMPREF3040_RS21915	EG10636	HMPREF3040_RS21915	nagC	N-acetylglucosamine repressor	DNA-binding transcriptional dual regulator NagC	GO-TERMS, PRODUCT-SYNONYMS, GENE-SYNONYMS, PRODUCT, GENE-NAME
HMPREF3040_RS21920	EG10634	HMPREF3040_RS21920	umpH	ribonucleotide monophosphatase NagD	UMP phosphatase	GO-TERMS, REACTIONS, PRODUCT-SYNONYMS, GENE-SYNONYMS, PRODUCT, GENE-NAME
HMPREF3040_RS21930	EG10092					GO-TERMS, REACTIONS
HMPREF3040_RS21960	G6365					GO-TERMS, PRODUCT-SYNONYMS, GENE-SYNONYMS, PRODUCT
HMPREF3040_RS21965	G6364	HMPREF3040_RS21965	miaB	tRNA (N6-isopentenyl adenosine(37)-C2)-methylthiotransferase MiaB	isopentenyl-adenosine A37 tRNA methylthiolase	GO-TERMS, REACTIONS, PRODUCT-SYNONYMS, GENE-SYNONYMS, PRODUCT, GENE-NAME
HMPREF3040_RS21975	G6362	HMPREF3040_RS21975	ybeY			GO-TERMS, PRODUCT-SYNONYMS, GENE-NAME
HMPREF3040_RS21985	EG10168	HMPREF3040_RS21985	lnt			GO-TERMS, REACTIONS, PRODUCT-SYNONYMS, GENE-SYNONYMS, PRODUCT, GENE-NAME
HMPREF3040_RS21990	G6359	HMPREF3040_RS21990	gltI	amino acid ABC transporter substrate-binding protein	glutamate/aspartate ABC transporter periplasmic binding protein	CPLX-RXNS, GO-TERMS, COMPLEXES, REACTIONS, PRODUCT-SYNONYMS, GENE-SYNONYMS, PRODUCT, GENE-NAME
HMPREF3040_RS21995	EG12661	HMPREF3040_RS21995	gltJ	glutamate ABC transporter permease	glutamate/aspartate ABC transporter membrane subunit GltJ	GO-TERMS, REACTIONS, PRODUCT, GENE-NAME
HMPREF3040_RS22000	EG12662	HMPREF3040_RS22000	gltK	glutamate/aspartate transporter permease GltK	glutamate/aspartate ABC transporter membrane subunit GltK	GO-TERMS, REACTIONS, PRODUCT, GENE-NAME
HMPREF3040_RS22005	EG12663	artP	gltL	glutamate/aspartate transport ATP-binding protein GltL	glutamate/aspartate ABC transporter ATP binding subunit	GO-TERMS, REACTIONS, PRODUCT-SYNONYMS, PRODUCT, GENE-NAME
HMPREF3040_RS22010	G6358	HMPREF3040_RS22010	rihA			GO-TERMS, REACTIONS, PRODUCT-SYNONYMS, GENE-SYNONYMS, GENE-NAME
HMPREF3040_RS22015	G6357	HMPREF3040_RS22015	hscC	molecular chaperone HscC	chaperone protein HscC	GO-TERMS, PRODUCT-SYNONYMS, GENE-SYNONYMS, PRODUCT, GENE-NAME
HMPREF3040_RS22055	EG10532	HMPREF3040_RS22055	leuS			GO-TERMS, REACTIONS, PRODUCT-SYNONYMS, GENE-SYNONYMS, PRODUCT, GENE-NAME
HMPREF3040_RS22060	EG10855	HMPREF3040_RS22060	lptE	hypothetical protein	lipopolysaccharide assembly protein LptE	GO-TERMS, PRODUCT-SYNONYMS, GENE-SYNONYMS, PRODUCT, GENE-NAME
HMPREF3040_RS22065	EG11412	HMPREF3040_RS22065	holA			GO-TERMS, REACTIONS, PRODUCT-SYNONYMS, PRODUCT, GENE-NAME
HMPREF3040_RS22070	G6350	HMPREF3040_RS22070	nadD	nicotinate-nicotinamide nucleotide adenylyltransferase	nicotinate-mononucleotide adenylyltransferase	GO-TERMS, REACTIONS, PRODUCT-SYNONYMS, GENE-SYNONYMS, PRODUCT, GENE-NAME
HMPREF3040_RS22075	G6349	HMPREF3040_RS22075	cobC	adenosylcobalamin/alpha-ribazole phosphatase	putative adenosylcobalamin phosphatase/alpha-ribazole phosphatase	REACTIONS, PRODUCT-SYNONYMS, GENE-SYNONYMS, PRODUCT, GENE-NAME
HMPREF3040_RS22080	EG11255	HMPREF3040_RS22080	rsfS	ribosome silencing factor RsfS	ribosomal silencing factor RsfS	GO-TERMS, PRODUCT-SYNONYMS, GENE-SYNONYMS, PRODUCT, GENE-NAME
HMPREF3040_RS22085	EG11254	HMPREF3040_RS22085	rlmH	23S rRNA (pseudouridine(1915)-N(3))-methyltransferase RlmH	23S rRNA m3psi1915 methyltransferase	GO-TERMS, REACTIONS, PRODUCT-SYNONYMS, GENE-SYNONYMS, PRODUCT, GENE-NAME
HMPREF3040_RS22090	EG10606	HMPREF3040_RS22090	mrdA	penicillin-binding protein 2	peptidoglycan DD-transpeptidase MrdA	GO-TERMS, REACTIONS, PRODUCT-SYNONYMS, GENE-SYNONYMS, PRODUCT, GENE-NAME
HMPREF3040_RS22095	EG10607	HMPREF3040_RS22095	mrdB	rod shape-determining protein RodA	SEDS family protein MrdB	GO-TERMS, PRODUCT-SYNONYMS, GENE-SYNONYMS, PRODUCT, GENE-NAME
HMPREF3040_RS22105	EG10201	HMPREF3040_RS22105	dacA	D-alanyl-D-alanine carboxypeptidase	D-alanyl-D-alanine carboxypeptidase DacA	GO-TERMS, REACTIONS, PRODUCT-SYNONYMS, GENE-SYNONYMS, PRODUCT, GENE-NAME
HMPREF3040_RS22115	EG11591	HMPREF3040_RS22115	lipB	octanoyltransferase	lipoyl(octanoyl) transferase	GO-TERMS, REACTIONS, PRODUCT-SYNONYMS, GENE-SYNONYMS, PRODUCT, GENE-NAME
HMPREF3040_RS22130	EG11306	HMPREF3040_RS22130	lipA			GO-TERMS, REACTIONS, PRODUCT-SYNONYMS, GENE-SYNONYMS, GENE-NAME
HMPREF3040_RS22135	EG11305			twin-arginine translocase subunit TatA	twin arginine protein translocation system - TatE protein	GO-TERMS, PRODUCT-SYNONYMS, GENE-SYNONYMS, PRODUCT
HMPREF3040_RS22145	EG12209	HMPREF3040_RS22145	crcB	fluoride efflux transporter CrcB	F- channel	GO-TERMS, REACTIONS, PRODUCT-SYNONYMS, GENE-SYNONYMS, PRODUCT, GENE-NAME
HMPREF3040_RS22150	EG12179	HMPREF3040_RS22150	cspE	cold-shock protein CspE	transcription antiterminator and regulator of RNA stability	GO-TERMS, PRODUCT-SYNONYMS, GENE-SYNONYMS, PRODUCT, GENE-NAME
HMPREF3040_RS22155	EG12180			phospholipid:lipid A palmitoyltransferase	Lipid A palmitoyltransferase	GO-TERMS, REACTIONS, PRODUCT-SYNONYMS, GENE-SYNONYMS, PRODUCT
HMPREF3040_RS22160	G6347	HMPREF3040_RS22160	dcuC			GO-TERMS, REACTIONS, PRODUCT-SYNONYMS, GENE-NAME
HMPREF3040_RS22165	G6346			response regulator	DNA-binding transcriptional dual regulator DpiA	GO-TERMS, PRODUCT-SYNONYMS, GENE-SYNONYMS, PRODUCT
HMPREF3040_RS22170	G6345			sensor histidine kinase	sensor histidine kinase DpiB	GO-TERMS, REACTIONS, PRODUCT-SYNONYMS, GENE-SYNONYMS, PRODUCT
HMPREF3040_RS22175	G6344	HMPREF3040_RS22175	citC	[citrate (pro-3S)-lyase] ligase	citrate lyase synthetase	GO-TERMS, REACTIONS, PRODUCT-SYNONYMS, GENE-SYNONYMS, PRODUCT, GENE-NAME
HMPREF3040_RS22180	G6343	HMPREF3040_RS22180	citD	citrate lyase ACP	citrate lyase acyl carrier protein	GO-TERMS, COMPLEXES, PRODUCT-SYNONYMS, GENE-SYNONYMS, PRODUCT, GENE-NAME
HMPREF3040_RS22185	G6342	HMPREF3040_RS22185	citE	citrate (pro-3S)-lyase subunit beta	citrate lyase beta subunit	GO-TERMS, PRODUCT-SYNONYMS, GENE-SYNONYMS, PRODUCT, GENE-NAME
HMPREF3040_RS22190	G6341	HMPREF3040_RS22190	citF	citrate lyase subunit alpha	citrate lyase alpha subunit	CPLX-RXNS, GO-TERMS, COMPLEXES, PRODUCT-SYNONYMS, GENE-SYNONYMS, PRODUCT, GENE-NAME
HMPREF3040_RS22195	G6340	HMPREF3040_RS22195	citX			GO-TERMS, PRODUCT-SYNONYMS, GENE-SYNONYMS, PRODUCT, GENE-NAME
HMPREF3040_RS22200	G6339			2-(5''-triphosphoribosyl)-3'-dephosphocoenzyme-A synthase	triphosphoribosyl-dephospho-CoA synthase	GO-TERMS, REACTIONS, PRODUCT-SYNONYMS, GENE-SYNONYMS, PRODUCT
HMPREF3040_RS22205	G6338	HMPREF3040_RS22205	citT	anion permease	citrate:succinate antiporter	GO-TERMS, REACTIONS, PRODUCT-SYNONYMS, GENE-SYNONYMS, PRODUCT, GENE-NAME
HMPREF3040_RS22210	EG10856	HMPREF3040_RS22210	rna	ribonuclease I	RNase I	GO-TERMS, REACTIONS, PRODUCT-SYNONYMS, GENE-SYNONYMS, PRODUCT, GENE-NAME
HMPREF3040_RS22215	G6337	HMPREF3040_RS22215	rnk			GO-TERMS, PRODUCT-SYNONYMS, GENE-NAME
HMPREF3040_RS22220	G6334	HMPREF3040_RS22220	uspG			GO-TERMS, PRODUCT-SYNONYMS, GENE-SYNONYMS, GENE-NAME
HMPREF3040_RS22225	EG11385	HMPREF3040_RS22225	ahpF	alkyl hydroperoxide reductase subunit F	alkyl hydroperoxide reductase, AhpF component	CPLX-RXNS, GO-TERMS, PRODUCT-SYNONYMS, PRODUCT, GENE-NAME
HMPREF3040_RS22230	EG11384	HMPREF3040_RS22230	ahpC	alkyl hydroperoxide reductase subunit C	alkyl hydroperoxide reductase, AhpC component	GO-TERMS, PRODUCT-SYNONYMS, GENE-SYNONYMS, PRODUCT, GENE-NAME
HMPREF3040_RS22235	G6333	HMPREF3040_RS22235	dsbG	thiol:disulfide interchange protein DsbG	protein sulfenic acid reductase and chaperone DsbG	GO-TERMS, REACTIONS, PRODUCT-SYNONYMS, GENE-SYNONYMS, PRODUCT, GENE-NAME
HMPREF3040_RS22255	G6329	HMPREF3040_RS22255	ybdL	pyridoxal phosphate-dependent aminotransferase	methionine-oxo-acid transaminase, PLP-dependent	GO-TERMS, REACTIONS, PRODUCT-SYNONYMS, PRODUCT, GENE-NAME
HMPREF3040_RS22275	EG11105	HMPREF3040_RS22275	entH	proofreading thioesterase EntH	proofreading thioesterase in enterobactin biosynthesis	GO-TERMS, REACTIONS, PRODUCT-SYNONYMS, GENE-SYNONYMS, PRODUCT, GENE-NAME
HMPREF3040_RS22280	EG10259	HMPREF3040_RS22280	entA			GO-TERMS, PRODUCT-SYNONYMS, GENE-NAME
HMPREF3040_RS22285	EG10260	HMPREF3040_RS22285	entB	isochorismatase	enterobactin synthase component B	GO-TERMS, REACTIONS, PRODUCT-SYNONYMS, GENE-SYNONYMS, PRODUCT, GENE-NAME
HMPREF3040_RS22290	EG10263					GO-TERMS, REACTIONS
HMPREF3040_RS22295	EG10261	HMPREF3040_RS22295	entC			GO-TERMS, REACTIONS, PRODUCT-SYNONYMS, GENE-SYNONYMS, GENE-NAME
HMPREF3040_RS22300	EG10294	HMPREF3040_RS22300	fepB	Fe2+-enterobactin ABC transporter substrate-binding protein	ferric enterobactin ABC transporter periplasmic binding protein	GO-TERMS, REACTIONS, PRODUCT, GENE-NAME
HMPREF3040_RS22305	EG11104	HMPREF3040_RS22305	entS	MFS transporter	enterobactin exporter EntS	GO-TERMS, REACTIONS, PRODUCT-SYNONYMS, GENE-SYNONYMS, PRODUCT, GENE-NAME
HMPREF3040_RS22310	EG10296	HMPREF3040_RS22310	fepD	iron-enterobactin transporter membrane protein	ferric enterobactin ABC transporter membrane subunit FebD	GO-TERMS, PRODUCT-SYNONYMS, PRODUCT, GENE-NAME
HMPREF3040_RS22315	EG10298	HMPREF3040_RS22315	fepG	iron-enterobactin transporter permease	ferric enterobactin ABC transporter membrane subunit FepG	GO-TERMS, PRODUCT, GENE-NAME
HMPREF3040_RS22320	EG10295	HMPREF3040_RS22320	fepC	ferric enterobactin transport ATP-binding protein FepC	ferric enterobactin ABC transporter ATP binding subunit	CPLX-RXNS, GO-TERMS, COMPLEXES, REACTIONS, PRODUCT, GENE-NAME
HMPREF3040_RS22330	EG10264			enterobactin synthase subunit F	apo-serine activating enzyme	CPLX-RXNS, GO-TERMS, COMPLEXES, REACTIONS, PRODUCT
HMPREF3040_RS22335	G0-10437	HMPREF3040_RS22335	ybdZ	MbtH family protein	enterobactin biosynthesis protein YbdZ	GO-TERMS, PRODUCT-SYNONYMS, PRODUCT, GENE-NAME
HMPREF3040_RS22340	EG10299	HMPREF3040_RS22340	fes	enterochelin esterase	ferric enterobactin esterase	GO-TERMS, REACTIONS, PRODUCT-SYNONYMS, PRODUCT, GENE-NAME
HMPREF3040_RS22345	EG10293	HMPREF3040_RS22345	fepA	TonB-dependent siderophore receptor	ferric enterobactin outer membrane transporter	CPLX-RXNS, GO-TERMS, COMPLEXES, PRODUCT-SYNONYMS, GENE-SYNONYMS, PRODUCT, GENE-NAME
HMPREF3040_RS22350	EG10262	HMPREF3040_RS22350	entD	enterobactin synthase subunit EntD	phosphopantetheinyl transferase EntD	GO-TERMS, REACTIONS, PRODUCT-SYNONYMS, PRODUCT, GENE-NAME
HMPREF3040_RS22410	EG10750	HMPREF3040_RS22410	potB	spermidine/putrescine ABC transporter permease PotB	spermidine preferential ABC transporter membrane subunit PotB	GO-TERMS, REACTIONS, PRODUCT, GENE-NAME
HMPREF3040_RS22415	EG10749	HMPREF3040_RS22415	potA	Fe3+/spermidine/putrescine ABC transporter ATP-binding protein	spermidine preferential ABC transporter ATP binding subunit	GO-TERMS, REACTIONS, PRODUCT, GENE-NAME
HMPREF3040_RS22425	EG11549	HMPREF3040_RS22425	pepT			GO-TERMS, REACTIONS, PRODUCT-SYNONYMS, GENE-NAME
HMPREF3040_RS22430	EG11430	HMPREF3040_RS22430	roxA	cupin domain-containing protein	ribosomal protein-arginine oxygenase	GO-TERMS, REACTIONS, PRODUCT-SYNONYMS, GENE-SYNONYMS, PRODUCT, GENE-NAME
HMPREF3040_RS22435	EG10732	HMPREF3040_RS22435	phoQ	sensor protein PhoQ	sensor histidine kinase PhoQ	GO-TERMS, PRODUCT, GENE-NAME
HMPREF3040_RS22440	EG10731	HMPREF3040_RS22440	phoP	two-component system response regulator PhoP	DNA-binding transcriptional dual regulator PhoP	GO-TERMS, PRODUCT-SYNONYMS, PRODUCT, GENE-NAME
HMPREF3040_RS22445	EG11314	HMPREF3040_RS22445	purB			GO-TERMS, REACTIONS, PRODUCT-SYNONYMS, GENE-SYNONYMS, GENE-NAME
HMPREF3040_RS22450	EG11345	HMPREF3040_RS22450	hflD	lysogenization protein HflD	lysogenization regulator	GO-TERMS, PRODUCT-SYNONYMS, GENE-SYNONYMS, PRODUCT, GENE-NAME
HMPREF3040_RS22455	EG11344	HMPREF3040_RS22455	mnmA	tRNA 2-thiouridine(34) synthase MnmA	tRNA-specific 2-thiouridylase	GO-TERMS, REACTIONS, PRODUCT-SYNONYMS, GENE-SYNONYMS, PRODUCT, GENE-NAME
HMPREF3040_RS22460	G6580	HMPREF3040_RS22460	nudJ	NUDIX hydrolase	phosphatase NudJ	GO-TERMS, REACTIONS, PRODUCT-SYNONYMS, GENE-SYNONYMS, PRODUCT, GENE-NAME
HMPREF3040_RS22465	G6581	HMPREF3040_RS22465	rluE	23S rRNA pseudouridine(2457) synthase RluE	23S rRNA pseudouridine2457 synthase	GO-TERMS, REACTIONS, PRODUCT-SYNONYMS, GENE-SYNONYMS, PRODUCT, GENE-NAME
HMPREF3040_RS22470	EG10489	HMPREF3040_RS22470	icd	isocitrate dehydrogenase (NADP(+))	isocitrate dehydrogenase	GO-TERMS, REACTIONS, PRODUCT-SYNONYMS, GENE-SYNONYMS, PRODUCT, GENE-NAME
HMPREF3040_RS22475	G6600	HMPREF3040_RS22475	iraM	anti-adapter protein IraM	anti-adaptor protein IraM, inhibitor of sigmaS proteolysis	GO-TERMS, PRODUCT-SYNONYMS, GENE-SYNONYMS, PRODUCT, GENE-NAME
HMPREF3040_RS22490	G6602	HMPREF3040_RS22490	bluR	helix-turn-helix-type transcriptional regulator	DNA-binding transcriptional repressor BluR	GO-TERMS, PRODUCT-SYNONYMS, GENE-SYNONYMS, PRODUCT, GENE-NAME
HMPREF3040_RS22495	G6603	HMPREF3040_RS22495	bluF	diguanylate phosphodiesterase	blue light- and temperature-regulated antirepressor BluF	GO-TERMS, PRODUCT-SYNONYMS, GENE-SYNONYMS, PRODUCT, GENE-NAME
HMPREF3040_RS22500	G6604	HMPREF3040_RS22500	ycgZ	two-component-system connector protein YcgZ	putative two-component system connector protein YcgZ	GO-TERMS, PRODUCT-SYNONYMS, PRODUCT, GENE-NAME
HMPREF3040_RS22510	G6606	HMPREF3040_RS22510	ariR	two-component-system connector protein AriR	putative two-component system connector protein AriR	GO-TERMS, PRODUCT-SYNONYMS, GENE-SYNONYMS, PRODUCT, GENE-NAME
HMPREF3040_RS22530	G0-10261	HMPREF3040_RS22530	ymgF	hypothetical protein	inner membrane protein YmgF	GO-TERMS, PRODUCT-SYNONYMS, PRODUCT, GENE-NAME
HMPREF3040_RS22570	EG10598	HMPREF3040_RS22570	minE	cell division topological specificity factor	Z-ring positioning protein MinE	GO-TERMS, PRODUCT-SYNONYMS, GENE-SYNONYMS, PRODUCT, GENE-NAME
HMPREF3040_RS22575	EG10597	HMPREF3040_RS22575	minD	septum site-determining protein MinD	Z-ring positioning protein MinD	GO-TERMS, COMPLEXES, PRODUCT-SYNONYMS, GENE-SYNONYMS, PRODUCT, GENE-NAME
HMPREF3040_RS22580	EG10596	HMPREF3040_RS22580	minC	septum site-determining protein MinC	Z-ring positioning protein MinC	GO-TERMS, PRODUCT-SYNONYMS, GENE-SYNONYMS, PRODUCT, GENE-NAME
HMPREF3040_RS22590	G6615	HMPREF3040_RS22590	pliG	hypothetical protein	inhibitor of g-type lysozyme	GO-TERMS, PRODUCT-SYNONYMS, GENE-SYNONYMS, PRODUCT, GENE-NAME
HMPREF3040_RS22615	G6619	HMPREF3040_RS22615	hlyE	hemolysin HlyE	hemolysin E	GO-TERMS, PRODUCT-SYNONYMS, GENE-SYNONYMS, PRODUCT, GENE-NAME
HMPREF3040_RS22620	EG11057	HMPREF3040_RS22620	umuD	protein UmuD	DNA polymerase V protein UmuD	CPLX-RXNS, GO-TERMS, COMPLEXES, PRODUCT-SYNONYMS, PRODUCT, GENE-NAME
HMPREF3040_RS22625	EG11056	HMPREF3040_RS22625	umuC	DNA polymerase V subunit UmuC	DNA polymerase V catalytic protein	GO-TERMS, REACTIONS, PRODUCT-SYNONYMS, GENE-SYNONYMS, PRODUCT, GENE-NAME
HMPREF3040_RS22630	EG11393	HMPREF3040_RS22630	dsbB	disulfide bond formation protein B	protein thiol:quinone oxidoreductase DsbB	GO-TERMS, REACTIONS, PRODUCT-SYNONYMS, GENE-SYNONYMS, PRODUCT, GENE-NAME
HMPREF3040_RS22635	EG11392	HMPREF3040_RS22635	nhaB	Na+/H+ antiporter NhaB	Na+:H+ antiporter NhaB	GO-TERMS, REACTIONS, PRODUCT-SYNONYMS, PRODUCT, GENE-NAME
HMPREF3040_RS22640	EG10281	HMPREF3040_RS22640	fadR	fatty acid metabolism transcriptional regulator FadR	DNA-binding transcriptional dual regulator FadR	GO-TERMS, PRODUCT-SYNONYMS, GENE-SYNONYMS, PRODUCT, GENE-NAME
HMPREF3040_RS22650	EG11407	HMPREF3040_RS22650	dadA	D-amino acid dehydrogenase small subunit	D-amino acid dehydrogenase	GO-TERMS, REACTIONS, PRODUCT-SYNONYMS, GENE-SYNONYMS, PRODUCT, GENE-NAME
HMPREF3040_RS22655	EG11408	HMPREF3040_RS22655	dadX	alanine racemase	alanine racemase 2	GO-TERMS, PRODUCT-SYNONYMS, GENE-SYNONYMS, PRODUCT, GENE-NAME
HMPREF3040_RS22670	G6621	HMPREF3040_RS22670	ldcA	muramoyltetrapeptide carboxypeptidase	murein L,D-carboxypeptidase	GO-TERMS, REACTIONS, PRODUCT-SYNONYMS, GENE-SYNONYMS, PRODUCT, GENE-NAME
HMPREF3040_RS22675	G6622			murein transglycosylase	lytic murein transglycosylase E	GO-TERMS, REACTIONS, PRODUCT-SYNONYMS, GENE-SYNONYMS, PRODUCT
HMPREF3040_RS22680	G6623	HMPREF3040_RS22680	ycgR			GO-TERMS, PRODUCT-SYNONYMS, GENE-NAME
HMPREF3040_RS22720	EG11017			trehalase	periplasmic trehalase	GO-TERMS, PRODUCT-SYNONYMS, GENE-SYNONYMS, PRODUCT
HMPREF3040_RS22725	EG12399	HMPREF3040_RS22725	dhaM	dihydroxyacetone kinase subunit DhaM	dihydroxyacetone kinase subunit M	CPLX-RXNS, GO-TERMS, COMPLEXES, REACTIONS, PRODUCT-SYNONYMS, GENE-SYNONYMS, PRODUCT, GENE-NAME
HMPREF3040_RS22730	G6626	HMPREF3040_RS22730	dhaL	dihydroxyacetone kinase subunit DhaL	dihydroxyacetone kinase subunit L	GO-TERMS, PRODUCT-SYNONYMS, GENE-SYNONYMS, PRODUCT, GENE-NAME
HMPREF3040_RS22735	G6627	HMPREF3040_RS22735	dhaK	dihydroxyacetone kinase subunit DhaK	dihydroxyacetone kinase subunit K	GO-TERMS, PRODUCT-SYNONYMS, GENE-SYNONYMS, PRODUCT, GENE-NAME
HMPREF3040_RS22740	G6628	HMPREF3040_RS22740	dhaR	sigma-54-dependent Fis family transcriptional regulator	DNA-binding transcriptional dual regulator DhaR	GO-TERMS, PRODUCT-SYNONYMS, GENE-SYNONYMS, PRODUCT, GENE-NAME
HMPREF3040_RS22755	EG11404	HMPREF3040_RS22755	ychF	redox-regulated ATPase YchF	redox-responsive ATPase YchF	GO-TERMS, REACTIONS, PRODUCT-SYNONYMS, GENE-SYNONYMS, PRODUCT, GENE-NAME
HMPREF3040_RS22760	EG10785	HMPREF3040_RS22760	pth			GO-TERMS, REACTIONS, PRODUCT-SYNONYMS, GENE-SYNONYMS, GENE-NAME
HMPREF3040_RS22765	EG11533	HMPREF3040_RS22765	ychH	membrane protein	stress-induced protein	GO-TERMS, PRODUCT-SYNONYMS, PRODUCT, GENE-NAME
HMPREF3040_RS22770	EG12392	HMPREF3040_RS22770	dauA	sodium-independent anion transporter	aerobic C4-dicarboxylate transporter DauA	GO-TERMS, REACTIONS, PRODUCT-SYNONYMS, GENE-SYNONYMS, PRODUCT, GENE-NAME
HMPREF3040_RS22775	EG10774	HMPREF3040_RS22775	prs	ribose-phosphate pyrophosphokinase	ribose-phosphate diphosphokinase	GO-TERMS, REACTIONS, PRODUCT-SYNONYMS, GENE-SYNONYMS, PRODUCT, GENE-NAME
HMPREF3040_RS22780	EG11294	HMPREF3040_RS22780	ispE	4-diphosphocytidyl-2C-methyl-D-erythritol kinase	4-(cytidine 5'-diphospho)-2-C-methyl-D-erythritol kinase	GO-TERMS, REACTIONS, PRODUCT-SYNONYMS, GENE-SYNONYMS, PRODUCT, GENE-NAME
HMPREF3040_RS22785	EG11293					GO-TERMS, PRODUCT-SYNONYMS, GENE-SYNONYMS
HMPREF3040_RS22790	EG10427	HMPREF3040_RS22790	hemA			GO-TERMS, PRODUCT-SYNONYMS, GENE-SYNONYMS, GENE-NAME
HMPREF3040_RS22795	EG10761	HMPREF3040_RS22795	prfA	peptide chain release factor 1	peptide chain release factor RF1	GO-TERMS, PRODUCT-SYNONYMS, GENE-SYNONYMS, PRODUCT, GENE-NAME
HMPREF3040_RS22800	EG12424	HMPREF3040_RS22800	prmC	peptide chain release factor N(5)-glutamine methyltransferase	protein-(glutamine-N5) methyltransferase	GO-TERMS, REACTIONS, PRODUCT-SYNONYMS, GENE-SYNONYMS, PRODUCT, GENE-NAME
HMPREF3040_RS22815	EG10518	HMPREF3040_RS22815	kdsA	2-dehydro-3-deoxyphosphooctonate aldolase	3-deoxy-D-manno-octulosonate 8-phosphate synthase	GO-TERMS, REACTIONS, PRODUCT-SYNONYMS, PRODUCT, GENE-NAME
HMPREF3040_RS22840	G7243	HMPREF3040_RS22840	pyrS	sensor histidine kinase	sensor histidine kinase PyrS	GO-TERMS, REACTIONS, PRODUCT-SYNONYMS, GENE-SYNONYMS, PRODUCT, GENE-NAME
HMPREF3040_RS22845	G7244	HMPREF3040_RS22845	pyrR	DNA-binding response regulator	DNA-binding transcriptional activator PyrR	GO-TERMS, PRODUCT-SYNONYMS, GENE-SYNONYMS, PRODUCT, GENE-NAME
HMPREF3040_RS22860	G7247	HMPREF3040_RS22860	ypdE	exoaminopeptidase	aminopeptidase YpdE	GO-TERMS, REACTIONS, PRODUCT-SYNONYMS, PRODUCT, GENE-NAME
HMPREF3040_RS22865	G7248	HMPREF3040_RS22865	ypdF	aminopeptidase P family protein	aminopeptidase YpdF	GO-TERMS, REACTIONS, PRODUCT-SYNONYMS, PRODUCT, GENE-NAME
HMPREF3040_RS22880	EG12957	HMPREF3040_RS22880	glk			GO-TERMS, REACTIONS, PRODUCT-SYNONYMS, GENE-NAME
HMPREF3040_RS22900	G7254	HMPREF3040_RS22900	mntH	divalent metal cation transporter	Mn2+/Fe2+: H+ symporter MntH	GO-TERMS, REACTIONS, PRODUCT-SYNONYMS, GENE-SYNONYMS, PRODUCT, GENE-NAME
HMPREF3040_RS22905	EG11971	HMPREF3040_RS22905	nupC	nucleoside permease NupC	nucleoside:H+ symporter NupC	GO-TERMS, REACTIONS, PRODUCT-SYNONYMS, GENE-SYNONYMS, PRODUCT, GENE-NAME
HMPREF3040_RS22935	EG10407	HMPREF3040_RS22935	gltX			GO-TERMS, REACTIONS, PRODUCT-SYNONYMS, GENE-SYNONYMS, PRODUCT, GENE-NAME
HMPREF3040_RS22980	EG10534			DNA ligase (NAD(+)) LigA	DNA ligase	GO-TERMS, REACTIONS, PRODUCT-SYNONYMS, GENE-SYNONYMS, PRODUCT
HMPREF3040_RS22985	G7258	HMPREF3040_RS22985	zipA			GO-TERMS, PRODUCT-SYNONYMS, GENE-NAME
HMPREF3040_RS22990	EG10003	HMPREF3040_RS22990	cysZ	sulfate transporter CysZ	sulfate:H+ symporter	GO-TERMS, REACTIONS, PRODUCT-SYNONYMS, PRODUCT, GENE-NAME
HMPREF3040_RS22995	EG10192	HMPREF3040_RS22995	cysK			GO-TERMS, COMPLEXES, REACTIONS, PRODUCT-SYNONYMS, GENE-SYNONYMS, GENE-NAME
HMPREF3040_RS23000	EG10788	HMPREF3040_RS23000	ptsH			GO-TERMS, COMPLEXES, PRODUCT-SYNONYMS, GENE-SYNONYMS, GENE-NAME
HMPREF3040_RS23005	EG10789	HMPREF3040_RS23005	ptsI	phosphoenolpyruvate--protein phosphotransferase	PTS enzyme I	GO-TERMS, REACTIONS, PRODUCT-SYNONYMS, GENE-SYNONYMS, PRODUCT, GENE-NAME
HMPREF3040_RS23010	EG10165	HMPREF3040_RS23010	crr	glucose-specific phosphotransferase enzyme IIA component	Enzyme IIAGlc	CPLX-RXNS, GO-TERMS, COMPLEXES, PRODUCT-SYNONYMS, GENE-SYNONYMS, PRODUCT, GENE-NAME
HMPREF3040_RS23015	G7259			pyridoxine kinase	pyridoxal kinase I	GO-TERMS, REACTIONS, PRODUCT-SYNONYMS, GENE-SYNONYMS, PRODUCT
HMPREF3040_RS23025	EG10193	HMPREF3040_RS23025	cysM			GO-TERMS, REACTIONS, PRODUCT-SYNONYMS, GENE-NAME
HMPREF3040_RS23030	EG10183	HMPREF3040_RS23030	cysA	sulfate/thiosulfate import ATP-binding protein CysA	sulfate/thiosulfate ABC transporter ATP binding subunit	GO-TERMS, COMPLEXES, REACTIONS, PRODUCT, GENE-NAME
HMPREF3040_RS23035	EG10198	HMPREF3040_RS23035	cysW	sulfate/thiosulfate transporter permease subunit	sulfate/thiosulfate ABC transporter inner membrane subunit CysW	GO-TERMS, REACTIONS, PRODUCT, GENE-NAME
HMPREF3040_RS23040	EG10197	HMPREF3040_RS23040	cysU	sulfate ABC transporter permease	sulfate/thiosulfate ABC transporter inner membrane subunit CysU	GO-TERMS, COMPLEXES, PRODUCT-SYNONYMS, GENE-SYNONYMS, PRODUCT, GENE-NAME
HMPREF3040_RS23045	EG10195	HMPREF3040_RS23045	cysP	sulfate ABC transporter substrate-binding protein	thiosulfate/sulfate ABC transporter periplasmic binding protein CysP	CPLX-RXNS, GO-TERMS, PRODUCT-SYNONYMS, PRODUCT, GENE-NAME
HMPREF3040_RS23050	EG12133	HMPREF3040_RS23050	ucpA	NAD(P)-dependent oxidoreductase	oxidoreductase UcpA	GO-TERMS, REACTIONS, PRODUCT-SYNONYMS, GENE-SYNONYMS, PRODUCT, GENE-NAME
HMPREF3040_RS23055	G7262	HMPREF3040_RS23055	murR	MurR/RpiR family transcriptional regulator	DNA-binding transcriptional dual regulator MurR	PRODUCT-SYNONYMS, GENE-SYNONYMS, PRODUCT, GENE-NAME
HMPREF3040_RS23060	G7263	HMPREF3040_RS23060	murQ			GO-TERMS, REACTIONS, PRODUCT-SYNONYMS, GENE-SYNONYMS, PRODUCT, GENE-NAME
HMPREF3040_RS23065	G7264	HMPREF3040_RS23065	murP	PTS N-acetylmuramic acid transporter subunit IIBC	N-acetylmuramic acid-specific PTS enzyme IICB component / anhydro-N-acetylmuramic acid transporter	CPLX-RXNS, GO-TERMS, COMPLEXES, REACTIONS, PRODUCT-SYNONYMS, GENE-SYNONYMS, PRODUCT, GENE-NAME
HMPREF3040_RS23070	G7265	HMPREF3040_RS23070	yfeW	penicillin binding protein PBP4B	penicillin binding protein 4B	GO-TERMS, REACTIONS, PRODUCT-SYNONYMS, PRODUCT, GENE-NAME
HMPREF3040_RS23075	G7266	HMPREF3040_RS23075	yfeX	deferrochelatase/peroxidase YfeX	porphyrinogen peroxidase	GO-TERMS, REACTIONS, PRODUCT-SYNONYMS, PRODUCT, GENE-NAME
HMPREF3040_RS23095	EG11823	HMPREF3040_RS23095	amiA	N-acetylmuramoyl-L-alanine amidase AmiA	N-acetylmuramoyl-L-alanine amidase A	GO-TERMS, REACTIONS, PRODUCT-SYNONYMS, GENE-SYNONYMS, PRODUCT, GENE-NAME
HMPREF3040_RS23100	EG12189	HMPREF3040_RS23100	hemF			GO-TERMS, PRODUCT-SYNONYMS, GENE-SYNONYMS, GENE-NAME
HMPREF3040_RS23120	EG50007	HMPREF3040_RS23120	eutC	ethanolamine ammonia-lyase light chain	ethanolamine ammonia-lyase subunit beta	CPLX-RXNS, GO-TERMS, COMPLEXES, PRODUCT-SYNONYMS, PRODUCT, GENE-NAME
HMPREF3040_RS23125	EG50006	HMPREF3040_RS23125	eutB	ethanolamine ammonia-lyase heavy chain	ethanolamine ammonia-lyase subunit alpha	GO-TERMS, PRODUCT-SYNONYMS, PRODUCT, GENE-NAME
HMPREF3040_RS23130	G7281			ethanolamine ammonia-lyase reactivating factor EutA	ethanolamine ammonia-lyase reactivase EutA	GO-TERMS, PRODUCT-SYNONYMS, GENE-SYNONYMS, PRODUCT
HMPREF3040_RS23505	EG10050	HMPREF3040_RS23505	appY	transcriptional regulator	DLP12 prophage; DNA-binding transcriptional activator AppY	GO-TERMS, PRODUCT-SYNONYMS, PRODUCT, GENE-NAME
HMPREF3040_RS23510	EG10673	HMPREF3040_RS23510	ompT	outer membrane protease	DLP12 prophage; protease 7	GO-TERMS, REACTIONS, PRODUCT-SYNONYMS, PRODUCT, GENE-NAME
HMPREF3040_RS23520	EG10268	HMPREF3040_RS23520	envY	porin thermoregulatory protein EnvY	DNA-binding transcriptional activator EnvY	GO-TERMS, PRODUCT-SYNONYMS, PRODUCT, GENE-NAME
HMPREF3040_RS23530	EG11740	HMPREF3040_RS23530	nfrA	phage receptor	bacteriophage N4 outer membrane receptor	GO-TERMS, PRODUCT-SYNONYMS, PRODUCT, GENE-NAME
HMPREF3040_RS23535	EG11739			bacteriophage N4 adsorption protein B	bacteriophage N4 adsorption protein	GO-TERMS, PRODUCT
HMPREF3040_RS23600	G436	HMPREF3040_RS23600	nanT	MFS transporter	N-acetylneuraminate:H+ symporter	GO-TERMS, REACTIONS, PRODUCT-SYNONYMS, PRODUCT, GENE-NAME
HMPREF3040_RS23785	RUVA	HMPREF3040_RS23785	ruvA	Holliday junction branch migration protein RuvA	Holliday junction branch migration complex subunit RuvA	CPLX-RXNS, GO-TERMS, COMPLEXES, PRODUCT-SYNONYMS, PRODUCT, GENE-NAME
HMPREF3040_RS23790	RUVB	HMPREF3040_RS23790	ruvB	Holliday junction branch migration DNA helicase RuvB	Holliday junction branch migration complex subunit RuvB	GO-TERMS, PRODUCT-SYNONYMS, PRODUCT, GENE-NAME
HMPREF3040_RS23795	EG12368	HMPREF3040_RS23795	znuB	zinc ABC transporter permease	Zn2+ ABC transporter membrane subunit	CPLX-RXNS, GO-TERMS, COMPLEXES, PRODUCT-SYNONYMS, GENE-SYNONYMS, PRODUCT, GENE-NAME
HMPREF3040_RS23800	G7018	HMPREF3040_RS23800	znuC	zinc ABC transporter ATP-binding protein ZnuC	Zn2+ ABC transporter ATP binding subunit	GO-TERMS, PRODUCT-SYNONYMS, GENE-SYNONYMS, PRODUCT, GENE-NAME
[truncated: 286,954 more chars]
