# Supplementary material for: Leveraging Curation Among Escherichia coli Pathway/Genome Databases Using Ortholog-Based Annotation Propagation
Source: Front Microbiol. 2021 Mar 8;12:614355. doi: 10.3389/fmicb.2021.614355 (PMC7982652; doi:10.3389/fmicb.2021.614355)
Supplement: Supplementary file 1 [file Data_Sheet_1.ZIP › reports/README.~1~]

This Supplemental Data contains the automatically generated summary
reports for 302 of the 480 E. coli strains for which ortholog
propagation was done. Due to maximum size limitations for supplemental
data, only a subset of the 480 reports are included -- the full set
are available upon request.

Each report contains the following sections:

1. Input parameters
2. Summary statistics
3. Propagated genes
   Note that gene and product names are included only when they have changed.  They will also be omitted if the only changes relate to capitalization or formatting.
4. Not-propagated genes
5. Updated genes of previously unknown or vague function
