# Supplementary material for: Leveraging Curation Among Escherichia coli Pathway/Genome Databases Using Ortholog-Based Annotation Propagation
Source: Front Microbiol. 2021 Mar 8;12:614355. doi: 10.3389/fmicb.2021.614355 (PMC7982652; doi:10.3389/fmicb.2021.614355)
Supplement: Supplementary file 1 [file Data_Sheet_1.ZIP › reports/GCF_004010595_ortholog-synchronization-report_ECOLI_2020-06-17.txt]

Summary of Ortholog Propagation from ECOLI/Escherichia coli K-12 substr. MG1655 to GCF_004010595/Escherichia coli 2009C-3378 (GCF_004010595.1)

Organism A (target) = GCF_004010595/Escherichia coli 2009C-3378 (GCF_004010595.1)
Organism B (source) = ECOLI/Escherichia coli K-12 substr. MG1655


Contents:
---------
1. Input parameters
2. Summary statistics
3. Propagated genes
4. Not-propagated genes
5. Updated genes of previously unknown or vague function


1. Input parameters
-------------------
The following parameterizable factors were considered when deciding whether or not to synchronize a gene with its ortholog:
* P-value cutoff: 1.0e-10 (synchronize only if sequence similarity between orthologs has P-value <= cutoff)
* Length cutoff: 10.0% (synchronize only if length difference between orthologs <= cutoff)
* Source experimental evidence (synchronize only if the source gene function has experimental evidence)

The following factors were NOT considered when deciding whether or not to synchronize a gene with its ortholog:
* Extra reactions (synchronize only if the target gene is not already assigned to one or more reactions that are materially different from any assigned to the source gene)
* Synteny (synchronize only if there is a synteny match with either the directly upstream or downstream gene)


2. Summary statistics
---------------------
Number of orthologs successfully propagated:	2511
  Genes of previously unknown function that now have known functions:	9
  Genes of previously vague function that now have known functions:	30
Number of genes for which propagation could not be done:	2717
  No ortholog found:	1477
  Multiple orthologs found:	19
  Source ortholog lacks experimental evidence:	1087	(65 of these had other reasons as well)
  P-value exceeds threshold:	29	(23 of these had other reasons as well)
  Length difference exceeds threshold:	80	(56 of these had other reasons as well)
  Orthologs of other complex components could not be identified:	108	(14 of these had other reasons as well)


3. Propagated genes
-------------------
The following genes in GCF_004010595/Escherichia coli 2009C-3378 (GCF_004010595.1) were synchronized with their ortholog in ECOLI/Escherichia coli K-12 substr. MG1655:
(Gene and product names are included only when they have changed)

A Gene	B Ortholog	Old Gene Name	New Gene Name	Old Product Name	New Product Name	Updated Attributes
DR788_RS00010	G7530			RdgB/HAM1 family non-canonical purine NTP pyrophosphatase	dITP/XTP pyrophosphatase	GO-TERMS, REACTIONS, PRODUCT-SYNONYMS, GENE-SYNONYMS, PRODUCT
DR788_RS00020	G7528	DR788_RS00020	yggT	YggT family protein	uncharacterized protein YggT	GO-TERMS, PRODUCT-SYNONYMS, PRODUCT, GENE-NAME
DR788_RS00035	G7525	ruvX	yqgF	Holliday junction resolvase RuvX	ribonuclease H-like domain containing nuclease	GO-TERMS, REACTIONS, PRODUCT-SYNONYMS, PRODUCT, GENE-NAME
DR788_RS00045	EG10419	DR788_RS00045	gshB	glutathione synthase	glutathione synthetase	GO-TERMS, REACTIONS, PRODUCT-SYNONYMS, GENE-SYNONYMS, PRODUCT, GENE-NAME
DR788_RS00050	EG12366	DR788_RS00050	rsmE	16S rRNA (uracil(1498)-N(3))-methyltransferase	16S rRNA m3U1498 methyltransferase	GO-TERMS, REACTIONS, PRODUCT-SYNONYMS, GENE-SYNONYMS, PRODUCT, GENE-NAME
DR788_RS00055	EG11336	DR788_RS00055	endA	deoxyribonuclease I	DNA-specific endonuclease I	GO-TERMS, REACTIONS, PRODUCT-SYNONYMS, PRODUCT, GENE-NAME
DR788_RS00065	EG12148	DR788_RS00065	galP	sugar porter family MFS transporter	galactose:H+ symporter	GO-TERMS, REACTIONS, PRODUCT-SYNONYMS, GENE-SYNONYMS, PRODUCT, GENE-NAME
DR788_RS00070	EG10589					GO-TERMS, PRODUCT-SYNONYMS, GENE-SYNONYMS
DR788_RS00085	G7521	DR788_RS00085	yqgB			GO-TERMS, PRODUCT-SYNONYMS, GENE-NAME
DR788_RS00090	EG10959			biosynthetic arginine decarboxylase	arginine decarboxylase, biosynthetic	GO-TERMS, REACTIONS, PRODUCT-SYNONYMS, PRODUCT
DR788_RS00100	EG10960					GO-TERMS, PRODUCT-SYNONYMS
DR788_RS00105	EG11291	DR788_RS00105	loiP	metalloprotease	metalloprotease LoiP	GO-TERMS, PRODUCT-SYNONYMS, GENE-SYNONYMS, PRODUCT, GENE-NAME
DR788_RS00110	EG11427	tkt	tktA	transketolase	transketolase 1	GO-TERMS, PRODUCT-SYNONYMS, GENE-SYNONYMS, PRODUCT, GENE-NAME
DR788_RS00115	EG11791	DR788_RS00115	cmtB	PTS mannitol transporter subunit IIA	mannitol-specific PTS enzyme IIA component CmtB	CPLX-RXNS, GO-TERMS, COMPLEXES, PRODUCT-SYNONYMS, GENE-SYNONYMS, PRODUCT, GENE-NAME
DR788_RS00120	EG11792	DR788_RS00120	cmtA	PTS mannitol transporter subunit IICB	mannitol-specific PTS enzyme IICB component CmtA	GO-TERMS, PRODUCT-SYNONYMS, PRODUCT, GENE-NAME
DR788_RS00130	EG11245	DR788_RS00130	yggF	class II fructose-bisphosphatase	fructose 1,6-bisphosphatase YggF	GO-TERMS, REACTIONS, PRODUCT-SYNONYMS, GENE-SYNONYMS, PRODUCT, GENE-NAME
DR788_RS00135	EG11162	DR788_RS00135	fumE			GO-TERMS, REACTIONS, PRODUCT-SYNONYMS, GENE-SYNONYMS, GENE-NAME
DR788_RS00170	EG10368	DR788_RS00170	epd	erythrose-4-phosphate dehydrogenase	D-erythrose-4-phosphate dehydrogenase	GO-TERMS, REACTIONS, PRODUCT-SYNONYMS, GENE-SYNONYMS, PRODUCT, GENE-NAME
DR788_RS00175	EG10703	DR788_RS00175	pgk			GO-TERMS, PRODUCT-SYNONYMS, PRODUCT, GENE-NAME
DR788_RS00180	EG10282	DR788_RS00180	fbaA	class II fructose-bisphosphate aldolase	fructose-bisphosphate aldolase class II	GO-TERMS, REACTIONS, PRODUCT-SYNONYMS, GENE-SYNONYMS, PRODUCT, GENE-NAME
DR788_RS00185	EG11160			small-conductance mechanosensitive channel MscS	small conductance mechanosensitive channel MscS	GO-TERMS, REACTIONS, PRODUCT-SYNONYMS, GENE-SYNONYMS, PRODUCT
DR788_RS00190	EG11159			arginine exporter ArgO	L-arginine exporter	GO-TERMS, REACTIONS, PRODUCT-SYNONYMS, GENE-SYNONYMS, PRODUCT
DR788_RS00210	G7517	DR788_RS00210	scpC	acetyl-CoA hydrolase/transferase family protein	propionyl-CoA:succinate CoA transferase	GO-TERMS, REACTIONS, PRODUCT-SYNONYMS, GENE-SYNONYMS, PRODUCT, GENE-NAME
DR788_RS00215	G7516	DR788_RS00215	scpB			GO-TERMS, PRODUCT-SYNONYMS, GENE-SYNONYMS, GENE-NAME
DR788_RS00220	EG11445	meaB	argK	methylmalonyl Co-A mutase-associated GTPase MeaB	methylmalonyl-CoA mutase-interacting GTPase YgfD	GO-TERMS, REACTIONS, PRODUCT-SYNONYMS, GENE-SYNONYMS, PRODUCT, GENE-NAME
DR788_RS00225	EG11444	DR788_RS00225	scpA			GO-TERMS, PRODUCT-SYNONYMS, GENE-SYNONYMS, GENE-NAME
DR788_RS00230	EG10490	DR788_RS00230	argP	LysR family transcriptional regulator ArgP	DNA-binding transcriptional dual regulator ArgP	GO-TERMS, PRODUCT-SYNONYMS, GENE-SYNONYMS, PRODUCT, GENE-NAME
DR788_RS00235	EG11443			ribose-5-phosphate isomerase RpiA	ribose-5-phosphate isomerase A	GO-TERMS, REACTIONS, PRODUCT-SYNONYMS, GENE-SYNONYMS, PRODUCT
DR788_RS00240	EG10944	DR788_RS00240	serA	D-3-phosphoglycerate dehydrogenase	phosphoglycerate dehydrogenase	GO-TERMS, REACTIONS, PRODUCT-SYNONYMS, PRODUCT, GENE-NAME
DR788_RS00255	EG11158	DR788_RS00255	fau	5-formyltetrahydrofolate cyclo-ligase	putative 5-formyltetrahydrofolate cyclo-ligase	GO-TERMS, PRODUCT-SYNONYMS, GENE-SYNONYMS, PRODUCT, GENE-NAME
DR788_RS00265	EG12878					GO-TERMS, PRODUCT-SYNONYMS, GENE-SYNONYMS
DR788_RS00275	EG10697	DR788_RS00275	pepP			GO-TERMS, REACTIONS, PRODUCT-SYNONYMS, GENE-NAME
DR788_RS00280	EG11324	DR788_RS00280	ubiH	2-octaprenyl-6-methoxyphenyl hydroxylase	2-octaprenyl-6-methoxyphenol 4-hydroxylase	GO-TERMS, REACTIONS, PRODUCT-SYNONYMS, GENE-SYNONYMS, PRODUCT, GENE-NAME
DR788_RS00285	EG11333	DR788_RS00285	ubiI	FAD-dependent 2-octaprenylphenol hydroxylase	2-octaprenylphenol 6-hydroxylase	GO-TERMS, REACTIONS, PRODUCT-SYNONYMS, GENE-SYNONYMS, PRODUCT, GENE-NAME
DR788_RS00295	EG11442			glycine cleavage system aminomethyltransferase GcvT	aminomethyltransferase	GO-TERMS, REACTIONS, PRODUCT-SYNONYMS, PRODUCT
DR788_RS00300	EG10371			glycine cleavage system protein GcvH	glycine cleavage system H protein	GO-TERMS, REACTIONS, PRODUCT-SYNONYMS, GENE-SYNONYMS, PRODUCT
DR788_RS00305	EG11810	DR788_RS00305	gcvP	aminomethyl-transferring glycine dehydrogenase	glycine decarboxylase	GO-TERMS, REACTIONS, PRODUCT-SYNONYMS, PRODUCT, GENE-NAME
DR788_RS00310	G495	DR788_RS00310	bglA	6-phospho-beta-glucosidase	6-phospho-beta-glucosidase A	GO-TERMS, REACTIONS, PRODUCT-SYNONYMS, GENE-SYNONYMS, PRODUCT, GENE-NAME
DR788_RS00315	G7513	DR788_RS00315	yqfB	ASCH domain-containing protein	N4-acetylcytidine amidohydrolase	GO-TERMS, REACTIONS, PRODUCT-SYNONYMS, PRODUCT, GENE-NAME
DR788_RS00325	G7511			tRNA-modifying protein YgfZ	folate-binding protein	GO-TERMS, PRODUCT-SYNONYMS, GENE-SYNONYMS, PRODUCT
DR788_RS00330	G7510			FAD assembly factor SdhE	FAD assembly factor	GO-TERMS, PRODUCT-SYNONYMS, GENE-SYNONYMS, PRODUCT
DR788_RS00335	G7509	DR788_RS00335	ygfX	membrane protein	protein YgfX	GO-TERMS, PRODUCT-SYNONYMS, GENE-SYNONYMS, PRODUCT, GENE-NAME
DR788_RS00345	EG11071	DR788_RS00345	xerD	tyrosine recombinase XerD	site-specific recombinase	GO-TERMS, PRODUCT-SYNONYMS, GENE-SYNONYMS, PRODUCT, GENE-NAME
DR788_RS00350	EG11070			bifunctional protein-disulfide isomerase/oxidoreductase DsbC	protein disulfide isomerase DsbC	GO-TERMS, REACTIONS, PRODUCT-SYNONYMS, GENE-SYNONYMS, PRODUCT
DR788_RS00355	EG10830			single-stranded-DNA-specific exonuclease RecJ	ssDNA-specific exonuclease RecJ	GO-TERMS, REACTIONS, PRODUCT-SYNONYMS, PRODUCT
DR788_RS00360	EG10762			peptide chain release factor 2	peptide chain release factor RF2	GO-TERMS, PRODUCT-SYNONYMS, GENE-SYNONYMS, PRODUCT
DR788_RS00365	EG10552			lysine--tRNA ligase	lysine--tRNA ligase, constitutive	GO-TERMS, REACTIONS, PRODUCT-SYNONYMS, GENE-SYNONYMS, PRODUCT
DR788_RS00370	G7508	DR788_RS00370	idi			GO-TERMS, REACTIONS, PRODUCT-SYNONYMS, GENE-SYNONYMS, PRODUCT, GENE-NAME
DR788_RS00385	G7507	DR788_RS00385	uacT	purine permease	urate:H+ symporter	GO-TERMS, REACTIONS, PRODUCT-SYNONYMS, GENE-SYNONYMS, PRODUCT, GENE-NAME
DR788_RS00400	G7503	DR788_RS00400	ghxQ	NCS2 family permease	guanine/hypoxanthine transporter GhxQ	GO-TERMS, REACTIONS, PRODUCT-SYNONYMS, GENE-SYNONYMS, PRODUCT, GENE-NAME
DR788_RS00405	G7502					GO-TERMS, REACTIONS, PRODUCT-SYNONYMS, GENE-SYNONYMS, PRODUCT
DR788_RS00410	G7501	DR788_RS00410	xanQ	xanthine permease XanQ	xanthine:H+ symporter XanQ	GO-TERMS, REACTIONS, PRODUCT-SYNONYMS, GENE-SYNONYMS, PRODUCT, GENE-NAME
DR788_RS00435	G7496					GO-TERMS, PRODUCT-SYNONYMS, GENE-SYNONYMS
DR788_RS00455	G7492	DR788_RS00455	hyuA	D-phenylhydantoinase	phenylhydantoinase	GO-TERMS, REACTIONS, PRODUCT-SYNONYMS, GENE-SYNONYMS, PRODUCT, GENE-NAME
DR788_RS00465	G7490	dpaL	ygeX	diaminopropionate ammonia-lyase	2,3-diaminopropionate ammonia-lyase	GO-TERMS, REACTIONS, PRODUCT-SYNONYMS, PRODUCT, GENE-NAME
DR788_RS00480	G7487			xanthine dehydrogenase iron sulfur-binding subunit XdhC	putative xanthine dehydrogenase iron-sulfur-binding subunit XdhC	CPLX-RXNS, COMPLEXES, PRODUCT-SYNONYMS, GENE-SYNONYMS, PRODUCT
DR788_RS00485	G7486			xanthine dehydrogenase FAD-binding subunit XdhB	putative xanthine dehydrogenase FAD-binding subunit XdhB	GO-TERMS, PRODUCT-SYNONYMS, GENE-SYNONYMS, PRODUCT
DR788_RS00490	G7485			xanthine dehydrogenase molybdenum-binding subunit XdhA	putative xanthine dehydrogenase molybdenum-binding subunit XdhA	GO-TERMS, PRODUCT-SYNONYMS, GENE-SYNONYMS, PRODUCT
DR788_RS00695	G7464	DR788_RS00695	yqeF	acetyl-CoA C-acetyltransferase	putative acyltransferase	GO-TERMS, REACTIONS, PRODUCT-SYNONYMS, PRODUCT, GENE-NAME
DR788_RS00700	G7463	DR788_RS00700	kduI			GO-TERMS, REACTIONS, PRODUCT-SYNONYMS, GENE-SYNONYMS, GENE-NAME
DR788_RS00705	EG12361			2-dehydro-3-deoxy-D-gluconate 5-dehydrogenase KduD	putative 2-keto-3-deoxy-D-gluconate dehydrogenase	GO-TERMS, REACTIONS, PRODUCT-SYNONYMS, GENE-SYNONYMS, PRODUCT
DR788_RS00710	EG10056	DR788_RS00710	araE	sugar porter family MFS transporter	arabinose:H+ symporter	GO-TERMS, REACTIONS, PRODUCT-SYNONYMS, PRODUCT, GENE-NAME
DR788_RS00715	EG11157	DR788_RS00715	ygeA	aspartate/glutamate racemase	amino acid racemase YgeA	GO-TERMS, REACTIONS, PRODUCT-SYNONYMS, PRODUCT, GENE-NAME
DR788_RS00720	EG10551	DR788_RS00720	lysR	LysR family transcriptional regulator	DNA-binding transcriptional dual regulator LysR	GO-TERMS, PRODUCT-SYNONYMS, PRODUCT, GENE-NAME
DR788_RS00725	EG10549	DR788_RS00725	lysA			GO-TERMS, PRODUCT-SYNONYMS, GENE-NAME
DR788_RS00730	EG10364			HTH-type transcriptional regulator GalR	DNA-binding transcriptional dual regulator GalR	GO-TERMS, PRODUCT-SYNONYMS, GENE-SYNONYMS, PRODUCT
DR788_RS00735	EG11679	DR788_RS00735	aas	bifunctional acyl-ACP--phospholipid O-acyltransferase/long-chain-fatty-acid--ACP ligase	fused 2-acylglycerophospho-ethanolamine acyltransferase/acyl-acyl carrier protein synthetase	GO-TERMS, REACTIONS, PRODUCT-SYNONYMS, PRODUCT, GENE-NAME
DR788_RS00740	EG12455			lysophospholipid transporter LplT	lysophospholipid transporter	GO-TERMS, REACTIONS, PRODUCT-SYNONYMS, GENE-SYNONYMS, PRODUCT
DR788_RS00760	EG10624			DNA mismatch repair endonuclease MutH	DNA mismatch repair protein MutH	GO-TERMS, PRODUCT-SYNONYMS, GENE-SYNONYMS, PRODUCT
DR788_RS00770	G7459	DR788_RS00770	rppH			GO-TERMS, REACTIONS, PRODUCT-SYNONYMS, GENE-SYNONYMS, GENE-NAME
DR788_RS00780	EG12128	DR788_RS00780	lgt	prolipoprotein diacylglyceryl transferase	phosphatidylglycerol--prolipoprotein diacylglyceryl transferase	GO-TERMS, REACTIONS, PRODUCT-SYNONYMS, GENE-SYNONYMS, PRODUCT, GENE-NAME
DR788_RS00785	EG11002	DR788_RS00785	thyA			GO-TERMS, PRODUCT-SYNONYMS, GENE-NAME
DR788_RS00810	EG10825	DR788_RS00810	recC	exodeoxyribonuclease V subunit gamma	exodeoxyribonuclease V subunit RecC	GO-TERMS, PRODUCT-SYNONYMS, PRODUCT, GENE-NAME
DR788_RS00815	EG10786	DR788_RS00815	ptrA	pitrilysin	protease 3	GO-TERMS, REACTIONS, PRODUCT-SYNONYMS, GENE-SYNONYMS, PRODUCT, GENE-NAME
DR788_RS00820	EG10824	DR788_RS00820	recB	exodeoxyribonuclease V subunit beta	exodeoxyribonuclease V subunit RecB	CPLX-RXNS, GO-TERMS, COMPLEXES, REACTIONS, PRODUCT-SYNONYMS, GENE-SYNONYMS, PRODUCT, GENE-NAME
DR788_RS00825	EG10826	DR788_RS00825	recD	exodeoxyribonuclease V subunit alpha	exodeoxyribonuclease V subunit RecD	GO-TERMS, REACTIONS, PRODUCT-SYNONYMS, GENE-SYNONYMS, PRODUCT, GENE-NAME
DR788_RS00830	EG10063	DR788_RS00830	argA	amino-acid N-acetyltransferase	N-acetylglutamate synthase	GO-TERMS, REACTIONS, PRODUCT-SYNONYMS, GENE-SYNONYMS, PRODUCT, GENE-NAME
DR788_RS00835	G7458	DR788_RS00835	amiC	N-acetylmuramoyl-L-alanine amidase	N-acetylmuramoyl-L-alanine amidase C	GO-TERMS, REACTIONS, PRODUCT-SYNONYMS, GENE-SYNONYMS, PRODUCT, GENE-NAME
DR788_RS00855	G7457	DR788_RS00855	mltA	murein transglycosylase A	membrane-bound lytic murein transglycosylase A	GO-TERMS, REACTIONS, PRODUCT-SYNONYMS, GENE-SYNONYMS, PRODUCT, GENE-NAME
DR788_RS00860	G7456			tRNA cyclic N6-threonylcarbamoyladenosine(37) synthase TcdA	tRNA threonylcarbamoyladenosine dehydratase	GO-TERMS, REACTIONS, PRODUCT-SYNONYMS, GENE-SYNONYMS, PRODUCT
DR788_RS00865	G7455			cysteine desulfurase sulfur acceptor subunit CsdE	sulfur acceptor protein CsdE	GO-TERMS, PRODUCT-SYNONYMS, GENE-SYNONYMS, PRODUCT
DR788_RS00870	G7454			cysteine desulfurase CsdA	cysteine sulfinate desulfinase	GO-TERMS, REACTIONS, PRODUCT-SYNONYMS, GENE-SYNONYMS, PRODUCT
DR788_RS00880	EG11795			transcriptional regulator GcvA	DNA-binding transcriptional dual regulator GcvA	GO-TERMS, PRODUCT-SYNONYMS, PRODUCT
DR788_RS00890	EG11794			23S rRNA (cytidine(2498)-2'-O)-methyltransferase RlmM	23S rRNA 2'-O-ribose C2498 methyltransferase	GO-TERMS, REACTIONS, PRODUCT-SYNONYMS, GENE-SYNONYMS, PRODUCT
DR788_RS00895	EG10353	DR788_RS00895	fucR	L-fucose operon activator	DNA-binding transcriptional activator FucR	GO-TERMS, PRODUCT-SYNONYMS, PRODUCT, GENE-NAME
DR788_RS00900	EG10355	DR788_RS00900	fucU			GO-TERMS, REACTIONS, PRODUCT-SYNONYMS, GENE-NAME
DR788_RS00905	EG10350	DR788_RS00905	fucK			GO-TERMS, REACTIONS, PRODUCT-SYNONYMS, GENE-NAME
DR788_RS00910	EG10349					GO-TERMS, REACTIONS, PRODUCT-SYNONYMS
DR788_RS00915	EG10352	DR788_RS00915	fucP	L-fucose:H+ symporter permease	L-fucose:H+ symporter	GO-TERMS, REACTIONS, PRODUCT-SYNONYMS, PRODUCT, GENE-NAME
DR788_RS00920	EG10348					GO-TERMS, REACTIONS, PRODUCT-SYNONYMS, GENE-SYNONYMS
DR788_RS00925	EG10351	DR788_RS00925	fucO	lactaldehyde reductase	L-1,2-propanediol oxidoreductase	GO-TERMS, REACTIONS, PRODUCT-SYNONYMS, PRODUCT, GENE-NAME
DR788_RS00930	EG12372	DR788_RS00930	ygdG	flap endonuclease Xni	flap endonuclease	GO-TERMS, PRODUCT-SYNONYMS, GENE-SYNONYMS, PRODUCT, GENE-NAME
DR788_RS00935	EG11623	DR788_RS00935	sdaB	L-serine ammonia-lyase	L-serine deaminase II	GO-TERMS, REACTIONS, PRODUCT-SYNONYMS, PRODUCT, GENE-NAME
DR788_RS00940	EG12142	DR788_RS00940	sdaC	HAAAP family serine/threonine permease	L-serine:H+ symporter SdaC	GO-TERMS, REACTIONS, PRODUCT-SYNONYMS, GENE-SYNONYMS, PRODUCT, GENE-NAME
DR788_RS00945	EG12373	DR788_RS00945	ppnN	LOG family protein	nucleotide 5'-monophosphate nucleosidase	GO-TERMS, REACTIONS, PRODUCT-SYNONYMS, GENE-SYNONYMS, PRODUCT, GENE-NAME
DR788_RS00950	G7452			NADPH-dependent 7-cyano-7-deazaguanine reductase QueF	7-cyano-7-deazaguanine reductase	GO-TERMS, REACTIONS, PRODUCT-SYNONYMS, GENE-SYNONYMS, PRODUCT
DR788_RS00955	G7451	DR788_RS00955	syd			GO-TERMS, PRODUCT-SYNONYMS, GENE-SYNONYMS, GENE-NAME
DR788_RS00965	G7449			tRNA pseudouridine(65) synthase TruC	tRNA pseudouridine65 synthase	GO-TERMS, REACTIONS, PRODUCT-SYNONYMS, GENE-SYNONYMS, PRODUCT
DR788_RS00975	G7447	DR788_RS00975	gudP	MFS transporter	galactarate/D-glucarate transporter GudP	GO-TERMS, REACTIONS, PRODUCT-SYNONYMS, GENE-SYNONYMS, PRODUCT, GENE-NAME
DR788_RS00990	G7445			glucarate dehydratase	D-glucarate dehydratase	GO-TERMS, REACTIONS, PRODUCT-SYNONYMS, GENE-SYNONYMS, PRODUCT
DR788_RS00995	EG11367			two-component sensor histidine kinase BarA	sensor histidine kinase BarA	GO-TERMS, REACTIONS, PRODUCT-SYNONYMS, GENE-SYNONYMS, PRODUCT
DR788_RS01000	EG11247			23S rRNA (uracil(1939)-C(5))-methyltransferase RlmD	23S rRNA m5U1939 methyltransferase	GO-TERMS, REACTIONS, PRODUCT-SYNONYMS, GENE-SYNONYMS, PRODUCT
DR788_RS01005	EG10835	DR788_RS01005	relA	GTP pyrophosphokinase	GDP/GTP pyrophosphokinase	GO-TERMS, REACTIONS, PRODUCT-SYNONYMS, GENE-SYNONYMS, PRODUCT, GENE-NAME
DR788_RS01010	EG10571			MazF-MazE toxin-antitoxin system antitoxin MazE	antitoxin of the MazF-MazE toxin-antitoxin system MazE	GO-TERMS, COMPLEXES, PRODUCT-SYNONYMS, GENE-SYNONYMS, PRODUCT
DR788_RS01015	EG11249			endoribonuclease MazF	endoribonuclease toxin MazF	GO-TERMS, PRODUCT-SYNONYMS, GENE-SYNONYMS, PRODUCT
DR788_RS01020	EG10572	DR788_RS01020	mazG			GO-TERMS, PRODUCT-SYNONYMS, GENE-NAME
DR788_RS01025	EG10810			CTP synthase (glutamine hydrolyzing)	CTP synthetase	GO-TERMS, REACTIONS, PRODUCT-SYNONYMS, PRODUCT
DR788_RS01030	EG10258	DR788_RS01030	eno	phosphopyruvate hydratase	enolase	GO-TERMS, REACTIONS, PRODUCT-SYNONYMS, PRODUCT, GENE-NAME
DR788_RS01110	G7431			6-carboxytetrahydropterin synthase QueD	6-carboxy-5,6,7,8-tetrahydropterin synthase	GO-TERMS, REACTIONS, PRODUCT-SYNONYMS, GENE-SYNONYMS, PRODUCT
DR788_RS01115	EG10191	DR788_RS01115	cysJ	NADPH-dependent assimilatory sulfite reductase flavoprotein subunit	sulfite reductase, flavoprotein subunit	CPLX-RXNS, GO-TERMS, COMPLEXES, REACTIONS, PRODUCT-SYNONYMS, PRODUCT, GENE-NAME
DR788_RS01120	EG10190			assimilatory sulfite reductase (NADPH) hemoprotein subunit	sulfite reductase, hemoprotein subunit	GO-TERMS, REACTIONS, PRODUCT-SYNONYMS, PRODUCT
DR788_RS01125	EG10189					GO-TERMS, PRODUCT-SYNONYMS
DR788_RS01140	EG12634	DR788_RS01140	cas3	CRISPR-associated helicase/endonuclease Cas3	CRISPR-associated endonuclease/helicase Cas3	GO-TERMS, PRODUCT-SYNONYMS, GENE-SYNONYMS, PRODUCT, GENE-NAME
DR788_RS01170	G7425	cas1e	cas1	type I-E CRISPR-associated endonuclease Cas1	multifunctional nuclease Cas1	GO-TERMS, COMPLEXES, PRODUCT-SYNONYMS, GENE-SYNONYMS, PRODUCT, GENE-NAME
DR788_RS01175	EG12845	DR788_RS01175	cas2	type I-E CRISPR-associated endoribonuclease Cas2	CRISPR-associated endoribonuclease Cas2	GO-TERMS, PRODUCT-SYNONYMS, GENE-SYNONYMS, PRODUCT, GENE-NAME
DR788_RS01180	EG10488	DR788_RS01180	iap	aminopeptidase	alkaline phosphatase isozyme conversion protein	GO-TERMS, REACTIONS, PRODUCT-SYNONYMS, PRODUCT, GENE-NAME
DR788_RS01185	EG10186	DR788_RS01185	cysD			CPLX-RXNS, GO-TERMS, PRODUCT-SYNONYMS, GENE-NAME
DR788_RS01190	EG10194			sulfate adenylyltransferase subunit CysN	sulfate adenylyltransferase subunit 1	GO-TERMS, PRODUCT-SYNONYMS, PRODUCT
DR788_RS01195	EG10185					GO-TERMS, PRODUCT-SYNONYMS
DR788_RS01205	G7424					GO-TERMS, COMPLEXES, PRODUCT-SYNONYMS, GENE-SYNONYMS
DR788_RS01210	G7423	DR788_RS01210	ispD			GO-TERMS, REACTIONS, PRODUCT-SYNONYMS, GENE-SYNONYMS, PRODUCT, GENE-NAME
DR788_RS01215	EG11816	DR788_RS01215	ispF			GO-TERMS, REACTIONS, PRODUCT-SYNONYMS, GENE-SYNONYMS, PRODUCT, GENE-NAME
DR788_RS01220	G7422			tRNA pseudouridine(13) synthase TruD	tRNA pseudouridine13 synthase	GO-TERMS, REACTIONS, PRODUCT-SYNONYMS, GENE-SYNONYMS, PRODUCT
DR788_RS01225	EG11817	surE	umpG	5'/3'-nucleotidase SurE	broad specificity 5'(3')-nucleotidase and polyphosphatase	GO-TERMS, REACTIONS, PRODUCT-SYNONYMS, GENE-SYNONYMS, PRODUCT, GENE-NAME
DR788_RS01230	EG10689			protein-L-isoaspartate O-methyltransferase	L-isoaspartate protein carboxylmethyltransferase type II	GO-TERMS, REACTIONS, PRODUCT-SYNONYMS, PRODUCT
DR788_RS01240	EG10510			RNA polymerase sigma factor RpoS	RNA polymerase, sigma S (sigma 38) factor	GO-TERMS, COMPLEXES, PRODUCT-SYNONYMS, GENE-SYNONYMS, PRODUCT
DR788_RS01265	G7415	DR788_RS01265	pphB	protein-serine/threonine phosphatase	phosphoprotein phosphatase 2	GO-TERMS, REACTIONS, PRODUCT-SYNONYMS, GENE-SYNONYMS, PRODUCT, GENE-NAME
DR788_RS01270	EG10625					CPLX-RXNS, GO-TERMS, COMPLEXES, PRODUCT-SYNONYMS, GENE-SYNONYMS
DR788_RS01280	EG10301	flhA	fhlA	formate hydrogenlyase transcriptional activator FlhA	DNA-binding transcriptional activator FhlA	GO-TERMS, REACTIONS, PRODUCT-SYNONYMS, GENE-SYNONYMS, PRODUCT, GENE-NAME
DR788_RS01285	EG10487			hydrogenase expression/formation protein HypE	hydrogenase maturation protein, carbamoyl dehydratase	GO-TERMS, REACTIONS, PRODUCT-SYNONYMS, GENE-SYNONYMS, PRODUCT
DR788_RS01290	EG10486			hydrogenase formation protein HypD	Fe-(CN)2CO cofactor assembly scaffold protein HypD	GO-TERMS, COMPLEXES, PRODUCT-SYNONYMS, GENE-SYNONYMS, PRODUCT
DR788_RS01295	EG10485	DR788_RS01295	hypC	HypC/HybG/HupF family hydrogenase formation chaperone	hydrogenase 3 maturation protein HypC	GO-TERMS, PRODUCT-SYNONYMS, PRODUCT, GENE-NAME
DR788_RS01300	EG10484			hydrogenase nickel incorporation protein HypB	hydrogenase isoenzymes nickel incorporation protein HypB	GO-TERMS, COMPLEXES, REACTIONS, PRODUCT-SYNONYMS, GENE-SYNONYMS, PRODUCT
DR788_RS01305	EG10483			hydrogenase maturation nickel metallochaperone HypA	hydrogenase 3 nickel incorporation protein HypA	GO-TERMS, PRODUCT-SYNONYMS, PRODUCT
DR788_RS01310	EG10474	DR788_RS01310	hycA	formate hydrogenlyase regulatory protein HycA	regulator of the transcriptional regulator FhlA	GO-TERMS, PRODUCT-SYNONYMS, GENE-SYNONYMS, PRODUCT, GENE-NAME
DR788_RS01315	EG10475	DR788_RS01315	hycB	4Fe-4S dicluster domain-containing protein	formate hydrogenlyase subunit HycB	CPLX-RXNS, COMPLEXES, REACTIONS, PRODUCT-SYNONYMS, GENE-SYNONYMS, PRODUCT, GENE-NAME
DR788_RS01320	EG10476	DR788_RS01320	hycC	formate hydrogenlyase subunit 3	formate hydrogenlyase subunit HycC	GO-TERMS, PRODUCT-SYNONYMS, GENE-SYNONYMS, PRODUCT, GENE-NAME
DR788_RS01325	EG10477	DR788_RS01325	hycD			GO-TERMS, PRODUCT-SYNONYMS, GENE-SYNONYMS, GENE-NAME
DR788_RS01330	EG10478	DR788_RS01330	hycE	hydrogenase large subunit	formate hydrogenlyase subunit HycE	GO-TERMS, PRODUCT-SYNONYMS, GENE-SYNONYMS, PRODUCT, GENE-NAME
DR788_RS01335	EG10479	DR788_RS01335	hycF			PRODUCT-SYNONYMS, GENE-SYNONYMS, GENE-NAME
DR788_RS01340	EG10480	DR788_RS01340	hycG			GO-TERMS, PRODUCT-SYNONYMS, GENE-SYNONYMS, GENE-NAME
DR788_RS01345	EG10481			formate hydrogenlyase maturation protein HycH	formate hydrogenlyase assembly protein	GO-TERMS, PRODUCT-SYNONYMS, GENE-SYNONYMS, PRODUCT
DR788_RS01350	G7414			hydrogenase maturation peptidase HycI	hydrogenase 3 maturation protease	GO-TERMS, REACTIONS, PRODUCT-SYNONYMS, PRODUCT
DR788_RS01355	EG10085			6-phospho-beta-glucosidase	6-phospho-beta-glucosidase AscB	GO-TERMS, REACTIONS, PRODUCT-SYNONYMS, GENE-SYNONYMS, PRODUCT
DR788_RS01360	EG10086	DR788_RS01360	ascF	PTS cellobiose/arbutin/salicin transporter subunit IIBC	beta-glucoside specific PTS enzyme IIBC component	GO-TERMS, REACTIONS, PRODUCT-SYNONYMS, GENE-SYNONYMS, PRODUCT, GENE-NAME
DR788_RS01365	EG10087	DR788_RS01365	ascG	LacI family DNA-binding transcriptional regulator	DNA-binding transcriptional repressor AscG	GO-TERMS, PRODUCT-SYNONYMS, GENE-SYNONYMS, PRODUCT, GENE-NAME
DR788_RS01370	EG11552			electron transport protein HydN	putative electron transport protein HydN	GO-TERMS, PRODUCT-SYNONYMS, PRODUCT
DR788_RS01375	EG11551			carbamoyltransferase HypF	carbamoyl--[HypE] ligase	GO-TERMS, REACTIONS, PRODUCT-SYNONYMS, GENE-SYNONYMS, PRODUCT
DR788_RS01380	EG12450			NADH:flavorubredoxin reductase NorW	NorW	GO-TERMS, REACTIONS, PRODUCT-SYNONYMS, GENE-SYNONYMS, PRODUCT
DR788_RS01385	G7413	DR788_RS01385	norV			GO-TERMS, REACTIONS, PRODUCT-SYNONYMS, GENE-SYNONYMS, GENE-NAME
DR788_RS01390	EG12108			nitric oxide reductase transcriptional regulator NorR	DNA-binding transcriptional dual regulator NorR	GO-TERMS, PRODUCT-SYNONYMS, GENE-SYNONYMS, PRODUCT
DR788_RS01395	EG10973			arabinose-5-phosphate isomerase GutQ	D-arabinose 5-phosphate isomerase GutQ	GO-TERMS, REACTIONS, PRODUCT-SYNONYMS, GENE-SYNONYMS, PRODUCT
DR788_RS01400	EG10974	DR788_RS01400	srlR	DNA-binding transcriptional repressor	DNA-binding transcriptional repressor SrlR	GO-TERMS, PRODUCT-SYNONYMS, GENE-SYNONYMS, PRODUCT, GENE-NAME
DR788_RS01405	EG10972			transcriptional regulator GutM	DNA-binding transcriptional activator GutM	GO-TERMS, PRODUCT-SYNONYMS, GENE-SYNONYMS, PRODUCT
DR788_RS01410	EG10971	DR788_RS01410	srlD	sorbitol-6-phosphate dehydrogenase	sorbitol-6-phosphate 2-dehydrogenase	GO-TERMS, REACTIONS, PRODUCT-SYNONYMS, GENE-SYNONYMS, PRODUCT, GENE-NAME
DR788_RS01430	G7410	DR788_RS01430	mltB	murein transglycosylase B	membrane-bound lytic murein transglycosylase B	GO-TERMS, REACTIONS, PRODUCT-SYNONYMS, GENE-SYNONYMS, PRODUCT, GENE-NAME
DR788_RS01435	G7409	DR788_RS01435	pncC	nicotinamide-nucleotide amidase	NMN aminohydrolase	GO-TERMS, REACTIONS, PRODUCT-SYNONYMS, GENE-SYNONYMS, PRODUCT, GENE-NAME
DR788_RS01440	EG10823			recombinase RecA	DNA recombination/repair protein RecA	GO-TERMS, REACTIONS, PRODUCT-SYNONYMS, GENE-SYNONYMS, PRODUCT
DR788_RS01445	EG12080			recombination regulator RecX	RecA inhibitor RecX	GO-TERMS, PRODUCT-SYNONYMS, GENE-SYNONYMS, PRODUCT
DR788_RS01450	EG10034			alanine--tRNA ligase	alanine--tRNA ligase/DNA-binding transcriptional repressor	GO-TERMS, REACTIONS, PRODUCT-SYNONYMS, GENE-SYNONYMS, PRODUCT
DR788_RS01485	G7408	DR788_RS01485	yqaB	fructose-1-phosphate/6-phosphogluconate phosphatase	fructose-1-phosphate phosphatase YqaB	GO-TERMS, REACTIONS, PRODUCT-SYNONYMS, PRODUCT, GENE-NAME
DR788_RS01495	EG10418					GO-TERMS, REACTIONS, PRODUCT-SYNONYMS, GENE-SYNONYMS, PRODUCT
DR788_RS01500	EG12712	DR788_RS01500	luxS			GO-TERMS, REACTIONS, PRODUCT-SYNONYMS, GENE-SYNONYMS, PRODUCT, GENE-NAME
DR788_RS01505	EG11439	DR788_RS01505	emrB	multidrug efflux MFS transporter permease subunit EmrB	multidrug efflux pump membrane subunit EmrB	CPLX-RXNS, GO-TERMS, COMPLEXES, PRODUCT-SYNONYMS, PRODUCT, GENE-NAME
DR788_RS01510	EG11354	DR788_RS01510	emrA	multidrug efflux MFS transporter periplasmic adaptor subunit EmrA	multidrug efflux pump membrane fusion protein EmrA	GO-TERMS, PRODUCT-SYNONYMS, PRODUCT, GENE-NAME
DR788_RS01515	EG10603	DR788_RS01515	mprA	multidrug efflux transporter EmrAB transcriptional repressor EmrR	DNA-binding transcriptional repressor MprA	GO-TERMS, PRODUCT-SYNONYMS, GENE-SYNONYMS, PRODUCT, GENE-NAME
DR788_RS01520	G7406			L-valine transporter subunit YgaH	L-valine exporter, YgaH component	CPLX-RXNS, GO-TERMS, COMPLEXES, REACTIONS, PRODUCT-SYNONYMS, PRODUCT
DR788_RS01525	G7405	DR788_RS01525	ygaZ	branched-chain amino acid ABC transporter permease	L-valine exporter, YgaZ component	GO-TERMS, REACTIONS, PRODUCT-SYNONYMS, PRODUCT, GENE-NAME
DR788_RS01535	EG10773			proline/glycine betaine ABC transporter substrate-binding protein ProX	glycine betaine ABC transporter periplasmic binding protein ProX	CPLX-RXNS, GO-TERMS, COMPLEXES, PRODUCT-SYNONYMS, GENE-SYNONYMS, PRODUCT
DR788_RS01540	EG10772			proline/glycine betaine ABC transporter permease ProW	glycine betaine ABC transporter membrane subunit ProW	GO-TERMS, PRODUCT-SYNONYMS, GENE-SYNONYMS, PRODUCT
DR788_RS01545	EG10771			proline/glycine betaine ABC transporter ATP-binding protein ProV	glycine betaine ABC transporter ATP binding subunit ProV	GO-TERMS, PRODUCT-SYNONYMS, GENE-SYNONYMS, PRODUCT
DR788_RS01555	EG12381			class 1b ribonucleoside-diphosphate reductase subunit beta	ribonucleoside-diphosphate reductase 2 subunit beta	CPLX-RXNS, GO-TERMS, COMPLEXES, PRODUCT-SYNONYMS, GENE-SYNONYMS, PRODUCT
DR788_RS01560	EG20257			class 1b ribonucleoside-diphosphate reductase subunit alpha	ribonucleoside-diphosphate reductase 2 subunit alpha	GO-TERMS, PRODUCT-SYNONYMS, PRODUCT
DR788_RS01565	G7402			class Ib ribonucleoside-diphosphate reductase assembly flavoprotein NrdI	dimanganese-tyrosyl radical cofactor maintenance flavodoxin NrdI	GO-TERMS, PRODUCT-SYNONYMS, GENE-SYNONYMS, PRODUCT
DR788_RS01570	G7401			glutaredoxin-like protein NrdH	glutaredoxin-like protein	GO-TERMS, PRODUCT-SYNONYMS, GENE-SYNONYMS, PRODUCT
DR788_RS01600	G7399	DR788_RS01600	alaE	L-alanine exporter AlaE	L-alanine exporter	GO-TERMS, REACTIONS, PRODUCT-SYNONYMS, GENE-SYNONYMS, PRODUCT, GENE-NAME
DR788_RS01605	EG11554			DNA-binding protein StpA	DNA-binding transcriptional repressor StpA with RNA chaperone activity	GO-TERMS, PRODUCT-SYNONYMS, GENE-SYNONYMS, PRODUCT
DR788_RS01610	G7398	DR788_RS01610	ygaP			GO-TERMS, REACTIONS, PRODUCT-SYNONYMS, GENE-NAME
DR788_RS01615	G7397	DR788_RS01615	ygaV	transcriptional regulator	putative DNA-binding transcriptional regulator YgaV	PRODUCT-SYNONYMS, PRODUCT, GENE-NAME
DR788_RS01625	G7395	lysM	kbp	peptidoglycan-binding protein LysM	K+ binding protein	GO-TERMS, PRODUCT-SYNONYMS, GENE-SYNONYMS, PRODUCT, GENE-NAME
DR788_RS01630	EG12386	csiR	glaR	DNA-binding transcriptional regulator CsiR	DNA-binding transcriptional repressor GlaR	GO-TERMS, PRODUCT-SYNONYMS, GENE-SYNONYMS, PRODUCT, GENE-NAME
DR788_RS01635	EG11330			GABA permease	4-aminobutanoate:H+ symporter	GO-TERMS, REACTIONS, PRODUCT-SYNONYMS, PRODUCT
DR788_RS01640	EG10361	DR788_RS01640	gabT	4-aminobutyrate--2-oxoglutarate transaminase	4-aminobutyrate aminotransferase GabT	GO-TERMS, REACTIONS, PRODUCT-SYNONYMS, PRODUCT, GENE-NAME
DR788_RS01645	EG11329	DR788_RS01645	gabD	NADP-dependent succinate-semialdehyde dehydrogenase I	succinate-semialdehyde dehydrogenase (NADP+) GabD	GO-TERMS, REACTIONS, PRODUCT-SYNONYMS, PRODUCT, GENE-NAME
DR788_RS01650	EG12387	DR788_RS01650	lhgD	L-2-hydroxyglutarate oxidase	L-2-hydroxyglutarate dehydrogenase	GO-TERMS, REACTIONS, PRODUCT-SYNONYMS, GENE-SYNONYMS, PRODUCT, GENE-NAME
DR788_RS01655	G7394	csiD	glaH	carbon starvation induced protein CsiD	glutarate hydroxylase GlaH	GO-TERMS, REACTIONS, PRODUCT-SYNONYMS, GENE-SYNONYMS, PRODUCT, GENE-NAME
DR788_RS01865	EG11782			SsrA-binding protein SmpB	SsrA-binding protein	GO-TERMS, PRODUCT-SYNONYMS, GENE-SYNONYMS, PRODUCT
DR788_RS01870	G7358	DR788_RS01870	ratA	ubiquinone-binding protein	ribosome association toxin RatA	GO-TERMS, PRODUCT-SYNONYMS, GENE-SYNONYMS, PRODUCT, GENE-NAME
DR788_RS01880	EG10952					GO-TERMS, COMPLEXES, PRODUCT-SYNONYMS, GENE-SYNONYMS
DR788_RS01885	EG10831					GO-TERMS, PRODUCT-SYNONYMS, GENE-SYNONYMS
DR788_RS01890	EG12192	DR788_RS01890	nadK	NAD(+) kinase	NAD kinase	GO-TERMS, REACTIONS, PRODUCT-SYNONYMS, GENE-SYNONYMS, PRODUCT, GENE-NAME
DR788_RS01900	EG10416					GO-TERMS, REACTIONS, PRODUCT-SYNONYMS
DR788_RS01925	EG11153					GO-TERMS, PRODUCT-SYNONYMS, GENE-SYNONYMS
DR788_RS01930	EG11023			tRNA (guanosine(37)-N1)-methyltransferase TrmD	tRNA m1G37 methyltransferase	GO-TERMS, REACTIONS, PRODUCT-SYNONYMS, PRODUCT
DR788_RS01945	EG12880	DR788_RS01945	dgcN			GO-TERMS, REACTIONS, PRODUCT-SYNONYMS, GENE-SYNONYMS, GENE-NAME
DR788_RS01950	G7354	DR788_RS01950	yfiR	DUF4154 domain-containing protein	DUF4154 domain-containing protein YfiR	GO-TERMS, PRODUCT-SYNONYMS, PRODUCT, GENE-NAME
DR788_RS01960	EG10078	DR788_RS01960	aroF	3-deoxy-7-phosphoheptulonate synthase AroF	3-deoxy-7-phosphoheptulonate synthase, Tyr-sensitive	GO-TERMS, REACTIONS, PRODUCT-SYNONYMS, PRODUCT, GENE-NAME
DR788_RS01965	EG11039	DR788_RS01965	tyrA	bifunctional chorismate mutase/prephenate dehydrogenase	fused chorismate mutase/prephenate dehydrogenase	GO-TERMS, REACTIONS, PRODUCT-SYNONYMS, PRODUCT, GENE-NAME
DR788_RS01970	EG10707	DR788_RS01970	pheA	bifunctional chorismate mutase/prephenate dehydratase	fused chorismate mutase/prephenate dehydratase	GO-TERMS, REACTIONS, PRODUCT-SYNONYMS, PRODUCT, GENE-NAME
DR788_RS01980	EG11151			ribosome-associated translation inhibitor RaiA	ribosome-associated inhibitor A	GO-TERMS, PRODUCT-SYNONYMS, GENE-SYNONYMS, PRODUCT
DR788_RS01985	G7352					GO-TERMS, PRODUCT-SYNONYMS, GENE-SYNONYMS
DR788_RS01990	EG12098			23S rRNA pseudouridine(1911/1915/1917) synthase RluD	23S rRNA pseudouridine1911/1915/1917 synthase	GO-TERMS, REACTIONS, PRODUCT-SYNONYMS, GENE-SYNONYMS, PRODUCT
DR788_RS01995	EG12097			polyphenol oxidase	polyphenol oxidase YfiH	GO-TERMS, PRODUCT-SYNONYMS, GENE-SYNONYMS, PRODUCT
DR788_RS02025	EG10522	DR788_RS02025	kgtP	alpha-ketoglutarate permease	alpha-ketoglutarate:H+ symporter	GO-TERMS, REACTIONS, PRODUCT-SYNONYMS, GENE-SYNONYMS, PRODUCT, GENE-NAME
DR788_RS02035	EG10781	DR788_RS02035	pssA	CDP-diacylglycerol--serine O-phosphatidyltransferase	phosphatidylserine synthase	GO-TERMS, REACTIONS, PRODUCT-SYNONYMS, GENE-SYNONYMS, PRODUCT, GENE-NAME
DR788_RS02040	G7350	DR788_RS02040	patZ	protein lysine acetyltransferase	peptidyl-lysine N-acetyltransferase	GO-TERMS, REACTIONS, PRODUCT-SYNONYMS, GENE-SYNONYMS, PRODUCT, GENE-NAME
DR788_RS02045	G7349	DR788_RS02045	tapT	DTW domain-containing protein	tRNA 3-amino-3-carboxypropyltransferase	GO-TERMS, REACTIONS, PRODUCT-SYNONYMS, GENE-SYNONYMS, PRODUCT, GENE-NAME
DR788_RS02050	EG11887			thioredoxin TrxC	reduced thioredoxin 2	GO-TERMS, PRODUCT-SYNONYMS, GENE-SYNONYMS, PRODUCT
DR788_RS02060	EG11058	DR788_RS02060	ung			GO-TERMS, PRODUCT-SYNONYMS, GENE-NAME
DR788_RS02065	EG11784			autonomous glycyl radical cofactor GrcA	stress-induced alternate pyruvate formate-lyase subunit	GO-TERMS, PRODUCT-SYNONYMS, GENE-SYNONYMS, PRODUCT
DR788_RS02070	EG12445	DR788_RS02070	eamB	cysteine/O-acetylserine transporter	cysteine/O-acetylserine exporter EamB	GO-TERMS, REACTIONS, PRODUCT-SYNONYMS, GENE-SYNONYMS, PRODUCT, GENE-NAME
DR788_RS02080	EG10975					GO-TERMS, REACTIONS, PRODUCT-SYNONYMS, GENE-SYNONYMS
DR788_RS02085	EG11538	DR788_RS02085	yfiC	tRNA(1)(Val) (adenine(37)-N(6))-methyltransferase	tRNA m6A37 methyltransferase	GO-TERMS, REACTIONS, PRODUCT-SYNONYMS, GENE-SYNONYMS, PRODUCT, GENE-NAME
DR788_RS02090	EG10631	DR788_RS02090	nadB			GO-TERMS, PRODUCT-SYNONYMS, GENE-SYNONYMS, GENE-NAME
DR788_RS02100	EG11897			RNA polymerase sigma factor RpoE	RNA polymerase sigma E factor	GO-TERMS, COMPLEXES, PRODUCT-SYNONYMS, GENE-SYNONYMS, PRODUCT
DR788_RS02105	EG12341					GO-TERMS, PRODUCT-SYNONYMS, GENE-SYNONYMS
DR788_RS02110	G7348			sigma-E factor regulatory protein RseB	anti-sigma factor stabilizing protein RseB	GO-TERMS, PRODUCT-SYNONYMS, PRODUCT
DR788_RS02115	G7347			SoxR-reducing system protein RseC	protein RseC	GO-TERMS, PRODUCT-SYNONYMS, PRODUCT
DR788_RS02120	EG10529	DR788_RS02120	lepA	elongation factor 4	30S ribosomal subunit biogenesis factor LepA	GO-TERMS, REACTIONS, PRODUCT-SYNONYMS, PRODUCT, GENE-NAME
DR788_RS02125	EG10530	DR788_RS02125	lepB			GO-TERMS, REACTIONS, PRODUCT-SYNONYMS, GENE-SYNONYMS, GENE-NAME
DR788_RS02130	EG10857	DR788_RS02130	rnc	ribonuclease III	RNase III	GO-TERMS, PRODUCT-SYNONYMS, GENE-SYNONYMS, PRODUCT, GENE-NAME
DR788_RS02135	EG10270			GTPase Era	30S ribosomal subunit maturation GTPase Era	GO-TERMS, REACTIONS, PRODUCT-SYNONYMS, GENE-SYNONYMS, PRODUCT
DR788_RS02140	EG10832					CPLX-RXNS, GO-TERMS, COMPLEXES, PRODUCT-SYNONYMS
DR788_RS02145	EG10693	DR788_RS02145	pdxJ			GO-TERMS, PRODUCT-SYNONYMS, GENE-NAME
DR788_RS02150	EG10247	DR788_RS02150	acpS	holo-ACP synthase	holo-[acyl-carrier-protein] synthase	GO-TERMS, REACTIONS, PRODUCT-SYNONYMS, GENE-SYNONYMS, PRODUCT, GENE-NAME
DR788_RS02155	G0-10634	DR788_RS02155	shoB	small toxic protein ShoB	toxic peptide ShoB	GO-TERMS, PRODUCT-SYNONYMS, GENE-SYNONYMS, PRODUCT, GENE-NAME
DR788_RS02170	EG11371	yfhb	pgpC			GO-TERMS, REACTIONS, PRODUCT-SYNONYMS, GENE-SYNONYMS, GENE-NAME
DR788_RS02175	EG11372			tRNA adenosine(34) deaminase TadA	tRNA adenosine34 deaminase	GO-TERMS, REACTIONS, PRODUCT-SYNONYMS, GENE-SYNONYMS, PRODUCT
DR788_RS02180	EG11373			membrane-bound lytic murein transglycosylase MltF	membrane-bound lytic murein transglycosylase F	GO-TERMS, REACTIONS, PRODUCT-SYNONYMS, GENE-SYNONYMS, PRODUCT
DR788_RS02185	EG10797	DR788_RS02185	purL	phosphoribosylformylglycinamidine synthase	phosphoribosylformylglycinamide synthetase	GO-TERMS, REACTIONS, PRODUCT-SYNONYMS, GENE-SYNONYMS, PRODUCT, GENE-NAME
DR788_RS02190	G7345	DR788_RS02190	glrK	two component system sensor histidine kinase QseE/GlrK	histidine kinase GlrK	GO-TERMS, REACTIONS, PRODUCT-SYNONYMS, GENE-SYNONYMS, PRODUCT, GENE-NAME
DR788_RS02195	EG12139			two-component system QseEF-associated lipoprotein QseG	outer membrane lipoprotein QseG	GO-TERMS, PRODUCT-SYNONYMS, GENE-SYNONYMS, PRODUCT
DR788_RS02200	EG11285			two-component system response regulator GlrR	DNA-binding transcriptional activator GlrR	GO-TERMS, PRODUCT-SYNONYMS, GENE-SYNONYMS, PRODUCT
DR788_RS02205	EG10384	DR788_RS02205	glnB	nitrogen regulatory protein P-II	nitrogen regulatory protein PII-1	GO-TERMS, PRODUCT-SYNONYMS, PRODUCT, GENE-NAME
DR788_RS02210	EG10456	DR788_RS02210	hmp	NO-inducible flavohemoprotein	nitric oxide dioxygenase	GO-TERMS, REACTIONS, PRODUCT-SYNONYMS, GENE-SYNONYMS, PRODUCT, GENE-NAME
DR788_RS02215	EG10408	DR788_RS02215	glyA			GO-TERMS, REACTIONS, PRODUCT-SYNONYMS, GENE-NAME
DR788_RS02260	G7336	DR788_RS02260	hcaD	phenylpropionate dioxygenase ferredoxin reductase subunit	putative 3-phenylpropionate/cinnamate dioxygenase ferredoxin reductase subunit	CPLX-RXNS, GO-TERMS, COMPLEXES, PRODUCT-SYNONYMS, GENE-SYNONYMS, PRODUCT, GENE-NAME
DR788_RS02265	G7335	DR788_RS02265	hcaB	3-phenylpropionate-dihydrodiol/cinnamic acid-dihydrodiol dehydrogenase	2,3-dihydroxy-2,3-dihydrophenylpropionate dehydrogenase	GO-TERMS, PRODUCT-SYNONYMS, GENE-SYNONYMS, PRODUCT, GENE-NAME
DR788_RS02270	G7334	DR788_RS02270	hcaC	3-phenylpropionate/cinnamic acid dioxygenase ferredoxin subunit	putative 3-phenylpropionate/cinnamate dioxygenase ferredoxin subunit	GO-TERMS, PRODUCT-SYNONYMS, GENE-SYNONYMS, PRODUCT, GENE-NAME
DR788_RS02275	M015	DR788_RS02275	hcaF	3-phenylpropionate/cinnamic acid dioxygenase subunit beta	putative 3-phenylpropionate/cinnamate dioxygenase subunit beta	GO-TERMS, COMPLEXES, PRODUCT-SYNONYMS, GENE-SYNONYMS, PRODUCT, GENE-NAME
DR788_RS02280	M009	DR788_RS02280	hcaE	3-phenylpropionate/cinnamic acid dioxygenase subunit alpha	putative 3-phenylpropionate/cinnamate dioxygenase subunit alpha	GO-TERMS, PRODUCT-SYNONYMS, GENE-SYNONYMS, PRODUCT, GENE-NAME
DR788_RS02285	G7331			DNA-binding transcriptional regulator HcaR	DNA-binding transcriptional dual regulator HcaR	GO-TERMS, PRODUCT-SYNONYMS, GENE-SYNONYMS, PRODUCT
DR788_RS02305	EG10983	DR788_RS02305	suhB	inositol-1-monophosphatase	inositol-phosphate phosphatase	GO-TERMS, REACTIONS, PRODUCT-SYNONYMS, GENE-SYNONYMS, PRODUCT, GENE-NAME
DR788_RS02310	G7327			tRNA (cytosine(32)/uridine(32)-2'-O)-methyltransferase TrmJ	tRNA Cm32/Um32 methyltransferase	GO-TERMS, REACTIONS, PRODUCT-SYNONYMS, GENE-SYNONYMS, PRODUCT
DR788_RS02315	G7326			Fe-S cluster assembly transcriptional regulator IscR	DNA-binding transcriptional dual regulator IscR	GO-TERMS, PRODUCT-SYNONYMS, GENE-SYNONYMS, PRODUCT
DR788_RS02320	G7325	DR788_RS02320	iscS	IscS subfamily cysteine desulfurase	cysteine desulfurase	GO-TERMS, REACTIONS, PRODUCT-SYNONYMS, GENE-SYNONYMS, PRODUCT, GENE-NAME
DR788_RS02325	G7324			Fe-S cluster assembly scaffold IscU	scaffold protein for iron-sulfur cluster assembly	GO-TERMS, PRODUCT-SYNONYMS, GENE-SYNONYMS, PRODUCT
DR788_RS02330	EG12132			iron-sulfur cluster assembly protein IscA	iron-sulfur cluster insertion protein IscA	GO-TERMS, PRODUCT-SYNONYMS, GENE-SYNONYMS, PRODUCT
DR788_RS02335	EG12131			co-chaperone HscB	[Fe-S] cluster biosynthesis co-chaperone HscB	GO-TERMS, PRODUCT-SYNONYMS, GENE-SYNONYMS, PRODUCT
DR788_RS02340	EG12130			Fe-S protein assembly chaperone HscA	iron-sulfur cluster biosynthesis chaperone HscA	GO-TERMS, REACTIONS, PRODUCT-SYNONYMS, GENE-SYNONYMS, PRODUCT
DR788_RS02345	EG11328			ISC system 2Fe-2S type ferredoxin	reduced ferredoxin	GO-TERMS, PRODUCT-SYNONYMS, PRODUCT
DR788_RS02350	EG12311			Fe-S cluster assembly protein IscX	accessory iron-sulfur cluster assembly protein IscX	GO-TERMS, PRODUCT-SYNONYMS, GENE-SYNONYMS, PRODUCT
DR788_RS02355	EG12310			aminopeptidase PepB	aminopeptidase B	GO-TERMS, REACTIONS, PRODUCT-SYNONYMS, GENE-SYNONYMS, PRODUCT
DR788_RS02360	EG11601			enhanced serine sensitivity protein SseB	protein SseB	PRODUCT-SYNONYMS, PRODUCT
DR788_RS02365	EG11600					GO-TERMS, REACTIONS, PRODUCT-SYNONYMS, GENE-SYNONYMS
DR788_RS02370	G7323	DR788_RS02370	yfhM			GO-TERMS, PRODUCT-SYNONYMS, PRODUCT, GENE-NAME
DR788_RS02375	G7322	DR788_RS02375	pbpC	penicillin-binding protein 1C	peptidoglycan glycosyltransferase PbpC	GO-TERMS, REACTIONS, PRODUCT-SYNONYMS, GENE-SYNONYMS, PRODUCT, GENE-NAME
DR788_RS02380	EG10232	DR788_RS02380	dmsA			CPLX-RXNS, GO-TERMS, COMPLEXES, PRODUCT-SYNONYMS, GENE-NAME
DR788_RS02400	EG10650	DR788_RS02400	ndk	nucleoside-diphosphate kinase	nucleoside diphosphate kinase	GO-TERMS, REACTIONS, PRODUCT-SYNONYMS, PRODUCT, GENE-NAME
DR788_RS02405	EG12401			bifunctional tRNA (adenosine(37)-C2)-methyltransferase TrmG/ribosomal RNA large subunit methyltransferase RlmN	23S rRNA m2A2503 methyltransferase/tRNA m2A37 methyltransferase	GO-TERMS, REACTIONS, PRODUCT-SYNONYMS, GENE-SYNONYMS, PRODUCT
DR788_RS02410	EG10015					GO-TERMS, PRODUCT-SYNONYMS, GENE-SYNONYMS
DR788_RS02415	EG10370	DR788_RS02415	ispG	flavodoxin-dependent (E)-4-hydroxy-3-methylbut-2-enyl-diphosphate synthase	(E)-4-hydroxy-3-methylbut-2-enyl-diphosphate synthase (flavodoxin)	GO-TERMS, REACTIONS, PRODUCT-SYNONYMS, GENE-SYNONYMS, PRODUCT, GENE-NAME
DR788_RS02420	EG10453	DR788_RS02420	hisS			GO-TERMS, REACTIONS, PRODUCT-SYNONYMS, PRODUCT, GENE-NAME
DR788_RS02425	G7321	DR788_RS02425	yfgM	tetratricopeptide repeat protein	ancillary SecYEG translocon subunit	GO-TERMS, PRODUCT-SYNONYMS, PRODUCT, GENE-NAME
DR788_RS02430	G7320					GO-TERMS, PRODUCT-SYNONYMS, GENE-SYNONYMS
DR788_RS02435	G7319			ribosome biogenesis GTPase Der	50S ribosomal subunit stability factor	GO-TERMS, REACTIONS, PRODUCT-SYNONYMS, GENE-SYNONYMS, PRODUCT
DR788_RS02445	EG11072	DR788_RS02445	xseA	exodeoxyribonuclease VII large subunit	exodeoxyribonuclease VII subunit XseA	CPLX-RXNS, GO-TERMS, COMPLEXES, REACTIONS, PRODUCT-SYNONYMS, GENE-SYNONYMS, PRODUCT, GENE-NAME
DR788_RS02450	EG10421			IMP dehydrogenase	inosine 5'-monophosphate dehydrogenase	GO-TERMS, REACTIONS, PRODUCT-SYNONYMS, GENE-SYNONYMS, PRODUCT
DR788_RS02455	EG10420	DR788_RS02455	guaA	glutamine-hydrolyzing GMP synthase	GMP synthetase	GO-TERMS, REACTIONS, PRODUCT-SYNONYMS, PRODUCT, GENE-NAME
DR788_RS02460	G7317	DR788_RS02460	yfgI	hypothetical protein	nalidixic acid resistance protein YfgI	GO-TERMS, PRODUCT-SYNONYMS, PRODUCT, GENE-NAME
DR788_RS02475	G7314	DR788_RS02475	pdeF	cyclic-guanylate-specific phosphodiesterase PdeF	cyclic di-GMP phosphodiesterase PdeF	GO-TERMS, REACTIONS, PRODUCT-SYNONYMS, GENE-SYNONYMS, PRODUCT, GENE-NAME
DR788_RS02480	EG11403					GO-TERMS, PRODUCT-SYNONYMS
DR788_RS02485	EG11510	ppk1	ppk	polyphosphate kinase 1	polyphosphate kinase	GO-TERMS, REACTIONS, PRODUCT-SYNONYMS, PRODUCT, GENE-NAME
DR788_RS02490	EG10799	DR788_RS02490	purN	phosphoribosylglycinamide formyltransferase	phosphoribosylglycinamide formyltransferase 1	GO-TERMS, PRODUCT-SYNONYMS, GENE-SYNONYMS, PRODUCT, GENE-NAME
DR788_RS02495	EG10798	DR788_RS02495	purM	phosphoribosylformylglycinamidine cyclo-ligase	phosphoribosylformylglycinamide cyclo-ligase	GO-TERMS, REACTIONS, PRODUCT-SYNONYMS, GENE-SYNONYMS, PRODUCT, GENE-NAME
DR788_RS02500	EG11332	DR788_RS02500	upp			GO-TERMS, PRODUCT-SYNONYMS, GENE-SYNONYMS, GENE-NAME
DR788_RS02505	EG12129	DR788_RS02505	uraA	uracil permease	uracil:H+ symporter UraA	GO-TERMS, REACTIONS, PRODUCT-SYNONYMS, PRODUCT, GENE-NAME
DR788_RS02510	G7313	DR788_RS02510	hda	DnaA inactivator Hda	inibitor of reinitiation of DNA replication	GO-TERMS, PRODUCT-SYNONYMS, GENE-SYNONYMS, PRODUCT, GENE-NAME
DR788_RS02520	G7311	DR788_RS02520	bepA			GO-TERMS, REACTIONS, PRODUCT-SYNONYMS, GENE-SYNONYMS, PRODUCT, GENE-NAME
DR788_RS02530	G7309	DR788_RS02530	focB	formate transporter	formate channel FocB	GO-TERMS, PRODUCT-SYNONYMS, PRODUCT, GENE-NAME
DR788_RS02535	G7308	DR788_RS02535	hyfR	sigma-54-dependent Fis family transcriptional regulator	DNA-binding transcriptional activator HyfR	GO-TERMS, PRODUCT-SYNONYMS, PRODUCT, GENE-NAME
DR788_RS02590	EG10108	DR788_RS02590	bcp	thioredoxin-dependent thiol peroxidase	thiol peroxidase	GO-TERMS, REACTIONS, PRODUCT-SYNONYMS, PRODUCT, GENE-NAME
DR788_RS02595	EG11149	DR788_RS02595	gcvR	glycine cleavage system transcriptional repressor	putative transcriptional regulator GcvR	GO-TERMS, PRODUCT-SYNONYMS, GENE-SYNONYMS, PRODUCT, GENE-NAME
DR788_RS02600	EG10205	DR788_RS02600	dapA			GO-TERMS, PRODUCT-SYNONYMS, GENE-NAME
DR788_RS02605	EG10658					GO-TERMS, PRODUCT-SYNONYMS, GENE-SYNONYMS
DR788_RS02610	EG10791	DR788_RS02610	purC	phosphoribosylaminoimidazolesuccinocarboxamide synthase	phosphoribosylaminoimidazole-succinocarboxamide synthase	GO-TERMS, REACTIONS, PRODUCT-SYNONYMS, GENE-SYNONYMS, PRODUCT, GENE-NAME
DR788_RS02620	G7297	DR788_RS02620	tmcA	tRNA(Met) cytidine acetyltransferase	tRNAMet cytidine acetyltransferase	GO-TERMS, REACTIONS, PRODUCT-SYNONYMS, GENE-SYNONYMS, PRODUCT, GENE-NAME
DR788_RS02625	G7296	DR788_RS02625	ypfH	esterase	esterase YpfH	GO-TERMS, PRODUCT-SYNONYMS, PRODUCT, GENE-NAME
DR788_RS02635	EG10208	DR788_RS02635	dapE			GO-TERMS, PRODUCT-SYNONYMS, GENE-SYNONYMS, GENE-NAME
DR788_RS02655	EG10014			multidrug efflux RND transporter permease AcrD	multidrug efflux pump RND permease AcrD	CPLX-RXNS, GO-TERMS, COMPLEXES, PRODUCT-SYNONYMS, GENE-SYNONYMS, PRODUCT
DR788_RS02660	EG11460			nitrate/nitrite two-component system sensor histidine kinase NarQ	sensory histidine kinase NarQ	GO-TERMS, PRODUCT-SYNONYMS, PRODUCT
DR788_RS02665	EG12409	DR788_RS02665	aegA	oxidoreductase FeS-binding subunit	putative oxidoreductase AegA	GO-TERMS, PRODUCT-SYNONYMS, GENE-SYNONYMS, PRODUCT, GENE-NAME
DR788_RS02670	EG12410			GDP-mannose pyrophosphatase NudK	GDP-mannose hydrolase	GO-TERMS, REACTIONS, PRODUCT-SYNONYMS, GENE-SYNONYMS, PRODUCT
DR788_RS02680	EG12100	tkt	tktB	transketolase	transketolase 2	GO-TERMS, PRODUCT-SYNONYMS, PRODUCT, GENE-NAME
DR788_RS02690	G7293	DR788_RS02690	maeB	NADP-dependent oxaloacetate-decarboxylating malate dehydrogenase	NADP+-dependent malate dehydrogenase	GO-TERMS, REACTIONS, PRODUCT-SYNONYMS, GENE-SYNONYMS, PRODUCT, GENE-NAME
DR788_RS02715	G7288	pta	eutD	phosphate acetyltransferase	phosphate acetyltransferase EutD	GO-TERMS, PRODUCT-SYNONYMS, GENE-SYNONYMS, PRODUCT, GENE-NAME
DR788_RS02730	G7285	DR788_RS02730	eutE	aldehyde dehydrogenase EutE	acetaldehyde dehydrogenase (acetylating) EutE	GO-TERMS, REACTIONS, PRODUCT-SYNONYMS, GENE-SYNONYMS, PRODUCT, GENE-NAME
DR788_RS02750	G7281			ethanolamine ammonia-lyase reactivating factor EutA	ethanolamine ammonia-lyase reactivase EutA	GO-TERMS, PRODUCT-SYNONYMS, GENE-SYNONYMS, PRODUCT
DR788_RS02755	EG50006			ethanolamine ammonia-lyase subunit EutB	ethanolamine ammonia-lyase subunit alpha	GO-TERMS, COMPLEXES, PRODUCT-SYNONYMS, PRODUCT
DR788_RS02760	EG50007			ethanolamine ammonia-lyase subunit EutC	ethanolamine ammonia-lyase subunit beta	GO-TERMS, PRODUCT-SYNONYMS, PRODUCT
DR788_RS02780	EG12189	DR788_RS02780	hemF	oxygen-dependent coproporphyrinogen oxidase	coproporphyrinogen III oxidase	GO-TERMS, PRODUCT-SYNONYMS, GENE-SYNONYMS, PRODUCT, GENE-NAME
DR788_RS02785	EG11823			N-acetylmuramoyl-L-alanine amidase AmiA	N-acetylmuramoyl-L-alanine amidase A	GO-TERMS, REACTIONS, PRODUCT-SYNONYMS, GENE-SYNONYMS, PRODUCT
DR788_RS02805	G7266	DR788_RS02805	yfeX	Dyp-type peroxidase	porphyrinogen peroxidase	GO-TERMS, REACTIONS, PRODUCT-SYNONYMS, PRODUCT, GENE-NAME
DR788_RS02810	G7265	DR788_RS02810	yfeW	penicillin binding protein PBP4B	penicillin binding protein 4B	GO-TERMS, REACTIONS, PRODUCT-SYNONYMS, PRODUCT, GENE-NAME
DR788_RS02815	G7264	DR788_RS02815	murP	PTS N-acetylmuramic acid transporter subunits IIBC	N-acetylmuramic acid-specific PTS enzyme IICB component / anhydro-N-acetylmuramic acid transporter	CPLX-RXNS, GO-TERMS, COMPLEXES, REACTIONS, PRODUCT-SYNONYMS, GENE-SYNONYMS, PRODUCT, GENE-NAME
DR788_RS02820	G7263					GO-TERMS, REACTIONS, PRODUCT-SYNONYMS, GENE-SYNONYMS, PRODUCT
DR788_RS02825	G7262			HTH-type transcriptional regulator MurR	DNA-binding transcriptional dual regulator MurR	GO-TERMS, PRODUCT-SYNONYMS, GENE-SYNONYMS, PRODUCT
DR788_RS02830	EG12133			SDR family oxidoreductase UcpA	oxidoreductase UcpA	GO-TERMS, REACTIONS, PRODUCT-SYNONYMS, GENE-SYNONYMS, PRODUCT
DR788_RS02835	EG10195	DR788_RS02835	cysP	sulfate ABC transporter substrate-binding protein	thiosulfate/sulfate ABC transporter periplasmic binding protein CysP	CPLX-RXNS, GO-TERMS, COMPLEXES, REACTIONS, PRODUCT-SYNONYMS, PRODUCT, GENE-NAME
DR788_RS02840	EG10197	cysT	cysU	sulfate/thiosulfate ABC transporter permease CysT	sulfate/thiosulfate ABC transporter inner membrane subunit CysU	GO-TERMS, COMPLEXES, PRODUCT-SYNONYMS, GENE-SYNONYMS, PRODUCT, GENE-NAME
DR788_RS02845	EG10198			sulfate/thiosulfate ABC transporter permease CysW	sulfate/thiosulfate ABC transporter inner membrane subunit CysW	GO-TERMS, PRODUCT
DR788_RS02850	EG10183			sulfate/thiosulfate ABC transporter ATP-binding protein CysA	sulfate/thiosulfate ABC transporter ATP binding subunit	GO-TERMS, PRODUCT
DR788_RS02855	EG10193					GO-TERMS, REACTIONS, PRODUCT-SYNONYMS
DR788_RS02865	G7259	DR788_RS02865	pdxK	pyridoxine/pyridoxal/pyridoxamine kinase	pyridoxal kinase I	GO-TERMS, REACTIONS, PRODUCT-SYNONYMS, GENE-SYNONYMS, PRODUCT, GENE-NAME
DR788_RS02870	EG10165	DR788_RS02870	crr	PTS glucose transporter subunit IIA	Enzyme IIAGlc	CPLX-RXNS, GO-TERMS, COMPLEXES, REACTIONS, PRODUCT-SYNONYMS, GENE-SYNONYMS, PRODUCT, GENE-NAME
DR788_RS02875	EG10789			phosphoenolpyruvate-protein phosphotransferase PtsI	PTS enzyme I	GO-TERMS, REACTIONS, PRODUCT-SYNONYMS, GENE-SYNONYMS, PRODUCT
DR788_RS02880	EG10788	DR788_RS02880	ptsH			GO-TERMS, COMPLEXES, PRODUCT-SYNONYMS, GENE-SYNONYMS, PRODUCT, GENE-NAME
DR788_RS02885	EG10192					GO-TERMS, COMPLEXES, REACTIONS, PRODUCT-SYNONYMS, GENE-SYNONYMS
DR788_RS02890	EG10003			sulfate transporter CysZ	sulfate:H+ symporter	GO-TERMS, REACTIONS, PRODUCT-SYNONYMS, PRODUCT
DR788_RS02895	G7258					GO-TERMS, PRODUCT-SYNONYMS
DR788_RS02900	EG10534			NAD-dependent DNA ligase LigA	DNA ligase	GO-TERMS, REACTIONS, PRODUCT-SYNONYMS, GENE-SYNONYMS, PRODUCT
DR788_RS02945	EG10407	DR788_RS02945	gltX			GO-TERMS, REACTIONS, PRODUCT-SYNONYMS, GENE-SYNONYMS, PRODUCT, GENE-NAME
DR788_RS02985	EG11971	DR788_RS02985	nupC	NupC/NupG family nucleoside CNT transporter	nucleoside:H+ symporter NupC	GO-TERMS, REACTIONS, PRODUCT-SYNONYMS, GENE-SYNONYMS, PRODUCT, GENE-NAME
DR788_RS02990	G7254	DR788_RS02990	mntH	Mn(2+) uptake NRAMP transporter MntH	Mn2+/Fe2+: H+ symporter MntH	GO-TERMS, REACTIONS, PRODUCT-SYNONYMS, GENE-SYNONYMS, PRODUCT, GENE-NAME
DR788_RS03005	EG12957	DR788_RS03005	glk			GO-TERMS, REACTIONS, PRODUCT-SYNONYMS, GENE-NAME
DR788_RS03020	G7248	DR788_RS03020	ypdF	aminopeptidase	aminopeptidase YpdF	GO-TERMS, REACTIONS, PRODUCT-SYNONYMS, PRODUCT, GENE-NAME
DR788_RS03025	G7247	DR788_RS03025	ypdE	aminopeptidase	aminopeptidase YpdE	GO-TERMS, REACTIONS, PRODUCT-SYNONYMS, PRODUCT, GENE-NAME
DR788_RS03040	G7244	DR788_RS03040	pyrR	response regulator transcription factor	DNA-binding transcriptional activator PyrR	GO-TERMS, PRODUCT-SYNONYMS, GENE-SYNONYMS, PRODUCT, GENE-NAME
DR788_RS03045	G7243	DR788_RS03045	pyrS	sensor histidine kinase	sensor histidine kinase PyrS	GO-TERMS, REACTIONS, PRODUCT-SYNONYMS, GENE-SYNONYMS, PRODUCT, GENE-NAME
DR788_RS03050	G7242	DR788_RS03050	alaC	alanine transaminase	glutamate--pyruvate aminotransferase AlaC	GO-TERMS, REACTIONS, PRODUCT-SYNONYMS, GENE-SYNONYMS, PRODUCT, GENE-NAME
DR788_RS03060	G7241	DR788_RS03060	lpxP	kdo(2)-lipid IV(A) palmitoleoyltransferase	palmitoleoyl acyltransferase	GO-TERMS, REACTIONS, PRODUCT-SYNONYMS, GENE-SYNONYMS, PRODUCT, GENE-NAME
DR788_RS03070	G7239	DR788_RS03070	ypdI	hypothetical protein	colanic acid synthesis putative lipoprotein YpdI	GO-TERMS, PRODUCT-SYNONYMS, PRODUCT, GENE-NAME
DR788_RS03080	G7237	DR788_RS03080	frc	formyl-CoA--oxalate CoA-transferase	formyl-CoA transferase	GO-TERMS, REACTIONS, PRODUCT-SYNONYMS, GENE-SYNONYMS, PRODUCT, GENE-NAME
DR788_RS03085	G7236	DR788_RS03085	oxc			GO-TERMS, PRODUCT-SYNONYMS, GENE-SYNONYMS, GENE-NAME
DR788_RS03100	EG11610			acid-sensing system histidine kinase EvgS	sensor histidine kinase EvgS	GO-TERMS, REACTIONS, PRODUCT
DR788_RS03105	EG11609			acid-sensing system DNA-binding response regulator EvgA	DNA-binding transcriptional activator EvgA	GO-TERMS, PRODUCT-SYNONYMS, PRODUCT
DR788_RS03110	G7233	DR788_RS03110	emrK	multidrug efflux MFS transporter periplasmic adaptor subunit EmrK	tripartite efflux pump membrane fusion protein EmrK	CPLX-RXNS, GO-TERMS, COMPLEXES, PRODUCT-SYNONYMS, PRODUCT, GENE-NAME
DR788_RS03115	EG13283	DR788_RS03115	emrY	multidrug efflux MFS transporter permease subunit EmrY	tripartite efflux pump membrane subunit EmrY	GO-TERMS, PRODUCT-SYNONYMS, PRODUCT, GENE-NAME
DR788_RS03120	EG10249					GO-TERMS, REACTIONS, PRODUCT-SYNONYMS
DR788_RS03190	G7218	DR788_RS03190	intS	prophage integrase IntS	CPS-53 (KpLE1) prophage; prophage CPS-53 integrase	GO-TERMS, PRODUCT-SYNONYMS, GENE-SYNONYMS, PRODUCT, GENE-NAME
DR788_RS03220	EG10280			long-chain fatty acid transporter FadL	long-chain fatty acid outer membrane channel / bacteriophage T2 receptor	GO-TERMS, REACTIONS, PRODUCT-SYNONYMS, GENE-SYNONYMS, PRODUCT
DR788_RS03230	G7213			acetyl-CoA C-acyltransferase FadI	3-ketoacyl-CoA thiolase FadI	GO-TERMS, COMPLEXES, REACTIONS, PRODUCT-SYNONYMS, GENE-SYNONYMS, PRODUCT
DR788_RS03235	G7212			fatty acid oxidation complex subunit alpha FadJ	3-hydroxyacyl-CoA dehydrogenase FadJ	GO-TERMS, REACTIONS, PRODUCT-SYNONYMS, GENE-SYNONYMS, PRODUCT
DR788_RS03240	G7211					GO-TERMS, REACTIONS, PRODUCT-SYNONYMS, GENE-SYNONYMS
DR788_RS03245	G7210	DR788_RS03245	yfcV	type 1 fimbrial protein	putative fimbrial protein YfcV	GO-TERMS, PRODUCT-SYNONYMS, PRODUCT, GENE-NAME
DR788_RS03255	G7207	DR788_RS03255	yfcS	fimbrial protein StfD	putative fimbrial chaperone YfcS	PRODUCT-SYNONYMS, PRODUCT, GENE-NAME
DR788_RS03260	G7206	DR788_RS03260	yfcR	fimbrial protein	putative fimbrial protein YfcR	GO-TERMS, PRODUCT-SYNONYMS, PRODUCT, GENE-NAME
DR788_RS03280	G7204	DR788_RS03280	yfcP	fimbrial protein	putative fimbrial protein YfcP	GO-TERMS, PRODUCT-SYNONYMS, PRODUCT, GENE-NAME
DR788_RS03295	EG12449	DR788_RS03295	prmB	50S ribosomal protein L3 N(5)-glutamine methyltransferase	50S ribosomal subunit protein L3 N5-glutamine methyltransferase	GO-TERMS, REACTIONS, PRODUCT-SYNONYMS, GENE-SYNONYMS, PRODUCT, GENE-NAME
DR788_RS03300	EG10075	DR788_RS03300	aroC			GO-TERMS, PRODUCT-SYNONYMS, GENE-NAME
DR788_RS03305	EG10580	DR788_RS03305	mepA	penicillin-insensitive murein endopeptidase	peptidoglycan DD-endopeptidase/peptidoglycan LD-endopeptidase	GO-TERMS, REACTIONS, PRODUCT-SYNONYMS, PRODUCT, GENE-NAME
DR788_RS03315	G7201	DR788_RS03315	epmC	elongation factor P hydroxylase	EF-P-Lys34 hydroxylase	GO-TERMS, REACTIONS, PRODUCT-SYNONYMS, GENE-SYNONYMS, PRODUCT, GENE-NAME
DR788_RS03325	G7199			bifunctional tRNA (5-methylaminomethyl-2-thiouridine)(34)-methyltransferase MnmD/FAD-dependent 5-carboxymethylaminomethyl-2-thiouridine(34) oxidoreductase MnmC	fused 5-methylaminomethyl-2-thiouridine-forming methyltransferase and FAD-dependent demodification enzyme	GO-TERMS, REACTIONS, PRODUCT-SYNONYMS, GENE-SYNONYMS, PRODUCT
DR788_RS03330	EG10274	DR788_RS03330	fabB	beta-ketoacyl-ACP synthase I	3-oxoacyl-[acyl carrier protein] synthase 1	GO-TERMS, REACTIONS, PRODUCT-SYNONYMS, GENE-SYNONYMS, PRODUCT, GENE-NAME
DR788_RS03345	G0-9461			4-phosphoerythronate dehydrogenase PdxB	erythronate-4-phosphate dehydrogenase	GO-TERMS, REACTIONS, PRODUCT-SYNONYMS, GENE-SYNONYMS, PRODUCT
DR788_RS03355	EG10454			tRNA pseudouridine(38-40) synthase TruA	tRNA pseudouridine38-40 synthase	GO-TERMS, REACTIONS, PRODUCT-SYNONYMS, GENE-SYNONYMS, PRODUCT
DR788_RS03365	EG10217			acetyl-CoA carboxylase, carboxyltransferase subunit beta	acetyl-CoA carboxyltransferase subunit beta	GO-TERMS, REACTIONS, PRODUCT-SYNONYMS, GENE-SYNONYMS, PRODUCT
DR788_RS03370	EG10327	DR788_RS03370	folC	bifunctional tetrahydrofolate synthase/dihydrofolate synthase	bifunctional folylpolyglutamate synthetase / dihydrofolate synthetase	GO-TERMS, REACTIONS, PRODUCT-SYNONYMS, GENE-SYNONYMS, PRODUCT, GENE-NAME
DR788_RS03375	EG10218					GO-TERMS, PRODUCT-SYNONYMS
DR788_RS03380	EG10169	DR788_RS03380	cvpA			GO-TERMS, PRODUCT-SYNONYMS, GENE-SYNONYMS, GENE-NAME
DR788_RS03385	EG10794	DR788_RS03385	purF			GO-TERMS, PRODUCT-SYNONYMS, GENE-SYNONYMS, GENE-NAME
DR788_RS03390	EG11044	DR788_RS03390	ubiX	UbiX family flavin prenyltransferase	flavin prenyltransferase	GO-TERMS, REACTIONS, PRODUCT-SYNONYMS, GENE-SYNONYMS, PRODUCT, GENE-NAME
DR788_RS03395	EG10072			lysine/arginine/ornithine ABC transporter substrate-binding protein ArgT	lysine/arginine/ornithine ABC transporter periplasmic binding protein	CPLX-RXNS, GO-TERMS, COMPLEXES, REACTIONS, PRODUCT
DR788_RS03400	EG12124			histidine ABC transporter substrate-binding protein HisJ	histidine ABC transporter periplasmic binding protein	CPLX-RXNS, GO-TERMS, COMPLEXES, PRODUCT
DR788_RS03405	EG12125			histidine ABC transporter permease HisQ	lysine/arginine/ornithine ABC transporter / histidine ABC transporter, membrane subunit HisQ	GO-TERMS, PRODUCT-SYNONYMS, PRODUCT
DR788_RS03410	EG10007	DR788_RS03410	hisM	histidine ABC transporter permease	lysine/arginine/ornithine ABC transporter / histidine ABC transporter, membrane subunit HisM	GO-TERMS, PRODUCT, GENE-NAME
DR788_RS03415	EG10452			histidine ABC transporter ATP-binding protein HisP	lysine/arginine/ornithine ABC transporter / histidine ABC transporter, ATP binding subunit	PRODUCT
DR788_RS03420	G7197	DR788_RS03420	rpnB	Rpn family recombination-promoting nuclease/putative transposase	recombination-promoting nuclease RpnB	GO-TERMS, REACTIONS, PRODUCT-SYNONYMS, GENE-SYNONYMS, PRODUCT, GENE-NAME
DR788_RS03430	G7195	DR788_RS03430	folX			GO-TERMS, PRODUCT-SYNONYMS, GENE-NAME
DR788_RS03435	G7194	DR788_RS03435	yfcG	GSH-dependent disulfide bond oxidoreductase	disulfide reductase	GO-TERMS, REACTIONS, PRODUCT-SYNONYMS, PRODUCT, GENE-NAME
DR788_RS03440	G7193	DR788_RS03440	yfcF	glutathione transferase	glutathione S-transferase YfcF	GO-TERMS, REACTIONS, PRODUCT-SYNONYMS, PRODUCT, GENE-NAME
DR788_RS03445	G7192	DR788_RS03445	yfcE	phosphodiesterase	phosphodiesterase YfcE	GO-TERMS, PRODUCT-SYNONYMS, PRODUCT, GENE-NAME
DR788_RS03460	EG20173	DR788_RS03460	pta			GO-TERMS, PRODUCT-SYNONYMS, GENE-NAME
DR788_RS03465	EG10027	DR788_RS03465	ackA			GO-TERMS, REACTIONS, PRODUCT-SYNONYMS, GENE-NAME
DR788_RS03480	G7187	DR788_RS03480	hxpA	sugar phosphatase	hexitol phosphatase A	GO-TERMS, REACTIONS, PRODUCT-SYNONYMS, GENE-SYNONYMS, PRODUCT, GENE-NAME
DR788_RS03490	G7185	DR788_RS03490	yfbR	5'-deoxynucleotidase	dCMP phosphohydrolase	GO-TERMS, REACTIONS, PRODUCT-SYNONYMS, PRODUCT, GENE-NAME
DR788_RS03495	G7184	DR788_RS03495	alaA	pyridoxal phosphate-dependent aminotransferase	glutamate--pyruvate aminotransferase AlaA	GO-TERMS, REACTIONS, PRODUCT-SYNONYMS, GENE-SYNONYMS, PRODUCT, GENE-NAME
DR788_RS03500	EG12123			transcriptional regulator LrhA	DNA-binding transcriptional dual regulator LrhA	GO-TERMS, PRODUCT-SYNONYMS, GENE-SYNONYMS, PRODUCT
DR788_RS03505	EG12082	DR788_RS03505	nuoA	NADH-quinone oxidoreductase subunit NuoA	NADH:quinone oxidoreductase subunit A	CPLX-RXNS, GO-TERMS, COMPLEXES, PRODUCT-SYNONYMS, PRODUCT, GENE-NAME
DR788_RS03510	EG12083	DR788_RS03510	nuoB	NADH-quinone oxidoreductase subunit B	NADH:quinone oxidoreductase subunit B	GO-TERMS, COMPLEXES, PRODUCT-SYNONYMS, PRODUCT, GENE-NAME
DR788_RS03515	EG12084	DR788_RS03515	nuoC	NADH-quinone oxidoreductase subunit C/D	NADH:quinone oxidoreductase subunit CD	GO-TERMS, PRODUCT-SYNONYMS, GENE-SYNONYMS, PRODUCT, GENE-NAME
DR788_RS03520	EG12086			NADH-quinone oxidoreductase subunit NuoE	NADH:quinone oxidoreductase subunit E	GO-TERMS, PRODUCT-SYNONYMS, PRODUCT
DR788_RS03525	EG11774			NADH-quinone oxidoreductase subunit NuoF	NADH:quinone oxidoreductase subunit F	GO-TERMS, PRODUCT-SYNONYMS, PRODUCT
DR788_RS03530	EG12087			NADH-quinone oxidoreductase subunit NuoG	NADH:quinone oxidoreductase subunit G	GO-TERMS, PRODUCT-SYNONYMS, PRODUCT
DR788_RS03535	EG12088			NADH-quinone oxidoreductase subunit NuoH	NADH:quinone oxidoreductase subunit H	GO-TERMS, PRODUCT-SYNONYMS, PRODUCT
DR788_RS03540	EG12089			NADH-quinone oxidoreductase subunit NuoI	NADH:quinone oxidoreductase subunit I	GO-TERMS, PRODUCT-SYNONYMS, PRODUCT
DR788_RS03545	EG12090	DR788_RS03545	nuoJ	NADH-quinone oxidoreductase subunit J	NADH:quinone oxidoreductase subunit J	GO-TERMS, PRODUCT-SYNONYMS, PRODUCT, GENE-NAME
DR788_RS03550	EG12091			NADH-quinone oxidoreductase subunit NuoK	NADH:quinone oxidoreductase subunit K	GO-TERMS, PRODUCT-SYNONYMS, PRODUCT
DR788_RS03555	EG12092	DR788_RS03555	nuoL	NADH-quinone oxidoreductase subunit L	NADH:quinone oxidoreductase subunit L	GO-TERMS, PRODUCT-SYNONYMS, PRODUCT, GENE-NAME
DR788_RS03560	EG11773	DR788_RS03560	nuoM	NADH-quinone oxidoreductase subunit M	NADH:quinone oxidoreductase subunit M	GO-TERMS, PRODUCT-SYNONYMS, GENE-SYNONYMS, PRODUCT, GENE-NAME
DR788_RS03565	EG12093			NADH-quinone oxidoreductase subunit NuoN	NADH:quinone oxidoreductase subunit N	GO-TERMS, PRODUCT-SYNONYMS, PRODUCT
DR788_RS03580	G7176	DR788_RS03580	elaD	deubiquitinase	protease ElaD	GO-TERMS, PRODUCT-SYNONYMS, PRODUCT, GENE-NAME
DR788_RS03585	G7175					GO-TERMS, REACTIONS, PRODUCT-SYNONYMS, GENE-SYNONYMS
DR788_RS03600	EG12362					GO-TERMS, REACTIONS, PRODUCT-SYNONYMS, GENE-SYNONYMS
DR788_RS03605	EG10579	DR788_RS03605	menD	2-succinyl-5-enolpyruvyl-6-hydroxy-3- cyclohexene-1-carboxylic-acid synthase	2-succinyl-5-enolpyruvyl-6-hydroxy-3-cyclohexene-1-carboxylate synthase	GO-TERMS, REACTIONS, PRODUCT-SYNONYMS, PRODUCT, GENE-NAME
DR788_RS03610	EG12438	DR788_RS03610	menH	2-succinyl-6-hydroxy-2, 4-cyclohexadiene-1-carboxylate synthase	2-succinyl-6-hydroxy-2,4-cyclohexadiene-1-carboxylate synthase	GO-TERMS, REACTIONS, PRODUCT-SYNONYMS, GENE-SYNONYMS, PRODUCT, GENE-NAME
DR788_RS03615	EG11368					GO-TERMS, PRODUCT-SYNONYMS
DR788_RS03620	EG11532	DR788_RS03620	menC			GO-TERMS, REACTIONS, PRODUCT-SYNONYMS, PRODUCT, GENE-NAME
DR788_RS03625	EG12437	DR788_RS03625	menE			GO-TERMS, REACTIONS, PRODUCT-SYNONYMS, PRODUCT, GENE-NAME
DR788_RS03635	G7171			4-amino-4-deoxy-L-arabinose-phosphoundecaprenol flippase subunit ArnF	undecaprenyl-phosphate-alpha-L-Ara4N flippase - ArnF subunit	CPLX-RXNS, GO-TERMS, COMPLEXES, PRODUCT-SYNONYMS, GENE-SYNONYMS, PRODUCT
DR788_RS03640	G0-10460			4-amino-4-deoxy-L-arabinose-phosphoundecaprenol flippase subunit ArnE	undecaprenyl-phosphate-alpha-L-Ara4N flippase - ArnE subunit	GO-TERMS, PRODUCT-SYNONYMS, GENE-SYNONYMS, PRODUCT
DR788_RS03645	G7170	DR788_RS03645	arnT	lipid IV(A) 4-amino-4-deoxy-L-arabinosyltransferase	lipid IVA 4-amino-4-deoxy-L-arabinosyltransferase	GO-TERMS, REACTIONS, PRODUCT-SYNONYMS, GENE-SYNONYMS, PRODUCT, GENE-NAME
DR788_RS03650	G7169	DR788_RS03650	arnD	4-deoxy-4-formamido-L-arabinose- phosphoundecaprenol deformylase	putative 4-deoxy-4-formamido-L-arabinose-phosphoundecaprenol deformylase ArnD	GO-TERMS, REACTIONS, PRODUCT-SYNONYMS, GENE-SYNONYMS, PRODUCT, GENE-NAME
DR788_RS03655	G7168			bifunctional UDP-4-amino-4-deoxy-L-arabinose formyltransferase/UDP-glucuronic acid oxidase ArnA	fused UDP-4-amino-4-deoxy-L-arabinose formyltransferase/UDP-glucuronate dehydrogenase	GO-TERMS, REACTIONS, PRODUCT-SYNONYMS, GENE-SYNONYMS, PRODUCT
DR788_RS03660	G7167	DR788_RS03660	arnC			GO-TERMS, PRODUCT-SYNONYMS, GENE-SYNONYMS, PRODUCT, GENE-NAME
DR788_RS03665	G7166	DR788_RS03665	arnB			GO-TERMS, PRODUCT-SYNONYMS, GENE-SYNONYMS, PRODUCT, GENE-NAME
DR788_RS03675	G7164			nucleoside triphosphatase NudI	pyrimidine deoxynucleotide diphosphatase NudI	GO-TERMS, REACTIONS, PRODUCT-SYNONYMS, GENE-SYNONYMS, PRODUCT
DR788_RS03695	G7160	DR788_RS03695	rhmD			GO-TERMS, REACTIONS, PRODUCT-SYNONYMS, GENE-SYNONYMS, GENE-NAME
DR788_RS03715	G7158	DR788_RS03715	yfaU			GO-TERMS, PRODUCT-SYNONYMS, GENE-NAME
DR788_RS03725	EG10393					CPLX-RXNS, GO-TERMS, COMPLEXES, PRODUCT-SYNONYMS
DR788_RS03730	EG10392			glycerol-3-phosphate dehydrogenase subunit GlpB	anaerobic glycerol-3-phosphate dehydrogenase subunit B	GO-TERMS, PRODUCT-SYNONYMS, GENE-SYNONYMS, PRODUCT
DR788_RS03735	EG10391	DR788_RS03735	glpA			GO-TERMS, PRODUCT-SYNONYMS, GENE-NAME
DR788_RS03740	EG10401	DR788_RS03740	glpT	glycerol-3-phosphate transporter	sn-glycerol 3-phosphate:phosphate antiporter	GO-TERMS, REACTIONS, PRODUCT-SYNONYMS, PRODUCT, GENE-NAME
DR788_RS03745	EG10399	DR788_RS03745	glpQ	glycerophosphodiester phosphodiesterase	glycerophosphoryl diester phosphodiesterase GlpQ	GO-TERMS, REACTIONS, PRODUCT-SYNONYMS, PRODUCT, GENE-NAME
DR788_RS03770	EG12360	DR788_RS03770	yfaE			GO-TERMS, PRODUCT-SYNONYMS, GENE-NAME
DR788_RS03775	EG10661	DR788_RS03775	nrdB			CPLX-RXNS, GO-TERMS, COMPLEXES, PRODUCT-SYNONYMS, GENE-SYNONYMS, PRODUCT, GENE-NAME
DR788_RS03780	EG10660	DR788_RS03780	nrdA	ribonucleoside-diphosphate reductase subunit alpha	ribonucleoside-diphosphate reductase 1 subunit alpha	GO-TERMS, REACTIONS, PRODUCT-SYNONYMS, GENE-SYNONYMS, PRODUCT, GENE-NAME
DR788_RS03785	EG12850			AIDA-I family autotransporter YfaL	putative autotransporter adhesin YfaL	GO-TERMS, PRODUCT-SYNONYMS, GENE-SYNONYMS, PRODUCT
DR788_RS03790	EG11143	DR788_RS03790	ubiG	bifunctional 3-demethylubiquinone 3-O-methyltransferase/2-octaprenyl-6-hydroxy phenol methylase	bifunctional 3-demethylubiquinone-8 3-O-methyltransferase and 2-octaprenyl-6-hydroxyphenol methylase	GO-TERMS, REACTIONS, PRODUCT-SYNONYMS, GENE-SYNONYMS, PRODUCT, GENE-NAME
DR788_RS03795	EG10423			DNA topoisomerase (ATP-hydrolyzing) subunit A	DNA gyrase subunit A	CPLX-RXNS, GO-TERMS, COMPLEXES, PRODUCT-SYNONYMS, GENE-SYNONYMS, PRODUCT
DR788_RS03825	EG10822			two-component system sensor histidine kinase RcsC	histidine kinase RcsC	GO-TERMS, REACTIONS, PRODUCT
DR788_RS03830	EG10821			transcriptional regulator RcsB	DNA-binding transcriptional activator RcsB	GO-TERMS, COMPLEXES, PRODUCT-SYNONYMS, PRODUCT
DR788_RS03835	EG12385			phosphotransferase RcsD	RcsD phosphotransferase	GO-TERMS, PRODUCT-SYNONYMS, GENE-SYNONYMS, PRODUCT
DR788_RS03840	EG10670	DR788_RS03840	ompC	porin OmpC	outer membrane porin C	GO-TERMS, REACTIONS, PRODUCT-SYNONYMS, GENE-SYNONYMS, PRODUCT, GENE-NAME
DR788_RS03845	EG12073	apbE	ftp	FAD:protein FMN transferase ApbE	FAD:protein FMN transferase	GO-TERMS, REACTIONS, PRODUCT-SYNONYMS, GENE-SYNONYMS, PRODUCT, GENE-NAME
DR788_RS03850	EG10029	DR788_RS03850	ada	bifunctional DNA-binding transcriptional regulator/O6-methylguanine-DNA methyltransferase Ada	DNA-binding transcriptional dual regulator / DNA repair protein Ada	GO-TERMS, REACTIONS, PRODUCT-SYNONYMS, PRODUCT, GENE-NAME
DR788_RS03855	EG10037			DNA oxidative demethylase AlkB	DNA oxidative demethylase	GO-TERMS, REACTIONS, PRODUCT-SYNONYMS, GENE-SYNONYMS, PRODUCT
DR788_RS03865	EG12069			malate dehydrogenase (quinone)	malate:quinone oxidoreductase	GO-TERMS, REACTIONS, PRODUCT-SYNONYMS, GENE-SYNONYMS, PRODUCT
DR788_RS03870	EG10255	DR788_RS03870	eco	ecotin	serine protease inhibitor ecotin	GO-TERMS, PRODUCT-SYNONYMS, GENE-SYNONYMS, PRODUCT, GENE-NAME
DR788_RS03875	EG12068			ferredoxin-type protein NapF	ferredoxin-type protein	GO-TERMS, PRODUCT-SYNONYMS, GENE-SYNONYMS, PRODUCT
DR788_RS03880	EG12143			chaperone NapD	NapA signal peptide-binding chaperone NapD	GO-TERMS, PRODUCT-SYNONYMS, GENE-SYNONYMS, PRODUCT
DR788_RS03885	EG12067			periplasmic nitrate reductase subunit alpha	periplasmic nitrate reductase subunit NapA	CPLX-RXNS, GO-TERMS, COMPLEXES, REACTIONS, PRODUCT-SYNONYMS, GENE-SYNONYMS, PRODUCT
DR788_RS03890	EG12064					CPLX-RXNS, COMPLEXES, REACTIONS, PRODUCT-SYNONYMS, GENE-SYNONYMS
DR788_RS03895	EG12062			quinol dehydrogenase ferredoxin subunit NapH	ferredoxin-type protein NapH	GO-TERMS, PRODUCT-SYNONYMS, GENE-SYNONYMS, PRODUCT
DR788_RS03900	EG12061	DR788_RS03900	napB	nitrate reductase cytochrome c-type subunit	periplasmic nitrate reductase cytochrome c550 protein	GO-TERMS, PRODUCT-SYNONYMS, GENE-SYNONYMS, PRODUCT, GENE-NAME
DR788_RS03910	EG12059			cytochrome c biogenesis heme-transporting ATPase CcmA	heme trafficking system ATP-binding protein	CPLX-RXNS, GO-TERMS, COMPLEXES, REACTIONS, PRODUCT-SYNONYMS, GENE-SYNONYMS, PRODUCT
DR788_RS03915	EG12058			heme exporter protein CcmB	heme trafficking system membrane protein CcmB	GO-TERMS, PRODUCT-SYNONYMS, GENE-SYNONYMS, PRODUCT
DR788_RS03920	EG12057	DR788_RS03920	ccmC	heme ABC transporter permease	c-type cytochrome biogenesis protein CcmC	CPLX-RXNS, GO-TERMS, COMPLEXES, PRODUCT-SYNONYMS, GENE-SYNONYMS, PRODUCT, GENE-NAME
DR788_RS03925	EG12169			heme exporter protein CcmD	heme trafficking system membrane protein CcmD	GO-TERMS, PRODUCT-SYNONYMS, GENE-SYNONYMS, PRODUCT
DR788_RS03930	EG12055			cytochrome c maturation protein CcmE	periplasmic heme chaperone	GO-TERMS, PRODUCT-SYNONYMS, GENE-SYNONYMS, PRODUCT
DR788_RS03935	EG12054	DR788_RS03935	ccmF	heme lyase CcmF/NrfE family subunit	holocytochrome c synthase CcmF component	GO-TERMS, COMPLEXES, REACTIONS, PRODUCT-SYNONYMS, GENE-SYNONYMS, PRODUCT, GENE-NAME
DR788_RS03940	EG12053	dsbE	ccmG	thiol:disulfide interchange protein DsbE	thiol:disulfide oxidoreductase CcmG	GO-TERMS, REACTIONS, PRODUCT-SYNONYMS, GENE-SYNONYMS, PRODUCT, GENE-NAME
DR788_RS03945	EG12052	DR788_RS03945	ccmH	cytochrome c-type biogenesis protein CcmH	holocytochrome c synthase CcmH component	GO-TERMS, REACTIONS, PRODUCT-SYNONYMS, GENE-SYNONYMS, PRODUCT, GENE-NAME
DR788_RS03950	EG11527			nitrate/nitrite response regulator protein NarP	DNA-binding transcriptional dual regulator NarP	GO-TERMS, PRODUCT-SYNONYMS, PRODUCT
DR788_RS03985	EG12045	DR788_RS03985	radD	DEAD/DEAH box helicase	putative DNA repair helicase RadD	GO-TERMS, REACTIONS, PRODUCT-SYNONYMS, GENE-SYNONYMS, PRODUCT, GENE-NAME
DR788_RS03990	EG12044			16S rRNA pseudouridine(516) synthase RsuA	16S rRNA pseudouridine516 synthase	GO-TERMS, REACTIONS, PRODUCT-SYNONYMS, GENE-SYNONYMS, PRODUCT
DR788_RS03995	EG11419	DR788_RS03995	bcr	Bcr/CflA family multidrug efflux MFS transporter	multidrug efflux pump Bcr	GO-TERMS, REACTIONS, PRODUCT-SYNONYMS, GENE-SYNONYMS, PRODUCT, GENE-NAME
DR788_RS04005	EG12041			microcin C ABC transporter ATP-binding protein YejF	putative oligopeptide ABC transporter ATP binding subunit YejF	CPLX-RXNS, GO-TERMS, COMPLEXES, REACTIONS, PRODUCT
DR788_RS04010	EG12040	DR788_RS04010	yejE	ABC transporter permease	putative oligopeptide ABC transporter membrane subunit YejE	GO-TERMS, PRODUCT, GENE-NAME
DR788_RS04015	EG12038	DR788_RS04015	yejB	ABC transporter permease	putative oligopeptide ABC transporter membrane subunit YejB	GO-TERMS, PRODUCT, GENE-NAME
DR788_RS04020	EG12037	DR788_RS04020	yejA	ABC transporter substrate-binding protein	putative oligopeptide ABC transporter periplasmic binding protein YejA	GO-TERMS, PRODUCT, GENE-NAME
DR788_RS04030	G7147	DR788_RS04030	mepS	bifunctional murein DD-endopeptidase/murein LD-carboxypeptidase	peptidoglycan DD-endopeptidase/peptidoglycan LD-carboxypeptidase	GO-TERMS, REACTIONS, PRODUCT-SYNONYMS, GENE-SYNONYMS, PRODUCT, GENE-NAME
DR788_RS04035	G7146	DR788_RS04035	lpxT	phosphatase PAP2 family protein	Kdo2-lipid A phosphotransferase	GO-TERMS, REACTIONS, PRODUCT-SYNONYMS, GENE-SYNONYMS, PRODUCT, GENE-NAME
DR788_RS04040	EG12104	DR788_RS04040	yeiR	GTP-binding protein	zinc-binding GTPase YeiR	GO-TERMS, REACTIONS, PRODUCT-SYNONYMS, PRODUCT, GENE-NAME
DR788_RS04060	EG12034			sugar efflux transporter SetB	sugar exporter SetB	GO-TERMS, REACTIONS, PRODUCT-SYNONYMS, GENE-SYNONYMS, PRODUCT
DR788_RS04065	G7990	DR788_RS04065	fruB	fused PTS fructose transporter subunit IIA/HPr protein	fructose-specific PTS multiphosphoryl transfer protein FruB	CPLX-RXNS, GO-TERMS, COMPLEXES, PRODUCT-SYNONYMS, GENE-SYNONYMS, PRODUCT, GENE-NAME
DR788_RS04070	EG10337	DR788_RS04070	fruK			GO-TERMS, PRODUCT-SYNONYMS, GENE-SYNONYMS, GENE-NAME
DR788_RS04075	EG10336	DR788_RS04075	fruA	PTS fructose transporter subunit IIBC	fructose-specific PTS multiphosphoryl transfer protein FruA	GO-TERMS, PRODUCT-SYNONYMS, GENE-SYNONYMS, PRODUCT, GENE-NAME
DR788_RS04085	EG12033	DR788_RS04085	psuG			GO-TERMS, PRODUCT-SYNONYMS, GENE-SYNONYMS, GENE-NAME
DR788_RS04095	EG12031			transcriptional regulator YeiL	putative DNA-binding transcriptional regulator YeiL	GO-TERMS, PRODUCT-SYNONYMS, PRODUCT
DR788_RS04100	EG12030	DR788_RS04100	rihB	ribosylpyrimidine nucleosidase	pyrimidine-specific ribonucleoside hydrolase RihB	GO-TERMS, REACTIONS, PRODUCT-SYNONYMS, GENE-SYNONYMS, PRODUCT, GENE-NAME
DR788_RS04115	EG10651	DR788_RS04115	nfo	deoxyribonuclease IV	endonuclease IV	GO-TERMS, REACTIONS, PRODUCT-SYNONYMS, PRODUCT, GENE-NAME
DR788_RS04125	EG12105	DR788_RS04125	yeiE	LysR family transcriptional regulator	LysR-type transcriptional regulator YeiE	GO-TERMS, PRODUCT-SYNONYMS, PRODUCT, GENE-NAME
DR788_RS04130	EG11337	DR788_RS04130	lysP	amino acid permease	lysine:H+ symporter	GO-TERMS, REACTIONS, PRODUCT-SYNONYMS, GENE-SYNONYMS, PRODUCT, GENE-NAME
DR788_RS04140	EG10155			catecholate siderophore receptor CirA	iron-catecholate outer membrane transporter CirA	GO-TERMS, COMPLEXES, PRODUCT-SYNONYMS, GENE-SYNONYMS, PRODUCT
DR788_RS04145	EG12026	DR788_RS04145	yeiG	S-formylglutathione hydrolase YeiG	S-formylglutathione hydrolase / S-lactoylglutathione hydrolase	GO-TERMS, REACTIONS, PRODUCT-SYNONYMS, PRODUCT, GENE-NAME
DR788_RS04150	EG11375			GTP cyclohydrolase I FolE	GTP cyclohydrolase 1	GO-TERMS, REACTIONS, PRODUCT-SYNONYMS, PRODUCT
DR788_RS04160	EG10365			HTH-type transcriptional regulator GalS	DNA-binding transcriptional dual regulator GalS	GO-TERMS, PRODUCT-SYNONYMS, GENE-SYNONYMS, PRODUCT
DR788_RS04165	EG10593			galactose/glucose ABC transporter substrate-binding protein MglB	D-galactose/methyl-galactoside ABC transporter periplasmic binding protein	CPLX-RXNS, GO-TERMS, COMPLEXES, REACTIONS, PRODUCT-SYNONYMS, PRODUCT
DR788_RS04170	EG10592			galactose/methyl galactoside ABC transporter ATP-binding protein MglA	D-galactose/methyl-galactoside ABC transporter ATP binding subunit	GO-TERMS, COMPLEXES, PRODUCT-SYNONYMS, GENE-SYNONYMS, PRODUCT
DR788_RS04175	EG10594			galactose/methyl galactoside ABC transporter permease MglC	D-galactose/methyl-galactoside ABC transporter membrane subunit	GO-TERMS, PRODUCT-SYNONYMS, GENE-SYNONYMS, PRODUCT
DR788_RS04180	EG11289					CPLX-RXNS, GO-TERMS, COMPLEXES, REACTIONS, PRODUCT-SYNONYMS, GENE-SYNONYMS
DR788_RS04185	G7145	DR788_RS04185	preT			GO-TERMS, PRODUCT-SYNONYMS, GENE-SYNONYMS, GENE-NAME
DR788_RS04200	EG10137	DR788_RS04200	cdd	cytidine deaminase	cytidine/deoxycytidine deaminase	GO-TERMS, REACTIONS, PRODUCT-SYNONYMS, PRODUCT, GENE-NAME
DR788_RS04245	EG12022			tRNA dihydrouridine(16) synthase DusC	tRNA-dihydrouridine16 synthase	GO-TERMS, REACTIONS, PRODUCT-SYNONYMS, GENE-SYNONYMS, PRODUCT
DR788_RS04265	EG12017	DR788_RS04265	yohD	DedA family protein	DedA family protein YohD	GO-TERMS, PRODUCT-SYNONYMS, PRODUCT, GENE-NAME
DR788_RS04275	EG12015	DR788_RS04275	pbpG	D-alanyl-D-alanine endopeptidase	peptidoglycan DD-endopeptidase PbpG	GO-TERMS, REACTIONS, PRODUCT-SYNONYMS, GENE-SYNONYMS, PRODUCT, GENE-NAME
DR788_RS04280	EG10231	DR788_RS04280	dld	D-lactate dehydrogenase	quinone-dependent D-lactate dehydrogenase	GO-TERMS, REACTIONS, PRODUCT-SYNONYMS, GENE-SYNONYMS, PRODUCT, GENE-NAME
DR788_RS04285	EG12013			beta-glucosidase BglX	beta-D-glucoside glucohydrolase, periplasmic	GO-TERMS, REACTIONS, PRODUCT-SYNONYMS, GENE-SYNONYMS, PRODUCT
DR788_RS04290	EG12012	DR788_RS04290	osmF	ABC transporter substrate-binding protein	glycine betaine ABC transporter periplasmic binding protein OsmF	CPLX-RXNS, GO-TERMS, COMPLEXES, PRODUCT-SYNONYMS, GENE-SYNONYMS, PRODUCT, GENE-NAME
DR788_RS04295	EG12011	DR788_RS04295	yehY	ABC transporter permease	glycine betaine ABC transporter membrane subunit YehY	GO-TERMS, PRODUCT-SYNONYMS, PRODUCT, GENE-NAME
DR788_RS04300	EG12010	DR788_RS04300	yehX	ABC transporter ATP-binding protein	glycine betaine ABC transporter ATP binding subunit YehX	GO-TERMS, PRODUCT-SYNONYMS, PRODUCT, GENE-NAME
DR788_RS04305	EG12009	DR788_RS04305	yehW	ABC transporter permease	glycine betaine ABC transporter membrane subunit YehW	GO-TERMS, PRODUCT-SYNONYMS, PRODUCT, GENE-NAME
DR788_RS04315	EG12008			HTH-type transcriptional regulator MlrA	DNA-binding transcriptional activator MlrA	GO-TERMS, PRODUCT-SYNONYMS, GENE-SYNONYMS, PRODUCT
DR788_RS04490	G6303	DR788_RS04490	ybcN	DNA base-flipping protein YbcN	DLP12 prophage; DNA base-flipping protein	GO-TERMS, PRODUCT-SYNONYMS, PRODUCT, GENE-NAME
DR788_RS04505	G6306	DR788_RS04505	rusA	crossover junction endodeoxyribonuclease RusA	DLP12 prophage; crossover junction endodeoxyribonuclease RusA	GO-TERMS, PRODUCT-SYNONYMS, GENE-SYNONYMS, PRODUCT, GENE-NAME
DR788_RS04710	EG12007	DR788_RS04710	btsS	sensor histidine kinase	high-affinity pyruvate receptor	GO-TERMS, REACTIONS, PRODUCT-SYNONYMS, GENE-SYNONYMS, PRODUCT, GENE-NAME
DR788_RS04715	EG12006	yehT	btsR	two-component system response regulator YehT	DNA-binding transcriptional dual regulator BtsR	GO-TERMS, PRODUCT-SYNONYMS, GENE-SYNONYMS, PRODUCT, GENE-NAME
DR788_RS04780	EG10586	DR788_RS04780	metG			GO-TERMS, REACTIONS, PRODUCT-SYNONYMS, PRODUCT, GENE-NAME
DR788_RS04795	EG11990	DR788_RS04795	yehD	hypothetical protein	putative fimbrial protein YehD	GO-TERMS, PRODUCT-SYNONYMS, PRODUCT, GENE-NAME
DR788_RS04800	EG11989	DR788_RS04800	yehC	fimbrial assembly chaperone protein StcB	putative fimbrial chaperone YehC	PRODUCT-SYNONYMS, PRODUCT, GENE-NAME
DR788_RS04805	EG11988	DR788_RS04805	yehB	fimbrial biogenesis outer membrane usher protein	putative fimbrial usher protein YehB	GO-TERMS, PRODUCT-SYNONYMS, PRODUCT, GENE-NAME
DR788_RS04810	EG11987	DR788_RS04810	yehA	fimbrial protein	putative fimbrial adhesin YehA	GO-TERMS, PRODUCT-SYNONYMS, PRODUCT, GENE-NAME
DR788_RS04815	G7139	DR788_RS04815	rcnB	Ni(II)/Co(II) efflux transporter accessory subunit RcnB	periplasmic protein involved in nickel/cobalt export	GO-TERMS, REACTIONS, PRODUCT-SYNONYMS, GENE-SYNONYMS, PRODUCT, GENE-NAME
DR788_RS04820	G7138	DR788_RS04820	rcnA	nickel/cobalt efflux protein RcnA	Ni2+/Co2+ exporter	GO-TERMS, REACTIONS, PRODUCT-SYNONYMS, GENE-SYNONYMS, PRODUCT, GENE-NAME
DR788_RS04825	G7137			Ni(II)/Co(II)-binding transcriptional repressor RcnR	DNA-binding transcriptional repressor RcnR	GO-TERMS, PRODUCT-SYNONYMS, GENE-SYNONYMS, PRODUCT
DR788_RS04850	M007	DR788_RS04850	thiM			GO-TERMS, REACTIONS, PRODUCT-SYNONYMS, GENE-NAME
DR788_RS04855	G7135					GO-TERMS, REACTIONS, PRODUCT-SYNONYMS, GENE-SYNONYMS
DR788_RS04885	G7129	DR788_RS04885	fbaB	class I fructose-bisphosphate aldolase	fructose-bisphosphate aldolase class I	GO-TERMS, REACTIONS, PRODUCT-SYNONYMS, GENE-SYNONYMS, PRODUCT, GENE-NAME
DR788_RS04890	EG12419	DR788_RS04890	gatY	tagatose bisphosphate family class II aldolase	tagatose-1,6-bisphosphate aldolase 2 subunit GatY	CPLX-RXNS, GO-TERMS, COMPLEXES, PRODUCT-SYNONYMS, GENE-SYNONYMS, PRODUCT, GENE-NAME
DR788_RS04895	G7128			tagatose-bisphosphate aldolase subunit GatZ	tagatose-1,6-bisphosphate aldolase 2 subunit GatZ	REACTIONS, PRODUCT-SYNONYMS, PRODUCT
DR788_RS04915	EG12417	DR788_RS04915	gatD			GO-TERMS, PRODUCT-SYNONYMS, GENE-NAME
DR788_RS04925	G7123					GO-TERMS, REACTIONS, PRODUCT-SYNONYMS
DR788_RS05155	G7118	DR788_RS05155	trhP	U32 family peptidase	tRNA wobble base hydroxylation protein TrhP	GO-TERMS, PRODUCT-SYNONYMS, GENE-SYNONYMS, PRODUCT, GENE-NAME
DR788_RS05165	EG11618			two-component system response regulator BaeR	DNA-binding transcriptional activator BaeR	GO-TERMS, PRODUCT-SYNONYMS, PRODUCT
DR788_RS05170	EG11617			two-component system sensor histidine kinase BaeS	sensor histidine kinase BaeS	GO-TERMS, REACTIONS, PRODUCT-SYNONYMS, PRODUCT
DR788_RS05205	G0-10633	DR788_RS05205	ibsA	type I toxin-antitoxin system Ibs family toxin	toxic peptide IbsA	GO-TERMS, PRODUCT-SYNONYMS, PRODUCT, GENE-NAME
DR788_RS05215	G7111	DR788_RS05215	pphC	protein phosphatase 2C domain-containing protein	protein-serine/threonine phosphatase PphC	GO-TERMS, REACTIONS, PRODUCT-SYNONYMS, GENE-SYNONYMS, PRODUCT, GENE-NAME
DR788_RS05230	EG11222	DR788_RS05230	alkA			GO-TERMS, REACTIONS, PRODUCT-SYNONYMS, GENE-SYNONYMS, GENE-NAME
DR788_RS05240	EG11701	DR788_RS05240	udk	uridine kinase	uridine/cytidine kinase	GO-TERMS, REACTIONS, PRODUCT-SYNONYMS, PRODUCT, GENE-NAME
DR788_RS05245	EG11418	DR788_RS05245	dcd			GO-TERMS, PRODUCT-SYNONYMS, GENE-SYNONYMS, GENE-NAME
DR788_RS05250	EG11361			outer membrane assembly protein AsmA	putative assembly protein AsmA	GO-TERMS, PRODUCT-SYNONYMS, GENE-SYNONYMS, PRODUCT
DR788_RS05270	G7107	DR788_RS05270	wza	polysaccharide export protein	outer membrane polysaccharide export protein Wza	GO-TERMS, COMPLEXES, REACTIONS, PRODUCT-SYNONYMS, PRODUCT, GENE-NAME
DR788_RS05275	G7106	DR788_RS05275	wzb	low molecular weight protein-tyrosine-phosphatase Wzb	protein-tyrosine phosphatase	GO-TERMS, REACTIONS, PRODUCT-SYNONYMS, PRODUCT, GENE-NAME
DR788_RS05280	G7105	DR788_RS05280	wzc	tyrosine-protein kinase Wzc	protein-tyrosine kinase Wzc	GO-TERMS, REACTIONS, PRODUCT-SYNONYMS, PRODUCT, GENE-NAME
DR788_RS05290	G7103					GO-TERMS, REACTIONS, PRODUCT-SYNONYMS
DR788_RS05295	G7102			colanic acid biosynthesis glycosyltransferase WcaC	colanic acid biosynthesis galactosyltransferase WcaC	GO-TERMS, REACTIONS, PRODUCT-SYNONYMS, PRODUCT
DR788_RS05305	G7100			colanic acid biosynthesis glycosyltransferase WcaE	colanic acid biosynthesis fucosyltransferase WcaE	GO-TERMS, REACTIONS, PRODUCT-SYNONYMS, PRODUCT
DR788_RS05310	G7099					GO-TERMS, REACTIONS, PRODUCT-SYNONYMS
DR788_RS05315	EG11787					GO-TERMS, PRODUCT-SYNONYMS, GENE-SYNONYMS
DR788_RS05320	EG11788	DR788_RS05320	fcl	GDP-fucose synthetase	GDP-L-fucose synthase	GO-TERMS, REACTIONS, PRODUCT-SYNONYMS, GENE-SYNONYMS, PRODUCT, GENE-NAME
DR788_RS05325	EG11789	DR788_RS05325	gmm			GO-TERMS, REACTIONS, PRODUCT-SYNONYMS, GENE-SYNONYMS, GENE-NAME
DR788_RS05330	EG11790			colanic acid biosynthesis glycosyltransferase WcaI	colanic acid biosynthesis fucosyltransferase WcaI	GO-TERMS, REACTIONS, PRODUCT-SYNONYMS, GENE-SYNONYMS, PRODUCT
DR788_RS05335	EG10161	DR788_RS05335	cpsB	mannose-1-phosphate guanyltransferase	mannose-1-phosphate guanylyltransferase	GO-TERMS, PRODUCT-SYNONYMS, GENE-SYNONYMS, PRODUCT, GENE-NAME
DR788_RS05340	EG10162	DR788_RS05340	cpsG	phosphomannomutase CpsG	phosphomannomutase	GO-TERMS, REACTIONS, PRODUCT-SYNONYMS, GENE-SYNONYMS, PRODUCT, GENE-NAME
DR788_RS05345	G7098	DR788_RS05345	wcaJ	undecaprenyl-phosphate glucose phosphotransferase	UDP-glucose:undecaprenyl-phosphate glucose-1-phosphate transferase	GO-TERMS, REACTIONS, PRODUCT-SYNONYMS, PRODUCT, GENE-NAME
DR788_RS05350	G7097	DR788_RS05350	wzxC	colanic acid exporter	M-antigen undecaprenyl disphosphate flippase	GO-TERMS, REACTIONS, PRODUCT-SYNONYMS, GENE-SYNONYMS, PRODUCT, GENE-NAME
DR788_RS05360	G7095			colanic acid biosynthesis glycosyltransferase WcaL	putative colanic biosynthesis glycosyl transferase	GO-TERMS, PRODUCT-SYNONYMS, GENE-SYNONYMS, PRODUCT
DR788_RS05410	EG11787					GO-TERMS, PRODUCT-SYNONYMS, GENE-SYNONYMS
DR788_RS05430	EG10162	DR788_RS05430	cpsG	phosphomannomutase CpsG	phosphomannomutase	GO-TERMS, REACTIONS, PRODUCT-SYNONYMS, GENE-SYNONYMS, PRODUCT, GENE-NAME
DR788_RS05445	EG10411	gndA	gnd	NADP-dependent phosphogluconate dehydrogenase	6-phosphogluconate dehydrogenase, decarboxylating	GO-TERMS, PRODUCT-SYNONYMS, PRODUCT, GENE-NAME
DR788_RS05450	G7091	DR788_RS05450	ugd			GO-TERMS, PRODUCT-SYNONYMS, GENE-SYNONYMS, GENE-NAME
DR788_RS05465	EG10451	DR788_RS05465	hisI	bifunctional phosphoribosyl-AMP cyclohydrolase/phosphoribosyl-ATP diphosphatase HisIE	putative bifunctional phosphoribosyl-AMP cyclohydrolase/phosphoribosyl-ATP pyrophosphatase	GO-TERMS, REACTIONS, PRODUCT-SYNONYMS, GENE-SYNONYMS, PRODUCT, GENE-NAME
DR788_RS05470	EG10448					CPLX-RXNS, GO-TERMS, COMPLEXES, PRODUCT-SYNONYMS
DR788_RS05475	EG10444	DR788_RS05475	hisA	1-(5-phosphoribosyl)-5-((5- phosphoribosylamino)methylideneamino)imidazole-4- carboxamide isomerase	1-(5-phosphoribosyl)-5-[(5-phosphoribosylamino)methylideneamino]imidazole-4-carboxamide isomerase	GO-TERMS, REACTIONS, PRODUCT-SYNONYMS, PRODUCT, GENE-NAME
DR788_RS05480	EG10450					GO-TERMS, PRODUCT-SYNONYMS
DR788_RS05485	EG10445			bifunctional histidinol-phosphatase/imidazoleglycerol-phosphate dehydratase HisB	imidazoleglycerol-phosphate dehydratase / histidinol-phosphatase	GO-TERMS, REACTIONS, PRODUCT-SYNONYMS, PRODUCT
DR788_RS05490	EG10446	DR788_RS05490	hisC	histidinol-phosphate transaminase	histidinol-phosphate aminotransferase	GO-TERMS, REACTIONS, PRODUCT-SYNONYMS, PRODUCT, GENE-NAME
DR788_RS05495	EG10447			histidinol dehydrogenase	histidinal/histidinol dehydrogenase	GO-TERMS, REACTIONS, PRODUCT-SYNONYMS, PRODUCT
DR788_RS05500	EG10449	DR788_RS05500	hisG			GO-TERMS, PRODUCT-SYNONYMS, GENE-NAME
DR788_RS05525	EG11896	DR788_RS05525	plaP	APC family permease	putrescine:H+ symporter PlaP	GO-TERMS, REACTIONS, PRODUCT-SYNONYMS, GENE-SYNONYMS, PRODUCT, GENE-NAME
DR788_RS05540	EG10926	DR788_RS05540	sbcB			GO-TERMS, PRODUCT-SYNONYMS, GENE-SYNONYMS, GENE-NAME
DR788_RS05790	G6600			anti-adapter protein IraM	anti-adaptor protein IraM, inhibitor of sigmaS proteolysis	GO-TERMS, PRODUCT-SYNONYMS, GENE-SYNONYMS, PRODUCT
DR788_RS05815	G6310	DR788_RS05815	rrrD	lysozyme	DLP12 prophage; lysozyme	GO-TERMS, PRODUCT-SYNONYMS, GENE-SYNONYMS, PRODUCT, GENE-NAME
DR788_RS06000	EG11893			serine-type D-Ala-D-Ala carboxypeptidase DacD	D-alanyl-D-alanine carboxypeptidase DacD	GO-TERMS, REACTIONS, PRODUCT-SYNONYMS, GENE-SYNONYMS, PRODUCT
DR788_RS06005	EG11892			DNA gyrase inhibitor SbmC	DNA gyrase inhibitor	GO-TERMS, PRODUCT-SYNONYMS, GENE-SYNONYMS, PRODUCT
DR788_RS06045	G7084	DR788_RS06045	cbeA	type IV toxin-antitoxin system toxin CbtA	CP4-44 prophage; cytoskeleton bundling-enhancing antitoxin CbeA	GO-TERMS, PRODUCT-SYNONYMS, GENE-SYNONYMS, PRODUCT, GENE-NAME
DR788_RS06135	EG13238	DR788_RS06135	cobU	bifunctional adenosylcobinamide kinase/adenosylcobinamide-phosphate guanylyltransferase	cobinamide-P guanylyltransferase / cobinamide kinase	GO-TERMS, REACTIONS, PRODUCT-SYNONYMS, PRODUCT, GENE-NAME
DR788_RS06140	EG12150	DR788_RS06140	cobS	adenosylcobinamide-GDP ribazoletransferase	cobalamin 5'-phosphate synthase	GO-TERMS, REACTIONS, PRODUCT-SYNONYMS, PRODUCT, GENE-NAME
DR788_RS06145	EG12151					GO-TERMS, REACTIONS, PRODUCT-SYNONYMS, PRODUCT
DR788_RS06150	G7073	DR788_RS06150	ldtA	L,D-transpeptidase	L,D-transpeptidase LdtA	GO-TERMS, REACTIONS, PRODUCT-SYNONYMS, GENE-SYNONYMS, PRODUCT, GENE-NAME
DR788_RS06160	G7072	DR788_RS06160	nac	nitrogen assimilation transcriptional regulator	DNA-binding transcriptional dual regulator Nac	GO-TERMS, PRODUCT-SYNONYMS, PRODUCT, GENE-NAME
DR788_RS06165	G7071	DR788_RS06165	cbl	HTH-type transcriptional regulator Cbl	DNA-binding transcriptional activator Cbl	GO-TERMS, PRODUCT-SYNONYMS, PRODUCT, GENE-NAME
DR788_RS06175	G7070	DR788_RS06175	yeeO	toxic metabolite efflux MATE transporter YeeO	FMN/FAD exporter	GO-TERMS, REACTIONS, PRODUCT-SYNONYMS, PRODUCT, GENE-NAME
DR788_RS06190	EG10039					GO-TERMS, PRODUCT-SYNONYMS
DR788_RS06195	G7067	DR788_RS06195	shiA	shikimate transporter	shikimate:H+ symporter	GO-TERMS, REACTIONS, PRODUCT-SYNONYMS, GENE-SYNONYMS, PRODUCT, GENE-NAME
DR788_RS06215	G7063			DgsA anti-repressor MtfA	Mlc titration factor	GO-TERMS, REACTIONS, PRODUCT-SYNONYMS, GENE-SYNONYMS, PRODUCT
DR788_RS06545	G7061					GO-TERMS, PRODUCT-SYNONYMS, GENE-SYNONYMS
DR788_RS06550	G7060			protein-methionine-sulfoxide reductase heme-binding subunit MsrQ	protein-L-methionine sulfoxide reductase heme-binding subunit MsrQ	CPLX-RXNS, GO-TERMS, COMPLEXES, PRODUCT-SYNONYMS, GENE-SYNONYMS, PRODUCT
DR788_RS06555	G7059			protein-methionine-sulfoxide reductase catalytic subunit MsrP	protein-L-methionine sulfoxide reductase catalytic subunit MsrP	GO-TERMS, PRODUCT-SYNONYMS, GENE-SYNONYMS, PRODUCT
DR788_RS06560	G7058	DR788_RS06560	hiuH	hydroxyisourate hydrolase	hydroxyisourate hydrolase / transthyretin-related protein	GO-TERMS, REACTIONS, PRODUCT-SYNONYMS, GENE-SYNONYMS, PRODUCT, GENE-NAME
DR788_RS06565	G7057			DNA-binding response regulator HprR	DNA-binding transcriptional dual regulator HprR	GO-TERMS, PRODUCT-SYNONYMS, GENE-SYNONYMS, PRODUCT
DR788_RS06570	G7056	DR788_RS06570	hprS	HAMP domain-containing protein	sensor histidine kinase HprS	GO-TERMS, REACTIONS, PRODUCT-SYNONYMS, GENE-SYNONYMS, PRODUCT, GENE-NAME
DR788_RS06575	G7055			protein deglycase HchA	protein/nucleic acid deglycase 1	GO-TERMS, REACTIONS, PRODUCT-SYNONYMS, GENE-SYNONYMS, PRODUCT
DR788_RS06600	EG10211	DR788_RS06600	dcm	DNA cytosine methyltransferase	DNA-cytosine methyltransferase	GO-TERMS, REACTIONS, PRODUCT-SYNONYMS, GENE-SYNONYMS, PRODUCT, GENE-NAME
DR788_RS06605	EG11068	DR788_RS06605	vsr	very short patch repair endonuclease	DNA mismatch endonuclease Vsr	GO-TERMS, PRODUCT-SYNONYMS, PRODUCT, GENE-NAME
DR788_RS06625	G7049	yedQ	dgcQ	cellulose biosynthesis regulator YedQ	putative diguanylate cyclase DgcQ	GO-TERMS, PRODUCT-SYNONYMS, GENE-SYNONYMS, PRODUCT, GENE-NAME
DR788_RS06635	G7046	DR788_RS06635	yodD	stress-induced protein YodD	stress-induced protein	GO-TERMS, PRODUCT-SYNONYMS, PRODUCT, GENE-NAME
DR788_RS06650	EG10820			transcriptional regulator RcsA	DNA-binding transcriptional activator RcsA	GO-TERMS, PRODUCT-SYNONYMS, GENE-SYNONYMS, PRODUCT
DR788_RS06655	EG11977			flagellar type III secretion system protein FliR	flagellar biosynthesis protein FliR	GO-TERMS, PRODUCT-SYNONYMS, GENE-SYNONYMS, PRODUCT
DR788_RS06660	EG11976	DR788_RS06660	fliQ			GO-TERMS, PRODUCT-SYNONYMS, GENE-SYNONYMS, GENE-NAME
DR788_RS06665	EG11975	DR788_RS06665	fliP			GO-TERMS, PRODUCT-SYNONYMS, GENE-SYNONYMS, GENE-NAME
DR788_RS06670	EG11224			flagellar type III secretion system protein FliO	flagellar biosynthesis protein FliO	GO-TERMS, PRODUCT-SYNONYMS, GENE-SYNONYMS, PRODUCT
DR788_RS06675	EG10324					GO-TERMS, COMPLEXES, PRODUCT-SYNONYMS, GENE-SYNONYMS
DR788_RS06680	EG10323					GO-TERMS, PRODUCT-SYNONYMS, GENE-SYNONYMS
DR788_RS06685	EG10322			flagellar basal body-associated protein FliL	flagellar protein FliL	GO-TERMS, PRODUCT-SYNONYMS, GENE-SYNONYMS, PRODUCT
DR788_RS06690	G379			flagellar hook length control protein FliK	flagellar hook-length control protein	GO-TERMS, PRODUCT-SYNONYMS, GENE-SYNONYMS, PRODUCT
DR788_RS06695	G378			flagella biosynthesis chaperone FliJ	flagellar biosynthesis protein FliJ	GO-TERMS, PRODUCT-SYNONYMS, GENE-SYNONYMS, PRODUCT
DR788_RS06700	G377					GO-TERMS, REACTIONS, PRODUCT-SYNONYMS, GENE-SYNONYMS
DR788_RS06705	EG11656			flagellar assembly protein FliH	flagellar biosynthesis protein FliH	GO-TERMS, PRODUCT-SYNONYMS, GENE-SYNONYMS, PRODUCT
DR788_RS06710	EG11654					GO-TERMS, PRODUCT-SYNONYMS, GENE-SYNONYMS
DR788_RS06715	EG11347			flagellar basal body M-ring protein FliF	flagellar basal-body MS-ring and collar protein	GO-TERMS, PRODUCT-SYNONYMS, GENE-SYNONYMS, PRODUCT
DR788_RS06755	EG11662	DR788_RS06755	yedK	DUF159 family protein	genome maintenance protein	GO-TERMS, REACTIONS, PRODUCT-SYNONYMS, GENE-SYNONYMS, PRODUCT, GENE-NAME
DR788_RS06775	EG11387	DR788_RS06775	amyA			GO-TERMS, REACTIONS, PRODUCT-SYNONYMS, GENE-SYNONYMS, PRODUCT, GENE-NAME
DR788_RS06780	EG11389			flagella biosynthesis regulatory protein FliT	flagellar biosynthesis protein FliT	GO-TERMS, PRODUCT-SYNONYMS, PRODUCT
DR788_RS06785	EG11388			flagellar export chaperone FliS	flagellar biosynthesis protein FliS	GO-TERMS, PRODUCT-SYNONYMS, PRODUCT
DR788_RS06790	EG10841			flagellar filament capping protein FliD	flagellar filament capping protein	GO-TERMS, PRODUCT-SYNONYMS, GENE-SYNONYMS, PRODUCT
DR788_RS06805	EG11356			flagella biosynthesis regulatory protein FliZ	DNA-binding transcriptional regulator FliZ	GO-TERMS, PRODUCT-SYNONYMS, GENE-SYNONYMS, PRODUCT
DR788_RS06810	G7039	DR788_RS06810	tcyJ	cystine ABC transporter substrate-binding protein	cystine ABC transporter periplasmic binding protein	CPLX-RXNS, GO-TERMS, COMPLEXES, PRODUCT-SYNONYMS, GENE-SYNONYMS, PRODUCT, GENE-NAME
DR788_RS06815	G7038	DR788_RS06815	dcyD			GO-TERMS, REACTIONS, PRODUCT-SYNONYMS, GENE-SYNONYMS, GENE-NAME
DR788_RS06820	G7037	DR788_RS06820	tcyL	cystine ABC transporter permease	cystine ABC transporter membrane subunit	GO-TERMS, PRODUCT-SYNONYMS, GENE-SYNONYMS, PRODUCT, GENE-NAME
DR788_RS06825	EG12347	yecC	tcyN	L-cystine ABC transporter ATP-binding protein YecC	cystine ABC transporter ATP binding subunit	GO-TERMS, REACTIONS, PRODUCT-SYNONYMS, GENE-SYNONYMS, PRODUCT, GENE-NAME
DR788_RS06830	EG10935			transcriptional regulator SdiA	DNA-binding transcriptional dual regulator SdiA	GO-TERMS, PRODUCT-SYNONYMS, PRODUCT
DR788_RS06850	EG11140			two-component system response regulator UvrY	DNA-binding transcriptional activator UvrY	GO-TERMS, PRODUCT-SYNONYMS, GENE-SYNONYMS, PRODUCT
DR788_RS06855	EG11063			excinuclease ABC subunit UvrC	excision nuclease subunit C	GO-TERMS, REACTIONS, PRODUCT-SYNONYMS, PRODUCT
DR788_RS06860	EG10706	DR788_RS06860	pgsA			GO-TERMS, REACTIONS, PRODUCT-SYNONYMS, PRODUCT, GENE-NAME
DR788_RS07070	EG10921	DR788_RS07070	ftnA	non-heme ferritin	ferritin iron storage protein	GO-TERMS, REACTIONS, PRODUCT-SYNONYMS, GENE-SYNONYMS, PRODUCT, GENE-NAME
DR788_RS07095	EG10057	DR788_RS07095	araF	arabinose ABC transporter substrate-binding protein	arabinose ABC transporter periplasmic binding protein	CPLX-RXNS, GO-TERMS, COMPLEXES, REACTIONS, PRODUCT, GENE-NAME
DR788_RS07100	EG10058	DR788_RS07100	araG	L-arabinose ABC transporter ATP-binding protein AraG	arabinose ABC transporter ATP binding subunit	GO-TERMS, COMPLEXES, PRODUCT, GENE-NAME
DR788_RS07105	EG10059			L-arabinose ABC transporter permease AraH	arabinose ABC transporter membrane subunit	GO-TERMS, PRODUCT-SYNONYMS, GENE-SYNONYMS, PRODUCT
DR788_RS07110	EG11752	DR788_RS07110	otsB	trehalose-phosphatase	trehalose-6-phosphate phosphatase	GO-TERMS, REACTIONS, PRODUCT-SYNONYMS, GENE-SYNONYMS, PRODUCT, GENE-NAME
DR788_RS07115	EG11751	DR788_RS07115	otsA	alpha,alpha-trehalose-phosphate synthase	trehalose-6-phosphate synthase	GO-TERMS, REACTIONS, PRODUCT-SYNONYMS, PRODUCT, GENE-NAME
DR788_RS07120	G7031			universal stress protein UspC	universal stress protein C	GO-TERMS, PRODUCT-SYNONYMS, GENE-SYNONYMS, PRODUCT
DR788_RS07125	EG10320			flagellar transcriptional regulator FlhD	DNA-binding transcriptional dual regulator FlhD	GO-TERMS, COMPLEXES, PRODUCT-SYNONYMS, GENE-SYNONYMS, PRODUCT
DR788_RS07130	EG10319			flagellar transcriptional regulator FlhC	DNA-binding transcriptional dual regulator FlhC	GO-TERMS, PRODUCT-SYNONYMS, GENE-SYNONYMS, PRODUCT
DR788_RS07135	EG10601			flagellar motor stator protein MotA	motility protein A	GO-TERMS, PRODUCT-SYNONYMS, GENE-SYNONYMS, PRODUCT
DR788_RS07140	EG10602			motility protein MotB	motility protein B	GO-TERMS, PRODUCT-SYNONYMS, GENE-SYNONYMS, PRODUCT
DR788_RS07145	EG10146					GO-TERMS, COMPLEXES, PRODUCT-SYNONYMS
DR788_RS07150	EG10149					GO-TERMS, COMPLEXES, PRODUCT-SYNONYMS
DR788_RS07155	EG10988	DR788_RS07155	tar	methyl-accepting chemotaxis protein II	methyl-accepting chemotaxis protein Tar	GO-TERMS, PRODUCT-SYNONYMS, GENE-SYNONYMS, PRODUCT, GENE-NAME
DR788_RS07160	EG10987	DR788_RS07160	tap	methyl-accepting chemotaxis protein IV	methyl-accepting chemotaxis protein Tap	GO-TERMS, PRODUCT-SYNONYMS, PRODUCT, GENE-NAME
DR788_RS07165	EG10148			protein-glutamate O-methyltransferase CheR	chemotaxis protein methyltransferase	GO-TERMS, REACTIONS, PRODUCT-SYNONYMS, GENE-SYNONYMS, PRODUCT
DR788_RS07170	EG10147	DR788_RS07170	cheB	chemotaxis response regulator protein-glutamate methylesterase	protein-glutamate methylesterase/protein glutamine deamidase	GO-TERMS, REACTIONS, PRODUCT-SYNONYMS, PRODUCT, GENE-NAME
DR788_RS07180	EG10151			protein phosphatase CheZ	chemotaxis protein CheZ	GO-TERMS, REACTIONS, PRODUCT-SYNONYMS, PRODUCT
DR788_RS07185	G7028			flagellar type III secretion system protein FlhB	flagellar biosynthesis protein FlhB	GO-TERMS, COMPLEXES, PRODUCT-SYNONYMS, GENE-SYNONYMS, PRODUCT
DR788_RS07190	G370					GO-TERMS, PRODUCT-SYNONYMS, GENE-SYNONYMS
DR788_RS07195	G7027	DR788_RS07195	flhE			GO-TERMS, PRODUCT-SYNONYMS, GENE-NAME
DR788_RS07205	EG10071	DR788_RS07205	argS			GO-TERMS, REACTIONS, PRODUCT-SYNONYMS, GENE-SYNONYMS, PRODUCT, GENE-NAME
DR788_RS07225	G7022	DR788_RS07225	torZ	Trimethylamine-N-oxide reductase 2	trimethylamine N-oxide reductase 2	GO-TERMS, REACTIONS, PRODUCT-SYNONYMS, GENE-SYNONYMS, PRODUCT, GENE-NAME
DR788_RS07230	G7021			tRNA 5-methoxyuridine(34)/uridine 5-oxyacetic acid(34) synthase CmoB	tRNA U34 carboxymethyltransferase	GO-TERMS, REACTIONS, PRODUCT-SYNONYMS, GENE-SYNONYMS, PRODUCT
DR788_RS07235	G7020			carboxy-S-adenosyl-L-methionine synthase CmoA	carboxy-S-adenosyl-L-methionine synthase	GO-TERMS, REACTIONS, PRODUCT-SYNONYMS, GENE-SYNONYMS, PRODUCT
DR788_RS07255	EG10097					GO-TERMS, REACTIONS, PRODUCT-SYNONYMS, GENE-SYNONYMS, PRODUCT
DR788_RS07260	EG11138	DR788_RS07260	nudB			GO-TERMS, REACTIONS, PRODUCT-SYNONYMS, GENE-SYNONYMS, GENE-NAME
DR788_RS07270	EG10925					CPLX-RXNS, GO-TERMS, COMPLEXES, PRODUCT-SYNONYMS
DR788_RS07285	RUVA			Holliday junction branch migration protein RuvA	Holliday junction branch migration complex subunit RuvA	GO-TERMS, PRODUCT-SYNONYMS, PRODUCT
DR788_RS07290	RUVB			Holliday junction branch migration DNA helicase RuvB	Holliday junction branch migration complex subunit RuvB	GO-TERMS, PRODUCT-SYNONYMS, PRODUCT
DR788_RS07295	EG12368			zinc ABC transporter permease subunit ZnuB	Zn2+ ABC transporter membrane subunit	CPLX-RXNS, GO-TERMS, COMPLEXES, PRODUCT-SYNONYMS, GENE-SYNONYMS, PRODUCT
DR788_RS07300	G7018			zinc ABC transporter ATP-binding protein ZnuC	Zn2+ ABC transporter ATP binding subunit	GO-TERMS, PRODUCT-SYNONYMS, GENE-SYNONYMS, PRODUCT
DR788_RS07305	G7017			zinc ABC transporter substrate-binding protein ZnuA	Zn2+ ABC transporter periplasmic binding protein	GO-TERMS, PRODUCT-SYNONYMS, GENE-SYNONYMS, PRODUCT
DR788_RS07310	EG10013			murein DD-endopeptidase MepM	peptidoglycan DD-endopeptidase MepM	GO-TERMS, REACTIONS, PRODUCT-SYNONYMS, GENE-SYNONYMS, PRODUCT
DR788_RS07315	EG10614	msbB	lpxM	lauroyl-Kdo(2)-lipid IV(A) myristoyltransferase	Lipid A biosynthesis myristoyltransferase	GO-TERMS, REACTIONS, PRODUCT-SYNONYMS, GENE-SYNONYMS, PRODUCT, GENE-NAME
DR788_RS07320	EG10803	pyk	pykA	pyruvate kinase	pyruvate kinase II	GO-TERMS, REACTIONS, PRODUCT-SYNONYMS, PRODUCT, GENE-NAME
DR788_RS07325	EG12860	DR788_RS07325	yebK	MurR/RpiR family transcriptional regulator	DNA-binding transcriptional repressor YebK	GO-TERMS, PRODUCT-SYNONYMS, GENE-SYNONYMS, PRODUCT, GENE-NAME
DR788_RS07330	EG11221			glucose-6-phosphate dehydrogenase	NADP+-dependent glucose-6-phosphate dehydrogenase	GO-TERMS, REACTIONS, PRODUCT-SYNONYMS, PRODUCT
DR788_RS07335	EG10257					GO-TERMS, PRODUCT-SYNONYMS, PRODUCT
DR788_RS07340	EG10256	DR788_RS07340	eda			GO-TERMS, REACTIONS, PRODUCT-SYNONYMS, GENE-SYNONYMS, GENE-NAME
DR788_RS07345	EG11809	DR788_RS07345	purT	formate-dependent phosphoribosylglycinamide formyltransferase	phosphoribosylglycinamide formyltransferase 2	GO-TERMS, REACTIONS, PRODUCT-SYNONYMS, PRODUCT, GENE-NAME
DR788_RS07350	EG11808	DR788_RS07350	yebG			GO-TERMS, PRODUCT-SYNONYMS, GENE-NAME
DR788_RS07365	EG11004	DR788_RS07365	ptrB			GO-TERMS, REACTIONS, PRODUCT-SYNONYMS, GENE-SYNONYMS, GENE-NAME
DR788_RS07370	G7016	DR788_RS07370	exoX	exodeoxyribonuclease X	exonuclease X	GO-TERMS, PRODUCT-SYNONYMS, GENE-SYNONYMS, PRODUCT, GENE-NAME
DR788_RS07400	G7011	DR788_RS07400	pphA	protein-serine/threonine phosphatase	phosphoprotein phosphatase 1	GO-TERMS, REACTIONS, PRODUCT-SYNONYMS, GENE-SYNONYMS, PRODUCT, GENE-NAME
DR788_RS07415	G7008			16S rRNA (cytosine(1407)-C(5))-methyltransferase RsmF	16S rRNA m5C1407 methyltransferase	GO-TERMS, REACTIONS, PRODUCT-SYNONYMS, GENE-SYNONYMS, PRODUCT
DR788_RS07420	G7007	DR788_RS07420	letB	PqiB family protein	lipophilic envelope spanning tunnel	GO-TERMS, PRODUCT-SYNONYMS, GENE-SYNONYMS, PRODUCT, GENE-NAME
DR788_RS07430	G7005	DR788_RS07430	msrC	GAF domain-containing protein	free methionine-(R)-sulfoxide reductase	GO-TERMS, REACTIONS, PRODUCT-SYNONYMS, GENE-SYNONYMS, PRODUCT, GENE-NAME
DR788_RS07435	EG12866					GO-TERMS, PRODUCT-SYNONYMS, GENE-SYNONYMS
DR788_RS07440	EG10760	DR788_RS07440	prc	carboxy terminal-processing peptidase	tail-specific protease	GO-TERMS, REACTIONS, PRODUCT-SYNONYMS, GENE-SYNONYMS, PRODUCT, GENE-NAME
DR788_RS07445	EG10462					GO-TERMS, PRODUCT-SYNONYMS
DR788_RS07455	G7003			DNA-binding transcriptional regulator KdgR	DNA-binding transcriptional repressor KdgR	GO-TERMS, PRODUCT-SYNONYMS, GENE-SYNONYMS, PRODUCT
DR788_RS07465	G7002			PhoP/PhoQ regulator MgrB	PhoQ kinase inhibitor	GO-TERMS, PRODUCT-SYNONYMS, GENE-SYNONYMS, PRODUCT
DR788_RS07475	G7000	DR788_RS07475	yobF	DUF2627 domain-containing protein	DUF2527 domain-containing protein YobF	GO-TERMS, PRODUCT-SYNONYMS, PRODUCT, GENE-NAME
DR788_RS07480	EG12204			cold shock-like protein CspC	stress protein, member of the CspA family	GO-TERMS, PRODUCT-SYNONYMS, GENE-SYNONYMS, PRODUCT
DR788_RS07485	EG12207	DR788_RS07485	rlmA	23S rRNA (guanine(745)-N(1))-methyltransferase	23S rRNA m1G745 methyltransferase	GO-TERMS, REACTIONS, PRODUCT-SYNONYMS, GENE-SYNONYMS, PRODUCT, GENE-NAME
DR788_RS07490	G6999			manganese efflux pump MntP	Mn2+ exporter	GO-TERMS, REACTIONS, PRODUCT-SYNONYMS, GENE-SYNONYMS, PRODUCT
DR788_RS07500	EG10569	DR788_RS07500	manZ	PTS mannose transporter subunit IID	mannose-specific PTS enzyme IID component	CPLX-RXNS, GO-TERMS, COMPLEXES, PRODUCT-SYNONYMS, GENE-SYNONYMS, PRODUCT, GENE-NAME
DR788_RS07505	EG10568	DR788_RS07505	manY	PTS mannose/fructose/sorbose transporter subunit IIC	mannose-specific PTS enzyme IIC component	GO-TERMS, REACTIONS, PRODUCT-SYNONYMS, GENE-SYNONYMS, PRODUCT, GENE-NAME
DR788_RS07510	EG10567	DR788_RS07510	manX	PTS mannose transporter subunit IIAB	mannose-specific PTS enzyme IIAB component	GO-TERMS, PRODUCT-SYNONYMS, GENE-SYNONYMS, PRODUCT, GENE-NAME
DR788_RS07525	EG10930	DR788_RS07525	sdaA	L-serine ammonia-lyase	L-serine deaminase I	GO-TERMS, REACTIONS, PRODUCT-SYNONYMS, PRODUCT, GENE-NAME
DR788_RS07530	EG12693	DR788_RS07530	nudL	CoA pyrophosphatase	putative NUDIX hydrolase with low 3-phosphohydroxypyruvate phosphatase activity	GO-TERMS, REACTIONS, PRODUCT-SYNONYMS, GENE-SYNONYMS, PRODUCT, GENE-NAME
DR788_RS07535	EG10683			aminodeoxychorismate synthase component 1	aminodeoxychorismate synthase subunit 1	GO-TERMS, REACTIONS, PRODUCT-SYNONYMS, PRODUCT
DR788_RS07550	G6993	DR788_RS07550	yoaB	RidA family protein	RutC family protein YoaB	GO-TERMS, PRODUCT-SYNONYMS, PRODUCT, GENE-NAME
DR788_RS07555	G6992	DR788_RS07555	yoaA	ATP-dependent DNA helicase	putative ATP-dependent 5' to 3' DNA helicase	GO-TERMS, PRODUCT-SYNONYMS, PRODUCT, GENE-NAME
DR788_RS07560	G6991			tRNA (adenosine(37)-N6)-threonylcarbamoyltransferase complex dimerization subunit type 1 TsaB	N6-L-threonylcarbamoyladenine synthase, TsaB subunit	GO-TERMS, REACTIONS, PRODUCT-SYNONYMS, GENE-SYNONYMS, PRODUCT
DR788_RS07570	EG11530			long-chain-fatty-acid--CoA ligase FadD	long-chain-fatty-acid--CoA ligase	GO-TERMS, REACTIONS, PRODUCT-SYNONYMS, GENE-SYNONYMS, PRODUCT
DR788_RS07575	EG10858	DR788_RS07575	rnd	ribonuclease D	RNase D	GO-TERMS, REACTIONS, PRODUCT-SYNONYMS, PRODUCT, GENE-NAME
DR788_RS07580	G6989	DR788_RS07580	yeaX			CPLX-RXNS, PRODUCT-SYNONYMS, GENE-NAME
DR788_RS07585	G6988	DR788_RS07585	yeaW			GO-TERMS, PRODUCT-SYNONYMS, GENE-NAME
DR788_RS07595	G6986	DR788_RS07595	dmlA	multifunctional D-malate/3-isopropylmalate/tartarate dehydrogenase	D-malate/3-isopropylmalate dehydrogenase (decarboxylating)	GO-TERMS, REACTIONS, PRODUCT-SYNONYMS, GENE-SYNONYMS, PRODUCT, GENE-NAME
DR788_RS07600	G6985	DR788_RS07600	dmlR	LysR family transcriptional regulator	DNA-binding transcriptional regulator DmlR	GO-TERMS, PRODUCT-SYNONYMS, GENE-SYNONYMS, PRODUCT, GENE-NAME
DR788_RS07605	G6984			leucine efflux protein LeuE	leucine exporter	GO-TERMS, REACTIONS, PRODUCT-SYNONYMS, GENE-SYNONYMS, PRODUCT
DR788_RS07635	G6980	DR788_RS07635	dgcP			GO-TERMS, REACTIONS, PRODUCT-SYNONYMS, GENE-SYNONYMS, GENE-NAME
DR788_RS07650	G6977	DR788_RS07650	nimT	2-nitroimidazole transporter	2-nitroimidazole exporter	GO-TERMS, REACTIONS, PRODUCT-SYNONYMS, GENE-SYNONYMS, PRODUCT, GENE-NAME
DR788_RS07655	G6976	DR788_RS07655	nimR	AraC family transcriptional regulator	DNA-binding transcriptional repressor NimR	GO-TERMS, PRODUCT-SYNONYMS, GENE-SYNONYMS, PRODUCT, GENE-NAME
DR788_RS07670	G6973	DR788_RS07670	yeaK	YbaK/prolyl-tRNA synthetase associated domain-containing protein	mischarged aminoacyl-tRNA deacylase	GO-TERMS, PRODUCT-SYNONYMS, PRODUCT, GENE-NAME
DR788_RS07690	G6969	DR788_RS07690	yeaG	PrkA family serine protein kinase	protein kinase YeaG	GO-TERMS, REACTIONS, PRODUCT-SYNONYMS, PRODUCT, GENE-NAME
DR788_RS07695	G6968	DR788_RS07695	mipA	MipA/OmpV family protein	MltA-interacting protein	GO-TERMS, PRODUCT-SYNONYMS, GENE-SYNONYMS, PRODUCT, GENE-NAME
DR788_RS07700	G6967	DR788_RS07700	yeaE	aldo/keto reductase	methylglyoxal reductase YeaE	GO-TERMS, REACTIONS, PRODUCT-SYNONYMS, PRODUCT, GENE-NAME
DR788_RS07710	EG10367	DR788_RS07710	gapA	glyceraldehyde-3-phosphate dehydrogenase	glyceraldehyde-3-phosphate dehydrogenase A	GO-TERMS, REACTIONS, PRODUCT-SYNONYMS, GENE-SYNONYMS, PRODUCT, GENE-NAME
DR788_RS07715	EG12394			peptide-methionine (R)-S-oxide reductase	methionine sulfoxide reductase B	GO-TERMS, REACTIONS, PRODUCT-SYNONYMS, GENE-SYNONYMS, PRODUCT
DR788_RS07740	G6960	DR788_RS07740	ydjI	ketose-bisphosphate aldolase	L-glycero-L-galacto-octuluronate-1-phosphate aldolase	GO-TERMS, REACTIONS, PRODUCT-SYNONYMS, PRODUCT, GENE-NAME
DR788_RS07745	G6959	DR788_RS07745	ydjH	sugar kinase	L-glycero-L-galacto-octuluronate kinase	GO-TERMS, REACTIONS, PRODUCT-SYNONYMS, PRODUCT, GENE-NAME
DR788_RS07750	G6958	DR788_RS07750	ydjG	aldo/keto reductase	NADH-dependent methylglyoxal reductase	GO-TERMS, REACTIONS, PRODUCT-SYNONYMS, PRODUCT, GENE-NAME
DR788_RS07775	EG11135	DR788_RS07775	pncA	bifunctional nicotinamidase/pyrazinamidase	nicotinamidase	GO-TERMS, REACTIONS, PRODUCT-SYNONYMS, GENE-SYNONYMS, PRODUCT, GENE-NAME
DR788_RS07780	EG10045	DR788_RS07780	ansA			GO-TERMS, REACTIONS, PRODUCT-SYNONYMS, GENE-NAME
DR788_RS07790	EG10968			signal peptide peptidase SppA	protease IV, a signal peptide peptidase	GO-TERMS, REACTIONS, PRODUCT-SYNONYMS, PRODUCT
DR788_RS07800	EG10943			selenide, water dikinase SelD	selenide, water dikinase	GO-TERMS, REACTIONS, PRODUCT-SYNONYMS, GENE-SYNONYMS, PRODUCT
DR788_RS07805	EG11014					GO-TERMS, REACTIONS, PRODUCT-SYNONYMS, GENE-SYNONYMS
DR788_RS07815	EG10372	DR788_RS07815	gdhA	NADP-specific glutamate dehydrogenase	glutamate dehydrogenase	GO-TERMS, REACTIONS, PRODUCT-SYNONYMS, PRODUCT, GENE-NAME
DR788_RS07825	G6954	DR788_RS07825	nudG	pyrimidine (deoxy)nucleoside triphosphate diphosphatase	5-hydroxy-CTP diphosphatase	GO-TERMS, REACTIONS, PRODUCT-SYNONYMS, GENE-SYNONYMS, PRODUCT, GENE-NAME
DR788_RS07835	G6952	DR788_RS07835	ynjE	sulfurtransferase	molybdopterin synthase sulfurtransferase	GO-TERMS, REACTIONS, PRODUCT-SYNONYMS, PRODUCT, GENE-NAME
DR788_RS07875	EG11073	DR788_RS07875	xthA			GO-TERMS, REACTIONS, PRODUCT-SYNONYMS, GENE-SYNONYMS, GENE-NAME
DR788_RS07880	G6944	DR788_RS07880	astC	aspartate aminotransferase family protein	succinylornithine transaminase	GO-TERMS, REACTIONS, PRODUCT-SYNONYMS, GENE-SYNONYMS, PRODUCT, GENE-NAME
DR788_RS07885	G6943	DR788_RS07885	astA			GO-TERMS, REACTIONS, PRODUCT-SYNONYMS, GENE-SYNONYMS, PRODUCT, GENE-NAME
DR788_RS07890	G6942			succinylglutamate-semialdehyde dehydrogenase	aldehyde dehydrogenase	GO-TERMS, REACTIONS, PRODUCT-SYNONYMS, GENE-SYNONYMS, PRODUCT
DR788_RS07895	G6941					GO-TERMS, REACTIONS, PRODUCT-SYNONYMS, GENE-SYNONYMS, PRODUCT
DR788_RS07900	G6940					GO-TERMS, PRODUCT-SYNONYMS, GENE-SYNONYMS, PRODUCT
DR788_RS07905	G6939	DR788_RS07905	spy	ATP-independent periplasmic protein-refolding chaperone	ATP-independent periplasmic chaperone	GO-TERMS, PRODUCT-SYNONYMS, PRODUCT, GENE-NAME
DR788_RS07915	G6937	DR788_RS07915	cho			GO-TERMS, REACTIONS, PRODUCT-SYNONYMS, GENE-SYNONYMS, GENE-NAME
DR788_RS07920	EG10663	DR788_RS07920	nadE	ammonia-dependent NAD(+) synthetase	NH3-dependent NAD+ synthetase	GO-TERMS, REACTIONS, PRODUCT-SYNONYMS, GENE-SYNONYMS, PRODUCT, GENE-NAME
DR788_RS07935	EG10140	DR788_RS07935	chbB	PTS sugar transporter subunit IIB	N,N'-diacetylchitobiose-specific PTS enzyme IIB component	CPLX-RXNS, GO-TERMS, COMPLEXES, REACTIONS, PRODUCT-SYNONYMS, GENE-SYNONYMS, PRODUCT, GENE-NAME
DR788_RS07940	EG10141	DR788_RS07940	chbC	PTS N,N'-diacetylchitobiose transporter subunit IIC	N,N'-diacetylchitobiose-specific PTS enzyme IIC component	GO-TERMS, COMPLEXES, PRODUCT-SYNONYMS, GENE-SYNONYMS, PRODUCT, GENE-NAME
DR788_RS07945	EG10142	DR788_RS07945	chbA	PTS N,N'-diacetylchitobiose transporter subunit IIA	N,N'-diacetylchitobiose-specific PTS enzyme IIA component	GO-TERMS, PRODUCT-SYNONYMS, GENE-SYNONYMS, PRODUCT, GENE-NAME
DR788_RS07955	EG10144	DR788_RS07955	chbF	6-phospho-beta-glucosidase	monoacetylchitobiose-6-phosphate hydrolase	GO-TERMS, REACTIONS, PRODUCT-SYNONYMS, GENE-SYNONYMS, PRODUCT, GENE-NAME
DR788_RS07960	EG12198	DR788_RS07960	chbG			GO-TERMS, PRODUCT-SYNONYMS, GENE-SYNONYMS, GENE-NAME
DR788_RS07965	EG10509	DR788_RS07965	katE			GO-TERMS, REACTIONS, PRODUCT-SYNONYMS, GENE-NAME
DR788_RS07970	G6936			cell division activator CedA	cell division modulator	GO-TERMS, PRODUCT-SYNONYMS, GENE-SYNONYMS, PRODUCT
DR788_RS07980	G6934	DR788_RS07980	tcyP	L-cystine transporter	cystine/sulfocysteine:cation symporter	GO-TERMS, REACTIONS, PRODUCT-SYNONYMS, GENE-SYNONYMS, PRODUCT, GENE-NAME
DR788_RS07990	G6932			hexitol phosphatase HxpB	hexitol phosphatase B	GO-TERMS, REACTIONS, PRODUCT-SYNONYMS, GENE-SYNONYMS, PRODUCT
DR788_RS08010	EG10700			6-phosphofructokinase II	6-phosphofructokinase 2	GO-TERMS, REACTIONS, PRODUCT-SYNONYMS, PRODUCT
DR788_RS08030	EG11001					GO-TERMS, REACTIONS, PRODUCT-SYNONYMS, PRODUCT
DR788_RS08035	EG10506	DR788_RS08035	infC			GO-TERMS, PRODUCT-SYNONYMS, GENE-SYNONYMS, GENE-NAME
DR788_RS08055	EG10709	DR788_RS08055	pheS			CPLX-RXNS, GO-TERMS, COMPLEXES, PRODUCT-SYNONYMS, GENE-SYNONYMS, PRODUCT, GENE-NAME
DR788_RS08060	EG10710	DR788_RS08060	pheT			GO-TERMS, PRODUCT-SYNONYMS, PRODUCT, GENE-NAME
DR788_RS08065	EG10440					GO-TERMS, PRODUCT-SYNONYMS, GENE-SYNONYMS, PRODUCT
DR788_RS08070	EG10127			vitamin B12 ABC transporter permease BtuC	vitamin B12 ABC transporter membrane subunit	GO-TERMS, COMPLEXES, PRODUCT
DR788_RS08075	EG10129	DR788_RS08075	btuE	glutathione peroxidase	thioredoxin/glutathione peroxidase	GO-TERMS, REACTIONS, PRODUCT-SYNONYMS, PRODUCT, GENE-NAME
DR788_RS08080	EG10128			vitamin B12 ABC transporter ATP-binding protein BtuD	vitamin B12 ABC transporter ATP binding subunit	GO-TERMS, PRODUCT
DR788_RS08090	G6925	DR788_RS08090	rflP	anti-FlhDC factor	anti-FlhDC factor RflP	GO-TERMS, PRODUCT-SYNONYMS, GENE-SYNONYMS, PRODUCT, GENE-NAME
DR788_RS08105	EG10080	DR788_RS08105	aroH	3-deoxy-7-phosphoheptulonate synthase AroH	3-deoxy-7-phosphoheptulonate synthase, Trp-sensitive	GO-TERMS, REACTIONS, PRODUCT-SYNONYMS, PRODUCT, GENE-NAME
DR788_RS08110	EG11132	DR788_RS08110	ppsR	kinase/pyrophosphorylase	posphoenolpyruvate synthetase regulatory protein	GO-TERMS, PRODUCT-SYNONYMS, GENE-SYNONYMS, PRODUCT, GENE-NAME
DR788_RS08115	EG10759	DR788_RS08115	ppsA	phosphoenolpyruvate synthase	phosphoenolpyruvate synthetase	GO-TERMS, REACTIONS, PRODUCT-SYNONYMS, GENE-SYNONYMS, PRODUCT, GENE-NAME
DR788_RS08165	EG10076	DR788_RS08165	aroD	type I 3-dehydroquinate dehydratase	3-dehydroquinate dehydratase	GO-TERMS, REACTIONS, PRODUCT-SYNONYMS, PRODUCT, GENE-NAME
DR788_RS08170	EG11234	DR788_RS08170	ydiB			GO-TERMS, REACTIONS, PRODUCT-SYNONYMS, GENE-NAME
DR788_RS08205	G6912	DR788_RS08205	menI			GO-TERMS, PRODUCT-SYNONYMS, GENE-SYNONYMS, GENE-NAME
DR788_RS08215	EG11378			Fe-S cluster assembly scaffold SufA	iron-sulfur cluster insertion protein SufA	GO-TERMS, PRODUCT-SYNONYMS, GENE-SYNONYMS, PRODUCT
DR788_RS08220	G6909			Fe-S cluster assembly protein SufB	Fe-S cluster scaffold complex subunit SufB	GO-TERMS, COMPLEXES, PRODUCT-SYNONYMS, GENE-SYNONYMS, PRODUCT
DR788_RS08225	G6908			Fe-S cluster assembly ATPase SufC	Fe-S cluster scaffold complex subunit SufC	GO-TERMS, PRODUCT-SYNONYMS, GENE-SYNONYMS, PRODUCT
DR788_RS08230	G6907			Fe-S cluster assembly protein SufD	Fe-S cluster scaffold complex subunit SufD	GO-TERMS, PRODUCT-SYNONYMS, GENE-SYNONYMS, PRODUCT
DR788_RS08235	G6906	DR788_RS08235	sufS	cysteine desulfurase	L-cysteine desulfurase	GO-TERMS, REACTIONS, PRODUCT-SYNONYMS, GENE-SYNONYMS, PRODUCT, GENE-NAME
DR788_RS08240	G6905			cysteine desulfuration protein SufE	sulfur carrier protein SufE	GO-TERMS, PRODUCT-SYNONYMS, GENE-SYNONYMS, PRODUCT
DR788_RS08245	G6904	DR788_RS08245	ldtE	LysM peptidoglycan-binding domain-containing protein	L,D-transpeptidase LdtE	GO-TERMS, REACTIONS, PRODUCT-SYNONYMS, GENE-SYNONYMS, PRODUCT, GENE-NAME
DR788_RS08250	EG10544	DR788_RS08250	lpp	major outer membrane lipoprotein	murein lipoprotein	GO-TERMS, PRODUCT-SYNONYMS, GENE-SYNONYMS, PRODUCT, GENE-NAME
DR788_RS08255	EG10804	DR788_RS08255	pykF			GO-TERMS, REACTIONS, PRODUCT-SYNONYMS, GENE-NAME
DR788_RS08260	G6903			fumarate hydratase FumD	fumarase D	GO-TERMS, REACTIONS, PRODUCT-SYNONYMS, GENE-SYNONYMS, PRODUCT
DR788_RS08320	EG12400	DR788_RS08320	mdtK	multidrug efflux MATE transporter MdtK	multidrug efflux pump MdtK	GO-TERMS, REACTIONS, PRODUCT-SYNONYMS, GENE-SYNONYMS, PRODUCT, GENE-NAME
DR788_RS08325	EG11406	ribE	ribC			GO-TERMS, PRODUCT-SYNONYMS, GENE-SYNONYMS, GENE-NAME
DR788_RS08330	EG11531	DR788_RS08330	cfa			GO-TERMS, REACTIONS, PRODUCT-SYNONYMS, GENE-SYNONYMS, GENE-NAME
DR788_RS08345	EG10800			HTH-type transcriptional repressor PurR	DNA-binding transcriptional repressor PurR	GO-TERMS, PRODUCT-SYNONYMS, PRODUCT
DR788_RS08350	G0-10594	ynhF	cydH	YnhF family membrane protein	cytochrome bd-I ubiquinol oxidase accessory subunit CydH	GO-TERMS, PRODUCT-SYNONYMS, GENE-SYNONYMS, PRODUCT, GENE-NAME
DR788_RS08360	EG10954			superoxide dismutase [Fe]	superoxide dismutase (Fe)	GO-TERMS, REACTIONS, PRODUCT-SYNONYMS, PRODUCT
DR788_RS08365	G6892	DR788_RS08365	mepH	peptidoglycan endopeptidase	peptidoglycan DD-endopeptidase MepH	GO-TERMS, REACTIONS, PRODUCT-SYNONYMS, GENE-SYNONYMS, PRODUCT, GENE-NAME
DR788_RS08370	EG12181	DR788_RS08370	grxD	Grx4 family monothiol glutaredoxin	glutaredoxin 4	GO-TERMS, COMPLEXES, PRODUCT-SYNONYMS, GENE-SYNONYMS, PRODUCT, GENE-NAME
DR788_RS08380	EG11547	DR788_RS08380	rnt	ribonuclease T	RNase T	GO-TERMS, REACTIONS, PRODUCT-SYNONYMS, PRODUCT, GENE-NAME
DR788_RS08385	G6891	DR788_RS08385	gloA	lactoylglutathione lyase	glyoxalase I	GO-TERMS, REACTIONS, PRODUCT-SYNONYMS, PRODUCT, GENE-NAME
DR788_RS08390	G6890	DR788_RS08390	nemA	alkene reductase	N-ethylmaleimide reductase	GO-TERMS, REACTIONS, PRODUCT-SYNONYMS, GENE-SYNONYMS, PRODUCT, GENE-NAME
DR788_RS08395	G6889	DR788_RS08395	nemR	TetR/AcrR family transcriptional regulator	DNA-binding transcriptional repressor NemR	GO-TERMS, PRODUCT-SYNONYMS, GENE-SYNONYMS, PRODUCT, GENE-NAME
DR788_RS08410	G6886	DR788_RS08410	sodC	superoxide dismutase [Cu-Zn] SodC2	superoxide dismutase (Cu-Zn)	GO-TERMS, REACTIONS, PRODUCT-SYNONYMS, PRODUCT, GENE-NAME
DR788_RS08430	G6882			transcriptional regulator SlyA	DNA-binding transcriptional dual regulator SlyA	GO-TERMS, PRODUCT-SYNONYMS, PRODUCT
DR788_RS08435	G6881	DR788_RS08435	slyB			GO-TERMS, PRODUCT-SYNONYMS, GENE-NAME
DR788_RS08440	G6880	DR788_RS08440	anmK			GO-TERMS, REACTIONS, PRODUCT-SYNONYMS, GENE-SYNONYMS, PRODUCT, GENE-NAME
DR788_RS08445	EG11488	DR788_RS08445	mliC	C-type lysozyme inhibitor	inhibitor of c-type lysozyme, putative lipoprotein	GO-TERMS, PRODUCT-SYNONYMS, GENE-SYNONYMS, PRODUCT, GENE-NAME
DR788_RS08450	EG11487			pyridoxamine 5'-phosphate oxidase	pyridoxine/pyridoxamine 5'-phosphate oxidase	GO-TERMS, REACTIONS, PRODUCT-SYNONYMS, PRODUCT
DR788_RS08455	EG11043	DR788_RS08455	tyrS			GO-TERMS, REACTIONS, PRODUCT-SYNONYMS, PRODUCT, GENE-NAME
DR788_RS08460	G6879			pyridoxal kinase PdxY	pyridoxal kinase 2	GO-TERMS, REACTIONS, PRODUCT-SYNONYMS, GENE-SYNONYMS, PRODUCT
DR788_RS08465	G6878			glutathione transferase GstA	glutathione S-transferase GstA	GO-TERMS, REACTIONS, PRODUCT-SYNONYMS, GENE-SYNONYMS, PRODUCT
DR788_RS08470	G6877			dipeptide/tripeptide permease DtpA	dipeptide/tripeptide:H+ symporter DtpA	GO-TERMS, REACTIONS, PRODUCT-SYNONYMS, GENE-SYNONYMS, PRODUCT
DR788_RS08475	EG10662	DR788_RS08475	nth			GO-TERMS, REACTIONS, PRODUCT-SYNONYMS, GENE-NAME
DR788_RS08480	G6876	DR788_RS08480	rsxE	electron transport complex subunit E	SoxR [2Fe-2S] reducing system protein RsxE	GO-TERMS, PRODUCT-SYNONYMS, GENE-SYNONYMS, PRODUCT, GENE-NAME
DR788_RS08495	G6873			electron transport complex subunit RsxC	SoxR [2Fe-2S] reducing system protein RsxC	PRODUCT-SYNONYMS, GENE-SYNONYMS, PRODUCT
DR788_RS08500	G6872			electron transport complex subunit RsxB	SoxR [2Fe-2S] reducing system protein RsxB	PRODUCT-SYNONYMS, GENE-SYNONYMS, PRODUCT
DR788_RS08515	G6869	ydgT	cnu	transcription modulator YdgT	H-NS- and StpA-binding protein	GO-TERMS, PRODUCT-SYNONYMS, GENE-SYNONYMS, PRODUCT, GENE-NAME
DR788_RS08520	G0-9561			division septum protein Blr	beta-lactam resistance protein	GO-TERMS, PRODUCT-SYNONYMS, PRODUCT
DR788_RS08530	EG10030	DR788_RS08530	add			GO-TERMS, REACTIONS, PRODUCT-SYNONYMS, GENE-NAME
DR788_RS08535	EG10564	DR788_RS08535	malY	pyridoxal phosphate-dependent aminotransferase	negative regulator of MalT activity/cystathionine beta-lyase	GO-TERMS, REACTIONS, PRODUCT-SYNONYMS, PRODUCT, GENE-NAME
DR788_RS08540	EG10563	DR788_RS08540	malX	PTS maltose transporter subunit IICB	PTS enzyme IIBC component MalX	GO-TERMS, REACTIONS, PRODUCT-SYNONYMS, PRODUCT, GENE-NAME
DR788_RS08545	EG10557			Mal regulon transcriptional regulator MalI	DNA-binding transcriptional repressor MalI	GO-TERMS, PRODUCT-SYNONYMS, PRODUCT
DR788_RS08550	EG10425	DR788_RS08550	hdhA			GO-TERMS, REACTIONS, PRODUCT-SYNONYMS, GENE-SYNONYMS, PRODUCT, GENE-NAME
DR788_RS08555	G6867	DR788_RS08555	uidR	TetR/AcrR family transcriptional regulator	DNA-binding transcriptional repressor UidR	GO-TERMS, PRODUCT-SYNONYMS, GENE-SYNONYMS, PRODUCT, GENE-NAME
DR788_RS08565	EG11658	DR788_RS08565	uidB	glucuronide transporter	glucuronide:H+ symporter	GO-TERMS, REACTIONS, PRODUCT-SYNONYMS, GENE-SYNONYMS, PRODUCT, GENE-NAME
DR788_RS08580	EG10566	DR788_RS08580	manA			GO-TERMS, PRODUCT-SYNONYMS, GENE-SYNONYMS, PRODUCT, GENE-NAME
DR788_RS08585	EG10356	DR788_RS08585	fumA	fumarate hydratase	fumarase A	GO-TERMS, REACTIONS, PRODUCT-SYNONYMS, PRODUCT, GENE-NAME
DR788_RS08590	EG10358			class II fumarate hydratase	fumarase C	GO-TERMS, REACTIONS, PRODUCT-SYNONYMS, PRODUCT
DR788_RS08595	EG11038	DR788_RS08595	tus			GO-TERMS, PRODUCT-SYNONYMS, GENE-SYNONYMS, GENE-NAME
DR788_RS08600	EG11233			two-component system sensor histidine kinase RstB	sensory histidine kinase RstB	GO-TERMS, PRODUCT-SYNONYMS, GENE-SYNONYMS, PRODUCT
DR788_RS08605	G6864			two-component system response regulator RstA	DNA-binding transcriptional regulator RstA	GO-TERMS, PRODUCT-SYNONYMS, GENE-SYNONYMS, PRODUCT
DR788_RS08615	G6862	DR788_RS08615	folM			GO-TERMS, REACTIONS, PRODUCT-SYNONYMS, GENE-SYNONYMS, GENE-NAME
DR788_RS08620	G6861	DR788_RS08620	ydgI	amino acid permease	putative arginine:ornithine antiporter	GO-TERMS, REACTIONS, PRODUCT-SYNONYMS, GENE-SYNONYMS, PRODUCT, GENE-NAME
DR788_RS08630	EG10744			Re/Si-specific NAD(P)(+) transhydrogenase subunit alpha	pyridine nucleotide transhydrogenase subunit alpha	CPLX-RXNS, GO-TERMS, COMPLEXES, REACTIONS, PRODUCT-SYNONYMS, PRODUCT
DR788_RS08635	EG10745	DR788_RS08635	pntB	Re/Si-specific NAD(P)(+) transhydrogenase subunit beta	pyridine nucleotide transhydrogenase subunit beta	GO-TERMS, PRODUCT-SYNONYMS, PRODUCT, GENE-NAME
DR788_RS08640	G6859	DR788_RS08640	tqsA	AI-2 transporter TqsA	autoinducer 2 exporter	GO-TERMS, REACTIONS, PRODUCT-SYNONYMS, GENE-SYNONYMS, PRODUCT, GENE-NAME
DR788_RS08650	G6858			multidrug/spermidine efflux SMR transporter subunit MdtJ	multidrug/spermidine efflux pump membrane subunit MdtJ	CPLX-RXNS, GO-TERMS, COMPLEXES, REACTIONS, PRODUCT-SYNONYMS, GENE-SYNONYMS, PRODUCT
DR788_RS08655	G6857			multidrug/spermidine efflux SMR transporter subunit MdtI	multidrug/spermidine efflux pump membrane subunit MdtI	GO-TERMS, REACTIONS, PRODUCT-SYNONYMS, GENE-SYNONYMS, PRODUCT
DR788_RS08685	G6852	DR788_RS08685	mlc	ROK family transcriptional regulator	DNA-binding transcriptional repressor Mlc	GO-TERMS, COMPLEXES, PRODUCT-SYNONYMS, GENE-SYNONYMS, PRODUCT, GENE-NAME
DR788_RS08695	G6850			voltage-gated ClC-type chloride channel ClcB	putative chloride:H+ antiporter ClcB	GO-TERMS, REACTIONS, PRODUCT-SYNONYMS, GENE-SYNONYMS, PRODUCT
DR788_RS08700	G6849			Tat proofreading chaperone DmsD	redox enzyme maturation protein DmsD	GO-TERMS, PRODUCT-SYNONYMS, GENE-SYNONYMS, PRODUCT
DR788_RS08735	G6842			spermidine N1-acetyltransferase	spermidine N-acetyltransferase	GO-TERMS, REACTIONS, PRODUCT-SYNONYMS, PRODUCT
DR788_RS08785	EG10227	DR788_RS08785	dicB	cell division inhibition protein DicB	Qin prophage; cell division inhibition protein DicB	GO-TERMS, PRODUCT-SYNONYMS, GENE-SYNONYMS, PRODUCT, GENE-NAME
DR788_RS09415	G6817	DR788_RS09415	ydfJ	MFS transporter	putative transporter YdfJ	GO-TERMS, PRODUCT-SYNONYMS, GENE-SYNONYMS, PRODUCT, GENE-NAME
DR788_RS09430	G6814	DR788_RS09430	ydfH	GntR family transcriptional regulator	DNA-binding transcriptional repressor YdfH	GO-TERMS, PRODUCT-SYNONYMS, PRODUCT, GENE-NAME
DR788_RS09435	EG12345			bifunctional NADP-dependent 3-hydroxy acid dehydrogenase/3-hydroxypropionate dehydrogenase YdfG	3-hydroxy acid dehydrogenase YdfG	GO-TERMS, REACTIONS, PRODUCT-SYNONYMS, PRODUCT
DR788_RS09440	EG10212	DR788_RS09440	dcp			GO-TERMS, REACTIONS, PRODUCT-SYNONYMS, GENE-NAME
DR788_RS09450	EG11644	DR788_RS09450	ydeI	YdeI family stress tolerance OB fold protein	BOF family protein YdeI	GO-TERMS, PRODUCT-SYNONYMS, PRODUCT, GENE-NAME
DR788_RS09455	EG11643	DR788_RS09455	dgcZ			GO-TERMS, REACTIONS, PRODUCT-SYNONYMS, GENE-SYNONYMS, GENE-NAME
DR788_RS09480	EG11639	DR788_RS09480	eamA	O-acetylserine/cysteine exporter	cysteine/O-acetylserine exporter EamA	GO-TERMS, REACTIONS, PRODUCT-SYNONYMS, GENE-SYNONYMS, PRODUCT, GENE-NAME
DR788_RS09490	EG11434			MDR efflux pump AcrAB transcriptional activator MarA	DNA-binding transcriptional dual regulator MarA	GO-TERMS, PRODUCT-SYNONYMS, GENE-SYNONYMS, PRODUCT
DR788_RS09495	EG11435			multiple antibiotic resistance transcriptional regulator MarR	DNA-binding transcriptional repressor MarR	GO-TERMS, PRODUCT-SYNONYMS, GENE-SYNONYMS, PRODUCT
DR788_RS09505	EG11636	DR788_RS09505	ydeA	sugar transporter	L-arabinose exporter	GO-TERMS, REACTIONS, PRODUCT-SYNONYMS, PRODUCT, GENE-NAME
DR788_RS09520	G6811	DR788_RS09520	sad	succinate-semialdehyde dehydrogenase	succinate semialdehyde dehydrogenase (NAD(P)+) Sad	GO-TERMS, REACTIONS, PRODUCT-SYNONYMS, GENE-SYNONYMS, PRODUCT, GENE-NAME
DR788_RS09525	G6810	DR788_RS09525	glsB			GO-TERMS, REACTIONS, PRODUCT-SYNONYMS, GENE-SYNONYMS, GENE-NAME
DR788_RS09540	EG11065	DR788_RS09540	uxaB			GO-TERMS, PRODUCT-SYNONYMS, PRODUCT, GENE-NAME
DR788_RS09550	G6806	DR788_RS09550	tam			GO-TERMS, REACTIONS, PRODUCT-SYNONYMS, GENE-SYNONYMS, PRODUCT, GENE-NAME
DR788_RS09555	G6805					GO-TERMS, REACTIONS, PRODUCT-SYNONYMS, GENE-SYNONYMS, PRODUCT
DR788_RS09560	G6804	DR788_RS09560	lsrF	3-hydroxy-5-phosphonooxypentane-2,4-dione thiolase	3-hydroxy-2,4-pentadione 5-phosphate thiolase	GO-TERMS, REACTIONS, PRODUCT-SYNONYMS, GENE-SYNONYMS, PRODUCT, GENE-NAME
DR788_RS09565	G6803			autoinducer 2 ABC transporter substrate-binding protein LsrB	Autoinducer-2 ABC transporter periplasmic binding protein	CPLX-RXNS, COMPLEXES, PRODUCT-SYNONYMS, GENE-SYNONYMS, PRODUCT
DR788_RS09570	G6802			autoinducer 2 ABC transporter permease LsrD	Autoinducer-2 ABC transporter membrane subunit LsrD	GO-TERMS, PRODUCT-SYNONYMS, GENE-SYNONYMS, PRODUCT
DR788_RS09575	G6801			autoinducer 2 ABC transporter permease LsrC	Autoinducer-2 ABC transporter membrane subunit LsrC	GO-TERMS, PRODUCT-SYNONYMS, GENE-SYNONYMS, PRODUCT
DR788_RS09580	G6800			autoinducer 2 ABC transporter ATP-binding protein LsrA	Autoinducer-2 ABC transporter ATP binding subunit	PRODUCT-SYNONYMS, GENE-SYNONYMS, PRODUCT
DR788_RS09585	G6799			transcriptional regulator LsrR	DNA-binding transcriptional repressor LsrR	GO-TERMS, PRODUCT-SYNONYMS, GENE-SYNONYMS, PRODUCT
DR788_RS09590	G6798	DR788_RS09590	lsrK			GO-TERMS, PRODUCT-SYNONYMS, GENE-SYNONYMS, GENE-NAME
DR788_RS09650	G6791	DR788_RS09650	ydeP	acid resistance putative oxidoreductase YdeP	putative oxidoreductase YdeP	GO-TERMS, PRODUCT-SYNONYMS, PRODUCT, GENE-NAME
DR788_RS09655	G6790	DR788_RS09655	safA	two-component-system connector protein SafA	two-component system connector SafA	GO-TERMS, PRODUCT-SYNONYMS, GENE-SYNONYMS, PRODUCT, GENE-NAME
DR788_RS09660	G6789			transcriptional regulator YdeO	DNA-binding transcriptional dual regulator YdeO	GO-TERMS, PRODUCT-SYNONYMS, PRODUCT
DR788_RS09685	EG11743	DR788_RS09685	yddB	TonB-dependent receptor	putative TonB-dependent receptor YddB	GO-TERMS, PRODUCT-SYNONYMS, PRODUCT, GENE-NAME
DR788_RS09690	EG11744	DR788_RS09690	pqqL	insulinase family protein	periplasmic metalloprotease	GO-TERMS, PRODUCT-SYNONYMS, GENE-SYNONYMS, PRODUCT, GENE-NAME
DR788_RS09695	EG11490	DR788_RS09695	gadB	glutamate decarboxylase	glutamate decarboxylase B	GO-TERMS, REACTIONS, PRODUCT-SYNONYMS, PRODUCT, GENE-NAME
DR788_RS09700	G6786			glutamate:gamma-aminobutyrate antiporter	L-glutamate:4-aminobutyrate antiporter	GO-TERMS, REACTIONS, PRODUCT-SYNONYMS, GENE-SYNONYMS, PRODUCT
DR788_RS09720	G6782	DR788_RS09720	ddpX			GO-TERMS, PRODUCT-SYNONYMS, GENE-SYNONYMS, PRODUCT, GENE-NAME
DR788_RS09750	EG10680	DR788_RS09750	osmC	OsmC family peroxiredoxin	osmotically inducible peroxiredoxin OsmC	GO-TERMS, REACTIONS, PRODUCT-SYNONYMS, PRODUCT, GENE-NAME
DR788_RS09755	G6776	DR788_RS09755	bdm			GO-TERMS, PRODUCT-SYNONYMS, GENE-SYNONYMS, GENE-NAME
DR788_RS09765	EG10948	DR788_RS09765	maeA	NAD-dependent malic enzyme	NAD+-dependent malate dehydrogenase	GO-TERMS, REACTIONS, PRODUCT-SYNONYMS, GENE-SYNONYMS, PRODUCT, GENE-NAME
DR788_RS09770	G6775			alcohol dehydrogenase AdhP	ethanol dehydrogenase / alcohol dehydrogenase	GO-TERMS, REACTIONS, PRODUCT-SYNONYMS, GENE-SYNONYMS, PRODUCT
DR788_RS09775	G6774	higA	yddM	addiction module antidote protein, HigA family	DNA-binding transcriptional regulator YddM	PRODUCT-SYNONYMS, PRODUCT, GENE-NAME
DR788_RS09780	EG11229	DR788_RS09780	fdnI	formate dehydrogenase-N subunit gamma	formate dehydrogenase N subunit gamma	CPLX-RXNS, GO-TERMS, COMPLEXES, PRODUCT-SYNONYMS, PRODUCT, GENE-NAME
DR788_RS09785	EG11228	fdxH	fdnH	formate dehydrogenase subunit beta	formate dehydrogenase N subunit beta	GO-TERMS, PRODUCT-SYNONYMS, PRODUCT, GENE-NAME
DR788_RS09790	EG11227			formate dehydrogenase-N subunit alpha	formate dehydrogenase N subunit alpha	GO-TERMS, PRODUCT-SYNONYMS, PRODUCT
DR788_RS09795	EG12713	DR788_RS09795	yddG	aromatic amino acid exporter YddG	amino acid exporter YddG	GO-TERMS, REACTIONS, PRODUCT-SYNONYMS, PRODUCT, GENE-NAME
DR788_RS09860	EG11761					GO-TERMS, REACTIONS, PRODUCT-SYNONYMS, GENE-SYNONYMS
DR788_RS09920	G6761	DR788_RS09920	mcbR	GntR family transcriptional regulator	DNA-binding transcriptional dual regulator McbR	GO-TERMS, PRODUCT-SYNONYMS, GENE-SYNONYMS, PRODUCT, GENE-NAME
DR788_RS09925	G6760	DR788_RS09925	curA	NADP-dependent oxidoreductase	NADPH-dependent curcumin/dihydrocurcumin reductase	GO-TERMS, REACTIONS, PRODUCT-SYNONYMS, GENE-SYNONYMS, PRODUCT, GENE-NAME
DR788_RS09930	G6759	DR788_RS09930	mnaT	L-methionine sulfoximine/L-methionine sulfone acetyltransferase	L-amino acid N-acyltransferase	REACTIONS, PRODUCT-SYNONYMS, GENE-SYNONYMS, PRODUCT, GENE-NAME
DR788_RS09955	G6755			aminobutyraldehyde dehydrogenase	gamma-aminobutyraldehyde dehydrogenase	GO-TERMS, REACTIONS, PRODUCT-SYNONYMS, GENE-SYNONYMS, PRODUCT
DR788_RS09960	G6754	DR788_RS09960	ydcV	ABC transporter permease	putative ABC transporter membrane subunit YdcV	GO-TERMS, COMPLEXES, PRODUCT-SYNONYMS, PRODUCT, GENE-NAME
DR788_RS09965	G6753	DR788_RS09965	ydcU	ABC transporter permease	putative ABC transporter membrane subunit YdcU	GO-TERMS, PRODUCT-SYNONYMS, PRODUCT, GENE-NAME
DR788_RS09970	G6752	DR788_RS09970	ydcT	ABC transporter ATP-binding protein	putative ABC transporter ATP-binding protein YdcT	GO-TERMS, PRODUCT-SYNONYMS, PRODUCT, GENE-NAME
DR788_RS09975	G6751	DR788_RS09975	ydcS	extracellular solute-binding protein	putative ABC transporter periplasmic binding protein / polyhydroxybutyrate synthase	GO-TERMS, REACTIONS, PRODUCT-SYNONYMS, PRODUCT, GENE-NAME
DR788_RS09985	G6749	DR788_RS09985	hicB	type II toxin-antitoxin system antitoxin HicB	antitoxin of the HicA-HicB toxin-antitoxin system /  DNA-binding transcriptional repressor HicB	GO-TERMS, PRODUCT-SYNONYMS, GENE-SYNONYMS, PRODUCT, GENE-NAME
DR788_RS09990	G0-10451	DR788_RS09990	hicA	type II toxin-antitoxin system HicA family toxin	toxin of the HicA-HicB toxin-antitoxin system	GO-TERMS, PRODUCT-SYNONYMS, GENE-SYNONYMS, PRODUCT, GENE-NAME
DR788_RS10000	G6746	DR788_RS10000	rlhA			GO-TERMS, PRODUCT-SYNONYMS, GENE-SYNONYMS, GENE-NAME
DR788_RS10005	G6745	DR788_RS10005	sutR	XRE family transcriptional regulator	DNA-binding transcriptional dual regulator SutR	GO-TERMS, PRODUCT-SYNONYMS, GENE-SYNONYMS, PRODUCT, GENE-NAME
DR788_RS10020	EG11884			tellurite resistance methyltransferase TehB	tellurite methyltransferase	GO-TERMS, REACTIONS, PRODUCT-SYNONYMS, PRODUCT
DR788_RS10025	EG11883			dicarboxylate transporter/tellurite-resistance protein TehA	tellurite resistance protein	GO-TERMS, REACTIONS, PRODUCT-SYNONYMS, PRODUCT
DR788_RS10045	EG12859	DR788_RS10045	opgD			GO-TERMS, PRODUCT-SYNONYMS, GENE-SYNONYMS, GENE-NAME
DR788_RS10055	G6737	DR788_RS10055	ydcI	LysR family transcriptional regulator	DNA-binding transcriptional repressor YdcI	GO-TERMS, PRODUCT-SYNONYMS, PRODUCT, GENE-NAME
DR788_RS10060	EG11018	DR788_RS10060	trg	HAMP domain-containing protein	methyl-accepting chemotaxis protein Trg	GO-TERMS, PRODUCT-SYNONYMS, PRODUCT, GENE-NAME
DR788_RS10070	G0-9610	DR788_RS10070	hokB	type I toxin-antitoxin system Hok family toxin	toxin HokB	GO-TERMS, PRODUCT-SYNONYMS, GENE-SYNONYMS, PRODUCT, GENE-NAME
DR788_RS10080	EG10172	DR788_RS10080	cybB	cytochrome b561	superoxide oxidase	GO-TERMS, REACTIONS, PRODUCT-SYNONYMS, PRODUCT, GENE-NAME
DR788_RS10090	EG10035			aldehyde dehydrogenase	aldehyde dehydrogenase A	GO-TERMS, REACTIONS, PRODUCT-SYNONYMS, GENE-SYNONYMS, PRODUCT
DR788_RS10120	G6732					GO-TERMS, REACTIONS, PRODUCT-SYNONYMS
DR788_RS10125	G6731	DR788_RS10125	azoR	FMN-dependent NADH-azoreductase	FMN dependent NADH:quinone oxidoreductase	GO-TERMS, REACTIONS, PRODUCT-SYNONYMS, GENE-SYNONYMS, PRODUCT, GENE-NAME
DR788_RS10150	EG11310	DR788_RS10150	ydbD	DUF2773 domain-containing bactofilin	DUF2773 domain-containing protein YdbD	GO-TERMS, PRODUCT-SYNONYMS, PRODUCT, GENE-NAME
DR788_RS10155	EG11309	DR788_RS10155	pdxI	aldo/keto reductase family oxidoreductase	pyridoxine 4-dehydrogenase	GO-TERMS, REACTIONS, PRODUCT-SYNONYMS, GENE-SYNONYMS, PRODUCT, GENE-NAME
DR788_RS10185	G592	DR788_RS10185	ldhA			GO-TERMS, PRODUCT-SYNONYMS, GENE-SYNONYMS, GENE-NAME
DR788_RS10200	G6701	nifJ	ydbK	pyruvate:ferredoxin (flavodoxin) oxidoreductase	putative pyruvate-flavodoxin oxidoreductase	GO-TERMS, REACTIONS, PRODUCT-SYNONYMS, GENE-SYNONYMS, PRODUCT, GENE-NAME
DR788_RS10210	G6699			universal stress protein UspF	nucleotide binding filament protein	GO-TERMS, PRODUCT-SYNONYMS, GENE-SYNONYMS, PRODUCT
DR788_RS10215	G6675			tRNA 2-thiocytidine(32) synthetase TtcA	tRNA cytosine32 2-sulfurtransferase TtcA	GO-TERMS, REACTIONS, PRODUCT-SYNONYMS, GENE-SYNONYMS, PRODUCT
DR788_RS10220	EG10210					GO-TERMS, REACTIONS, PRODUCT-SYNONYMS, GENE-SYNONYMS
DR788_RS10230	G6674			zinc transporter ZntB	Zn2+:H+ symporter	GO-TERMS, REACTIONS, PRODUCT-SYNONYMS, GENE-SYNONYMS, PRODUCT
DR788_RS10235	G6673	DR788_RS10235	dgcM			GO-TERMS, REACTIONS, PRODUCT-SYNONYMS, GENE-SYNONYMS, GENE-NAME
DR788_RS10250	G6670	DR788_RS10250	abgA	amidohydrolase	p-aminobenzoyl-glutamate hydrolase subunit A	CPLX-RXNS, GO-TERMS, COMPLEXES, PRODUCT-SYNONYMS, GENE-SYNONYMS, PRODUCT, GENE-NAME
DR788_RS10255	G6669	DR788_RS10255	abgB	amidohydrolase	p-aminobenzoyl-glutamate hydrolase subunit B	GO-TERMS, PRODUCT-SYNONYMS, GENE-SYNONYMS, PRODUCT, GENE-NAME
DR788_RS10260	EG12853	DR788_RS10260	abgT	p-aminobenzoyl-glutamate transporter	p-aminobenzoyl glutamate:H+ symporter	GO-TERMS, REACTIONS, PRODUCT-SYNONYMS, GENE-SYNONYMS, PRODUCT, GENE-NAME
DR788_RS10265	EG10668	DR788_RS10265	ogt			GO-TERMS, REACTIONS, PRODUCT-SYNONYMS, PRODUCT, GENE-NAME
DR788_RS10270	EG10325	DR788_RS10270	fnr	transcriptional regulator FNR	DNA-binding transcriptional dual regulator FNR	GO-TERMS, PRODUCT-SYNONYMS, GENE-SYNONYMS, PRODUCT, GENE-NAME
DR788_RS10275	EG11246			universal stress protein UspE	universal stress protein E	GO-TERMS, PRODUCT-SYNONYMS, GENE-SYNONYMS, PRODUCT
DR788_RS10285	G6666	DR788_RS10285	ynaI	mechanosensitive ion channel family protein	small conductance mechanosensitive channel YnaI	GO-TERMS, PRODUCT-SYNONYMS, PRODUCT, GENE-NAME
DR788_RS10290	G6665	DR788_RS10290	mppA	peptide ABC transporter substrate-binding protein	murein tripeptide ABC transporter periplasmic binding protein	CPLX-RXNS, GO-TERMS, COMPLEXES, REACTIONS, PRODUCT-SYNONYMS, GENE-SYNONYMS, PRODUCT, GENE-NAME
DR788_RS10295	G6664	DR788_RS10295	pgrR	LysR family transcriptional regulator	DNA-binding transcriptional repressor PgrR	GO-TERMS, PRODUCT-SYNONYMS, GENE-SYNONYMS, PRODUCT, GENE-NAME
DR788_RS10315	G6662			murein tripeptide amidase MpaA	murein tripeptide amidase A	GO-TERMS, REACTIONS, PRODUCT-SYNONYMS, GENE-SYNONYMS, PRODUCT
DR788_RS10320	G6661	DR788_RS10320	ycjG			GO-TERMS, PRODUCT-SYNONYMS, GENE-SYNONYMS, GENE-NAME
DR788_RS10325	G6660	DR788_RS10325	tpx	thiol peroxidase	lipid hydroperoxide peroxidase	GO-TERMS, REACTIONS, PRODUCT-SYNONYMS, GENE-SYNONYMS, PRODUCT, GENE-NAME
DR788_RS10330	EG11042			transcriptional regulator TyrR	DNA-binding transcriptional dual regulator TyrR	GO-TERMS, PRODUCT-SYNONYMS, PRODUCT
DR788_RS10345	G6658	DR788_RS10345	ycjW	LacI family transcriptional regulator	DNA-binding transcriptional repressor YcjW	GO-TERMS, PRODUCT-SYNONYMS, PRODUCT, GENE-NAME
DR788_RS10350	G6657	DR788_RS10350	ompG	monomeric porin OmpG	outer membrane porin G	GO-TERMS, REACTIONS, PRODUCT-SYNONYMS, PRODUCT, GENE-NAME
DR788_RS10360	G6655	pgmB	ycjU			GO-TERMS, REACTIONS, PRODUCT-SYNONYMS, GENE-SYNONYMS, PRODUCT, GENE-NAME
DR788_RS10365	G6654	DR788_RS10365	ycjT	glycoside hydrolase family 65 protein	kojibiose phosphorylase	GO-TERMS, REACTIONS, PRODUCT-SYNONYMS, PRODUCT, GENE-NAME
DR788_RS10370	G6653	DR788_RS10370	ycjS	Gfo/Idh/MocA family oxidoreductase	D-glucoside 3-dehydrogenase	GO-TERMS, REACTIONS, PRODUCT-SYNONYMS, PRODUCT, GENE-NAME
DR788_RS10375	G6652	DR788_RS10375	ycjR	sugar phosphate isomerase/epimerase	3-dehydro-D-guloside 4-epimerase	GO-TERMS, REACTIONS, PRODUCT-SYNONYMS, GENE-SYNONYMS, PRODUCT, GENE-NAME
DR788_RS10380	G6651	DR788_RS10380	ycjQ	zinc-binding alcohol dehydrogenase	D-guloside 3-dehydrogenase	GO-TERMS, REACTIONS, PRODUCT-SYNONYMS, PRODUCT, GENE-NAME
DR788_RS10410	EG10780					GO-TERMS, REACTIONS, PRODUCT-SYNONYMS
DR788_RS10415	EG10779			phage shock protein PspD	phage shock protein D	GO-TERMS, PRODUCT-SYNONYMS, PRODUCT
DR788_RS10420	EG10778			envelope stress response membrane protein PspC	phage shock protein C	GO-TERMS, PRODUCT-SYNONYMS, PRODUCT
DR788_RS10425	EG10777			envelope stress response membrane protein PspB	phage shock protein B	GO-TERMS, PRODUCT-SYNONYMS, PRODUCT
DR788_RS10430	EG10776			phage shock protein PspA	phage shock protein A	GO-TERMS, PRODUCT-SYNONYMS, GENE-SYNONYMS, PRODUCT
DR788_RS10435	EG12344	DR788_RS10435	pspF	phage shock protein operon transcriptional activator	DNA-binding transcriptional dual regulator PspF	GO-TERMS, PRODUCT-SYNONYMS, GENE-SYNONYMS, PRODUCT, GENE-NAME
DR788_RS10440	G6646	DR788_RS10440	puuE	4-aminobutyrate transaminase	4-aminobutyrate aminotransferase PuuE	GO-TERMS, REACTIONS, PRODUCT-SYNONYMS, GENE-SYNONYMS, PRODUCT, GENE-NAME
DR788_RS10445	EG11822	DR788_RS10445	puuB	FAD-binding oxidoreductase	gamma-glutamylputrescine oxidase	GO-TERMS, PRODUCT-SYNONYMS, GENE-SYNONYMS, PRODUCT, GENE-NAME
DR788_RS10450	EG10036			aldehyde dehydrogenase PuuC	gamma-glutamyl-gamma-aminobutyraldehyde dehydrogenase	GO-TERMS, REACTIONS, PRODUCT-SYNONYMS, GENE-SYNONYMS, PRODUCT
DR788_RS10455	EG12431			HTH-type transcriptional regulator PuuR	DNA-binding transcriptional repressor PuuR	GO-TERMS, PRODUCT-SYNONYMS, GENE-SYNONYMS, PRODUCT
DR788_RS10460	G6645	DR788_RS10460	puuD			GO-TERMS, REACTIONS, PRODUCT-SYNONYMS, GENE-SYNONYMS, PRODUCT, GENE-NAME
DR788_RS10465	G6644	DR788_RS10465	puuA	glutamine synthetase	glutamate-putrescine ligase	GO-TERMS, REACTIONS, PRODUCT-SYNONYMS, GENE-SYNONYMS, PRODUCT, GENE-NAME
DR788_RS10475	G6643	DR788_RS10475	puuP	APC family permease	putrescine:H+ symporter PuuP	GO-TERMS, REACTIONS, PRODUCT-SYNONYMS, GENE-SYNONYMS, PRODUCT, GENE-NAME
DR788_RS10490	G2001	DR788_RS10490	sapB	peptide ABC transporter permease	putrescine ABC exporter membrane subunit SapB	CPLX-RXNS, GO-TERMS, COMPLEXES, PRODUCT, GENE-NAME
DR788_RS10495	G2000	DR788_RS10495	sapC	peptide ABC transporter permease SapC	putrescine ABC exporter membrane protein SapC	GO-TERMS, PRODUCT, GENE-NAME
DR788_RS10500	EG12304	DR788_RS10500	sapD	peptide ABC transporter ATP-binding protein SapD	putrescine ABC exporter ATP binding protein SapD	GO-TERMS, PRODUCT-SYNONYMS, GENE-SYNONYMS, PRODUCT, GENE-NAME
DR788_RS10505	EG12305	DR788_RS10505	sapF	peptide ABC transporter ATP-binding protein SapF	putrescine ABC exporter ATP binding protein SapF	GO-TERMS, PRODUCT, GENE-NAME
DR788_RS10535	EG11528			enoyl-ACP reductase FabI	enoyl-[acyl-carrier-protein] reductase	GO-TERMS, REACTIONS, PRODUCT-SYNONYMS, GENE-SYNONYMS, PRODUCT
DR788_RS10545	EG11620	DR788_RS10545	rnb	exoribonuclease II	RNase II	GO-TERMS, REACTIONS, PRODUCT-SYNONYMS, PRODUCT, GENE-NAME
DR788_RS10560	G6638	DR788_RS10560	yciT	DeoR/GlpR transcriptional regulator	putative DNA-binding transcriptional regulator YciT	GO-TERMS, PRODUCT-SYNONYMS, GENE-SYNONYMS, PRODUCT, GENE-NAME
DR788_RS10570	EG11128			stress response translation initiation inhibitor YciH	putative translation factor	GO-TERMS, PRODUCT-SYNONYMS, PRODUCT
DR788_RS10575	EG10809	DR788_RS10575	pyrF			GO-TERMS, PRODUCT-SYNONYMS, GENE-NAME
DR788_RS10580	EG12691			lipopolysaccharide assembly protein LapB	lipopolysaccharide assembly protein B	GO-TERMS, PRODUCT-SYNONYMS, GENE-SYNONYMS, PRODUCT
DR788_RS10585	G6637	DR788_RS10585	lapA	LapA family protein	lipopolysaccharide assembly protein A	GO-TERMS, PRODUCT-SYNONYMS, GENE-SYNONYMS, PRODUCT, GENE-NAME
DR788_RS10590	EG10705	DR788_RS10590	pgpB			GO-TERMS, REACTIONS, PRODUCT-SYNONYMS, GENE-NAME
DR788_RS10595	EG11331			GTP cyclohydrolase II	GTP cyclohydrolase 2	GO-TERMS, PRODUCT-SYNONYMS, PRODUCT
DR788_RS10600	EG11325			aconitate hydratase AcnA	aconitate hydratase 1	GO-TERMS, REACTIONS, PRODUCT-SYNONYMS, GENE-SYNONYMS, PRODUCT
DR788_RS10620	EG10184			HTH-type transcriptional regulator CysB	DNA-binding transcriptional dual regulator CysB	GO-TERMS, PRODUCT-SYNONYMS, PRODUCT
DR788_RS10625	EG11013			type I DNA topoisomerase	DNA topoisomerase 1	GO-TERMS, REACTIONS, PRODUCT-SYNONYMS, GENE-SYNONYMS, PRODUCT
DR788_RS10635	EG10956			protease SohB	S49 peptidase family protein	GO-TERMS, PRODUCT-SYNONYMS, PRODUCT
DR788_RS10645	EG10130	cobO	btuR	cob(I)yrinic acid a,c-diamide adenosyltransferase	cobinamide/cobalamin adenosyltransferase	GO-TERMS, REACTIONS, PRODUCT-SYNONYMS, GENE-SYNONYMS, PRODUCT, GENE-NAME
DR788_RS10650	EG12433			23S rRNA pseudouridine(2605) synthase RluB	23S rRNA pseudouridine2605 synthase	GO-TERMS, REACTIONS, PRODUCT-SYNONYMS, GENE-SYNONYMS, PRODUCT
DR788_RS10665	G6634	DR788_RS10665	yciV	5'-3' exoribonuclease	RNA/ssDNA 5'->3' exonuclease	GO-TERMS, REACTIONS, PRODUCT-SYNONYMS, GENE-SYNONYMS, PRODUCT, GENE-NAME
DR788_RS10675	EG11028			anthranilate synthase component I	anthranilate synthase subunit TrpE	CPLX-RXNS, GO-TERMS, COMPLEXES, REACTIONS, PRODUCT-SYNONYMS, GENE-SYNONYMS, PRODUCT
DR788_RS10680	EG11027			bifunctional anthranilate synthase glutamate amidotransferase component TrpG/anthranilate phosphoribosyltransferase TrpD	anthranilate synthase subunit TrpD	GO-TERMS, REACTIONS, PRODUCT-SYNONYMS, GENE-SYNONYMS, PRODUCT
DR788_RS10685	EG11026	trpF	trpC	bifunctional indole-3-glycerol-phosphate synthase TrpC/phosphoribosylanthranilate isomerase TrpF	fused indole-3-glycerol phosphate synthase/phosphoribosylanthranilate isomerase	GO-TERMS, REACTIONS, PRODUCT-SYNONYMS, GENE-SYNONYMS, PRODUCT, GENE-NAME
DR788_RS10690	EG11025					CPLX-RXNS, GO-TERMS, COMPLEXES, REACTIONS, PRODUCT-SYNONYMS, PRODUCT
DR788_RS10695	EG11024	DR788_RS10695	trpA			GO-TERMS, REACTIONS, PRODUCT-SYNONYMS, GENE-SYNONYMS, PRODUCT, GENE-NAME
DR788_RS11090	EG10226	DR788_RS11090	dicA	helix-turn-helix domain-containing protein	DNA-binding transcriptional dual regulator DicA	GO-TERMS, PRODUCT-SYNONYMS, GENE-SYNONYMS, PRODUCT, GENE-NAME
DR788_RS11125	EG10227	DR788_RS11125	dicB	cell division inhibition protein DicB	Qin prophage; cell division inhibition protein DicB	GO-TERMS, PRODUCT-SYNONYMS, GENE-SYNONYMS, PRODUCT, GENE-NAME
DR788_RS11150	EG11124			outer membrane protein OmpW	outer membrane protein W	GO-TERMS, PRODUCT-SYNONYMS, GENE-SYNONYMS, PRODUCT
DR788_RS11170	EG11121			acyl-CoA thioester hydrolase YciA	acyl-CoA thioesterase YciA	GO-TERMS, REACTIONS, PRODUCT-SYNONYMS, PRODUCT
DR788_RS11195	EG11608	cls	clsA	cardiolipin synthase	cardiolipin synthase A	GO-TERMS, REACTIONS, PRODUCT-SYNONYMS, GENE-SYNONYMS, PRODUCT, GENE-NAME
DR788_RS11205	EG10678	DR788_RS11205	oppF	ABC transporter ATP-binding protein	murein tripeptide ABC transporter / oligopeptide ABC transporter ATP binding subunit OppF	CPLX-RXNS, GO-TERMS, COMPLEXES, PRODUCT-SYNONYMS, PRODUCT, GENE-NAME
DR788_RS11210	EG10677	DR788_RS11210	oppD	ABC transporter ATP-binding protein	murein tripeptide ABC transporter / oligopeptide ABC transporter ATP binding subunit OppD	GO-TERMS, PRODUCT-SYNONYMS, PRODUCT, GENE-NAME
DR788_RS11215	EG10676			oligopeptide ABC transporter permease OppC	murein tripeptide ABC transporter / oligopeptide ABC transporter inner membrane subunit OppC	GO-TERMS, COMPLEXES, PRODUCT-SYNONYMS, PRODUCT
DR788_RS11220	EG10675			oligopeptide ABC transporter permease OppB	murein tripeptide ABC transporter / oligopeptide ABC transporter inner membrane subunit OppB	GO-TERMS, PRODUCT-SYNONYMS, PRODUCT
DR788_RS11225	EG10674			oligopeptide ABC transporter substrate-binding protein OppA	oligopeptide ABC transporter periplasmic binding protein	GO-TERMS, PRODUCT-SYNONYMS, PRODUCT
DR788_RS11235	EG10031	DR788_RS11235	adhE	bifunctional acetaldehyde-CoA/alcohol dehydrogenase	fused acetaldehyde-CoA dehydrogenase and iron-dependent alcohol dehydrogenasealdehyde/alcohol dehydrogenase AdhE	GO-TERMS, REACTIONS, PRODUCT-SYNONYMS, GENE-SYNONYMS, PRODUCT, GENE-NAME
DR788_RS11240	EG10994	DR788_RS11240	tdk	thymidine kinase	thymidine/deoxyuridine kinase	GO-TERMS, REACTIONS, PRODUCT-SYNONYMS, PRODUCT, GENE-NAME
DR788_RS11245	EG10457	DR788_RS11245	hns	DNA-binding transcriptional regulator H-NS	DNA-binding transcriptional dual regulator H-NS	GO-TERMS, PRODUCT-SYNONYMS, GENE-SYNONYMS, PRODUCT, GENE-NAME
DR788_RS11250	EG11319			UTP--glucose-1-phosphate uridylyltransferase GalU	UTP--glucose-1-phosphate uridylyltransferase	GO-TERMS, REACTIONS, PRODUCT-SYNONYMS, GENE-SYNONYMS, PRODUCT
DR788_RS11255	EG12121			two-component system response regulator RssB	regulator of RpoS	GO-TERMS, PRODUCT-SYNONYMS, GENE-SYNONYMS, PRODUCT
DR788_RS11270	EG11819					GO-TERMS, PRODUCT-SYNONYMS, GENE-SYNONYMS
DR788_RS11305	EG10641			nitrate reductase molybdenum cofactor assembly chaperone	nitrate reductase 1 molybdenum cofactor assembly chaperone	GO-TERMS, PRODUCT-SYNONYMS, PRODUCT
DR788_RS11325	EG10646			nitrate/nitrite two-component system sensor histidine kinase NarX	sensory histidine kinase NarX	GO-TERMS, REACTIONS, PRODUCT-SYNONYMS, GENE-SYNONYMS, PRODUCT
DR788_RS11330	EG10643			two-component system response regulator NarL	DNA-binding transcriptional dual regulator NarL	GO-TERMS, PRODUCT-SYNONYMS, GENE-SYNONYMS, PRODUCT
DR788_RS11345	EG12403	DR788_RS11345	chaC	gamma-glutamylcyclotransferase	glutathione-specific gamma-glutamylcyclotransferase	GO-TERMS, REACTIONS, PRODUCT-SYNONYMS, PRODUCT, GENE-NAME
DR788_RS11355	EG11753			sodium-potassium/proton antiporter ChaA	Na+/K+:H+ antiporter ChaA	GO-TERMS, REACTIONS, PRODUCT-SYNONYMS, PRODUCT
DR788_RS11370	EG10518			3-deoxy-8-phosphooctulonate synthase	3-deoxy-D-manno-octulosonate 8-phosphate synthase	GO-TERMS, REACTIONS, PRODUCT-SYNONYMS, PRODUCT
DR788_RS11385	EG12424			peptide chain release factor N(5)-glutamine methyltransferase	protein-(glutamine-N5) methyltransferase	GO-TERMS, REACTIONS, PRODUCT-SYNONYMS, GENE-SYNONYMS, PRODUCT
DR788_RS11390	EG10761			peptide chain release factor 1	peptide chain release factor RF1	GO-TERMS, PRODUCT-SYNONYMS, GENE-SYNONYMS, PRODUCT
DR788_RS11395	EG10427	DR788_RS11395	hemA			GO-TERMS, PRODUCT-SYNONYMS, GENE-SYNONYMS, GENE-NAME
DR788_RS11400	EG11293			lipoprotein localization protein LolB	outer membrane lipoprotein LolB	GO-TERMS, PRODUCT-SYNONYMS, GENE-SYNONYMS, PRODUCT
DR788_RS11405	EG11294	DR788_RS11405	ispE			GO-TERMS, REACTIONS, PRODUCT-SYNONYMS, GENE-SYNONYMS, PRODUCT, GENE-NAME
DR788_RS11410	EG10774	DR788_RS11410	prs	ribose-phosphate pyrophosphokinase	ribose-phosphate diphosphokinase	GO-TERMS, REACTIONS, PRODUCT-SYNONYMS, GENE-SYNONYMS, PRODUCT, GENE-NAME
DR788_RS11415	EG12392			C4-dicarboxylic acid transporter DauA	aerobic C4-dicarboxylate transporter DauA	GO-TERMS, REACTIONS, PRODUCT-SYNONYMS, GENE-SYNONYMS, PRODUCT
DR788_RS11420	EG11533	DR788_RS11420	ychH	stress-induced protein YchH	stress-induced protein	GO-TERMS, PRODUCT-SYNONYMS, PRODUCT, GENE-NAME
DR788_RS11425	EG10785	DR788_RS11425	pth	aminoacyl-tRNA hydrolase	peptidyl-tRNA hydrolase	GO-TERMS, REACTIONS, PRODUCT-SYNONYMS, GENE-SYNONYMS, PRODUCT, GENE-NAME
DR788_RS11430	EG11404			redox-regulated ATPase YchF	redox-responsive ATPase YchF	GO-TERMS, REACTIONS, PRODUCT-SYNONYMS, GENE-SYNONYMS, PRODUCT
DR788_RS11440	G6622			membrane-bound lytic murein transglycosylase EmtA	lytic murein transglycosylase E	GO-TERMS, REACTIONS, PRODUCT-SYNONYMS, GENE-SYNONYMS, PRODUCT
DR788_RS11445	G6621	DR788_RS11445	ldcA	muramoyltetrapeptide carboxypeptidase	murein L,D-carboxypeptidase	GO-TERMS, REACTIONS, PRODUCT-SYNONYMS, GENE-SYNONYMS, PRODUCT, GENE-NAME
DR788_RS11455	EG11408	alr	dadX	alanine racemase	alanine racemase 2	GO-TERMS, PRODUCT-SYNONYMS, GENE-SYNONYMS, PRODUCT, GENE-NAME
DR788_RS11460	EG11407	DR788_RS11460	dadA			GO-TERMS, REACTIONS, PRODUCT-SYNONYMS, GENE-SYNONYMS, GENE-NAME
DR788_RS11470	EG10281			fatty acid metabolism transcriptional regulator FadR	DNA-binding transcriptional dual regulator FadR	GO-TERMS, PRODUCT-SYNONYMS, GENE-SYNONYMS, PRODUCT
DR788_RS11475	EG11392			Na(+)/H(+) antiporter NhaB	Na+:H+ antiporter NhaB	GO-TERMS, REACTIONS, PRODUCT-SYNONYMS, PRODUCT
DR788_RS11480	EG11393			disulfide bond formation protein DsbB	protein thiol:quinone oxidoreductase DsbB	GO-TERMS, REACTIONS, PRODUCT-SYNONYMS, GENE-SYNONYMS, PRODUCT
DR788_RS11485	EG11056			translesion error-prone DNA polymerase V subunit UmuC	DNA polymerase V catalytic protein	CPLX-RXNS, GO-TERMS, COMPLEXES, PRODUCT-SYNONYMS, GENE-SYNONYMS, PRODUCT
DR788_RS11490	EG11057	DR788_RS11490	umuD	translesion error-prone DNA polymerase V autoproteolytic subunit	DNA polymerase V protein UmuD	GO-TERMS, PRODUCT-SYNONYMS, PRODUCT, GENE-NAME
DR788_RS11495	G6619			hemolysin HlyE	hemolysin E	GO-TERMS, PRODUCT-SYNONYMS, GENE-SYNONYMS, PRODUCT
DR788_RS11515	G6615	DR788_RS11515	pliG	hypothetical protein	inhibitor of g-type lysozyme	GO-TERMS, PRODUCT-SYNONYMS, GENE-SYNONYMS, PRODUCT, GENE-NAME
DR788_RS11525	EG10596			septum site-determining protein MinC	Z-ring positioning protein MinC	GO-TERMS, COMPLEXES, PRODUCT-SYNONYMS, GENE-SYNONYMS, PRODUCT
DR788_RS11530	EG10597			septum site-determining protein MinD	Z-ring positioning protein MinD	GO-TERMS, PRODUCT-SYNONYMS, GENE-SYNONYMS, PRODUCT
DR788_RS11535	EG10598			cell division topological specificity factor MinE	Z-ring positioning protein MinE	GO-TERMS, PRODUCT-SYNONYMS, GENE-SYNONYMS, PRODUCT
DR788_RS11560	EG10673	DR788_RS11560	ompT	omptin family outer membrane protease OmpT	DLP12 prophage; protease 7	GO-TERMS, REACTIONS, PRODUCT-SYNONYMS, PRODUCT, GENE-NAME
DR788_RS11825	EG10629	DR788_RS11825	emrE	multidrug SMR transporter	DLP12 prophage; multidrug/betaine/choline efflux transporter EmrE	GO-TERMS, REACTIONS, PRODUCT-SYNONYMS, GENE-SYNONYMS, PRODUCT, GENE-NAME
DR788_RS11855	EG10489	DR788_RS11855	icd	NADP-dependent isocitrate dehydrogenase	isocitrate dehydrogenase	GO-TERMS, REACTIONS, PRODUCT-SYNONYMS, GENE-SYNONYMS, PRODUCT, GENE-NAME
DR788_RS11860	G6581			23S rRNA pseudouridine(2457) synthase RluE	23S rRNA pseudouridine2457 synthase	GO-TERMS, REACTIONS, PRODUCT-SYNONYMS, GENE-SYNONYMS, PRODUCT
DR788_RS11865	G6580	DR788_RS11865	nudJ	NUDIX hydrolase	phosphatase NudJ	GO-TERMS, REACTIONS, PRODUCT-SYNONYMS, GENE-SYNONYMS, PRODUCT, GENE-NAME
DR788_RS11870	EG11344			tRNA 2-thiouridine(34) synthase MnmA	tRNA-specific 2-thiouridylase	GO-TERMS, REACTIONS, PRODUCT-SYNONYMS, GENE-SYNONYMS, PRODUCT
DR788_RS11875	EG11345			lysogenization regulator HflD	lysogenization regulator	GO-TERMS, PRODUCT-SYNONYMS, GENE-SYNONYMS, PRODUCT
DR788_RS11880	EG11314	DR788_RS11880	purB			GO-TERMS, REACTIONS, PRODUCT-SYNONYMS, GENE-SYNONYMS, GENE-NAME
DR788_RS11885	EG10731			two-component system response regulator PhoP	DNA-binding transcriptional dual regulator PhoP	GO-TERMS, PRODUCT-SYNONYMS, PRODUCT
DR788_RS11890	EG10732			two-component system sensor histidine kinase PhoQ	sensor histidine kinase PhoQ	GO-TERMS, PRODUCT
DR788_RS12000	EG11430	DR788_RS12000	roxA	cupin domain-containing protein	ribosomal protein-arginine oxygenase	GO-TERMS, REACTIONS, PRODUCT-SYNONYMS, GENE-SYNONYMS, PRODUCT, GENE-NAME
DR788_RS12005	EG11549					GO-TERMS, REACTIONS, PRODUCT-SYNONYMS
DR788_RS12010	EG10749			spermidine/putrescine ABC transporter ATP-binding protein PotA	spermidine preferential ABC transporter ATP binding subunit	CPLX-RXNS, GO-TERMS, COMPLEXES, PRODUCT
DR788_RS12015	EG10750			spermidine/putrescine ABC transporter permease PotB	spermidine preferential ABC transporter membrane subunit PotB	GO-TERMS, PRODUCT
DR788_RS12330	G6681	DR788_RS12330	ydaS	transcriptional regulator	Rac prophage; toxin YdaS	GO-TERMS, PRODUCT-SYNONYMS, PRODUCT, GENE-NAME
DR788_RS12335	G6680	DR788_RS12335	racR	hypothetical protein	Rac prophage; DNA-binding transcriptional repressor RacR	GO-TERMS, PRODUCT-SYNONYMS, GENE-SYNONYMS, PRODUCT, GENE-NAME
DR788_RS12365	EG10751			spermidine/putrescine ABC transporter permease PotC	spermidine preferential ABC transporter membrane subunit PotC	GO-TERMS, COMPLEXES, PRODUCT
DR788_RS12370	EG10752			spermidine/putrescine ABC transporter substrate-binding protein PotD	spermidine preferential ABC transporter periplasmic binding protein	GO-TERMS, PRODUCT
DR788_RS12380	G6576	DR788_RS12380	nagK	N-acetylglucosamine kinase	N-acetyl-D-glucosamine kinase	GO-TERMS, REACTIONS, PRODUCT-SYNONYMS, GENE-SYNONYMS, PRODUCT, GENE-NAME
DR788_RS12385	G6575			lipoprotein-releasing ABC transporter permease subunit LolE	lipoprotein release complex - inner membrane subunit	GO-TERMS, COMPLEXES, PRODUCT-SYNONYMS, GENE-SYNONYMS, PRODUCT
DR788_RS12390	G6574			lipoprotein-releasing ABC transporter ATP-binding protein LolD	lipoprotein release complex - ATP binding subunit	GO-TERMS, PRODUCT-SYNONYMS, GENE-SYNONYMS, PRODUCT
DR788_RS12395	G6573			lipoprotein-releasing ABC transporter permease subunit LolC	lipoprotein release complex - inner membrane subunit	GO-TERMS, PRODUCT-SYNONYMS, GENE-SYNONYMS, PRODUCT
DR788_RS12405	EG11619	DR788_RS12405	mfd			GO-TERMS, PRODUCT-SYNONYMS, GENE-NAME
DR788_RS12410	G6571	DR788_RS12410	ldtC	LysM peptidoglycan-binding domain-containing protein	L,D-transpeptidase LdtC	GO-TERMS, REACTIONS, PRODUCT-SYNONYMS, GENE-SYNONYMS, PRODUCT, GENE-NAME
DR788_RS12415	G6570	DR788_RS12415	bhsA	multiple stress resistance protein BhsA	DUF1471 domain-containing multiple stress resistance outer membrane protein BhsA	GO-TERMS, PRODUCT-SYNONYMS, GENE-SYNONYMS, PRODUCT, GENE-NAME
DR788_RS12420	G6569	DR788_RS12420	comR	TetR family copper-responsive transcriptional repressor ComR	DNA-binding transcriptional repressor ComR	GO-TERMS, PRODUCT-SYNONYMS, GENE-SYNONYMS, PRODUCT, GENE-NAME
DR788_RS12425	EG12444	DR788_RS12425	ycfJ	glycine zipper 2TM domain-containing protein	PF05433 family protein YcfJ	GO-TERMS, PRODUCT-SYNONYMS, PRODUCT, GENE-NAME
DR788_RS12430	EG10649	DR788_RS12430	ndh	NAD(P)/FAD-dependent oxidoreductase	NADH:quinone oxidoreductase II	GO-TERMS, REACTIONS, PRODUCT-SYNONYMS, PRODUCT, GENE-NAME
DR788_RS12440	G6567	DR788_RS12440	nagZ			GO-TERMS, REACTIONS, PRODUCT-SYNONYMS, GENE-SYNONYMS, PRODUCT, GENE-NAME
DR788_RS12445	G6566	DR788_RS12445	thiK			GO-TERMS, PRODUCT-SYNONYMS, GENE-SYNONYMS, GENE-NAME
DR788_RS12450	G6565			penicillin-binding protein activator LpoB	outer membrane lipoprotein - activator of MrcB activity	GO-TERMS, PRODUCT-SYNONYMS, GENE-SYNONYMS, PRODUCT
DR788_RS12460	EG12172	DR788_RS12460	hinT			GO-TERMS, PRODUCT-SYNONYMS, GENE-SYNONYMS, GENE-NAME
DR788_RS12470	EG10306			ferric-rhodotorulic acid/ferric-coprogen receptor FhuE	ferric coprogen/ferric rhodotorulic acid outer membrane transporter	CPLX-RXNS, GO-TERMS, COMPLEXES, PRODUCT-SYNONYMS, PRODUCT
DR788_RS12475	EG10787	DR788_RS12475	ptsG	PTS glucose transporter subunit IIBC	glucose-specific PTS enzyme IIBC component	GO-TERMS, REACTIONS, PRODUCT-SYNONYMS, GENE-SYNONYMS, PRODUCT, GENE-NAME
DR788_RS12485	EG11500	DR788_RS12485	holB			GO-TERMS, REACTIONS, PRODUCT-SYNONYMS, PRODUCT, GENE-NAME
DR788_RS12490	EG12302	DR788_RS12490	tmk			GO-TERMS, PRODUCT-SYNONYMS, GENE-SYNONYMS, PRODUCT, GENE-NAME
DR788_RS12495	EG11494	yceG	mltG	cell division protein YceG	endolytic murein transglycosylase	GO-TERMS, REACTIONS, PRODUCT-SYNONYMS, GENE-SYNONYMS, PRODUCT, GENE-NAME
DR788_RS12500	EG11493	DR788_RS12500	pabC			GO-TERMS, PRODUCT-SYNONYMS, GENE-NAME
DR788_RS12505	EG12606	DR788_RS12505	fabF	beta-ketoacyl-ACP synthase II	3-oxoacyl-[acyl carrier protein] synthase 2	GO-TERMS, REACTIONS, PRODUCT-SYNONYMS, GENE-SYNONYMS, PRODUCT, GENE-NAME
DR788_RS12510	EG50003	DR788_RS12510	acpP			GO-TERMS, REACTIONS, PRODUCT-SYNONYMS, GENE-NAME
DR788_RS12515	EG11318			3-oxoacyl-ACP reductase FabG	3-oxoacyl-[acyl-carrier-protein] reductase FabG	GO-TERMS, REACTIONS, PRODUCT-SYNONYMS, PRODUCT
DR788_RS12520	EG11317					GO-TERMS, REACTIONS, PRODUCT-SYNONYMS, GENE-SYNONYMS, PRODUCT
DR788_RS12525	EG10277	DR788_RS12525	fabH	ketoacyl-ACP synthase III	3-oxoacyl-[acyl carrier protein] synthase 3	GO-TERMS, REACTIONS, PRODUCT-SYNONYMS, PRODUCT, GENE-NAME
DR788_RS12530	EG11437			phosphate acyltransferase PlsX	putative phosphate acyltransferase	GO-TERMS, REACTIONS, PRODUCT-SYNONYMS, PRODUCT
DR788_RS12545	EG11438	DR788_RS12545	yceF	septum formation inhibitor Maf	m7GTP pyrophosphatase	GO-TERMS, REACTIONS, PRODUCT-SYNONYMS, PRODUCT, GENE-NAME
DR788_RS12550	EG11118			23S rRNA pseudouridine(955/2504/2580) synthase RluC	23S rRNA pseudouridine955/2504/2580 synthase	GO-TERMS, REACTIONS, PRODUCT-SYNONYMS, GENE-SYNONYMS, PRODUCT
DR788_RS12560	EG10859	DR788_RS12560	rne			GO-TERMS, REACTIONS, PRODUCT-SYNONYMS, GENE-SYNONYMS, GENE-NAME
DR788_RS12565	EG11545			flagellar hook-filament junction protein FlgL	flagellar hook-filament junction protein 2	PRODUCT-SYNONYMS, GENE-SYNONYMS, PRODUCT
DR788_RS12570	EG11967			flagellar hook-associated protein FlgK	flagellar hook-filament junction protein 1	GO-TERMS, PRODUCT-SYNONYMS, GENE-SYNONYMS, PRODUCT
DR788_RS12575	G366			flagellar assembly peptidoglycan hydrolase FlgJ	putative peptidoglycan hydrolase FlgJ	GO-TERMS, PRODUCT-SYNONYMS, GENE-SYNONYMS, PRODUCT
DR788_RS12580	G365			flagellar basal body P-ring protein FlgI	flagellar P-ring protein	GO-TERMS, COMPLEXES, PRODUCT-SYNONYMS, GENE-SYNONYMS, PRODUCT
DR788_RS12585	G364			flagellar basal body L-ring protein FlgH	flagellar L-ring protein	GO-TERMS, PRODUCT-SYNONYMS, GENE-SYNONYMS, PRODUCT
DR788_RS12590	G363	DR788_RS12590	flgG	flagellar basal body rod protein FlgG	flagellar basal-body rod protein FlgG	GO-TERMS, PRODUCT-SYNONYMS, GENE-SYNONYMS, PRODUCT, GENE-NAME
DR788_RS12595	G362	DR788_RS12595	flgF	flagellar basal body rod protein FlgF	flagellar basal-body rod protein FlgF	GO-TERMS, PRODUCT-SYNONYMS, GENE-SYNONYMS, PRODUCT, GENE-NAME
DR788_RS12600	G361	DR788_RS12600	flgE			GO-TERMS, PRODUCT-SYNONYMS, GENE-SYNONYMS, GENE-NAME
DR788_RS12610	G359			flagellar basal body rod protein FlgC	flagellar basal-body rod protein FlgC	GO-TERMS, PRODUCT-SYNONYMS, GENE-SYNONYMS, PRODUCT
DR788_RS12615	G358			flagellar basal body rod protein FlgB	flagellar basal-body rod protein FlgB	GO-TERMS, PRODUCT-SYNONYMS, GENE-SYNONYMS, PRODUCT
DR788_RS12620	G357					GO-TERMS, PRODUCT-SYNONYMS, GENE-SYNONYMS
DR788_RS12625	G369			anti-sigma-28 factor FlgM	anti-sigma factor for FliA (sigma28)	GO-TERMS, PRODUCT-SYNONYMS, PRODUCT
DR788_RS12635	G6561			murein biosynthesis integral membrane protein MurJ	lipid II flippase MurJ	GO-TERMS, REACTIONS, PRODUCT-SYNONYMS, GENE-SYNONYMS, PRODUCT
DR788_RS12650	EG10851	DR788_RS12650	rimJ	30S ribosomal protein S5 alanine N-acetyltransferase	ribosomal-protein-S5-alanine N-acetyltransferase	GO-TERMS, REACTIONS, PRODUCT-SYNONYMS, GENE-SYNONYMS, PRODUCT, GENE-NAME
DR788_RS12660	EG12688	DR788_RS12660	grxB	glutaredoxin 2	reduced glutaredoxin 2	GO-TERMS, REACTIONS, PRODUCT-SYNONYMS, PRODUCT, GENE-NAME
DR788_RS12670	EG10806	DR788_RS12670	pyrC			GO-TERMS, PRODUCT-SYNONYMS, GENE-NAME
DR788_RS12675	G6558	DR788_RS12675	dinI			GO-TERMS, PRODUCT-SYNONYMS, GENE-NAME
DR788_RS12680	G6557			biofilm formation regulator BssS	regulator of biofilm formation	GO-TERMS, PRODUCT-SYNONYMS, GENE-SYNONYMS, PRODUCT
DR788_RS12685	G6556	DR788_RS12685	solA			GO-TERMS, REACTIONS, PRODUCT-SYNONYMS, PRODUCT, GENE-NAME
DR788_RS12690	G6555	DR788_RS12690	yceO	DUF2770 domain-containing protein	DUF2770 domain-containing protein YceO	GO-TERMS, PRODUCT-SYNONYMS, PRODUCT, GENE-NAME
DR788_RS12705	EG11116	DR788_RS12705	trhO	rhodanese-related sulfurtransferase	tRNA U34 hydroxylase TrhO	GO-TERMS, REACTIONS, PRODUCT-SYNONYMS, GENE-SYNONYMS, PRODUCT, GENE-NAME
DR788_RS12710	EG10464			LpxL/LpxP family Kdo(2)-lipid IV(A) lauroyl/palmitoleoyl acyltransferase	lauroyl acyltransferase	GO-TERMS, REACTIONS, PRODUCT-SYNONYMS, GENE-SYNONYMS, PRODUCT
DR788_RS12730	EG11886	mdoH	opgH	glucans biosynthesis glucosyltransferase MdoH	osmoregulated periplasmic glucans (OPGs) biosynthesis protein H	GO-TERMS, PRODUCT-SYNONYMS, GENE-SYNONYMS, PRODUCT, GENE-NAME
DR788_RS12735	EG11885	DR788_RS12735	opgG	glucans biosynthesis protein MdoG	osmoregulated periplasmic glucans (OPGs) biosynthesis protein G	GO-TERMS, PRODUCT-SYNONYMS, GENE-SYNONYMS, PRODUCT, GENE-NAME
DR788_RS12740	G6552	mdoC	opgC	glucans biosynthesis protein MdoC	protein required for succinyl modification of osmoregulated periplasmic glucans	GO-TERMS, PRODUCT-SYNONYMS, GENE-SYNONYMS, PRODUCT, GENE-NAME
DR788_RS12745	G6551	DR788_RS12745	clsC	phospholipase D family protein	cardiolipin synthase C	GO-TERMS, REACTIONS, PRODUCT-SYNONYMS, GENE-SYNONYMS, PRODUCT, GENE-NAME
DR788_RS12750	G6550	DR788_RS12750	ymdB	O-acetyl-ADP-ribose deacetylase	2'-O-acetyl-ADP-ribose deacetylase, regulator of RNase III activity	GO-TERMS, REACTIONS, PRODUCT-SYNONYMS, PRODUCT, GENE-NAME
DR788_RS12785	G6547			curlin minor subunit CsgB	curlin, minor subunit	GO-TERMS, PRODUCT-SYNONYMS, PRODUCT
DR788_RS12790	G6546			transcriptional regulator CsgD	DNA-binding transcriptional dual regulator CsgD	GO-TERMS, PRODUCT-SYNONYMS, PRODUCT
DR788_RS12795	G6545			curli production assembly/transport protein CsgE	curli assembly component CsgE	GO-TERMS, PRODUCT-SYNONYMS, PRODUCT
DR788_RS12800	G6544			curli production assembly/transport protein CsgF	curli assembly component CsgF	CPLX-RXNS, GO-TERMS, COMPLEXES, PRODUCT-SYNONYMS, PRODUCT
DR788_RS12805	G6543			curli production assembly/transport protein CsgG	curli secretion channel	GO-TERMS, PRODUCT-SYNONYMS, PRODUCT
DR788_RS12825	G6539			glyoxylate/hydroxypyruvate reductase GhrA	glyoxylate/hydroxypyruvate reductase A	GO-TERMS, REACTIONS, PRODUCT-SYNONYMS, GENE-SYNONYMS, PRODUCT
DR788_RS12975	G6532	DR788_RS12975	dgcT	GGDEF domain-containing protein	probable diguanylate cyclase DgcT	GO-TERMS, REACTIONS, PRODUCT-SYNONYMS, GENE-SYNONYMS, PRODUCT, GENE-NAME
DR788_RS12980	G6531			poly-beta-1,6 N-acetyl-D-glucosamine export porin PgaA	partially deacetylated poly-beta-1,6-N-acetyl-D-glucosamine outer membrane porin	GO-TERMS, REACTIONS, PRODUCT-SYNONYMS, GENE-SYNONYMS, PRODUCT
DR788_RS12985	G6530			poly-beta-1,6-N-acetyl-D-glucosamine N-deacetylase PgaB	poly-beta-1,6-N-acetyl-D-glucosamine N-deacetylase and beta-1,6 glycoside hydrolase	GO-TERMS, REACTIONS, PRODUCT-SYNONYMS, GENE-SYNONYMS, PRODUCT
DR788_RS12990	G6529			poly-beta-1,6 N-acetyl-D-glucosamine synthase	poly-N-acetyl-D-glucosamine synthase subunit PgaC	CPLX-RXNS, GO-TERMS, COMPLEXES, REACTIONS, PRODUCT-SYNONYMS, GENE-SYNONYMS, PRODUCT
DR788_RS12995	G6528			poly-beta-1,6-N-acetyl-D-glucosamine biosynthesis protein PgaD	poly-N-acetyl-D-glucosamine synthase subunit PgaD	GO-TERMS, PRODUCT-SYNONYMS, GENE-SYNONYMS, PRODUCT
DR788_RS13005	EG11735			deferrochelatase/peroxidase EfeB	heme-containing peroxidase/deferrochelatase	GO-TERMS, REACTIONS, PRODUCT-SYNONYMS, GENE-SYNONYMS, PRODUCT
DR788_RS13025	EG10802			sodium/proline symporter PutP	proline:Na+ symporter	GO-TERMS, REACTIONS, PRODUCT-SYNONYMS, GENE-SYNONYMS, PRODUCT
DR788_RS13035	EG10801	DR788_RS13035	putA	trifunctional transcriptional regulator/proline dehydrogenase/L-glutamate gamma-semialdehyde dehydrogenase	fused DNA-binding transcriptional repressor / proline dehydrogenase / 1-pyrroline-5-carboxylate dehydrogenase PutA	GO-TERMS, REACTIONS, PRODUCT-SYNONYMS, GENE-SYNONYMS, PRODUCT, GENE-NAME
DR788_RS13040	EG12301			HTH-type transcriptional regulator RutR	DNA-binding transcriptional dual regulator RutR	GO-TERMS, PRODUCT-SYNONYMS, GENE-SYNONYMS, PRODUCT
DR788_RS13050	G6523			pyrimidine utilization protein A	pyrimidine monooxygenase RutA	GO-TERMS, REACTIONS, PRODUCT-SYNONYMS, GENE-SYNONYMS, PRODUCT
DR788_RS13055	G6522			pyrimidine utilization protein B	peroxyureidoacrylate/ureidoacrylate amidohydrolase	GO-TERMS, REACTIONS, PRODUCT-SYNONYMS, GENE-SYNONYMS, PRODUCT
DR788_RS13065	G6520			pyrimidine utilization protein D	putative aminoacrylate hydrolase RutD	GO-TERMS, REACTIONS, PRODUCT-SYNONYMS, GENE-SYNONYMS, PRODUCT
DR788_RS13070	G6519	DR788_RS13070	rutE	malonic semialdehyde reductase	putative malonic semialdehyde reductase	GO-TERMS, PRODUCT-SYNONYMS, GENE-SYNONYMS, PRODUCT, GENE-NAME
DR788_RS13075	G6518			pyrimidine utilization flavin reductase protein F	flavin reductase	GO-TERMS, PRODUCT-SYNONYMS, GENE-SYNONYMS, PRODUCT
DR788_RS13080	G6517			pyrimidine utilization transport protein G	pyrimidine:H+ symporter	GO-TERMS, REACTIONS, PRODUCT-SYNONYMS, GENE-SYNONYMS, PRODUCT
DR788_RS13090	EG11540	DR788_RS13090	wrbA			GO-TERMS, REACTIONS, PRODUCT-SYNONYMS, GENE-NAME
DR788_RS13100	EG10033	DR788_RS13100	agp	bifunctional glucose-1-phosphatase/inositol phosphatase	glucose-1-phosphatase	GO-TERMS, REACTIONS, PRODUCT-SYNONYMS, PRODUCT, GENE-NAME
DR788_RS13110	EG12193	DR788_RS13110	cbpA			GO-TERMS, PRODUCT-SYNONYMS, GENE-NAME
DR788_RS13115	EG12194					GO-TERMS, PRODUCT-SYNONYMS, GENE-SYNONYMS
DR788_RS13120	EG12195			molecular chaperone TorD	trimethylamine-N-oxide reductase-specific chaperone	GO-TERMS, PRODUCT-SYNONYMS, PRODUCT
DR788_RS13125	EG11814			trimethylamine-N-oxide reductase TorA	trimethylamine N-oxide reductase 1	CPLX-RXNS, GO-TERMS, COMPLEXES, REACTIONS, PRODUCT-SYNONYMS, PRODUCT
DR788_RS13130	EG11815			pentaheme c-type cytochrome TorC	cytochrome c menaquinol dehydrogenase TorC	GO-TERMS, PRODUCT-SYNONYMS, PRODUCT
DR788_RS13135	EG12615			two-component system response regulator TorR	DNA-binding transcriptional dual regulator TorR	GO-TERMS, PRODUCT-SYNONYMS, PRODUCT
DR788_RS13140	G6515			TMAO reductase system periplasmic protein TorT	periplasmic trimethylamine-N-oxide binding protein	GO-TERMS, PRODUCT-SYNONYMS, GENE-SYNONYMS, PRODUCT
DR788_RS13145	G6514			TMAO reductase system sensor histidine kinase/response regulator TorS	sensory histidine kinase TorS	GO-TERMS, PRODUCT-SYNONYMS, GENE-SYNONYMS, PRODUCT
DR788_RS13170	G6511	DR788_RS13170	cspG			GO-TERMS, PRODUCT-SYNONYMS, GENE-NAME
DR788_RS13205	G6503	DR788_RS13205	etp	protein-tyrosine-phosphatase	phosphotyrosine-protein phosphatase Etp	GO-TERMS, REACTIONS, PRODUCT-SYNONYMS, GENE-SYNONYMS, PRODUCT, GENE-NAME
DR788_RS13210	EG11826	DR788_RS13210	etk	tyrosine-protein kinase	protein-tyrosine kinase Etk	GO-TERMS, REACTIONS, PRODUCT-SYNONYMS, GENE-SYNONYMS, PRODUCT, GENE-NAME
DR788_RS13215	EG10049	DR788_RS13215	appA	AppA family phytase/histidine-type acid phosphatase	periplasmic phosphoanhydride phosphatase/multiple inositol-polyphosphate phosphatase	GO-TERMS, REACTIONS, PRODUCT-SYNONYMS, PRODUCT, GENE-NAME
DR788_RS13225	EG11379	DR788_RS13225	appB	cytochrome d ubiquinol oxidase subunit II	cytochrome bd-II ubiquinol oxidase subunit II	CPLX-RXNS, GO-TERMS, COMPLEXES, PRODUCT-SYNONYMS, GENE-SYNONYMS, PRODUCT, GENE-NAME
DR788_RS13230	EG11380	DR788_RS13230	appC	cytochrome bd-II oxidase subunit 1	cytochrome bd-II ubiquinol oxidase subunit I	GO-TERMS, PRODUCT-SYNONYMS, GENE-SYNONYMS, PRODUCT, GENE-NAME
DR788_RS13240	EG10472			hydrogenase-1 operon protein HyaE	putative HyaA chaperone	GO-TERMS, PRODUCT-SYNONYMS, PRODUCT
DR788_RS13245	EG10471	DR788_RS13245	hyaD	hydrogenase 1 maturation protease	putative hydrogenase 1 maturation protease HyaD	GO-TERMS, PRODUCT-SYNONYMS, PRODUCT, GENE-NAME
DR788_RS13250	EG10470	DR788_RS13250	hyaC	Ni/Fe-hydrogenase b-type cytochrome subunit	hydrogenase 1 cytochrome b subunit	CPLX-RXNS, GO-TERMS, COMPLEXES, REACTIONS, PRODUCT-SYNONYMS, GENE-SYNONYMS, PRODUCT, GENE-NAME
DR788_RS13255	EG10469	DR788_RS13255	hyaB			GO-TERMS, PRODUCT-SYNONYMS, GENE-NAME
DR788_RS13260	EG10468	DR788_RS13260	hyaA	twin-arginine translocation signal domain-containing protein	hydrogenase 1 small subunit	GO-TERMS, PRODUCT-SYNONYMS, PRODUCT, GENE-NAME
DR788_RS13640	EG11113			FtsH protease modulator YccA	modulator of FtsH protease	GO-TERMS, PRODUCT-SYNONYMS, PRODUCT
DR788_RS13645	EG12876			sulfurtransferase TusE	sulfur transfer protein TusE	GO-TERMS, REACTIONS, PRODUCT-SYNONYMS, GENE-SYNONYMS, PRODUCT
DR788_RS13650	G6502	DR788_RS13650	yccX			GO-TERMS, PRODUCT-SYNONYMS, GENE-NAME
DR788_RS13655	G6501			23S rRNA (cytosine(1962)-C(5))-methyltransferase RlmI	23S rRNA m5C1962 methyltransferase	GO-TERMS, REACTIONS, PRODUCT-SYNONYMS, GENE-SYNONYMS, PRODUCT
DR788_RS13660	G6500			heat shock protein HspQ	heat shock protein, hemimethylated DNA-binding protein	GO-TERMS, PRODUCT-SYNONYMS, GENE-SYNONYMS, PRODUCT
DR788_RS13675	G6497					GO-TERMS, PRODUCT-SYNONYMS, GENE-SYNONYMS
DR788_RS13680	EG10426	DR788_RS13680	helD			GO-TERMS, PRODUCT-SYNONYMS, GENE-SYNONYMS, GENE-NAME
DR788_RS13695	G6494	DR788_RS13695	sxy	TfoX family DNA transformation protein	transcriptional coactivator for CRP	GO-TERMS, PRODUCT-SYNONYMS, GENE-SYNONYMS, PRODUCT, GENE-NAME
DR788_RS13700	EG10984					GO-TERMS, PRODUCT-SYNONYMS, GENE-SYNONYMS
DR788_RS13710	EG12855			macrodomain Ter protein MatP	macrodomain Ter protein	GO-TERMS, PRODUCT-SYNONYMS, GENE-SYNONYMS, PRODUCT
DR788_RS13720	EG10273	DR788_RS13720	fabA	bifunctional 3-hydroxydecanoyl-ACP dehydratase/trans-2-decenoyl-ACP isomerase	beta-hydroxyacyl-acyl carrier protein dehydratase/isomerase	GO-TERMS, REACTIONS, PRODUCT-SYNONYMS, PRODUCT, GENE-NAME
DR788_RS13725	EG50004	DR788_RS13725	rmf			GO-TERMS, PRODUCT-SYNONYMS, GENE-SYNONYMS, GENE-NAME
DR788_RS13730	G6492			membrane integrity-associated transporter subunit PqiC	intermembrane transport lipoprotein PqiC	GO-TERMS, PRODUCT-SYNONYMS, GENE-SYNONYMS, PRODUCT
DR788_RS13735	G6491	DR788_RS13735	pqiB			GO-TERMS, PRODUCT-SYNONYMS, GENE-SYNONYMS, GENE-NAME
DR788_RS13740	G6490			membrane integrity-associated transporter subunit PqiA	intermembrane transport protein PqiA	GO-TERMS, PRODUCT-SYNONYMS, GENE-SYNONYMS, PRODUCT
DR788_RS13745	G6489	DR788_RS13745	uup	ABC transporter ATP-binding protein	ATP-binding protein Uup	GO-TERMS, PRODUCT-SYNONYMS, GENE-SYNONYMS, PRODUCT, GENE-NAME
DR788_RS13750	G6488			bifunctional 23S rRNA (guanine(2069)-N(7))-methyltransferase RlmK/23S rRNA (guanine(2445)-N(2))-methyltransferase RlmL	fused 23S rRNA m2G2445 methyltransferase and 23S rRNA m7G2069 methyltransferase	GO-TERMS, REACTIONS, PRODUCT-SYNONYMS, GENE-SYNONYMS, PRODUCT
DR788_RS13755	G6487	DR788_RS13755	ycbX	6-N-hydroxylaminopurine resistance protein YcbX	6-N-hydroxylaminopurine resistance protein	GO-TERMS, PRODUCT-SYNONYMS, PRODUCT, GENE-NAME
DR788_RS13760	G6486	DR788_RS13760	zapC			GO-TERMS, PRODUCT-SYNONYMS, GENE-SYNONYMS, GENE-NAME
DR788_RS13765	EG10807	DR788_RS13765	pyrD	quinone-dependent dihydroorotate dehydrogenase	dihydroorotate dehydrogenase, type 2	GO-TERMS, REACTIONS, PRODUCT-SYNONYMS, PRODUCT, GENE-NAME
DR788_RS13775	G6485	DR788_RS13775	ycbV	type 1 fimbrial protein	putative fimbrial protein YcbV	GO-TERMS, PRODUCT-SYNONYMS, PRODUCT, GENE-NAME
DR788_RS13780	G6484	DR788_RS13780	ycbU	fimbrial protein	putative fimbrial protein YcbU	GO-TERMS, PRODUCT-SYNONYMS, PRODUCT, GENE-NAME
DR788_RS13790	G6483	DR788_RS13790	elfG	fimbrial protein	putative fimbrial-like adhesin protein	GO-TERMS, PRODUCT-SYNONYMS, GENE-SYNONYMS, PRODUCT, GENE-NAME
DR788_RS13800	G6481	DR788_RS13800	elfD	molecular chaperone	putative fimbrial chaperone ElfD	GO-TERMS, PRODUCT-SYNONYMS, GENE-SYNONYMS, PRODUCT, GENE-NAME
DR788_RS13805	G6480	DR788_RS13805	elfA	fimbrial protein	putative laminin-binding fimbrial subunit	GO-TERMS, PRODUCT-SYNONYMS, GENE-SYNONYMS, PRODUCT, GENE-NAME
DR788_RS13810	G6479	DR788_RS13810	ssuE			GO-TERMS, REACTIONS, PRODUCT-SYNONYMS, GENE-SYNONYMS, GENE-NAME
DR788_RS13815	G6478	DR788_RS13815	ssuA	sulfonate ABC transporter substrate-binding protein	aliphatic sulfonate ABC transporter periplasmic binding protein	CPLX-RXNS, GO-TERMS, COMPLEXES, REACTIONS, PRODUCT-SYNONYMS, GENE-SYNONYMS, PRODUCT, GENE-NAME
DR788_RS13820	G6477	DR788_RS13820	ssuD			GO-TERMS, REACTIONS, PRODUCT-SYNONYMS, GENE-SYNONYMS, PRODUCT, GENE-NAME
DR788_RS13825	G6476			aliphatic sulfonate ABC transporter permease SsuC	aliphatic sulfonate ABC transporter membrane subunit	GO-TERMS, COMPLEXES, PRODUCT-SYNONYMS, GENE-SYNONYMS, PRODUCT
DR788_RS13830	EG12358	DR788_RS13830	ssuB	aliphatic sulfonates ABC transporter ATP-binding protein	aliphatic sulfonate ABC transporter ATP binding subunit	GO-TERMS, PRODUCT-SYNONYMS, GENE-SYNONYMS, PRODUCT, GENE-NAME
DR788_RS13835	EG10696	DR788_RS13835	pepN			GO-TERMS, REACTIONS, PRODUCT-SYNONYMS, GENE-NAME
DR788_RS13840	EG10742					GO-TERMS, PRODUCT-SYNONYMS, PRODUCT
DR788_RS13845	EG10094	DR788_RS13845	asnS			GO-TERMS, REACTIONS, PRODUCT-SYNONYMS, GENE-SYNONYMS, PRODUCT, GENE-NAME
DR788_RS13850	EG10671			porin OmpF	outer membrane porin F	GO-TERMS, REACTIONS, PRODUCT-SYNONYMS, GENE-SYNONYMS, PRODUCT
DR788_RS13855	EG10096	DR788_RS13855	aspC	aspartate/tyrosine/aromatic aminotransferase	aspartate aminotransferase	GO-TERMS, REACTIONS, PRODUCT-SYNONYMS, PRODUCT, GENE-NAME
DR788_RS13860	G6475	DR788_RS13860	gloC	MBL fold metallo-hydrolase	hydroxyacylglutathione hydrolase GloC	GO-TERMS, REACTIONS, PRODUCT-SYNONYMS, GENE-SYNONYMS, PRODUCT, GENE-NAME
DR788_RS13865	G6474	DR788_RS13865	mepK	DUF882 domain-containing protein	peptidoglycan LD-endopeptidase	GO-TERMS, REACTIONS, PRODUCT-SYNONYMS, GENE-SYNONYMS, PRODUCT, GENE-NAME
DR788_RS13870	EG11253	DR788_RS13870	ldtD	L,D-transpeptidase	L,D-transpeptidase LdtD	GO-TERMS, REACTIONS, PRODUCT-SYNONYMS, GENE-SYNONYMS, PRODUCT, GENE-NAME
DR788_RS13875	EG10618			chromosome partition protein MukB	chromosome partitioning protein MukB	GO-TERMS, COMPLEXES, PRODUCT-SYNONYMS, PRODUCT
DR788_RS13880	EG11252			chromosome partition protein MukE	chromosome partitioning protein MukE	GO-TERMS, COMPLEXES, PRODUCT-SYNONYMS, GENE-SYNONYMS, PRODUCT
DR788_RS13885	EG12165			chromosome partition protein MukF	chromosome partitioning protein MukF	GO-TERMS, PRODUCT-SYNONYMS, GENE-SYNONYMS, PRODUCT
DR788_RS13890	EG12167			tRNA uridine 5-oxyacetic acid(34) methyltransferase CmoM	tRNA cmo5U34 methyltransferase	GO-TERMS, REACTIONS, PRODUCT-SYNONYMS, GENE-SYNONYMS, PRODUCT
DR788_RS13895	EG12166			envelope biogenesis factor ElyC	envelope biogenesis factor	GO-TERMS, PRODUCT-SYNONYMS, GENE-SYNONYMS, PRODUCT
DR788_RS13905	EG10519	DR788_RS13905	kdsB			GO-TERMS, REACTIONS, PRODUCT-SYNONYMS, PRODUCT, GENE-NAME
DR788_RS13920	EG11409	DR788_RS13920	lpxK			GO-TERMS, REACTIONS, PRODUCT-SYNONYMS, GENE-SYNONYMS, PRODUCT, GENE-NAME
DR788_RS13925	EG10613	DR788_RS13925	msbA	lipid A export ATP-binding/permease MsbA	ATP-binding lipopolysaccharide transport protein	GO-TERMS, REACTIONS, PRODUCT-SYNONYMS, PRODUCT, GENE-NAME
DR788_RS13935	EG10441					GO-TERMS, COMPLEXES, PRODUCT-SYNONYMS, GENE-SYNONYMS, PRODUCT
DR788_RS13945	EG11265	DR788_RS13945	cmk	(d)CMP kinase	cytidylate kinase	GO-TERMS, REACTIONS, PRODUCT-SYNONYMS, GENE-SYNONYMS, PRODUCT, GENE-NAME
DR788_RS13955	EG10073					GO-TERMS, PRODUCT-SYNONYMS, PRODUCT
DR788_RS13960	EG10946			3-phosphoserine/phosphohydroxythreonine transaminase	phosphoserine/phosphohydroxythreonine aminotransferase	GO-TERMS, REACTIONS, PRODUCT-SYNONYMS, GENE-SYNONYMS, PRODUCT
DR788_RS13970	G6468	DR788_RS13970	ycaO	30S ribosomal protein S12 methylthiotransferase accessory protein YcaO	ribosomal protein S12 methylthiotransferase accessory factor YcaO	GO-TERMS, REACTIONS, PRODUCT-SYNONYMS, PRODUCT, GENE-NAME
DR788_RS13975	EG11258			formate transporter FocA	formate channel FocA	GO-TERMS, REACTIONS, PRODUCT-SYNONYMS, GENE-SYNONYMS, PRODUCT
DR788_RS13980	EG10701			formate C-acetyltransferase	pyruvate formate-lyase	GO-TERMS, REACTIONS, PRODUCT-SYNONYMS, GENE-SYNONYMS, PRODUCT
DR788_RS13985	EG10028	DR788_RS13985	pflA	pyruvate formate lyase 1-activating protein	pyruvate formate-lyase activating enzyme	GO-TERMS, REACTIONS, PRODUCT-SYNONYMS, GENE-SYNONYMS, PRODUCT, GENE-NAME
DR788_RS13995	G6466	DR788_RS13995	ycaM	amino acid permease	putative transporter YcaM	GO-TERMS, REACTIONS, PRODUCT-SYNONYMS, PRODUCT, GENE-NAME
DR788_RS14010	EG10234	DR788_RS14010	dmsC	dimethyl sulfoxide reductase	dimethyl sulfoxide reductase subunit C	GO-TERMS, PRODUCT-SYNONYMS, PRODUCT, GENE-NAME
DR788_RS14015	EG10233			dimethylsulfoxide reductase subunit B	dimethyl sulfoxide reductase subunit B	GO-TERMS, REACTIONS, PRODUCT-SYNONYMS, PRODUCT
DR788_RS14020	EG10232	DR788_RS14020	dmsA	dimethylsulfoxide reductase subunit A	dimethyl sulfoxide reductase subunit A	CPLX-RXNS, GO-TERMS, COMPLEXES, PRODUCT-SYNONYMS, PRODUCT, GENE-NAME
DR788_RS14025	EG10947	DR788_RS14025	serS			GO-TERMS, REACTIONS, PRODUCT-SYNONYMS, PRODUCT, GENE-NAME
DR788_RS14030	EG12690	DR788_RS14030	rarA	replication-associated recombination protein A	recombination factor	GO-TERMS, PRODUCT-SYNONYMS, GENE-SYNONYMS, PRODUCT, GENE-NAME
DR788_RS14035	G6465			outer membrane lipoprotein chaperone LolA	outer membrane lipoprotein carrier protein	GO-TERMS, PRODUCT-SYNONYMS, GENE-SYNONYMS, PRODUCT
DR788_RS14040	G6464			DNA translocase FtsK	cell division DNA translocase FtsK	GO-TERMS, PRODUCT-SYNONYMS, GENE-SYNONYMS, PRODUCT
DR788_RS14045	EG10547	DR788_RS14045	lrp	leucine-responsive transcriptional regulator Lrp	DNA-binding transcriptional dual regulator Lrp	GO-TERMS, PRODUCT-SYNONYMS, GENE-SYNONYMS, PRODUCT, GENE-NAME
DR788_RS14050	EG11032	DR788_RS14050	trxB	thioredoxin-disulfide reductase	thioredoxin reductase	GO-TERMS, REACTIONS, PRODUCT-SYNONYMS, GENE-SYNONYMS, PRODUCT, GENE-NAME
DR788_RS14055	EG11405			cysteine/glutathione ABC transporter permease/ATP-binding protein CydD	glutathione/L-cysteine ABC exporter subunit CydD	CPLX-RXNS, GO-TERMS, COMPLEXES, PRODUCT-SYNONYMS, GENE-SYNONYMS, PRODUCT
DR788_RS14060	EG10012			cysteine/glutathione ABC transporter ATP-binding protein/permease CydC	glutathione/L-cysteine ABC exporter subunit CydC	GO-TERMS, PRODUCT-SYNONYMS, GENE-SYNONYMS, PRODUCT
DR788_RS14065	EG11112	DR788_RS14065	aat			GO-TERMS, REACTIONS, PRODUCT-SYNONYMS, GENE-SYNONYMS, PRODUCT, GENE-NAME
DR788_RS14070	EG10504	DR788_RS14070	infA			GO-TERMS, PRODUCT-SYNONYMS, GENE-SYNONYMS, GENE-NAME
DR788_RS14145	G7080	DR788_RS14145	flu	autotransporter adhesin Ag43	CP4-44 prophage; self recognizing antigen 43 (Ag43) autotransporter	GO-TERMS, PRODUCT-SYNONYMS, GENE-SYNONYMS, PRODUCT, GENE-NAME
DR788_RS14655	EG10156					CPLX-RXNS, GO-TERMS, COMPLEXES, PRODUCT-SYNONYMS, GENE-SYNONYMS
DR788_RS14660	G6463			ATP-dependent Clp protease adapter ClpS	specificity factor for ClpA-ClpP chaperone-protease complex	GO-TERMS, PRODUCT-SYNONYMS, GENE-SYNONYMS, PRODUCT
DR788_RS14665	EG11111			cold shock-like protein CspD	DNA replication inhibitor	GO-TERMS, PRODUCT-SYNONYMS, GENE-SYNONYMS, PRODUCT
DR788_RS14670	G6462			macrolide ABC transporter ATP-binding protein/permease MacB	ABC-type tripartite efflux pump ATP binding/membrane subunit	CPLX-RXNS, GO-TERMS, COMPLEXES, REACTIONS, PRODUCT-SYNONYMS, GENE-SYNONYMS, PRODUCT
DR788_RS14675	G6461	DR788_RS14675	macA	MacA family efflux pump subunit	ABC-type tripartite efflux pump membrane fusion protein	GO-TERMS, PRODUCT-SYNONYMS, GENE-SYNONYMS, PRODUCT, GENE-NAME
DR788_RS14690	EG13270	DR788_RS14690	aqpZ	aquaporin Z	water channel AqpZ	GO-TERMS, REACTIONS, PRODUCT-SYNONYMS, GENE-SYNONYMS, PRODUCT, GENE-NAME
DR788_RS14700	G6458	DR788_RS14700	lysO	lysine exporter LysO family protein	L-lysine exporter	GO-TERMS, REACTIONS, PRODUCT-SYNONYMS, GENE-SYNONYMS, PRODUCT, GENE-NAME
DR788_RS14705	G6457	DR788_RS14705	hcp	hydroxylamine reductase	protein S-nitrosylase	GO-TERMS, REACTIONS, PRODUCT-SYNONYMS, GENE-SYNONYMS, PRODUCT, GENE-NAME
DR788_RS14710	G6456	DR788_RS14710	hcr			GO-TERMS, PRODUCT-SYNONYMS, GENE-SYNONYMS, PRODUCT, GENE-NAME
DR788_RS14715	EG10754	DR788_RS14715	poxB	ubiquinone-dependent pyruvate dehydrogenase	pyruvate oxidase	GO-TERMS, REACTIONS, PRODUCT-SYNONYMS, PRODUCT, GENE-NAME
DR788_RS14720	G6455	DR788_RS14720	ltaE			GO-TERMS, REACTIONS, PRODUCT-SYNONYMS, GENE-SYNONYMS, GENE-NAME
DR788_RS14735	G6452	DR788_RS14735	amiD	N-acetylmuramoyl-L-alanine amidase	N-acetylmuramoyl-L-alanine amidase D	GO-TERMS, REACTIONS, PRODUCT-SYNONYMS, GENE-SYNONYMS, PRODUCT, GENE-NAME
DR788_RS14765	EG11624			arginine ABC transporter ATP-binding protein ArtP	L-arginine ABC transporter ATP binding subunit	CPLX-RXNS, GO-TERMS, COMPLEXES, PRODUCT
DR788_RS14775	EG11626			arginine ABC transporter permease ArtQ	L-arginine ABC transporter membrane subunit ArtQ	GO-TERMS, PRODUCT
DR788_RS14780	EG11627			arginine ABC transporter permease ArtM	L-arginine ABC transporter membrane subunit ArtM	GO-TERMS, PRODUCT
DR788_RS14785	EG11628	DR788_RS14785	artJ	arginine ABC transporter substrate-binding protein	L-arginine ABC transporter periplasmic binding protein	GO-TERMS, PRODUCT, GENE-NAME
DR788_RS14805	G6449			23S rRNA (uracil(747)-C(5))-methyltransferase RlmC	23S rRNA m5U747 methyltransferase	GO-TERMS, REACTIONS, PRODUCT-SYNONYMS, GENE-SYNONYMS, PRODUCT
DR788_RS14815	EG11632			putrescine ABC transporter permease PotI	putrescine ABC transporter membrane subunit PotI	CPLX-RXNS, GO-TERMS, COMPLEXES, PRODUCT
DR788_RS14820	EG11631			putrescine ABC transporter permease PotH	putrescine ABC transporter membrane subunit PotH	GO-TERMS, PRODUCT
DR788_RS14825	EG11630			putrescine ABC transporter ATP-binding subunit PotG	putrescine ABC transporter ATP binding subunit	GO-TERMS, PRODUCT
DR788_RS14830	EG11629			spermidine/putrescine ABC transporter substrate-binding protein PotF	putrescine ABC transporter periplasmic binding protein	GO-TERMS, REACTIONS, PRODUCT
DR788_RS14840	EG10852	DR788_RS14840	rimK	30S ribosomal protein S6--L-glutamate ligase	ribosomal protein S6 modification protein	GO-TERMS, REACTIONS, PRODUCT-SYNONYMS, GENE-SYNONYMS, PRODUCT, GENE-NAME
DR788_RS14845	EG11261	DR788_RS14845	nfsA	nitroreductase NfsA	NADPH-dependent nitroreductase NfsA	GO-TERMS, REACTIONS, PRODUCT-SYNONYMS, GENE-SYNONYMS, PRODUCT, GENE-NAME
DR788_RS14855	EG10417	DR788_RS14855	grxA	GrxA family glutaredoxin	reduced glutaredoxin 1	REACTIONS, PRODUCT-SYNONYMS, GENE-SYNONYMS, PRODUCT, GENE-NAME
DR788_RS14870	G6444	DR788_RS14870	rcdA	TetR/AcrR family transcriptional regulator	DNA-binding transcriptional regulator RcdA	GO-TERMS, PRODUCT-SYNONYMS, GENE-SYNONYMS, PRODUCT, GENE-NAME
DR788_RS14880	G6442	DR788_RS14880	ybjI			GO-TERMS, REACTIONS, PRODUCT-SYNONYMS, GENE-NAME
DR788_RS14890	G6440	DR788_RS14890	mdfA	multidrug efflux MFS transporter MdfA	multidrug efflux pump MdfA / Na+:H+ antiporter / K+:H+ antiporter	GO-TERMS, REACTIONS, PRODUCT-SYNONYMS, GENE-SYNONYMS, PRODUCT, GENE-NAME
DR788_RS14895	G6439	DR788_RS14895	ybjG	undecaprenyl-diphosphate phosphatase	undecaprenyl pyrophosphate phosphatase	GO-TERMS, REACTIONS, PRODUCT-SYNONYMS, PRODUCT, GENE-NAME
DR788_RS14900	EG10223					GO-TERMS, PRODUCT-SYNONYMS, GENE-SYNONYMS
DR788_RS14905	EG10203	DR788_RS14905	dacC	serine-type D-Ala-D-Ala carboxypeptidase	D-alanyl-D-alanine carboxypeptidase DacC	GO-TERMS, REACTIONS, PRODUCT-SYNONYMS, PRODUCT, GENE-NAME
DR788_RS14910	G6438	DR788_RS14910	gstB	glutathione S-transferase family protein	glutathione S-transferase GstB	GO-TERMS, REACTIONS, PRODUCT-SYNONYMS, GENE-SYNONYMS, PRODUCT, GENE-NAME
DR788_RS14915	G6437	DR788_RS14915	yliI	PQQ-dependent sugar dehydrogenase	aldose sugar dehydrogenase YliI	GO-TERMS, REACTIONS, PRODUCT-SYNONYMS, PRODUCT, GENE-NAME
DR788_RS14920	G6436			biofilm formation regulator BssR	regulator of biofilm formation	GO-TERMS, PRODUCT-SYNONYMS, GENE-SYNONYMS, PRODUCT
DR788_RS14925	G6435			30S ribosomal protein S12 methylthiotransferase RimO	ribosomal protein S12 methylthiotransferase RimO	GO-TERMS, REACTIONS, PRODUCT-SYNONYMS, GENE-SYNONYMS, PRODUCT
DR788_RS14950	G6432			glutathione ABC transporter permease GsiD	glutathione ABC transporter membrane subunit GsiD	CPLX-RXNS, GO-TERMS, COMPLEXES, PRODUCT-SYNONYMS, GENE-SYNONYMS, PRODUCT
DR788_RS14955	G6431			glutathione ABC transporter permease GsiC	glutathione ABC transporter membrane subunit GsiC	GO-TERMS, PRODUCT-SYNONYMS, GENE-SYNONYMS, PRODUCT
DR788_RS14960	G6430			glutathione ABC transporter substrate-binding protein GsiB	glutathione ABC transporter periplasmic binding protein	GO-TERMS, PRODUCT-SYNONYMS, GENE-SYNONYMS, PRODUCT
DR788_RS14965	G6429			glutathione ABC transporter ATP-binding protein GsiA	glutathione ABC transporter ATP binding subunit GsiA	GO-TERMS, PRODUCT-SYNONYMS, GENE-SYNONYMS, PRODUCT
DR788_RS14975	EG10153	DR788_RS14975	moeA			GO-TERMS, PRODUCT-SYNONYMS, GENE-SYNONYMS, GENE-NAME
DR788_RS14980	EG10154			molybdopterin-synthase adenylyltransferase MoeB	molybdopterin-synthase adenylyltransferase	GO-TERMS, REACTIONS, PRODUCT-SYNONYMS, GENE-SYNONYMS, PRODUCT
DR788_RS14985	G6428	fsa	fsaA	fructose-6-phosphate aldolase	fructose-6-phosphate aldolase 1	GO-TERMS, PRODUCT-SYNONYMS, GENE-SYNONYMS, PRODUCT, GENE-NAME
DR788_RS15000	G6425	DR788_RS15000	ybiV	HAD family hydrolase	sugar phosphatase YbiV	GO-TERMS, REACTIONS, PRODUCT-SYNONYMS, GENE-SYNONYMS, PRODUCT, GENE-NAME
DR788_RS15015	G6422	DR788_RS15015	ldtB	L,D-transpeptidase	L,D-transpeptidase LdtB	GO-TERMS, REACTIONS, PRODUCT-SYNONYMS, GENE-SYNONYMS, PRODUCT, GENE-NAME
DR788_RS15025	G6420	DR788_RS15025	mntR	transcriptional regulator MntR	DNA-binding transcriptional dual regulator MntR	GO-TERMS, PRODUCT-SYNONYMS, GENE-SYNONYMS, PRODUCT, GENE-NAME
DR788_RS15030	G0-10715			manganase accumulation protein MntS	small protein MntS	GO-TERMS, PRODUCT-SYNONYMS, GENE-SYNONYMS, PRODUCT
DR788_RS15035	G6418	DR788_RS15035	opgE			GO-TERMS, REACTIONS, PRODUCT-SYNONYMS, GENE-SYNONYMS, PRODUCT, GENE-NAME
DR788_RS15050	EG12134			threonine/homoserine exporter RhtA	L-threonine/L-homoserine exporter	GO-TERMS, REACTIONS, PRODUCT-SYNONYMS, GENE-SYNONYMS, PRODUCT
DR788_RS15055	EG11415	DR788_RS15055	dps	DNA starvation/stationary phase protection protein	DNA protection during starvation protein	GO-TERMS, PRODUCT-SYNONYMS, GENE-SYNONYMS, PRODUCT, GENE-NAME
DR788_RS15060	EG10386			glutamine ABC transporter substrate-binding protein GlnH	L-glutamine ABC transporter periplasmic binding protein	CPLX-RXNS, GO-TERMS, COMPLEXES, PRODUCT-SYNONYMS, PRODUCT
DR788_RS15065	EG10388	DR788_RS15065	glnP	glutamine ABC transporter permease	L-glutamine ABC transporter membrane subunit	GO-TERMS, PRODUCT, GENE-NAME
DR788_RS15070	EG10389			glutamine ABC transporter ATP-binding protein GlnQ	L-glutamine ABC transporter ATP binding subunit	GO-TERMS, PRODUCT
DR788_RS15075	G6417	DR788_RS15075	ybiO	mechanosensitive channel protein	moderate conductance mechanosensitive channel YbiO	GO-TERMS, PRODUCT-SYNONYMS, PRODUCT, GENE-NAME
DR788_RS15080	G6416			23S rRNA (adenine(1618)-N(6))-methyltransferase RlmF	23S rRNA m6A1618 methyltransferase	GO-TERMS, REACTIONS, PRODUCT-SYNONYMS, GENE-SYNONYMS, PRODUCT
DR788_RS15085	G6415	DR788_RS15085	mcbA	DUF1471 domain-containing protein	DUF1471 domain-containing protein McbA	GO-TERMS, PRODUCT-SYNONYMS, GENE-SYNONYMS, PRODUCT, GENE-NAME
DR788_RS15090	G6414	DR788_RS15090	fiu	catecholate siderophore receptor Fiu	iron catecholate outer membrane transporter Fiu	CPLX-RXNS, GO-TERMS, COMPLEXES, PRODUCT-SYNONYMS, GENE-SYNONYMS, PRODUCT, GENE-NAME
DR788_RS15110	EG11581	DR788_RS15110	hcxB	malate/lactate/ureidoglycolate dehydrogenase	hydroxycarboxylate dehydrogenase B	GO-TERMS, REACTIONS, PRODUCT-SYNONYMS, GENE-SYNONYMS, PRODUCT, GENE-NAME
DR788_RS15120	EG11357					GO-TERMS, REACTIONS, PRODUCT-SYNONYMS, GENE-SYNONYMS
DR788_RS15130	EG11235					GO-TERMS, REACTIONS, PRODUCT-SYNONYMS
DR788_RS15135	EG12406	DR788_RS15135	cecR	DNA-binding transcriptional regulator CecR	DNA-binding transcriptional dual regulator CecR	GO-TERMS, PRODUCT-SYNONYMS, GENE-SYNONYMS, PRODUCT, GENE-NAME
DR788_RS15145	G6411	DR788_RS15145	ybhF	ABC transporter ATP-binding protein	putative ABC exporter ATP binding subunit	CPLX-RXNS, GO-TERMS, COMPLEXES, PRODUCT-SYNONYMS, PRODUCT, GENE-NAME
DR788_RS15150	G6410	DR788_RS15150	ybhS	ABC transporter permease	putative ABC exporter membrane subunit YbhS	GO-TERMS, PRODUCT-SYNONYMS, PRODUCT, GENE-NAME
DR788_RS15155	G6409	DR788_RS15155	ybhR	ABC transporter permease	putative ABC exporter membrane subunit YbhR	GO-TERMS, PRODUCT-SYNONYMS, PRODUCT, GENE-NAME
DR788_RS15170	G6406			cardiolipin synthase ClsB	cardiolipin synthase B	GO-TERMS, REACTIONS, PRODUCT-SYNONYMS, GENE-SYNONYMS, PRODUCT
DR788_RS15190	EG11598			molybdopterin synthase catalytic subunit MoaE	molybdopterin synthase catalytic subunit	GO-TERMS, COMPLEXES, REACTIONS, PRODUCT-SYNONYMS, GENE-SYNONYMS, PRODUCT
DR788_RS15195	EG11597	DR788_RS15195	moaD			GO-TERMS, PRODUCT-SYNONYMS, GENE-SYNONYMS, GENE-NAME
DR788_RS15200	EG11666			cyclic pyranopterin monophosphate synthase MoaC	cyclic pyranopterin monophosphate synthase	GO-TERMS, REACTIONS, PRODUCT-SYNONYMS, GENE-SYNONYMS, PRODUCT
DR788_RS15210	EG11595			GTP 3',8-cyclase MoaA	GTP 3',8'-cyclase	GO-TERMS, REACTIONS, PRODUCT-SYNONYMS, GENE-SYNONYMS, PRODUCT
DR788_RS15220	EG11062			excinuclease ABC subunit B	excision nuclease subunit B	GO-TERMS, REACTIONS, PRODUCT-SYNONYMS, GENE-SYNONYMS, PRODUCT
DR788_RS15225	EG10120			ATP-dependent dethiobiotin synthetase BioD	dethiobiotin synthetase	GO-TERMS, REACTIONS, PRODUCT-SYNONYMS, PRODUCT
DR788_RS15230	EG10119			malonyl-ACP O-methyltransferase BioC	malonyl-acyl carrier protein methyltransferase	GO-TERMS, REACTIONS, PRODUCT-SYNONYMS, PRODUCT
DR788_RS15235	EG10121					GO-TERMS, PRODUCT-SYNONYMS
DR788_RS15240	EG10118	DR788_RS15240	bioB			GO-TERMS, REACTIONS, PRODUCT-SYNONYMS, GENE-NAME
DR788_RS15245	EG10117	DR788_RS15245	bioA	adenosylmethionine--8-amino-7-oxononanoate transaminase	adenosylmethionine-8-amino-7-oxononanoate aminotransferase	GO-TERMS, REACTIONS, PRODUCT-SYNONYMS, PRODUCT, GENE-NAME
DR788_RS15560	G6397	DR788_RS15560	pgl			GO-TERMS, PRODUCT-SYNONYMS, GENE-SYNONYMS, PRODUCT, GENE-NAME
DR788_RS15565	EG11239	DR788_RS15565	ybhA	pyridoxal phosphatase	pyridoxal phosphate/fructose-1,6-bisphosphate phosphatase	GO-TERMS, REACTIONS, PRODUCT-SYNONYMS, PRODUCT, GENE-NAME
DR788_RS15570	EG10152			molybdenum ABC transporter ATP-binding protein ModC	molybdate ABC transporter ATP binding subunit	CPLX-RXNS, GO-TERMS, COMPLEXES, PRODUCT-SYNONYMS, GENE-SYNONYMS, PRODUCT
DR788_RS15575	EG10002	DR788_RS15575	modB	molybdenum ABC transporter permease	molybdate ABC transporter membrane subunit	GO-TERMS, PRODUCT-SYNONYMS, GENE-SYNONYMS, PRODUCT, GENE-NAME
DR788_RS15580	EG12427	DR788_RS15580	modA	molybdate ABC transporter substrate-binding protein	molybdate ABC transporter periplasmic binding protein	GO-TERMS, COMPLEXES, PRODUCT, GENE-NAME
DR788_RS15585	G6396	DR788_RS15585	acrZ	multidrug efflux pump-associated protein, AcrZ family	multidrug efflux pump accessory protein AcrZ	GO-TERMS, PRODUCT-SYNONYMS, GENE-SYNONYMS, PRODUCT, GENE-NAME
DR788_RS15590	G6395	DR788_RS15590	modE	molybdenum-dependent transcriptional regulator	DNA-binding transcriptional dual regulator ModE	GO-TERMS, PRODUCT-SYNONYMS, GENE-SYNONYMS, PRODUCT, GENE-NAME
DR788_RS15600	EG10362			UDP-glucose 4-epimerase GalE	UDP-glucose 4-epimerase	GO-TERMS, REACTIONS, PRODUCT-SYNONYMS, GENE-SYNONYMS, PRODUCT
DR788_RS15605	EG10366					GO-TERMS, PRODUCT-SYNONYMS, GENE-SYNONYMS
DR788_RS15610	EG10363	DR788_RS15610	galK			GO-TERMS, PRODUCT-SYNONYMS, GENE-SYNONYMS, PRODUCT, GENE-NAME
DR788_RS15615	EG11698					GO-TERMS, REACTIONS, PRODUCT-SYNONYMS
DR788_RS15620	EG11699	DR788_RS15620	gpmA	2,3-diphosphoglycerate-dependent phosphoglycerate mutase	2,3-bisphosphoglycerate-dependent phosphoglycerate mutase	GO-TERMS, REACTIONS, PRODUCT-SYNONYMS, GENE-SYNONYMS, PRODUCT, GENE-NAME
DR788_RS15625	EG10079	DR788_RS15625	aroG	3-deoxy-7-phosphoheptulonate synthase AroG	3-deoxy-7-phosphoheptulonate synthase, Phe-sensitive	GO-TERMS, REACTIONS, PRODUCT-SYNONYMS, PRODUCT, GENE-NAME
DR788_RS15635	G6393			CDF family zinc transporter ZitB	Zn2+/Cd2+/Ni2+/Cu2+ exporter	GO-TERMS, REACTIONS, PRODUCT-SYNONYMS, GENE-SYNONYMS, PRODUCT
DR788_RS15640	EG11700			nicotinamide riboside transporter PnuC	nicotinamide riboside transporter	GO-TERMS, REACTIONS, PRODUCT-SYNONYMS, PRODUCT
DR788_RS15645	EG10630			quinolinate synthase NadA	quinolinate synthase	GO-TERMS, REACTIONS, PRODUCT-SYNONYMS, GENE-SYNONYMS, PRODUCT
DR788_RS15680	EG12854			cell division protein CpoB	cell division coordinator CpoB	GO-TERMS, PRODUCT-SYNONYMS, GENE-SYNONYMS, PRODUCT
DR788_RS15685	EG10684	DR788_RS15685	pal	peptidoglycan-associated lipoprotein Pal	peptidoglycan-associated outer membrane lipoprotein Pal	GO-TERMS, COMPLEXES, PRODUCT-SYNONYMS, GENE-SYNONYMS, PRODUCT, GENE-NAME
DR788_RS15690	EG11008			Tol-Pal system protein TolB	Tol-Pal system periplasmic protein TolB	GO-TERMS, PRODUCT-SYNONYMS, GENE-SYNONYMS, PRODUCT
DR788_RS15695	EG11007			cell envelope integrity protein TolA	Tol-Pal system protein TolA	GO-TERMS, PRODUCT-SYNONYMS, GENE-SYNONYMS, PRODUCT
DR788_RS15700	EG11011			colicin uptake protein TolR	Tol-Pal system protein TolR	GO-TERMS, PRODUCT
DR788_RS15705	EG11010					GO-TERMS, PRODUCT-SYNONYMS, GENE-SYNONYMS
DR788_RS15710	EG11110			acyl-CoA thioesterase YbgC	esterase/thioesterase	GO-TERMS, REACTIONS, PRODUCT-SYNONYMS, PRODUCT
DR788_RS15720	G0-10441			cytochrome bd-I oxidase subunit CydX	cytochrome bd-I ubiquinol oxidase accessory subunit CydX	CPLX-RXNS, GO-TERMS, COMPLEXES, PRODUCT-SYNONYMS, GENE-SYNONYMS, PRODUCT
DR788_RS15725	EG10174	DR788_RS15725	cydB	cytochrome d ubiquinol oxidase subunit II	cytochrome bd-I ubiquinol oxidase subunit II	GO-TERMS, PRODUCT-SYNONYMS, GENE-SYNONYMS, PRODUCT, GENE-NAME
DR788_RS15730	EG10173			cytochrome bd-I ubiquinol oxidase subunit CydA	cytochrome bd-I ubiquinol oxidase subunit I	GO-TERMS, PRODUCT-SYNONYMS, GENE-SYNONYMS, PRODUCT
DR788_RS15805	EG10982			succinate--CoA ligase subunit alpha	succinyl-CoA synthetase subunit alpha	CPLX-RXNS, GO-TERMS, COMPLEXES, PRODUCT-SYNONYMS, PRODUCT
DR788_RS15810	EG10981	DR788_RS15810	sucC	ADP-forming succinate--CoA ligase subunit beta	succinyl-CoA synthetase subunit beta	GO-TERMS, REACTIONS, PRODUCT-SYNONYMS, PRODUCT, GENE-NAME
DR788_RS15815	EG10980	odhB	sucB	2-oxoglutarate dehydrogenase complex dihydrolipoyllysine-residue succinyltransferase	dihydrolipoyltranssuccinylase	CPLX-RXNS, GO-TERMS, COMPLEXES, REACTIONS, PRODUCT-SYNONYMS, PRODUCT, GENE-NAME
DR788_RS15820	EG10979			2-oxoglutarate dehydrogenase E1 component	subunit of E1(0) component of 2-oxoglutarate dehydrogenase	GO-TERMS, REACTIONS, PRODUCT-SYNONYMS, GENE-SYNONYMS, PRODUCT
DR788_RS15825	EG10932	DR788_RS15825	sdhB	succinate dehydrogenase iron-sulfur subunit	succinate:quinone oxidoreductase, iron-sulfur cluster binding protein	CPLX-RXNS, GO-TERMS, COMPLEXES, PRODUCT-SYNONYMS, GENE-SYNONYMS, PRODUCT, GENE-NAME
DR788_RS15830	EG10931	DR788_RS15830	sdhA	succinate dehydrogenase flavoprotein subunit	succinate:quinone oxidoreductase, FAD binding protein	GO-TERMS, PRODUCT-SYNONYMS, GENE-SYNONYMS, PRODUCT, GENE-NAME
DR788_RS15835	EG10934	DR788_RS15835	sdhD	succinate dehydrogenase membrane anchor subunit	succinate:quinone oxidoreductase, membrane protein SdhD	GO-TERMS, PRODUCT-SYNONYMS, GENE-SYNONYMS, PRODUCT, GENE-NAME
DR788_RS15840	EG10933	DR788_RS15840	sdhC	succinate dehydrogenase cytochrome b556 subunit	succinate:quinone oxidoreductase, membrane protein SdhC	GO-TERMS, PRODUCT-SYNONYMS, GENE-SYNONYMS, PRODUCT, GENE-NAME
DR788_RS15850	EG10402			citrate (Si)-synthase	citrate synthase	GO-TERMS, REACTIONS, PRODUCT-SYNONYMS, GENE-SYNONYMS, PRODUCT
DR788_RS15885	G6382			5-oxoprolinase subunit PxpA	5-oxoprolinase component A	PRODUCT-SYNONYMS, GENE-SYNONYMS, PRODUCT
DR788_RS15890	G6381	DR788_RS15890	pxpC	5-oxoprolinase subunit PxpC	5-oxoprolinase component C	GO-TERMS, PRODUCT-SYNONYMS, GENE-SYNONYMS, PRODUCT, GENE-NAME
DR788_RS15895	G6380			5-oxoprolinase subunit PxpB	5-oxoprolinase component B	GO-TERMS, PRODUCT-SYNONYMS, GENE-SYNONYMS, PRODUCT
DR788_RS15905	G6378	DR788_RS15905	dtpD	dipeptide permease DtpD	dipeptide:H+ symporter DtpD	GO-TERMS, REACTIONS, PRODUCT-SYNONYMS, GENE-SYNONYMS, PRODUCT, GENE-NAME
DR788_RS15910	EG10736	DR788_RS15910	phr	deoxyribodipyrimidine photo-lyase	deoxyribodipyrimidine photolyase	GO-TERMS, REACTIONS, PRODUCT-SYNONYMS, GENE-SYNONYMS, PRODUCT, GENE-NAME
DR788_RS15975	EG10516	kdbD	kdpD	two-component system sensor histidine kinase KdbD	sensor histidine kinase KdpD	GO-TERMS, REACTIONS, PRODUCT-SYNONYMS, GENE-SYNONYMS, PRODUCT, GENE-NAME
DR788_RS15980	EG10517			two-component system response regulator KdpE	DNA-binding transcriptional activator KdpE	GO-TERMS, PRODUCT-SYNONYMS, PRODUCT
DR788_RS15995	EG10964			ornithine decarboxylase SpeF	inducible ornithine decarboxylase	GO-TERMS, REACTIONS, PRODUCT-SYNONYMS, PRODUCT
DR788_RS16000	EG10753	DR788_RS16000	potE	putrescine-ornithine antiporter	putrescine transporter PotE	GO-TERMS, REACTIONS, PRODUCT-SYNONYMS, PRODUCT, GENE-NAME
DR788_RS16005	EG12144	DR788_RS16005	pgm	alpha-D-glucose phosphate-specific phosphoglucomutase	phosphoglucomutase	GO-TERMS, REACTIONS, PRODUCT-SYNONYMS, GENE-SYNONYMS, PRODUCT, GENE-NAME
DR788_RS16010	EG12197			replication initiation negative regulator SeqA	negative modulator of initiation of replication	GO-TERMS, PRODUCT-SYNONYMS, GENE-SYNONYMS, PRODUCT
DR788_RS16015	EG11776	DR788_RS16015	ybfF			GO-TERMS, PRODUCT-SYNONYMS, GENE-NAME
DR788_RS16025	EG10318			flavodoxin FldA	flavodoxin 1	GO-TERMS, PRODUCT-SYNONYMS, PRODUCT
DR788_RS16030	G0-10580	DR788_RS16030	uof	fur leader peptide	RyhB-regulated fur leader peptide	GO-TERMS, PRODUCT-SYNONYMS, PRODUCT, GENE-NAME
DR788_RS16055	EG10390					GO-TERMS, REACTIONS, PRODUCT-SYNONYMS, PRODUCT
DR788_RS16060	EG10635	DR788_RS16060	nagE	PTS N-acetyl glucosamine transporter subunit IIABC	N-acetylglucosamine-specific PTS enzyme IIABC component	GO-TERMS, REACTIONS, PRODUCT-SYNONYMS, GENE-SYNONYMS, PRODUCT, GENE-NAME
DR788_RS16065	EG10633	DR788_RS16065	nagB			GO-TERMS, PRODUCT-SYNONYMS, GENE-SYNONYMS, GENE-NAME
DR788_RS16070	EG10632	DR788_RS16070	nagA			GO-TERMS, REACTIONS, PRODUCT-SYNONYMS, PRODUCT, GENE-NAME
DR788_RS16075	EG10636	DR788_RS16075	nagC	N-acetylglucosamine repressor	DNA-binding transcriptional dual regulator NagC	GO-TERMS, PRODUCT-SYNONYMS, GENE-SYNONYMS, PRODUCT, GENE-NAME
DR788_RS16080	EG10634	DR788_RS16080	umpH	HAD-IIA family hydrolase	UMP phosphatase	GO-TERMS, REACTIONS, PRODUCT-SYNONYMS, GENE-SYNONYMS, PRODUCT, GENE-NAME
DR788_RS16085	EG10092	DR788_RS16085	asnB	asparagine synthase B	asparagine synthetase B	GO-TERMS, REACTIONS, PRODUCT-SYNONYMS, PRODUCT, GENE-NAME
DR788_RS16125	G6365	DR788_RS16125	ubiF			GO-TERMS, PRODUCT-SYNONYMS, GENE-SYNONYMS, PRODUCT, GENE-NAME
DR788_RS16130	G6364			tRNA (N6-isopentenyl adenosine(37)-C2)-methylthiotransferase MiaB	isopentenyl-adenosine A37 tRNA methylthiolase	GO-TERMS, REACTIONS, PRODUCT-SYNONYMS, GENE-SYNONYMS, PRODUCT
DR788_RS16140	G6362			rRNA maturation RNase YbeY	endoribonuclease YbeY	GO-TERMS, PRODUCT-SYNONYMS, PRODUCT
DR788_RS16150	EG10168	DR788_RS16150	lnt			GO-TERMS, REACTIONS, PRODUCT-SYNONYMS, GENE-SYNONYMS, PRODUCT, GENE-NAME
DR788_RS16155	G6359	DR788_RS16155	gltI	amino acid ABC transporter substrate-binding protein	glutamate/aspartate ABC transporter periplasmic binding protein	CPLX-RXNS, GO-TERMS, COMPLEXES, PRODUCT-SYNONYMS, GENE-SYNONYMS, PRODUCT, GENE-NAME
DR788_RS16160	EG12661	DR788_RS16160	gltJ	amino acid ABC transporter permease	glutamate/aspartate ABC transporter membrane subunit GltJ	GO-TERMS, PRODUCT, GENE-NAME
DR788_RS16165	EG12662	DR788_RS16165	gltK	glutamate ABC transporter permease	glutamate/aspartate ABC transporter membrane subunit GltK	GO-TERMS, REACTIONS, PRODUCT, GENE-NAME
DR788_RS16170	EG12663	DR788_RS16170	gltL	amino acid ABC transporter ATP-binding protein	glutamate/aspartate ABC transporter ATP binding subunit	GO-TERMS, PRODUCT, GENE-NAME
DR788_RS16175	G6358					GO-TERMS, REACTIONS, PRODUCT-SYNONYMS, GENE-SYNONYMS
DR788_RS16180	G6357	DR788_RS16180	hscC	molecular chaperone HscC	chaperone protein HscC	GO-TERMS, PRODUCT-SYNONYMS, GENE-SYNONYMS, PRODUCT, GENE-NAME
DR788_RS16220	EG10532					GO-TERMS, REACTIONS, PRODUCT-SYNONYMS, GENE-SYNONYMS, PRODUCT
DR788_RS16225	EG10855			LPS assembly lipoprotein LptE	lipopolysaccharide assembly protein LptE	GO-TERMS, PRODUCT-SYNONYMS, GENE-SYNONYMS, PRODUCT
DR788_RS16230	EG11412	DR788_RS16230	holA			GO-TERMS, COMPLEXES, REACTIONS, PRODUCT-SYNONYMS, PRODUCT, GENE-NAME
DR788_RS16235	G6350	DR788_RS16235	nadD	nicotinate-nucleotide adenylyltransferase	nicotinate-mononucleotide adenylyltransferase	GO-TERMS, REACTIONS, PRODUCT-SYNONYMS, GENE-SYNONYMS, PRODUCT, GENE-NAME
DR788_RS16240	G6349	DR788_RS16240	cobC	adenosylcobalamin/alpha-ribazole phosphatase	putative adenosylcobalamin phosphatase/alpha-ribazole phosphatase	REACTIONS, PRODUCT-SYNONYMS, GENE-SYNONYMS, PRODUCT, GENE-NAME
DR788_RS16245	EG11255	DR788_RS16245	rsfS	ribosome silencing factor	ribosomal silencing factor RsfS	GO-TERMS, PRODUCT-SYNONYMS, GENE-SYNONYMS, PRODUCT, GENE-NAME
DR788_RS16250	EG11254			23S rRNA (pseudouridine(1915)-N(3))-methyltransferase RlmH	23S rRNA m3psi1915 methyltransferase	GO-TERMS, REACTIONS, PRODUCT-SYNONYMS, GENE-SYNONYMS, PRODUCT
DR788_RS16255	EG10606	DR788_RS16255	mrdA	penicillin-binding protein 2	peptidoglycan DD-transpeptidase MrdA	GO-TERMS, REACTIONS, PRODUCT-SYNONYMS, GENE-SYNONYMS, PRODUCT, GENE-NAME
DR788_RS16260	EG10607	rodA	mrdB	rod shape-determining protein RodA	SEDS family protein MrdB	GO-TERMS, PRODUCT-SYNONYMS, GENE-SYNONYMS, PRODUCT, GENE-NAME
DR788_RS16270	EG10201	DR788_RS16270	dacA	serine-type D-Ala-D-Ala carboxypeptidase	D-alanyl-D-alanine carboxypeptidase DacA	GO-TERMS, REACTIONS, PRODUCT-SYNONYMS, GENE-SYNONYMS, PRODUCT, GENE-NAME
DR788_RS16280	EG11591			lipoyl(octanoyl) transferase LipB	lipoyl(octanoyl) transferase	GO-TERMS, REACTIONS, PRODUCT-SYNONYMS, GENE-SYNONYMS, PRODUCT
DR788_RS16290	EG11306					GO-TERMS, REACTIONS, PRODUCT-SYNONYMS, GENE-SYNONYMS
DR788_RS16295	EG11305			twin-arginine translocase subunit TatE	twin arginine protein translocation system - TatE protein	GO-TERMS, PRODUCT-SYNONYMS, GENE-SYNONYMS, PRODUCT
DR788_RS16305	EG12209			fluoride efflux transporter CrcB	F- channel	GO-TERMS, REACTIONS, PRODUCT-SYNONYMS, GENE-SYNONYMS, PRODUCT
DR788_RS16310	EG12179			cold shock-like protein CspE	transcription antiterminator and regulator of RNA stability	GO-TERMS, PRODUCT-SYNONYMS, GENE-SYNONYMS, PRODUCT
DR788_RS16315	EG12180	DR788_RS16315	pagP	phospholipid:lipid A palmitoyltransferase	Lipid A palmitoyltransferase	GO-TERMS, REACTIONS, PRODUCT-SYNONYMS, GENE-SYNONYMS, PRODUCT, GENE-NAME
DR788_RS16320	G6347					GO-TERMS, REACTIONS, PRODUCT-SYNONYMS
DR788_RS16325	G6346	DR788_RS16325	dpiA	two-component response regulator	DNA-binding transcriptional dual regulator DpiA	GO-TERMS, PRODUCT-SYNONYMS, GENE-SYNONYMS, PRODUCT, GENE-NAME
DR788_RS16330	G6345					GO-TERMS, REACTIONS, PRODUCT-SYNONYMS, GENE-SYNONYMS
DR788_RS16335	G6344			[citrate (pro-3S)-lyase] ligase	citrate lyase synthetase	GO-TERMS, REACTIONS, PRODUCT-SYNONYMS, GENE-SYNONYMS, PRODUCT
DR788_RS16340	G6343					CPLX-RXNS, GO-TERMS, COMPLEXES, REACTIONS, PRODUCT-SYNONYMS, GENE-SYNONYMS
DR788_RS16345	G6342			citrate (pro-3S)-lyase subunit beta	citrate lyase beta subunit	GO-TERMS, COMPLEXES, REACTIONS, PRODUCT-SYNONYMS, GENE-SYNONYMS, PRODUCT
DR788_RS16350	G6341			citrate lyase subunit alpha	citrate lyase alpha subunit	REACTIONS, PRODUCT-SYNONYMS, GENE-SYNONYMS, PRODUCT
DR788_RS16355	G6340			citrate lyase holo-[acyl-carrier protein] synthase	apo-citrate lyase phosphoribosyl-dephospho-CoA transferase	GO-TERMS, REACTIONS, PRODUCT-SYNONYMS, GENE-SYNONYMS, PRODUCT
DR788_RS16360	G6339	DR788_RS16360	citG	2-(5''-triphosphoribosyl)-3'-dephosphocoenzyme-A synthase	triphosphoribosyl-dephospho-CoA synthase	GO-TERMS, REACTIONS, PRODUCT-SYNONYMS, GENE-SYNONYMS, PRODUCT, GENE-NAME
DR788_RS16365	G6338	DR788_RS16365	citT	citrate/succinate antiporter CitT	citrate:succinate antiporter	GO-TERMS, REACTIONS, PRODUCT-SYNONYMS, GENE-SYNONYMS, PRODUCT, GENE-NAME
DR788_RS16370	EG10856	DR788_RS16370	rna	ribonuclease I	RNase I	GO-TERMS, REACTIONS, PRODUCT-SYNONYMS, GENE-SYNONYMS, PRODUCT, GENE-NAME
DR788_RS16375	G6337	DR788_RS16375	rnk			GO-TERMS, PRODUCT-SYNONYMS, GENE-NAME
DR788_RS16385	G6334			universal stress protein UspG	universal stress protein G	GO-TERMS, PRODUCT-SYNONYMS, GENE-SYNONYMS, PRODUCT
DR788_RS16390	EG11385			alkyl hydroperoxide reductase subunit F	alkyl hydroperoxide reductase, AhpF component	CPLX-RXNS, GO-TERMS, PRODUCT-SYNONYMS, PRODUCT
DR788_RS16395	EG11384			alkyl hydroperoxide reductase subunit C	alkyl hydroperoxide reductase, AhpC component	GO-TERMS, PRODUCT-SYNONYMS, GENE-SYNONYMS, PRODUCT
DR788_RS16400	G6333			thiol:disulfide interchange protein DsbG	protein sulfenic acid reductase and chaperone DsbG	GO-TERMS, REACTIONS, PRODUCT-SYNONYMS, GENE-SYNONYMS, PRODUCT
DR788_RS16420	G6329	DR788_RS16420	ybdL	pyridoxal phosphate-dependent aminotransferase	methionine-oxo-acid transaminase, PLP-dependent	GO-TERMS, REACTIONS, PRODUCT-SYNONYMS, PRODUCT, GENE-NAME
DR788_RS16440	EG11105			proofreading thioesterase EntH	proofreading thioesterase in enterobactin biosynthesis	GO-TERMS, REACTIONS, PRODUCT-SYNONYMS, GENE-SYNONYMS, PRODUCT
DR788_RS16445	EG10259	dhbA	entA			GO-TERMS, PRODUCT-SYNONYMS, GENE-NAME
DR788_RS16450	EG10260	DR788_RS16450	entB	enterobactin biosynthesis bifunctional isochorismatase/aryl carrier protein EntB	enterobactin synthase component B	CPLX-RXNS, GO-TERMS, COMPLEXES, REACTIONS, PRODUCT-SYNONYMS, GENE-SYNONYMS, PRODUCT, GENE-NAME
DR788_RS16455	EG10263	DR788_RS16455	entE	(2,3-dihydroxybenzoyl)adenylate synthase	2,3-dihydroxybenzoate-AMP ligase	GO-TERMS, REACTIONS, PRODUCT-SYNONYMS, PRODUCT, GENE-NAME
DR788_RS16460	EG10261					GO-TERMS, REACTIONS, PRODUCT-SYNONYMS, GENE-SYNONYMS
DR788_RS16465	EG10294	DR788_RS16465	fepB	Fe2+-enterobactin ABC transporter substrate-binding protein	ferric enterobactin ABC transporter periplasmic binding protein	CPLX-RXNS, GO-TERMS, COMPLEXES, REACTIONS, PRODUCT, GENE-NAME
DR788_RS16470	EG11104			enterobactin transporter EntS	enterobactin exporter EntS	GO-TERMS, REACTIONS, PRODUCT-SYNONYMS, GENE-SYNONYMS, PRODUCT
DR788_RS16475	EG10296	DR788_RS16475	fepD	Fe(3+)-siderophore ABC transporter permease	ferric enterobactin ABC transporter membrane subunit FebD	GO-TERMS, REACTIONS, PRODUCT-SYNONYMS, PRODUCT, GENE-NAME
DR788_RS16480	EG10298	DR788_RS16480	fepG	iron-enterobactin ABC transporter permease	ferric enterobactin ABC transporter membrane subunit FepG	GO-TERMS, PRODUCT, GENE-NAME
DR788_RS16485	EG10295	DR788_RS16485	fepC	iron-enterobactin ABC transporter ATP-binding protein	ferric enterobactin ABC transporter ATP binding subunit	GO-TERMS, PRODUCT, GENE-NAME
DR788_RS16495	EG10264			enterobactin non-ribosomal peptide synthetase EntF	apo-serine activating enzyme	GO-TERMS, REACTIONS, PRODUCT-SYNONYMS, PRODUCT
DR788_RS16500	G0-10437	DR788_RS16500	ybdZ	MbtH family protein	enterobactin biosynthesis protein YbdZ	GO-TERMS, PRODUCT-SYNONYMS, PRODUCT, GENE-NAME
DR788_RS16505	EG10299	DR788_RS16505	fes	enterochelin esterase	ferric enterobactin esterase	GO-TERMS, REACTIONS, PRODUCT-SYNONYMS, PRODUCT, GENE-NAME
DR788_RS16510	EG10293	DR788_RS16510	fepA	siderophore enterobactin receptor FepA	ferric enterobactin outer membrane transporter	CPLX-RXNS, GO-TERMS, COMPLEXES, PRODUCT-SYNONYMS, GENE-SYNONYMS, PRODUCT, GENE-NAME
DR788_RS16515	EG10262			enterobactin synthase subunit EntD	phosphopantetheinyl transferase EntD	GO-TERMS, REACTIONS, PRODUCT-SYNONYMS, PRODUCT
DR788_RS16540	G6326	DR788_RS16540	ybdK	glutamate--cysteine ligase	carboxylate-amine ligase	GO-TERMS, REACTIONS, PRODUCT-SYNONYMS, PRODUCT, GENE-NAME
DR788_RS16555	EG50005	DR788_RS16555	nfsB	oxygen-insensitive NAD(P)H nitroreductase	NAD(P)H nitroreductase NfsB	GO-TERMS, REACTIONS, PRODUCT-SYNONYMS, GENE-SYNONYMS, PRODUCT, GENE-NAME
DR788_RS16560	G6323	DR788_RS16560	ybdG	mechanosensitive ion channel family protein	miniconductance mechanosensitive channel YbdG	GO-TERMS, PRODUCT-SYNONYMS, PRODUCT, GENE-NAME
DR788_RS16565	EG10708	DR788_RS16565	pheP	phenylalanine transporter	phenylalanine:H+ symporter PheP	GO-TERMS, REACTIONS, PRODUCT-SYNONYMS, PRODUCT, GENE-NAME
DR788_RS16570	EG12367	DR788_RS16570	cusA	Cu(+)/Ag(+) efflux RND transporter permease subunit CusA	copper/silver export system RND permease	CPLX-RXNS, GO-TERMS, COMPLEXES, REACTIONS, PRODUCT-SYNONYMS, GENE-SYNONYMS, PRODUCT, GENE-NAME
DR788_RS16575	G6322	DR788_RS16575	cusB	Cu(+)/Ag(+) efflux RND transporter periplasmic adaptor subunit CusB	copper/silver export system membrane fusion protein	GO-TERMS, REACTIONS, PRODUCT-SYNONYMS, GENE-SYNONYMS, PRODUCT, GENE-NAME
DR788_RS16580	G6321	DR788_RS16580	cusF	Cu(+)/Ag(+) efflux RND transporter periplasmic metallochaperone CusF	copper/silver export system periplasmic binding protein	GO-TERMS, REACTIONS, PRODUCT-SYNONYMS, GENE-SYNONYMS, PRODUCT, GENE-NAME
DR788_RS16585	G6320	DR788_RS16585	cusC	Cu(+)/Ag(+) efflux RND transporter outer membrane channel CusC	copper/silver export system outer membrane channel	GO-TERMS, REACTIONS, PRODUCT-SYNONYMS, GENE-SYNONYMS, PRODUCT, GENE-NAME
DR788_RS16590	G6319	DR788_RS16590	cusR	copper response regulator transcription factor CusR	DNA-binding transcriptional activator CusR	GO-TERMS, PRODUCT-SYNONYMS, GENE-SYNONYMS, PRODUCT, GENE-NAME
DR788_RS16595	G6318	DR788_RS16595	cusS	Cu(+)/Ag(+) sensor histidine kinase CusS	sensor histidine kinase CusS	GO-TERMS, REACTIONS, PRODUCT-SYNONYMS, GENE-SYNONYMS, PRODUCT, GENE-NAME
DR788_RS16640	EG11739	nrfB	nfrB	phage adsorption protein NrfB	bacteriophage N4 adsorption protein	GO-TERMS, PRODUCT-SYNONYMS, PRODUCT, GENE-NAME
DR788_RS16645	EG11740	DR788_RS16645	nfrA	phage receptor	bacteriophage N4 outer membrane receptor	GO-TERMS, PRODUCT-SYNONYMS, PRODUCT, GENE-NAME
DR788_RS16655	EG10268	DR788_RS16655	envY	helix-turn-helix domain-containing protein	DNA-binding transcriptional activator EnvY	GO-TERMS, PRODUCT-SYNONYMS, PRODUCT, GENE-NAME
DR788_RS16665	EG11103			fimbriae biosynthesis transcriptional regulator FimZ	putative LuxR family transcriptional regulator FimZ	GO-TERMS, PRODUCT-SYNONYMS, GENE-SYNONYMS, PRODUCT
DR788_RS16670	EG12388			fimbriae assembly protein	putative fimbrial protein SfmF	GO-TERMS, PRODUCT-SYNONYMS, GENE-SYNONYMS, PRODUCT
DR788_RS16675	G6293	fimH	sfmH	type 1 fimbrin D-mannose specific adhesin FimH	putative fimbrial adhesin protein SfmH	GO-TERMS, PRODUCT-SYNONYMS, PRODUCT, GENE-NAME
DR788_RS16680	G6292	DR788_RS16680	sfmD	fimbrial biogenesis outer membrane usher protein	putative fimbrial usher protein SfmD	GO-TERMS, PRODUCT-SYNONYMS, PRODUCT, GENE-NAME
DR788_RS16685	G6291	fimC	sfmC	molecular chaperone FimC	putative fimbrial chaperone SfmC	PRODUCT-SYNONYMS, PRODUCT, GENE-NAME
DR788_RS16690	G6290	fimA	sfmA	type 1 fimbrial protein subunit FimA	putative fimbrial protein SfmA	GO-TERMS, PRODUCT-SYNONYMS, PRODUCT, GENE-NAME
DR788_RS16695	EG10328			bifunctional methylenetetrahydrofolate dehydrogenase/methenyltetrahydrofolate cyclohydrolase FolD	bifunctional 5,10-methylene-tetrahydrofolate dehydrogenase/ 5,10-methylene-tetrahydrofolate cyclohydrolase	GO-TERMS, REACTIONS, PRODUCT-SYNONYMS, GENE-SYNONYMS, PRODUCT
DR788_RS16700	EG12879			ribosome-associated protein YbcJ	putative RNA-binding protein YbcJ	GO-TERMS, PRODUCT-SYNONYMS, PRODUCT
DR788_RS16710	EG10196					GO-TERMS, REACTIONS, PRODUCT-SYNONYMS, GENE-SYNONYMS, PRODUCT
DR788_RS16715	EG10758	DR788_RS16715	ppiB	peptidylprolyl isomerase B	peptidyl-prolyl cis-trans isomerase B	GO-TERMS, REACTIONS, PRODUCT-SYNONYMS, PRODUCT, GENE-NAME
DR788_RS16720	EG12666					GO-TERMS, REACTIONS, PRODUCT-SYNONYMS, GENE-SYNONYMS, PRODUCT
DR788_RS16725	EG10793			5-(carboxyamino)imidazole ribonucleotide mutase	N5-carboxyaminoimidazole ribonucleotide mutase	GO-TERMS, REACTIONS, PRODUCT-SYNONYMS, GENE-SYNONYMS, PRODUCT
DR788_RS16730	EG10796	DR788_RS16730	purK			GO-TERMS, PRODUCT-SYNONYMS, GENE-SYNONYMS, GENE-NAME
DR788_RS16750	G6287			acyl-CoA synthetase FdrA	putative acyl-CoA synthetase FdrA	GO-TERMS, REACTIONS, PRODUCT-SYNONYMS, GENE-SYNONYMS, PRODUCT
DR788_RS16755	G6286	DR788_RS16755	allD			GO-TERMS, REACTIONS, PRODUCT-SYNONYMS, GENE-SYNONYMS, GENE-NAME
DR788_RS16760	G6285					GO-TERMS, PRODUCT-SYNONYMS, GENE-SYNONYMS
DR788_RS16765	G6284	DR788_RS16765	allE			GO-TERMS, PRODUCT-SYNONYMS, GENE-SYNONYMS, GENE-NAME
DR788_RS16770	G6283			glycerate 3-kinase	glycerate 2-kinase 2	GO-TERMS, REACTIONS, PRODUCT-SYNONYMS, GENE-SYNONYMS, PRODUCT
DR788_RS16790	G6278	DR788_RS16790	glxR	2-hydroxy-3-oxopropionate reductase	tartronate semialdehyde reductase 2	GO-TERMS, REACTIONS, PRODUCT-SYNONYMS, GENE-SYNONYMS, PRODUCT, GENE-NAME
DR788_RS16795	G6277	DR788_RS16795	hyi			GO-TERMS, PRODUCT-SYNONYMS, GENE-SYNONYMS, GENE-NAME
DR788_RS16800	EG11583					GO-TERMS, PRODUCT-SYNONYMS
DR788_RS16805	G6276			HTH-type transcriptional repressor AllR	DNA-binding transcriptional repressor AllR	GO-TERMS, PRODUCT-SYNONYMS, GENE-SYNONYMS, PRODUCT
DR788_RS16810	G6275	DR788_RS16810	allA			GO-TERMS, PRODUCT-SYNONYMS, GENE-SYNONYMS, GENE-NAME
DR788_RS16815	G6274			HTH-type transcriptional activator AllS	DNA-binding transcriptional activator AllS	GO-TERMS, PRODUCT-SYNONYMS, GENE-SYNONYMS, PRODUCT
DR788_RS16820	EG11768	mnmH	selU	tRNA 2-selenouridine(34) synthase MnmH	tRNA 2-selenouridine synthase	GO-TERMS, REACTIONS, PRODUCT-SYNONYMS, GENE-SYNONYMS, PRODUCT, GENE-NAME
DR788_RS16835	EG10849	DR788_RS16835	rhsD	RHS repeat protein	protein RhsD	GO-TERMS, PRODUCT-SYNONYMS, PRODUCT, GENE-NAME
DR788_RS16850	EG11542	DR788_RS16850	tesA	multifunctional acyl-CoA thioesterase I/protease I/lysophospholipase L1	multifunctional acyl-CoA thioesterase I and protease I and lysophospholipase L1	GO-TERMS, REACTIONS, PRODUCT-SYNONYMS, GENE-SYNONYMS, PRODUCT, GENE-NAME
DR788_RS16855	G6269	DR788_RS16855	ybbO	SDR family oxidoreductase	NADP+-dependent aldehyde reductase YbbO	GO-TERMS, REACTIONS, PRODUCT-SYNONYMS, PRODUCT, GENE-NAME
DR788_RS16860	G6268	DR788_RS16860	cnoX			GO-TERMS, PRODUCT-SYNONYMS, GENE-SYNONYMS, GENE-NAME
DR788_RS16865	G6267			iron export ABC transporter permease subunit FetB	putative iron ABC exporter membrane subunit FetB	GO-TERMS, PRODUCT-SYNONYMS, GENE-SYNONYMS, PRODUCT
DR788_RS16870	G6266			iron ABC transporter ATP-binding protein FetA	putative iron ABC exporter ATP-binding subunit FetA	GO-TERMS, PRODUCT-SYNONYMS, GENE-SYNONYMS, PRODUCT
DR788_RS16905	G6263			HTH-type transcriptional regulator CueR	DNA-binding transcriptional dual regulator CueR	GO-TERMS, PRODUCT-SYNONYMS, GENE-SYNONYMS, PRODUCT
DR788_RS16935	G6261	DR788_RS16935	glsA	glutaminase	glutaminase 1	GO-TERMS, PRODUCT-SYNONYMS, GENE-SYNONYMS, PRODUCT, GENE-NAME
DR788_RS16945	G6259	higA	ybaQ	addiction module antidote protein, HigA family	DNA-binding transcriptional regulator YbaQ	GO-TERMS, PRODUCT-SYNONYMS, PRODUCT, GENE-NAME
DR788_RS16960	EG12454			Cys-tRNA(Pro)/Cys-tRNA(Cys) deacylase YbaK	Cys-tRNAPro and Cys-tRNACys deacylase	GO-TERMS, REACTIONS, PRODUCT-SYNONYMS, PRODUCT
DR788_RS16965	EG11060	DR788_RS16965	ushA	bifunctional UDP-sugar hydrolase/5'-nucleotidase	5'-nucleotidase / UDP-sugar hydrolase	GO-TERMS, REACTIONS, PRODUCT-SYNONYMS, PRODUCT, GENE-NAME
DR788_RS16970	G6256	DR788_RS16970	fsr	MFS transporter	fosmidomycin efflux pump	GO-TERMS, REACTIONS, PRODUCT-SYNONYMS, PRODUCT, GENE-NAME
DR788_RS16980	EG11102	DR788_RS16980	gsk			GO-TERMS, REACTIONS, PRODUCT-SYNONYMS, GENE-NAME
DR788_RS16985	EG11101	DR788_RS16985	aes			GO-TERMS, REACTIONS, PRODUCT-SYNONYMS, GENE-SYNONYMS, GENE-NAME
DR788_RS16990	EG10431	DR788_RS16990	hemH			GO-TERMS, PRODUCT-SYNONYMS, GENE-SYNONYMS, PRODUCT, GENE-NAME
DR788_RS16995	EG10032	DR788_RS16995	adk			GO-TERMS, REACTIONS, PRODUCT-SYNONYMS, GENE-SYNONYMS, GENE-NAME
DR788_RS17000	EG10461			molecular chaperone HtpG	chaperone protein HtpG	GO-TERMS, PRODUCT-SYNONYMS, PRODUCT
DR788_RS17005	EG10834			recombination protein RecR	DNA repair protein RecR	GO-TERMS, PRODUCT-SYNONYMS, PRODUCT
DR788_RS17020	EG10051	DR788_RS17020	apt			GO-TERMS, REACTIONS, PRODUCT-SYNONYMS, GENE-NAME
DR788_RS17030	EG10765	DR788_RS17030	priC			GO-TERMS, PRODUCT-SYNONYMS, GENE-NAME
DR788_RS17035	EG12830	DR788_RS17035	ybaM	DUF2496 domain-containing protein	DUF2496 domain-containing protein YbaM	GO-TERMS, PRODUCT-SYNONYMS, PRODUCT, GENE-NAME
DR788_RS17040	G6255			mechanosensitive channel MscK	potassium dependent, small conductance mechanosensitive channel	GO-TERMS, REACTIONS, PRODUCT-SYNONYMS, GENE-SYNONYMS, PRODUCT
DR788_RS17045	EG12116	DR788_RS17045	acrR	multidrug efflux transporter transcriptional repressor AcrR	DNA-binding transcriptional repressor AcrR	GO-TERMS, PRODUCT-SYNONYMS, GENE-SYNONYMS, PRODUCT, GENE-NAME
DR788_RS17050	EG11703	DR788_RS17050	acrA	multidrug efflux RND transporter periplasmic adaptor subunit AcrA	multidrug efflux pump membrane fusion lipoprotein AcrA	CPLX-RXNS, GO-TERMS, COMPLEXES, PRODUCT-SYNONYMS, GENE-SYNONYMS, PRODUCT, GENE-NAME
DR788_RS17055	EG11704	DR788_RS17055	acrB	multidrug efflux RND transporter permease subunit	multidrug efflux pump RND permease AcrB	GO-TERMS, PRODUCT-SYNONYMS, GENE-SYNONYMS, PRODUCT, GENE-NAME
DR788_RS17060	EG12429					GO-TERMS, PRODUCT-SYNONYMS, GENE-SYNONYMS
DR788_RS17065	EG10439	DR788_RS17065	hha	hemolysin expression modulator Hha	haemolysin expression-modulating protein Hha	GO-TERMS, PRODUCT-SYNONYMS, PRODUCT, GENE-NAME
DR788_RS17070	G58	DR788_RS17070	maa			GO-TERMS, REACTIONS, PRODUCT-SYNONYMS, GENE-SYNONYMS, PRODUCT, GENE-NAME
DR788_RS17095	G6251	DR788_RS17095	ybaZ			GO-TERMS, PRODUCT-SYNONYMS, GENE-SYNONYMS, GENE-NAME
DR788_RS17105	EG10995	DR788_RS17105	tesB			GO-TERMS, REACTIONS, PRODUCT-SYNONYMS, GENE-NAME
DR788_RS17110	EG11821			ammonium transporter AmtB	ammonia/ammonium transporter	GO-TERMS, REACTIONS, PRODUCT-SYNONYMS, GENE-SYNONYMS, PRODUCT
DR788_RS17115	EG12191	DR788_RS17115	glnK	P-II family nitrogen regulator	nitrogen regulator GlnK	GO-TERMS, PRODUCT-SYNONYMS, GENE-SYNONYMS, PRODUCT, GENE-NAME
DR788_RS17130	G6247	DR788_RS17130	decR	Lrp/AsnC family transcriptional regulator	DNA-binding transcriptional activator DecR	GO-TERMS, PRODUCT-SYNONYMS, GENE-SYNONYMS, PRODUCT, GENE-NAME
DR788_RS17135	G6246					GO-TERMS, REACTIONS, PRODUCT-SYNONYMS
DR788_RS17145	G6245			7-cyano-7-deazaguanine synthase QueC	7-cyano-7-deazaguanine synthase	GO-TERMS, REACTIONS, PRODUCT-SYNONYMS, GENE-SYNONYMS, PRODUCT
DR788_RS17150	G6244	DR788_RS17150	fadM	YbgC/FadM family acyl-CoA thioesterase	long-chain acyl-CoA thioesterase FadM	GO-TERMS, REACTIONS, PRODUCT-SYNONYMS, GENE-SYNONYMS, PRODUCT, GENE-NAME
DR788_RS17155	G6243	DR788_RS17155	ybaV	hypothetical protein	helix-hairpin-helix 3 family protein	GO-TERMS, PRODUCT-SYNONYMS, GENE-SYNONYMS, PRODUCT, GENE-NAME
DR788_RS17160	G6242	DR788_RS17160	ppiD	peptidylprolyl isomerase	periplasmic folding chaperone	GO-TERMS, REACTIONS, PRODUCT-SYNONYMS, GENE-SYNONYMS, PRODUCT, GENE-NAME
DR788_RS17165	EG10467	DR788_RS17165	hupB			GO-TERMS, PRODUCT-SYNONYMS, GENE-SYNONYMS, PRODUCT, GENE-NAME
DR788_RS17170	EG10542	DR788_RS17170	lon	endopeptidase La	Lon protease	GO-TERMS, REACTIONS, PRODUCT-SYNONYMS, GENE-SYNONYMS, PRODUCT, GENE-NAME
DR788_RS17175	EG10159	DR788_RS17175	clpX			GO-TERMS, COMPLEXES, PRODUCT-SYNONYMS, GENE-SYNONYMS, GENE-NAME
DR788_RS17180	EG10158	DR788_RS17180	clpP	streptothricin N-acetyltransferase	ATP-dependent Clp protease proteolytic subunit	GO-TERMS, REACTIONS, PRODUCT-SYNONYMS, GENE-SYNONYMS, PRODUCT, GENE-NAME
DR788_RS17185	EG11003	DR788_RS17185	tig			GO-TERMS, REACTIONS, PRODUCT-SYNONYMS, GENE-NAME
DR788_RS17190	EG10125			transcriptional regulator BolA	DNA-binding transcriptional dual regulator BolA	GO-TERMS, PRODUCT-SYNONYMS, PRODUCT
DR788_RS17200	EG12183			muropeptide MFS transporter AmpG	muropeptide:H+ symporter	GO-TERMS, REACTIONS, PRODUCT-SYNONYMS, PRODUCT
DR788_RS17205	EG10178	DR788_RS17205	cyoA	cytochrome o ubiquinol oxidase subunit II	cytochrome bo3 ubiquinol oxidase subunit 2	CPLX-RXNS, GO-TERMS, COMPLEXES, PRODUCT-SYNONYMS, PRODUCT, GENE-NAME
DR788_RS17210	EG10179	DR788_RS17210	cyoB	cytochrome o ubiquinol oxidase subunit I	cytochrome bo3 ubiquinol oxidase subunit 1	GO-TERMS, PRODUCT-SYNONYMS, PRODUCT, GENE-NAME
DR788_RS17215	EG10180	DR788_RS17215	cyoC	cytochrome o ubiquinol oxidase subunit III	cytochrome bo3 ubiquinol oxidase subunit 3	GO-TERMS, PRODUCT-SYNONYMS, PRODUCT, GENE-NAME
DR788_RS17220	EG10181	DR788_RS17220	cyoD	cytochrome o ubiquinol oxidase subunit IV	cytochrome bo3 ubiquinol oxidase subunit 4	GO-TERMS, PRODUCT-SYNONYMS, PRODUCT, GENE-NAME
DR788_RS17225	EG10182	DR788_RS17225	cyoE	protoheme IX farnesyltransferase	heme O synthase	GO-TERMS, REACTIONS, PRODUCT-SYNONYMS, PRODUCT, GENE-NAME
DR788_RS17240	G6239	DR788_RS17240	panE			GO-TERMS, PRODUCT-SYNONYMS, GENE-SYNONYMS, GENE-NAME
DR788_RS17245	G198			protein deglycase YajL	protein/nucleic acid deglycase 3	GO-TERMS, REACTIONS, PRODUCT-SYNONYMS, GENE-SYNONYMS, PRODUCT
DR788_RS17250	G6238			tRNA 4-thiouridine(8) synthase ThiI	tRNA uridine 4-sulfurtransferase	GO-TERMS, REACTIONS, PRODUCT-SYNONYMS, GENE-SYNONYMS, PRODUCT
DR788_RS17255	EG11098	DR788_RS17255	xseB	exodeoxyribonuclease VII small subunit	exodeoxyribonuclease VII subunit XseB	GO-TERMS, REACTIONS, PRODUCT-SYNONYMS, GENE-SYNONYMS, PRODUCT, GENE-NAME
DR788_RS17260	EG10508	DR788_RS17260	ispA	(2E,6E)-farnesyl diphosphate synthase	geranyl diphosphate/farnesyl diphosphate synthase	GO-TERMS, REACTIONS, PRODUCT-SYNONYMS, PRODUCT, GENE-NAME
DR788_RS17265	G6237	DR788_RS17265	dxs			GO-TERMS, PRODUCT-SYNONYMS, GENE-SYNONYMS, GENE-NAME
DR788_RS17270	G6236	DR788_RS17270	yajO			GO-TERMS, REACTIONS, PRODUCT-SYNONYMS, GENE-NAME
DR788_RS17280	EG10704	DR788_RS17280	pgpA			GO-TERMS, REACTIONS, PRODUCT-SYNONYMS, GENE-SYNONYMS, GENE-NAME
DR788_RS17285	G6234	DR788_RS17285	thiL	thiamine-phosphate kinase	thiamine monophosphate kinase	GO-TERMS, REACTIONS, PRODUCT-SYNONYMS, GENE-SYNONYMS, PRODUCT, GENE-NAME
DR788_RS17290	EG10666			transcription antitermination factor NusB	transcription antitermination protein NusB	GO-TERMS, COMPLEXES, PRODUCT-SYNONYMS, GENE-SYNONYMS, PRODUCT
DR788_RS17295	EG11322	DR788_RS17295	ribE			GO-TERMS, PRODUCT-SYNONYMS, GENE-SYNONYMS, GENE-NAME
DR788_RS17300	EG11321			bifunctional diaminohydroxyphosphoribosylaminopyrimidine deaminase/5-amino-6-(5-phosphoribosylamino)uracil reductase RibD	fused diaminohydroxyphosphoribosylaminopyrimidine deaminase / 5-amino-6-(5-phosphoribosylamino)uracil reductase	GO-TERMS, REACTIONS, PRODUCT-SYNONYMS, GENE-SYNONYMS, PRODUCT
DR788_RS17305	EG11320			transcriptional regulator NrdR	NrdR transcriptional repressor	GO-TERMS, PRODUCT-SYNONYMS, GENE-SYNONYMS, PRODUCT
DR788_RS17315	EG11035	DR788_RS17315	tsx			GO-TERMS, REACTIONS, PRODUCT-SYNONYMS, GENE-SYNONYMS, GENE-NAME
DR788_RS17335	EG10940			protein translocase subunit SecF	Sec translocon accessory complex subunit SecF	GO-TERMS, COMPLEXES, PRODUCT-SYNONYMS, PRODUCT
DR788_RS17340	EG10938			protein translocase subunit SecD	Sec translocon accessory complex subunit SecD	GO-TERMS, PRODUCT-SYNONYMS, PRODUCT
DR788_RS17345	EG11096			preprotein translocase subunit YajC	Sec translocon accessory complex subunit YajC	GO-TERMS, PRODUCT-SYNONYMS, PRODUCT
DR788_RS17350	EG10996	DR788_RS17350	tgt	tRNA guanosine(34) transglycosylase Tgt	tRNA-guanine transglycosylase	GO-TERMS, PRODUCT-SYNONYMS, GENE-SYNONYMS, PRODUCT, GENE-NAME
DR788_RS17355	EG10812			tRNA preQ1(34) S-adenosylmethionine ribosyltransferase-isomerase QueA	tRNA preQ134 S-adenosylmethionine ribosyltransferase-isomerase	GO-TERMS, REACTIONS, PRODUCT-SYNONYMS, GENE-SYNONYMS, PRODUCT
DR788_RS17360	EG11095	DR788_RS17360	acpH	ACP phosphodiesterase	acyl carrier protein phosphodiesterase	GO-TERMS, REACTIONS, PRODUCT-SYNONYMS, GENE-SYNONYMS, PRODUCT, GENE-NAME
DR788_RS17370	EG10565	DR788_RS17370	malZ			GO-TERMS, REACTIONS, PRODUCT-SYNONYMS, GENE-NAME
DR788_RS17380	EG12168			branched-chain amino acid transporter carrier protein BrnQ	branched chain amino acid transporter BrnQ	GO-TERMS, REACTIONS, PRODUCT-SYNONYMS, GENE-SYNONYMS, PRODUCT
DR788_RS17385	EG10733			phosphate regulon sensor histidine kinase PhoR	sensor histidine kinase PhoR	GO-TERMS, REACTIONS, PRODUCT-SYNONYMS, GENE-SYNONYMS, PRODUCT
DR788_RS17390	EG10728			phosphate response regulator transcription factor PhoB	DNA-binding transcriptional dual regulator PhoB	GO-TERMS, PRODUCT-SYNONYMS, GENE-SYNONYMS, PRODUCT
DR788_RS17410	EG11288	DR788_RS17410	mak			GO-TERMS, REACTIONS, PRODUCT-SYNONYMS, GENE-SYNONYMS, GENE-NAME
DR788_RS17415	EG12158			recombination-associated protein RdgC	nucleoid-associated protein RdgC	GO-TERMS, PRODUCT-SYNONYMS, GENE-SYNONYMS, PRODUCT
DR788_RS17430	EG12159			pyrimidine/purine nucleoside phosphorylase	nucleoside phosphorylase PpnP	GO-TERMS, REACTIONS, PRODUCT-SYNONYMS, GENE-SYNONYMS, PRODUCT
DR788_RS17445	EG10082			shikimate kinase AroL	shikimate kinase 2	GO-TERMS, REACTIONS, PRODUCT-SYNONYMS, PRODUCT
DR788_RS17455	EG10769	DR788_RS17455	proC			GO-TERMS, REACTIONS, PRODUCT-SYNONYMS, GENE-SYNONYMS, GENE-NAME
DR788_RS17460	EG11257	adrA	dgcC	diguanylate cyclase AdrA	diguanylate cyclase DgcC	GO-TERMS, REACTIONS, PRODUCT-SYNONYMS, GENE-SYNONYMS, PRODUCT, GENE-NAME
DR788_RS17470	EG10727	DR788_RS17470	phoA			GO-TERMS, REACTIONS, PRODUCT-SYNONYMS, GENE-SYNONYMS, GENE-NAME
DR788_RS17475	EG11256			anti-adapter protein IraP	anti-adaptor protein for sigmaS stabilization	GO-TERMS, PRODUCT-SYNONYMS, GENE-SYNONYMS, PRODUCT
DR788_RS17480	EG10213	DR788_RS17480	ddlA			GO-TERMS, REACTIONS, PRODUCT-SYNONYMS, PRODUCT, GENE-NAME
DR788_RS17495	G6227	DR788_RS17495	yaiW	surface-exposed outer membrane lipoprotein YaiW	surface-exposed outer membrane lipoprotein	GO-TERMS, PRODUCT-SYNONYMS, PRODUCT, GENE-NAME
DR788_RS17500	EG10928			peptide antibiotic transporter SbmA	peptide antibiotic/peptide nucleic acid transporter	GO-TERMS, REACTIONS, PRODUCT-SYNONYMS, PRODUCT
DR788_RS17505	EG12867			D-alanyl-D-alanine- carboxypeptidase/endopeptidase AmpH	peptidoglycan DD-carboxypeptidase/peptidoglycan DD-endopeptidase	GO-TERMS, REACTIONS, PRODUCT-SYNONYMS, GENE-SYNONYMS, PRODUCT
DR788_RS17510	G6226			hydrogen peroxide resistance inhibitor IprA	putative DNA-binding transcriptional regulator IprA	GO-TERMS, PRODUCT-SYNONYMS, GENE-SYNONYMS, PRODUCT
DR788_RS17520	EG10428	DR788_RS17520	hemB			GO-TERMS, PRODUCT-SYNONYMS, GENE-SYNONYMS, GENE-NAME
DR788_RS17525	EG12423	DR788_RS17525	tauD			GO-TERMS, REACTIONS, PRODUCT-SYNONYMS, GENE-SYNONYMS, GENE-NAME
DR788_RS17530	G6219			taurine ABC transporter permease TauC	taurine ABC transporter membrane subunit	CPLX-RXNS, GO-TERMS, COMPLEXES, PRODUCT-SYNONYMS, GENE-SYNONYMS, PRODUCT
DR788_RS17535	G6218	DR788_RS17535	tauB	taurine ABC transporter ATP-binding subunit	taurine ABC transporter ATP binding subunit	GO-TERMS, PRODUCT-SYNONYMS, GENE-SYNONYMS, PRODUCT, GENE-NAME
DR788_RS17540	G6217	DR788_RS17540	tauA	taurine ABC transporter substrate-binding protein	taurine ABC transporter periplasmic binding protein	GO-TERMS, PRODUCT-SYNONYMS, GENE-SYNONYMS, PRODUCT, GENE-NAME
DR788_RS17575	G6209					GO-TERMS, PRODUCT-SYNONYMS, GENE-SYNONYMS
DR788_RS17580	EG50010	DR788_RS17580	frmA			GO-TERMS, REACTIONS, PRODUCT-SYNONYMS, GENE-SYNONYMS, PRODUCT, GENE-NAME
DR788_RS17585	G6208	DR788_RS17585	frmB			GO-TERMS, REACTIONS, PRODUCT-SYNONYMS, GENE-SYNONYMS, PRODUCT, GENE-NAME
DR788_RS17595	G6206			3-(3-hydroxy-phenyl)propionate transporter MhpT	3-hydroxyphenylpropionate/3-hydroxycinnamate:H+ symporter	GO-TERMS, REACTIONS, PRODUCT-SYNONYMS, GENE-SYNONYMS, PRODUCT
DR788_RS17600	G6205	dmpG	mhpE			GO-TERMS, PRODUCT-SYNONYMS, PRODUCT, GENE-NAME
DR788_RS17605	M014	DR788_RS17605	mhpF	acetaldehyde dehydrogenase (acetylating)	acetaldehyde dehydrogenase (acetylating) MhpF	GO-TERMS, REACTIONS, PRODUCT-SYNONYMS, PRODUCT, GENE-NAME
DR788_RS17610	M013			2-keto-4-pentenoate hydratase	2-hydroxypentadienoate hydratase	GO-TERMS, REACTIONS, PRODUCT-SYNONYMS, GENE-SYNONYMS, PRODUCT
DR788_RS17615	M012	DR788_RS17615	mhpC	2-hydroxy-6-oxononadienedioate/2-hydroxy-6- oxononatrienedioate hydrolase	2-hydroxy-6-ketonona-2,4-dienedioate hydrolase	GO-TERMS, REACTIONS, PRODUCT-SYNONYMS, PRODUCT, GENE-NAME
DR788_RS17620	M011	DR788_RS17620	mhpB	2,3-dihydroxyphenylpropionate/2, 3-dihydroxicinnamic acid 1,2-dioxygenase	3-carboxyethylcatechol 2,3-dioxygenase	GO-TERMS, REACTIONS, PRODUCT-SYNONYMS, PRODUCT, GENE-NAME
DR788_RS17625	M010	DR788_RS17625	mhpA	3-(3-hydroxy-phenyl)propionate/3-hydroxycinnamic acid hydroxylase	3-(3-hydroxyphenyl)propanoate hydroxylase	GO-TERMS, REACTIONS, PRODUCT-SYNONYMS, PRODUCT, GENE-NAME
DR788_RS17645	EG10525	DR788_RS17645	lacI	LacI family DNA-binding transcriptional regulator	DNA-binding transcriptional repressor LacI	GO-TERMS, PRODUCT-SYNONYMS, PRODUCT, GENE-NAME
DR788_RS17650	EG10527	DR788_RS17650	lacZ			GO-TERMS, REACTIONS, PRODUCT-SYNONYMS, PRODUCT, GENE-NAME
DR788_RS17655	EG10526	DR788_RS17655	lacY	MFS transporter	lactose permease	GO-TERMS, REACTIONS, PRODUCT-SYNONYMS, PRODUCT, GENE-NAME
DR788_RS17660	EG10524	DR788_RS17660	lacA			GO-TERMS, REACTIONS, PRODUCT-SYNONYMS, PRODUCT, GENE-NAME
DR788_RS17670	EG10175					GO-TERMS, REACTIONS, PRODUCT-SYNONYMS, GENE-SYNONYMS
DR788_RS17675	EG10176	DR788_RS17675	cynT	carbonic anhydrase	carbonic anhydrase 1	GO-TERMS, REACTIONS, PRODUCT-SYNONYMS, PRODUCT, GENE-NAME
DR788_RS17680	EG11421			transcriptional regulator CynR	DNA-binding transcriptional dual regulator CynR	PRODUCT-SYNONYMS, PRODUCT
DR788_RS17685	EG11326	DR788_RS17685	codA	cytosine deaminase	cytosine/isoguanine deaminase	GO-TERMS, REACTIONS, PRODUCT-SYNONYMS, PRODUCT, GENE-NAME
DR788_RS17690	EG11327	DR788_RS17690	codB	cytosine permease	cytosine transporter	GO-TERMS, REACTIONS, PRODUCT-SYNONYMS, PRODUCT, GENE-NAME
DR788_RS17695	G6200			propionate--CoA ligase	propionyl-CoA synthetase	GO-TERMS, REACTIONS, PRODUCT-SYNONYMS, GENE-SYNONYMS, PRODUCT
DR788_RS17700	G6199					GO-TERMS, PRODUCT-SYNONYMS, GENE-SYNONYMS, PRODUCT
DR788_RS17705	G6198	DR788_RS17705	prpC			GO-TERMS, PRODUCT-SYNONYMS, GENE-SYNONYMS, GENE-NAME
DR788_RS17710	G6196			methylisocitrate lyase	2-methylisocitrate lyase	GO-TERMS, REACTIONS, PRODUCT-SYNONYMS, GENE-SYNONYMS, PRODUCT
DR788_RS17715	G6195			propionate catabolism operon regulatory protein PrpR	DNA-binding transcriptional dual regulator PrpR	GO-TERMS, PRODUCT-SYNONYMS, GENE-SYNONYMS, PRODUCT
DR788_RS17740	G6190	DR788_RS17740	yahK	NADPH-dependent aldehyde reductase YahK	aldehyde reductase, NADPH-dependent	GO-TERMS, REACTIONS, PRODUCT-SYNONYMS, PRODUCT, GENE-NAME
DR788_RS17815	EG11236	DR788_RS17815	pdeL	EAL domain-containing protein	DNA-binding transcriptional activator/c-di-GMP phosphodiesterase PdeL	GO-TERMS, REACTIONS, PRODUCT-SYNONYMS, GENE-SYNONYMS, PRODUCT, GENE-NAME
DR788_RS17825	EG10112	DR788_RS17825	betT	choline BCCT transporter BetT	choline:H+ symporter	GO-TERMS, REACTIONS, PRODUCT-SYNONYMS, PRODUCT, GENE-NAME
DR788_RS17830	EG10111			transcriptional regulator BetI	DNA-binding transcriptional repressor BetI	GO-TERMS, PRODUCT-SYNONYMS, PRODUCT
DR788_RS17835	EG10110	DR788_RS17835	betB	betaine-aldehyde dehydrogenase	betaine aldehyde dehydrogenase	GO-TERMS, REACTIONS, PRODUCT-SYNONYMS, PRODUCT, GENE-NAME
DR788_RS17840	EG10109					GO-TERMS, REACTIONS, PRODUCT-SYNONYMS
DR788_RS17895	G6176	DR788_RS17895	ykgE	(Fe-S)-binding protein	putative lactate utilization oxidoreductase YkgE	GO-TERMS, PRODUCT-SYNONYMS, PRODUCT, GENE-NAME
DR788_RS17905	G6174	DR788_RS17905	rclA	pyridine nucleotide-disulfide oxidoreductase	cupric reductase RclA	GO-TERMS, REACTIONS, PRODUCT-SYNONYMS, GENE-SYNONYMS, PRODUCT, GENE-NAME
DR788_RS17910	G6173	DR788_RS17910	rclB	DUF1471 domain-containing protein	DUF1471 domain-containing protein RclB	GO-TERMS, PRODUCT-SYNONYMS, GENE-SYNONYMS, PRODUCT, GENE-NAME
DR788_RS17915	G6171	DR788_RS17915	rclC	DUF417 domain-containing protein	reactive chlorine species resistance protein C	GO-TERMS, PRODUCT-SYNONYMS, GENE-SYNONYMS, PRODUCT, GENE-NAME
DR788_RS17980	G6167	DR788_RS17980	ykgM	type B 50S ribosomal protein L31	50S ribosomal subunit protein L31B	GO-TERMS, PRODUCT-SYNONYMS, PRODUCT, GENE-NAME
DR788_RS17985	G0-10434	DR788_RS17985	ykgO	50S ribosomal protein L36	50S ribosomal subunit protein L36B	GO-TERMS, PRODUCT-SYNONYMS, PRODUCT, GENE-NAME
DR788_RS18000	G6165	DR788_RS18000	ecpR	LuxR family transcriptional regulator	DNA-binding transcriptional dual regulator MatA	GO-TERMS, PRODUCT-SYNONYMS, GENE-SYNONYMS, PRODUCT, GENE-NAME
DR788_RS18005	G6164	DR788_RS18005	ecpA	common pilus major fimbrillin subunit EcpA	common pilus major subunit	GO-TERMS, PRODUCT-SYNONYMS, GENE-SYNONYMS, PRODUCT, GENE-NAME
DR788_RS18035	G6158	DR788_RS18035	yagU	DUF1440 domain-containing protein	inner membrane protein that contributes to acid resistance	GO-TERMS, PRODUCT-SYNONYMS, PRODUCT, GENE-NAME
DR788_RS18040	G6157	DR788_RS18040	paoA	aldehyde dehydrogenase iron-sulfur subunit	aldehyde dehydrogenase, Fe-S subunit	CPLX-RXNS, GO-TERMS, COMPLEXES, PRODUCT-SYNONYMS, GENE-SYNONYMS, PRODUCT, GENE-NAME
DR788_RS18045	G6156	DR788_RS18045	paoB	xanthine dehydrogenase family protein subunit M	aldehyde dehydrogenase, FAD-binding subunit	GO-TERMS, PRODUCT-SYNONYMS, GENE-SYNONYMS, PRODUCT, GENE-NAME
DR788_RS18050	G6155	DR788_RS18050	paoC	xanthine dehydrogenase family protein molybdopterin-binding subunit	aldehyde dehydrogenase: molybdenum cofactor-binding subunit	GO-TERMS, PRODUCT-SYNONYMS, GENE-SYNONYMS, PRODUCT, GENE-NAME
DR788_RS18055	G6154	DR788_RS18055	paoD	XdhC family protein	molybdenum cofactor insertion chaperone PaoD	GO-TERMS, PRODUCT-SYNONYMS, GENE-SYNONYMS, PRODUCT, GENE-NAME
DR788_RS18210	EG10737	DR788_RS18210	pinE	site-specific DNA recombinase	e14 prophage; site-specific DNA recombinase	GO-TERMS, REACTIONS, PRODUCT-SYNONYMS, GENE-SYNONYMS, PRODUCT, GENE-NAME
DR788_RS18290	EG10767					GO-TERMS, PRODUCT-SYNONYMS, GENE-SYNONYMS
DR788_RS18295	EG10768	DR788_RS18295	proB			GO-TERMS, PRODUCT-SYNONYMS, GENE-SYNONYMS, GENE-NAME
DR788_RS18300	EG10729			phosphoporin PhoE	outer membrane porin PhoE	GO-TERMS, REACTIONS, PRODUCT-SYNONYMS, GENE-SYNONYMS, PRODUCT
DR788_RS18310	EG11091			esterase FrsA	fermentation-respiration switch protein	GO-TERMS, PRODUCT-SYNONYMS, GENE-SYNONYMS, PRODUCT
DR788_RS18315	EG10414	DR788_RS18315	gpt	xanthine phosphoribosyltransferase	xanthine-guanine phsophoribosyltransferase	GO-TERMS, REACTIONS, PRODUCT-SYNONYMS, GENE-SYNONYMS, PRODUCT, GENE-NAME
DR788_RS18320	EG10695	DR788_RS18320	pepD	cytosol nonspecific dipeptidase	peptidase D	GO-TERMS, REACTIONS, PRODUCT-SYNONYMS, GENE-SYNONYMS, PRODUCT, GENE-NAME
DR788_RS18340	G6117	DR788_RS18340	yafO	type II toxin-antitoxin system YafO family toxin	ribosome-dependent mRNA interferase toxin YafO	GO-TERMS, REACTIONS, PRODUCT-SYNONYMS, PRODUCT, GENE-NAME
DR788_RS18345	G6116			type I toxin-antitoxin system antitoxin YafN	antitoxin YafN	GO-TERMS, PRODUCT-SYNONYMS, PRODUCT
DR788_RS18350	G6115	DR788_RS18350	dinB			GO-TERMS, REACTIONS, PRODUCT-SYNONYMS, GENE-SYNONYMS, GENE-NAME
DR788_RS18375	G6110	DR788_RS18375	dinJ	type II toxin-antitoxin system antitoxin DinJ	antitoxin/DNA-binding transcriptional repressor DinJ	GO-TERMS, COMPLEXES, PRODUCT-SYNONYMS, GENE-SYNONYMS, PRODUCT, GENE-NAME
DR788_RS18380	G6109	DR788_RS18380	yafQ	type II toxin-antitoxin system mRNA interferase toxin YafQ	ribosome-dependent mRNA interferase toxin YafQ	GO-TERMS, REACTIONS, PRODUCT-SYNONYMS, PRODUCT, GENE-NAME
DR788_RS18395	G6106	DR788_RS18395	gmhA			GO-TERMS, PRODUCT-SYNONYMS, GENE-SYNONYMS, GENE-NAME
DR788_RS18400	G6105	DR788_RS18400	fadE			GO-TERMS, REACTIONS, PRODUCT-SYNONYMS, GENE-SYNONYMS, GENE-NAME
DR788_RS18405	G6104	DR788_RS18405	ivy	C-lysozyme inhibitor	periplasmic chaperone, inhibitor of vertebrate C-type lysozyme	GO-TERMS, PRODUCT-SYNONYMS, GENE-SYNONYMS, PRODUCT, GENE-NAME
DR788_RS18410	G6103	DR788_RS18410	yafV			GO-TERMS, PRODUCT-SYNONYMS, GENE-NAME
DR788_RS18585	EG10243	DR788_RS18585	dnaQ			GO-TERMS, COMPLEXES, REACTIONS, PRODUCT-SYNONYMS, GENE-SYNONYMS, PRODUCT, GENE-NAME
DR788_RS18590	EG10860	DR788_RS18590	rnhA			GO-TERMS, REACTIONS, PRODUCT-SYNONYMS, GENE-SYNONYMS, GENE-NAME
DR788_RS18600	G6099	DR788_RS18600	gloB	hydroxyacylglutathione hydrolase	hydroxyacylglutathione hydrolase GloB	GO-TERMS, REACTIONS, PRODUCT-SYNONYMS, GENE-SYNONYMS, PRODUCT, GENE-NAME
DR788_RS18605	EG10246	DR788_RS18605	mltD	murein transglycosylase D	membrane-bound lytic murein transglycosylase D	GO-TERMS, REACTIONS, PRODUCT-SYNONYMS, GENE-SYNONYMS, PRODUCT, GENE-NAME
DR788_RS18620	EG11649	DR788_RS18620	yafC	LysR family transcriptional regulator	LysR family transcriptional regulator YafC	GO-TERMS, PRODUCT-SYNONYMS, PRODUCT, GENE-NAME
DR788_RS18625	EG11648			2,5-didehydrogluconate reductase DkgB	methylglyoxal reductase DkgB	GO-TERMS, REACTIONS, PRODUCT-SYNONYMS, GENE-SYNONYMS, PRODUCT
DR788_RS18660	EG11736	DR788_RS18660	gmhB	D-glycero-beta-D-manno-heptose 1,7-bisphosphate 7-phosphatase	D-glycero-beta-D-manno-heptose-1,7-bisphosphate 7-phosphatase	GO-TERMS, REACTIONS, PRODUCT-SYNONYMS, GENE-SYNONYMS, PRODUCT, GENE-NAME
DR788_RS18665	EG11621			D-methionine ABC transporter, ATP-binding protein	L-methionine/D-methionine ABC transporter ATP binding subunit	CPLX-RXNS, GO-TERMS, COMPLEXES, REACTIONS, PRODUCT-SYNONYMS, GENE-SYNONYMS, PRODUCT
DR788_RS18670	EG11737	DR788_RS18670	metI	methionine ABC transporter	L-methionine/D-methionine ABC transporter membrane subunit	GO-TERMS, REACTIONS, PRODUCT-SYNONYMS, GENE-SYNONYMS, PRODUCT, GENE-NAME
DR788_RS18675	EG11504	DR788_RS18675	metQ	MetQ/NlpA family lipoprotein	L-methionine/D-methionine ABC transporter membrane anchored binding protein	GO-TERMS, PRODUCT-SYNONYMS, GENE-SYNONYMS, PRODUCT, GENE-NAME
DR788_RS18680	EG11502			Rcs stress response system protein RcsF	sensor lipoprotein RcsF	GO-TERMS, PRODUCT-SYNONYMS, PRODUCT
DR788_RS18685	EG11503	tsaA	trmO	tRNA (N6-threonylcarbamoyladenosine(37)-N6)-methyltransferase TrmO	tRNA m6t6A37 methyltransferase	GO-TERMS, REACTIONS, PRODUCT-SYNONYMS, GENE-SYNONYMS, PRODUCT, GENE-NAME
DR788_RS18690	EG10770					GO-TERMS, REACTIONS, PRODUCT-SYNONYMS, GENE-SYNONYMS, PRODUCT
DR788_RS18700	EG12137			envelope stress response activation lipoprotein NlpE	sensor lipoprotein NlpE	GO-TERMS, PRODUCT-SYNONYMS, GENE-SYNONYMS, PRODUCT
DR788_RS18705	EG12354	DR788_RS18705	arfB	aminoacyl-tRNA hydrolase	peptidyl-tRNA hydrolase, ribosome rescue factor	GO-TERMS, REACTIONS, PRODUCT-SYNONYMS, GENE-SYNONYMS, PRODUCT, GENE-NAME
DR788_RS18720	G6097	DR788_RS18720	rof	Rho-binding antiterminator	modulator of Rho-dependent transcription termination	GO-TERMS, PRODUCT-SYNONYMS, GENE-SYNONYMS, PRODUCT, GENE-NAME
DR788_RS18725	G6096			tRNA lysidine(34) synthetase TilS	tRNAIle-lysidine synthetase	GO-TERMS, REACTIONS, PRODUCT-SYNONYMS, GENE-SYNONYMS, PRODUCT
DR788_RS18735	G6094	DR788_RS18735	ldcC	lysine decarboxylase LdcC	lysine decarboxylase 2	GO-TERMS, REACTIONS, PRODUCT-SYNONYMS, GENE-SYNONYMS, PRODUCT, GENE-NAME
DR788_RS18740	EG11647			acetyl-CoA carboxylase carboxyl transferase subunit alpha	acetyl-CoA carboxyltransferase subunit alpha	CPLX-RXNS, GO-TERMS, COMPLEXES, REACTIONS, PRODUCT-SYNONYMS, PRODUCT
DR788_RS18745	EG10238	DR788_RS18745	dnaE			GO-TERMS, REACTIONS, PRODUCT-SYNONYMS, GENE-SYNONYMS, PRODUCT, GENE-NAME
DR788_RS18750	EG10861	DR788_RS18750	rnhB	ribonuclease HII	RNase HII	GO-TERMS, REACTIONS, PRODUCT-SYNONYMS, PRODUCT, GENE-NAME
DR788_RS18755	EG10546	DR788_RS18755	lpxB	lipid-A-disaccharide synthase	lipid A disaccharide synthase	GO-TERMS, REACTIONS, PRODUCT-SYNONYMS, GENE-SYNONYMS, PRODUCT, GENE-NAME
DR788_RS18760	EG10545	DR788_RS18760	lpxA	acyl-ACP--UDP-N-acetylglucosamine O-acyltransferase	acyl-[acyl-carrier-protein]--UDP-N-acetylglucosamine O-acyltransferase	GO-TERMS, REACTIONS, PRODUCT-SYNONYMS, PRODUCT, GENE-NAME
DR788_RS18765	EG11284			3-hydroxyacyl-ACP dehydratase FabZ	3-hydroxy-acyl-[acyl-carrier-protein] dehydratase	GO-TERMS, REACTIONS, PRODUCT-SYNONYMS, GENE-SYNONYMS, PRODUCT
DR788_RS18770	EG10316					GO-TERMS, REACTIONS, PRODUCT-SYNONYMS, GENE-SYNONYMS, PRODUCT
DR788_RS18775	EG10455	DR788_RS18775	skp	molecular chaperone Skp	periplasmic chaperone Skp	GO-TERMS, PRODUCT-SYNONYMS, GENE-SYNONYMS, PRODUCT, GENE-NAME
DR788_RS18780	G6093					GO-TERMS, PRODUCT-SYNONYMS, GENE-SYNONYMS
DR788_RS18785	EG12436			sigma E protease regulator RseP	intramembrane zinc metalloprotease RseP	GO-TERMS, REACTIONS, PRODUCT-SYNONYMS, GENE-SYNONYMS, PRODUCT
DR788_RS18790	EG10139	DR788_RS18790	cdsA	phosphatidate cytidylyltransferase	CDP-diglyceride synthetase	GO-TERMS, REACTIONS, PRODUCT-SYNONYMS, GENE-SYNONYMS, PRODUCT, GENE-NAME
DR788_RS18795	G6092	DR788_RS18795	uppS	(2E,6E)-farnesyl-diphosphate-specific ditrans,polycis-undecaprenyl-diphosphate synthase	ditrans,polycis-undecaprenyl-diphosphate synthase [(2E,6E)-farnesyl-diphosphate specific]	GO-TERMS, PRODUCT-SYNONYMS, GENE-SYNONYMS, PRODUCT, GENE-NAME
DR788_RS18800	EG12715	DR788_RS18800	dxr	1-deoxy-D-xylulose-5-phosphate reductoisomerase	1-deoxy-D-xylulose 5-phosphate reductoisomerase	GO-TERMS, REACTIONS, PRODUCT-SYNONYMS, GENE-SYNONYMS, PRODUCT, GENE-NAME
DR788_RS18805	EG10335	DR788_RS18805	frr	ribosome recycling factor	ribosome-recycling factor	GO-TERMS, PRODUCT-SYNONYMS, GENE-SYNONYMS, PRODUCT, GENE-NAME
DR788_RS18810	EG11539	DR788_RS18810	pyrH			GO-TERMS, PRODUCT-SYNONYMS, GENE-SYNONYMS, GENE-NAME
DR788_RS18815	EG11033	DR788_RS18815	tsf	elongation factor Ts	protein chain elongation factor EF-Ts	GO-TERMS, PRODUCT-SYNONYMS, PRODUCT, GENE-NAME
DR788_RS18825	EG10570			type I methionyl aminopeptidase	methionine aminopeptidase	GO-TERMS, REACTIONS, PRODUCT-SYNONYMS, PRODUCT
DR788_RS18830	EG11411			bifunctional uridylyltransferase/uridylyl-removing protein GlnD	PII uridylyltransferase / uridylyl removing enzyme	GO-TERMS, REACTIONS, PRODUCT-SYNONYMS, GENE-SYNONYMS, PRODUCT
DR788_RS18835	EG10207			2,3,4,5-tetrahydropyridine-2,6-dicarboxylate N-succinyltransferase	tetrahydrodipicolinate succinylase	GO-TERMS, REACTIONS, PRODUCT-SYNONYMS, GENE-SYNONYMS, PRODUCT
DR788_RS18845	EG12335	DR788_RS18845	cdaR	CdaR family transcriptional regulator	DNA-binding transcriptional activator CdaR	GO-TERMS, PRODUCT-SYNONYMS, GENE-SYNONYMS, PRODUCT, GENE-NAME
DR788_RS18850	EG10463			serine endoprotease DegP	periplasmic serine endoprotease DegP	GO-TERMS, REACTIONS, PRODUCT-SYNONYMS, GENE-SYNONYMS, PRODUCT
DR788_RS18855	EG10225	DR788_RS18855	dgt	dGTPase	dGTP triphosphohydrolase	GO-TERMS, REACTIONS, PRODUCT-SYNONYMS, GENE-SYNONYMS, PRODUCT, GENE-NAME
DR788_RS18860	EG11090	mtnN	mtn			GO-TERMS, REACTIONS, PRODUCT-SYNONYMS, GENE-SYNONYMS, GENE-NAME
DR788_RS18865	EG12334			vitamin B12 ABC transporter substrate-binding protein BtuF	vitamin B12 ABC transporter periplasmic binding protein	CPLX-RXNS, GO-TERMS, COMPLEXES, REACTIONS, PRODUCT-SYNONYMS, GENE-SYNONYMS, PRODUCT
DR788_RS18875	EG12332					GO-TERMS, PRODUCT-SYNONYMS, GENE-SYNONYMS
DR788_RS18885	EG12331			H(+)/Cl(-) exchange transporter ClcA	chloride:H+ antiporter ClcA	GO-TERMS, REACTIONS, PRODUCT-SYNONYMS, GENE-SYNONYMS, PRODUCT
DR788_RS18890	EG10432	DR788_RS18890	hemL			GO-TERMS, PRODUCT-SYNONYMS, GENE-SYNONYMS, GENE-NAME
DR788_RS18895	EG10303			Fe(3+)-hydroxamate ABC transporter permease FhuB	iron(III) hydroxamate ABC transporter membrane subunit	CPLX-RXNS, GO-TERMS, COMPLEXES, PRODUCT
DR788_RS18900	EG10305			Fe(3+)-hydroxamate ABC transporter substrate-binding protein FhuD	iron(III) hydroxamate ABC transporter periplasmic binding protein	GO-TERMS, PRODUCT
DR788_RS18905	EG10304			Fe3+-hydroxamate ABC transporter ATP-binding protein FhuC	iron(III) hydroxamate ABC transporter ATP binding subunit	GO-TERMS, REACTIONS, PRODUCT
DR788_RS18910	EG10302			ferrichrome porin FhuA	ferrichrome outer membrane transporter/phage receptor	CPLX-RXNS, GO-TERMS, COMPLEXES, PRODUCT-SYNONYMS, GENE-SYNONYMS, PRODUCT
DR788_RS18915	EG10605	DR788_RS18915	mrcB	bifunctional glycosyl transferase/transpeptidase	PBP1Bgamma	REACTIONS, PRODUCT-SYNONYMS, GENE-SYNONYMS, PRODUCT, GENE-NAME
DR788_RS18925	EG12330	DR788_RS18925	thpR			GO-TERMS, REACTIONS, PRODUCT-SYNONYMS, GENE-SYNONYMS, GENE-NAME
DR788_RS18930	EG10949			DNA/RNA nuclease SfsA	putative DNA-binding transcriptional regulator of maltose metabolism	GO-TERMS, REACTIONS, PRODUCT-SYNONYMS, GENE-SYNONYMS, PRODUCT
DR788_RS18935	EG10230	DR788_RS18935	dksA			GO-TERMS, PRODUCT-SYNONYMS, GENE-SYNONYMS, GENE-NAME
DR788_RS18940	EG11362	DR788_RS18940	gluQ	tRNA glutamyl-Q(34) synthetase GluQRS	glutamyl-Q tRNAAsp synthetase	GO-TERMS, REACTIONS, PRODUCT-SYNONYMS, GENE-SYNONYMS, PRODUCT, GENE-NAME
DR788_RS18945	EG10690	DR788_RS18945	pcnB	polynucleotide adenylyltransferase PcnB	poly(A) polymerase I	GO-TERMS, REACTIONS, PRODUCT-SYNONYMS, PRODUCT, GENE-NAME
DR788_RS18950	EG11374	DR788_RS18950	folK	2-amino-4-hydroxy-6- hydroxymethyldihydropteridine diphosphokinase	2-amino-4-hydroxy-6-hydroxymethyldihydropteridine diphosphokinase	GO-TERMS, REACTIONS, PRODUCT-SYNONYMS, PRODUCT, GENE-NAME
DR788_RS18955	EG12328	DR788_RS18955	yadN	fimbrial protein	putative fimbrial protein YadN	GO-TERMS, PRODUCT-SYNONYMS, PRODUCT, GENE-NAME
DR788_RS18960	EG11973	DR788_RS18960	yadV	fimbrial chaperone	putative fimbrial chaperone YadV	GO-TERMS, PRODUCT-SYNONYMS, GENE-SYNONYMS, PRODUCT, GENE-NAME
DR788_RS18965	EG11972	DR788_RS18965	htrE	outer membrane usher protein	putative fimbrial usher protein HtrE	GO-TERMS, PRODUCT-SYNONYMS, PRODUCT, GENE-NAME
DR788_RS18970	EG12327	DR788_RS18970	yadM	fimbrial protein	putative fimbrial protein YadM	GO-TERMS, PRODUCT-SYNONYMS, PRODUCT, GENE-NAME
DR788_RS18980	EG12325	DR788_RS18980	yadK	fimbrial protein	putative fimbrial protein YadK	GO-TERMS, PRODUCT-SYNONYMS, PRODUCT, GENE-NAME
DR788_RS18990	EG11675					GO-TERMS, REACTIONS, PRODUCT-SYNONYMS
DR788_RS18995	EG11746	DR788_RS18995	panC	pantoate--beta-alanine ligase	pantothenate synthetase	GO-TERMS, REACTIONS, PRODUCT-SYNONYMS, PRODUCT, GENE-NAME
DR788_RS19000	EG11748	DR788_RS19000	rpnC	Rpn family recombination-promoting nuclease/putative transposase	recombination-promoting nuclease RpnC	GO-TERMS, REACTIONS, PRODUCT-SYNONYMS, GENE-SYNONYMS, PRODUCT, GENE-NAME
DR788_RS19005	EG11747			aspartate 1-decarboxylase	aspartate 1-decarboxylase proenzyme	GO-TERMS, REACTIONS, PRODUCT-SYNONYMS, PRODUCT
DR788_RS19020	EG12321	DR788_RS19020	yadH	ABC transporter permease	putative ABC transporter membrane subunit YadH	GO-TERMS, COMPLEXES, PRODUCT-SYNONYMS, PRODUCT, GENE-NAME
DR788_RS19025	EG12320	DR788_RS19025	yadG	ABC transporter ATP-binding protein	putative ABC transporter ATP-binding protein YadG	GO-TERMS, PRODUCT-SYNONYMS, PRODUCT, GENE-NAME
DR788_RS19030	EG12319	DR788_RS19030	can	carbonate dehydratase	carbonic anhydrase 2	GO-TERMS, REACTIONS, PRODUCT-SYNONYMS, GENE-SYNONYMS, PRODUCT, GENE-NAME
DR788_RS19035	EG20098	DR788_RS19035	hpt			GO-TERMS, REACTIONS, PRODUCT-SYNONYMS, GENE-NAME
DR788_RS19040	EG10369	DR788_RS19040	gcd	pyrroloquinoline quinone-dependent dehydrogenase	quinoprotein glucose dehydrogenase	GO-TERMS, REACTIONS, PRODUCT-SYNONYMS, PRODUCT, GENE-NAME
DR788_RS19045	EG12318					GO-TERMS, REACTIONS, PRODUCT-SYNONYMS, GENE-SYNONYMS
DR788_RS19055	EG10963	DR788_RS19055	speE	polyamine aminopropyltransferase	spermidine synthase	GO-TERMS, REACTIONS, PRODUCT-SYNONYMS, PRODUCT, GENE-NAME
DR788_RS19060	EG10962	DR788_RS19060	speD	adenosylmethionine decarboxylase	S-adenosylmethionine decarboxylase proenzyme	GO-TERMS, REACTIONS, PRODUCT-SYNONYMS, PRODUCT, GENE-NAME
DR788_RS19070	EG12316			bifunctional aconitate hydratase 2/2-methylisocitrate dehydratase	AcnB	GO-TERMS, REACTIONS, PRODUCT-SYNONYMS, GENE-SYNONYMS, PRODUCT
DR788_RS19080	EG10543	lpdA	lpd	dihydrolipoyl dehydrogenase	lipoamide dehydrogenase	CPLX-RXNS, GO-TERMS, COMPLEXES, REACTIONS, PRODUCT-SYNONYMS, GENE-SYNONYMS, PRODUCT, GENE-NAME
DR788_RS19085	EG10025	DR788_RS19085	aceF	pyruvate dehydrogenase complex dihydrolipoyllysine-residue acetyltransferase	pyruvate dehydrogenase, E2 subunit	GO-TERMS, REACTIONS, PRODUCT-SYNONYMS, PRODUCT, GENE-NAME
DR788_RS19090	EG10024			pyruvate dehydrogenase (acetyl-transferring), homodimeric type	pyruvate dehydrogenase E1 component	GO-TERMS, REACTIONS, PRODUCT-SYNONYMS, PRODUCT
DR788_RS19095	EG11088			pyruvate dehydrogenase complex transcriptional repressor PdhR	DNA-binding transcriptional dual regulator PdhR	GO-TERMS, PRODUCT-SYNONYMS, GENE-SYNONYMS, PRODUCT
DR788_RS19100	EG10084			aromatic amino acid transporter AroP	aromatic amino acid:H+ symporter AroP	GO-TERMS, REACTIONS, PRODUCT-SYNONYMS, GENE-SYNONYMS, PRODUCT
DR788_RS19110	EG10041			1,6-anhydro-N-acetylmuramyl-L-alanine amidase AmpD	1,6-anhydro-N-acetylmuramoyl-L-alanine amidase	GO-TERMS, REACTIONS, PRODUCT-SYNONYMS, PRODUCT
DR788_RS19115	EG11546	DR788_RS19115	nadC	carboxylating nicotinate-nucleotide diphosphorylase	quinolinate phosphoribosyltransferase (decarboxylating)	GO-TERMS, PRODUCT-SYNONYMS, PRODUCT, GENE-NAME
DR788_RS19135	EG10422					GO-TERMS, PRODUCT-SYNONYMS
DR788_RS19140	EG12312	DR788_RS19140	coaE			GO-TERMS, PRODUCT-SYNONYMS, GENE-SYNONYMS, PRODUCT, GENE-NAME
DR788_RS19145	EG12313			cell division protein ZapD	cell division factor ZapD	GO-TERMS, PRODUCT-SYNONYMS, GENE-SYNONYMS, PRODUCT
DR788_RS19150	EG12314					GO-TERMS, PRODUCT-SYNONYMS
DR788_RS19155	EG10626			8-oxo-dGTP diphosphatase MutT	8-oxo-dGTP diphosphatase	GO-TERMS, REACTIONS, PRODUCT-SYNONYMS, GENE-SYNONYMS, PRODUCT
DR788_RS19160	EG10936			preprotein translocase subunit SecA	protein translocation ATPase	GO-TERMS, PRODUCT-SYNONYMS, GENE-SYNONYMS, PRODUCT
DR788_RS19165	EG11087			secA regulator SecM	SecA translation regulator	GO-TERMS, PRODUCT-SYNONYMS, GENE-SYNONYMS, PRODUCT
DR788_RS19170	EG10265	DR788_RS19170	lpxC			GO-TERMS, REACTIONS, PRODUCT-SYNONYMS, GENE-SYNONYMS, PRODUCT, GENE-NAME
DR788_RS19175	EG10347					GO-TERMS, PRODUCT-SYNONYMS, GENE-SYNONYMS
DR788_RS19180	EG10339					GO-TERMS, PRODUCT-SYNONYMS, GENE-SYNONYMS
DR788_RS19185	EG10342					GO-TERMS, PRODUCT-SYNONYMS
DR788_RS19190	EG10214	DR788_RS19190	ddlB			GO-TERMS, REACTIONS, PRODUCT-SYNONYMS, GENE-SYNONYMS, PRODUCT, GENE-NAME
DR788_RS19195	EG10619	DR788_RS19195	murC			GO-TERMS, REACTIONS, PRODUCT-SYNONYMS, PRODUCT, GENE-NAME
DR788_RS19200	EG10623			undecaprenyldiphospho-muramoylpentapeptide beta-N-acetylglucosaminyltransferase	N-acetylglucosaminyl transferase	GO-TERMS, REACTIONS, PRODUCT-SYNONYMS, PRODUCT
DR788_RS19210	EG10620	DR788_RS19210	murD			GO-TERMS, REACTIONS, PRODUCT-SYNONYMS, PRODUCT, GENE-NAME
DR788_RS19215	EG10604	DR788_RS19215	mraY	phospho-N-acetylmuramoyl-pentapeptide- transferase	phospho-N-acetylmuramoyl-pentapeptide-transferase	GO-TERMS, REACTIONS, PRODUCT-SYNONYMS, GENE-SYNONYMS, PRODUCT, GENE-NAME
DR788_RS19220	EG10622	DR788_RS19220	murF	UDP-N-acetylmuramoyl-tripeptide--D-alanyl-D- alanine ligase	D-alanyl-D-alanine-adding enzyme	GO-TERMS, REACTIONS, PRODUCT-SYNONYMS, GENE-SYNONYMS, PRODUCT, GENE-NAME
DR788_RS19225	EG10621	DR788_RS19225	murE	UDP-N-acetylmuramoyl-L-alanyl-D-glutamate--2, 6-diaminopimelate ligase	UDP-N-acetylmuramoyl-L-alanyl-D-glutamate--2,6-diaminopimelate ligase	GO-TERMS, REACTIONS, PRODUCT-SYNONYMS, PRODUCT, GENE-NAME
DR788_RS19230	EG10341			peptidoglycan glycosyltransferase FtsI	peptidoglycan DD-transpeptidase FtsI	GO-TERMS, REACTIONS, PRODUCT-SYNONYMS, GENE-SYNONYMS, PRODUCT
DR788_RS19235	EG11086					GO-TERMS, PRODUCT-SYNONYMS, GENE-SYNONYMS
DR788_RS19240	EG11085			16S rRNA (cytosine(1402)-N(4))-methyltransferase	16S rRNA m4C1402 methyltransferase	GO-TERMS, REACTIONS, PRODUCT-SYNONYMS, GENE-SYNONYMS, PRODUCT
DR788_RS19245	EG11084			transcriptional regulator MraZ	DNA-binding transcriptional repressor MraZ	GO-TERMS, PRODUCT-SYNONYMS, GENE-SYNONYMS, PRODUCT
DR788_RS19250	EG10338	DR788_RS19250	cra	catabolite repressor/activator	DNA-binding transcriptional dual regulator Cra	GO-TERMS, PRODUCT-SYNONYMS, GENE-SYNONYMS, PRODUCT, GENE-NAME
DR788_RS19260	EG10499	ilvN	ilvH	acetolactate synthase small subunit	acetolactate synthase / acetohydroxybutanoate synthase, regulatory subunit	CPLX-RXNS, GO-TERMS, COMPLEXES, PRODUCT-SYNONYMS, GENE-SYNONYMS, PRODUCT, GENE-NAME
DR788_RS19265	EG10500			acetolactate synthase 3 large subunit	acetolactate synthase / acetohydroxybutanoate synthase, catalytic subunit	GO-TERMS, PRODUCT-SYNONYMS, PRODUCT
DR788_RS19270	EG10531			transcriptional regulator LeuO	DNA-binding transcriptional dual regulator LeuO	GO-TERMS, PRODUCT-SYNONYMS, PRODUCT
DR788_RS19275	EG11280	DR788_RS19275	leuL			GO-TERMS, PRODUCT-SYNONYMS, GENE-SYNONYMS, PRODUCT, GENE-NAME
DR788_RS19280	EG11226	DR788_RS19280	leuA			GO-TERMS, PRODUCT-SYNONYMS, GENE-NAME
DR788_RS19285	EG11577					GO-TERMS, REACTIONS, PRODUCT-SYNONYMS
DR788_RS19290	EG11576			3-isopropylmalate dehydratase large subunit	3-isopropylmalate dehydratase subunit LeuC	CPLX-RXNS, GO-TERMS, COMPLEXES, PRODUCT-SYNONYMS, PRODUCT
DR788_RS19295	EG11575			3-isopropylmalate dehydratase small subunit	3-isopropylmalate dehydratase subunit LeuD	GO-TERMS, PRODUCT-SYNONYMS, PRODUCT
DR788_RS19300	G0-10617			glucose uptake inhibitor SgrT	PtsG glucose transporter inhibitor	GO-TERMS, REACTIONS, PRODUCT-SYNONYMS, PRODUCT
DR788_RS19305	EG12094			HTH-type transcriptional regulator SgrR	DNA-binding transcriptional dual regulator SgrR	GO-TERMS, PRODUCT-SYNONYMS, GENE-SYNONYMS, PRODUCT
DR788_RS19315	EG11574			thiamine ABC transporter substrate binding subunit	thiamine ABC transporter periplasmic binding protein	CPLX-RXNS, GO-TERMS, COMPLEXES, PRODUCT-SYNONYMS, GENE-SYNONYMS, PRODUCT
DR788_RS19320	EG11573			thiamine/thiamine pyrophosphate ABC transporter permease ThiP	thiamine ABC transporter membrane subunit	GO-TERMS, REACTIONS, PRODUCT-SYNONYMS, GENE-SYNONYMS, PRODUCT
DR788_RS19325	EG11572			thiamine ABC transporter ATP-binding protein ThiQ	thiamine ABC transporter ATP binding subunit	PRODUCT-SYNONYMS, GENE-SYNONYMS, PRODUCT
DR788_RS19330	EG11571	DR788_RS19330	yabI	DedA family protein	DedA family protein YabI	GO-TERMS, PRODUCT-SYNONYMS, PRODUCT, GENE-NAME
DR788_RS19335	EG10054			arabinose operon transcriptional regulator AraC	DNA-binding transcriptional dual regulator AraC	GO-TERMS, PRODUCT-SYNONYMS, PRODUCT
DR788_RS19340	EG10053					GO-TERMS, REACTIONS, PRODUCT-SYNONYMS
DR788_RS19345	EG10052	DR788_RS19345	araA			GO-TERMS, PRODUCT-SYNONYMS, GENE-NAME
DR788_RS19350	EG10055			L-ribulose-5-phosphate 4-epimerase	L-ribulose-5-phosphate 4-epimerase AraD	GO-TERMS, PRODUCT-SYNONYMS, PRODUCT
DR788_RS19355	EG10747	DR788_RS19355	polB			GO-TERMS, REACTIONS, PRODUCT-SYNONYMS, GENE-SYNONYMS, GENE-NAME
DR788_RS19360	EG11083			RNA polymerase-associated protein RapA	RNA polymerase-binding ATPase and RNAP recycling factor	GO-TERMS, PRODUCT-SYNONYMS, GENE-SYNONYMS, PRODUCT
DR788_RS19365	EG12609			bifunctional tRNA pseudouridine(32) synthase/23S rRNA pseudouridine(746) synthase RluA	23S rRNA pseudouridine746 and tRNA pseudouridine32 synthase	GO-TERMS, REACTIONS, PRODUCT-SYNONYMS, GENE-SYNONYMS, PRODUCT
DR788_RS19380	EG11570			co-chaperone DjlA	co-chaperone protein DjlA	GO-TERMS, PRODUCT-SYNONYMS, GENE-SYNONYMS, PRODUCT
DR788_RS19385	EG11569			LPS assembly protein LptD	lipopolysaccharide assembly protein LptD	CPLX-RXNS, GO-TERMS, COMPLEXES, PRODUCT-SYNONYMS, GENE-SYNONYMS, PRODUCT
DR788_RS19390	EG10985			peptidylprolyl isomerase SurA	peptidyl-prolyl cis-trans isomerase SurA	GO-TERMS, REACTIONS, PRODUCT-SYNONYMS, PRODUCT
DR788_RS19395	EG10691	DR788_RS19395	pdxA			GO-TERMS, PRODUCT-SYNONYMS, GENE-NAME
DR788_RS19400	EG10523			16S rRNA (adenine(1518)-N(6)/adenine(1519)-N(6))- dimethyltransferase RsmA	16S rRNA m62A1518,m62A1519 dimethyltransferase	GO-TERMS, REACTIONS, PRODUCT-SYNONYMS, GENE-SYNONYMS, PRODUCT
DR788_RS19410	EG10048			bis(5'-nucleosyl)-tetraphosphatase (symmetrical)	diadenosine tetraphosphatase	GO-TERMS, REACTIONS, PRODUCT-SYNONYMS, GENE-SYNONYMS, PRODUCT
DR788_RS19425	EG10326	DR788_RS19425	folA	type 3 dihydrofolate reductase	dihydrofolate reductase	GO-TERMS, PRODUCT-SYNONYMS, GENE-SYNONYMS, PRODUCT, GENE-NAME
DR788_RS19430	EG10521			glutathione-regulated potassium-efflux system protein KefC	K+ : H+ antiporter KefC	GO-TERMS, REACTIONS, PRODUCT-SYNONYMS, GENE-SYNONYMS, PRODUCT
DR788_RS19435	EG11568			glutathione-regulated potassium-efflux system oxidoreductase KefF	regulator of KefC-mediated potassium transport and quinone oxidoreductase	GO-TERMS, REACTIONS, PRODUCT-SYNONYMS, GENE-SYNONYMS, PRODUCT
DR788_RS19455	EG11563	DR788_RS19455	fixB	electron transfer flavoprotein subunit alpha/FixB family protein	putative electron transfer flavoprotein FixB	GO-TERMS, PRODUCT-SYNONYMS, GENE-SYNONYMS, PRODUCT, GENE-NAME
DR788_RS19460	EG11562	DR788_RS19460	fixA	electron transfer flavoprotein FixA	putative electron transfer flavoprotein FixA	GO-TERMS, PRODUCT-SYNONYMS, GENE-SYNONYMS, PRODUCT, GENE-NAME
DR788_RS19465	EG11561	DR788_RS19465	caiT	L-carnitine/gamma-butyrobetaine antiporter	L-carnitine:gamma-butyrobetaine antiporter	GO-TERMS, REACTIONS, PRODUCT-SYNONYMS, GENE-SYNONYMS, PRODUCT, GENE-NAME
DR788_RS19470	EG11560	DR788_RS19470	caiA	crotonobetainyl-CoA dehydrogenase	crotonobetainyl-CoA reductase	GO-TERMS, REACTIONS, PRODUCT-SYNONYMS, GENE-SYNONYMS, PRODUCT, GENE-NAME
DR788_RS19475	EG11559	DR788_RS19475	caiB	L-carnitine CoA-transferase	gamma-butyrobetainyl-CoA:carnitine CoA transferase	GO-TERMS, REACTIONS, PRODUCT-SYNONYMS, GENE-SYNONYMS, PRODUCT, GENE-NAME
DR788_RS19480	EG11558	DR788_RS19480	caiC	crotonobetaine/carnitine-CoA ligase	carnitine--CoA ligase	GO-TERMS, REACTIONS, PRODUCT-SYNONYMS, GENE-SYNONYMS, PRODUCT, GENE-NAME
DR788_RS19485	EG11557	DR788_RS19485	caiD			GO-TERMS, PRODUCT-SYNONYMS, GENE-SYNONYMS, PRODUCT, GENE-NAME
DR788_RS19495	G6088			carnitine metabolism transcriptional regulator CaiF	DNA-binding transcriptional activator CaiF	GO-TERMS, PRODUCT-SYNONYMS, PRODUCT
DR788_RS19500	EG10135	DR788_RS19500	carB	carbamoyl-phosphate synthase large subunit	carbamoyl phosphate synthetase subunit beta	CPLX-RXNS, GO-TERMS, COMPLEXES, PRODUCT-SYNONYMS, GENE-SYNONYMS, PRODUCT, GENE-NAME
DR788_RS19505	EG10134	DR788_RS19505	carA	carbamoyl-phosphate synthase small subunit	carbamoyl phosphate synthetase subunit alpha	GO-TERMS, PRODUCT-SYNONYMS, GENE-SYNONYMS, PRODUCT, GENE-NAME
DR788_RS19510	EG10206	DR788_RS19510	dapB			GO-TERMS, PRODUCT-SYNONYMS, GENE-NAME
DR788_RS19515	EG11082					GO-TERMS, REACTIONS, PRODUCT-SYNONYMS, GENE-SYNONYMS
DR788_RS19520	EG11081	DR788_RS19520	ispH	4-hydroxy-3-methylbut-2-enyl diphosphate reductase	1-hydroxy-2-methyl-2-(E)-butenyl 4-diphosphate reductase	GO-TERMS, REACTIONS, PRODUCT-SYNONYMS, GENE-SYNONYMS, PRODUCT, GENE-NAME
DR788_RS19525	EG11080	DR788_RS19525	fkpB	FKBP-type peptidyl-prolyl cis-trans isomerase	peptidyl-prolyl cis-trans isomerase FkpB	GO-TERMS, REACTIONS, PRODUCT-SYNONYMS, GENE-SYNONYMS, PRODUCT, GENE-NAME
DR788_RS19530	EG10548	DR788_RS19530	lspA			GO-TERMS, REACTIONS, PRODUCT-SYNONYMS, GENE-SYNONYMS, GENE-NAME
DR788_RS19535	EG10492	DR788_RS19535	ileS			GO-TERMS, REACTIONS, PRODUCT-SYNONYMS, GENE-SYNONYMS, PRODUCT, GENE-NAME
DR788_RS19540	EG11079	DR788_RS19540	ribF	bifunctional riboflavin kinase/FAD synthetase	bifunctional riboflavin kinase / FMN adenylyltransferase	GO-TERMS, REACTIONS, PRODUCT-SYNONYMS, GENE-SYNONYMS, PRODUCT, GENE-NAME
DR788_RS19580	EG11078			transcriptional activator NhaR	DNA-binding transcriptional activator NhaR	GO-TERMS, PRODUCT-SYNONYMS, GENE-SYNONYMS, PRODUCT
DR788_RS19585	EG10652			Na+/H+ antiporter NhaA	Na+:H+ antiporter NhaA	GO-TERMS, REACTIONS, PRODUCT-SYNONYMS, GENE-SYNONYMS, PRODUCT
DR788_RS19595	EG10240			molecular chaperone DnaJ	chaperone protein DnaJ	GO-TERMS, REACTIONS, PRODUCT-SYNONYMS, GENE-SYNONYMS, PRODUCT
DR788_RS19600	EG10241			molecular chaperone DnaK	chaperone protein DnaK	GO-TERMS, PRODUCT-SYNONYMS, GENE-SYNONYMS, PRODUCT
DR788_RS19615	EG11512	DR788_RS19615	satP	acetate uptake transporter	acetate/succinate:H+ symporter	GO-TERMS, REACTIONS, PRODUCT-SYNONYMS, GENE-SYNONYMS, PRODUCT, GENE-NAME
DR788_RS19620	EG11511	DR788_RS19620	mog			GO-TERMS, PRODUCT-SYNONYMS, GENE-SYNONYMS, GENE-NAME
DR788_RS19625	EG11556	tal	talB	transaldolase	transaldolase B	GO-TERMS, PRODUCT-SYNONYMS, GENE-SYNONYMS, PRODUCT, GENE-NAME
DR788_RS19635	EG10011			peroxide stress protein YaaA	peroxide stress resistance protein YaaA	GO-TERMS, PRODUCT-SYNONYMS, PRODUCT
DR788_RS19645	EG11000	DR788_RS19645	thrC			GO-TERMS, PRODUCT-SYNONYMS, PRODUCT, GENE-NAME
DR788_RS19650	EG10999	DR788_RS19650	thrB			GO-TERMS, REACTIONS, PRODUCT-SYNONYMS, GENE-NAME
DR788_RS19655	EG10998	DR788_RS19655	thrA	bifunctional aspartate kinase/homoserine dehydrogenase I	fused aspartate kinase/homoserine dehydrogenase 1	GO-TERMS, REACTIONS, PRODUCT-SYNONYMS, GENE-SYNONYMS, PRODUCT, GENE-NAME
DR788_RS19675	EG10061			two-component system response regulator ArcA	DNA-binding transcriptional dual regulator ArcA	GO-TERMS, PRODUCT-SYNONYMS, GENE-SYNONYMS, PRODUCT
DR788_RS19685	EG10730			two-component system sensor histidine kinase CreC	sensory histidine kinase CreC	GO-TERMS, REACTIONS, PRODUCT-SYNONYMS, GENE-SYNONYMS, PRODUCT
DR788_RS19690	EG11218			two-component system response regulator CreB	DNA-binding transcriptional regulator CreB	GO-TERMS, PRODUCT-SYNONYMS, GENE-SYNONYMS, PRODUCT
DR788_RS19700	EG11366	robA	rob	MDR efflux pump AcrAB transcriptional activator RobA	DNA-binding transcriptional dual regulator Rob	GO-TERMS, PRODUCT-SYNONYMS, GENE-SYNONYMS, PRODUCT, GENE-NAME
DR788_RS19710	EG12600	DR788_RS19710	yjjX	non-canonical purine NTP phosphatase	ITPase/XTPase	GO-TERMS, REACTIONS, PRODUCT-SYNONYMS, PRODUCT, GENE-NAME
DR788_RS19715	EG11029	DR788_RS19715	trpR	trp operon repressor	DNA-binding transcriptional repressor TrpR	GO-TERMS, PRODUCT-SYNONYMS, GENE-SYNONYMS, PRODUCT, GENE-NAME
DR788_RS19720	EG10950	DR788_RS19720	slt	murein transglycosylase	soluble lytic murein transglycosylase	GO-TERMS, REACTIONS, PRODUCT-SYNONYMS, GENE-SYNONYMS, PRODUCT, GENE-NAME
DR788_RS19725	EG12343					GO-TERMS, PRODUCT-SYNONYMS, GENE-SYNONYMS
DR788_RS19730	EG11335			multifunctional transcriptional regulator/nicotinamide-nucleotide adenylyltransferase/ribosylnicotinamide kinase NadR	DNA-binding transcriptional repressor/NMN adenylyltransferase NadR	GO-TERMS, REACTIONS, PRODUCT-SYNONYMS, GENE-SYNONYMS, PRODUCT
DR788_RS19735	EG11296			DNA repair protein RadA	DNA recombination protein	GO-TERMS, PRODUCT-SYNONYMS, GENE-SYNONYMS, PRODUCT
DR788_RS19740	EG10945	DR788_RS19740	serB			GO-TERMS, REACTIONS, PRODUCT-SYNONYMS, PRODUCT, GENE-NAME
DR788_RS19755	EG10222			purine-nucleoside phosphorylase	purine nucleoside phosphorylase	GO-TERMS, REACTIONS, PRODUCT-SYNONYMS, GENE-SYNONYMS, PRODUCT
DR788_RS19760	EG10220					GO-TERMS, REACTIONS, PRODUCT-SYNONYMS, GENE-SYNONYMS
DR788_RS19765	EG10219					GO-TERMS, REACTIONS, PRODUCT-SYNONYMS, GENE-SYNONYMS
DR788_RS19770	EG10221	DR788_RS19770	deoC			GO-TERMS, PRODUCT-SYNONYMS, GENE-SYNONYMS, PRODUCT, GENE-NAME
DR788_RS19800	EG11391			molecular chaperone OsmY	periplasmic chaperone OsmY	GO-TERMS, PRODUCT-SYNONYMS, GENE-SYNONYMS, PRODUCT
DR788_RS19805	EG12114			peptide chain release factor 3	peptide chain release factor RF3	GO-TERMS, PRODUCT-SYNONYMS, GENE-SYNONYMS, PRODUCT
DR788_RS19810	EG12115	DR788_RS19810	yjjG	dUMP phosphatase	pyrimidine 5'-nucleotidase YjjG	GO-TERMS, REACTIONS, PRODUCT-SYNONYMS, PRODUCT, GENE-NAME
DR788_RS19815	EG10850	DR788_RS19815	rimI	ribosomal-protein-alanine N-acetyltransferase	protein N-acetyltransferase RimI	GO-TERMS, REACTIONS, PRODUCT-SYNONYMS, PRODUCT, GENE-NAME
DR788_RS19825	G7950			16S rRNA (guanine(1207)-N(2))-methyltransferase RsmC	16S rRNA m2G1207 methyltransferase	GO-TERMS, REACTIONS, PRODUCT-SYNONYMS, GENE-SYNONYMS, PRODUCT
DR788_RS19840	G7949			hydroxamate siderophore iron reductase FhuF	hydroxamate siderophore iron reductase	GO-TERMS, PRODUCT-SYNONYMS, GENE-SYNONYMS, PRODUCT
DR788_RS19845	G7948			DNA-binding transcriptional activator BglJ	DNA-binding transcriptional regulator BglJ	GO-TERMS, COMPLEXES, PRODUCT-SYNONYMS, GENE-SYNONYMS, PRODUCT
DR788_RS19850	G7947	DR788_RS19850	yjjQ	response regulator transcription factor	DNA-binding transcriptional repressor YjjQ	GO-TERMS, PRODUCT-SYNONYMS, PRODUCT, GENE-NAME
DR788_RS19865	EG10244					GO-TERMS, PRODUCT-SYNONYMS
DR788_RS19870	EG10237					GO-TERMS, PRODUCT-SYNONYMS, GENE-SYNONYMS
DR788_RS19880	EG12591	DR788_RS19880	opgB	phosphatidylglycerol--membrane-oligosaccharide glycerophosphotransferase	phosphoglycerol transferase I	GO-TERMS, REACTIONS, PRODUCT-SYNONYMS, GENE-SYNONYMS, PRODUCT, GENE-NAME
DR788_RS19885	G7945	DR788_RS19885	lgoD	zinc-binding alcohol dehydrogenase family protein	L-galactonate oxidoreductase	GO-TERMS, REACTIONS, PRODUCT-SYNONYMS, GENE-SYNONYMS, PRODUCT, GENE-NAME
DR788_RS19890	G7944	DR788_RS19890	lgoR	GntR family transcriptional regulator	putative DNA-binding transcriptional regulator LgoR	GO-TERMS, PRODUCT-SYNONYMS, GENE-SYNONYMS, PRODUCT, GENE-NAME
DR788_RS19895	EG12587	DR788_RS19895	lgoT	MFS transporter	galactonate:H+ symporter	GO-TERMS, REACTIONS, PRODUCT-SYNONYMS, GENE-SYNONYMS, PRODUCT, GENE-NAME
DR788_RS19900	EG11034	DR788_RS19900	tsr	methyl-accepting chemotaxis protein	methyl-accepting chemotaxis protein Tsr	GO-TERMS, PRODUCT-SYNONYMS, GENE-SYNONYMS, PRODUCT, GENE-NAME
DR788_RS19910	G7942	DR788_RS19910	btsT	carbon starvation protein A	pyruvate:H+ symporter	GO-TERMS, REACTIONS, PRODUCT-SYNONYMS, GENE-SYNONYMS, PRODUCT, GENE-NAME
DR788_RS19920	EG10021	DR788_RS19920	yjiA	GTPase	P-loop guanosine triphosphatase YjiA	GO-TERMS, PRODUCT-SYNONYMS, PRODUCT, GENE-NAME
DR788_RS19940	EG10458	DR788_RS19940	hsdM	restriction endonuclease EcoEI subunit M	type I restriction enzyme EcoKI methyltransferase component	CPLX-RXNS, GO-TERMS, COMPLEXES, PRODUCT-SYNONYMS, GENE-SYNONYMS, PRODUCT, GENE-NAME
DR788_RS19950	G7940			endoribonuclease SymE	toxic protein SymE	GO-TERMS, PRODUCT-SYNONYMS, GENE-SYNONYMS, PRODUCT
DR788_RS19985	EG12576			multidrug efflux MFS transporter MdtM	multidrug efflux pump / bile salt:H+ antiporter / Na+:H+ antiporter / K+:H+ antiporter	GO-TERMS, REACTIONS, PRODUCT-SYNONYMS, GENE-SYNONYMS, PRODUCT
DR788_RS20055	G7925			beta-aspartyl-peptidase	isoaspartyl dipeptidase	GO-TERMS, REACTIONS, PRODUCT-SYNONYMS, GENE-SYNONYMS, PRODUCT
DR788_RS20065	G7923			anti-adapter protein IraD	anti-adaptor protein IraD, inhibitor of sigmaS proteolysis	GO-TERMS, PRODUCT-SYNONYMS, GENE-SYNONYMS, PRODUCT
DR788_RS20080	EG20249	DR788_RS20080	uxuR	Uxu operon transcriptional regulator	DNA-binding transcriptional repressor UxuR	GO-TERMS, PRODUCT-SYNONYMS, PRODUCT, GENE-NAME
DR788_RS20085	EG20248	DR788_RS20085	uxuB	fructuronate reductase	D-mannonate oxidoreductase	GO-TERMS, REACTIONS, PRODUCT-SYNONYMS, PRODUCT, GENE-NAME
DR788_RS20090	EG11066			mannonate dehydratase	D-mannonate dehydratase	GO-TERMS, REACTIONS, PRODUCT-SYNONYMS, PRODUCT
DR788_RS20095	EG12563			gluconate transporter GntP	fructuronate transporter	GO-TERMS, REACTIONS, PRODUCT-SYNONYMS, GENE-SYNONYMS, PRODUCT
DR788_RS20100	EG10315	DR788_RS20100	fimH	fimbrial protein	type 1 fimbriae D-mannose specific adhesin	GO-TERMS, COMPLEXES, PRODUCT-SYNONYMS, GENE-SYNONYMS, PRODUCT, GENE-NAME
DR788_RS20105	EG10314	DR788_RS20105	fimG	type 1 fimbrial protein	type 1 fimbriae minor subunit FimG	GO-TERMS, PRODUCT-SYNONYMS, PRODUCT, GENE-NAME
DR788_RS20110	EG10313	DR788_RS20110	fimF	type 1 fimbrial protein	type 1 fimbriae minor subunit FimF	GO-TERMS, PRODUCT-SYNONYMS, PRODUCT, GENE-NAME
DR788_RS20120	EG10310	DR788_RS20120	fimC	chaperone protein FimC	type 1 fimbriae periplasmic chaperone	GO-TERMS, PRODUCT-SYNONYMS, GENE-SYNONYMS, PRODUCT, GENE-NAME
DR788_RS20130	EG10308			type-1 fimbrial protein subunit A	type 1 fimbriae major subunit	GO-TERMS, PRODUCT-SYNONYMS, GENE-SYNONYMS, PRODUCT
DR788_RS20135	EG10312	DR788_RS20135	fimE	tyrosine recombinase	regulator for fimA	GO-TERMS, PRODUCT-SYNONYMS, GENE-SYNONYMS, PRODUCT, GENE-NAME
DR788_RS20140	EG10309	DR788_RS20140	fimB	type 1 fimbriae regulatory protein FimB	regulator for fimA	GO-TERMS, PRODUCT-SYNONYMS, GENE-SYNONYMS, PRODUCT, GENE-NAME
DR788_RS20145	G7921	DR788_RS20145	nanC	N-acetylneuraminic acid outer membrane channel protein NanC	N-acetylneuraminic acid outer membrane channel	GO-TERMS, REACTIONS, PRODUCT-SYNONYMS, GENE-SYNONYMS, PRODUCT, GENE-NAME
DR788_RS20150	G7920	DR788_RS20150	nanM	N-acetylneuraminate epimerase	N-acetylneuraminate mutarotase	GO-TERMS, REACTIONS, PRODUCT-SYNONYMS, GENE-SYNONYMS, PRODUCT, GENE-NAME
DR788_RS20155	G7919	DR788_RS20155	nanS	9-O-acetyl-N-acetylneuraminic acid deacetylase	N-acetyl-9-O-acetylneuraminate esterase	GO-TERMS, REACTIONS, PRODUCT-SYNONYMS, GENE-SYNONYMS, PRODUCT, GENE-NAME
DR788_RS20275	EG11436	DR788_RS20275	ahr			GO-TERMS, REACTIONS, PRODUCT-SYNONYMS, GENE-SYNONYMS, GENE-NAME
DR788_RS20285	G7889			lipopolysaccharide ABC transporter permease LptG	lipopolysaccharide transport system protein LptG	GO-TERMS, COMPLEXES, PRODUCT-SYNONYMS, GENE-SYNONYMS, PRODUCT
DR788_RS20290	G7888			lipopolysaccharide ABC transporter permease LptF	lipopolysaccharide transport system protein LptF	GO-TERMS, PRODUCT-SYNONYMS, GENE-SYNONYMS, PRODUCT
DR788_RS20295	EG10694			leucyl aminopeptidase	aminopeptidase A/I	GO-TERMS, REACTIONS, PRODUCT-SYNONYMS, GENE-SYNONYMS, PRODUCT
DR788_RS20305	EG11067					GO-TERMS, REACTIONS, PRODUCT-SYNONYMS, GENE-SYNONYMS, PRODUCT
DR788_RS20320	G7885			ribonuclease E inhibitor RraB	ribonuclease E inhibitor protein B	GO-TERMS, PRODUCT-SYNONYMS, GENE-SYNONYMS, PRODUCT
DR788_RS20325	EG10069	argF	argI	ornithine carbamoyltransferase	ornithine carbamoyltransferase ArgI	GO-TERMS, PRODUCT-SYNONYMS, PRODUCT, GENE-NAME
DR788_RS20335	G7883	DR788_RS20335	tabA	YhcH/YjgK/YiaL family protein	DUF386 domain-containing toxin-antitoxin biofilm protein TabA	GO-TERMS, PRODUCT-SYNONYMS, GENE-SYNONYMS, PRODUCT, GENE-NAME
DR788_RS20340	G7882	DR788_RS20340	bdcR	TetR/AcrR family transcriptional regulator	putative transcriptional regulator BdcR	GO-TERMS, PRODUCT-SYNONYMS, GENE-SYNONYMS, PRODUCT, GENE-NAME
DR788_RS20345	G7880	DR788_RS20345	bdcA	SDR family oxidoreductase	c-di-GMP-binding biofilm dispersal mediator protein	GO-TERMS, PRODUCT-SYNONYMS, GENE-SYNONYMS, PRODUCT, GENE-NAME
DR788_RS20355	EG11279	DR788_RS20355	pyrL			GO-TERMS, PRODUCT-SYNONYMS, GENE-SYNONYMS, PRODUCT, GENE-NAME
DR788_RS20360	EG10805			aspartate carbamoyltransferase	aspartate carbamoyltransferase catalytic subunit	CPLX-RXNS, GO-TERMS, COMPLEXES, REACTIONS, PRODUCT-SYNONYMS, PRODUCT
DR788_RS20365	EG10811			aspartate carbamoyltransferase regulatory subunit	aspartate carbamoyltransferase, PyrI subunit	GO-TERMS, REACTIONS, PRODUCT-SYNONYMS, PRODUCT
DR788_RS20380	G0-10689			mgtA regulatory leader peptide MgtL	leader peptide MgtL	GO-TERMS, PRODUCT-SYNONYMS, PRODUCT
DR788_RS20385	EG12202			HTH-type transcriptional regulator TreR	DNA-binding transcriptional repressor TreR	GO-TERMS, PRODUCT-SYNONYMS, PRODUCT
DR788_RS20390	EG12127			PTS trehalose transporter subunit IIBC	trehalose-specific PTS enzyme IIBC component	GO-TERMS, REACTIONS, PRODUCT-SYNONYMS, PRODUCT
DR788_RS20395	EG11402			alpha,alpha-phosphotrehalase	trehalose-6-phosphate hydrolase	GO-TERMS, REACTIONS, PRODUCT-SYNONYMS, GENE-SYNONYMS, PRODUCT
DR788_RS20400	EG11417					GO-TERMS, COMPLEXES, REACTIONS, PRODUCT-SYNONYMS
DR788_RS20405	G812	DR788_RS20405	nrdG	anaerobic ribonucleoside-triphosphate reductase-activating protein	anaerobic ribonucleoside-triphosphate reductase activating protein	GO-TERMS, REACTIONS, PRODUCT-SYNONYMS, GENE-SYNONYMS, PRODUCT, GENE-NAME
DR788_RS20415	EG10741	pmbA	tldE	metalloprotease PmbA	metalloprotease subunit TldE	GO-TERMS, REACTIONS, PRODUCT-SYNONYMS, GENE-SYNONYMS, PRODUCT, GENE-NAME
DR788_RS20425	EG12440			UDP-N-acetylmuramate:L-alanyl-gamma-D-glutamyl- meso-diaminopimelate ligase	UDP-N-acetylmuramate--L-alanyl-gamma-D-glutamyl-meso-2,6-diaminoheptanedioate ligase	GO-TERMS, REACTIONS, PRODUCT-SYNONYMS, GENE-SYNONYMS, PRODUCT
DR788_RS20430	EG10283	DR788_RS20430	fbp	class 1 fructose-bisphosphatase	fructose-1,6-bisphosphatase 1	GO-TERMS, REACTIONS, PRODUCT-SYNONYMS, GENE-SYNONYMS, PRODUCT, GENE-NAME
DR788_RS20455	EG10755	DR788_RS20455	ppa	inorganic diphosphatase	inorganic pyrophosphatase	GO-TERMS, REACTIONS, PRODUCT-SYNONYMS, PRODUCT, GENE-NAME
DR788_RS20460	EG12096	DR788_RS20460	chpB			GO-TERMS, COMPLEXES, REACTIONS, PRODUCT-SYNONYMS, GENE-SYNONYMS, GENE-NAME
DR788_RS20475	G7875	DR788_RS20475	tamB	autotransporter assembly complex protein TamB	translocation and assembly module subunit TamB	GO-TERMS, COMPLEXES, PRODUCT-SYNONYMS, GENE-SYNONYMS, PRODUCT, GENE-NAME
DR788_RS20480	G7874	DR788_RS20480	tamA	autotransporter assembly complex protein TamA	translocation and assembly module subunit TamA	GO-TERMS, PRODUCT-SYNONYMS, GENE-SYNONYMS, PRODUCT, GENE-NAME
DR788_RS20485	EG11433			peptide-methionine (S)-S-oxide reductase MsrA	methionine sulfoxide reductase A	GO-TERMS, REACTIONS, PRODUCT-SYNONYMS, GENE-SYNONYMS, PRODUCT
DR788_RS20510	EG10043			3'(2'),5'-bisphosphate nucleotidase CysQ	3'(2'),5'-bisphosphate nucleotidase	GO-TERMS, REACTIONS, PRODUCT-SYNONYMS, GENE-SYNONYMS, PRODUCT
DR788_RS20515	EG10160			2',3'-cyclic-nucleotide 2'-phosphodiesterase	2'3' cyclic nucleotide phosphodiesterase/3' nucleotidase	GO-TERMS, REACTIONS, PRODUCT-SYNONYMS, PRODUCT
DR788_RS20525	G7868	DR788_RS20525	qorB	SDR family oxidoreductase	NAD(P)H:quinone oxidoreductase	GO-TERMS, REACTIONS, PRODUCT-SYNONYMS, GENE-SYNONYMS, PRODUCT, GENE-NAME
DR788_RS20535	G7866					GO-TERMS, PRODUCT-SYNONYMS, GENE-SYNONYMS
DR788_RS20540	EG12504	DR788_RS20540	cycA	D-serine/D-alanine/glycine transporter	D-serine/alanine/glycine/:H+symporter	GO-TERMS, REACTIONS, PRODUCT-SYNONYMS, GENE-SYNONYMS, PRODUCT, GENE-NAME
DR788_RS20590	EG10764					GO-TERMS, PRODUCT-SYNONYMS
DR788_RS20605	G7860	DR788_RS20605	ulaF			GO-TERMS, REACTIONS, PRODUCT-SYNONYMS, GENE-SYNONYMS, GENE-NAME
DR788_RS20610	G7859	DR788_RS20610	ulaE			GO-TERMS, REACTIONS, PRODUCT-SYNONYMS, GENE-SYNONYMS, GENE-NAME
DR788_RS20615	G7858	DR788_RS20615	ulaD			GO-TERMS, REACTIONS, PRODUCT-SYNONYMS, GENE-SYNONYMS, GENE-NAME
DR788_RS20620	EG12495	DR788_RS20620	ulaC	PTS ascorbate transporter subunit IIA	L-ascorbate specific PTS enzyme IIA component	CPLX-RXNS, GO-TERMS, COMPLEXES, PRODUCT-SYNONYMS, GENE-SYNONYMS, PRODUCT, GENE-NAME
DR788_RS20625	EG12494	DR788_RS20625	ulaB	PTS ascorbate transporter subunit IIB	L-ascorbate specific PTS enzyme IIB component	GO-TERMS, PRODUCT-SYNONYMS, GENE-SYNONYMS, PRODUCT, GENE-NAME
DR788_RS20630	G7856	DR788_RS20630	ulaA	PTS ascorbate transporter subunit IIC	L-ascorbate specific PTS enzyme IIC component	GO-TERMS, PRODUCT-SYNONYMS, GENE-SYNONYMS, PRODUCT, GENE-NAME
DR788_RS20635	G7855	DR788_RS20635	ulaG	L-ascorbate 6-phosphate lactonase	L-ascorbate-6-phosphate lactonase	GO-TERMS, REACTIONS, PRODUCT-SYNONYMS, GENE-SYNONYMS, PRODUCT, GENE-NAME
DR788_RS20640	G7854			HTH-type transcriptional regulator UlaR	DNA-binding transcriptional repressor UlaR	GO-TERMS, PRODUCT-SYNONYMS, GENE-SYNONYMS, PRODUCT
DR788_RS20645	G7853	DR788_RS20645	yjfP	esterase	carboxylesterase	GO-TERMS, REACTIONS, PRODUCT-SYNONYMS, PRODUCT, GENE-NAME
DR788_RS20650	G7852			biofilm peroxide resistance protein BsmA	DUF1471 domain-containing putative lipoprotein BsmA	GO-TERMS, PRODUCT-SYNONYMS, GENE-SYNONYMS, PRODUCT
DR788_RS20655	G7851	DR788_RS20655	yjfN			GO-TERMS, PRODUCT-SYNONYMS, GENE-NAME
DR788_RS20660	EG11811	DR788_RS20660	aidB	isovaleryl-CoA dehydrogenase	putative acyl-CoA dehydrogenase AidB	GO-TERMS, PRODUCT-SYNONYMS, PRODUCT, GENE-NAME
DR788_RS20695	G7845			23S rRNA (guanosine(2251)-2'-O)-methyltransferase RlmB	23S rRNA 2'-O-ribose G2251 methyltransferase	GO-TERMS, REACTIONS, PRODUCT-SYNONYMS, GENE-SYNONYMS, PRODUCT
DR788_RS20700	EG11259	DR788_RS20700	rnr	ribonuclease R	RNase R	GO-TERMS, REACTIONS, PRODUCT-SYNONYMS, GENE-SYNONYMS, PRODUCT, GENE-NAME
DR788_RS20705	EG11212			HTH-type transcriptional repressor NsrR	DNA-binding transcriptional repressor NsrR	GO-TERMS, PRODUCT-SYNONYMS, GENE-SYNONYMS, PRODUCT
DR788_RS20710	EG10790			adenylosuccinate synthase	adenylosuccinate synthetase	GO-TERMS, REACTIONS, PRODUCT-SYNONYMS, GENE-SYNONYMS, PRODUCT
DR788_RS20720	EG10435			protease modulator HflC	regulator of FtsH protease	GO-TERMS, COMPLEXES, PRODUCT-SYNONYMS, GENE-SYNONYMS, PRODUCT
DR788_RS20725	EG10436			FtsH protease activity modulator HflK	regulator of FtsH protease	GO-TERMS, PRODUCT-SYNONYMS, GENE-SYNONYMS, PRODUCT
DR788_RS20730	EG10437			GTPase HflX	ribosome rescue factor HflX	GO-TERMS, REACTIONS, PRODUCT-SYNONYMS, GENE-SYNONYMS, PRODUCT
DR788_RS20735	EG10438	DR788_RS20735	hfq	RNA chaperone Hfq	RNA-binding protein Hfq	GO-TERMS, PRODUCT-SYNONYMS, PRODUCT, GENE-NAME
DR788_RS20740	EG10595			tRNA (adenosine(37)-N6)-dimethylallyltransferase MiaA	tRNA dimethylallyltransferase	GO-TERMS, REACTIONS, PRODUCT-SYNONYMS, GENE-SYNONYMS, PRODUCT
DR788_RS20745	EG11281			DNA mismatch repair endonuclease MutL	DNA mismatch repair protein MutL	GO-TERMS, PRODUCT-SYNONYMS, PRODUCT
DR788_RS20750	EG11363			N-acetylmuramoyl-L-alanine amidase AmiB	N-acetylmuramoyl-L-alanine amidase B	GO-TERMS, REACTIONS, PRODUCT-SYNONYMS, GENE-SYNONYMS, PRODUCT
DR788_RS20755	EG11757			tRNA (N6-adenosine(37)-N6)-threonylcarbamoyltransferase complex ATPase TsaE	N6-L-threonylcarbamoyladenine synthase, TsaE subunit	GO-TERMS, REACTIONS, PRODUCT-SYNONYMS, GENE-SYNONYMS, PRODUCT
DR788_RS20760	EG11758	DR788_RS20760	nnr	bifunctional ADP-dependent NAD(P)H-hydrate dehydratase/NAD(P)H-hydrate epimerase	NAD(P)HX epimerase / NAD(P)HX dehydratase	GO-TERMS, REACTIONS, PRODUCT-SYNONYMS, GENE-SYNONYMS, PRODUCT, GENE-NAME
DR788_RS20765	G7843			tRNA epoxyqueuosine(34) reductase QueG	epoxyqueuosine reductase	GO-TERMS, REACTIONS, PRODUCT-SYNONYMS, GENE-SYNONYMS, PRODUCT
DR788_RS20785	G7842	DR788_RS20785	orn			GO-TERMS, PRODUCT-SYNONYMS, GENE-SYNONYMS, GENE-NAME
DR788_RS20790	G7841			small ribosomal subunit biogenesis GTPase RsgA	ribosome small subunit-dependent GTPase A	GO-TERMS, REACTIONS, PRODUCT-SYNONYMS, GENE-SYNONYMS, PRODUCT
DR788_RS20795	EG10775			phosphatidylserine decarboxylase	phosphatidylserine decarboxylase proenzyme	GO-TERMS, REACTIONS, PRODUCT-SYNONYMS, PRODUCT
DR788_RS20800	G7840					GO-TERMS, PRODUCT-SYNONYMS, GENE-SYNONYMS
DR788_RS20810	EG11211	DR788_RS20810	epmA	elongation factor P--(R)-beta-lysine ligase	EF-P-lysine lysyltransferase	GO-TERMS, REACTIONS, PRODUCT-SYNONYMS, GENE-SYNONYMS, PRODUCT, GENE-NAME
DR788_RS20815	EG10330	DR788_RS20815	frdA	fumarate reductase (quinol) flavoprotein subunit	fumarate reductase flavoprotein subunit	CPLX-RXNS, GO-TERMS, COMPLEXES, REACTIONS, PRODUCT-SYNONYMS, PRODUCT, GENE-NAME
DR788_RS20820	EG10331	DR788_RS20820	frdB	succinate dehydrogenase/fumarate reductase iron-sulfur subunit	fumarate reductase iron-sulfur protein	GO-TERMS, REACTIONS, PRODUCT-SYNONYMS, PRODUCT, GENE-NAME
DR788_RS20825	EG10332			fumarate reductase subunit FrdC	fumarate reductase membrane protein FrdC	GO-TERMS, PRODUCT-SYNONYMS, PRODUCT
DR788_RS20830	EG10333			fumarate reductase subunit FrdD	fumarate reductase membrane protein FrdD	GO-TERMS, PRODUCT-SYNONYMS, PRODUCT
DR788_RS20835	EG10040	blaEC	ampC	BlaEC family class C beta-lactamase	beta-lactamase	GO-TERMS, REACTIONS, PRODUCT-SYNONYMS, GENE-SYNONYMS, PRODUCT, GENE-NAME
DR788_RS20845	EG11616	DR788_RS20845	gdx	quaternary ammonium compound-resistance protein SugE	guanidinium exporter	GO-TERMS, REACTIONS, PRODUCT-SYNONYMS, GENE-SYNONYMS, PRODUCT, GENE-NAME
DR788_RS20850	G0-9562	DR788_RS20850	ecnB	lipoprotein toxin entericidin B	bacteriolytic entericidin B lipoprotein	GO-TERMS, PRODUCT-SYNONYMS, GENE-SYNONYMS, PRODUCT, GENE-NAME
DR788_RS20855	G0-41	DR788_RS20855	ecnA	entericidin A	entericidin A lipoprotein, antidote to entericidin B	GO-TERMS, PRODUCT-SYNONYMS, PRODUCT, GENE-NAME
DR788_RS20860	EG12099			elongation factor P	protein chain elongation factor EF-P	GO-TERMS, PRODUCT-SYNONYMS, PRODUCT
DR788_RS20865	G7836			EF-P beta-lysylation protein EpmB	lysine 2,3-aminomutase	GO-TERMS, REACTIONS, PRODUCT-SYNONYMS, GENE-SYNONYMS, PRODUCT
DR788_RS20880	EG10599					GO-TERMS, COMPLEXES, REACTIONS, PRODUCT-SYNONYMS, GENE-SYNONYMS
DR788_RS20885	EG10600	DR788_RS20885	groS	co-chaperone GroES	cochaperonin GroES	GO-TERMS, PRODUCT-SYNONYMS, GENE-SYNONYMS, PRODUCT, GENE-NAME
DR788_RS20900	EG10095					GO-TERMS, PRODUCT-SYNONYMS
DR788_RS20905	EG11225	DR788_RS20905	dcuA	anaerobic C4-dicarboxylate transporter	C4-dicarboxylate transporter DcuA	GO-TERMS, REACTIONS, PRODUCT-SYNONYMS, GENE-SYNONYMS, PRODUCT, GENE-NAME
DR788_RS20910	EG12177			divalent cation tolerance protein CutA	copper binding protein CutA	GO-TERMS, PRODUCT-SYNONYMS, GENE-SYNONYMS, PRODUCT
DR788_RS20915	EG12178			protein-disulfide reductase DsbD	thiol-disulfide exchange protein DsbD	GO-TERMS, REACTIONS, PRODUCT-SYNONYMS, GENE-SYNONYMS, PRODUCT
DR788_RS20930	EG10133			transcriptional regulator CadC	DNA-binding transcriptional activator CadC	GO-TERMS, PRODUCT-SYNONYMS, PRODUCT
DR788_RS20940	EG10132	DR788_RS20940	cadB	cadaverine/lysine antiporter	lysine:cadaverine antiporter	GO-TERMS, REACTIONS, PRODUCT-SYNONYMS, PRODUCT, GENE-NAME
DR788_RS20945	EG10131	DR788_RS20945	cadA	lysine decarboxylase CadA	lysine decarboxylase 1	GO-TERMS, REACTIONS, PRODUCT-SYNONYMS, GENE-SYNONYMS, PRODUCT, GENE-NAME
DR788_RS20950	EG12469	DR788_RS20950	dtpC	dipeptide/tripeptide permease DtpC	dipeptide/tripeptide:H+ symporter DtpC	GO-TERMS, REACTIONS, PRODUCT-SYNONYMS, GENE-SYNONYMS, PRODUCT, GENE-NAME
DR788_RS20955	EG10553	lysS	lysU	lysine--tRNA ligase	lysine--tRNA ligase/Ap4A synthetase/Ap3A synthetase	GO-TERMS, REACTIONS, PRODUCT-SYNONYMS, PRODUCT, GENE-NAME
DR788_RS20960	G0-10472	DR788_RS20960	ghoT	GhoT/OrtT family toxin	toxin of the GhoTS toxin-antitoxin system	GO-TERMS, PRODUCT-SYNONYMS, GENE-SYNONYMS, PRODUCT, GENE-NAME
DR788_RS20965	G7830	DR788_RS20965	ghoS	type V toxin-antitoxin system endoribonuclease antitoxin GhoS	antitoxin of the GhoTS toxin-antitoxin system	GO-TERMS, REACTIONS, PRODUCT-SYNONYMS, GENE-SYNONYMS, PRODUCT, GENE-NAME
DR788_RS20980	G7827			two-component system sensor histidine kinase DcuS	sensor histidine kinase DcuS	GO-TERMS, COMPLEXES, REACTIONS, PRODUCT-SYNONYMS, GENE-SYNONYMS, PRODUCT
DR788_RS20985	G7826			two-component system response regulator DcuR	DNA-binding transcriptional activator DcuR	GO-TERMS, PRODUCT-SYNONYMS, GENE-SYNONYMS, PRODUCT
DR788_RS20995	EG10006	DR788_RS20995	dcuB	anaerobic C4-dicarboxylate transporter	anaerobic C4-dicarboxylate transporter DcuB	GO-TERMS, REACTIONS, PRODUCT-SYNONYMS, GENE-SYNONYMS, PRODUCT, GENE-NAME
DR788_RS21000	EG10357	DR788_RS21000	fumB	class I fumarate hydratase	fumarase B	GO-TERMS, REACTIONS, PRODUCT-SYNONYMS, PRODUCT, GENE-NAME
DR788_RS21015	EG10578			melibiose:sodium transporter MelB	melibiose:H+/Na+/Li+ symporter	GO-TERMS, REACTIONS, PRODUCT-SYNONYMS, GENE-SYNONYMS, PRODUCT
DR788_RS21020	EG10577	DR788_RS21020	melA			GO-TERMS, REACTIONS, PRODUCT-SYNONYMS, GENE-SYNONYMS, PRODUCT, GENE-NAME
DR788_RS21025	EG11230			transcriptional regulator MelR	DNA-binding transcriptional dual regulator MelR	GO-TERMS, PRODUCT-SYNONYMS, PRODUCT
DR788_RS21030	EG11501			arginine decarboxylase	arginine decarboxylase, degradative	GO-TERMS, REACTIONS, PRODUCT-SYNONYMS, GENE-SYNONYMS, PRODUCT
DR788_RS21035	EG11966	DR788_RS21035	adiY	helix-turn-helix domain-containing protein	DNA-binding transcriptional activator AdiY	GO-TERMS, PRODUCT-SYNONYMS, PRODUCT, GENE-NAME
DR788_RS21040	EG12462	DR788_RS21040	adiC	arginine/agmatine antiporter	arginine:agmatine antiporter	GO-TERMS, REACTIONS, PRODUCT-SYNONYMS, GENE-SYNONYMS, PRODUCT, GENE-NAME
DR788_RS21045	EG11613					GO-TERMS, REACTIONS, PRODUCT-SYNONYMS, GENE-SYNONYMS
DR788_RS21050	EG11615	DR788_RS21050	basR	two-component system response regulator BasR	DNA-binding transcriptional dual regulator BasR	GO-TERMS, PRODUCT-SYNONYMS, GENE-SYNONYMS, PRODUCT, GENE-NAME
DR788_RS21055	EG11614	pmrB	basS	two-component system sensor histidine kinase PmrB	sensor histidine kinase BasS	GO-TERMS, REACTIONS, PRODUCT-SYNONYMS, GENE-SYNONYMS, PRODUCT, GENE-NAME
DR788_RS21065	EG11612			proline/glycine betaine transporter ProP	osmolyte:H+ symporter ProP	GO-TERMS, REACTIONS, PRODUCT-SYNONYMS, PRODUCT
DR788_RS21070	G7823	DR788_RS21070	rdcB	hypothetical protein	regulator of diguanylate cyclase RdcB	GO-TERMS, PRODUCT-SYNONYMS, GENE-SYNONYMS, PRODUCT, GENE-NAME
DR788_RS21075	EG11210	crfC	rdcA	clamp-binding protein CrfC	regulator of diguanylate cyclase RdcA	GO-TERMS, PRODUCT-SYNONYMS, GENE-SYNONYMS, PRODUCT, GENE-NAME
DR788_RS21110	EG10716			phosphonate C-P lyase system protein PhnG	carbon-phosphorus lyase core complex subunit PhnG	CPLX-RXNS, GO-TERMS, COMPLEXES, REACTIONS, PRODUCT-SYNONYMS, PRODUCT
DR788_RS21115	EG10717			phosphonate C-P lyase system protein PhnH	carbon-phosphorus lyase core complex subunit PhnH	GO-TERMS, REACTIONS, PRODUCT-SYNONYMS, PRODUCT
DR788_RS21120	EG10718	DR788_RS21120	phnI	alpha-D-ribose 1-methylphosphonate 5-triphosphate synthase subunit PhnI	carbon-phosphorus lyase core complex subunit PhnI	GO-TERMS, REACTIONS, PRODUCT-SYNONYMS, PRODUCT, GENE-NAME
DR788_RS21125	EG10719	DR788_RS21125	phnJ	alpha-D-ribose 1-methylphosphonate 5-phosphate C-P-lyase PhnJ	carbon-phosphorus lyase core complex subunit PhnJ	GO-TERMS, REACTIONS, PRODUCT-SYNONYMS, PRODUCT, GENE-NAME
DR788_RS21130	EG10720			phosphonate C-P lyase system protein PhnK	carbon-phosphorus lyase subunit PhnK	GO-TERMS, PRODUCT-SYNONYMS, PRODUCT
DR788_RS21135	EG10721			phosphonate C-P lyase system protein PhnL	methylphosphonate degradation complex subunit PhnL	GO-TERMS, REACTIONS, PRODUCT-SYNONYMS, PRODUCT
DR788_RS21140	EG10722	DR788_RS21140	phnM	alpha-D-ribose 1-methylphosphonate 5-triphosphate diphosphatase	RPnTP hydrolase	GO-TERMS, REACTIONS, PRODUCT-SYNONYMS, PRODUCT, GENE-NAME
DR788_RS21145	EG10723	DR788_RS21145	phnN	ribose 1,5-bisphosphokinase	ribose 1,5-bisphosphate phosphokinase	GO-TERMS, REACTIONS, PRODUCT-SYNONYMS, PRODUCT, GENE-NAME
DR788_RS21150	EG10724					GO-TERMS, REACTIONS, PRODUCT-SYNONYMS, PRODUCT
DR788_RS21155	EG10725			phosphonate metabolism protein PhnP	5-phospho-alpha-D-ribosyl 1,2-cyclic phosphate phosphodiesterase	GO-TERMS, PRODUCT-SYNONYMS, PRODUCT
DR788_RS21210	EG11955	DR788_RS21210	yjcS	alkyl sulfatase YjcS	linear primary-alkylsulfatase	GO-TERMS, REACTIONS, PRODUCT-SYNONYMS, PRODUCT, GENE-NAME
DR788_RS21220	EG11954	DR788_RS21220	mdtN	multidrug efflux transporter periplasmic adaptor subunit MdtN	putative multidrug efflux pump membrane fusion protein	CPLX-RXNS, GO-TERMS, COMPLEXES, PRODUCT-SYNONYMS, GENE-SYNONYMS, PRODUCT, GENE-NAME
DR788_RS21225	EG11953	DR788_RS21225	mdtO	multidrug efflux transporter permease subunit MdtO	putative multidrug efflux pump subunit MdtO	GO-TERMS, PRODUCT-SYNONYMS, GENE-SYNONYMS, PRODUCT, GENE-NAME
DR788_RS21230	EG11952	DR788_RS21230	mdtP	multidrug efflux transporter outer membrane subunit MdtP	putative multidrug efflux pump outer membrane channel	GO-TERMS, PRODUCT-SYNONYMS, GENE-SYNONYMS, PRODUCT, GENE-NAME
DR788_RS21240	EG10285	DR788_RS21240	fdhF	formate dehydrogenase N subunit alpha, selenocysteine-containing	formate dehydrogenase H	CPLX-RXNS, GO-TERMS, COMPLEXES, REACTIONS, PRODUCT-SYNONYMS, GENE-SYNONYMS, PRODUCT, GENE-NAME
DR788_RS21250	EG10405			glutamate/aspartate:proton symporter GltP	glutamate/aspartate : H+ symporter GltP	GO-TERMS, REACTIONS, PRODUCT-SYNONYMS, PRODUCT
DR788_RS21255	EG11950			heme lyase NrfEFG subunit NrfG	putative formate-dependent nitrite reductase complex subunit NrfG	GO-TERMS, PRODUCT-SYNONYMS, GENE-SYNONYMS, PRODUCT
DR788_RS21260	EG11949			heme lyase NrfEFG subunit NrfF	putative formate-dependent nitrite reductase complex subunit NrfF	GO-TERMS, PRODUCT-SYNONYMS, GENE-SYNONYMS, PRODUCT
DR788_RS21265	EG11948	DR788_RS21265	nrfE	heme lyase CcmF/NrfE family subunit	putative cytochrome c-type biogenesis protein NrfE	GO-TERMS, PRODUCT-SYNONYMS, GENE-SYNONYMS, PRODUCT, GENE-NAME
DR788_RS21285	EG11781			ammonia-forming nitrite reductase cytochrome c552 subunit	cytochrome c552 nitrite reductase	GO-TERMS, COMPLEXES, REACTIONS, PRODUCT-SYNONYMS, PRODUCT
DR788_RS21290	EG11448			acetate--CoA ligase	acetyl-CoA synthetase (AMP-forming)	GO-TERMS, REACTIONS, PRODUCT-SYNONYMS, GENE-SYNONYMS, PRODUCT
DR788_RS21300	EG11942			cation/acetate symporter ActP	acetate/glycolate:cation symporter	GO-TERMS, REACTIONS, PRODUCT-SYNONYMS, GENE-SYNONYMS, PRODUCT
DR788_RS21315	EG11939	DR788_RS21315	ghxP	NCS2 family permease	guanine/hypoxanthine transporter GhxP	GO-TERMS, REACTIONS, PRODUCT-SYNONYMS, GENE-SYNONYMS, PRODUCT, GENE-NAME
DR788_RS21320	EG10957			redox-sensitive transcriptional activator SoxR	DNA-binding transcriptional dual regulator SoxR	GO-TERMS, PRODUCT-SYNONYMS, GENE-SYNONYMS, PRODUCT
DR788_RS21325	EG10958			superoxide response transcriptional regulator SoxS	DNA-binding transcriptional dual regulator SoxS	GO-TERMS, PRODUCT-SYNONYMS, PRODUCT
DR788_RS21330	EG11938	DR788_RS21330	pdeC			GO-TERMS, REACTIONS, PRODUCT-SYNONYMS, GENE-SYNONYMS, GENE-NAME
DR788_RS21340	EG10976	DR788_RS21340	ssb	single-stranded DNA-binding protein SSB1	ssDNA-binding protein	GO-TERMS, PRODUCT-SYNONYMS, GENE-SYNONYMS, PRODUCT, GENE-NAME
DR788_RS21345	EG11061			excinuclease ABC subunit UvrA	excision nuclease subunit A	CPLX-RXNS, GO-TERMS, COMPLEXES, REACTIONS, PRODUCT-SYNONYMS, GENE-SYNONYMS, PRODUCT
DR788_RS21360	EG11934	DR788_RS21360	aphA	class B acid phosphatase	acid phosphatase / phosphotransferase	GO-TERMS, REACTIONS, PRODUCT-SYNONYMS, GENE-SYNONYMS, PRODUCT, GENE-NAME
DR788_RS21370	EG11040	DR788_RS21370	tyrB	aromatic amino acid transaminase	tyrosine aminotransferase	GO-TERMS, REACTIONS, PRODUCT-SYNONYMS, PRODUCT, GENE-NAME
DR788_RS21375	EG10001			alanine racemase	alanine racemase 1	GO-TERMS, PRODUCT-SYNONYMS, GENE-SYNONYMS, PRODUCT
DR788_RS21380	EG10236			replicative DNA helicase DnaB	replicative DNA helicase	GO-TERMS, COMPLEXES, REACTIONS, PRODUCT-SYNONYMS, GENE-SYNONYMS, PRODUCT
DR788_RS21395	EG11932			tRNA dihydrouridine(20/20a) synthase DusA	tRNA-dihydrouridine synthase A	GO-TERMS, REACTIONS, PRODUCT-SYNONYMS, GENE-SYNONYMS, PRODUCT
DR788_RS21460	G7230	DR788_RS21460	yfdR	5'-deoxynucleotidase	CPS-53 (KpLE1) prophage; 5'-deoxynucleotidase	GO-TERMS, REACTIONS, PRODUCT-SYNONYMS, PRODUCT, GENE-NAME
DR788_RS21510	EG11929	DR788_RS21510	zur	zinc uptake transcriptional repressor Zur	DNA-binding transcriptional repressor Zur	GO-TERMS, PRODUCT-SYNONYMS, GENE-SYNONYMS, PRODUCT, GENE-NAME
DR788_RS21525	EG10533			repressor LexA	DNA-binding transcriptional repressor LexA	GO-TERMS, REACTIONS, PRODUCT-SYNONYMS, GENE-SYNONYMS, PRODUCT
DR788_RS21530	EG10224	DR788_RS21530	dgkA			GO-TERMS, REACTIONS, PRODUCT-SYNONYMS, GENE-NAME
DR788_RS21535	EG10740	DR788_RS21535	plsB			GO-TERMS, REACTIONS, PRODUCT-SYNONYMS, PRODUCT, GENE-NAME
DR788_RS21540	EG11370	DR788_RS21540	ubiA			GO-TERMS, PRODUCT-SYNONYMS, GENE-SYNONYMS, PRODUCT, GENE-NAME
DR788_RS21545	EG11369	DR788_RS21545	ubiC	chorismate--pyruvate lyase	chorismate lyase	GO-TERMS, REACTIONS, PRODUCT-SYNONYMS, PRODUCT, GENE-NAME
DR788_RS21560	EG10528	DR788_RS21560	lamB	maltoporin	maltose outer membrane channel / phage lambda receptor protein	GO-TERMS, REACTIONS, PRODUCT-SYNONYMS, GENE-SYNONYMS, PRODUCT, GENE-NAME
DR788_RS21565	EG10558			maltose/maltodextrin ABC transporter ATP-binding protein MalK	maltose ABC transporter ATP binding subunit	CPLX-RXNS, GO-TERMS, COMPLEXES, PRODUCT-SYNONYMS, GENE-SYNONYMS, PRODUCT
DR788_RS21570	EG10554			maltose/maltodextrin ABC transporter substrate-binding protein MalE	maltose ABC transporter periplasmic binding protein	GO-TERMS, PRODUCT-SYNONYMS, PRODUCT
DR788_RS21575	EG10555			maltose ABC transporter permease MalF	maltose ABC transporter membrane subunit MalF	GO-TERMS, COMPLEXES, PRODUCT
DR788_RS21580	EG10556	DR788_RS21580	malG	maltose ABC transporter permease	maltose ABC transporter membrane subunit MalG	GO-TERMS, PRODUCT, GENE-NAME
DR788_RS21585	EG11076	DR788_RS21585	xylE	D-xylose-proton symporter	D-xylose:H+ symporter	GO-TERMS, REACTIONS, PRODUCT-SYNONYMS, PRODUCT, GENE-NAME
DR788_RS21600	EG11926	DR788_RS21600	yjbH	YjbH domain-containing protein	YjbH family protein	GO-TERMS, PRODUCT-SYNONYMS, PRODUCT, GENE-NAME
DR788_RS21605	EG11925	DR788_RS21605	yjbG	hypothetical protein	capsule biosynthesis GfcC family protein YjbG	GO-TERMS, PRODUCT-SYNONYMS, PRODUCT, GENE-NAME
DR788_RS21610	EG11924	DR788_RS21610	yjbF	YjbF family lipoprotein	lipoprotein YjbF	GO-TERMS, PRODUCT-SYNONYMS, PRODUCT, GENE-NAME
DR788_RS21615	EG11923	DR788_RS21615	yjbE	polysaccharide production threonine-rich protein	uncharacterized protein YjbE	GO-TERMS, PRODUCT-SYNONYMS, PRODUCT, GENE-NAME
DR788_RS21620	EG10702	DR788_RS21620	pgi			GO-TERMS, PRODUCT-SYNONYMS, GENE-NAME
DR788_RS21630	EG10550			lysine-sensitive aspartokinase 3	aspartate kinase III	GO-TERMS, REACTIONS, PRODUCT-SYNONYMS, GENE-SYNONYMS, PRODUCT
DR788_RS21640	EG11921			23S rRNA pseudouridine(2604) synthase RluF	23S rRNA pseudouridine2604 and tRNATyr pseudouridine35 synthase	GO-TERMS, REACTIONS, PRODUCT-SYNONYMS, GENE-SYNONYMS, PRODUCT
DR788_RS21680	EG11920			dipeptidase PepE	peptidase E	GO-TERMS, REACTIONS, PRODUCT-SYNONYMS, PRODUCT
DR788_RS21685	EG11919	DR788_RS21685	yjbB	Na/Pi cotransporter family protein	putative inorganic phosphate export protein YjbB	GO-TERMS, REACTIONS, PRODUCT-SYNONYMS, PRODUCT, GENE-NAME
DR788_RS21690	EG10587	DR788_RS21690	metH	methionine synthase	cobalamin-dependent methionine synthase	GO-TERMS, REACTIONS, PRODUCT-SYNONYMS, PRODUCT, GENE-NAME
DR788_RS21695	EG10491			glyoxylate bypass operon transcriptional repressor IclR	DNA-binding transcriptional repressor IclR	GO-TERMS, PRODUCT-SYNONYMS, PRODUCT
DR788_RS21705	EG10026	DR788_RS21705	aceK	bifunctional isocitrate dehydrogenase kinase/phosphatase	isocitrate dehydrogenase kinase/phosphatase	GO-TERMS, REACTIONS, PRODUCT-SYNONYMS, PRODUCT, GENE-NAME
DR788_RS21710	EG10022					GO-TERMS, PRODUCT-SYNONYMS, GENE-SYNONYMS
DR788_RS21715	EG10023	DR788_RS21715	aceB			GO-TERMS, PRODUCT-SYNONYMS, GENE-SYNONYMS, PRODUCT, GENE-NAME
DR788_RS21720	EG10581	DR788_RS21720	metA			GO-TERMS, REACTIONS, PRODUCT-SYNONYMS, PRODUCT, GENE-NAME
DR788_RS21725	EG11207	DR788_RS21725	yjaB	acetyltransferase	peptidyl-lysine N-acetyltransferase YjaB	GO-TERMS, REACTIONS, PRODUCT-SYNONYMS, PRODUCT, GENE-NAME
DR788_RS21750	EG10795			bifunctional phosphoribosylaminoimidazolecarboxamide formyltransferase/IMP cyclohydrolase	bifunctional AICAR transformylase/IMP cyclohydrolase	GO-TERMS, REACTIONS, PRODUCT-SYNONYMS, PRODUCT
DR788_RS21755	EG10792					GO-TERMS, REACTIONS, PRODUCT-SYNONYMS, GENE-SYNONYMS, PRODUCT
DR788_RS21760	EG10482			sigma-54-dependent response regulator transcription factor ZraR	DNA-binding transcriptional activator ZraR	GO-TERMS, PRODUCT-SYNONYMS, GENE-SYNONYMS, PRODUCT
DR788_RS21765	EG10008			two-component system sensor histidine kinase ZraS	sensor histidine kinase ZraS	GO-TERMS, REACTIONS, PRODUCT-SYNONYMS, GENE-SYNONYMS, PRODUCT
DR788_RS21770	EG11918			zinc resistance sensor/chaperone ZraP	signaling pathway modulator ZraP	GO-TERMS, PRODUCT-SYNONYMS, GENE-SYNONYMS, PRODUCT
DR788_RS21780	EG10466	DR788_RS21780	hupA			GO-TERMS, COMPLEXES, PRODUCT-SYNONYMS, PRODUCT, GENE-NAME
DR788_RS21790	EG11915	DR788_RS21790	nfi	deoxyribonuclease V	endonuclease V	GO-TERMS, REACTIONS, PRODUCT-SYNONYMS, GENE-SYNONYMS, PRODUCT, GENE-NAME
DR788_RS21795	EG11543	DR788_RS21795	hemE			GO-TERMS, REACTIONS, PRODUCT-SYNONYMS, GENE-NAME
DR788_RS21800	EG11702	DR788_RS21800	nudC	NAD(+) diphosphatase	RNA decapping hydrolase	GO-TERMS, REACTIONS, PRODUCT-SYNONYMS, GENE-SYNONYMS, PRODUCT, GENE-NAME
DR788_RS21805	EG11738	DR788_RS21805	rsd	sigma D regulator	regulator of sigma D	GO-TERMS, PRODUCT-SYNONYMS, GENE-SYNONYMS, PRODUCT, GENE-NAME
DR788_RS21810	EG11585			phosphomethylpyrimidine synthase ThiC	phosphomethylpyrimidine synthase	GO-TERMS, REACTIONS, PRODUCT-SYNONYMS, PRODUCT
DR788_RS21815	EG11586	DR788_RS21815	thiE			GO-TERMS, REACTIONS, PRODUCT-SYNONYMS, GENE-SYNONYMS, GENE-NAME
DR788_RS21820	EG11587			thiazole biosynthesis adenylyltransferase ThiF	ThiS adenylyltransferase	GO-TERMS, PRODUCT-SYNONYMS, GENE-SYNONYMS, PRODUCT
DR788_RS21830	EG11589	DR788_RS21830	thiG	thiazole synthase	1-deoxy-D-xylulose 5-phosphate:thiol sulfurtransferase	GO-TERMS, COMPLEXES, REACTIONS, PRODUCT-SYNONYMS, GENE-SYNONYMS, PRODUCT, GENE-NAME
DR788_RS21835	EG11590			2-iminoacetate synthase ThiH	2-iminoacetate synthase	GO-TERMS, REACTIONS, PRODUCT-SYNONYMS, GENE-SYNONYMS, PRODUCT
DR788_RS21875	EG10667			transcription termination/antitermination protein NusG	transcription termination factor NusG	GO-TERMS, PRODUCT-SYNONYMS, PRODUCT
DR788_RS21880	EG10939			preprotein translocase subunit SecE	Sec translocon subunit SecE	GO-TERMS, PRODUCT-SYNONYMS, GENE-SYNONYMS, PRODUCT
DR788_RS21910	EG10922	DR788_RS21910	coaA	type I pantothenate kinase	pantothenate kinase	GO-TERMS, REACTIONS, PRODUCT-SYNONYMS, GENE-SYNONYMS, PRODUCT, GENE-NAME
DR788_RS21915	EG10123			bifunctional biotin--[acetyl-CoA-carboxylase] ligase/biotin operon repressor BirA	DNA-binding transcriptional repressor/biotin-[acetyl-CoA-carboxylase] ligase BirA	GO-TERMS, REACTIONS, PRODUCT-SYNONYMS, GENE-SYNONYMS, PRODUCT
DR788_RS21920	EG11205	DR788_RS21920	murB			GO-TERMS, REACTIONS, PRODUCT-SYNONYMS, GENE-SYNONYMS, PRODUCT, GENE-NAME
DR788_RS21945	EG11204	DR788_RS21945	murI			GO-TERMS, PRODUCT-SYNONYMS, GENE-SYNONYMS, GENE-NAME
DR788_RS21950	EG10126			TonB-dependent vitamin B12 receptor BtuB	cobalamin outer membrane transporter	CPLX-RXNS, GO-TERMS, COMPLEXES, PRODUCT-SYNONYMS, GENE-SYNONYMS, PRODUCT
DR788_RS21955	EG11022			tRNA (uridine(54)-C5)-methyltransferase TrmA	tRNA m5U54 methyltransferase	GO-TERMS, REACTIONS, PRODUCT-SYNONYMS, GENE-SYNONYMS, PRODUCT
DR788_RS21965	EG11394			HTH-type transcriptional repressor FabR	DNA-binding transcriptional repressor FabR	GO-TERMS, PRODUCT-SYNONYMS, GENE-SYNONYMS, PRODUCT
DR788_RS21980	EG11428	DR788_RS21980	sthA	Si-specific NAD(P)(+) transhydrogenase	soluble pyridine nucleotide transhydrogenase	GO-TERMS, REACTIONS, PRODUCT-SYNONYMS, GENE-SYNONYMS, PRODUCT, GENE-NAME
DR788_RS21985	EG10681			DNA-binding transcriptional regulator OxyR	DNA-binding transcriptional dual regulator OxyR	GO-TERMS, PRODUCT-SYNONYMS, GENE-SYNONYMS, PRODUCT
DR788_RS21990	EG11223	DR788_RS21990	argH			GO-TERMS, REACTIONS, PRODUCT-SYNONYMS, PRODUCT, GENE-NAME
DR788_RS21995	EG10064					GO-TERMS, REACTIONS, PRODUCT-SYNONYMS
DR788_RS22000	EG10065	DR788_RS22000	argC	N-acetyl-gamma-glutamyl-phosphate reductase	N-acetylglutamylphosphate reductase	GO-TERMS, REACTIONS, PRODUCT-SYNONYMS, GENE-SYNONYMS, PRODUCT, GENE-NAME
DR788_RS22005	EG11286	DR788_RS22005	argE			GO-TERMS, REACTIONS, PRODUCT-SYNONYMS, GENE-NAME
DR788_RS22010	EG10756	DR788_RS22010	ppc			GO-TERMS, PRODUCT-SYNONYMS, GENE-SYNONYMS, GENE-NAME
DR788_RS22015	EG11914	cptA	eptC	phosphoethanolamine transferase CptA	phosphoethanolamine transferase EptC	GO-TERMS, REACTIONS, PRODUCT-SYNONYMS, GENE-SYNONYMS, PRODUCT, GENE-NAME
DR788_RS22055	EG11905	fsa	fsaB	fructose-6-phosphate aldolase	fructose-6-phosphate aldolase 2	GO-TERMS, PRODUCT-SYNONYMS, GENE-SYNONYMS, PRODUCT, GENE-NAME
DR788_RS22060	EG11904	DR788_RS22060	gldA	glycerol dehydrogenase	L-1,2-propanediol dehydrogenase / glycerol dehydrogenase	GO-TERMS, REACTIONS, PRODUCT-SYNONYMS, PRODUCT, GENE-NAME
DR788_RS22070	EG11902	DR788_RS22070	yijE	cystine transporter YijE	cystine exporter	GO-TERMS, REACTIONS, PRODUCT-SYNONYMS, PRODUCT, GENE-NAME
DR788_RS22075	EG10511			catalase/peroxidase HPI	catalase/hydroperoxidase HPI	GO-TERMS, REACTIONS, PRODUCT-SYNONYMS, PRODUCT
DR788_RS22080	EG10585	DR788_RS22080	metF	methylenetetrahydrofolate reductase	5,10-methylenetetrahydrofolate reductase	GO-TERMS, REACTIONS, PRODUCT-SYNONYMS, PRODUCT, GENE-NAME
DR788_RS22085	EG10590	DR788_RS22085	metL	bifunctional aspartate kinase/homoserine dehydrogenase II	fused aspartate kinase/homoserine dehydrogenase 2	GO-TERMS, REACTIONS, PRODUCT-SYNONYMS, GENE-SYNONYMS, PRODUCT, GENE-NAME
DR788_RS22090	EG10582	DR788_RS22090	metB	cystathionine gamma-synthase	O-succinylhomoserine(thiol)-lyase / O-succinylhomoserine lyase	GO-TERMS, REACTIONS, PRODUCT-SYNONYMS, GENE-SYNONYMS, PRODUCT, GENE-NAME
DR788_RS22095	EG10588			met regulon transcriptional regulator MetJ	DNA-binding transcriptional repressor MetJ	GO-TERMS, PRODUCT-SYNONYMS, PRODUCT
DR788_RS22125	EG10763	DR788_RS22125	priA	primosomal protein N'	primosome factor N'	GO-TERMS, PRODUCT-SYNONYMS, GENE-SYNONYMS, PRODUCT, GENE-NAME
DR788_RS22130	EG10200			DNA-binding transcriptional regulator CytR	DNA-binding transcriptional repressor CytR	GO-TERMS, PRODUCT-SYNONYMS, PRODUCT
DR788_RS22135	EG11529					GO-TERMS, PRODUCT-SYNONYMS, GENE-SYNONYMS
DR788_RS22140	EG11676			ATP-dependent protease subunit HslV	peptidase component of the HslVU protease	CPLX-RXNS, GO-TERMS, COMPLEXES, PRODUCT-SYNONYMS, GENE-SYNONYMS, PRODUCT
DR788_RS22145	EG11881			HslU--HslV peptidase ATPase subunit	ATPase component of the HslVU protease	GO-TERMS, REACTIONS, PRODUCT-SYNONYMS, GENE-SYNONYMS, PRODUCT
DR788_RS22150	EG11880			1,4-dihydroxy-2-naphthoate polyprenyltransferase	1,4-dihydroxy-2-naphthoate octaprenyltransferase	GO-TERMS, REACTIONS, PRODUCT-SYNONYMS, GENE-SYNONYMS, PRODUCT
DR788_RS22155	EG11879			ribonuclease E activity regulator RraA	ribonuclease E inhibitor protein A	GO-TERMS, PRODUCT-SYNONYMS, GENE-SYNONYMS, PRODUCT
DR788_RS22170	EG11878			septal ring assembly protein ZapB	cell division factor ZapB	GO-TERMS, PRODUCT-SYNONYMS, GENE-SYNONYMS, PRODUCT
DR788_RS22175	EG10396	DR788_RS22175	glpF	glycerol uptake facilitator protein GlpF	glycerol facilitator	GO-TERMS, REACTIONS, PRODUCT-SYNONYMS, PRODUCT, GENE-NAME
DR788_RS22180	EG10398					GO-TERMS, PRODUCT-SYNONYMS
DR788_RS22185	EG11517			class II fructose-bisphosphatase	fructose-1,6-bisphosphatase 2	GO-TERMS, REACTIONS, PRODUCT-SYNONYMS, PRODUCT
DR788_RS22190	EG10628	DR788_RS22190	fpr	ferredoxin--NADP(+) reductase	flavodoxin/ferredoxin-NADP+ reductase	GO-TERMS, REACTIONS, PRODUCT-SYNONYMS, GENE-SYNONYMS, PRODUCT, GENE-NAME
DR788_RS22195	EG11877			universal stress protein UspD	universal stress protein D	GO-TERMS, PRODUCT-SYNONYMS, GENE-SYNONYMS, PRODUCT
DR788_RS22215	EG11015	DR788_RS22215	tpiA			GO-TERMS, PRODUCT-SYNONYMS, GENE-SYNONYMS, GENE-NAME
DR788_RS22220	EG10138	DR788_RS22220	cdh			GO-TERMS, PRODUCT-SYNONYMS, PRODUCT, GENE-NAME
DR788_RS22225	EG10929	DR788_RS22225	sbp	sulfate ABC transporter substrate-binding protein	sulfate/thiosulfate ABC transporter periplasmic binding protein Sbp	CPLX-RXNS, GO-TERMS, REACTIONS, PRODUCT, GENE-NAME
DR788_RS22230	EG10699	DR788_RS22230	pfkA	ATP-dependent 6-phosphofructokinase	6-phosphofructokinase 1	GO-TERMS, REACTIONS, PRODUCT-SYNONYMS, PRODUCT, GENE-NAME
DR788_RS22235	EG11873	DR788_RS22235	fieF	cation-efflux pump FieF	Zn2+/Fe2+/Cd2+ exporter	GO-TERMS, REACTIONS, PRODUCT-SYNONYMS, GENE-SYNONYMS, PRODUCT, GENE-NAME
DR788_RS22240	G7816			cell-envelope stress modulator CpxP	periplasmic protein CpxP	GO-TERMS, PRODUCT-SYNONYMS, GENE-SYNONYMS, PRODUCT
DR788_RS22245	EG10020			envelope stress response regulator transcription factor CpxR	DNA-binding transcriptional dual regulator CpxR	GO-TERMS, PRODUCT-SYNONYMS, GENE-SYNONYMS, PRODUCT
DR788_RS22250	EG10163			envelope stress sensor histidine kinase CpxA	sensor histidine kinase CpxA	GO-TERMS, REACTIONS, PRODUCT-SYNONYMS, GENE-SYNONYMS, PRODUCT
DR788_RS22255	EG11870	DR788_RS22255	yiiM	6-N-hydroxylaminopurine resistance protein	2-amino-6-N-hydroxylaminopurine resistance protein	GO-TERMS, PRODUCT-SYNONYMS, PRODUCT, GENE-NAME
DR788_RS22260	EG11869	DR788_RS22260	kdgT	2-keto-3-deoxygluconate permease	2-dehydro-3-deoxy-D-gluconate:H+ symporter	GO-TERMS, REACTIONS, PRODUCT-SYNONYMS, PRODUCT, GENE-NAME
DR788_RS22265	EG10953	DR788_RS22265	sodA	superoxide dismutase [Mn]	superoxide dismutase (Mn)	GO-TERMS, REACTIONS, PRODUCT-SYNONYMS, PRODUCT, GENE-NAME
DR788_RS22280	EG10843			HTH-type transcriptional activator RhaS	DNA-binding transcriptional activator RhaS	GO-TERMS, PRODUCT-SYNONYMS, GENE-SYNONYMS, PRODUCT
DR788_RS22285	EG11868	DR788_RS22285	rhaB			GO-TERMS, PRODUCT-SYNONYMS, PRODUCT, GENE-NAME
DR788_RS22290	EG11867					GO-TERMS, REACTIONS, PRODUCT-SYNONYMS
DR788_RS22295	EG11866	DR788_RS22295	rhaD			GO-TERMS, PRODUCT-SYNONYMS, GENE-NAME
DR788_RS22300	EG11865					GO-TERMS, PRODUCT-SYNONYMS, GENE-SYNONYMS
DR788_RS22335	EG11859	DR788_RS22335	fdhD	sulfurtransferase FdhD	sulfurtransferase for molybdenum cofactor sulfuration	GO-TERMS, REACTIONS, PRODUCT-SYNONYMS, PRODUCT, GENE-NAME
DR788_RS22350	EG11857	fdxH	fdoH	formate dehydrogenase subunit beta	formate dehydrogenase O subunit beta	CPLX-RXNS, GO-TERMS, COMPLEXES, PRODUCT-SYNONYMS, PRODUCT, GENE-NAME
DR788_RS22355	EG11856	DR788_RS22355	fdoI	formate dehydrogenase cytochrome b556 subunit	formate dehydrogenase O subunit gamma	GO-TERMS, PRODUCT-SYNONYMS, PRODUCT, GENE-NAME
DR788_RS22360	EG10284			formate dehydrogenase accessory protein FdhE	formate dehydrogenase formation protein	GO-TERMS, PRODUCT-SYNONYMS, PRODUCT
DR788_RS22395	EG11853	DR788_RS22395	fabY	GNAT family N-acetyltransferase	putative fatty acid biosynthesis enzyme FabY	GO-TERMS, PRODUCT-SYNONYMS, GENE-SYNONYMS, PRODUCT, GENE-NAME
DR788_RS22400	EG11852			D-tyrosyl-tRNA(Tyr) deacylase	D-aminoacyl-tRNA deacylase	GO-TERMS, REACTIONS, PRODUCT-SYNONYMS, GENE-SYNONYMS, PRODUCT
DR788_RS22410	EG11850	DR788_RS22410	yihX	glucose-1-phosphatase	alpha-D-glucose-1-phosphate phosphatase YihX	GO-TERMS, PRODUCT-SYNONYMS, PRODUCT, GENE-NAME
DR788_RS22415	EG11849	DR788_RS22415	csqR	DeoR/GlpR transcriptional regulator	DNA-binding transcriptional dual regulator CsqR	GO-TERMS, PRODUCT-SYNONYMS, GENE-SYNONYMS, PRODUCT, GENE-NAME
DR788_RS22420	EG11848	DR788_RS22420	yihV	sulfofructose kinase	6-deoxy-6-sulfofructose kinase	GO-TERMS, REACTIONS, PRODUCT-SYNONYMS, GENE-SYNONYMS, PRODUCT, GENE-NAME
DR788_RS22425	EG11847	DR788_RS22425	yihU	sulfolactaldehyde 3-reductase	3-sulfolactaldehyde reductase	GO-TERMS, REACTIONS, PRODUCT-SYNONYMS, GENE-SYNONYMS, PRODUCT, GENE-NAME
DR788_RS22430	EG11846	DR788_RS22430	yihT	sulfofructosephosphate aldolase	6-deoxy-6-sulfofructose-1-phosphate aldolase	GO-TERMS, REACTIONS, PRODUCT-SYNONYMS, GENE-SYNONYMS, PRODUCT, GENE-NAME
DR788_RS22435	EG11845	DR788_RS22435	yihS			GO-TERMS, REACTIONS, PRODUCT-SYNONYMS, GENE-SYNONYMS, GENE-NAME
DR788_RS22440	EG11844	DR788_RS22440	yihR	aldose-1-epimerase	putative sulfoquinovose mutarotase YihR	GO-TERMS, REACTIONS, PRODUCT-SYNONYMS, GENE-SYNONYMS, PRODUCT, GENE-NAME
DR788_RS22450	EG11843	DR788_RS22450	yihQ	alpha-glucosidase	sulfoquinovosidase	GO-TERMS, REACTIONS, PRODUCT-SYNONYMS, GENE-SYNONYMS, PRODUCT, GENE-NAME
DR788_RS22460	EG11841	DR788_RS22460	yihO	permease	putative sulfoquinovose transporter	GO-TERMS, REACTIONS, PRODUCT-SYNONYMS, GENE-SYNONYMS, PRODUCT, GENE-NAME
DR788_RS22465	G7814			porin OmpL	putative outer membrane porin L	GO-TERMS, PRODUCT-SYNONYMS, GENE-SYNONYMS, PRODUCT
DR788_RS22485	EG11837	typA	bipA	translational GTPase TypA	50S ribosomal subunit assembly factor BipA	GO-TERMS, PRODUCT-SYNONYMS, GENE-SYNONYMS, PRODUCT, GENE-NAME
DR788_RS22490	EG10383	DR788_RS22490	glnA	glutamate--ammonia ligase	glutamine synthetase	GO-TERMS, REACTIONS, PRODUCT-SYNONYMS, PRODUCT, GENE-NAME
DR788_RS22495	EG10387	DR788_RS22495	glnL	nitrogen regulation protein NR(II)	sensory histidine kinase NtrB	GO-TERMS, PRODUCT-SYNONYMS, GENE-SYNONYMS, PRODUCT, GENE-NAME
DR788_RS22500	EG10385	DR788_RS22500	glnG	nitrogen regulation protein NR(I)	DNA-binding transcriptional dual regulator NtrC	GO-TERMS, PRODUCT-SYNONYMS, GENE-SYNONYMS, PRODUCT, GENE-NAME
DR788_RS22510	EG11836			oxygen-independent coproporphyrinogen III oxidase	coproporphyrinogen III dehydrogenase	GO-TERMS, REACTIONS, PRODUCT-SYNONYMS, GENE-SYNONYMS, PRODUCT
DR788_RS22515	EG11835					GO-TERMS, PRODUCT-SYNONYMS
DR788_RS22520	EG11203	DR788_RS22520	yihA	YihA family ribosome biogenesis GTP-binding protein	GTP-binding protein YihA	GO-TERMS, PRODUCT-SYNONYMS, GENE-SYNONYMS, PRODUCT, GENE-NAME
DR788_RS22525	EG10746					GO-TERMS, REACTIONS, PRODUCT-SYNONYMS, GENE-SYNONYMS
DR788_RS22545	EG11297			thiol:disulfide interchange protein DsbA	thiol:disulfide oxidoreductase DsbA	GO-TERMS, REACTIONS, PRODUCT-SYNONYMS, GENE-SYNONYMS, PRODUCT
DR788_RS22550	EG11831	DR788_RS22550	srkA	serine/threonine protein kinase	stress response kinase A	GO-TERMS, PRODUCT-SYNONYMS, GENE-SYNONYMS, PRODUCT, GENE-NAME
DR788_RS22560	EG11829			molybdenum cofactor guanylyltransferase MobA	molybdenum cofactor guanylyltransferase	GO-TERMS, REACTIONS, PRODUCT-SYNONYMS, GENE-SYNONYMS, PRODUCT
DR788_RS22595	EG11485	DR788_RS22595	hemG	menaquinone-dependent protoporphyrinogen IX dehydrogenase	protoporphyrinogen oxidase	GO-TERMS, REACTIONS, PRODUCT-SYNONYMS, GENE-SYNONYMS, PRODUCT, GENE-NAME
DR788_RS22600	EG11021			Trk system potassium transporter TrkH	K+ transporter TrkH	GO-TERMS, REACTIONS, PRODUCT-SYNONYMS, PRODUCT
DR788_RS22610	EG10698	DR788_RS22610	pepQ			GO-TERMS, PRODUCT-SYNONYMS, GENE-NAME
DR788_RS22615	EG10279			fatty acid oxidation complex subunit alpha FadB	multifunctional enoyl-CoA hydratase, 3-hydroxyacyl-CoA epimerase, Delta3-cis- Delta2-trans-enoyl-CoA isomerase, L-3-hydroxyacyl-CoA dehydrogenase	GO-TERMS, COMPLEXES, REACTIONS, PRODUCT-SYNONYMS, GENE-SYNONYMS, PRODUCT
DR788_RS22620	EG10278			acetyl-CoA C-acyltransferase FadA	3-ketoacyl-CoA thiolase	GO-TERMS, REACTIONS, PRODUCT-SYNONYMS, GENE-SYNONYMS, PRODUCT
DR788_RS22625	EG10334	DR788_RS22625	fre	NAD(P)H-flavin reductase	flavin reductase	GO-TERMS, REACTIONS, PRODUCT-SYNONYMS, GENE-SYNONYMS, PRODUCT, GENE-NAME
DR788_RS22630	EG11396	DR788_RS22630	ubiD	4-hydroxy-3-polyprenylbenzoate decarboxylase	3-octaprenyl-4-hydroxybenzoate decarboxylase	GO-TERMS, REACTIONS, PRODUCT-SYNONYMS, GENE-SYNONYMS, PRODUCT, GENE-NAME
DR788_RS22635	EG10839			transcription/translation regulatory transformer protein RfaH	transcription antiterminator RfaH	GO-TERMS, PRODUCT-SYNONYMS, GENE-SYNONYMS, PRODUCT
DR788_RS22640	EG11481			3'-5' ssDNA/RNA exonuclease TatD	3' -> 5' ssDNA/RNA  exonuclease TatD	GO-TERMS, REACTIONS, PRODUCT-SYNONYMS, GENE-SYNONYMS, PRODUCT
DR788_RS22645	EG11479			Sec-independent protein translocase subunit TatC	twin arginine protein translocation system - TatC protein	CPLX-RXNS, GO-TERMS, COMPLEXES, PRODUCT-SYNONYMS, GENE-SYNONYMS, PRODUCT
DR788_RS22650	G7808			Sec-independent protein translocase subunit TatB	twin arginine protein translocation system - TatB protein	GO-TERMS, PRODUCT-SYNONYMS, GENE-SYNONYMS, PRODUCT
DR788_RS22655	G7806			Sec-independent protein translocase subunit TatA	twin arginine protein translocation system - TatA protein	GO-TERMS, PRODUCT-SYNONYMS, GENE-SYNONYMS, PRODUCT
DR788_RS22660	EG11476			ubiquinone biosynthesis regulatory protein kinase UbiB	ubiquinone biosynthesis protein UbiB	GO-TERMS, PRODUCT-SYNONYMS, GENE-SYNONYMS, PRODUCT
DR788_RS22665	EG11474	DR788_RS22665	ubiJ	ubiquinone biosynthesis protein UbiJ	ubiquinone biosynthesis accessory factor UbiJ	GO-TERMS, PRODUCT-SYNONYMS, GENE-SYNONYMS, PRODUCT, GENE-NAME
DR788_RS22670	EG11473			bifunctional demethylmenaquinone methyltransferase/2-methoxy-6-polyprenyl-1,4-benzoquinol methylase UbiE	bifunctional 2-octaprenyl-6-methoxy-1,4-benzoquinol methylase and demethylmenaquinone methyltransferase	GO-TERMS, REACTIONS, PRODUCT-SYNONYMS, GENE-SYNONYMS, PRODUCT
DR788_RS22675	EG11472			DNA recombination protein RmuC	putative recombination limiting protein RmuC	GO-TERMS, PRODUCT-SYNONYMS, GENE-SYNONYMS, PRODUCT
DR788_RS22680	EG11045	DR788_RS22680	udp			GO-TERMS, REACTIONS, PRODUCT-SYNONYMS, GENE-NAME
DR788_RS22690	EG10584	DR788_RS22690	metE	5-methyltetrahydropteroyltriglutamate-- homocysteine S-methyltransferase	cobalamin-independent homocysteine transmethylase	GO-TERMS, REACTIONS, PRODUCT-SYNONYMS, GENE-SYNONYMS, PRODUCT, GENE-NAME
DR788_RS22695	EG10591			HTH-type transcriptional regulator MetR	DNA-binding transcriptional dual regulator MetR	GO-TERMS, PRODUCT-SYNONYMS, PRODUCT
DR788_RS22700	EG11471	DR788_RS22700	bioP			GO-TERMS, PRODUCT-SYNONYMS, GENE-SYNONYMS, GENE-NAME
DR788_RS22705	EG11470			sugar/pyridoxal phosphate phosphatase YigL	phosphosugar phosphatase YigL	GO-TERMS, REACTIONS, PRODUCT-SYNONYMS, PRODUCT
DR788_RS22710	EG10739	DR788_RS22710	pldB			GO-TERMS, REACTIONS, PRODUCT-SYNONYMS, GENE-NAME
DR788_RS22715	EG11469	DR788_RS22715	rhtB	homoserine/homoserine lactone efflux protein	L-homoserine/L-homoserine lactone/L-threonine exporter	GO-TERMS, REACTIONS, PRODUCT-SYNONYMS, GENE-SYNONYMS, PRODUCT, GENE-NAME
DR788_RS22720	EG11468			threonine export protein RhtC	L-threonine exporter	GO-TERMS, REACTIONS, PRODUCT-SYNONYMS, GENE-SYNONYMS, PRODUCT
DR788_RS22725	EG10833					GO-TERMS, REACTIONS, PRODUCT-SYNONYMS
DR788_RS22730	EG10738	DR788_RS22730	pldA	phospholipase A	outer membrane phospholipase A	GO-TERMS, REACTIONS, PRODUCT-SYNONYMS, PRODUCT, GENE-NAME
DR788_RS22770	EG11463			magnesium/cobalt transporter CorA	Ni2+/Co2+/Mg2+ transporter	GO-TERMS, REACTIONS, PRODUCT-SYNONYMS, PRODUCT
DR788_RS22785	EG11064	DR788_RS22785	uvrD			GO-TERMS, REACTIONS, PRODUCT-SYNONYMS, GENE-SYNONYMS, GENE-NAME
DR788_RS22790	EG11202			5-amino-6-(5-phospho-D-ribitylamino)uracil phosphatase YigB	5-amino-6-(5-phospho-D-ribitylamino)uracil phosphatase	GO-TERMS, REACTIONS, PRODUCT-SYNONYMS, PRODUCT
DR788_RS22795	EG11069			tyrosine recombinase XerC	site-specific tyrosine recombinase	GO-TERMS, COMPLEXES, PRODUCT-SYNONYMS, PRODUCT
DR788_RS22805	EG10209	DR788_RS22805	dapF			GO-TERMS, PRODUCT-SYNONYMS, GENE-NAME
DR788_RS22820	EG11653			iron donor protein CyaY	frataxin CyaY	GO-TERMS, PRODUCT-SYNONYMS, PRODUCT
DR788_RS22825	EG10170	DR788_RS22825	cyaA			GO-TERMS, PRODUCT-SYNONYMS, GENE-SYNONYMS, PRODUCT, GENE-NAME
DR788_RS22830	EG10429	DR788_RS22830	hemC			GO-TERMS, PRODUCT-SYNONYMS, GENE-SYNONYMS, PRODUCT, GENE-NAME
DR788_RS22835	EG10430	DR788_RS22835	hemD			GO-TERMS, PRODUCT-SYNONYMS, PRODUCT, GENE-NAME
DR788_RS22895	EG11458	DR788_RS22895	rffM	lipopolysaccharide N-acetylmannosaminouronosyltransferase	UDP-N-acetyl-D-mannosaminuronic acid transferase	GO-TERMS, REACTIONS, PRODUCT-SYNONYMS, GENE-SYNONYMS, PRODUCT, GENE-NAME
DR788_RS22900	EG11457	DR788_RS22900	wzyE	O-antigen assembly polymerase	putative enterobacterial common antigen polymerase	GO-TERMS, COMPLEXES, PRODUCT-SYNONYMS, GENE-SYNONYMS, PRODUCT, GENE-NAME
DR788_RS22905	G7800	DR788_RS22905	wecF			GO-TERMS, REACTIONS, PRODUCT-SYNONYMS, GENE-SYNONYMS, PRODUCT, GENE-NAME
DR788_RS22910	EG11486			lipid III flippase WzxE	lipid III flippase	GO-TERMS, REACTIONS, PRODUCT-SYNONYMS, GENE-SYNONYMS, PRODUCT
DR788_RS22915	EG11456	DR788_RS22915	wecE	dTDP-4-amino-4,6-dideoxygalactose transaminase	dTDP-4-dehydro-6-deoxy-D-glucose transaminase	GO-TERMS, REACTIONS, PRODUCT-SYNONYMS, GENE-SYNONYMS, PRODUCT, GENE-NAME
DR788_RS22920	EG11455	DR788_RS22920	rffC			GO-TERMS, PRODUCT-SYNONYMS, GENE-SYNONYMS, PRODUCT, GENE-NAME
DR788_RS22925	EG11454	rfbA	rffH	glucose-1-phosphate thymidylyltransferase	dTDP-glucose pyrophosphorylase 2	GO-TERMS, REACTIONS, PRODUCT-SYNONYMS, GENE-SYNONYMS, PRODUCT, GENE-NAME
DR788_RS22930	EG11453	DR788_RS22930	rffG	dTDP-glucose 4,6-dehydratase	dTDP-glucose 4,6-dehydratase 2	GO-TERMS, PRODUCT-SYNONYMS, GENE-SYNONYMS, PRODUCT, GENE-NAME
DR788_RS22935	EG11452	DR788_RS22935	wecC			GO-TERMS, REACTIONS, PRODUCT-SYNONYMS, GENE-SYNONYMS, PRODUCT, GENE-NAME
DR788_RS22940	EG11451	DR788_RS22940	wecB	UDP-N-acetylglucosamine 2-epimerase (non-hydrolyzing)	UDP-N-acetylglucosamine 2-epimerase	GO-TERMS, REACTIONS, PRODUCT-SYNONYMS, GENE-SYNONYMS, PRODUCT, GENE-NAME
DR788_RS22945	EG11295	DR788_RS22945	wzzE	ECA polysaccharide chain length modulation protein	enterobacterial common antigen polysaccharide co-polymerase	GO-TERMS, PRODUCT-SYNONYMS, GENE-SYNONYMS, PRODUCT, GENE-NAME
DR788_RS22950	EG10840	DR788_RS22950	rfe			GO-TERMS, REACTIONS, PRODUCT-SYNONYMS, GENE-SYNONYMS, PRODUCT, GENE-NAME
DR788_RS22955	EG10845					GO-TERMS, PRODUCT-SYNONYMS, GENE-SYNONYMS
DR788_RS22960	EG12428	DR788_RS22960	rhoL	rho operon leader peptide rhoL	rho operon leader peptide	GO-TERMS, PRODUCT-SYNONYMS, PRODUCT, GENE-NAME
DR788_RS22965	EG11031			thioredoxin TrxA	thioredoxin 1	GO-TERMS, REACTIONS, PRODUCT-SYNONYMS, GENE-SYNONYMS, PRODUCT
DR788_RS22970	EG10844					GO-TERMS, REACTIONS, PRODUCT-SYNONYMS, GENE-SYNONYMS
DR788_RS22975	EG10413	DR788_RS22975	gpp	guanosine-5'-triphosphate,3'-diphosphate diphosphatase	guanosine-5'-triphosphate,3'-diphosphate phosphatase	GO-TERMS, REACTIONS, PRODUCT-SYNONYMS, GENE-SYNONYMS, PRODUCT, GENE-NAME
DR788_RS22980	EG10837	DR788_RS22980	rep			GO-TERMS, REACTIONS, PRODUCT-SYNONYMS, GENE-SYNONYMS, GENE-NAME
DR788_RS22990	EG12352	DR788_RS22990	ppiC	peptidylprolyl isomerase C	peptidyl-prolyl cis-trans isomerase C	GO-TERMS, REACTIONS, PRODUCT-SYNONYMS, GENE-SYNONYMS, PRODUCT, GENE-NAME
DR788_RS22995	EG10495	DR788_RS22995	ilvC	ketol-acid reductoisomerase	ketol-acid reductoisomerase (NADP+)	GO-TERMS, REACTIONS, PRODUCT-SYNONYMS, PRODUCT, GENE-NAME
DR788_RS23000	EG10503			HTH-type transcriptional activator IlvY	DNA-binding transcriptional dual regulator IlvY	PRODUCT-SYNONYMS, PRODUCT
DR788_RS23005	EG10493			threonine ammonia-lyase, biosynthetic	threonine deaminase	GO-TERMS, REACTIONS, PRODUCT-SYNONYMS, GENE-SYNONYMS, PRODUCT
DR788_RS23010	EG10496	DR788_RS23010	ilvD			GO-TERMS, PRODUCT-SYNONYMS, GENE-NAME
DR788_RS23015	EG10497			branched-chain-amino-acid transaminase	branched-chain-amino-acid aminotransferase	GO-TERMS, REACTIONS, PRODUCT-SYNONYMS, PRODUCT
DR788_RS23035	EG11270	DR788_RS23035	ilvL	ilv operon leader peptide	ilvXGMEDA operon leader peptide	GO-TERMS, PRODUCT-SYNONYMS, PRODUCT, GENE-NAME
DR788_RS23045	EG11450	DR788_RS23045	maoP	macrodomain Ori organization protein MaoP	macrodomain Ori protein	GO-TERMS, PRODUCT-SYNONYMS, GENE-SYNONYMS, PRODUCT, GENE-NAME
DR788_RS23050	EG11449			HTH-type transcriptional regulator HdfR	DNA-binding transcriptional dual regulator HdfR	GO-TERMS, PRODUCT-SYNONYMS, GENE-SYNONYMS, PRODUCT
DR788_RS23085	EG11733	DR788_RS23085	yieP	FadR family transcriptional regulator	DNA-binding transcriptional regulator YieP	GO-TERMS, PRODUCT-SYNONYMS, PRODUCT, GENE-NAME
DR788_RS23095	EG10819			transcriptional regulator RbsR	DNA-binding transcriptional dual regulator RbsR	GO-TERMS, PRODUCT-SYNONYMS, PRODUCT
DR788_RS23100	EG10818	DR788_RS23100	rbsK			GO-TERMS, PRODUCT-SYNONYMS, GENE-NAME
DR788_RS23105	EG10815			ribose ABC transporter substrate-binding protein RbsB	ribose ABC transporter periplasmic binding protein	CPLX-RXNS, GO-TERMS, COMPLEXES, PRODUCT-SYNONYMS, GENE-SYNONYMS, PRODUCT
DR788_RS23110	EG10816	DR788_RS23110	rbsC	ribose ABC transporter permease	ribose ABC transporter membrane subunit	GO-TERMS, PRODUCT-SYNONYMS, GENE-SYNONYMS, PRODUCT, GENE-NAME
DR788_RS23115	EG10814			ribose ABC transporter ATP-binding protein RbsA	ribose ABC transporter ATP binding subunit	GO-TERMS, PRODUCT-SYNONYMS, GENE-SYNONYMS, PRODUCT
DR788_RS23120	EG10817	DR788_RS23120	rbsD			GO-TERMS, REACTIONS, PRODUCT-SYNONYMS, GENE-SYNONYMS, GENE-NAME
DR788_RS23125	EG11541	DR788_RS23125	kup	low affinity potassium transporter Kup	K+:H+ symporter Kup	GO-TERMS, REACTIONS, PRODUCT-SYNONYMS, GENE-SYNONYMS, PRODUCT, GENE-NAME
DR788_RS23130	EG11731			ATPase RavA	regulatory ATPase RavA	GO-TERMS, REACTIONS, PRODUCT-SYNONYMS, GENE-SYNONYMS, PRODUCT
DR788_RS23135	EG11730			ATPase RavA stimulator ViaA	protein ViaA	GO-TERMS, PRODUCT-SYNONYMS, GENE-SYNONYMS, PRODUCT
DR788_RS23140	EG10091	DR788_RS23140	asnA	aspartate--ammonia ligase	asparagine synthetase A	GO-TERMS, REACTIONS, PRODUCT-SYNONYMS, PRODUCT, GENE-NAME
DR788_RS23145	EG10093			transcriptional regulator AsnC	DNA-binding transcriptional dual regulator AsnC	GO-TERMS, PRODUCT-SYNONYMS, PRODUCT
DR788_RS23155	EG10375			tRNA uridine-5-carboxymethylaminomethyl(34) synthesis enzyme MnmG	5-carboxymethylaminomethyluridine-tRNA synthase subunit MnmG	CPLX-RXNS, GO-TERMS, COMPLEXES, REACTIONS, PRODUCT-SYNONYMS, GENE-SYNONYMS, PRODUCT
DR788_RS23160	EG10376			16S rRNA (guanine(527)-N(7))-methyltransferase RsmG	16S rRNA m7G527 methyltransferase	GO-TERMS, REACTIONS, PRODUCT-SYNONYMS, GENE-SYNONYMS, PRODUCT
DR788_RS23170	EG10099	DR788_RS23170	atpB	F0F1 ATP synthase subunit A	ATP synthase F0 complex subunit a	CPLX-RXNS, GO-TERMS, COMPLEXES, PRODUCT-SYNONYMS, GENE-SYNONYMS, PRODUCT, GENE-NAME
DR788_RS23175	EG10102	DR788_RS23175	atpE	F0F1 ATP synthase subunit C	ATP synthase F0 complex subunit c	GO-TERMS, PRODUCT-SYNONYMS, GENE-SYNONYMS, PRODUCT, GENE-NAME
DR788_RS23180	EG10103	DR788_RS23180	atpF	F0F1 ATP synthase subunit B	ATP synthase F0 complex subunit b	GO-TERMS, PRODUCT-SYNONYMS, GENE-SYNONYMS, PRODUCT, GENE-NAME
DR788_RS23185	EG10105	DR788_RS23185	atpH	F0F1 ATP synthase subunit delta	ATP synthase F1 complex subunit delta	GO-TERMS, COMPLEXES, PRODUCT-SYNONYMS, GENE-SYNONYMS, PRODUCT, GENE-NAME
DR788_RS23190	EG10098			F0F1 ATP synthase subunit alpha	ATP synthase F1 complex subunit alpha	GO-TERMS, PRODUCT-SYNONYMS, GENE-SYNONYMS, PRODUCT
DR788_RS23195	EG10104	DR788_RS23195	atpG	F0F1 ATP synthase subunit gamma	ATP synthase F1 complex subunit gamma	GO-TERMS, PRODUCT-SYNONYMS, GENE-SYNONYMS, PRODUCT, GENE-NAME
DR788_RS23200	EG10101			F0F1 ATP synthase subunit beta	ATP synthase F1 complex subunit beta	GO-TERMS, PRODUCT-SYNONYMS, GENE-SYNONYMS, PRODUCT
DR788_RS23205	EG10100	DR788_RS23205	atpC	F0F1 ATP synthase subunit epsilon	ATP synthase F1 complex subunit epsilon	GO-TERMS, PRODUCT-SYNONYMS, GENE-SYNONYMS, PRODUCT, GENE-NAME
DR788_RS23210	EG11198			bifunctional UDP-N-acetylglucosamine diphosphorylase/glucosamine-1-phosphate N-acetyltransferase GlmU	fused N-acetylglucosamine-1-phosphate uridyltransferase and glucosamine-1-phosphate acetyltransferase	GO-TERMS, REACTIONS, PRODUCT-SYNONYMS, GENE-SYNONYMS, PRODUCT
DR788_RS23215	EG10382			glutamine--fructose-6-phosphate transaminase (isomerizing)	L-glutamine--D-fructose-6-phosphate aminotransferase	GO-TERMS, REACTIONS, PRODUCT-SYNONYMS, PRODUCT
DR788_RS23250	EG10734			phosphate ABC transporter substrate-binding protein PstS	phosphate ABC transporter periplasmic binding protein	CPLX-RXNS, GO-TERMS, COMPLEXES, PRODUCT-SYNONYMS, GENE-SYNONYMS, PRODUCT
DR788_RS23255	EG10784			phosphate ABC transporter permease PstC	phosphate ABC transporter membrane subunit PstC	GO-TERMS, PRODUCT-SYNONYMS, GENE-SYNONYMS, PRODUCT
DR788_RS23260	EG10782			phosphate ABC transporter permease PstA	phosphate ABC transporter membrane subunit PstA	GO-TERMS, PRODUCT-SYNONYMS, GENE-SYNONYMS, PRODUCT
DR788_RS23265	EG10783			phosphate ABC transporter ATP-binding protein PstB	phosphate ABC transporter ATP binding subunit	GO-TERMS, PRODUCT-SYNONYMS, GENE-SYNONYMS, PRODUCT
DR788_RS23270	EG10735			phosphate signaling complex protein PhoU	negative regulator of the pho regulon	GO-TERMS, PRODUCT-SYNONYMS, GENE-SYNONYMS, PRODUCT
DR788_RS23310	EG11725	DR788_RS23310	yieH			GO-TERMS, PRODUCT-SYNONYMS, GENE-NAME
DR788_RS23315	EG11724	DR788_RS23315	adeP	NCS2 family permease	adenine:H+ symporter	GO-TERMS, REACTIONS, PRODUCT-SYNONYMS, GENE-SYNONYMS, PRODUCT, GENE-NAME
DR788_RS23320	EG11723	DR788_RS23320	yieF	NAD(P)H-dependent chromate oxidoreductase YieF	chromate reductase	GO-TERMS, REACTIONS, PRODUCT-SYNONYMS, GENE-SYNONYMS, PRODUCT, GENE-NAME
DR788_RS23330	EG11721			HTH-type transcriptional regulator YidZ	putative LysR-type transcriptional regulator YidZ	GO-TERMS, PRODUCT-SYNONYMS, PRODUCT
DR788_RS23335	EG11720	DR788_RS23335	mdtL	multidrug efflux MFS transporter MdtL	efflux pump MdtL	GO-TERMS, REACTIONS, PRODUCT-SYNONYMS, GENE-SYNONYMS, PRODUCT, GENE-NAME
DR788_RS23340	EG11006			low affinity tryptophan permease TnaB	tryptophan:H+ symporter TnaB	GO-TERMS, REACTIONS, PRODUCT-SYNONYMS, GENE-SYNONYMS, PRODUCT
DR788_RS23345	EG11005					GO-TERMS, REACTIONS, PRODUCT-SYNONYMS, GENE-SYNONYMS
DR788_RS23350	EG11276	DR788_RS23350	tnaC	tryptophanase leader peptide	tnaAB operon leader peptide	GO-TERMS, PRODUCT-SYNONYMS, GENE-SYNONYMS, PRODUCT, GENE-NAME
DR788_RS23365	EG10997			tRNA uridine-5-carboxymethylaminomethyl(34) synthesis GTPase MnmE	5-carboxymethylaminomethyluridine-tRNA synthase GTPase subunit	GO-TERMS, REACTIONS, PRODUCT-SYNONYMS, GENE-SYNONYMS, PRODUCT
DR788_RS23370	EG11197					GO-TERMS, PRODUCT-SYNONYMS
DR788_RS23375	G0-10470			membrane protein insertion efficiency factor YidD	membrane protein insertion efficiency factor	GO-TERMS, PRODUCT-SYNONYMS, PRODUCT
DR788_RS23395	EG10235					GO-TERMS, PRODUCT-SYNONYMS
DR788_RS23400	EG10242	DR788_RS23400	dnaN	DNA polymerase III subunit beta	beta sliding clamp	GO-TERMS, REACTIONS, PRODUCT-SYNONYMS, PRODUCT, GENE-NAME
DR788_RS23405	EG10828			DNA replication/repair protein RecF	DNA repair protein RecF	GO-TERMS, PRODUCT-SYNONYMS, GENE-SYNONYMS, PRODUCT
DR788_RS23410	EG10424	DR788_RS23410	gyrB			GO-TERMS, REACTIONS, PRODUCT-SYNONYMS, GENE-SYNONYMS, GENE-NAME
DR788_RS23420	EG11195	DR788_RS23420	yidA	sugar-phosphatase	sugar phosphatase YidA	GO-TERMS, REACTIONS, PRODUCT-SYNONYMS, PRODUCT, GENE-NAME
DR788_RS23430	EG11714	DR788_RS23430	cbrA			GO-TERMS, PRODUCT-SYNONYMS, GENE-SYNONYMS, GENE-NAME
DR788_RS23435	EG11713	DR788_RS23435	yidR	DUF3748 domain-containing protein	DUF3748 domain-containing galacturonate catabolism protein YidR	GO-TERMS, PRODUCT-SYNONYMS, PRODUCT, GENE-NAME
DR788_RS23445	EG11534			heat shock chaperone IbpA	small heat shock protein IbpA	GO-TERMS, PRODUCT-SYNONYMS, GENE-SYNONYMS, PRODUCT
DR788_RS23450	EG11535			heat shock chaperone IbpB	small heat shock protein IbpB	GO-TERMS, PRODUCT-SYNONYMS, GENE-SYNONYMS, PRODUCT
DR788_RS23510	EG11693	DR788_RS23510	emrD	multidrug efflux MFS transporter EmrD	multidrug efflux pump EmrD	GO-TERMS, REACTIONS, PRODUCT-SYNONYMS, GENE-SYNONYMS, PRODUCT, GENE-NAME
DR788_RS23525	EG10494			acetolactate synthase large subunit	acetohydroxy acid synthase I subunit IlvB	CPLX-RXNS, GO-TERMS, COMPLEXES, PRODUCT-SYNONYMS, PRODUCT
DR788_RS23530	EG10502			acetolactate synthase 1 small subunit	acetohydroxy acid synthase I subunit IlvN	GO-TERMS, PRODUCT-SYNONYMS, PRODUCT
DR788_RS23550	EG11051			transcriptional regulator UhpA	DNA-binding transcriptional activator UhpA	GO-TERMS, PRODUCT-SYNONYMS, PRODUCT
DR788_RS23555	EG11052			signal transduction histidine-protein kinase/phosphatase UhpB	sensory histidine kinase UhpB	GO-TERMS, PRODUCT
DR788_RS23565	EG11054	DR788_RS23565	uhpT			GO-TERMS, REACTIONS, PRODUCT-SYNONYMS, GENE-NAME
DR788_RS23570	EG11692	DR788_RS23570	adeD			GO-TERMS, REACTIONS, PRODUCT-SYNONYMS, GENE-SYNONYMS, GENE-NAME
DR788_RS23600	EG11689			purine ribonucleoside efflux pump NepI	purine ribonucleoside exporter	GO-TERMS, REACTIONS, PRODUCT-SYNONYMS, GENE-SYNONYMS, PRODUCT
DR788_RS23875	G7085	DR788_RS23875	cbtA	toxin	CP4-44 prophage; cytoskeleton-binding toxin CbtA	GO-TERMS, PRODUCT-SYNONYMS, GENE-SYNONYMS, PRODUCT, GENE-NAME
DR788_RS23905	EG11685			alpha-xylosidase	alpha-D-xyloside xylohydrolase	GO-TERMS, REACTIONS, PRODUCT-SYNONYMS, PRODUCT
DR788_RS23915	EG11194	DR788_RS23915	xanP	xanthine permease XanP	xanthine:H+ symporter XanP	GO-TERMS, REACTIONS, PRODUCT-SYNONYMS, GENE-SYNONYMS, PRODUCT, GENE-NAME
DR788_RS23920	EG10406			sodium/glutamate symporter	glutamate:sodium symporter	GO-TERMS, REACTIONS, PRODUCT-SYNONYMS, GENE-SYNONYMS, PRODUCT
DR788_RS23930	EG10829					GO-TERMS, REACTIONS, PRODUCT-SYNONYMS, GENE-SYNONYMS
DR788_RS23935	EG10967			tRNA (guanosine(18)-2'-O)-methyltransferase TrmH	tRNA (Gm18) 2'-O-methyltransferase	GO-TERMS, REACTIONS, PRODUCT-SYNONYMS, GENE-SYNONYMS, PRODUCT
DR788_RS23940	EG10966	DR788_RS23940	spoT	bifunctional GTP diphosphokinase/guanosine-3',5'-bis pyrophosphate 3'-pyrophosphohydrolase	bifunctional (p)ppGpp synthase/hydrolase SpoT	GO-TERMS, REACTIONS, PRODUCT-SYNONYMS, PRODUCT, GENE-NAME
DR788_RS23945	EG10899	DR788_RS23945	rpoZ	DNA-directed RNA polymerase subunit omega	RNA polymerase subunit omega	GO-TERMS, REACTIONS, PRODUCT-SYNONYMS, GENE-SYNONYMS, PRODUCT, GENE-NAME
DR788_RS23950	EG10965	DR788_RS23950	gmk			GO-TERMS, REACTIONS, PRODUCT-SYNONYMS, GENE-SYNONYMS, GENE-NAME
DR788_RS23955	EG11334			NAD-dependent DNA ligase LigB	DNA ligase B	GO-TERMS, REACTIONS, PRODUCT-SYNONYMS, GENE-SYNONYMS, PRODUCT
DR788_RS23965	EG11193	DR788_RS23965	dinD			GO-TERMS, PRODUCT-SYNONYMS, GENE-SYNONYMS, GENE-NAME
DR788_RS23980	EG10808	DR788_RS23980	pyrE			GO-TERMS, PRODUCT-SYNONYMS, GENE-NAME
DR788_RS23985	EG11191					GO-TERMS, PRODUCT-SYNONYMS, GENE-SYNONYMS
DR788_RS23990	EG10251	DR788_RS23990	dut			GO-TERMS, PRODUCT-SYNONYMS, GENE-SYNONYMS, GENE-NAME
DR788_RS23995	EG10004	coaBC	dfp	bifunctional phosphopantothenoylcysteine decarboxylase/phosphopantothenate--cysteine ligase CoaBC	fused 4'-phosphopantothenoylcysteine decarboxylase and phosphopantothenoylcysteine synthetase	GO-TERMS, REACTIONS, PRODUCT-SYNONYMS, GENE-SYNONYMS, PRODUCT, GENE-NAME
DR788_RS24015	EG10329	DR788_RS24015	mutM	bifunctional DNA-formamidopyrimidine glycosylase/DNA-(apurinic or apyrimidinic site) lyase	DNA-formamidopyrimidine glycosylase	GO-TERMS, REACTIONS, PRODUCT-SYNONYMS, GENE-SYNONYMS, PRODUCT, GENE-NAME
DR788_RS24020	EG11190	DR788_RS24020	coaD			GO-TERMS, PRODUCT-SYNONYMS, GENE-SYNONYMS, GENE-NAME
DR788_RS24025	EG10520	DR788_RS24025	waaA	3-deoxy-D-manno-octulosonic acid transferase	KDO transferase	GO-TERMS, REACTIONS, PRODUCT-SYNONYMS, GENE-SYNONYMS, PRODUCT, GENE-NAME
DR788_RS24030	EG11341	rfaQ	waaQ	lipopolysaccharide core heptosyltransferase RfaQ	lipopolysaccharide core heptosyltransferase 3	GO-TERMS, REACTIONS, PRODUCT-SYNONYMS, GENE-SYNONYMS, PRODUCT, GENE-NAME
DR788_RS24035	EG11339	DR788_RS24035	waaG	glycosyltransferase family 1 protein	lipopolysaccharide glucosyltransferase I	GO-TERMS, PRODUCT-SYNONYMS, GENE-SYNONYMS, PRODUCT, GENE-NAME
DR788_RS24040	EG11340	rfaP	waaP	lipopolysaccharide core heptose(I) kinase RfaP	lipopolysaccharide core heptose (I) kinase	GO-TERMS, REACTIONS, PRODUCT-SYNONYMS, GENE-SYNONYMS, PRODUCT, GENE-NAME
DR788_RS24045	EG11352	DR788_RS24045	waaO	lipopolysaccharide 3-alpha-galactosyltransferase	UDP-D-glucose:(glucosyl)LPS alpha-1,3-glucosyltransferase	GO-TERMS, REACTIONS, PRODUCT-SYNONYMS, GENE-SYNONYMS, PRODUCT, GENE-NAME
DR788_RS24050	EG11425	rfaY	waaY	lipopolysaccharide core heptose(II) kinase RfaY	lipopolysaccharide core heptose (II) kinase	GO-TERMS, REACTIONS, PRODUCT-SYNONYMS, GENE-SYNONYMS, PRODUCT, GENE-NAME
DR788_RS24055	EG11353	DR788_RS24055	waaJ	UDP-glucose--(galactosyl) LPS alpha1,2-glucosyltransferase	UDP-glucose:(glucosyl)LPS alpha-1,2-glucosyltransferase	GO-TERMS, PRODUCT-SYNONYMS, GENE-SYNONYMS, PRODUCT, GENE-NAME
DR788_RS24070	EG11189	rfaC	waaC	lipopolysaccharide heptosyltransferase RfaC	ADP-heptose:LPS heptosyltransferase 1	GO-TERMS, REACTIONS, PRODUCT-SYNONYMS, GENE-SYNONYMS, PRODUCT, GENE-NAME
DR788_RS24075	EG12210	rfaF	waaF	ADP-heptose--LPS heptosyltransferase RfaF	ADP-heptose--LPS heptosyltransferase 2	GO-TERMS, REACTIONS, PRODUCT-SYNONYMS, GENE-SYNONYMS, PRODUCT, GENE-NAME
DR788_RS24080	EG10838	DR788_RS24080	rfaD	ADP-glyceromanno-heptose 6-epimerase	ADP-L-glycero-D-mannoheptose 6-epimerase	GO-TERMS, REACTIONS, PRODUCT-SYNONYMS, GENE-SYNONYMS, PRODUCT, GENE-NAME
DR788_RS24090	EG10512			glycine C-acetyltransferase	2-amino-3-ketobutyrate CoA ligase	GO-TERMS, REACTIONS, PRODUCT-SYNONYMS, PRODUCT
DR788_RS24095	EG10993	DR788_RS24095	tdh	L-threonine 3-dehydrogenase	threonine dehydrogenase	GO-TERMS, REACTIONS, PRODUCT-SYNONYMS, PRODUCT, GENE-NAME
DR788_RS24100	EG11266	DR788_RS24100	waaH	glycosyltransferase	UDP-glucuronate:LPS(HepIII) glycosyltransferase	GO-TERMS, REACTIONS, PRODUCT-SYNONYMS, GENE-SYNONYMS, PRODUCT, GENE-NAME
DR788_RS24110	EG12297					GO-TERMS, PRODUCT-SYNONYMS, GENE-SYNONYMS
DR788_RS24115	EG12296	DR788_RS24115	gpmM			GO-TERMS, PRODUCT-SYNONYMS, GENE-SYNONYMS, GENE-NAME
DR788_RS24130	EG12294	DR788_RS24130	grxC			GO-TERMS, REACTIONS, PRODUCT-SYNONYMS, GENE-SYNONYMS, GENE-NAME
DR788_RS24135	EG10937			protein-export chaperone SecB	protein export chaperone SecB	GO-TERMS, PRODUCT-SYNONYMS, PRODUCT
DR788_RS24140	EG20091	DR788_RS24140	gpsA	NAD(P)H-dependent glycerol-3-phosphate dehydrogenase	glycerol-3-phosphate dehydrogenase	GO-TERMS, REACTIONS, PRODUCT-SYNONYMS, PRODUCT, GENE-NAME
DR788_RS24145	EG10187	DR788_RS24145	cysE	serine O-acetyltransferase	serine acetyltransferase	GO-TERMS, REACTIONS, PRODUCT-SYNONYMS, PRODUCT, GENE-NAME
DR788_RS24150	EG11888			tRNA (uridine(34)/cytosine(34)/5- carboxymethylaminomethyluridine(34)-2'-O)- methyltransferase TrmL	tRNA (cytidine/uridine-2'-O)-ribose methyltransferase	GO-TERMS, REACTIONS, PRODUCT-SYNONYMS, GENE-SYNONYMS, PRODUCT
DR788_RS24155	EG11963	DR788_RS24155	lldD	alpha-hydroxy-acid oxidizing protein	L-lactate dehydrogenase	GO-TERMS, REACTIONS, PRODUCT-SYNONYMS, GENE-SYNONYMS, PRODUCT, GENE-NAME
DR788_RS24160	EG11962			transcriptional regulator LldR	DNA-binding transcriptional dual regulator LldR	GO-TERMS, PRODUCT-SYNONYMS, GENE-SYNONYMS, PRODUCT
DR788_RS24165	EG11961	DR788_RS24165	lldP	L-lactate permease	lactate/glycolate:H+ symporter LldP	GO-TERMS, REACTIONS, PRODUCT-SYNONYMS, GENE-SYNONYMS, PRODUCT, GENE-NAME
DR788_RS24195	EG11965	DR788_RS24195	mtlR	MltR family transcriptional regulator	transcriptional repressor MtlR	GO-TERMS, PRODUCT-SYNONYMS, PRODUCT, GENE-NAME
DR788_RS24200	EG10616	DR788_RS24200	mtlD			GO-TERMS, PRODUCT-SYNONYMS, GENE-NAME
DR788_RS24205	EG10615	DR788_RS24205	mtlA	PTS mannitol transporter subunit IICBA	mannitol-specific PTS enzyme IICBA component	GO-TERMS, REACTIONS, PRODUCT-SYNONYMS, GENE-SYNONYMS, PRODUCT, GENE-NAME
DR788_RS24240	EG10846	DR788_RS24240	rhsA	RHS repeat protein	rhs element protein RhsA	PRODUCT-SYNONYMS, PRODUCT, GENE-NAME
DR788_RS24250	EG10941	DR788_RS24250	selA	L-seryl-tRNA(Sec) selenium transferase	selenocysteine synthase	GO-TERMS, REACTIONS, PRODUCT-SYNONYMS, GENE-SYNONYMS, PRODUCT, GENE-NAME
DR788_RS24260	EG12293	DR788_RS24260	yiaY			GO-TERMS, REACTIONS, PRODUCT-SYNONYMS, GENE-NAME
DR788_RS24270	EG12292	DR788_RS24270	aldB	aldehyde dehydrogenase	aldehyde dehydrogenase B	GO-TERMS, REACTIONS, PRODUCT-SYNONYMS, GENE-SYNONYMS, PRODUCT, GENE-NAME
DR788_RS24325	EG10107	DR788_RS24325	avtA	valine--pyruvate transaminase	valine--pyruvate aminotransferase	GO-TERMS, REACTIONS, PRODUCT-SYNONYMS, PRODUCT, GENE-NAME
DR788_RS24330	EG11316	DR788_RS24330	malS			GO-TERMS, REACTIONS, PRODUCT-SYNONYMS, PRODUCT, GENE-NAME
DR788_RS24340	EG20253	DR788_RS24340	xylR	xylose operon transcription regulator XylR	DNA-binding transcriptional dual regulator XylR	GO-TERMS, PRODUCT-SYNONYMS, PRODUCT, GENE-NAME
DR788_RS24345	EG12276	DR788_RS24345	xylH	xylose ABC transporter permease	xylose ABC transporter membrane subunit	CPLX-RXNS, GO-TERMS, COMPLEXES, REACTIONS, PRODUCT, GENE-NAME
DR788_RS24350	EG12275			D-xylose ABC transporter ATP-binding protein	xylose ABC transporter ATP binding subunit	GO-TERMS, COMPLEXES, PRODUCT
DR788_RS24355	EG20252	DR788_RS24355	xylF	D-xylose ABC transporter substrate-binding protein	xylose ABC transporter periplasmic binding protein	GO-TERMS, PRODUCT-SYNONYMS, GENE-SYNONYMS, PRODUCT, GENE-NAME
DR788_RS24360	EG11074					GO-TERMS, REACTIONS, PRODUCT-SYNONYMS
DR788_RS24365	EG11075	DR788_RS24365	xylB			GO-TERMS, REACTIONS, PRODUCT-SYNONYMS, GENE-NAME
DR788_RS24380	EG12274	DR788_RS24380	wecH	acyltransferase	O-acetyltransferase WecH	GO-TERMS, PRODUCT-SYNONYMS, GENE-SYNONYMS, PRODUCT, GENE-NAME
DR788_RS24390	EG10409					CPLX-RXNS, GO-TERMS, COMPLEXES, PRODUCT-SYNONYMS, GENE-SYNONYMS, PRODUCT
DR788_RS24395	EG10410	DR788_RS24395	glyS			GO-TERMS, PRODUCT-SYNONYMS, GENE-SYNONYMS, PRODUCT, GENE-NAME
DR788_RS24400	G0-9613			type I toxin-antitoxin system toxin HokA	small toxic polypeptide	PRODUCT-SYNONYMS, GENE-SYNONYMS, PRODUCT
DR788_RS24405	EG10166			RNA chaperone/antiterminator CspA	cold shock protein CspA	GO-TERMS, PRODUCT-SYNONYMS, PRODUCT
DR788_RS24420	EG12272			glyoxylate/hydroxypyruvate reductase GhrB	glyoxylate reductase	GO-TERMS, REACTIONS, PRODUCT-SYNONYMS, GENE-SYNONYMS, PRODUCT
DR788_RS24430	EG10124	DR788_RS24430	bisC	molybdopterin guanine dinucleotide-containing S/N-oxide reductase	biotin sulfoxide reductase	GO-TERMS, REACTIONS, PRODUCT-SYNONYMS, PRODUCT, GENE-NAME
DR788_RS24435	EG12270	DR788_RS24435	yiaC	N-acetyltransferase	peptidyl-lysine N-acetyltransferase YiaC	GO-TERMS, REACTIONS, PRODUCT-SYNONYMS, PRODUCT, GENE-NAME
DR788_RS24440	EG10986	DR788_RS24440	tag	DNA-3-methyladenine glycosylase I	3-methyl-adenine DNA glycosylase I, constitutive	GO-TERMS, REACTIONS, PRODUCT-SYNONYMS, GENE-SYNONYMS, PRODUCT, GENE-NAME
DR788_RS24450	EG12268	DR788_RS24450	yhjX	MFS transporter	putative transporter YhjX	GO-TERMS, PRODUCT-SYNONYMS, PRODUCT, GENE-NAME
DR788_RS24480	EG12267	DR788_RS24480	eptB	kdo(2)-lipid A phosphoethanolamine 7''-transferase	Kdo2-lipid A phosphoethanolamine 7''-transferase	GO-TERMS, REACTIONS, PRODUCT-SYNONYMS, GENE-SYNONYMS, PRODUCT, GENE-NAME
DR788_RS24490	EG10248	DR788_RS24490	dppA	ABC transporter substrate-binding protein	dipeptide ABC transporter periplasmic binding protein	CPLX-RXNS, GO-TERMS, COMPLEXES, PRODUCT-SYNONYMS, GENE-SYNONYMS, PRODUCT, GENE-NAME
DR788_RS24500	EG12625			dipeptide ABC transporter permease DppB	dipeptide ABC transporter membrane subunit DppB	GO-TERMS, COMPLEXES, PRODUCT-SYNONYMS, PRODUCT
DR788_RS24505	EG12626			dipeptide ABC transporter permease DppC	dipeptide ABC transporter membrane subunit DppC	GO-TERMS, PRODUCT-SYNONYMS, PRODUCT
DR788_RS24510	EG12627	DR788_RS24510	dppD	dipeptide ABC transporter ATP-binding protein	dipeptide ABC transporter ATP binding subunit DppD	GO-TERMS, PRODUCT-SYNONYMS, PRODUCT, GENE-NAME
DR788_RS24515	EG12628	DR788_RS24515	dppF	ABC transporter ATP-binding protein	dipeptide ABC transporter ATP binding subunit DppF	GO-TERMS, PRODUCT-SYNONYMS, GENE-SYNONYMS, PRODUCT, GENE-NAME
DR788_RS24525	G0-9041	DR788_RS24525	ldrD	type I toxin-antitoxin system toxin Ldr family protein	small toxic polypeptide LdrD	GO-TERMS, PRODUCT-SYNONYMS, PRODUCT, GENE-NAME
DR788_RS24530	EG12265			cellulose biosynthesis protein BcsG	cellulose phosphoethanolamine transferase	GO-TERMS, REACTIONS, PRODUCT-SYNONYMS, GENE-SYNONYMS, PRODUCT
DR788_RS24560	EG12260	DR788_RS24560	bcsA	UDP-forming cellulose synthase catalytic subunit	cellulose synthase catalytic subunit	CPLX-RXNS, GO-TERMS, COMPLEXES, PRODUCT-SYNONYMS, GENE-SYNONYMS, PRODUCT, GENE-NAME
DR788_RS24565	EG12259			cellulose biosynthesis cyclic di-GMP-binding regulatory protein BcsB	cellulose synthase periplasmic subunit	GO-TERMS, PRODUCT-SYNONYMS, GENE-SYNONYMS, PRODUCT
DR788_RS24570	EG12258	DR788_RS24570	bcsZ	cellulase	endo-1,4-D-glucanase	GO-TERMS, REACTIONS, PRODUCT-SYNONYMS, GENE-SYNONYMS, PRODUCT, GENE-NAME
DR788_RS24585	EG20044	DR788_RS24585	dctA	dicarboxylate/amino acid:cation symporter	C4 dicarboxylate/orotate:H+ symporter	GO-TERMS, REACTIONS, PRODUCT-SYNONYMS, PRODUCT, GENE-NAME
DR788_RS24595	EG12253	DR788_RS24595	kdgK	sugar kinase	2-dehydro-3-deoxygluconokinase	GO-TERMS, REACTIONS, PRODUCT-SYNONYMS, GENE-SYNONYMS, PRODUCT, GENE-NAME
DR788_RS24600	EG12252	DR788_RS24600	pdeH	cyclic-guanylate-specific phosphodiesterase	c-di-GMP phosphodiesterase PdeH	GO-TERMS, REACTIONS, PRODUCT-SYNONYMS, GENE-SYNONYMS, PRODUCT, GENE-NAME
DR788_RS24615	EG12248			inner membrane protein YhjD	putative transporter YhjD	GO-TERMS, PRODUCT-SYNONYMS, PRODUCT
DR788_RS24630	EG12245			alpha,alpha-trehalase TreF	cytoplasmic trehalase	GO-TERMS, REACTIONS, PRODUCT-SYNONYMS, PRODUCT
DR788_RS24635	EG12244	DR788_RS24635	ccp			GO-TERMS, REACTIONS, PRODUCT-SYNONYMS, GENE-SYNONYMS, PRODUCT, GENE-NAME
DR788_RS24640	EG50009	DR788_RS24640	gadA	glutamate decarboxylase	glutamate decarboxylase A	GO-TERMS, REACTIONS, PRODUCT-SYNONYMS, GENE-SYNONYMS, PRODUCT, GENE-NAME
DR788_RS24645	EG12243			DNA-binding transcriptional regulator GadX	DNA-binding transcriptional dual regulator GadX	GO-TERMS, PRODUCT-SYNONYMS, GENE-SYNONYMS, PRODUCT
DR788_RS24650	EG12242	DR788_RS24650	gadW	acid resistance transcriptional activator GadW	DNA-binding transcriptional dual regulator GadW	GO-TERMS, PRODUCT-SYNONYMS, GENE-SYNONYMS, PRODUCT, GENE-NAME
DR788_RS24655	EG12241	DR788_RS24655	mdtF	multidrug efflux RND transporter permease subunit	multidrug efflux pump RND permease MdtF	CPLX-RXNS, GO-TERMS, COMPLEXES, PRODUCT-SYNONYMS, GENE-SYNONYMS, PRODUCT, GENE-NAME
DR788_RS24660	EG12240			multidrug transporter subunit MdtE	multidrug efflux pump membrane fusion protein MdtE	GO-TERMS, PRODUCT-SYNONYMS, GENE-SYNONYMS, PRODUCT
DR788_RS24670	EG11544	DR788_RS24670	gadE	acid resistance transcriptional activator GadE	DNA-binding transcriptional activator GadE	GO-TERMS, PRODUCT-SYNONYMS, GENE-SYNONYMS, PRODUCT, GENE-NAME
DR788_RS24675	EG11495	DR788_RS24675	hdeD	HdeD family acid-resistance protein	acid-resistance membrane protein	GO-TERMS, PRODUCT-SYNONYMS, GENE-SYNONYMS, PRODUCT, GENE-NAME
DR788_RS24680	EG11398			acid-activated periplasmic chaperone HdeA	periplasmic acid stress chaperone HdeA	GO-TERMS, PRODUCT-SYNONYMS, GENE-SYNONYMS, PRODUCT
DR788_RS24685	EG11399			acid-activated periplasmic chaperone HdeB	periplasmic acid stress chaperone HdeB	GO-TERMS, PRODUCT-SYNONYMS, GENE-SYNONYMS, PRODUCT
DR788_RS24740	EG11889	DR788_RS24740	dctR	helix-turn-helix transcriptional regulator	putative DNA-binding transcriptional regulator DctR	GO-TERMS, PRODUCT-SYNONYMS, GENE-SYNONYMS, PRODUCT, GENE-NAME
DR788_RS24760	EG12236	DR788_RS24760	arsB	arsenite/antimonite:H(+) antiporter ArsB	arsenite/antimonite:H+ antiporter	GO-TERMS, REACTIONS, PRODUCT-SYNONYMS, GENE-SYNONYMS, PRODUCT, GENE-NAME
DR788_RS24765	EG12235	DR788_RS24765	arsR	transcriptional regulator	DNA-binding transcriptional repressor ArsR	GO-TERMS, PRODUCT-SYNONYMS, GENE-SYNONYMS, PRODUCT, GENE-NAME
DR788_RS24775	EG10412	DR788_RS24775	gor	glutathione-disulfide reductase	glutathione reductase (NADPH)	GO-TERMS, REACTIONS, PRODUCT-SYNONYMS, GENE-SYNONYMS, PRODUCT, GENE-NAME
DR788_RS24780	EG12234			23S rRNA (adenine(2030)-N(6))-methyltransferase RlmJ	23S rRNA m6A2030 methyltransferase	GO-TERMS, REACTIONS, PRODUCT-SYNONYMS, GENE-SYNONYMS, PRODUCT
DR788_RS24785	EG11441	DR788_RS24785	prlC			GO-TERMS, REACTIONS, PRODUCT-SYNONYMS, GENE-SYNONYMS, GENE-NAME
DR788_RS24790	EG12233			16S rRNA (guanine(1516)-N(2))-methyltransferase RsmJ	16S rRNA m2G1516 methyltransferase	GO-TERMS, REACTIONS, PRODUCT-SYNONYMS, GENE-SYNONYMS, PRODUCT
DR788_RS24795	EG12232			dipeptide/tripeptide permease DtpB	dipeptide/tripeptide:H+ symporter DtpB	GO-TERMS, REACTIONS, PRODUCT-SYNONYMS, GENE-SYNONYMS, PRODUCT
DR788_RS24810	EG12231			universal stress protein UspB	putative universal stress (ethanol tolerance) protein B	GO-TERMS, PRODUCT-SYNONYMS, GENE-SYNONYMS, PRODUCT
DR788_RS24815	EG12230	DR788_RS24815	pitA	Low-affinity inorganic phosphate transporter 1	metal phosphate:H+ symporter PitA	GO-TERMS, REACTIONS, PRODUCT-SYNONYMS, GENE-SYNONYMS, PRODUCT, GENE-NAME
DR788_RS24825	EG12228	DR788_RS24825	yhiM	DUF2776 domain-containing protein	inner membrane protein YhiM	GO-TERMS, PRODUCT-SYNONYMS, PRODUCT, GENE-NAME
DR788_RS24845	EG12223	DR788_RS24845	rbbA	ABC transporter ATP-binding protein/permease	ribosome-associated ATPase	GO-TERMS, PRODUCT-SYNONYMS, GENE-SYNONYMS, PRODUCT, GENE-NAME
DR788_RS24900	EG11519			nickel-responsive transcriptional regulator NikR	DNA-binding transcriptional repressor NikR	GO-TERMS, PRODUCT-SYNONYMS, GENE-SYNONYMS, PRODUCT
DR788_RS24905	EG12079			nickel import ATP-binding protein NikE	Ni(2+) ABC transporter ATP binding subunit NikE	CPLX-RXNS, GO-TERMS, COMPLEXES, PRODUCT-SYNONYMS, GENE-SYNONYMS, PRODUCT
DR788_RS24910	EG12078			nickel import ATP-binding protein NikD	Ni(2+) ABC transporter ATP binding subunit NikD	GO-TERMS, PRODUCT-SYNONYMS, GENE-SYNONYMS, PRODUCT
DR788_RS24915	EG12077			nickel ABC transporter permease subunit NikC	Ni(2+) ABC transporter membrane subunit NikC	GO-TERMS, PRODUCT-SYNONYMS, GENE-SYNONYMS, PRODUCT
DR788_RS24920	EG12076			nickel ABC transporter permease subunit NikB	Ni(2+) ABC transporter membrane subunit NikB	GO-TERMS, PRODUCT-SYNONYMS, GENE-SYNONYMS, PRODUCT
DR788_RS24925	EG12075			nickel ABC transporter, nickel/metallophore periplasmic binding protein	Ni(2+) ABC transporter periplasmic binding protein	GO-TERMS, PRODUCT-SYNONYMS, GENE-SYNONYMS, PRODUCT
DR788_RS24930	EG12221			4'-phosphopantetheinyl transferase AcpT	holo-[acyl carrier protein] synthase 2	GO-TERMS, REACTIONS, PRODUCT-SYNONYMS, GENE-SYNONYMS, PRODUCT
DR788_RS25040	EG12217	DR788_RS25040	yhhQ	7-cyano-7-deazaguanine/7-aminomethyl-7- deazaguanine transporter	putative queuosine precursor transporter	GO-TERMS, REACTIONS, PRODUCT-SYNONYMS, PRODUCT, GENE-NAME
DR788_RS25045	EG12216			sulfurtransferase TusA	sulfur transfer protein TusA	GO-TERMS, REACTIONS, PRODUCT-SYNONYMS, GENE-SYNONYMS, PRODUCT
DR788_RS25050	EG12215	DR788_RS25050	zntA	Zn(II)/Cd(II)/Pb(II) translocating P-type ATPase ZntA	Zn2+/Cd2+/Pb2+ exporting P-type ATPase	GO-TERMS, REACTIONS, PRODUCT-SYNONYMS, GENE-SYNONYMS, PRODUCT, GENE-NAME
DR788_RS25070	EG10343	DR788_RS25070	rsmD	16S rRNA (guanine(966)-N(2))-methyltransferase	16S rRNA m2G966 methyltransferase	GO-TERMS, REACTIONS, PRODUCT-SYNONYMS, GENE-SYNONYMS, PRODUCT, GENE-NAME
DR788_RS25075	EG10346			signal recognition particle-docking protein FtsY	signal recognition particle receptor	GO-TERMS, PRODUCT-SYNONYMS, PRODUCT
DR788_RS25080	EG10340			cell division ATP-binding protein FtsE	cell division protein FtsE	GO-TERMS, COMPLEXES, PRODUCT-SYNONYMS, PRODUCT
DR788_RS25085	EG10345					GO-TERMS, PRODUCT-SYNONYMS, GENE-SYNONYMS
DR788_RS25090	EG10897			RNA polymerase sigma factor RpoH	RNA polymerase, sigma 32 (sigma H) factor	GO-TERMS, COMPLEXES, PRODUCT-SYNONYMS, GENE-SYNONYMS, PRODUCT
DR788_RS25095	EG10539	DR788_RS25095	livJ	branched-chain amino acid ABC transporter substrate-binding protein	branched chain amino acid/phenylalanine ABC transporter periplasmic binding protein	CPLX-RXNS, GO-TERMS, COMPLEXES, PRODUCT-SYNONYMS, GENE-SYNONYMS, PRODUCT, GENE-NAME
DR788_RS25110	EG12211	panM	panZ	aspartate 1-decarboxylase autocleavage activator PanM	PanD maturation factor	GO-TERMS, PRODUCT-SYNONYMS, GENE-SYNONYMS, PRODUCT, GENE-NAME
DR788_RS25115	EG10540	DR788_RS25115	livK	high-affinity branched-chain amino acid ABC transporter substrate-binding protein LivK	L-leucine/L-phenylalanine ABC transporter periplasmic binding protein	CPLX-RXNS, GO-TERMS, COMPLEXES, PRODUCT-SYNONYMS, GENE-SYNONYMS, PRODUCT, GENE-NAME
DR788_RS25120	EG10538			high-affinity branched-chain amino acid ABC transporter permease LivH	branched chain amino acid/phenylalanine ABC transporter membrane subunit LivH	GO-TERMS, PRODUCT-SYNONYMS, GENE-SYNONYMS, PRODUCT
DR788_RS25125	EG10541			high-affinity branched-chain amino acid ABC transporter permease LivM	branched chain amino acid/phenylalanine ABC transporter membrane subunit LivM	GO-TERMS, PRODUCT
DR788_RS25130	EG10537	DR788_RS25130	livG	ABC transporter ATP-binding protein	branched chain amino acid/phenylalanine ABC transporter ATP binding subunit LivG	GO-TERMS, PRODUCT-SYNONYMS, GENE-SYNONYMS, PRODUCT, GENE-NAME
DR788_RS25135	EG10536			high-affinity branched-chain amino acid ABC transporter ATP-binding protein LivF	branched chain amino acid/phenylalanine ABC transporter ATP binding subunit LivF	GO-TERMS, PRODUCT
DR788_RS25145	EG11047			sn-glycerol-3-phosphate ABC transporter substrate-binding protein UgpB	sn-glycerol 3-phosphate ABC transporter periplasmic binding protein	CPLX-RXNS, GO-TERMS, COMPLEXES, PRODUCT-SYNONYMS, GENE-SYNONYMS, PRODUCT
DR788_RS25150	EG11046			sn-glycerol-3-phosphate ABC transporter permease UgpA	sn-glycerol 3-phosphate ABC transporter membrane subunit UgpA	GO-TERMS, PRODUCT-SYNONYMS, GENE-SYNONYMS, PRODUCT
DR788_RS25155	EG11049			sn-glycerol-3-phosphate ABC transporter permease UgpE	sn-glycerol 3-phosphate ABC transporter membrane subunit UgpE	GO-TERMS, PRODUCT
DR788_RS25160	EG11048	DR788_RS25160	ugpC	sn-glycerol-3-phosphate import ATP-binding protein UgpC	sn-glycerol 3-phosphate ABC transporter ATP binding subunit	GO-TERMS, PRODUCT, GENE-NAME
DR788_RS25165	EG11050	DR788_RS25165	ugpQ	glycerophosphodiester phosphodiesterase	glycerophosphodiester phosphodiesterase UgpQ	GO-TERMS, REACTIONS, PRODUCT-SYNONYMS, PRODUCT, GENE-NAME
DR788_RS25175	EG10374	DR788_RS25175	ggt	gamma-glutamyltransferase	glutathione hydrolase proenzyme	GO-TERMS, REACTIONS, PRODUCT-SYNONYMS, PRODUCT, GENE-NAME
DR788_RS25190	G7758	DR788_RS25190	yhhY	N-acetyltransferase	N-acetyltransferase YhhY	GO-TERMS, PRODUCT-SYNONYMS, PRODUCT, GENE-NAME
DR788_RS25200	G7756	DR788_RS25200	yhhW			GO-TERMS, PRODUCT-SYNONYMS, GENE-NAME
DR788_RS25205	EG12630			HTH-type transcriptional regulator GntR	DNA-binding transcriptional repressor GntR	GO-TERMS, PRODUCT-SYNONYMS, PRODUCT
DR788_RS25210	EG12629	DR788_RS25210	gntK	gluconokinase	D-gluconate kinase, thermostable	GO-TERMS, REACTIONS, PRODUCT-SYNONYMS, PRODUCT, GENE-NAME
DR788_RS25215	EG12631	DR788_RS25215	gntU	gluconate transporter	low-affinity gluconate transporter	GO-TERMS, REACTIONS, PRODUCT-SYNONYMS, GENE-SYNONYMS, PRODUCT, GENE-NAME
DR788_RS25245	EG10088					GO-TERMS, PRODUCT-SYNONYMS, GENE-SYNONYMS
DR788_RS25250	EG10378					GO-TERMS, REACTIONS, PRODUCT-SYNONYMS, PRODUCT
DR788_RS25255	EG10381			glycogen debranching protein GlgX	limit dextrin alpha-1,6-glucohydrolase	GO-TERMS, PRODUCT-SYNONYMS, PRODUCT
DR788_RS25260	EG10379					GO-TERMS, PRODUCT-SYNONYMS
DR788_RS25265	EG10377			glycogen synthase GlgA	glycogen synthase	GO-TERMS, REACTIONS, PRODUCT-SYNONYMS, PRODUCT
DR788_RS25270	EG10380	DR788_RS25270	glgP			GO-TERMS, REACTIONS, PRODUCT-SYNONYMS, GENE-SYNONYMS, GENE-NAME
DR788_RS25290	EG10394	DR788_RS25290	glpD	glycerol-3-phosphate dehydrogenase	aerobic glycerol 3-phosphate dehydrogenase	GO-TERMS, REACTIONS, PRODUCT-SYNONYMS, GENE-SYNONYMS, PRODUCT, GENE-NAME
DR788_RS25295	EG10395					GO-TERMS, REACTIONS, PRODUCT-SYNONYMS
DR788_RS25300	EG10397			rhomboid family intramembrane serine protease GlpG	rhomboid protease GlpG	GO-TERMS, REACTIONS, PRODUCT-SYNONYMS, PRODUCT
DR788_RS25310	EG12356	DR788_RS25310	rtcR	sigma 54-dependent transcriptional regulator	DNA-binding transcriptional activator RtcR	GO-TERMS, PRODUCT-SYNONYMS, GENE-SYNONYMS, PRODUCT, GENE-NAME
DR788_RS25315	G7751	DR788_RS25315	rtcB	RtcB family protein	RNA-splicing ligase	GO-TERMS, REACTIONS, PRODUCT-SYNONYMS, GENE-SYNONYMS, PRODUCT, GENE-NAME
DR788_RS25320	G7750	DR788_RS25320	rtcA			GO-TERMS, REACTIONS, PRODUCT-SYNONYMS, GENE-SYNONYMS, GENE-NAME
DR788_RS25335	EG10562			HTH-type transcriptional regulator MalT	DNA-binding transcriptional activator MalT	GO-TERMS, PRODUCT-SYNONYMS, GENE-SYNONYMS, PRODUCT
DR788_RS25340	EG10560	DR788_RS25340	malP			GO-TERMS, REACTIONS, PRODUCT-SYNONYMS, GENE-SYNONYMS, GENE-NAME
DR788_RS25345	EG10561	DR788_RS25345	malQ			GO-TERMS, REACTIONS, PRODUCT-SYNONYMS, GENE-SYNONYMS, PRODUCT, GENE-NAME
DR788_RS25350	EG12380	DR788_RS25350	gntT	gluconate transporter	high-affinity gluconate transporter	GO-TERMS, REACTIONS, PRODUCT-SYNONYMS, GENE-SYNONYMS, PRODUCT, GENE-NAME
DR788_RS25355	G7748			iron-sulfur cluster biogenesis protein NfuA	iron-sulfur cluster carrier protein NfuA	GO-TERMS, PRODUCT-SYNONYMS, GENE-SYNONYMS, PRODUCT
DR788_RS25360	G7747	gntX	yhgH	DNA utilization protein GntX	DNA utilization protein YhgH	GO-TERMS, PRODUCT-SYNONYMS, GENE-SYNONYMS, PRODUCT, GENE-NAME
DR788_RS25365	EG10122			pimeloyl-ACP methyl ester esterase BioH	pimeloyl-acyl carrier protein methyl ester esterase	GO-TERMS, REACTIONS, PRODUCT-SYNONYMS, GENE-SYNONYMS, PRODUCT
DR788_RS25370	EG11750					GO-TERMS, REACTIONS, PRODUCT-SYNONYMS, GENE-SYNONYMS
DR788_RS25380	EG12102			Fe(2+) transporter permease subunit FeoB	Fe2+ transporter FeoB	GO-TERMS, REACTIONS, PRODUCT-SYNONYMS, PRODUCT
DR788_RS25385	EG12101	DR788_RS25385	feoA	ferrous iron transporter A	ferrous iron transport protein A	GO-TERMS, PRODUCT-SYNONYMS, PRODUCT, GENE-NAME
DR788_RS25395	EG11578					GO-TERMS, PRODUCT-SYNONYMS
DR788_RS25400	EG10672			two-component system response regulator OmpR	DNA-binding transcriptional dual regulator OmpR	GO-TERMS, PRODUCT-SYNONYMS, GENE-SYNONYMS, PRODUCT
DR788_RS25405	EG10269			two-component system sensor histidine kinase EnvZ	sensor histidine kinase EnvZ	GO-TERMS, REACTIONS, PRODUCT-SYNONYMS, GENE-SYNONYMS, PRODUCT
DR788_RS25410	EG10688	pckA	pck			GO-TERMS, REACTIONS, PRODUCT-SYNONYMS, GENE-SYNONYMS, PRODUCT, GENE-NAME
DR788_RS25420	G7744			Hsp33 family molecular chaperone HslO	molecular chaperone Hsp33	GO-TERMS, PRODUCT-SYNONYMS, GENE-SYNONYMS, PRODUCT
DR788_RS25425	G7743	DR788_RS25425	hslR	ribosome-associated heat shock protein Hsp15	heat shock protein Hsp15	GO-TERMS, PRODUCT-SYNONYMS, GENE-SYNONYMS, PRODUCT, GENE-NAME
DR788_RS25430	G7742	DR788_RS25430	yrfG	GMP/IMP nucleotidase	purine nucleotidase	GO-TERMS, REACTIONS, PRODUCT-SYNONYMS, PRODUCT, GENE-NAME
DR788_RS25435	G7741	DR788_RS25435	igaA	intracellular growth attenuator protein IgaA	inner membrane protein IgaA	GO-TERMS, PRODUCT-SYNONYMS, GENE-SYNONYMS, PRODUCT, GENE-NAME
DR788_RS25440	G7740			ADP compounds hydrolase NudE	ADP-sugar diphosphatase NudE	GO-TERMS, REACTIONS, PRODUCT-SYNONYMS, GENE-SYNONYMS, PRODUCT
DR788_RS25445	EG10748	DR788_RS25445	mrcA	carboxypeptidase/penicillin-binding protein 1A	peptidoglycan glycosyltransferase / peptidoglycan DD-transpeptidase MrcA	GO-TERMS, REACTIONS, PRODUCT-SYNONYMS, GENE-SYNONYMS, PRODUCT, GENE-NAME
DR788_RS25450	G7739	DR788_RS25450	hofM			GO-TERMS, PRODUCT-SYNONYMS, GENE-SYNONYMS, GENE-NAME
DR788_RS25455	G7738	DR788_RS25455	hofN			GO-TERMS, PRODUCT-SYNONYMS, GENE-SYNONYMS, GENE-NAME
DR788_RS25460	G7737	DR788_RS25460	hofO			GO-TERMS, PRODUCT-SYNONYMS, GENE-SYNONYMS, GENE-NAME
DR788_RS25465	G7736	DR788_RS25465	hofP			GO-TERMS, PRODUCT-SYNONYMS, GENE-SYNONYMS, GENE-NAME
DR788_RS25470	EG12113			DNA transporter HofQ	DNA utilization protein HofQ	GO-TERMS, REACTIONS, PRODUCT-SYNONYMS, GENE-SYNONYMS, PRODUCT
DR788_RS25475	EG10081			shikimate kinase AroK	shikimate kinase 1	GO-TERMS, REACTIONS, PRODUCT-SYNONYMS, PRODUCT
DR788_RS25480	EG10074	DR788_RS25480	aroB			GO-TERMS, REACTIONS, PRODUCT-SYNONYMS, PRODUCT, GENE-NAME
DR788_RS25485	EG11183					GO-TERMS, PRODUCT-SYNONYMS, GENE-SYNONYMS
DR788_RS25490	EG10204	DR788_RS25490	dam	adenine-specific DNA-methyltransferase	DNA adenine methyltransferase	GO-TERMS, REACTIONS, PRODUCT-SYNONYMS, PRODUCT, GENE-NAME
DR788_RS25495	M004	DR788_RS25495	rpe			GO-TERMS, PRODUCT-SYNONYMS, GENE-SYNONYMS, PRODUCT, GENE-NAME
DR788_RS25500	EG11871	DR788_RS25500	gph			GO-TERMS, PRODUCT-SYNONYMS, GENE-SYNONYMS, PRODUCT, GENE-NAME
DR788_RS25505	EG11030					GO-TERMS, REACTIONS, PRODUCT-SYNONYMS, PRODUCT
DR788_RS25520	G7724	DR788_RS25520	frlC			GO-TERMS, PRODUCT-SYNONYMS, GENE-SYNONYMS, GENE-NAME
DR788_RS25525	G7723	DR788_RS25525	frlB			GO-TERMS, PRODUCT-SYNONYMS, GENE-SYNONYMS, GENE-NAME
DR788_RS25530	EG12908	DR788_RS25530	frlA			GO-TERMS, REACTIONS, PRODUCT-SYNONYMS, GENE-SYNONYMS, GENE-NAME
DR788_RS25540	EG10188	cobA	cysG	uroporphyrinogen-III C-methyltransferase	siroheme synthase	GO-TERMS, REACTIONS, PRODUCT-SYNONYMS, PRODUCT, GENE-NAME
DR788_RS25545	EG10654					GO-TERMS, PRODUCT-SYNONYMS, PRODUCT
DR788_RS25550	EG10655			nitrite reductase small subunit NirD	nitrite reductase subunit NirD	CPLX-RXNS, GO-TERMS, COMPLEXES, PRODUCT-SYNONYMS, PRODUCT
DR788_RS25555	EG10653	DR788_RS25555	nirB	nitrite reductase large subunit	nitrite reductase catalytic subunit NirB	GO-TERMS, PRODUCT-SYNONYMS, PRODUCT, GENE-NAME
DR788_RS25570	EG10757	DR788_RS25570	ppiA	peptidylprolyl isomerase A	peptidyl-prolyl cis-trans isomerase A	GO-TERMS, REACTIONS, PRODUCT-SYNONYMS, GENE-SYNONYMS, PRODUCT, GENE-NAME
DR788_RS25580	EG10307	DR788_RS25580	fic	putative adenosine monophosphate-protein transferase Fic	putative adenosine monophosphate--protein transferase Fic	GO-TERMS, COMPLEXES, PRODUCT-SYNONYMS, GENE-SYNONYMS, PRODUCT, GENE-NAME
DR788_RS25585	EG10682			aminodeoxychorismate synthase component 2	aminodeoxychorismate synthase subunit 2	CPLX-RXNS, GO-TERMS, COMPLEXES, REACTIONS, PRODUCT-SYNONYMS, PRODUCT
DR788_RS25590	EG10066	DR788_RS25590	argD	aspartate aminotransferase family protein	N-acetylornithine aminotransferase / N-succinyldiaminopimelate aminotransferase	GO-TERMS, REACTIONS, PRODUCT-SYNONYMS, GENE-SYNONYMS, PRODUCT, GENE-NAME
DR788_RS25600	EG10164	DR788_RS25600	crp	cAMP-activated global transcriptional regulator CRP	DNA-binding transcriptional dual regulator CRP	GO-TERMS, COMPLEXES, PRODUCT-SYNONYMS, GENE-SYNONYMS, PRODUCT, GENE-NAME
DR788_RS25625	EG12903	DR788_RS25625	yheS	ABC transporter ATP-binding protein	putative ATP-binding protein YheS	GO-TERMS, PRODUCT-SYNONYMS, PRODUCT, GENE-NAME
DR788_RS25630	G7717					GO-TERMS, PRODUCT-SYNONYMS, GENE-SYNONYMS
DR788_RS25635	EG20110			glutathione-regulated potassium-efflux system protein KefB	K+ : H+ antiporter KefB	GO-TERMS, REACTIONS, PRODUCT-SYNONYMS, GENE-SYNONYMS, PRODUCT
DR788_RS25645	EG11663	DR788_RS25645	slyD	peptidylprolyl isomerase	FKBP-type peptidyl-prolyl cis-trans isomerase SlyD	GO-TERMS, REACTIONS, PRODUCT-SYNONYMS, PRODUCT, GENE-NAME
DR788_RS25655	G7716	DR788_RS25655	fkpA	FKBP-type peptidyl-prolyl cis-trans isomerase	peptidyl-prolyl cis-trans isomerase FkpA	GO-TERMS, REACTIONS, PRODUCT-SYNONYMS, GENE-SYNONYMS, PRODUCT, GENE-NAME
DR788_RS25660	G7715	DR788_RS25660	yheO	transcriptional regulator	DNA-binding transcriptional regulator YheO	GO-TERMS, PRODUCT-SYNONYMS, PRODUCT, GENE-NAME
DR788_RS25665	G7714					CPLX-RXNS, GO-TERMS, COMPLEXES, PRODUCT-SYNONYMS, GENE-SYNONYMS
DR788_RS25670	G7713					GO-TERMS, PRODUCT-SYNONYMS, GENE-SYNONYMS
DR788_RS25675	G7712					GO-TERMS, PRODUCT-SYNONYMS, GENE-SYNONYMS
DR788_RS25705	EG10113	DR788_RS25705	bfr			GO-TERMS, REACTIONS, PRODUCT-SYNONYMS, GENE-NAME
DR788_RS25825	EG10766			preprotein translocase subunit SecY	Sec translocon subunit SecY	GO-TERMS, PRODUCT-SYNONYMS, GENE-SYNONYMS, PRODUCT
DR788_RS25865	EG11969	DR788_RS25865	zntR	Zn(2+)-responsive transcriptional regulator	DNA-binding transcriptional activator ZntR	GO-TERMS, PRODUCT-SYNONYMS, GENE-SYNONYMS, PRODUCT, GENE-NAME
DR788_RS25870	G0-10465	DR788_RS25870	arfA			GO-TERMS, PRODUCT-SYNONYMS, GENE-SYNONYMS, GENE-NAME
DR788_RS25875	EG11180			large-conductance mechanosensitive channel protein MscL	large conductance mechanosensitive channel	GO-TERMS, REACTIONS, PRODUCT-SYNONYMS, GENE-SYNONYMS, PRODUCT
DR788_RS25880	EG11019			Trk system potassium transporter TrkA	NAD-binding component of Trk potassium transporters	GO-TERMS, PRODUCT-SYNONYMS, PRODUCT
DR788_RS25885	EG12163			16S rRNA (cytosine(967)-C(5))-methyltransferase RsmB	16S rRNA m5C967 methyltransferase	GO-TERMS, REACTIONS, PRODUCT-SYNONYMS, GENE-SYNONYMS, PRODUCT
DR788_RS25890	EG11268	DR788_RS25890	fmt	methionyl-tRNA formyltransferase	10-formyltetrahydrofolate:L-methionyl-tRNAfMet N-formyltransferase	GO-TERMS, REACTIONS, PRODUCT-SYNONYMS, GENE-SYNONYMS, PRODUCT, GENE-NAME
DR788_RS25895	EG11440	DR788_RS25895	def			GO-TERMS, REACTIONS, PRODUCT-SYNONYMS, GENE-SYNONYMS, GENE-NAME
DR788_RS25915	G7698			L-threonylcarbamoyladenylate synthase type 1 TsaC	threonylcarbamoyl-AMP synthase	GO-TERMS, REACTIONS, PRODUCT-SYNONYMS, GENE-SYNONYMS, PRODUCT
DR788_RS25920	EG10077	DR788_RS25920	aroE			GO-TERMS, REACTIONS, PRODUCT-SYNONYMS, PRODUCT, GENE-NAME
DR788_RS26010	EG11741	DR788_RS26010	envR	multidrug efflux transporter transcriptional repressor AcrS	DNA-binding transcriptional repressor EnvR	GO-TERMS, PRODUCT-SYNONYMS, GENE-SYNONYMS, PRODUCT, GENE-NAME
DR788_RS26020	EG11498	DR788_RS26020	yhdJ	adenine-specific DNA-methyltransferase	DNA adenine methyltransferase	GO-TERMS, REACTIONS, PRODUCT-SYNONYMS, GENE-SYNONYMS, PRODUCT, GENE-NAME
DR788_RS26025	EG10317	DR788_RS26025	fis	DNA-binding transcriptional regulator Fis	DNA-binding transcriptional dual regulator Fis	GO-TERMS, PRODUCT-SYNONYMS, GENE-SYNONYMS, PRODUCT, GENE-NAME
DR788_RS26030	EG11311			tRNA dihydrouridine synthase DusB	tRNA-dihydrouridine synthase B	GO-TERMS, REACTIONS, PRODUCT-SYNONYMS, GENE-SYNONYMS, PRODUCT
DR788_RS26035	EG11497	DR788_RS26035	prmA	50S ribosomal protein L11 methyltransferase	ribosomal protein L11 methyltransferase	GO-TERMS, REACTIONS, PRODUCT-SYNONYMS, GENE-SYNONYMS, PRODUCT, GENE-NAME
DR788_RS26040	EG10685	DR788_RS26040	panF	sodium/pantothenate symporter	pantothenate:Na+ symporter	GO-TERMS, REACTIONS, PRODUCT-SYNONYMS, PRODUCT, GENE-NAME
DR788_RS26050	EG10276			acetyl-CoA carboxylase biotin carboxylase subunit	biotin carboxylase	GO-TERMS, REACTIONS, PRODUCT-SYNONYMS, GENE-SYNONYMS, PRODUCT
DR788_RS26055	EG10275	DR788_RS26055	accB	acetyl-CoA carboxylase biotin carboxyl carrier protein	biotin carboxyl carrier protein	GO-TERMS, REACTIONS, PRODUCT-SYNONYMS, GENE-SYNONYMS, PRODUCT, GENE-NAME
DR788_RS26060	EG11315	DR788_RS26060	yhdH	oxidoreductase	acrylyl-CoA reductase	GO-TERMS, REACTIONS, PRODUCT-SYNONYMS, GENE-SYNONYMS, PRODUCT, GENE-NAME
DR788_RS26065	EG10018			RNase E specificity factor CsrD	regulator of CsrB and CsrC decay	GO-TERMS, PRODUCT-SYNONYMS, GENE-SYNONYMS, PRODUCT
DR788_RS26075	EG10608	DR788_RS26075	mreB	rod shape-determining protein	dynamic cytoskeletal protein MreB	GO-TERMS, PRODUCT-SYNONYMS, GENE-SYNONYMS, PRODUCT, GENE-NAME
DR788_RS26080	EG10609			rod shape-determining protein MreC	cell shape determining protein MreC	GO-TERMS, PRODUCT-SYNONYMS, PRODUCT
DR788_RS26085	EG10610			rod shape-determining protein MreD	cell shape determining protein MreD	GO-TERMS, PRODUCT-SYNONYMS, PRODUCT
DR788_RS26090	EG11298	DR788_RS26090	yhdE	septum formation inhibitor Maf	nucleoside triphosphate pyrophosphatase YhdE	GO-TERMS, REACTIONS, PRODUCT-SYNONYMS, PRODUCT, GENE-NAME
DR788_RS26095	EG11299	DR788_RS26095	rng	ribonuclease G	RNase G	GO-TERMS, REACTIONS, PRODUCT-SYNONYMS, GENE-SYNONYMS, PRODUCT, GENE-NAME
DR788_RS26105	G7689			metalloprotease TldD	metalloprotease subunit TldD	CPLX-RXNS, GO-TERMS, COMPLEXES, REACTIONS, PRODUCT-SYNONYMS, GENE-SYNONYMS, PRODUCT
DR788_RS26110	G7688			HTH-type transcriptional activator AaeR	LysR-type transcriptional regulator AaeR	GO-TERMS, PRODUCT-SYNONYMS, GENE-SYNONYMS, PRODUCT
DR788_RS26120	G7686			p-hydroxybenzoic acid efflux pump subunit AaeA	aromatic carboxylic acid efflux pump membrane fusion protein	CPLX-RXNS, GO-TERMS, COMPLEXES, REACTIONS, PRODUCT-SYNONYMS, GENE-SYNONYMS, PRODUCT
DR788_RS26125	G7685			p-hydroxybenzoic acid efflux pump subunit AaeB	aromatic carboxylic acid efflux pump subunit AaeB	GO-TERMS, REACTIONS, PRODUCT-SYNONYMS, GENE-SYNONYMS, PRODUCT
DR788_RS26135	G7683	DR788_RS26135	yhcN	peroxide/acid stress response protein YhcN	DUF1471 domain-containing stress-induced protein YhcN	GO-TERMS, PRODUCT-SYNONYMS, PRODUCT, GENE-NAME
DR788_RS26140	EG10070			transcriptional regulator ArgR	DNA-binding transcriptional dual regulator ArgR	GO-TERMS, PRODUCT-SYNONYMS, GENE-SYNONYMS, PRODUCT
DR788_RS26145	EG10576	DR788_RS26145	mdh			GO-TERMS, PRODUCT-SYNONYMS, GENE-NAME
DR788_RS26150	EG11652			serine endoprotease DegS	serine endoprotease	GO-TERMS, REACTIONS, PRODUCT-SYNONYMS, GENE-SYNONYMS, PRODUCT
DR788_RS26155	G7682			serine endoprotease DegQ	periplasmic serine endoprotease	GO-TERMS, REACTIONS, PRODUCT-SYNONYMS, GENE-SYNONYMS, PRODUCT
DR788_RS26165	G7680					GO-TERMS, PRODUCT-SYNONYMS, GENE-SYNONYMS
DR788_RS26185	EG10977	DR788_RS26185	sspA			GO-TERMS, PRODUCT-SYNONYMS, GENE-SYNONYMS, GENE-NAME
DR788_RS26190	EG10978	DR788_RS26190	sspB			GO-TERMS, PRODUCT-SYNONYMS, GENE-NAME
DR788_RS26200	G7678	DR788_RS26200	nanR	transcriptional regulator NanR	DNA-binding transcriptional dual regulator NanR	GO-TERMS, PRODUCT-SYNONYMS, GENE-SYNONYMS, PRODUCT, GENE-NAME
DR788_RS26205	EG10637					GO-TERMS, REACTIONS, PRODUCT-SYNONYMS, GENE-SYNONYMS, PRODUCT
DR788_RS26210	G436	DR788_RS26210	nanT	MFS transporter	N-acetylneuraminate:H+ symporter	GO-TERMS, REACTIONS, PRODUCT-SYNONYMS, PRODUCT, GENE-NAME
DR788_RS26215	G7677	DR788_RS26215	nanE	N-acetylmannosamine-6-phosphate 2-epimerase	putative N-acetylmannosamine-6-phosphate epimerase	GO-TERMS, REACTIONS, PRODUCT-SYNONYMS, GENE-SYNONYMS, PRODUCT, GENE-NAME
DR788_RS26220	G7676	DR788_RS26220	nanK			GO-TERMS, REACTIONS, PRODUCT-SYNONYMS, GENE-SYNONYMS, PRODUCT, GENE-NAME
DR788_RS26235	EG10404	DR788_RS26235	gltD	glutamate synthase subunit beta	glutamate synthase subunit GltD	CPLX-RXNS, GO-TERMS, COMPLEXES, PRODUCT-SYNONYMS, GENE-SYNONYMS, PRODUCT, GENE-NAME
DR788_RS26240	EG10403	DR788_RS26240	gltB	glutamate synthase large subunit	glutamate synthase subunit GltB	GO-TERMS, PRODUCT-SYNONYMS, GENE-SYNONYMS, PRODUCT, GENE-NAME
DR788_RS26250	EG10062			aerobic respiration two-component sensor histidine kinase ArcB	sensor histidine kinase ArcB	GO-TERMS, REACTIONS, PRODUCT-SYNONYMS, PRODUCT
DR788_RS26255	EG11383			isoprenoid biosynthesis protein ElbB	low activity glyoxalase ElbB	GO-TERMS, REACTIONS, PRODUCT-SYNONYMS, GENE-SYNONYMS, PRODUCT
DR788_RS26260	G7668	DR788_RS26260	mtgA	monofunctional biosynthetic peptidoglycan transglycosylase	peptidoglycan glycosyltransferase MtgA	GO-TERMS, REACTIONS, PRODUCT-SYNONYMS, GENE-SYNONYMS, PRODUCT, GENE-NAME
DR788_RS26270	EG12147	DR788_RS26270	npr	PTS phosphocarrier protein NPr	phosphorelay protein NPr	GO-TERMS, PRODUCT-SYNONYMS, GENE-SYNONYMS, PRODUCT, GENE-NAME
DR788_RS26275	EG12146			RNase adapter RapZ	RNase adaptor protein RapZ	GO-TERMS, PRODUCT-SYNONYMS, GENE-SYNONYMS, PRODUCT
DR788_RS26280	EG11682			PTS IIA-like nitrogen regulatory protein PtsN	phosphotransferase system enzyme IIA(Ntr)	GO-TERMS, PRODUCT-SYNONYMS, GENE-SYNONYMS, PRODUCT
DR788_RS26285	EG11681	DR788_RS26285	hpf	ribosome hibernation promoting factor	ribosome hibernation-promoting factor	GO-TERMS, PRODUCT-SYNONYMS, GENE-SYNONYMS, PRODUCT, GENE-NAME
DR788_RS26290	EG10898	DR788_RS26290	rpoN	RNA polymerase factor sigma-54	RNA polymerase, sigma 54 (sigma N) factor	GO-TERMS, COMPLEXES, PRODUCT-SYNONYMS, GENE-SYNONYMS, PRODUCT, GENE-NAME
DR788_RS26295	EG11680	DR788_RS26295	lptB	lipopolysaccharide ABC transporter ATP-binding protein	lipopolysaccharide transport system ATP binding protein LptB	GO-TERMS, COMPLEXES, PRODUCT-SYNONYMS, GENE-SYNONYMS, PRODUCT, GENE-NAME
DR788_RS26300	G7665			lipopolysaccharide ABC transporter substrate-binding protein LptA	lipopolysaccharide transport system protein LptA	GO-TERMS, PRODUCT-SYNONYMS, GENE-SYNONYMS, PRODUCT
DR788_RS26305	G7664			LPS export ABC transporter periplasmic protein LptC	lipopolysaccharide transport system protein LptC	GO-TERMS, PRODUCT-SYNONYMS, GENE-SYNONYMS, PRODUCT
DR788_RS26315	G7662			arabinose-5-phosphate isomerase KdsD	D-arabinose 5-phosphate isomerase KdsD	GO-TERMS, REACTIONS, PRODUCT-SYNONYMS, GENE-SYNONYMS, PRODUCT
DR788_RS26325	EG12801			phospholipid ABC transporter ATP-binding protein MlaF	intermembrane phospholipid transport system, ATP binding subunit MlaF	GO-TERMS, REACTIONS, PRODUCT-SYNONYMS, GENE-SYNONYMS, PRODUCT
DR788_RS26330	EG12800			lipid asymmetry maintenance ABC transporter permease subunit MlaE	intermembrane phospholipid transport system, integral membrane subunit MlaE	GO-TERMS, COMPLEXES, PRODUCT-SYNONYMS, GENE-SYNONYMS, PRODUCT
DR788_RS26335	EG12799			outer membrane lipid asymmetry maintenance protein MlaD	intermembrane phospholipid transport system, substrate binding protein MlaD	GO-TERMS, PRODUCT-SYNONYMS, GENE-SYNONYMS, PRODUCT
DR788_RS26340	G7659			phospholipid-binding protein MlaC	intermembrane phospholipid transport system - periplasmic binding protein	GO-TERMS, PRODUCT-SYNONYMS, GENE-SYNONYMS, PRODUCT
DR788_RS26345	G7658			lipid asymmetry maintenance protein MlaB	intermembrane phospholipid transport system protein MlaB	GO-TERMS, PRODUCT-SYNONYMS, GENE-SYNONYMS, PRODUCT
DR788_RS26355	EG11358					GO-TERMS, REACTIONS, PRODUCT-SYNONYMS, GENE-SYNONYMS, PRODUCT
DR788_RS26365	EG10017	DR788_RS26365	ispB	octaprenyl diphosphate synthase	all-trans-octaprenyl-diphosphate synthase	GO-TERMS, REACTIONS, PRODUCT-SYNONYMS, GENE-SYNONYMS, PRODUCT, GENE-NAME
DR788_RS26385	G7656	DR788_RS26385	obgE			GO-TERMS, REACTIONS, PRODUCT-SYNONYMS, GENE-SYNONYMS, GENE-NAME
DR788_RS26390	EG10202	DR788_RS26390	dacB	serine-type D-Ala-D-Ala carboxypeptidase	peptidoglycan DD-endopeptidase DacB	GO-TERMS, REACTIONS, PRODUCT-SYNONYMS, PRODUCT, GENE-NAME
DR788_RS26395	EG10415					GO-TERMS, PRODUCT-SYNONYMS
DR788_RS26400	EG12794			ribosome assembly RNA-binding protein YhbY	ribosome assembly factor YhbY	GO-TERMS, PRODUCT-SYNONYMS, PRODUCT
DR788_RS26405	EG11507			23S rRNA (uridine(2552)-2'-O)-methyltransferase RlmE	23S rRNA 2'-O-ribose U2552 methyltransferase	GO-TERMS, REACTIONS, PRODUCT-SYNONYMS, GENE-SYNONYMS, PRODUCT
DR788_RS26410	EG11506					CPLX-RXNS, GO-TERMS, COMPLEXES, PRODUCT-SYNONYMS, GENE-SYNONYMS
DR788_RS26415	EG50011	DR788_RS26415	folP			GO-TERMS, PRODUCT-SYNONYMS, GENE-SYNONYMS, GENE-NAME
DR788_RS26420	EG11553	DR788_RS26420	glmM			GO-TERMS, REACTIONS, PRODUCT-SYNONYMS, GENE-SYNONYMS, GENE-NAME
DR788_RS26425	EG12095			preprotein translocase subunit SecG	Sec translocon subunit SecG	CPLX-RXNS, GO-TERMS, COMPLEXES, PRODUCT-SYNONYMS, GENE-SYNONYMS, PRODUCT
DR788_RS26450	EG11179					GO-TERMS, PRODUCT-SYNONYMS, GENE-SYNONYMS
DR788_RS26455	EG10665					GO-TERMS, PRODUCT-SYNONYMS
DR788_RS26460	EG10505	DR788_RS26460	infB			GO-TERMS, PRODUCT-SYNONYMS, GENE-SYNONYMS, GENE-NAME
DR788_RS26465	EG11178			30S ribosome-binding factor RbfA	30S ribosome binding factor	GO-TERMS, PRODUCT-SYNONYMS, GENE-SYNONYMS, PRODUCT
DR788_RS26470	EG11177			tRNA pseudouridine(55) synthase TruB	tRNA pseudouridine55 synthase	GO-TERMS, REACTIONS, PRODUCT-SYNONYMS, GENE-SYNONYMS, PRODUCT
DR788_RS26480	EG10743			polyribonucleotide nucleotidyltransferase	polynucleotide phosphorylase	GO-TERMS, COMPLEXES, REACTIONS, PRODUCT-SYNONYMS, GENE-SYNONYMS, PRODUCT
DR788_RS26485	EG12371					GO-TERMS, PRODUCT-SYNONYMS, GENE-SYNONYMS
DR788_RS26495	EG10215	DR788_RS26495	deaD	DEAD/DEAH family ATP-dependent RNA helicase	ATP-dependent RNA helicase DeaD	GO-TERMS, PRODUCT-SYNONYMS, GENE-SYNONYMS, PRODUCT, GENE-NAME
DR788_RS26500	EG10617	DR788_RS26500	mtr	tryptophan permease	tryptophan:H+ symporter Mtr	GO-TERMS, REACTIONS, PRODUCT-SYNONYMS, PRODUCT, GENE-NAME
DR788_RS26510	G7653	DR788_RS26510	ubiV	U32 family peptidase	ubiquinone biosynthesis protein UbiV	GO-TERMS, COMPLEXES, PRODUCT-SYNONYMS, GENE-SYNONYMS, PRODUCT, GENE-NAME
DR788_RS26515	G7652	DR788_RS26515	ubiU	U32 family peptidase	ubiquinone biosynthesis protein UbiU	GO-TERMS, PRODUCT-SYNONYMS, GENE-SYNONYMS, PRODUCT, GENE-NAME
DR788_RS26520	G7651	DR788_RS26520	ubiT	SCP2 domain-containing protein	anaerobic ubiquinone biosynthesis accessory factor UbiT	GO-TERMS, PRODUCT-SYNONYMS, GENE-SYNONYMS, PRODUCT, GENE-NAME
DR788_RS26530	G7649	DR788_RS26530	yhbQ	DNA damage response exodeoxyribonuclease YhbQ	DNA damage response nuclease YhbQ	GO-TERMS, REACTIONS, PRODUCT-SYNONYMS, PRODUCT, GENE-NAME
DR788_RS26540	G7647	DR788_RS26540	yhbO	type 1 glutamine amidotransferase	protein/nucleic acid deglycase 2	GO-TERMS, REACTIONS, PRODUCT-SYNONYMS, PRODUCT, GENE-NAME
DR788_RS26560	EG12780			DnaA initiator-associating protein DiaA	DnaA initiator-associating factor for replication initiation	GO-TERMS, PRODUCT-SYNONYMS, GENE-SYNONYMS, PRODUCT
DR788_RS26570	G7642	DR788_RS26570	lpoA	penicillin-binding protein activator	outer membrane lipoprotein - activator of MrcA activity	GO-TERMS, PRODUCT-SYNONYMS, GENE-SYNONYMS, PRODUCT, GENE-NAME
DR788_RS26575	G7641			16S rRNA (cytidine(1402)-2'-O)-methyltransferase	16S rRNA 2'-O-ribose C1402 methyltransferase	GO-TERMS, REACTIONS, PRODUCT-SYNONYMS, GENE-SYNONYMS, PRODUCT
DR788_RS26600	G7638	DR788_RS26600	yraI	molecular chaperone	putative fimbrial chaperone YraI	PRODUCT-SYNONYMS, PRODUCT, GENE-NAME
DR788_RS26605	G7637	DR788_RS26605	yraH	type 1 fimbrial protein	putative fimbrial protein YraH	GO-TERMS, PRODUCT-SYNONYMS, PRODUCT, GENE-NAME
DR788_RS26615	G7635	DR788_RS26615	agaD	PTS N-acetylgalactosamine transporter subunit IID	galactosamine-specific PTS enzyme IID component	CPLX-RXNS, GO-TERMS, COMPLEXES, PRODUCT-SYNONYMS, GENE-SYNONYMS, PRODUCT, GENE-NAME
DR788_RS26625	EG12769	DR788_RS26625	agaB	PTS N-acetylgalactosamine transporter subunit IIB	galactosamine-specific PTS enzyme IIB component	PRODUCT-SYNONYMS, GENE-SYNONYMS, PRODUCT, GENE-NAME
DR788_RS26630	EG12768			tagatose-bisphosphate aldolase subunit KbaY	tagatose-1,6-bisphosphate aldolase 1 subunit KbaY	CPLX-RXNS, GO-TERMS, COMPLEXES, PRODUCT-SYNONYMS, GENE-SYNONYMS, PRODUCT
DR788_RS26655	EG12770	DR788_RS26655	agaC	PTS mannose/fructose/sorbose/N-acetylgalactosamine transporter subunit IIC	galactosamine-specific PTS enzyme IIC component	GO-TERMS, REACTIONS, PRODUCT-SYNONYMS, GENE-SYNONYMS, PRODUCT, GENE-NAME
DR788_RS26665	G7631			tagatose-bisphosphate aldolase subunit KbaZ	tagatose-1,6-bisphosphate aldolase 1 subunit KbaZ	PRODUCT-SYNONYMS, GENE-SYNONYMS, PRODUCT
DR788_RS26670	G7630	DR788_RS26670	agaR	DeoR family transcriptional regulator	DNA-binding transcriptional repressor AgaR	GO-TERMS, PRODUCT-SYNONYMS, GENE-SYNONYMS, PRODUCT, GENE-NAME
DR788_RS26675	G7629	DR788_RS26675	yhaV	type II toxin-antitoxin system YhaV family toxin	ribosome-dependent mRNA interferase toxin YhaV	GO-TERMS, COMPLEXES, REACTIONS, PRODUCT-SYNONYMS, PRODUCT, GENE-NAME
DR788_RS26680	EG10955	DR788_RS26680	prlF	type II toxin-antitoxin system PrlF family antitoxin	antitoxin PrlF	GO-TERMS, PRODUCT-SYNONYMS, GENE-SYNONYMS, PRODUCT, GENE-NAME
DR788_RS26685	EG12522					GO-TERMS, PRODUCT-SYNONYMS, GENE-SYNONYMS, PRODUCT
DR788_RS26690	EG12760	DR788_RS26690	garP	MFS transporter	galactarate/D-glucarate transporter GarP	GO-TERMS, REACTIONS, PRODUCT-SYNONYMS, GENE-SYNONYMS, PRODUCT, GENE-NAME
DR788_RS26695	EG10016	DR788_RS26695	garL	2-dehydro-3-deoxyglucarate aldolase	alpha-dehydro-beta-deoxy-D-glucarate aldolase	GO-TERMS, REACTIONS, PRODUCT-SYNONYMS, GENE-SYNONYMS, PRODUCT, GENE-NAME
DR788_RS26700	EG11176	DR788_RS26700	garR	2-hydroxy-3-oxopropionate reductase	tartronate semialdehyde reductase	GO-TERMS, REACTIONS, PRODUCT-SYNONYMS, GENE-SYNONYMS, PRODUCT, GENE-NAME
DR788_RS26705	EG11175			glycerate 2-kinase	glycerate 2-kinase 1	GO-TERMS, PRODUCT-SYNONYMS, GENE-SYNONYMS, PRODUCT
DR788_RS26730	EG10989			transcriptional regulator TdcA	DNA-binding transcriptional activator TdcA	GO-TERMS, PRODUCT-SYNONYMS, PRODUCT
DR788_RS26735	EG10990			bifunctional threonine ammonia-lyase/L-serine ammonia-lyase TdcB	catabolic threonine dehydratase	GO-TERMS, REACTIONS, PRODUCT-SYNONYMS, GENE-SYNONYMS, PRODUCT
DR788_RS26740	EG10991			threonine/serine transporter TdcC	threonine/serine:H+ symporter	GO-TERMS, REACTIONS, PRODUCT-SYNONYMS, PRODUCT
DR788_RS26745	EG11172	DR788_RS26745	tdcD			GO-TERMS, REACTIONS, PRODUCT-SYNONYMS, GENE-SYNONYMS, GENE-NAME
DR788_RS26750	G7627	DR788_RS26750	tdcE	2-ketobutyrate formate-lyase/pyruvate formate-lyase	2-ketobutyrate formate-lyase/pyruvate formate-lyase 4	GO-TERMS, REACTIONS, PRODUCT-SYNONYMS, GENE-SYNONYMS, PRODUCT, GENE-NAME
DR788_RS26760	G7624	DR788_RS26760	tdcG	L-serine ammonia-lyase	L-serine deaminase III	GO-TERMS, REACTIONS, PRODUCT-SYNONYMS, GENE-SYNONYMS, PRODUCT, GENE-NAME
DR788_RS26770	G7622	DR788_RS26770	cyuA	serine dehydratase subunit alpha family protein	putative L-cysteine desulfidase CyuA	GO-TERMS, REACTIONS, PRODUCT-SYNONYMS, GENE-SYNONYMS, PRODUCT, GENE-NAME
DR788_RS26785	G7619	DR788_RS26785	yhaJ	LysR family transcriptional regulator	DNA-binding transcriptional activator YhaJ	GO-TERMS, PRODUCT-SYNONYMS, PRODUCT, GENE-NAME
DR788_RS26800	G7616	DR788_RS26800	yqjG	glutathione S-transferase family protein	glutathionyl-hydroquinone reductase YqjG	GO-TERMS, REACTIONS, PRODUCT-SYNONYMS, PRODUCT, GENE-NAME
DR788_RS26820	G7612	DR788_RS26820	yqjD	DUF883 domain-containing protein	ribosome- and membrane-associated DUF883 domain-containing protein YqjD	GO-TERMS, PRODUCT-SYNONYMS, PRODUCT, GENE-NAME
DR788_RS26830	G7610			EnvZ/OmpR regulon moderator MzrA	modulator protein MzrA	GO-TERMS, PRODUCT-SYNONYMS, GENE-SYNONYMS, PRODUCT
DR788_RS26835	G7609	DR788_RS26835	yqjA	DedA family protein	DedA family protein YqjA	GO-TERMS, PRODUCT-SYNONYMS, GENE-SYNONYMS, PRODUCT, GENE-NAME
DR788_RS26840	EG12739			transcriptional regulator ExuR	DNA-binding transcriptional repressor ExuR	GO-TERMS, PRODUCT-SYNONYMS, PRODUCT
DR788_RS26845	EG12738	DR788_RS26845	exuT			GO-TERMS, REACTIONS, PRODUCT-SYNONYMS, GENE-NAME
DR788_RS26850	G81	DR788_RS26850	uxaC	glucuronate isomerase	D-glucoronate/D-galacturonate isomerase	GO-TERMS, REACTIONS, PRODUCT-SYNONYMS, GENE-SYNONYMS, PRODUCT, GENE-NAME
DR788_RS26855	EG12734	DR788_RS26855	uxaA	altronate dehydratase	D-altronate dehydratase	GO-TERMS, REACTIONS, PRODUCT-SYNONYMS, GENE-SYNONYMS, PRODUCT, GENE-NAME
DR788_RS26860	G7608	DR788_RS26860	ygjV	YgjV family protein	inner membrane protein	GO-TERMS, PRODUCT-SYNONYMS, PRODUCT, GENE-NAME
DR788_RS26865	EG12732			serine/threonine transporter SstT	serine/threonine:Na+ symporter	GO-TERMS, REACTIONS, PRODUCT-SYNONYMS, GENE-SYNONYMS, PRODUCT
DR788_RS26890	G7603			23S rRNA (guanine(1835)-N(2))-methyltransferase RlmG	23S rRNA m2G1835 methyltransferase	GO-TERMS, REACTIONS, PRODUCT-SYNONYMS, GENE-SYNONYMS, PRODUCT
DR788_RS26895	G7602	DR788_RS26895	higB	mRNA interferase HigB	ribosome-dependent mRNA interferase toxin HigB	GO-TERMS, COMPLEXES, REACTIONS, PRODUCT-SYNONYMS, GENE-SYNONYMS, PRODUCT, GENE-NAME
DR788_RS26900	G7601	DR788_RS26900	higA	type II toxin-antitoxin system antitoxin HigA	antitoxin/DNA-binding transcriptional repressor HigA	GO-TERMS, PRODUCT-SYNONYMS, GENE-SYNONYMS, PRODUCT, GENE-NAME
DR788_RS26905	G36	DR788_RS26905	fadH	NADPH-dependent 2,4-dienoyl-CoA reductase	2,4-dienoyl-CoA reductase	GO-TERMS, REACTIONS, PRODUCT-SYNONYMS, GENE-SYNONYMS, PRODUCT, GENE-NAME
DR788_RS26910	G7599	DR788_RS26910	ygjK	alpha-glucosidase	glycoside hydrolase	GO-TERMS, REACTIONS, PRODUCT-SYNONYMS, PRODUCT, GENE-NAME
DR788_RS26925	EG10253	DR788_RS26925	ebgC	beta-galactosidase subunit beta	DUF386 domain-containing evolved beta-D-galactosidase subunit beta	COMPLEXES, PRODUCT-SYNONYMS, PRODUCT, GENE-NAME
DR788_RS26930	EG10252	DR788_RS26930	ebgA	beta-galactosidase subunit alpha	evolved beta-D-galactosidase subunit alpha	GO-TERMS, PRODUCT-SYNONYMS, PRODUCT, GENE-NAME
DR788_RS26935	EG10254			transcriptional regulator EbgR	DNA-binding transcriptional repressor EbgR	GO-TERMS, PRODUCT-SYNONYMS, PRODUCT
DR788_RS26945	G7596	ygjG	patA			GO-TERMS, REACTIONS, PRODUCT-SYNONYMS, GENE-SYNONYMS, GENE-NAME
DR788_RS26950	G7595	DR788_RS26950	aer	PAS domain S-box protein	aerotaxis sensor receptor, flavoprotein	GO-TERMS, PRODUCT-SYNONYMS, GENE-SYNONYMS, PRODUCT, GENE-NAME
DR788_RS26960	G7593	DR788_RS26960	nfeF	siderophore-interacting protein	NADPH-dependent ferric-chelate reductase	GO-TERMS, REACTIONS, PRODUCT-SYNONYMS, GENE-SYNONYMS, PRODUCT, GENE-NAME
DR788_RS26970	EG12717	DR788_RS26970	mug	G/U mismatch-specific DNA glycosylase	stationary phase mismatch/uracil DNA glycosylase	GO-TERMS, REACTIONS, PRODUCT-SYNONYMS, GENE-SYNONYMS, PRODUCT, GENE-NAME
DR788_RS26975	EG10896			RNA polymerase sigma factor RpoD	RNA polymerase, sigma 70 (sigma D) factor	GO-TERMS, COMPLEXES, PRODUCT-SYNONYMS, GENE-SYNONYMS, PRODUCT
DR788_RS26980	EG10239	DR788_RS26980	dnaG			GO-TERMS, PRODUCT-SYNONYMS, GENE-SYNONYMS, GENE-NAME
DR788_RS26990	EG11171			tRNA (adenosine(37)-N6)-threonylcarbamoyltransferase complex transferase subunit TsaD	N6-L-threonylcarbamoyladenine synthase, TsaD subunit	CPLX-RXNS, GO-TERMS, COMPLEXES, REACTIONS, PRODUCT-SYNONYMS, GENE-SYNONYMS, PRODUCT
DR788_RS26995	EG12393	DR788_RS26995	ttdT	L-tartrate/succinate antiporter	L-tartrate:succinate antiporter	GO-TERMS, REACTIONS, PRODUCT-SYNONYMS, GENE-SYNONYMS, PRODUCT, GENE-NAME
DR788_RS27000	EG11169	DR788_RS27000	ttdB			GO-TERMS, COMPLEXES, PRODUCT-SYNONYMS, GENE-SYNONYMS, PRODUCT, GENE-NAME
DR788_RS27005	EG11168	DR788_RS27005	ttdA			GO-TERMS, PRODUCT-SYNONYMS, GENE-SYNONYMS, PRODUCT, GENE-NAME
DR788_RS27010	EG12694	DR788_RS27010	ttdR	LysR family transcriptional regulator	DNA-binding transcriptional activator Dan	GO-TERMS, PRODUCT-SYNONYMS, GENE-SYNONYMS, PRODUCT, GENE-NAME
DR788_RS27020	EG11673	DR788_RS27020	folB	bifunctional dihydroneopterin aldolase/7,8-dihydroneopterin epimerase	dihydroneopterin aldolase	GO-TERMS, REACTIONS, PRODUCT-SYNONYMS, GENE-SYNONYMS, PRODUCT, GENE-NAME
DR788_RS27025	EG11665	DR788_RS27025	bacA	undecaprenyl-diphosphate phosphatase	undecaprenyl pyrophosphate phosphatase	GO-TERMS, REACTIONS, PRODUCT-SYNONYMS, GENE-SYNONYMS, PRODUCT, GENE-NAME
DR788_RS27030	EG10136	DR788_RS27030	cca	fused tRNA nucleotidyltransferase/2',3'-cyclic phosphodiesterase/2' nucleotidase/phosphatase Cca	fused CCA tRNA nucleotidyltransferase/phosphohydrolase	GO-TERMS, REACTIONS, PRODUCT-SYNONYMS, PRODUCT, GENE-NAME
DR788_RS27040	EG11603	DR788_RS27040	ygiF			GO-TERMS, PRODUCT-SYNONYMS, GENE-NAME
DR788_RS27045	EG11602	DR788_RS27045	glnE	bifunctional [glutamate--ammonia ligase]-adenylyl-L-tyrosine phosphorylase/[glutamate--ammonia-ligase] adenylyltransferase	fused glutamine synthetase deadenylase/glutamine synthetase adenylyltransferase	GO-TERMS, REACTIONS, PRODUCT-SYNONYMS, PRODUCT, GENE-NAME
DR788_RS27050	G7590			bifunctional D-glycero-beta-D-manno-heptose-7-phosphate kinase/D-glycero-beta-D-manno-heptose 1-phosphate adenylyltransferase HldE	fused heptose 7-phosphate kinase/heptose 1-phosphate adenyltransferase	GO-TERMS, REACTIONS, PRODUCT-SYNONYMS, GENE-SYNONYMS, PRODUCT
DR788_RS27055	G0-10629	DR788_RS27055	ibsE	type I toxin-antitoxin system Ibs family toxin	toxic peptide IbsE	GO-TERMS, PRODUCT-SYNONYMS, PRODUCT, GENE-NAME
DR788_RS27075	EG11381			cell surface composition regulator GlgS	surface composition regulator	GO-TERMS, PRODUCT-SYNONYMS, GENE-SYNONYMS, PRODUCT
DR788_RS27080	G7582	DR788_RS27080	ubiK	accessory factor UbiK family protein	ubiquinone biosynthesis accessory factor UbiK	GO-TERMS, COMPLEXES, PRODUCT-SYNONYMS, GENE-SYNONYMS, PRODUCT, GENE-NAME
DR788_RS27085	EG10465					GO-TERMS, PRODUCT-SYNONYMS, GENE-SYNONYMS
DR788_RS27090	EG11167			zinc transporter ZupT	heavy metal divalent cation transporter ZupT	GO-TERMS, REACTIONS, PRODUCT-SYNONYMS, GENE-SYNONYMS, PRODUCT
DR788_RS27095	EG11166					GO-TERMS, PRODUCT-SYNONYMS
DR788_RS27105	EG11164	DR788_RS27105	ygiB	DUF1190 family protein	DUF1190 domain-containing protein YgiB	GO-TERMS, PRODUCT-SYNONYMS, PRODUCT, GENE-NAME
DR788_RS27115	EG12633	DR788_RS27115	nudF	ADP-ribose pyrophosphatase	ADP-sugar pyrophosphatase	GO-TERMS, REACTIONS, PRODUCT-SYNONYMS, GENE-SYNONYMS, PRODUCT, GENE-NAME
DR788_RS27125	G7579	DR788_RS27125	cpdA	3',5'-cyclic-AMP phosphodiesterase	cAMP phosphodiesterase	GO-TERMS, REACTIONS, PRODUCT-SYNONYMS, GENE-SYNONYMS, PRODUCT, GENE-NAME
DR788_RS27130	G7578					GO-TERMS, PRODUCT-SYNONYMS, GENE-SYNONYMS
DR788_RS27135	EG10687					GO-TERMS, COMPLEXES, REACTIONS, PRODUCT-SYNONYMS, GENE-SYNONYMS
DR788_RS27175	EG12656	DR788_RS27175	mdaB	flavodoxin family protein	NADPH:quinone oxidoreductase MdaB	GO-TERMS, REACTIONS, PRODUCT-SYNONYMS, GENE-SYNONYMS, PRODUCT, GENE-NAME
DR788_RS27185	G7575			two-component system response regulator QseB	DNA-binding transcriptional activator QseB	GO-TERMS, PRODUCT-SYNONYMS, GENE-SYNONYMS, PRODUCT
DR788_RS27190	G7574	DR788_RS27190	ygiW	YgiW/YdeI family stress tolerance OB fold protein	BOF family protein YgiW	GO-TERMS, PRODUCT-SYNONYMS, GENE-SYNONYMS, PRODUCT, GENE-NAME
DR788_RS27195	G7573	DR788_RS27195	ygiV	transcriptional regulator	DNA-binding transcriptional repressor YgiV	GO-TERMS, PRODUCT-SYNONYMS, PRODUCT, GENE-NAME
DR788_RS27200	G7570	DR788_RS27200	ygiS	ABC transporter substrate-binding protein	putative deoxycholate binding periplasmic protein	GO-TERMS, PRODUCT-SYNONYMS, PRODUCT, GENE-NAME
DR788_RS27205	EG10686	DR788_RS27205	parC	DNA topoisomerase 4 subunit A	DNA topoisomerase IV subunit A	GO-TERMS, REACTIONS, PRODUCT-SYNONYMS, PRODUCT, GENE-NAME
DR788_RS27210	EG11377	DR788_RS27210	plsC			GO-TERMS, REACTIONS, PRODUCT-SYNONYMS, GENE-SYNONYMS, PRODUCT, GENE-NAME
DR788_RS27215	EG11376			cell division protein FtsP	cell division protein required during stress conditions	GO-TERMS, PRODUCT-SYNONYMS, GENE-SYNONYMS, PRODUCT
DR788_RS27235	G7565			2,5-didehydrogluconate reductase DkgA	methylglyoxal reductase DkgA	GO-TERMS, REACTIONS, PRODUCT-SYNONYMS, GENE-SYNONYMS, PRODUCT
DR788_RS27240	G7564	DR788_RS27240	yqhD	alcohol dehydrogenase	NADPH-dependent aldehyde reductase YqhD	GO-TERMS, REACTIONS, PRODUCT-SYNONYMS, PRODUCT, GENE-NAME
DR788_RS27245	G7563	DR788_RS27245	yqhC	AraC family transcriptional regulator	DNA-binding transcriptional activator YqhC	GO-TERMS, PRODUCT-SYNONYMS, PRODUCT, GENE-NAME
DR788_RS27250	EG11824	DR788_RS27250	yghB	DedA family protein	DedA family protein YghB	GO-TERMS, PRODUCT-SYNONYMS, PRODUCT, GENE-NAME
DR788_RS27255	EG10583	DR788_RS27255	metC	cystathionine beta-lyase	cystathionine beta-lyase / L-cysteine desulfhydrase / alanine racemase	GO-TERMS, REACTIONS, PRODUCT-SYNONYMS, PRODUCT, GENE-NAME
DR788_RS27270	EG11292	DR788_RS27270	yghA	SDR family oxidoreductase	NADP+-dependent aldehyde reductase	GO-TERMS, REACTIONS, PRODUCT-SYNONYMS, PRODUCT, GENE-NAME
DR788_RS27280	G7558	DR788_RS27280	gpr	aldo/keto reductase	L-glyceraldehyde 3-phosphate reductase	GO-TERMS, REACTIONS, PRODUCT-SYNONYMS, GENE-SYNONYMS, PRODUCT, GENE-NAME
DR788_RS27295	G7554	DR788_RS27295	hybO			CPLX-RXNS, GO-TERMS, COMPLEXES, REACTIONS, PRODUCT-SYNONYMS, GENE-SYNONYMS, GENE-NAME
DR788_RS27300	EG11799			hydrogenase 2 operon protein HybA	hydrogenase 2 iron-sulfur protein	GO-TERMS, REACTIONS, PRODUCT-SYNONYMS, GENE-SYNONYMS, PRODUCT
DR788_RS27305	EG11800	DR788_RS27305	hybB	Ni/Fe-hydrogenase cytochrome b subunit	hydrogenase 2 membrane subunit	GO-TERMS, PRODUCT-SYNONYMS, PRODUCT, GENE-NAME
DR788_RS27310	EG11801	DR788_RS27310	hybC			GO-TERMS, REACTIONS, PRODUCT-SYNONYMS, GENE-NAME
DR788_RS27315	EG11802	DR788_RS27315	hybD	HyaD/HybD family hydrogenase maturation endopeptidase	hydrogenase 2 maturation protease	GO-TERMS, REACTIONS, PRODUCT-SYNONYMS, PRODUCT, GENE-NAME
DR788_RS27320	EG11803	DR788_RS27320	hybE	hydrogenase-2 assembly chaperone	hydrogenase 2-specific chaperone	GO-TERMS, PRODUCT-SYNONYMS, PRODUCT, GENE-NAME
DR788_RS27325	EG11804	hypA	hybF	hydrogenase maturation nickel metallochaperone HypA	hydrogenase maturation protein HybF	GO-TERMS, PRODUCT-SYNONYMS, PRODUCT, GENE-NAME
DR788_RS27330	EG11805					GO-TERMS, PRODUCT-SYNONYMS
DR788_RS27335	G7553	DR788_RS27335	yghU	glutathione-dependent disulfide-bond oxidoreductase	disulfide reductase / organic hydroperoxide reductase	GO-TERMS, REACTIONS, PRODUCT-SYNONYMS, PRODUCT, GENE-NAME
DR788_RS27340	EG12882	DR788_RS27340	gss	bifunctional glutathionylspermidine amidase/synthase	fused glutathionylspermidine amidase / glutathionylspermidine synthetase	GO-TERMS, REACTIONS, PRODUCT-SYNONYMS, GENE-SYNONYMS, PRODUCT, GENE-NAME
DR788_RS27505	EG10961	DR788_RS27505	speC	ornithine decarboxylase	constitutive ornithine decarboxylase	GO-TERMS, PRODUCT-SYNONYMS, PRODUCT, GENE-NAME
DR788_RS27510	EG10664	DR788_RS27510	nupG	nucleoside permease	nucleoside:H+ symporter NupG	GO-TERMS, REACTIONS, PRODUCT-SYNONYMS, PRODUCT, GENE-NAME
DR788_RS27515	G7533			membrane-bound lytic murein transglycosylase MltC	membrane-bound lytic murein transglycosylase C	GO-TERMS, REACTIONS, PRODUCT-SYNONYMS, GENE-SYNONYMS, PRODUCT
DR788_RS27520	G7532	DR788_RS27520	yggX	oxidative damage protection protein	putative Fe2+-trafficking protein	GO-TERMS, PRODUCT-SYNONYMS, PRODUCT, GENE-NAME
DR788_RS27525	EG10627	DR788_RS27525	mutY	A/G-specific adenine glycosylase	adenine DNA glycosylase	REACTIONS, PRODUCT-SYNONYMS, GENE-SYNONYMS, PRODUCT, GENE-NAME
DR788_RS27530	EG11779			tRNA (guanosine(46)-N7)-methyltransferase TrmB	tRNA m7G46 methyltransferase	GO-TERMS, REACTIONS, PRODUCT-SYNONYMS, GENE-SYNONYMS, PRODUCT
DR788_RS27540	EG12705	DR788_RS27540	yggN	DUF2884 family protein	DUF2884 domain-containing protein YggN	GO-TERMS, PRODUCT-SYNONYMS, GENE-SYNONYMS, PRODUCT, GENE-NAME
DR788_RS27545	EG10046	DR788_RS27545	ansB			GO-TERMS, REACTIONS, PRODUCT-SYNONYMS, GENE-NAME
DR788_RS27685	G7539	DR788_RS27685	pppA			GO-TERMS, REACTIONS, PRODUCT-SYNONYMS, GENE-SYNONYMS, GENE-NAME
DR788_RS27790	EG11914	cptA	eptC	phosphoethanolamine transferase CptA	phosphoethanolamine transferase EptC	GO-TERMS, REACTIONS, PRODUCT-SYNONYMS, GENE-SYNONYMS, PRODUCT, GENE-NAME
DR788_RS27840	EG10511	DR788_RS27840	katG	catalase/peroxidase KatP	catalase/hydroperoxidase HPI	GO-TERMS, REACTIONS, PRODUCT-SYNONYMS, PRODUCT, GENE-NAME


4. Not-propagated genes
-----------------------
The following genes in GCF_004010595/Escherichia coli 2009C-3378 (GCF_004010595.1) were not synchronized with any ortholog in ECOLI/Escherichia coli K-12 substr. MG1655:

A Gene	A Name	B Ortholog	B Name	Reason(s)
DR788_RS00005	hemW	G7531	hemW	The product of source ortholog lacks experimental evidence.
DR788_RS00015		G7529	yggU	The product of source ortholog lacks experimental evidence.
DR788_RS00025		G7527	yggS	The product of source ortholog lacks experimental evidence.
DR788_RS00030		G7526	yggR	The product of source ortholog lacks experimental evidence.
DR788_RS00040		G7524	yqgE	The product of source ortholog lacks experimental evidence.
DR788_RS00060		EG12122	yggI	The product of source ortholog lacks experimental evidence.
DR788_RS00075		G7523	yqgD	The product of source ortholog lacks experimental evidence.
DR788_RS00080		G7522	yqgC	The product of source ortholog lacks experimental evidence.
DR788_RS00095				No ortholog exists for this gene in ECOLI.
DR788_RS00125		G7520	yggP	The product of source ortholog lacks experimental evidence.
DR788_RS00140		EG11161	yggC	The product of source ortholog lacks experimental evidence.
DR788_RS00145				No ortholog exists for this gene in ECOLI.
DR788_RS00150				No ortholog exists for this gene in ECOLI.
DR788_RS00155				No ortholog exists for this gene in ECOLI.
DR788_RS00160				No ortholog exists for this gene in ECOLI.
DR788_RS00165				No ortholog exists for this gene in ECOLI.
DR788_RS00195		EG11244	yggE	The product of source ortholog lacks experimental evidence.
DR788_RS00200		G7518	ygfI	The difference in length between this gene and its ortholog, 192 vs 298, exceeds 10.0%.
				The product of source ortholog lacks experimental evidence.
DR788_RS00205				No ortholog exists for this gene in ECOLI.
DR788_RS00245				No ortholog exists for this gene in ECOLI.
DR788_RS00250				No ortholog exists for this gene in ECOLI.
DR788_RS00270		EG11323	ygfB	The product of source ortholog lacks experimental evidence.
DR788_RS00290		G0-16748	yqfI	The P-value, 2.39e-3, for the similarity between this gene and its ortholog exceeds the threshold 1.00e-10.
				The product of source ortholog lacks experimental evidence.
DR788_RS00320		G7512	yqfA	The product of source ortholog lacks experimental evidence.
DR788_RS00340	fldB	EG12697	fldB	The product of source ortholog lacks experimental evidence.
DR788_RS00375		G0-16747	yqfH	The P-value, 7.60e-4, for the similarity between this gene and its ortholog exceeds the threshold 1.00e-10.
				The product of source ortholog lacks experimental evidence.
DR788_RS00380		G0-10656	yqfG	The product of source ortholog lacks experimental evidence.
DR788_RS00390		G7506	ygfT	The product of source ortholog lacks experimental evidence.
DR788_RS00415		G7500	xdhD	The product of source ortholog lacks experimental evidence.
DR788_RS00420		G7499	ygfM	The product of source ortholog lacks experimental evidence.
DR788_RS00425	ssnA	G7498	ssnA	The product of source ortholog lacks experimental evidence.
DR788_RS00430	ygfK	G7497	ygfK	The product of source ortholog lacks experimental evidence.
DR788_RS00440	yqeC	G7495	yqeC	The product of source ortholog lacks experimental evidence.
DR788_RS00445		G7494	yqeB	The product of source ortholog lacks experimental evidence.
DR788_RS00450	arcC	G7493	yqeA	The product of source ortholog lacks experimental evidence.
DR788_RS00460		G7491	ygeY	The product of source ortholog lacks experimental evidence.
DR788_RS00470	ygeW	G7489	ygeW	The product of source ortholog lacks experimental evidence.
DR788_RS00475		G7488	ygeV	The product of source ortholog lacks experimental evidence.
DR788_RS00495		G7484	ygeR	The product of source ortholog lacks experimental evidence.
DR788_RS00510				No ortholog exists for this gene in ECOLI.
DR788_RS00515				No ortholog exists for this gene in ECOLI.
DR788_RS00520				No ortholog exists for this gene in ECOLI.
DR788_RS00525				No ortholog exists for this gene in ECOLI.
DR788_RS00530				No ortholog exists for this gene in ECOLI.
DR788_RS00535				No ortholog exists for this gene in ECOLI.
DR788_RS00540				No ortholog exists for this gene in ECOLI.
DR788_RS00545				No ortholog exists for this gene in ECOLI.
DR788_RS00550				No ortholog exists for this gene in ECOLI.
DR788_RS00555				No ortholog exists for this gene in ECOLI.
DR788_RS00560				No ortholog exists for this gene in ECOLI.
DR788_RS00565				No ortholog exists for this gene in ECOLI.
DR788_RS00575				No ortholog exists for this gene in ECOLI.
DR788_RS00580				No ortholog exists for this gene in ECOLI.
DR788_RS00585				No ortholog exists for this gene in ECOLI.
DR788_RS00590				No ortholog exists for this gene in ECOLI.
DR788_RS00595				No ortholog exists for this gene in ECOLI.
DR788_RS00600				No ortholog exists for this gene in ECOLI.
DR788_RS00605				No ortholog exists for this gene in ECOLI.
DR788_RS00610				No ortholog exists for this gene in ECOLI.
DR788_RS00615				No ortholog exists for this gene in ECOLI.
DR788_RS00620				No ortholog exists for this gene in ECOLI.
DR788_RS00625				No ortholog exists for this gene in ECOLI.
DR788_RS00630				No ortholog exists for this gene in ECOLI.
DR788_RS00635				No ortholog exists for this gene in ECOLI.
DR788_RS00640		G7473	ygeI	The product of source ortholog lacks experimental evidence.
DR788_RS00645		G7472	ygeH	The product of source ortholog lacks experimental evidence.
DR788_RS00650				No ortholog exists for this gene in ECOLI.
DR788_RS00655		G7471	ygeG	The product of source ortholog lacks experimental evidence.
DR788_RS00660				No ortholog exists for this gene in ECOLI.
DR788_RS00665		G7469	yqeK	The product of source ortholog lacks experimental evidence.
DR788_RS00670		G0-10650	yqeL	The P-value, 1.06e-4, for the similarity between this gene and its ortholog exceeds the threshold 1.00e-10.
				The product of source ortholog lacks experimental evidence.
DR788_RS00675		G7468	yqeJ	The product of source ortholog lacks experimental evidence.
DR788_RS00680		G7467	yqeI	The product of source ortholog lacks experimental evidence.
DR788_RS00685		G7466	yqeH	The product of source ortholog lacks experimental evidence.
DR788_RS00690		G7465	yqeG	The product of source ortholog lacks experimental evidence.
DR788_RS00745		G7462	tas	The product of source ortholog lacks experimental evidence.
DR788_RS00750		G7461	ygdR	The product of source ortholog lacks experimental evidence.
DR788_RS00755		G7460	ygdQ	The product of source ortholog lacks experimental evidence.
DR788_RS00765				No ortholog exists for this gene in ECOLI.
DR788_RS00775	ptsP	EG12188	ptsP	The product of source ortholog lacks experimental evidence.
DR788_RS00790		EG12081	ppdA	The product of source ortholog lacks experimental evidence.
DR788_RS00795		EG11156	ppdB	The product of source ortholog lacks experimental evidence.
DR788_RS00800		EG11155	ygdB	The product of source ortholog lacks experimental evidence.
DR788_RS00805		EG11154	ppdC	The product of source ortholog lacks experimental evidence.
DR788_RS00875		G7453	ygdI	The product of source ortholog lacks experimental evidence.
DR788_RS00885		EG11793	ygdD	The product of source ortholog lacks experimental evidence.
DR788_RS00960		G7450	yqcC	The product of source ortholog lacks experimental evidence.
DR788_RS00970		G7448	yqcA	The product of source ortholog lacks experimental evidence.
DR788_RS00980				No ortholog exists for this gene in ECOLI.
DR788_RS00985		G7446	gudX	The difference in length between this gene and its ortholog, 365 vs 446, exceeds 10.0%.
				The product of source ortholog lacks experimental evidence.
DR788_RS01035		G7444	ygcG	The product of source ortholog lacks experimental evidence.
DR788_RS01040				No ortholog exists for this gene in ECOLI.
DR788_RS01045				No ortholog exists for this gene in ECOLI.
DR788_RS01050				No ortholog exists for this gene in ECOLI.
DR788_RS01055	queE	G7443	queE	The product of source ortholog lacks experimental evidence.
DR788_RS01060		G7442	ygcE	The product of source ortholog lacks experimental evidence.
DR788_RS01065		EG13174	yqcE	The product of source ortholog lacks experimental evidence.
DR788_RS01070		G7440	ygcW	The product of source ortholog lacks experimental evidence.
DR788_RS01075		G7439	ygcU	The product of source ortholog lacks experimental evidence.
DR788_RS01085		G7436	ygcR	The product of source ortholog lacks experimental evidence.
DR788_RS01095		G7434	ygcP	The product of source ortholog lacks experimental evidence.
DR788_RS01100		G7433	ygcO	The product of source ortholog lacks experimental evidence.
DR788_RS01105		G7432	ygcN	The product of source ortholog lacks experimental evidence.
DR788_RS01135				No ortholog exists for this gene in ECOLI.
DR788_RS01145	casA	G7430	casA	The product of ortholog is part of a complex for which the orthologs of one or more other components are missing in this database.
DR788_RS01150	casB			No ortholog exists for this gene in ECOLI.
DR788_RS01155	cas7e	G7428	casC	The product of ortholog is part of a complex for which the orthologs of one or more other components are missing in this database.
DR788_RS01160	cas5e	G7427	casD	The difference in length between this gene and its ortholog, 248 vs 224, exceeds 10.0%.
				The P-value, 1.04e-9, for the similarity between this gene and its ortholog exceeds the threshold 1.00e-10.
				The product of ortholog is part of a complex for which the orthologs of one or more other components are missing in this database.
DR788_RS01165	cas6e	G7426	casE	The P-value, 4.00e-7, for the similarity between this gene and its ortholog exceeds the threshold 1.00e-10.
				The product of ortholog is part of a complex for which the orthologs of one or more other components are missing in this database.
DR788_RS01200		EG12707	ygbE	The product of source ortholog lacks experimental evidence.
DR788_RS01235	nlpD	EG12111	nlpD	The product of source ortholog lacks experimental evidence.
DR788_RS01245				No ortholog exists for this gene in ECOLI.
DR788_RS01250				No ortholog exists for this gene in ECOLI.
DR788_RS01255				No ortholog exists for this gene in ECOLI.
DR788_RS01260				No ortholog exists for this gene in ECOLI.
DR788_RS01275		EG11287	ygbA	The product of source ortholog lacks experimental evidence.
DR788_RS01415		EG10970	srlB	The product of ortholog is part of a complex for which the orthologs of one or more other components are missing in this database.
DR788_RS01455	csrA	EG11447	csrA	The product of ortholog is part of a complex for which the orthologs of one or more other components are missing in this database.
DR788_RS01490		G7407	yqaA	The product of source ortholog lacks experimental evidence.
DR788_RS01530				No ortholog exists for this gene in ECOLI.
DR788_RS01550				No ortholog exists for this gene in ECOLI.
DR788_RS01575				No ortholog exists for this gene in ECOLI.
DR788_RS01580				No ortholog exists for this gene in ECOLI.
DR788_RS01585				No ortholog exists for this gene in ECOLI.
DR788_RS01590		G7400	ygaM	The product of source ortholog lacks experimental evidence.
DR788_RS01595		EG12201	ygaC	The product of source ortholog lacks experimental evidence.
DR788_RS01620		G7396	yqaE	The product of source ortholog lacks experimental evidence.
DR788_RS01670		G7384	ypjB	The difference in length between this gene and its ortholog, 449 vs 263, exceeds 10.0%.
				The product of source ortholog lacks experimental evidence.
DR788_RS01675				No ortholog exists for this gene in ECOLI.
DR788_RS01680				No ortholog exists for this gene in ECOLI.
DR788_RS01685		G7382	ypjA	The product of source ortholog lacks experimental evidence.
DR788_RS01690				No ortholog exists for this gene in ECOLI.
DR788_RS01695				No ortholog exists for this gene in ECOLI.
DR788_RS01700				No ortholog exists for this gene in ECOLI.
DR788_RS01705				No ortholog exists for this gene in ECOLI.
DR788_RS01710				No ortholog exists for this gene in ECOLI.
DR788_RS01715				No ortholog exists for this gene in ECOLI.
DR788_RS01720				No ortholog exists for this gene in ECOLI.
DR788_RS01725				No ortholog exists for this gene in ECOLI.
DR788_RS01730	bamE			No ortholog exists for this gene in ECOLI.
DR788_RS01735				Multiple orthologs exist for this gene in ECOLI, and the software cannot determine which one to synchronize with.  The orthologs are (G6725 G7905).
DR788_RS01740				No ortholog exists for this gene in ECOLI.
DR788_RS01745				No ortholog exists for this gene in ECOLI.
DR788_RS01750				No ortholog exists for this gene in ECOLI.
DR788_RS01755		G6830	ydfT	The difference in length between this gene and its ortholog, 207 vs 250, exceeds 10.0%.
				The product of source ortholog lacks experimental evidence.
DR788_RS01760				No ortholog exists for this gene in ECOLI.
DR788_RS01765				No ortholog exists for this gene in ECOLI.
DR788_RS01770				No ortholog exists for this gene in ECOLI.
DR788_RS01775				No ortholog exists for this gene in ECOLI.
DR788_RS01780				No ortholog exists for this gene in ECOLI.
DR788_RS01785				No ortholog exists for this gene in ECOLI.
DR788_RS01790				No ortholog exists for this gene in ECOLI.
DR788_RS01795				No ortholog exists for this gene in ECOLI.
DR788_RS01800				No ortholog exists for this gene in ECOLI.
DR788_RS01805				No ortholog exists for this gene in ECOLI.
DR788_RS01810				No ortholog exists for this gene in ECOLI.
DR788_RS01820				No ortholog exists for this gene in ECOLI.
DR788_RS01825				No ortholog exists for this gene in ECOLI.
DR788_RS01830				No ortholog exists for this gene in ECOLI.
DR788_RS01835				No ortholog exists for this gene in ECOLI.
DR788_RS01840				No ortholog exists for this gene in ECOLI.
DR788_RS01845				No ortholog exists for this gene in ECOLI.
DR788_RS01855				No ortholog exists for this gene in ECOLI.
DR788_RS01875		G7357	yfjF	The product of source ortholog lacks experimental evidence.
DR788_RS01895				No ortholog exists for this gene in ECOLI.
DR788_RS01910		G7355	ypjD	The product of source ortholog lacks experimental evidence.
DR788_RS01915		EG10300	ffh	The product of ortholog is part of a complex for which the orthologs of one or more other components are missing in this database.
DR788_RS01920		EG10915	rpsP	The product of ortholog is part of a complex for which the orthologs of one or more other components are missing in this database.
DR788_RS01935	rplS	EG10880	rplS	The product of ortholog is part of a complex for which the orthologs of one or more other components are missing in this database.
DR788_RS01940		EG11152	yfiB	The product of source ortholog lacks experimental evidence.
DR788_RS01955		EG12446	yfiL	The product of source ortholog lacks experimental evidence.
DR788_RS01975				No ortholog exists for this gene in ECOLI.
DR788_RS02000	clpB	EG10157	clpB	The difference in length between this gene and its ortholog, 857 vs 709, exceeds 10.0%.
DR788_RS02030		EG12857	yfiM	The product of source ortholog lacks experimental evidence.
DR788_RS02055		EG11786	yfiF	The product of source ortholog lacks experimental evidence.
DR788_RS02075		EG11785	yfiE	The product of source ortholog lacks experimental evidence.
[truncated: 219,355 more chars]
