# Supplementary material for: Leveraging Curation Among Escherichia coli Pathway/Genome Databases Using Ortholog-Based Annotation Propagation
Source: Front Microbiol. 2021 Mar 8;12:614355. doi: 10.3389/fmicb.2021.614355 (PMC7982652; doi:10.3389/fmicb.2021.614355)
Supplement: Supplementary file 1 [file Data_Sheet_1.ZIP › reports/GCF_900497415_ortholog-synchronization-report_ECOLI_2020-06-17.txt]

Summary of Ortholog Propagation from ECOLI/Escherichia coli K-12 substr. MG1655 to GCF_900497415/Escherichia coli isolate EC-TO143 genome assembly (GCF_900497415.1)

Organism A (target) = GCF_900497415/Escherichia coli isolate EC-TO143 genome assembly (GCF_900497415.1)
Organism B (source) = ECOLI/Escherichia coli K-12 substr. MG1655


Contents:
---------
1. Input parameters
2. Summary statistics
3. Propagated genes
4. Not-propagated genes
5. Updated genes of previously unknown or vague function


1. Input parameters
-------------------
The following parameterizable factors were considered when deciding whether or not to synchronize a gene with its ortholog:
* P-value cutoff: 1.0e-10 (synchronize only if sequence similarity between orthologs has P-value <= cutoff)
* Length cutoff: 10.0% (synchronize only if length difference between orthologs <= cutoff)
* Source experimental evidence (synchronize only if the source gene function has experimental evidence)

The following factors were NOT considered when deciding whether or not to synchronize a gene with its ortholog:
* Extra reactions (synchronize only if the target gene is not already assigned to one or more reactions that are materially different from any assigned to the source gene)
* Synteny (synchronize only if there is a synteny match with either the directly upstream or downstream gene)


2. Summary statistics
---------------------
Number of orthologs successfully propagated:	2520
  Genes of previously unknown function that now have known functions:	13
  Genes of previously vague function that now have known functions:	27
Number of genes for which propagation could not be done:	2535
  No ortholog found:	1346
  Multiple orthologs found:	8
  Source ortholog lacks experimental evidence:	1053	(54 of these had other reasons as well)
  P-value exceeds threshold:	27	(20 of these had other reasons as well)
  Length difference exceeds threshold:	63	(40 of these had other reasons as well)
  Orthologs of other complex components could not be identified:	105	(11 of these had other reasons as well)


3. Propagated genes
-------------------
The following genes in GCF_900497415/Escherichia coli isolate EC-TO143 genome assembly (GCF_900497415.1) were synchronized with their ortholog in ECOLI/Escherichia coli K-12 substr. MG1655:
(Gene and product names are included only when they have changed)

A Gene	B Ortholog	Old Gene Name	New Gene Name	Old Product Name	New Product Name	Updated Attributes
ECTO143_RS00005	EG10235					GO-TERMS, PRODUCT-SYNONYMS
ECTO143_RS00010	EG10242			DNA polymerase III subunit beta	beta sliding clamp	GO-TERMS, REACTIONS, PRODUCT-SYNONYMS, PRODUCT
ECTO143_RS00015	EG10828			DNA replication/repair protein RecF	DNA repair protein RecF	CPLX-RXNS, GO-TERMS, COMPLEXES, PRODUCT-SYNONYMS, GENE-SYNONYMS, PRODUCT
ECTO143_RS00020	EG10424			DNA topoisomerase (ATP-hydrolyzing) subunit B	DNA gyrase subunit B	CPLX-RXNS, GO-TERMS, COMPLEXES, PRODUCT-SYNONYMS, GENE-SYNONYMS, PRODUCT
ECTO143_RS00030	EG11195	ECTO143_RS00030	yidA	sugar-phosphatase	sugar phosphatase YidA	GO-TERMS, REACTIONS, PRODUCT-SYNONYMS, PRODUCT, GENE-NAME
ECTO143_RS00040	G7789	ECTO143_RS00040	dgoR	FadR family transcriptional regulator	DNA-binding transcriptional regulator DgoR	GO-TERMS, PRODUCT-SYNONYMS, GENE-SYNONYMS, PRODUCT, GENE-NAME
ECTO143_RS00045	EG20051	ECTO143_RS00045	dgoK			GO-TERMS, PRODUCT-SYNONYMS, GENE-SYNONYMS, PRODUCT, GENE-NAME
ECTO143_RS00050	EG20049	ECTO143_RS00050	dgoA			GO-TERMS, PRODUCT-SYNONYMS, GENE-SYNONYMS, PRODUCT, GENE-NAME
ECTO143_RS00055	GB4478			galactonate dehydratase	D-galactonate dehydratase	GO-TERMS, REACTIONS, PRODUCT-SYNONYMS, GENE-SYNONYMS, PRODUCT
ECTO143_RS00060	EG20053	ECTO143_RS00060	dgoT	MFS transporter	D-galactonate:H+ symporter	GO-TERMS, REACTIONS, PRODUCT-SYNONYMS, GENE-SYNONYMS, PRODUCT, GENE-NAME
ECTO143_RS00065	EG11714					GO-TERMS, PRODUCT-SYNONYMS, GENE-SYNONYMS
ECTO143_RS00070	EG11713	ECTO143_RS00070	yidR	DUF3748 domain-containing protein	DUF3748 domain-containing galacturonate catabolism protein YidR	GO-TERMS, PRODUCT-SYNONYMS, PRODUCT, GENE-NAME
ECTO143_RS00080	EG11534			heat shock chaperone IbpA	small heat shock protein IbpA	GO-TERMS, PRODUCT-SYNONYMS, GENE-SYNONYMS, PRODUCT
ECTO143_RS00085	EG11535			heat shock chaperone IbpB	small heat shock protein IbpB	GO-TERMS, PRODUCT-SYNONYMS, GENE-SYNONYMS, PRODUCT
ECTO143_RS00125	EG11693			multidrug efflux MFS transporter EmrD	multidrug efflux pump EmrD	GO-TERMS, REACTIONS, PRODUCT-SYNONYMS, GENE-SYNONYMS, PRODUCT
ECTO143_RS00135	EG10494			acetolactate synthase large subunit	acetohydroxy acid synthase I subunit IlvB	CPLX-RXNS, GO-TERMS, COMPLEXES, PRODUCT-SYNONYMS, PRODUCT
ECTO143_RS00140	EG10502			acetolactate synthase small subunit	acetohydroxy acid synthase I subunit IlvN	GO-TERMS, PRODUCT-SYNONYMS, PRODUCT
ECTO143_RS00150	EG11051			transcriptional regulator UhpA	DNA-binding transcriptional activator UhpA	GO-TERMS, PRODUCT-SYNONYMS, PRODUCT
ECTO143_RS00155	EG11052			signal transduction histidine-protein kinase/phosphatase UhpB	sensory histidine kinase UhpB	GO-TERMS, PRODUCT
ECTO143_RS00165	EG11054					GO-TERMS, REACTIONS, PRODUCT-SYNONYMS
ECTO143_RS00170	EG11692					GO-TERMS, REACTIONS, PRODUCT-SYNONYMS, GENE-SYNONYMS
ECTO143_RS00175	EG11691	ECTO143_RS00175	adeQ	NCS2 family permease	adenine transporter	GO-TERMS, REACTIONS, PRODUCT-SYNONYMS, GENE-SYNONYMS, PRODUCT, GENE-NAME
ECTO143_RS00200	EG11689			purine ribonucleoside efflux pump NepI	purine ribonucleoside exporter	GO-TERMS, REACTIONS, PRODUCT-SYNONYMS, GENE-SYNONYMS, PRODUCT
ECTO143_RS00240	EG11685			alpha-xylosidase	alpha-D-xyloside xylohydrolase	GO-TERMS, REACTIONS, PRODUCT-SYNONYMS, PRODUCT
ECTO143_RS00290	EG11194			xanthine/proton symporter XanP	xanthine:H+ symporter XanP	GO-TERMS, REACTIONS, PRODUCT-SYNONYMS, GENE-SYNONYMS, PRODUCT
ECTO143_RS00295	EG10406			sodium/glutamate symporter	glutamate:sodium symporter	GO-TERMS, REACTIONS, PRODUCT-SYNONYMS, GENE-SYNONYMS, PRODUCT
ECTO143_RS00300	EG10829					GO-TERMS, REACTIONS, PRODUCT-SYNONYMS, GENE-SYNONYMS
ECTO143_RS00305	EG10967			tRNA (guanosine(18)-2'-O)-methyltransferase TrmH	tRNA (Gm18) 2'-O-methyltransferase	GO-TERMS, REACTIONS, PRODUCT-SYNONYMS, GENE-SYNONYMS, PRODUCT
ECTO143_RS00310	EG10966			bifunctional GTP diphosphokinase/guanosine-3',5'-bis pyrophosphate 3'-pyrophosphohydrolase	bifunctional (p)ppGpp synthase/hydrolase SpoT	GO-TERMS, REACTIONS, PRODUCT-SYNONYMS, PRODUCT
ECTO143_RS00315	EG10899			DNA-directed RNA polymerase subunit omega	RNA polymerase subunit omega	GO-TERMS, REACTIONS, PRODUCT-SYNONYMS, GENE-SYNONYMS, PRODUCT
ECTO143_RS00320	EG10965	ECTO143_RS00320	gmk			GO-TERMS, REACTIONS, PRODUCT-SYNONYMS, GENE-SYNONYMS, GENE-NAME
ECTO143_RS00325	EG11334			NAD-dependent DNA ligase LigB	DNA ligase B	GO-TERMS, REACTIONS, PRODUCT-SYNONYMS, GENE-SYNONYMS, PRODUCT
ECTO143_RS00345	EG10808					GO-TERMS, PRODUCT-SYNONYMS
ECTO143_RS00350	EG11191					GO-TERMS, PRODUCT-SYNONYMS, GENE-SYNONYMS
ECTO143_RS00355	EG10251	ECTO143_RS00355	dut			GO-TERMS, PRODUCT-SYNONYMS, GENE-SYNONYMS, GENE-NAME
ECTO143_RS00360	EG10004	coaBC	dfp	bifunctional phosphopantothenoylcysteine decarboxylase/phosphopantothenate--cysteine ligase CoaBC	fused 4'-phosphopantothenoylcysteine decarboxylase and phosphopantothenoylcysteine synthetase	GO-TERMS, REACTIONS, PRODUCT-SYNONYMS, GENE-SYNONYMS, PRODUCT, GENE-NAME
ECTO143_RS00380	EG10329			bifunctional DNA-formamidopyrimidine glycosylase/DNA-(apurinic or apyrimidinic site) lyase	DNA-formamidopyrimidine glycosylase	GO-TERMS, REACTIONS, PRODUCT-SYNONYMS, GENE-SYNONYMS, PRODUCT
ECTO143_RS00385	EG11190					GO-TERMS, PRODUCT-SYNONYMS, GENE-SYNONYMS
ECTO143_RS00390	EG10520	ECTO143_RS00390	waaA	3-deoxy-D-manno-octulosonic acid transferase	KDO transferase	GO-TERMS, REACTIONS, PRODUCT-SYNONYMS, GENE-SYNONYMS, PRODUCT, GENE-NAME
ECTO143_RS00395	EG11341	rfaQ	waaQ	lipopolysaccharide core heptosyltransferase RfaQ	lipopolysaccharide core heptosyltransferase 3	GO-TERMS, REACTIONS, PRODUCT-SYNONYMS, GENE-SYNONYMS, PRODUCT, GENE-NAME
ECTO143_RS00400	EG11339	ECTO143_RS00400	waaG	glycosyltransferase family 1 protein	lipopolysaccharide glucosyltransferase I	GO-TERMS, PRODUCT-SYNONYMS, GENE-SYNONYMS, PRODUCT, GENE-NAME
ECTO143_RS00405	EG11340	rfaP	waaP	lipopolysaccharide core heptose(I) kinase RfaP	lipopolysaccharide core heptose (I) kinase	GO-TERMS, REACTIONS, PRODUCT-SYNONYMS, GENE-SYNONYMS, PRODUCT, GENE-NAME
ECTO143_RS00410	EG11350	rfaS	waaS	LPS core biosynthesis protein RfaS	lipopolysaccharide core biosynthesis protein WaaS	GO-TERMS, REACTIONS, PRODUCT-SYNONYMS, GENE-SYNONYMS, PRODUCT, GENE-NAME
ECTO143_RS00415	EG11351			lipopolysaccharide 1,6-galactosyltransferase	UDP-D-galactose:(glucosyl)lipopolysaccharide-1,6-D-galactosyltransferase	GO-TERMS, PRODUCT-SYNONYMS, GENE-SYNONYMS, PRODUCT
ECTO143_RS00420	EG11352			lipopolysaccharide 3-alpha-galactosyltransferase	UDP-D-glucose:(glucosyl)LPS alpha-1,3-glucosyltransferase	GO-TERMS, REACTIONS, PRODUCT-SYNONYMS, GENE-SYNONYMS, PRODUCT
ECTO143_RS00425	EG11353	rfaJ	waaJ	lipopolysaccharide glucosyltransferase RfaJ	UDP-glucose:(glucosyl)LPS alpha-1,2-glucosyltransferase	GO-TERMS, REACTIONS, PRODUCT-SYNONYMS, GENE-SYNONYMS, PRODUCT, GENE-NAME
ECTO143_RS00430	EG11425	rfaY	waaY	lipopolysaccharide core heptose(II) kinase RfaY	lipopolysaccharide core heptose (II) kinase	GO-TERMS, REACTIONS, PRODUCT-SYNONYMS, GENE-SYNONYMS, PRODUCT, GENE-NAME
ECTO143_RS00435	EG11426			3-deoxy-D-manno-oct-2-ulosonate III transferase WaaZ	lipopolysaccharide core biosynthesis protein WaaZ	GO-TERMS, REACTIONS, PRODUCT-SYNONYMS, GENE-SYNONYMS, PRODUCT
ECTO143_RS00445	EG11424	ECTO143_RS00445	waaL	O-antigen ligase family protein	O-antigen ligase	GO-TERMS, REACTIONS, PRODUCT-SYNONYMS, GENE-SYNONYMS, PRODUCT, GENE-NAME
ECTO143_RS00450	EG11189	rfaC	waaC	lipopolysaccharide heptosyltransferase RfaC	ADP-heptose:LPS heptosyltransferase 1	GO-TERMS, REACTIONS, PRODUCT-SYNONYMS, GENE-SYNONYMS, PRODUCT, GENE-NAME
ECTO143_RS00455	EG12210	rfaF	waaF	ADP-heptose--LPS heptosyltransferase RfaF	ADP-heptose--LPS heptosyltransferase 2	GO-TERMS, REACTIONS, PRODUCT-SYNONYMS, GENE-SYNONYMS, PRODUCT, GENE-NAME
ECTO143_RS00460	EG10838			ADP-glyceromanno-heptose 6-epimerase	ADP-L-glycero-D-mannoheptose 6-epimerase	GO-TERMS, REACTIONS, PRODUCT-SYNONYMS, GENE-SYNONYMS, PRODUCT
ECTO143_RS00465	EG10512			glycine C-acetyltransferase	2-amino-3-ketobutyrate CoA ligase	GO-TERMS, REACTIONS, PRODUCT-SYNONYMS, PRODUCT
ECTO143_RS00470	EG10993	ECTO143_RS00470	tdh	L-threonine 3-dehydrogenase	threonine dehydrogenase	GO-TERMS, REACTIONS, PRODUCT-SYNONYMS, PRODUCT, GENE-NAME
ECTO143_RS00475	EG11266					GO-TERMS, PRODUCT-SYNONYMS, GENE-SYNONYMS, PRODUCT
ECTO143_RS00485	EG12297					GO-TERMS, PRODUCT-SYNONYMS, GENE-SYNONYMS
ECTO143_RS00490	EG12296					GO-TERMS, PRODUCT-SYNONYMS, GENE-SYNONYMS
ECTO143_RS00500	EG12294					GO-TERMS, REACTIONS, PRODUCT-SYNONYMS, GENE-SYNONYMS
ECTO143_RS00505	EG10937			protein-export chaperone SecB	protein export chaperone SecB	GO-TERMS, PRODUCT-SYNONYMS, PRODUCT
ECTO143_RS00510	EG20091			NAD(P)H-dependent glycerol-3-phosphate dehydrogenase	glycerol-3-phosphate dehydrogenase	GO-TERMS, REACTIONS, PRODUCT-SYNONYMS, PRODUCT
ECTO143_RS00515	EG10187			serine O-acetyltransferase	serine acetyltransferase	GO-TERMS, COMPLEXES, REACTIONS, PRODUCT-SYNONYMS, PRODUCT
ECTO143_RS00520	EG11888			tRNA (uridine(34)/cytosine(34)/5- carboxymethylaminomethyluridine(34)-2'-O)- methyltransferase TrmL	tRNA (cytidine/uridine-2'-O)-ribose methyltransferase	GO-TERMS, REACTIONS, PRODUCT-SYNONYMS, GENE-SYNONYMS, PRODUCT
ECTO143_RS00525	EG11963			quinone-dependent L-lactate dehydrogenase	L-lactate dehydrogenase	GO-TERMS, REACTIONS, PRODUCT-SYNONYMS, GENE-SYNONYMS, PRODUCT
ECTO143_RS00530	EG11962			transcriptional regulator LldR	DNA-binding transcriptional dual regulator LldR	GO-TERMS, PRODUCT-SYNONYMS, GENE-SYNONYMS, PRODUCT
ECTO143_RS00535	EG11961			L-lactate permease	lactate/glycolate:H+ symporter LldP	GO-TERMS, REACTIONS, PRODUCT-SYNONYMS, GENE-SYNONYMS, PRODUCT
ECTO143_RS00560	EG11965					GO-TERMS, COMPLEXES, PRODUCT-SYNONYMS
ECTO143_RS00565	EG10616					GO-TERMS, PRODUCT-SYNONYMS
ECTO143_RS00570	EG10615	ECTO143_RS00570	mtlA	PTS mannitol transporter subunit IICBA	mannitol-specific PTS enzyme IICBA component	GO-TERMS, REACTIONS, PRODUCT-SYNONYMS, GENE-SYNONYMS, PRODUCT, GENE-NAME
ECTO143_RS00590	EG10941	ECTO143_RS00590	selA	L-seryl-tRNA(Sec) selenium transferase	selenocysteine synthase	GO-TERMS, REACTIONS, PRODUCT-SYNONYMS, GENE-SYNONYMS, PRODUCT, GENE-NAME
ECTO143_RS00600	EG12293					GO-TERMS, REACTIONS, PRODUCT-SYNONYMS
ECTO143_RS00610	EG12292	ECTO143_RS00610	aldB	aldehyde dehydrogenase	aldehyde dehydrogenase B	GO-TERMS, REACTIONS, PRODUCT-SYNONYMS, GENE-SYNONYMS, PRODUCT, GENE-NAME
ECTO143_RS00630	EG12287	araD	sgbE	L-ribulose-5-phosphate 4-epimerase	L-ribulose-5-phosphate 4-epimerase SgbE	GO-TERMS, PRODUCT-SYNONYMS, GENE-SYNONYMS, PRODUCT, GENE-NAME
ECTO143_RS00640	EG12285	ulaD	sgbH	3-keto-L-gulonate-6-phosphate decarboxylase UlaD	3-keto-L-gulonate-6-phosphate decarboxylase SgbH	GO-TERMS, REACTIONS, PRODUCT-SYNONYMS, GENE-SYNONYMS, PRODUCT, GENE-NAME
ECTO143_RS00645	EG12284			L-xylulokinase	L-xylulose kinase	GO-TERMS, REACTIONS, PRODUCT-SYNONYMS, GENE-SYNONYMS, PRODUCT
ECTO143_RS00650	EG12283			2,3-diketo-L-gulonate transporter substrate-binding protein YiaO	2,3-diketo-L-gulonate:Na+ symporter - periplasmic binding protein	CPLX-RXNS, GO-TERMS, COMPLEXES, REACTIONS, PRODUCT-SYNONYMS, PRODUCT
ECTO143_RS00660	EG12281			2,3-diketo-L-gulonate TRAP transporter small permease YiaM	2,3-diketo-L-gulonate:Na+ symporter - membrane subunit	GO-TERMS, REACTIONS, PRODUCT-SYNONYMS, PRODUCT
ECTO143_RS00675	EG12279	ECTO143_RS00675	yiaK	3-dehydro-L-gulonate 2-dehydrogenase	2,3-diketo-L-gulonate reductase	GO-TERMS, REACTIONS, PRODUCT-SYNONYMS, PRODUCT, GENE-NAME
ECTO143_RS00680	EG12278	yiaJ	plaR	IclR family transcriptional regulator YiaJ	DNA-binding transcriptional repressor PlaR	GO-TERMS, PRODUCT-SYNONYMS, GENE-SYNONYMS, PRODUCT, GENE-NAME
ECTO143_RS00690	EG10107			valine--pyruvate transaminase	valine--pyruvate aminotransferase	GO-TERMS, REACTIONS, PRODUCT-SYNONYMS, PRODUCT
ECTO143_RS00695	EG11316					GO-TERMS, REACTIONS, PRODUCT-SYNONYMS, PRODUCT
ECTO143_RS00705	EG20253	ECTO143_RS00705	xylR	xylose operon transcription regulator XylR	DNA-binding transcriptional dual regulator XylR	GO-TERMS, PRODUCT-SYNONYMS, PRODUCT, GENE-NAME
ECTO143_RS00710	EG12276			xylose ABC transporter permease XylH	xylose ABC transporter membrane subunit	CPLX-RXNS, GO-TERMS, COMPLEXES, REACTIONS, PRODUCT
ECTO143_RS00715	EG12275			D-xylose ABC transporter ATP-binding protein	xylose ABC transporter ATP binding subunit	GO-TERMS, COMPLEXES, PRODUCT
ECTO143_RS00720	EG20252			D-xylose ABC transporter substrate-binding protein	xylose ABC transporter periplasmic binding protein	GO-TERMS, PRODUCT-SYNONYMS, GENE-SYNONYMS, PRODUCT
ECTO143_RS00725	EG11074					GO-TERMS, REACTIONS, PRODUCT-SYNONYMS
ECTO143_RS00730	EG11075					GO-TERMS, REACTIONS, PRODUCT-SYNONYMS
ECTO143_RS00745	EG12274	ECTO143_RS00745	wecH	acyltransferase	O-acetyltransferase WecH	GO-TERMS, PRODUCT-SYNONYMS, GENE-SYNONYMS, PRODUCT, GENE-NAME
ECTO143_RS00755	EG10409					CPLX-RXNS, GO-TERMS, COMPLEXES, PRODUCT-SYNONYMS, GENE-SYNONYMS, PRODUCT
ECTO143_RS00760	EG10410					GO-TERMS, PRODUCT-SYNONYMS, GENE-SYNONYMS, PRODUCT
ECTO143_RS00765	G0-9613			type I toxin-antitoxin system toxin HokA	small toxic polypeptide	PRODUCT-SYNONYMS, GENE-SYNONYMS, PRODUCT
ECTO143_RS00770	EG10166			RNA chaperone/antiterminator CspA	cold shock protein CspA	GO-TERMS, PRODUCT-SYNONYMS, PRODUCT
ECTO143_RS00785	EG12272			glyoxylate/hydroxypyruvate reductase GhrB	glyoxylate reductase	GO-TERMS, REACTIONS, PRODUCT-SYNONYMS, GENE-SYNONYMS, PRODUCT
ECTO143_RS00795	EG10124	ECTO143_RS00795	bisC	molybdopterin guanine dinucleotide-containing S/N-oxide reductase	biotin sulfoxide reductase	GO-TERMS, REACTIONS, PRODUCT-SYNONYMS, PRODUCT, GENE-NAME
ECTO143_RS00800	EG12270	ECTO143_RS00800	yiaC	N-acetyltransferase	peptidyl-lysine N-acetyltransferase YiaC	GO-TERMS, REACTIONS, PRODUCT-SYNONYMS, PRODUCT, GENE-NAME
ECTO143_RS00805	EG10986			DNA-3-methyladenine glycosylase I	3-methyl-adenine DNA glycosylase I, constitutive	GO-TERMS, REACTIONS, PRODUCT-SYNONYMS, GENE-SYNONYMS, PRODUCT
ECTO143_RS00815	EG12268	ECTO143_RS00815	yhjX	MFS transporter	putative transporter YhjX	GO-TERMS, PRODUCT-SYNONYMS, PRODUCT, GENE-NAME
ECTO143_RS00820	EG12267			kdo(2)-lipid A phosphoethanolamine 7''-transferase	Kdo2-lipid A phosphoethanolamine 7''-transferase	GO-TERMS, REACTIONS, PRODUCT-SYNONYMS, GENE-SYNONYMS, PRODUCT
ECTO143_RS00830	EG10248			dipeptide ABC transporter substrate-binding protein DppA	dipeptide ABC transporter periplasmic binding protein	CPLX-RXNS, GO-TERMS, COMPLEXES, PRODUCT-SYNONYMS, GENE-SYNONYMS, PRODUCT
ECTO143_RS00840	EG12625			dipeptide ABC transporter permease DppB	dipeptide ABC transporter membrane subunit DppB	GO-TERMS, PRODUCT-SYNONYMS, PRODUCT
ECTO143_RS00845	EG12626			dipeptide ABC transporter permease DppC	dipeptide ABC transporter membrane subunit DppC	GO-TERMS, PRODUCT-SYNONYMS, PRODUCT
ECTO143_RS00850	EG12627			dipeptide ABC transporter ATP-binding protein	dipeptide ABC transporter ATP binding subunit DppD	GO-TERMS, PRODUCT-SYNONYMS, PRODUCT
ECTO143_RS00855	EG12628					GO-TERMS, PRODUCT-SYNONYMS, GENE-SYNONYMS
ECTO143_RS00865	G0-9041	ECTO143_RS00865	ldrD	type I toxin-antitoxin system toxin Ldr family protein	small toxic polypeptide LdrD	GO-TERMS, PRODUCT-SYNONYMS, PRODUCT, GENE-NAME
ECTO143_RS00885	G0-9041	ECTO143_RS00885	ldrD	type I toxin-antitoxin system toxin Ldr family protein	small toxic polypeptide LdrD	GO-TERMS, PRODUCT-SYNONYMS, PRODUCT, GENE-NAME
ECTO143_RS00890	EG12265			cellulose biosynthesis protein BcsG	cellulose phosphoethanolamine transferase	GO-TERMS, REACTIONS, PRODUCT-SYNONYMS, GENE-SYNONYMS, PRODUCT
ECTO143_RS00915	EG12260			UDP-forming cellulose synthase catalytic subunit	cellulose synthase catalytic subunit	CPLX-RXNS, GO-TERMS, COMPLEXES, REACTIONS, PRODUCT-SYNONYMS, GENE-SYNONYMS, PRODUCT
ECTO143_RS00920	EG12259			cellulose biosynthesis cyclic di-GMP-binding regulatory protein BcsB	cellulose synthase periplasmic subunit	GO-TERMS, PRODUCT-SYNONYMS, GENE-SYNONYMS, PRODUCT
ECTO143_RS00925	EG12258			cellulase	endo-1,4-D-glucanase	GO-TERMS, REACTIONS, PRODUCT-SYNONYMS, GENE-SYNONYMS, PRODUCT
ECTO143_RS00940	EG20044	ECTO143_RS00940	dctA	dicarboxylate/amino acid:cation symporter	C4 dicarboxylate/orotate:H+ symporter	GO-TERMS, COMPLEXES, REACTIONS, PRODUCT-SYNONYMS, PRODUCT, GENE-NAME
ECTO143_RS00950	EG12253	ECTO143_RS00950	kdgK	sugar kinase	2-dehydro-3-deoxygluconokinase	GO-TERMS, REACTIONS, PRODUCT-SYNONYMS, GENE-SYNONYMS, PRODUCT, GENE-NAME
ECTO143_RS00955	EG12252			cyclic-guanylate-specific phosphodiesterase	c-di-GMP phosphodiesterase PdeH	GO-TERMS, REACTIONS, PRODUCT-SYNONYMS, GENE-SYNONYMS, PRODUCT
ECTO143_RS00970	EG12248			inner membrane protein YhjD	putative transporter YhjD	GO-TERMS, PRODUCT-SYNONYMS, PRODUCT
ECTO143_RS00985	EG12245			alpha,alpha-trehalase TreF	cytoplasmic trehalase	GO-TERMS, REACTIONS, PRODUCT-SYNONYMS, PRODUCT
ECTO143_RS00990	EG12244	ECTO143_RS00990	ccp			GO-TERMS, REACTIONS, PRODUCT-SYNONYMS, GENE-SYNONYMS, PRODUCT, GENE-NAME
ECTO143_RS00995	EG50009	ECTO143_RS00995	gadA	glutamate decarboxylase	glutamate decarboxylase A	GO-TERMS, REACTIONS, PRODUCT-SYNONYMS, GENE-SYNONYMS, PRODUCT, GENE-NAME
ECTO143_RS01000	EG12243			DNA-binding transcriptional regulator GadX	DNA-binding transcriptional dual regulator GadX	GO-TERMS, PRODUCT-SYNONYMS, GENE-SYNONYMS, PRODUCT
ECTO143_RS01005	EG12242			acid resistance transcriptional activator GadW	DNA-binding transcriptional dual regulator GadW	GO-TERMS, PRODUCT-SYNONYMS, GENE-SYNONYMS, PRODUCT
ECTO143_RS01010	EG12241	ECTO143_RS01010	mdtF	multidrug efflux RND transporter permease subunit	multidrug efflux pump RND permease MdtF	CPLX-RXNS, GO-TERMS, PRODUCT-SYNONYMS, GENE-SYNONYMS, PRODUCT, GENE-NAME
ECTO143_RS01015	EG12240			multidrug transporter subunit MdtE	multidrug efflux pump membrane fusion protein MdtE	GO-TERMS, PRODUCT-SYNONYMS, GENE-SYNONYMS, PRODUCT
ECTO143_RS01025	EG11544			acid resistance transcriptional activator GadE	DNA-binding transcriptional activator GadE	GO-TERMS, PRODUCT-SYNONYMS, GENE-SYNONYMS, PRODUCT
ECTO143_RS01030	EG11495	ECTO143_RS01030	hdeD	HdeD family acid-resistance protein	acid-resistance membrane protein	GO-TERMS, PRODUCT-SYNONYMS, GENE-SYNONYMS, PRODUCT, GENE-NAME
ECTO143_RS01035	EG11398			acid-activated periplasmic chaperone HdeA	periplasmic acid stress chaperone HdeA	GO-TERMS, PRODUCT-SYNONYMS, GENE-SYNONYMS, PRODUCT
ECTO143_RS01040	EG11399			acid-activated periplasmic chaperone HdeB	periplasmic acid stress chaperone HdeB	GO-TERMS, PRODUCT-SYNONYMS, GENE-SYNONYMS, PRODUCT
ECTO143_RS01095	EG11889	ECTO143_RS01095	dctR	helix-turn-helix transcriptional regulator	putative DNA-binding transcriptional regulator DctR	GO-TERMS, PRODUCT-SYNONYMS, GENE-SYNONYMS, PRODUCT, GENE-NAME
ECTO143_RS01120	EG10412	gorA	gor	glutathione-disulfide reductase	glutathione reductase (NADPH)	GO-TERMS, REACTIONS, PRODUCT-SYNONYMS, GENE-SYNONYMS, PRODUCT, GENE-NAME
ECTO143_RS01125	EG12234	ECTO143_RS01125	rlmJ	23S rRNA (adenine(2030)-N(6))-methyltransferase RlmJ	23S rRNA m6A2030 methyltransferase	GO-TERMS, REACTIONS, PRODUCT-SYNONYMS, GENE-SYNONYMS, PRODUCT, GENE-NAME
ECTO143_RS01130	EG11441					GO-TERMS, REACTIONS, PRODUCT-SYNONYMS, GENE-SYNONYMS
ECTO143_RS01135	EG12233			16S rRNA (guanine(1516)-N(2))-methyltransferase RsmJ	16S rRNA m2G1516 methyltransferase	GO-TERMS, REACTIONS, PRODUCT-SYNONYMS, GENE-SYNONYMS, PRODUCT
ECTO143_RS01140	EG12232			dipeptide/tripeptide permease DtpB	dipeptide/tripeptide:H+ symporter DtpB	GO-TERMS, REACTIONS, PRODUCT-SYNONYMS, GENE-SYNONYMS, PRODUCT
ECTO143_RS01155	EG12231			universal stress protein UspB	putative universal stress (ethanol tolerance) protein B	GO-TERMS, PRODUCT-SYNONYMS, GENE-SYNONYMS, PRODUCT
ECTO143_RS01160	EG12230	ECTO143_RS01160	pitA	Low-affinity inorganic phosphate transporter 1	metal phosphate:H+ symporter PitA	GO-TERMS, REACTIONS, PRODUCT-SYNONYMS, GENE-SYNONYMS, PRODUCT, GENE-NAME
ECTO143_RS01170	EG12228	ECTO143_RS01170	yhiM	DUF2776 family protein	inner membrane protein YhiM	GO-TERMS, PRODUCT-SYNONYMS, PRODUCT, GENE-NAME
ECTO143_RS01185	EG12223					GO-TERMS, PRODUCT-SYNONYMS, GENE-SYNONYMS
ECTO143_RS01230	EG11519			nickel-responsive transcriptional regulator NikR	DNA-binding transcriptional repressor NikR	GO-TERMS, PRODUCT-SYNONYMS, GENE-SYNONYMS, PRODUCT
ECTO143_RS01235	EG12079			nickel import ATP-binding protein NikE	Ni(2+) ABC transporter ATP binding subunit NikE	GO-TERMS, PRODUCT-SYNONYMS, GENE-SYNONYMS, PRODUCT
ECTO143_RS01240	EG12078			nickel import ATP-binding protein NikD	Ni(2+) ABC transporter ATP binding subunit NikD	GO-TERMS, PRODUCT-SYNONYMS, GENE-SYNONYMS, PRODUCT
ECTO143_RS01245	EG12077			nickel ABC transporter permease subunit NikC	Ni(2+) ABC transporter membrane subunit NikC	GO-TERMS, PRODUCT-SYNONYMS, GENE-SYNONYMS, PRODUCT
ECTO143_RS01250	EG12076			nickel ABC transporter permease subunit NikB	Ni(2+) ABC transporter membrane subunit NikB	CPLX-RXNS, GO-TERMS, COMPLEXES, PRODUCT-SYNONYMS, GENE-SYNONYMS, PRODUCT
ECTO143_RS01255	EG12075			nickel ABC transporter, nickel/metallophore periplasmic binding protein	Ni(2+) ABC transporter periplasmic binding protein	GO-TERMS, PRODUCT-SYNONYMS, GENE-SYNONYMS, PRODUCT
ECTO143_RS01260	EG12221			4'-phosphopantetheinyl transferase AcpT	holo-[acyl carrier protein] synthase 2	GO-TERMS, REACTIONS, PRODUCT-SYNONYMS, GENE-SYNONYMS, PRODUCT
ECTO143_RS01280	EG12217	ECTO143_RS01280	yhhQ	7-cyano-7-deazaguanine/7-aminomethyl-7- deazaguanine transporter	putative queuosine precursor transporter	GO-TERMS, REACTIONS, PRODUCT-SYNONYMS, PRODUCT, GENE-NAME
ECTO143_RS01285	EG12216			sulfurtransferase TusA	sulfur transfer protein TusA	GO-TERMS, REACTIONS, PRODUCT-SYNONYMS, GENE-SYNONYMS, PRODUCT
ECTO143_RS01290	EG12215			Zn(II)/Cd(II)/Pb(II) translocating P-type ATPase ZntA	Zn2+/Cd2+/Pb2+ exporting P-type ATPase	GO-TERMS, REACTIONS, PRODUCT-SYNONYMS, GENE-SYNONYMS, PRODUCT
ECTO143_RS01310	EG10343			16S rRNA (guanine(966)-N(2))-methyltransferase	16S rRNA m2G966 methyltransferase	GO-TERMS, REACTIONS, PRODUCT-SYNONYMS, GENE-SYNONYMS, PRODUCT
ECTO143_RS01315	EG10346			signal recognition particle-docking protein FtsY	signal recognition particle receptor	GO-TERMS, PRODUCT-SYNONYMS, PRODUCT
ECTO143_RS01320	EG10340			cell division ATP-binding protein FtsE	cell division protein FtsE	GO-TERMS, COMPLEXES, PRODUCT-SYNONYMS, PRODUCT
ECTO143_RS01325	EG10345					GO-TERMS, PRODUCT-SYNONYMS, GENE-SYNONYMS
ECTO143_RS01330	EG10897			RNA polymerase sigma factor RpoH	RNA polymerase, sigma 32 (sigma H) factor	GO-TERMS, COMPLEXES, PRODUCT-SYNONYMS, GENE-SYNONYMS, PRODUCT
ECTO143_RS01335	EG10539	ECTO143_RS01335	livJ	branched-chain amino acid ABC transporter substrate-binding protein	branched chain amino acid/phenylalanine ABC transporter periplasmic binding protein	CPLX-RXNS, GO-TERMS, COMPLEXES, PRODUCT-SYNONYMS, GENE-SYNONYMS, PRODUCT, GENE-NAME
ECTO143_RS01350	EG12211	panM	panZ	aspartate 1-decarboxylase autocleavage activator PanM	PanD maturation factor	GO-TERMS, PRODUCT-SYNONYMS, GENE-SYNONYMS, PRODUCT, GENE-NAME
ECTO143_RS01355	EG10540			high-affinity branched-chain amino acid ABC transporter substrate-binding protein LivK	L-leucine/L-phenylalanine ABC transporter periplasmic binding protein	CPLX-RXNS, GO-TERMS, COMPLEXES, PRODUCT-SYNONYMS, GENE-SYNONYMS, PRODUCT, GENE-NAME
ECTO143_RS01360	EG10538			high-affinity branched-chain amino acid ABC transporter permease LivH	branched chain amino acid/phenylalanine ABC transporter membrane subunit LivH	GO-TERMS, PRODUCT-SYNONYMS, GENE-SYNONYMS, PRODUCT
ECTO143_RS01365	EG10541	ECTO143_RS01365	livM	high-affinity branched-chain amino acid ABC transporter permease LivM	branched chain amino acid/phenylalanine ABC transporter membrane subunit LivM	GO-TERMS, PRODUCT, GENE-NAME
ECTO143_RS01370	EG10537			high-affinity branched-chain amino acid ABC transporter ATP-binding protein LivG	branched chain amino acid/phenylalanine ABC transporter ATP binding subunit LivG	GO-TERMS, PRODUCT-SYNONYMS, GENE-SYNONYMS, PRODUCT
ECTO143_RS01375	EG10536			high-affinity branched-chain amino acid ABC transporter ATP-binding protein LivF	branched chain amino acid/phenylalanine ABC transporter ATP binding subunit LivF	GO-TERMS, PRODUCT
ECTO143_RS01380	EG11047			sn-glycerol-3-phosphate ABC transporter substrate-binding protein UgpB	sn-glycerol 3-phosphate ABC transporter periplasmic binding protein	CPLX-RXNS, GO-TERMS, COMPLEXES, PRODUCT-SYNONYMS, GENE-SYNONYMS, PRODUCT
ECTO143_RS01385	EG11046			sn-glycerol-3-phosphate ABC transporter permease UgpA	sn-glycerol 3-phosphate ABC transporter membrane subunit UgpA	GO-TERMS, PRODUCT-SYNONYMS, GENE-SYNONYMS, PRODUCT
ECTO143_RS01390	EG11049			sn-glycerol-3-phosphate ABC transporter permease UgpE	sn-glycerol 3-phosphate ABC transporter membrane subunit UgpE	GO-TERMS, PRODUCT
ECTO143_RS01395	EG11048	ECTO143_RS01395	ugpC	sn-glycerol-3-phosphate import ATP-binding protein UgpC	sn-glycerol 3-phosphate ABC transporter ATP binding subunit	GO-TERMS, PRODUCT, GENE-NAME
ECTO143_RS01400	EG11050			glycerophosphodiester phosphodiesterase	glycerophosphodiester phosphodiesterase UgpQ	GO-TERMS, REACTIONS, PRODUCT-SYNONYMS, PRODUCT
ECTO143_RS01410	EG10374	ECTO143_RS01410	ggt	gamma-glutamyltransferase	glutathione hydrolase proenzyme	GO-TERMS, REACTIONS, PRODUCT-SYNONYMS, PRODUCT, GENE-NAME
ECTO143_RS01415	G7758	ECTO143_RS01415	yhhY	N-acetyltransferase	N-acetyltransferase YhhY	GO-TERMS, PRODUCT-SYNONYMS, PRODUCT, GENE-NAME
ECTO143_RS01425	G7756	ECTO143_RS01425	yhhW	pirin family protein	quercetin 2,3-dioxygenase	GO-TERMS, REACTIONS, PRODUCT-SYNONYMS, PRODUCT, GENE-NAME
ECTO143_RS01430	EG12630			HTH-type transcriptional regulator GntR	DNA-binding transcriptional repressor GntR	GO-TERMS, PRODUCT-SYNONYMS, PRODUCT
ECTO143_RS01435	EG12629			gluconokinase	D-gluconate kinase, thermostable	GO-TERMS, REACTIONS, PRODUCT-SYNONYMS, PRODUCT
ECTO143_RS01440	EG12631			gluconate transporter	low-affinity gluconate transporter	GO-TERMS, REACTIONS, PRODUCT-SYNONYMS, GENE-SYNONYMS, PRODUCT
ECTO143_RS01460	EG10088					GO-TERMS, PRODUCT-SYNONYMS, GENE-SYNONYMS
ECTO143_RS01465	EG10378					GO-TERMS, REACTIONS, PRODUCT-SYNONYMS, PRODUCT
ECTO143_RS01470	EG10381			glycogen debranching protein GlgX	limit dextrin alpha-1,6-glucohydrolase	GO-TERMS, PRODUCT-SYNONYMS, PRODUCT
ECTO143_RS01475	EG10379					GO-TERMS, PRODUCT-SYNONYMS
ECTO143_RS01480	EG10377			glycogen synthase GlgA	glycogen synthase	GO-TERMS, REACTIONS, PRODUCT-SYNONYMS, PRODUCT
ECTO143_RS01485	EG10380	ECTO143_RS01485	glgP			GO-TERMS, REACTIONS, PRODUCT-SYNONYMS, GENE-SYNONYMS, GENE-NAME
ECTO143_RS01505	EG10394	ECTO143_RS01505	glpD	glycerol-3-phosphate dehydrogenase	aerobic glycerol 3-phosphate dehydrogenase	GO-TERMS, REACTIONS, PRODUCT-SYNONYMS, GENE-SYNONYMS, PRODUCT, GENE-NAME
ECTO143_RS01510	EG10395					GO-TERMS, REACTIONS, PRODUCT-SYNONYMS
ECTO143_RS01515	EG10397			rhomboid family intramembrane serine protease GlpG	rhomboid protease GlpG	GO-TERMS, REACTIONS, PRODUCT-SYNONYMS, PRODUCT
ECTO143_RS01535	EG10562			HTH-type transcriptional regulator MalT	DNA-binding transcriptional activator MalT	GO-TERMS, PRODUCT-SYNONYMS, GENE-SYNONYMS, PRODUCT
ECTO143_RS01540	EG10560					GO-TERMS, REACTIONS, PRODUCT-SYNONYMS, GENE-SYNONYMS
ECTO143_RS01545	EG10561					GO-TERMS, REACTIONS, PRODUCT-SYNONYMS, GENE-SYNONYMS, PRODUCT
ECTO143_RS01550	EG12380			gluconate transporter	high-affinity gluconate transporter	GO-TERMS, REACTIONS, PRODUCT-SYNONYMS, GENE-SYNONYMS, PRODUCT
ECTO143_RS01555	G7748			iron-sulfur cluster biogenesis protein NfuA	iron-sulfur cluster carrier protein NfuA	GO-TERMS, PRODUCT-SYNONYMS, GENE-SYNONYMS, PRODUCT
ECTO143_RS01560	G7747	gntX	yhgH	DNA utilization protein GntX	DNA utilization protein YhgH	GO-TERMS, PRODUCT-SYNONYMS, GENE-SYNONYMS, PRODUCT, GENE-NAME
ECTO143_RS01565	EG10122			pimeloyl-ACP methyl ester esterase BioH	pimeloyl-acyl carrier protein methyl ester esterase	GO-TERMS, REACTIONS, PRODUCT-SYNONYMS, GENE-SYNONYMS, PRODUCT
ECTO143_RS01580	EG12102			Fe(2+) transporter permease subunit FeoB	Fe2+ transporter FeoB	GO-TERMS, REACTIONS, PRODUCT-SYNONYMS, PRODUCT
ECTO143_RS01585	EG12101			ferrous iron transporter A	ferrous iron transport protein A	GO-TERMS, PRODUCT-SYNONYMS, PRODUCT
ECTO143_RS01595	EG11578					GO-TERMS, PRODUCT-SYNONYMS
ECTO143_RS01600	EG10672			two-component system response regulator OmpR	DNA-binding transcriptional dual regulator OmpR	GO-TERMS, PRODUCT-SYNONYMS, GENE-SYNONYMS, PRODUCT
ECTO143_RS01605	EG10269			two-component system sensor histidine kinase EnvZ	sensor histidine kinase EnvZ	GO-TERMS, REACTIONS, PRODUCT-SYNONYMS, GENE-SYNONYMS, PRODUCT
ECTO143_RS01610	EG10688	pckA	pck			GO-TERMS, REACTIONS, PRODUCT-SYNONYMS, GENE-SYNONYMS, PRODUCT, GENE-NAME
ECTO143_RS01630	G7744	ECTO143_RS01630	hslO	Hsp33 family molecular chaperone HslO	molecular chaperone Hsp33	GO-TERMS, PRODUCT-SYNONYMS, GENE-SYNONYMS, PRODUCT, GENE-NAME
ECTO143_RS01635	G7743			ribosome-associated heat shock protein Hsp15	heat shock protein Hsp15	GO-TERMS, PRODUCT-SYNONYMS, GENE-SYNONYMS, PRODUCT
ECTO143_RS01640	G7742	ECTO143_RS01640	yrfG	GMP/IMP nucleotidase	purine nucleotidase	GO-TERMS, REACTIONS, PRODUCT-SYNONYMS, PRODUCT, GENE-NAME
ECTO143_RS01645	G7741			intracellular growth attenuator protein IgaA	inner membrane protein IgaA	GO-TERMS, PRODUCT-SYNONYMS, GENE-SYNONYMS, PRODUCT
ECTO143_RS01650	G7740			ADP compounds hydrolase NudE	ADP-sugar diphosphatase NudE	GO-TERMS, REACTIONS, PRODUCT-SYNONYMS, GENE-SYNONYMS, PRODUCT
ECTO143_RS01655	EG10748			peptidoglycan glycosyltransferase/peptidoglycan DD-transpeptidase MrcA	peptidoglycan glycosyltransferase / peptidoglycan DD-transpeptidase MrcA	GO-TERMS, REACTIONS, PRODUCT-SYNONYMS, GENE-SYNONYMS, PRODUCT
ECTO143_RS01660	G7739					GO-TERMS, PRODUCT-SYNONYMS, GENE-SYNONYMS
ECTO143_RS01665	G7738	ECTO143_RS01665	hofN			GO-TERMS, PRODUCT-SYNONYMS, GENE-SYNONYMS, GENE-NAME
ECTO143_RS01670	G7737					GO-TERMS, PRODUCT-SYNONYMS, GENE-SYNONYMS
ECTO143_RS01675	G7736					GO-TERMS, PRODUCT-SYNONYMS, GENE-SYNONYMS
ECTO143_RS01680	EG12113			DNA uptake porin HofQ	DNA utilization protein HofQ	GO-TERMS, REACTIONS, PRODUCT-SYNONYMS, GENE-SYNONYMS, PRODUCT
ECTO143_RS01685	EG10081			shikimate kinase AroK	shikimate kinase 1	GO-TERMS, REACTIONS, PRODUCT-SYNONYMS, PRODUCT
ECTO143_RS01690	EG10074					GO-TERMS, REACTIONS, PRODUCT-SYNONYMS, PRODUCT
ECTO143_RS01695	EG11183					GO-TERMS, PRODUCT-SYNONYMS, GENE-SYNONYMS
ECTO143_RS01700	EG10204	ECTO143_RS01700	dam	adenine-specific DNA-methyltransferase	DNA adenine methyltransferase	GO-TERMS, REACTIONS, PRODUCT-SYNONYMS, PRODUCT, GENE-NAME
ECTO143_RS01705	M004	ECTO143_RS01705	rpe			GO-TERMS, PRODUCT-SYNONYMS, GENE-SYNONYMS, PRODUCT, GENE-NAME
ECTO143_RS01710	EG11871	ECTO143_RS01710	gph			GO-TERMS, PRODUCT-SYNONYMS, GENE-SYNONYMS, PRODUCT, GENE-NAME
ECTO143_RS01715	EG11030					GO-TERMS, REACTIONS, PRODUCT-SYNONYMS, PRODUCT
ECTO143_RS01770	EG10188	cobA	cysG	uroporphyrinogen-III C-methyltransferase	siroheme synthase	GO-TERMS, REACTIONS, PRODUCT-SYNONYMS, PRODUCT, GENE-NAME
ECTO143_RS01775	EG10654					GO-TERMS, PRODUCT-SYNONYMS, PRODUCT
ECTO143_RS01780	EG10655			nitrite reductase small subunit NirD	nitrite reductase subunit NirD	CPLX-RXNS, GO-TERMS, COMPLEXES, PRODUCT-SYNONYMS, PRODUCT
ECTO143_RS01785	EG10653	ECTO143_RS01785	nirB	nitrite reductase large subunit	nitrite reductase catalytic subunit NirB	GO-TERMS, PRODUCT-SYNONYMS, PRODUCT, GENE-NAME
ECTO143_RS01795	EG10757			peptidylprolyl isomerase A	peptidyl-prolyl cis-trans isomerase A	GO-TERMS, REACTIONS, PRODUCT-SYNONYMS, GENE-SYNONYMS, PRODUCT
ECTO143_RS01805	EG10307	ECTO143_RS01805	fic	putative adenosine monophosphate-protein transferase Fic	putative adenosine monophosphate--protein transferase Fic	GO-TERMS, COMPLEXES, PRODUCT-SYNONYMS, GENE-SYNONYMS, PRODUCT, GENE-NAME
ECTO143_RS01810	EG10682			aminodeoxychorismate synthase component 2	aminodeoxychorismate synthase subunit 2	GO-TERMS, REACTIONS, PRODUCT-SYNONYMS, PRODUCT
ECTO143_RS01815	EG10066	ECTO143_RS01815	argD	aspartate aminotransferase family protein	N-acetylornithine aminotransferase / N-succinyldiaminopimelate aminotransferase	GO-TERMS, REACTIONS, PRODUCT-SYNONYMS, GENE-SYNONYMS, PRODUCT, GENE-NAME
ECTO143_RS01825	EG10164			cAMP-activated global transcriptional regulator CRP	DNA-binding transcriptional dual regulator CRP	GO-TERMS, COMPLEXES, PRODUCT-SYNONYMS, GENE-SYNONYMS, PRODUCT
ECTO143_RS01850	EG12903	ECTO143_RS01850	yheS	ABC transporter ATP-binding protein	putative ATP-binding protein YheS	GO-TERMS, PRODUCT-SYNONYMS, PRODUCT, GENE-NAME
ECTO143_RS01855	G7717					GO-TERMS, PRODUCT-SYNONYMS, GENE-SYNONYMS
ECTO143_RS01860	EG20110			glutathione-regulated potassium-efflux system protein KefB	K+ : H+ antiporter KefB	GO-TERMS, REACTIONS, PRODUCT-SYNONYMS, GENE-SYNONYMS, PRODUCT
ECTO143_RS01870	EG11663	ECTO143_RS01870	slyD	peptidylprolyl isomerase	FKBP-type peptidyl-prolyl cis-trans isomerase SlyD	GO-TERMS, REACTIONS, PRODUCT-SYNONYMS, PRODUCT, GENE-NAME
ECTO143_RS01880	G7716			FKBP-type peptidyl-prolyl cis-trans isomerase	peptidyl-prolyl cis-trans isomerase FkpA	GO-TERMS, REACTIONS, PRODUCT-SYNONYMS, GENE-SYNONYMS, PRODUCT
ECTO143_RS01895	G7715	ECTO143_RS01895	yheO	transcriptional regulator	DNA-binding transcriptional regulator YheO	GO-TERMS, PRODUCT-SYNONYMS, PRODUCT, GENE-NAME
ECTO143_RS01900	G7714					CPLX-RXNS, GO-TERMS, COMPLEXES, PRODUCT-SYNONYMS, GENE-SYNONYMS
ECTO143_RS01905	G7713					GO-TERMS, PRODUCT-SYNONYMS, GENE-SYNONYMS
ECTO143_RS01910	G7712					GO-TERMS, PRODUCT-SYNONYMS, GENE-SYNONYMS
ECTO143_RS01935	EG11237			bifunctional chitinase/lysozyme	endochitinase	GO-TERMS, REACTIONS, PRODUCT-SYNONYMS, GENE-SYNONYMS, PRODUCT
ECTO143_RS01945	EG10113	ECTO143_RS01945	bfr			GO-TERMS, REACTIONS, PRODUCT-SYNONYMS, GENE-NAME
ECTO143_RS02125	EG10766			preprotein translocase subunit SecY	Sec translocon subunit SecY	GO-TERMS, PRODUCT-SYNONYMS, GENE-SYNONYMS, PRODUCT
ECTO143_RS02150	EG10893			DNA-directed RNA polymerase subunit alpha	RNA polymerase subunit alpha	GO-TERMS, REACTIONS, PRODUCT-SYNONYMS, GENE-SYNONYMS, PRODUCT
ECTO143_RS02165	EG11969			Zn(2+)-responsive transcriptional regulator	DNA-binding transcriptional activator ZntR	GO-TERMS, PRODUCT-SYNONYMS, GENE-SYNONYMS, PRODUCT
ECTO143_RS02170	G0-10465	ECTO143_RS02170	arfA			GO-TERMS, PRODUCT-SYNONYMS, GENE-SYNONYMS, GENE-NAME
ECTO143_RS02175	EG11180			large-conductance mechanosensitive channel protein MscL	large conductance mechanosensitive channel	GO-TERMS, REACTIONS, PRODUCT-SYNONYMS, GENE-SYNONYMS, PRODUCT
ECTO143_RS02180	EG11019			Trk system potassium transporter TrkA	NAD-binding component of Trk potassium transporters	GO-TERMS, PRODUCT-SYNONYMS, PRODUCT
ECTO143_RS02185	EG12163			16S rRNA (cytosine(967)-C(5))-methyltransferase RsmB	16S rRNA m5C967 methyltransferase	GO-TERMS, REACTIONS, PRODUCT-SYNONYMS, GENE-SYNONYMS, PRODUCT
ECTO143_RS02190	EG11268	ECTO143_RS02190	fmt	methionyl-tRNA formyltransferase	10-formyltetrahydrofolate:L-methionyl-tRNAfMet N-formyltransferase	GO-TERMS, REACTIONS, PRODUCT-SYNONYMS, GENE-SYNONYMS, PRODUCT, GENE-NAME
ECTO143_RS02195	EG11440	ECTO143_RS02195	def			GO-TERMS, REACTIONS, PRODUCT-SYNONYMS, GENE-SYNONYMS, GENE-NAME
ECTO143_RS02215	G7698			L-threonylcarbamoyladenylate synthase type 1 TsaC	threonylcarbamoyl-AMP synthase	GO-TERMS, REACTIONS, PRODUCT-SYNONYMS, GENE-SYNONYMS, PRODUCT
ECTO143_RS02220	EG10077					GO-TERMS, REACTIONS, PRODUCT-SYNONYMS, PRODUCT
ECTO143_RS02295	EG10267			multidrug efflux RND transporter permease subunit AcrF	multidrug efflux pump RND permease AcrF	CPLX-RXNS, GO-TERMS, PRODUCT-SYNONYMS, GENE-SYNONYMS, PRODUCT
ECTO143_RS02300	EG10266			multidrug efflux RND transporter periplasmic adaptor subunit AcrE	multidrug efflux pump membrane fusion lipoprotein AcrE	GO-TERMS, PRODUCT-SYNONYMS, GENE-SYNONYMS, PRODUCT
ECTO143_RS02305	EG11741	acrS	envR	multidrug efflux transporter transcriptional repressor AcrS	DNA-binding transcriptional repressor EnvR	GO-TERMS, PRODUCT-SYNONYMS, GENE-SYNONYMS, PRODUCT, GENE-NAME
ECTO143_RS02315	EG11498			adenine-specific DNA-methyltransferase	DNA adenine methyltransferase	GO-TERMS, REACTIONS, PRODUCT-SYNONYMS, GENE-SYNONYMS, PRODUCT
ECTO143_RS02320	EG10317			DNA-binding transcriptional regulator Fis	DNA-binding transcriptional dual regulator Fis	GO-TERMS, PRODUCT-SYNONYMS, GENE-SYNONYMS, PRODUCT
ECTO143_RS02325	EG11311			tRNA dihydrouridine synthase DusB	tRNA-dihydrouridine synthase B	GO-TERMS, REACTIONS, PRODUCT-SYNONYMS, GENE-SYNONYMS, PRODUCT
ECTO143_RS02330	EG11497			50S ribosomal protein L11 methyltransferase	ribosomal protein L11 methyltransferase	GO-TERMS, REACTIONS, PRODUCT-SYNONYMS, GENE-SYNONYMS, PRODUCT
ECTO143_RS02335	EG10685			sodium/pantothenate symporter	pantothenate:Na+ symporter	GO-TERMS, REACTIONS, PRODUCT-SYNONYMS, PRODUCT
ECTO143_RS02385	EG10276			acetyl-CoA carboxylase biotin carboxylase subunit	biotin carboxylase	GO-TERMS, REACTIONS, PRODUCT-SYNONYMS, GENE-SYNONYMS, PRODUCT
ECTO143_RS02390	EG10275			acetyl-CoA carboxylase biotin carboxyl carrier protein	biotin carboxyl carrier protein	GO-TERMS, REACTIONS, PRODUCT-SYNONYMS, GENE-SYNONYMS, PRODUCT
ECTO143_RS02395	EG11315	ECTO143_RS02395	yhdH	oxidoreductase	acrylyl-CoA reductase	GO-TERMS, REACTIONS, PRODUCT-SYNONYMS, GENE-SYNONYMS, PRODUCT, GENE-NAME
ECTO143_RS02400	EG10018			RNase E specificity factor CsrD	regulator of CsrB and CsrC decay	GO-TERMS, PRODUCT-SYNONYMS, GENE-SYNONYMS, PRODUCT
ECTO143_RS02410	EG10608	ECTO143_RS02410	mreB	rod shape-determining protein	dynamic cytoskeletal protein MreB	GO-TERMS, PRODUCT-SYNONYMS, GENE-SYNONYMS, PRODUCT, GENE-NAME
ECTO143_RS02415	EG10609			rod shape-determining protein MreC	cell shape determining protein MreC	GO-TERMS, PRODUCT-SYNONYMS, PRODUCT
ECTO143_RS02420	EG10610			rod shape-determining protein MreD	cell shape determining protein MreD	GO-TERMS, PRODUCT-SYNONYMS, PRODUCT
ECTO143_RS02425	EG11298					GO-TERMS, REACTIONS, PRODUCT-SYNONYMS
ECTO143_RS02430	EG11299	ECTO143_RS02430	rng	ribonuclease G	RNase G	GO-TERMS, REACTIONS, PRODUCT-SYNONYMS, GENE-SYNONYMS, PRODUCT, GENE-NAME
ECTO143_RS02440	G7689			metalloprotease TldD	metalloprotease subunit TldD	GO-TERMS, REACTIONS, PRODUCT-SYNONYMS, GENE-SYNONYMS, PRODUCT
ECTO143_RS02445	G7688			HTH-type transcriptional activator AaeR	LysR-type transcriptional regulator AaeR	GO-TERMS, PRODUCT-SYNONYMS, GENE-SYNONYMS, PRODUCT
ECTO143_RS02455	G7686			p-hydroxybenzoic acid efflux pump subunit AaeA	aromatic carboxylic acid efflux pump membrane fusion protein	CPLX-RXNS, GO-TERMS, COMPLEXES, REACTIONS, PRODUCT-SYNONYMS, GENE-SYNONYMS, PRODUCT
ECTO143_RS02460	G7685			p-hydroxybenzoic acid efflux pump subunit AaeB	aromatic carboxylic acid efflux pump subunit AaeB	GO-TERMS, REACTIONS, PRODUCT-SYNONYMS, GENE-SYNONYMS, PRODUCT
ECTO143_RS02470	G7683			peroxide/acid stress response protein YhcN	DUF1471 domain-containing stress-induced protein YhcN	GO-TERMS, PRODUCT-SYNONYMS, PRODUCT
ECTO143_RS02475	EG10070			transcriptional regulator ArgR	DNA-binding transcriptional dual regulator ArgR	GO-TERMS, PRODUCT-SYNONYMS, GENE-SYNONYMS, PRODUCT
ECTO143_RS02480	EG10576					GO-TERMS, PRODUCT-SYNONYMS
ECTO143_RS02485	EG11652			outer membrane-stress sensor serine endopeptidase DegS	serine endoprotease	GO-TERMS, REACTIONS, PRODUCT-SYNONYMS, GENE-SYNONYMS, PRODUCT
ECTO143_RS02490	G7682			serine endoprotease DegQ	periplasmic serine endoprotease	GO-TERMS, REACTIONS, PRODUCT-SYNONYMS, GENE-SYNONYMS, PRODUCT
ECTO143_RS02500	G7680	ECTO143_RS02500	zapE			GO-TERMS, PRODUCT-SYNONYMS, GENE-SYNONYMS, GENE-NAME
ECTO143_RS02515	EG10977					GO-TERMS, PRODUCT-SYNONYMS, GENE-SYNONYMS
ECTO143_RS02520	EG10978					GO-TERMS, PRODUCT-SYNONYMS
ECTO143_RS02525	G7678			transcriptional regulator NanR	DNA-binding transcriptional dual regulator NanR	GO-TERMS, PRODUCT-SYNONYMS, GENE-SYNONYMS, PRODUCT
ECTO143_RS02530	EG10637					GO-TERMS, REACTIONS, PRODUCT-SYNONYMS, GENE-SYNONYMS, PRODUCT
ECTO143_RS02535	G436			sialic acid transporter NanT	N-acetylneuraminate:H+ symporter	GO-TERMS, REACTIONS, PRODUCT-SYNONYMS, PRODUCT
ECTO143_RS02540	G7677	ECTO143_RS02540	nanE	N-acetylmannosamine-6-phosphate 2-epimerase	putative N-acetylmannosamine-6-phosphate epimerase	GO-TERMS, REACTIONS, PRODUCT-SYNONYMS, GENE-SYNONYMS, PRODUCT, GENE-NAME
ECTO143_RS02545	G7676	ECTO143_RS02545	nanK	ROK family protein	N-acetylmannosamine kinase	GO-TERMS, REACTIONS, PRODUCT-SYNONYMS, GENE-SYNONYMS, PRODUCT, GENE-NAME
ECTO143_RS02555	EG10404	ECTO143_RS02555	gltD	glutamate synthase	glutamate synthase subunit GltD	CPLX-RXNS, GO-TERMS, COMPLEXES, PRODUCT-SYNONYMS, GENE-SYNONYMS, PRODUCT, GENE-NAME
ECTO143_RS02560	EG10403			glutamate synthase large subunit	glutamate synthase subunit GltB	GO-TERMS, REACTIONS, PRODUCT-SYNONYMS, GENE-SYNONYMS, PRODUCT
ECTO143_RS02570	EG10062			aerobic respiration two-component sensor histidine kinase ArcB	sensor histidine kinase ArcB	GO-TERMS, REACTIONS, PRODUCT-SYNONYMS, PRODUCT
ECTO143_RS02575	EG11383			isoprenoid biosynthesis glyoxalase ElbB	low activity glyoxalase ElbB	GO-TERMS, REACTIONS, PRODUCT-SYNONYMS, GENE-SYNONYMS, PRODUCT
ECTO143_RS02580	G7668			monofunctional biosynthetic peptidoglycan transglycosylase	peptidoglycan glycosyltransferase MtgA	GO-TERMS, REACTIONS, PRODUCT-SYNONYMS, GENE-SYNONYMS, PRODUCT
ECTO143_RS02590	EG12147			PTS phosphocarrier protein NPr	phosphorelay protein NPr	GO-TERMS, PRODUCT-SYNONYMS, GENE-SYNONYMS, PRODUCT
ECTO143_RS02595	EG12146			RNase adapter RapZ	RNase adaptor protein RapZ	GO-TERMS, PRODUCT-SYNONYMS, GENE-SYNONYMS, PRODUCT
ECTO143_RS02600	EG11682			PTS IIA-like nitrogen regulatory protein PtsN	phosphotransferase system enzyme IIA(Ntr)	GO-TERMS, PRODUCT-SYNONYMS, GENE-SYNONYMS, PRODUCT
ECTO143_RS02605	EG11681	ECTO143_RS02605	hpf	ribosome hibernation promoting factor	ribosome hibernation-promoting factor	GO-TERMS, PRODUCT-SYNONYMS, GENE-SYNONYMS, PRODUCT, GENE-NAME
ECTO143_RS02610	EG10898			RNA polymerase factor sigma-54	RNA polymerase, sigma 54 (sigma N) factor	GO-TERMS, PRODUCT-SYNONYMS, GENE-SYNONYMS, PRODUCT
ECTO143_RS02615	EG11680			LPS export ABC transporter ATP-binding protein	lipopolysaccharide transport system ATP binding protein LptB	GO-TERMS, COMPLEXES, PRODUCT-SYNONYMS, GENE-SYNONYMS, PRODUCT
ECTO143_RS02620	G7665			lipopolysaccharide ABC transporter substrate-binding protein LptA	lipopolysaccharide transport system protein LptA	GO-TERMS, PRODUCT-SYNONYMS, GENE-SYNONYMS, PRODUCT
ECTO143_RS02625	G7664			LPS export ABC transporter periplasmic protein LptC	lipopolysaccharide transport system protein LptC	GO-TERMS, PRODUCT-SYNONYMS, GENE-SYNONYMS, PRODUCT
ECTO143_RS02635	G7662			arabinose-5-phosphate isomerase KdsD	D-arabinose 5-phosphate isomerase KdsD	GO-TERMS, REACTIONS, PRODUCT-SYNONYMS, GENE-SYNONYMS, PRODUCT
ECTO143_RS02645	EG12801			phospholipid ABC transporter ATP-binding protein MlaF	intermembrane phospholipid transport system, ATP binding subunit MlaF	GO-TERMS, REACTIONS, PRODUCT-SYNONYMS, GENE-SYNONYMS, PRODUCT
ECTO143_RS02650	EG12800			lipid asymmetry maintenance ABC transporter permease subunit MlaE	intermembrane phospholipid transport system, integral membrane subunit MlaE	GO-TERMS, PRODUCT-SYNONYMS, GENE-SYNONYMS, PRODUCT
ECTO143_RS02655	EG12799			outer membrane lipid asymmetry maintenance protein MlaD	intermembrane phospholipid transport system, substrate binding protein MlaD	GO-TERMS, PRODUCT-SYNONYMS, GENE-SYNONYMS, PRODUCT
ECTO143_RS02660	G7659			phospholipid-binding protein MlaC	intermembrane phospholipid transport system - periplasmic binding protein	GO-TERMS, PRODUCT-SYNONYMS, GENE-SYNONYMS, PRODUCT
ECTO143_RS02665	G7658			lipid asymmetry maintenance protein MlaB	intermembrane phospholipid transport system protein MlaB	GO-TERMS, COMPLEXES, PRODUCT-SYNONYMS, GENE-SYNONYMS, PRODUCT
ECTO143_RS02675	EG11358					GO-TERMS, REACTIONS, PRODUCT-SYNONYMS, GENE-SYNONYMS, PRODUCT
ECTO143_RS02685	EG10017	ECTO143_RS02685	ispB	octaprenyl-diphosphate synthase	all-trans-octaprenyl-diphosphate synthase	GO-TERMS, REACTIONS, PRODUCT-SYNONYMS, GENE-SYNONYMS, PRODUCT, GENE-NAME
ECTO143_RS02705	G7656	ECTO143_RS02705	obgE			GO-TERMS, REACTIONS, PRODUCT-SYNONYMS, GENE-SYNONYMS, GENE-NAME
ECTO143_RS02710	EG10202			serine-type D-Ala-D-Ala carboxypeptidase	peptidoglycan DD-endopeptidase DacB	GO-TERMS, REACTIONS, PRODUCT-SYNONYMS, PRODUCT
ECTO143_RS02715	EG10415					GO-TERMS, PRODUCT-SYNONYMS
ECTO143_RS02720	EG12794			ribosome assembly RNA-binding protein YhbY	ribosome assembly factor YhbY	GO-TERMS, PRODUCT-SYNONYMS, PRODUCT
ECTO143_RS02725	EG11507			23S rRNA (uridine(2552)-2'-O)-methyltransferase RlmE	23S rRNA 2'-O-ribose U2552 methyltransferase	GO-TERMS, REACTIONS, PRODUCT-SYNONYMS, GENE-SYNONYMS, PRODUCT
ECTO143_RS02730	EG11506					CPLX-RXNS, GO-TERMS, COMPLEXES, PRODUCT-SYNONYMS, GENE-SYNONYMS
ECTO143_RS02735	EG50011					GO-TERMS, PRODUCT-SYNONYMS, GENE-SYNONYMS
ECTO143_RS02740	EG11553					GO-TERMS, REACTIONS, PRODUCT-SYNONYMS, GENE-SYNONYMS
ECTO143_RS02745	EG12095			preprotein translocase subunit SecG	Sec translocon subunit SecG	CPLX-RXNS, GO-TERMS, COMPLEXES, PRODUCT-SYNONYMS, GENE-SYNONYMS, PRODUCT
ECTO143_RS02770	EG11179					GO-TERMS, PRODUCT-SYNONYMS, GENE-SYNONYMS
ECTO143_RS02775	EG10665					GO-TERMS, PRODUCT-SYNONYMS
ECTO143_RS02780	EG10505					GO-TERMS, PRODUCT-SYNONYMS, GENE-SYNONYMS
ECTO143_RS02785	EG11178			30S ribosome-binding factor RbfA	30S ribosome binding factor	GO-TERMS, PRODUCT-SYNONYMS, GENE-SYNONYMS, PRODUCT
ECTO143_RS02790	EG11177			tRNA pseudouridine(55) synthase TruB	tRNA pseudouridine55 synthase	GO-TERMS, REACTIONS, PRODUCT-SYNONYMS, GENE-SYNONYMS, PRODUCT
ECTO143_RS02800	EG10743			polyribonucleotide nucleotidyltransferase	polynucleotide phosphorylase	GO-TERMS, COMPLEXES, REACTIONS, PRODUCT-SYNONYMS, GENE-SYNONYMS, PRODUCT
ECTO143_RS02805	EG12371					GO-TERMS, PRODUCT-SYNONYMS, GENE-SYNONYMS
ECTO143_RS02815	EG10215	ECTO143_RS02815	deaD	DEAD/DEAH family ATP-dependent RNA helicase	ATP-dependent RNA helicase DeaD	GO-TERMS, PRODUCT-SYNONYMS, GENE-SYNONYMS, PRODUCT, GENE-NAME
ECTO143_RS02820	EG10617	ECTO143_RS02820	mtr	tryptophan permease	tryptophan:H+ symporter Mtr	GO-TERMS, REACTIONS, PRODUCT-SYNONYMS, PRODUCT, GENE-NAME
ECTO143_RS02830	G7653	ECTO143_RS02830	ubiV	U32 family peptidase	ubiquinone biosynthesis protein UbiV	GO-TERMS, COMPLEXES, PRODUCT-SYNONYMS, GENE-SYNONYMS, PRODUCT, GENE-NAME
ECTO143_RS02835	G7652	ECTO143_RS02835	ubiU	U32 family peptidase	ubiquinone biosynthesis protein UbiU	GO-TERMS, PRODUCT-SYNONYMS, GENE-SYNONYMS, PRODUCT, GENE-NAME
ECTO143_RS02840	G7651	ECTO143_RS02840	ubiT	SCP2 domain-containing protein	anaerobic ubiquinone biosynthesis accessory factor UbiT	GO-TERMS, PRODUCT-SYNONYMS, GENE-SYNONYMS, PRODUCT, GENE-NAME
ECTO143_RS02850	G7649			DNA damage response exodeoxyribonuclease YhbQ	DNA damage response nuclease YhbQ	GO-TERMS, REACTIONS, PRODUCT-SYNONYMS, PRODUCT
ECTO143_RS02860	G7647			protein/nucleic acid deglycase	protein/nucleic acid deglycase 2	GO-TERMS, REACTIONS, PRODUCT-SYNONYMS, PRODUCT
ECTO143_RS02880	EG12780			DnaA initiator-associating protein DiaA	DnaA initiator-associating factor for replication initiation	GO-TERMS, PRODUCT-SYNONYMS, GENE-SYNONYMS, PRODUCT
ECTO143_RS02890	G7642	ECTO143_RS02890	lpoA	penicillin-binding protein activator	outer membrane lipoprotein - activator of MrcA activity	GO-TERMS, PRODUCT-SYNONYMS, GENE-SYNONYMS, PRODUCT, GENE-NAME
ECTO143_RS02895	G7641			16S rRNA (cytidine(1402)-2'-O)-methyltransferase	16S rRNA 2'-O-ribose C1402 methyltransferase	GO-TERMS, REACTIONS, PRODUCT-SYNONYMS, GENE-SYNONYMS, PRODUCT
ECTO143_RS02905	G7635			PTS N-acetylgalactosamine transporter subunit IID	galactosamine-specific PTS enzyme IID component	CPLX-RXNS, GO-TERMS, COMPLEXES, PRODUCT-SYNONYMS, GENE-SYNONYMS, PRODUCT
ECTO143_RS02910	EG12770	ECTO143_RS02910	agaC	N-acetylgalactosamine permease IIC component 1	galactosamine-specific PTS enzyme IIC component	GO-TERMS, REACTIONS, PRODUCT-SYNONYMS, GENE-SYNONYMS, PRODUCT, GENE-NAME
ECTO143_RS02915	EG12769			PTS N-acetylgalactosamine transporter subunit IIB	galactosamine-specific PTS enzyme IIB component	PRODUCT-SYNONYMS, GENE-SYNONYMS, PRODUCT
ECTO143_RS02920	EG12768			tagatose-bisphosphate aldolase subunit KbaY	tagatose-1,6-bisphosphate aldolase 1 subunit KbaY	CPLX-RXNS, GO-TERMS, COMPLEXES, PRODUCT-SYNONYMS, GENE-SYNONYMS, PRODUCT
ECTO143_RS02955	G7631			tagatose-bisphosphate aldolase subunit KbaZ	tagatose-1,6-bisphosphate aldolase 1 subunit KbaZ	PRODUCT-SYNONYMS, GENE-SYNONYMS, PRODUCT
ECTO143_RS02960	G7630	ECTO143_RS02960	agaR	DeoR family transcriptional regulator	DNA-binding transcriptional repressor AgaR	GO-TERMS, PRODUCT-SYNONYMS, GENE-SYNONYMS, PRODUCT, GENE-NAME
ECTO143_RS02965	G7629	ECTO143_RS02965	yhaV	type II toxin-antitoxin system YhaV family toxin	ribosome-dependent mRNA interferase toxin YhaV	GO-TERMS, COMPLEXES, REACTIONS, PRODUCT-SYNONYMS, PRODUCT, GENE-NAME
ECTO143_RS02970	EG10955	ECTO143_RS02970	prlF	type II toxin-antitoxin system PrlF family antitoxin	antitoxin PrlF	GO-TERMS, PRODUCT-SYNONYMS, GENE-SYNONYMS, PRODUCT, GENE-NAME
ECTO143_RS02975	EG12522					GO-TERMS, PRODUCT-SYNONYMS, GENE-SYNONYMS, PRODUCT
ECTO143_RS02980	EG12760	ECTO143_RS02980	garP	MFS transporter	galactarate/D-glucarate transporter GarP	GO-TERMS, REACTIONS, PRODUCT-SYNONYMS, GENE-SYNONYMS, PRODUCT, GENE-NAME
ECTO143_RS02985	EG10016			2-dehydro-3-deoxyglucarate aldolase	alpha-dehydro-beta-deoxy-D-glucarate aldolase	GO-TERMS, REACTIONS, PRODUCT-SYNONYMS, GENE-SYNONYMS, PRODUCT
ECTO143_RS02990	EG11176	ECTO143_RS02990	garR	2-hydroxy-3-oxopropionate reductase	tartronate semialdehyde reductase	GO-TERMS, REACTIONS, PRODUCT-SYNONYMS, GENE-SYNONYMS, PRODUCT, GENE-NAME
ECTO143_RS02995	EG11175			glycerate 2-kinase	glycerate 2-kinase 1	GO-TERMS, PRODUCT-SYNONYMS, GENE-SYNONYMS, PRODUCT
ECTO143_RS03010	EG10989			transcriptional regulator TdcA	DNA-binding transcriptional activator TdcA	GO-TERMS, PRODUCT-SYNONYMS, PRODUCT
ECTO143_RS03015	EG10990			bifunctional threonine ammonia-lyase/L-serine ammonia-lyase TdcB	catabolic threonine dehydratase	GO-TERMS, REACTIONS, PRODUCT-SYNONYMS, GENE-SYNONYMS, PRODUCT
ECTO143_RS03020	EG10991			threonine/serine transporter TdcC	threonine/serine:H+ symporter	GO-TERMS, REACTIONS, PRODUCT-SYNONYMS, PRODUCT
ECTO143_RS03025	EG11172					GO-TERMS, REACTIONS, PRODUCT-SYNONYMS, GENE-SYNONYMS
ECTO143_RS03030	G7627			2-ketobutyrate formate-lyase/pyruvate formate-lyase	2-ketobutyrate formate-lyase/pyruvate formate-lyase 4	GO-TERMS, REACTIONS, PRODUCT-SYNONYMS, GENE-SYNONYMS, PRODUCT
ECTO143_RS03040	G7624			L-serine ammonia-lyase	L-serine deaminase III	GO-TERMS, REACTIONS, PRODUCT-SYNONYMS, GENE-SYNONYMS, PRODUCT
ECTO143_RS03060	G7622	ECTO143_RS03060	cyuA	serine dehydratase subunit alpha family protein	putative L-cysteine desulfidase CyuA	GO-TERMS, REACTIONS, PRODUCT-SYNONYMS, GENE-SYNONYMS, PRODUCT, GENE-NAME
ECTO143_RS03075	G7619	ECTO143_RS03075	yhaJ	LysR family transcriptional regulator	DNA-binding transcriptional activator YhaJ	GO-TERMS, PRODUCT-SYNONYMS, PRODUCT, GENE-NAME
ECTO143_RS03085	G7616	ECTO143_RS03085	yqjG	glutathione S-transferase family protein	glutathionyl-hydroquinone reductase YqjG	GO-TERMS, REACTIONS, PRODUCT-SYNONYMS, PRODUCT, GENE-NAME
ECTO143_RS03105	G7612	ECTO143_RS03105	yqjD	DUF883 domain-containing protein	ribosome- and membrane-associated DUF883 domain-containing protein YqjD	GO-TERMS, PRODUCT-SYNONYMS, PRODUCT, GENE-NAME
ECTO143_RS03115	G7610			EnvZ/OmpR regulon moderator MzrA	modulator protein MzrA	GO-TERMS, PRODUCT-SYNONYMS, GENE-SYNONYMS, PRODUCT
ECTO143_RS03120	G7609	ECTO143_RS03120	yqjA	DedA family protein	DedA family protein YqjA	GO-TERMS, PRODUCT-SYNONYMS, GENE-SYNONYMS, PRODUCT, GENE-NAME
ECTO143_RS03125	EG12739			transcriptional regulator ExuR	DNA-binding transcriptional repressor ExuR	GO-TERMS, PRODUCT-SYNONYMS, PRODUCT
ECTO143_RS03130	EG12738	ECTO143_RS03130	exuT	MFS transporter	hexuronate transporter	GO-TERMS, REACTIONS, PRODUCT-SYNONYMS, PRODUCT, GENE-NAME
ECTO143_RS03135	G81			glucuronate isomerase	D-glucoronate/D-galacturonate isomerase	GO-TERMS, REACTIONS, PRODUCT-SYNONYMS, GENE-SYNONYMS, PRODUCT
ECTO143_RS03140	EG12734	ECTO143_RS03140	uxaA	altronate dehydratase	D-altronate dehydratase	GO-TERMS, REACTIONS, PRODUCT-SYNONYMS, GENE-SYNONYMS, PRODUCT, GENE-NAME
ECTO143_RS03145	G7608	ECTO143_RS03145	ygjV	YgjV family protein	inner membrane protein	GO-TERMS, PRODUCT-SYNONYMS, PRODUCT, GENE-NAME
ECTO143_RS03150	EG12732			serine/threonine transporter SstT	serine/threonine:Na+ symporter	GO-TERMS, REACTIONS, PRODUCT-SYNONYMS, GENE-SYNONYMS, PRODUCT
ECTO143_RS03175	G7603			23S rRNA (guanine(1835)-N(2))-methyltransferase RlmG	23S rRNA m2G1835 methyltransferase	GO-TERMS, REACTIONS, PRODUCT-SYNONYMS, GENE-SYNONYMS, PRODUCT
ECTO143_RS03180	G7602	ECTO143_RS03180	higB	mRNA interferase HigB	ribosome-dependent mRNA interferase toxin HigB	GO-TERMS, COMPLEXES, REACTIONS, PRODUCT-SYNONYMS, GENE-SYNONYMS, PRODUCT, GENE-NAME
ECTO143_RS03185	G7601			type II toxin-antitoxin system antitoxin HigA	antitoxin/DNA-binding transcriptional repressor HigA	GO-TERMS, PRODUCT-SYNONYMS, GENE-SYNONYMS, PRODUCT
ECTO143_RS03190	G36	ECTO143_RS03190	fadH	NADPH-dependent 2,4-dienoyl-CoA reductase	2,4-dienoyl-CoA reductase	GO-TERMS, REACTIONS, PRODUCT-SYNONYMS, GENE-SYNONYMS, PRODUCT, GENE-NAME
ECTO143_RS03195	G7599	ECTO143_RS03195	ygjK	alpha-glucosidase	glycoside hydrolase	GO-TERMS, REACTIONS, PRODUCT-SYNONYMS, PRODUCT, GENE-NAME
ECTO143_RS03210	EG10253	ECTO143_RS03210	ebgC	beta-galactosidase subunit beta	DUF386 domain-containing evolved beta-D-galactosidase subunit beta	GO-TERMS, COMPLEXES, PRODUCT-SYNONYMS, PRODUCT, GENE-NAME
ECTO143_RS03215	EG10252			beta-galactosidase subunit alpha	evolved beta-D-galactosidase subunit alpha	GO-TERMS, PRODUCT-SYNONYMS, PRODUCT
ECTO143_RS03220	EG10254			transcriptional regulator EbgR	DNA-binding transcriptional repressor EbgR	GO-TERMS, PRODUCT-SYNONYMS, PRODUCT
ECTO143_RS03230	G7596	ygjG	patA			GO-TERMS, REACTIONS, PRODUCT-SYNONYMS, GENE-SYNONYMS, GENE-NAME
ECTO143_RS03235	G7595	ECTO143_RS03235	aer	PAS domain S-box protein	aerotaxis sensor receptor, flavoprotein	GO-TERMS, PRODUCT-SYNONYMS, GENE-SYNONYMS, PRODUCT, GENE-NAME
ECTO143_RS03250	G7593			NADPH-dependent ferric chelate reductase	NADPH-dependent ferric-chelate reductase	GO-TERMS, REACTIONS, PRODUCT-SYNONYMS, GENE-SYNONYMS, PRODUCT
ECTO143_RS03260	EG12717	ECTO143_RS03260	mug	G/U mismatch-specific DNA glycosylase	stationary phase mismatch/uracil DNA glycosylase	GO-TERMS, REACTIONS, PRODUCT-SYNONYMS, GENE-SYNONYMS, PRODUCT, GENE-NAME
ECTO143_RS03265	EG10896			RNA polymerase sigma factor RpoD	RNA polymerase, sigma 70 (sigma D) factor	GO-TERMS, COMPLEXES, PRODUCT-SYNONYMS, GENE-SYNONYMS, PRODUCT
ECTO143_RS03270	EG10239					GO-TERMS, PRODUCT-SYNONYMS, GENE-SYNONYMS
ECTO143_RS03280	EG11171			tRNA (adenosine(37)-N6)-threonylcarbamoyltransferase complex transferase subunit TsaD	N6-L-threonylcarbamoyladenine synthase, TsaD subunit	GO-TERMS, REACTIONS, PRODUCT-SYNONYMS, GENE-SYNONYMS, PRODUCT
ECTO143_RS03285	EG12393	ECTO143_RS03285	ttdT	anion permease	L-tartrate:succinate antiporter	GO-TERMS, REACTIONS, PRODUCT-SYNONYMS, GENE-SYNONYMS, PRODUCT, GENE-NAME
ECTO143_RS03290	EG11169					GO-TERMS, COMPLEXES, PRODUCT-SYNONYMS, GENE-SYNONYMS, PRODUCT
ECTO143_RS03295	EG11168					GO-TERMS, PRODUCT-SYNONYMS, GENE-SYNONYMS, PRODUCT
ECTO143_RS03300	EG12694			DNA-binding transcriptional activator TtdR	DNA-binding transcriptional activator Dan	GO-TERMS, PRODUCT-SYNONYMS, GENE-SYNONYMS, PRODUCT
ECTO143_RS03310	EG11673			bifunctional dihydroneopterin aldolase/7,8-dihydroneopterin epimerase	dihydroneopterin aldolase	GO-TERMS, REACTIONS, PRODUCT-SYNONYMS, GENE-SYNONYMS, PRODUCT
ECTO143_RS03315	EG11665	ECTO143_RS03315	bacA	undecaprenyl-diphosphate phosphatase	undecaprenyl pyrophosphate phosphatase	GO-TERMS, REACTIONS, PRODUCT-SYNONYMS, GENE-SYNONYMS, PRODUCT, GENE-NAME
ECTO143_RS03320	EG10136			fused tRNA nucleotidyltransferase/2',3'-cyclic phosphodiesterase/2' nucleotidase/phosphatase Cca	fused CCA tRNA nucleotidyltransferase/phosphohydrolase	GO-TERMS, REACTIONS, PRODUCT-SYNONYMS, PRODUCT
ECTO143_RS03330	EG11603	ECTO143_RS03330	ygiF			GO-TERMS, PRODUCT-SYNONYMS, GENE-NAME
ECTO143_RS03335	EG11602			bifunctional [glutamate--ammonia ligase]-adenylyl-L-tyrosine phosphorylase/[glutamate--ammonia-ligase] adenylyltransferase	fused glutamine synthetase deadenylase/glutamine synthetase adenylyltransferase	GO-TERMS, REACTIONS, PRODUCT-SYNONYMS, PRODUCT
ECTO143_RS03340	G7590			bifunctional D-glycero-beta-D-manno-heptose-7-phosphate kinase/D-glycero-beta-D-manno-heptose 1-phosphate adenylyltransferase HldE	fused heptose 7-phosphate kinase/heptose 1-phosphate adenyltransferase	GO-TERMS, REACTIONS, PRODUCT-SYNONYMS, GENE-SYNONYMS, PRODUCT
ECTO143_RS03360	EG11381			cell surface composition regulator GlgS	surface composition regulator	GO-TERMS, PRODUCT-SYNONYMS, GENE-SYNONYMS, PRODUCT
ECTO143_RS03365	G7582	ECTO143_RS03365	ubiK	accessory factor UbiK family protein	ubiquinone biosynthesis accessory factor UbiK	GO-TERMS, COMPLEXES, PRODUCT-SYNONYMS, GENE-SYNONYMS, PRODUCT, GENE-NAME
ECTO143_RS03370	EG10465					GO-TERMS, PRODUCT-SYNONYMS, GENE-SYNONYMS
ECTO143_RS03395	EG11167			zinc transporter ZupT	heavy metal divalent cation transporter ZupT	GO-TERMS, REACTIONS, PRODUCT-SYNONYMS, GENE-SYNONYMS, PRODUCT
ECTO143_RS03400	EG11166					GO-TERMS, PRODUCT-SYNONYMS
ECTO143_RS03425	EG11164	ECTO143_RS03425	ygiB	DUF1190 family protein	DUF1190 domain-containing protein YgiB	GO-TERMS, PRODUCT-SYNONYMS, PRODUCT, GENE-NAME
ECTO143_RS03430	EG11009			outer membrane channel protein TolC	outer membrane channel TolC	CPLX-RXNS, GO-TERMS, COMPLEXES, PRODUCT-SYNONYMS, GENE-SYNONYMS, PRODUCT
ECTO143_RS03435	EG12633	ECTO143_RS03435	nudF	ADP-ribose pyrophosphatase	ADP-sugar pyrophosphatase	GO-TERMS, REACTIONS, PRODUCT-SYNONYMS, GENE-SYNONYMS, PRODUCT, GENE-NAME
ECTO143_RS03445	G7579			3',5'-cyclic-AMP phosphodiesterase	cAMP phosphodiesterase	GO-TERMS, REACTIONS, PRODUCT-SYNONYMS, GENE-SYNONYMS, PRODUCT
ECTO143_RS03450	G7578					GO-TERMS, PRODUCT-SYNONYMS, GENE-SYNONYMS
ECTO143_RS03455	EG10687					GO-TERMS, COMPLEXES, REACTIONS, PRODUCT-SYNONYMS, GENE-SYNONYMS
ECTO143_RS03495	EG12656					GO-TERMS, REACTIONS, PRODUCT-SYNONYMS, GENE-SYNONYMS
ECTO143_RS03515	G7575			two-component system response regulator QseB	DNA-binding transcriptional activator QseB	GO-TERMS, PRODUCT-SYNONYMS, GENE-SYNONYMS, PRODUCT
ECTO143_RS03520	G7574			OB fold stress tolerance protein YgiW	BOF family protein YgiW	GO-TERMS, PRODUCT-SYNONYMS, GENE-SYNONYMS, PRODUCT
ECTO143_RS03525	G7573	ECTO143_RS03525	ygiV	transcriptional regulator	DNA-binding transcriptional repressor YgiV	GO-TERMS, PRODUCT-SYNONYMS, PRODUCT, GENE-NAME
ECTO143_RS03530	G7570	ECTO143_RS03530	ygiS	ABC transporter substrate-binding protein	putative deoxycholate binding periplasmic protein	GO-TERMS, PRODUCT-SYNONYMS, PRODUCT, GENE-NAME
ECTO143_RS03535	EG10686					GO-TERMS, REACTIONS, PRODUCT-SYNONYMS
ECTO143_RS03540	EG11377					GO-TERMS, REACTIONS, PRODUCT-SYNONYMS, PRODUCT
ECTO143_RS03545	EG11376			cell division protein FtsP	cell division protein required during stress conditions	GO-TERMS, PRODUCT-SYNONYMS, GENE-SYNONYMS, PRODUCT
ECTO143_RS03600	G7565			2,5-didehydrogluconate reductase DkgA	methylglyoxal reductase DkgA	GO-TERMS, REACTIONS, PRODUCT-SYNONYMS, GENE-SYNONYMS, PRODUCT
ECTO143_RS03605	G7564	ECTO143_RS03605	yqhD	alcohol dehydrogenase	NADPH-dependent aldehyde reductase YqhD	GO-TERMS, REACTIONS, PRODUCT-SYNONYMS, PRODUCT, GENE-NAME
ECTO143_RS03610	G7563	ECTO143_RS03610	yqhC	AraC family transcriptional regulator	DNA-binding transcriptional activator YqhC	GO-TERMS, PRODUCT-SYNONYMS, PRODUCT, GENE-NAME
ECTO143_RS03615	EG11824	ECTO143_RS03615	yghB	DedA family protein	DedA family protein YghB	GO-TERMS, PRODUCT-SYNONYMS, PRODUCT, GENE-NAME
ECTO143_RS03620	EG10583			cystathionine beta-lyase	cystathionine beta-lyase / L-cysteine desulfhydrase / alanine racemase	GO-TERMS, REACTIONS, PRODUCT-SYNONYMS, PRODUCT
ECTO143_RS03625	EG10271			biopolymer transporter ExbB	Ton complex subunit ExbB	CPLX-RXNS, GO-TERMS, COMPLEXES, PRODUCT-SYNONYMS, PRODUCT
ECTO143_RS03630	EG10272			TonB system transport protein ExbD	Ton complex subunit ExbD	GO-TERMS, PRODUCT-SYNONYMS, PRODUCT
ECTO143_RS03635	EG11292			NADP(+)-dependent aldehyde reductase	NADP+-dependent aldehyde reductase	GO-TERMS, REACTIONS, PRODUCT-SYNONYMS, PRODUCT
ECTO143_RS03645	G7558	ECTO143_RS03645	gpr			GO-TERMS, REACTIONS, PRODUCT-SYNONYMS, GENE-SYNONYMS, GENE-NAME
ECTO143_RS03660	G7554					CPLX-RXNS, GO-TERMS, COMPLEXES, REACTIONS, PRODUCT-SYNONYMS, GENE-SYNONYMS
ECTO143_RS03665	EG11799			hydrogenase 2 operon protein HybA	hydrogenase 2 iron-sulfur protein	GO-TERMS, REACTIONS, PRODUCT-SYNONYMS, GENE-SYNONYMS, PRODUCT
ECTO143_RS03670	EG11800			Ni/Fe-hydrogenase cytochrome b subunit	hydrogenase 2 membrane subunit	GO-TERMS, REACTIONS, PRODUCT-SYNONYMS, PRODUCT
ECTO143_RS03675	EG11801					GO-TERMS, REACTIONS, PRODUCT-SYNONYMS
ECTO143_RS03680	EG11802	ECTO143_RS03680	hybD	HyaD/HybD family hydrogenase maturation endopeptidase	hydrogenase 2 maturation protease	GO-TERMS, REACTIONS, PRODUCT-SYNONYMS, PRODUCT, GENE-NAME
ECTO143_RS03685	EG11803			hydrogenase-2 assembly chaperone	hydrogenase 2-specific chaperone	GO-TERMS, PRODUCT-SYNONYMS, PRODUCT
ECTO143_RS03690	EG11804	hypA	hybF	hydrogenase maturation nickel metallochaperone HypA	hydrogenase maturation protein HybF	GO-TERMS, PRODUCT-SYNONYMS, PRODUCT, GENE-NAME
ECTO143_RS03695	EG11805	ECTO143_RS03695	hybG			GO-TERMS, PRODUCT-SYNONYMS, GENE-NAME
ECTO143_RS03700	G7553			glutathione-dependent disulfide-bond oxidoreductase	disulfide reductase / organic hydroperoxide reductase	GO-TERMS, REACTIONS, PRODUCT-SYNONYMS, PRODUCT
ECTO143_RS03705	EG12882	ECTO143_RS03705	gss	bifunctional glutathionylspermidine amidase/synthase	fused glutathionylspermidine amidase / glutathionylspermidine synthetase	GO-TERMS, REACTIONS, PRODUCT-SYNONYMS, GENE-SYNONYMS, PRODUCT, GENE-NAME
ECTO143_RS03710	EG12883			inorganic phosphate transporter PitB	metal phosphate:H+ symporter PitB	GO-TERMS, REACTIONS, PRODUCT-SYNONYMS, PRODUCT
ECTO143_RS03775	G7547	ECTO143_RS03775	yghO	DNA-binding protein	putative DNA-binding transcriptional regulator YghO	GO-TERMS, PRODUCT-SYNONYMS, PRODUCT, GENE-NAME
ECTO143_RS03780	G7546			transcriptional regulator GlcC	DNA-binding transcriptional dual regulator GlcC	GO-TERMS, PRODUCT-SYNONYMS, GENE-SYNONYMS, PRODUCT
ECTO143_RS03785	G7545			glycolate oxidase subunit GlcD	glycolate dehydrogenase, putative FAD-linked subunit	CPLX-RXNS, GO-TERMS, COMPLEXES, PRODUCT-SYNONYMS, GENE-SYNONYMS, PRODUCT
ECTO143_RS03790	G7544			glycolate oxidase subunit GlcE	glycolate dehydrogenase, putative FAD-binding subunit	GO-TERMS, PRODUCT-SYNONYMS, GENE-SYNONYMS, PRODUCT
ECTO143_RS03795	G0-8601			glycolate oxidase subunit GlcF	glycolate dehydrogenase, putative iron-sulfur subunit	GO-TERMS, PRODUCT-SYNONYMS, GENE-SYNONYMS, PRODUCT
ECTO143_RS03805	EG20080					GO-TERMS, PRODUCT-SYNONYMS, GENE-SYNONYMS, PRODUCT
ECTO143_RS03810	G7542			glycolate permease GlcA	glycolate/lactate:H+ symporter GlcA	GO-TERMS, REACTIONS, PRODUCT-SYNONYMS, GENE-SYNONYMS, PRODUCT
ECTO143_RS03825	G7539	ECTO143_RS03825	pppA			GO-TERMS, REACTIONS, PRODUCT-SYNONYMS, GENE-SYNONYMS, GENE-NAME
ECTO143_RS03995	G7084	cbtA	cbeA	type IV toxin-antitoxin system toxin CbtA	CP4-44 prophage; cytoskeleton bundling-enhancing antitoxin CbeA	GO-TERMS, PRODUCT-SYNONYMS, GENE-SYNONYMS, PRODUCT, GENE-NAME
ECTO143_RS04045	G7080	ag43	flu	autotransporter adhesin Ag43	CP4-44 prophage; self recognizing antigen 43 (Ag43) autotransporter	GO-TERMS, PRODUCT-SYNONYMS, GENE-SYNONYMS, PRODUCT, GENE-NAME
ECTO143_RS04155	G436	ECTO143_RS04155	nanT	MFS transporter	N-acetylneuraminate:H+ symporter	GO-TERMS, REACTIONS, PRODUCT-SYNONYMS, PRODUCT, GENE-NAME
ECTO143_RS04440	EG10961	ECTO143_RS04440	speC	ornithine decarboxylase	constitutive ornithine decarboxylase	GO-TERMS, PRODUCT-SYNONYMS, PRODUCT, GENE-NAME
ECTO143_RS04445	EG10664	ECTO143_RS04445	nupG	nucleoside permease	nucleoside:H+ symporter NupG	GO-TERMS, REACTIONS, PRODUCT-SYNONYMS, PRODUCT, GENE-NAME
ECTO143_RS04450	G7533			membrane-bound lytic murein transglycosylase MltC	membrane-bound lytic murein transglycosylase C	GO-TERMS, REACTIONS, PRODUCT-SYNONYMS, GENE-SYNONYMS, PRODUCT
ECTO143_RS04455	G7532	ECTO143_RS04455	yggX	oxidative damage protection protein	putative Fe2+-trafficking protein	GO-TERMS, PRODUCT-SYNONYMS, PRODUCT, GENE-NAME
ECTO143_RS04460	EG10627			A/G-specific adenine glycosylase	adenine DNA glycosylase	REACTIONS, PRODUCT-SYNONYMS, GENE-SYNONYMS, PRODUCT
ECTO143_RS04465	EG11779			tRNA (guanosine(46)-N7)-methyltransferase TrmB	tRNA m7G46 methyltransferase	GO-TERMS, REACTIONS, PRODUCT-SYNONYMS, GENE-SYNONYMS, PRODUCT
ECTO143_RS04475	EG12705	ECTO143_RS04475	yggN	DUF2884 family protein	DUF2884 domain-containing protein YggN	GO-TERMS, PRODUCT-SYNONYMS, GENE-SYNONYMS, PRODUCT, GENE-NAME
ECTO143_RS04480	EG10046					GO-TERMS, REACTIONS, PRODUCT-SYNONYMS
ECTO143_RS04510	G7530	ECTO143_RS04510	rdgB	XTP/dITP diphosphatase	dITP/XTP pyrophosphatase	GO-TERMS, REACTIONS, PRODUCT-SYNONYMS, GENE-SYNONYMS, PRODUCT, GENE-NAME
ECTO143_RS04520	G7528			osmotic shock tolerance protein YggT	uncharacterized protein YggT	GO-TERMS, PRODUCT-SYNONYMS, PRODUCT
ECTO143_RS04535	G7525	ruvX	yqgF	Holliday junction resolvase RuvX	ribonuclease H-like domain containing nuclease	GO-TERMS, REACTIONS, PRODUCT-SYNONYMS, PRODUCT, GENE-NAME
ECTO143_RS04545	EG10419			glutathione synthase	glutathione synthetase	GO-TERMS, REACTIONS, PRODUCT-SYNONYMS, GENE-SYNONYMS, PRODUCT
ECTO143_RS04550	EG12366			16S rRNA (uracil(1498)-N(3))-methyltransferase	16S rRNA m3U1498 methyltransferase	GO-TERMS, REACTIONS, PRODUCT-SYNONYMS, GENE-SYNONYMS, PRODUCT
ECTO143_RS04555	EG11336			deoxyribonuclease I	DNA-specific endonuclease I	GO-TERMS, REACTIONS, PRODUCT-SYNONYMS, PRODUCT
ECTO143_RS04565	EG12148	ECTO143_RS04565	galP	sugar porter family MFS transporter	galactose:H+ symporter	GO-TERMS, REACTIONS, PRODUCT-SYNONYMS, GENE-SYNONYMS, PRODUCT, GENE-NAME
ECTO143_RS04570	EG10589					GO-TERMS, PRODUCT-SYNONYMS, GENE-SYNONYMS
ECTO143_RS04585	G7521					GO-TERMS, PRODUCT-SYNONYMS
ECTO143_RS04590	EG10959			biosynthetic arginine decarboxylase	arginine decarboxylase, biosynthetic	GO-TERMS, REACTIONS, PRODUCT-SYNONYMS, PRODUCT
ECTO143_RS04600	EG10960					GO-TERMS, PRODUCT-SYNONYMS
ECTO143_RS04605	EG11291	ECTO143_RS04605	loiP	metalloprotease	metalloprotease LoiP	GO-TERMS, PRODUCT-SYNONYMS, GENE-SYNONYMS, PRODUCT, GENE-NAME
ECTO143_RS04610	EG11427	tkt	tktA	transketolase	transketolase 1	GO-TERMS, PRODUCT-SYNONYMS, GENE-SYNONYMS, PRODUCT, GENE-NAME
ECTO143_RS04625	EG11791			PTS mannitol transporter subunit IIA	mannitol-specific PTS enzyme IIA component CmtB	CPLX-RXNS, COMPLEXES, PRODUCT-SYNONYMS, GENE-SYNONYMS, PRODUCT
ECTO143_RS04630	EG11792	ECTO143_RS04630	cmtA	PTS mannitol transporter subunit IICB	mannitol-specific PTS enzyme IICB component CmtA	GO-TERMS, PRODUCT-SYNONYMS, PRODUCT, GENE-NAME
ECTO143_RS04640	EG11245	ECTO143_RS04640	yggF	class II fructose-bisphosphatase	fructose 1,6-bisphosphatase YggF	GO-TERMS, REACTIONS, PRODUCT-SYNONYMS, GENE-SYNONYMS, PRODUCT, GENE-NAME
ECTO143_RS04645	EG11162					GO-TERMS, REACTIONS, PRODUCT-SYNONYMS, GENE-SYNONYMS
ECTO143_RS04680	EG10368	ECTO143_RS04680	epd	erythrose-4-phosphate dehydrogenase	D-erythrose-4-phosphate dehydrogenase	GO-TERMS, REACTIONS, PRODUCT-SYNONYMS, GENE-SYNONYMS, PRODUCT, GENE-NAME
ECTO143_RS04685	EG10703	ECTO143_RS04685	pgk			GO-TERMS, PRODUCT-SYNONYMS, PRODUCT, GENE-NAME
ECTO143_RS04690	EG10282			class II fructose-bisphosphate aldolase	fructose-bisphosphate aldolase class II	GO-TERMS, REACTIONS, PRODUCT-SYNONYMS, GENE-SYNONYMS, PRODUCT
ECTO143_RS04695	EG11160			small-conductance mechanosensitive channel MscS	small conductance mechanosensitive channel MscS	GO-TERMS, REACTIONS, PRODUCT-SYNONYMS, GENE-SYNONYMS, PRODUCT
ECTO143_RS04700	EG11159			arginine exporter ArgO	L-arginine exporter	GO-TERMS, REACTIONS, PRODUCT-SYNONYMS, GENE-SYNONYMS, PRODUCT
ECTO143_RS04725	EG10490	ECTO143_RS04725	argP	LysR family transcriptional regulator ArgP	DNA-binding transcriptional dual regulator ArgP	GO-TERMS, PRODUCT-SYNONYMS, GENE-SYNONYMS, PRODUCT, GENE-NAME
ECTO143_RS04735	EG11443			ribose-5-phosphate isomerase RpiA	ribose-5-phosphate isomerase A	GO-TERMS, REACTIONS, PRODUCT-SYNONYMS, GENE-SYNONYMS, PRODUCT
ECTO143_RS04740	EG10944	ECTO143_RS04740	serA	D-3-phosphoglycerate dehydrogenase	phosphoglycerate dehydrogenase	GO-TERMS, REACTIONS, PRODUCT-SYNONYMS, PRODUCT, GENE-NAME
ECTO143_RS04750	EG11158	ECTO143_RS04750	fau	5-formyltetrahydrofolate cyclo-ligase	putative 5-formyltetrahydrofolate cyclo-ligase	GO-TERMS, PRODUCT-SYNONYMS, GENE-SYNONYMS, PRODUCT, GENE-NAME
ECTO143_RS04760	EG12878					GO-TERMS, PRODUCT-SYNONYMS, GENE-SYNONYMS
ECTO143_RS04770	EG10697					GO-TERMS, REACTIONS, PRODUCT-SYNONYMS
ECTO143_RS04775	EG11324			2-octaprenyl-6-methoxyphenyl hydroxylase	2-octaprenyl-6-methoxyphenol 4-hydroxylase	GO-TERMS, REACTIONS, PRODUCT-SYNONYMS, GENE-SYNONYMS, PRODUCT
ECTO143_RS04780	EG11333			FAD-dependent 2-octaprenylphenol hydroxylase	2-octaprenylphenol 6-hydroxylase	GO-TERMS, REACTIONS, PRODUCT-SYNONYMS, PRODUCT
ECTO143_RS04790	EG11442			glycine cleavage system aminomethyltransferase GcvT	aminomethyltransferase	CPLX-RXNS, GO-TERMS, COMPLEXES, REACTIONS, PRODUCT-SYNONYMS, PRODUCT
ECTO143_RS04795	EG10371			glycine cleavage system protein GcvH	glycine cleavage system H protein	GO-TERMS, REACTIONS, PRODUCT-SYNONYMS, GENE-SYNONYMS, PRODUCT
ECTO143_RS04800	EG11810			aminomethyl-transferring glycine dehydrogenase	glycine decarboxylase	GO-TERMS, REACTIONS, PRODUCT-SYNONYMS, PRODUCT
ECTO143_RS04805	G495	ECTO143_RS04805	bglA	6-phospho-beta-glucosidase	6-phospho-beta-glucosidase A	GO-TERMS, REACTIONS, PRODUCT-SYNONYMS, GENE-SYNONYMS, PRODUCT, GENE-NAME
ECTO143_RS04810	G7513	ECTO143_RS04810	yqfB	ASCH domain-containing protein	N4-acetylcytidine amidohydrolase	GO-TERMS, REACTIONS, PRODUCT-SYNONYMS, PRODUCT, GENE-NAME
ECTO143_RS04820	G7511			tRNA-modifying protein YgfZ	folate-binding protein	GO-TERMS, PRODUCT-SYNONYMS, GENE-SYNONYMS, PRODUCT
ECTO143_RS04825	G7510			FAD assembly factor SdhE	FAD assembly factor	GO-TERMS, PRODUCT-SYNONYMS, GENE-SYNONYMS, PRODUCT
ECTO143_RS04830	G7509	ECTO143_RS04830	ygfX	membrane protein	protein YgfX	GO-TERMS, PRODUCT-SYNONYMS, GENE-SYNONYMS, PRODUCT, GENE-NAME
ECTO143_RS04840	EG11071	ECTO143_RS04840	xerD	tyrosine recombinase XerD	site-specific recombinase	GO-TERMS, COMPLEXES, PRODUCT-SYNONYMS, GENE-SYNONYMS, PRODUCT, GENE-NAME
ECTO143_RS04845	EG11070			bifunctional protein-disulfide isomerase/oxidoreductase DsbC	protein disulfide isomerase DsbC	GO-TERMS, REACTIONS, PRODUCT-SYNONYMS, GENE-SYNONYMS, PRODUCT
ECTO143_RS04850	EG10830			single-stranded-DNA-specific exonuclease RecJ	ssDNA-specific exonuclease RecJ	GO-TERMS, REACTIONS, PRODUCT-SYNONYMS, PRODUCT
ECTO143_RS04855	EG10762			peptide chain release factor 2	peptide chain release factor RF2	GO-TERMS, PRODUCT-SYNONYMS, GENE-SYNONYMS, PRODUCT
ECTO143_RS04860	EG10552			lysine--tRNA ligase	lysine--tRNA ligase, constitutive	GO-TERMS, REACTIONS, PRODUCT-SYNONYMS, GENE-SYNONYMS, PRODUCT
ECTO143_RS04865	G7508	ECTO143_RS04865	idi			GO-TERMS, REACTIONS, PRODUCT-SYNONYMS, GENE-SYNONYMS, PRODUCT, GENE-NAME
ECTO143_RS04880	G7507	ECTO143_RS04880	uacT	purine permease	urate:H+ symporter	GO-TERMS, REACTIONS, PRODUCT-SYNONYMS, GENE-SYNONYMS, PRODUCT, GENE-NAME
ECTO143_RS04895	G7503	ECTO143_RS04895	ghxQ	NCS2 family permease	guanine/hypoxanthine transporter GhxQ	GO-TERMS, REACTIONS, PRODUCT-SYNONYMS, GENE-SYNONYMS, PRODUCT, GENE-NAME
ECTO143_RS04900	G7502					GO-TERMS, REACTIONS, PRODUCT-SYNONYMS, GENE-SYNONYMS, PRODUCT
ECTO143_RS04905	G7501	ECTO143_RS04905	xanQ	xanthine permease XanQ	xanthine:H+ symporter XanQ	GO-TERMS, REACTIONS, PRODUCT-SYNONYMS, GENE-SYNONYMS, PRODUCT, GENE-NAME
ECTO143_RS04930	G7496					GO-TERMS, PRODUCT-SYNONYMS, GENE-SYNONYMS
ECTO143_RS04950	G7492	ECTO143_RS04950	hyuA	D-phenylhydantoinase	phenylhydantoinase	GO-TERMS, REACTIONS, PRODUCT-SYNONYMS, GENE-SYNONYMS, PRODUCT, GENE-NAME
ECTO143_RS04960	G7490	dpaL	ygeX	diaminopropionate ammonia-lyase	2,3-diaminopropionate ammonia-lyase	GO-TERMS, REACTIONS, PRODUCT-SYNONYMS, PRODUCT, GENE-NAME
ECTO143_RS04975	G7487			xanthine dehydrogenase iron sulfur-binding subunit XdhC	putative xanthine dehydrogenase iron-sulfur-binding subunit XdhC	CPLX-RXNS, COMPLEXES, PRODUCT-SYNONYMS, GENE-SYNONYMS, PRODUCT
ECTO143_RS04980	G7486			xanthine dehydrogenase FAD-binding subunit XdhB	putative xanthine dehydrogenase FAD-binding subunit XdhB	GO-TERMS, PRODUCT-SYNONYMS, GENE-SYNONYMS, PRODUCT
ECTO143_RS04985	G7485			xanthine dehydrogenase molybdenum-binding subunit XdhA	putative xanthine dehydrogenase molybdenum-binding subunit XdhA	GO-TERMS, PRODUCT-SYNONYMS, GENE-SYNONYMS, PRODUCT
ECTO143_RS05005	G7464	ECTO143_RS05005	yqeF	acetyl-CoA C-acetyltransferase	putative acyltransferase	GO-TERMS, REACTIONS, PRODUCT-SYNONYMS, PRODUCT, GENE-NAME
ECTO143_RS05010	G7463					GO-TERMS, REACTIONS, PRODUCT-SYNONYMS, GENE-SYNONYMS
ECTO143_RS05015	EG12361			2-dehydro-3-deoxy-D-gluconate 5-dehydrogenase KduD	putative 2-keto-3-deoxy-D-gluconate dehydrogenase	GO-TERMS, REACTIONS, PRODUCT-SYNONYMS, GENE-SYNONYMS, PRODUCT
ECTO143_RS05020	EG10056	ECTO143_RS05020	araE	sugar porter family MFS transporter	arabinose:H+ symporter	GO-TERMS, REACTIONS, PRODUCT-SYNONYMS, PRODUCT, GENE-NAME
ECTO143_RS05025	EG11157	ECTO143_RS05025	ygeA	aspartate/glutamate racemase	amino acid racemase YgeA	GO-TERMS, REACTIONS, PRODUCT-SYNONYMS, PRODUCT, GENE-NAME
ECTO143_RS05030	EG10551	ECTO143_RS05030	lysR	LysR family transcriptional regulator	DNA-binding transcriptional dual regulator LysR	GO-TERMS, PRODUCT-SYNONYMS, PRODUCT, GENE-NAME
ECTO143_RS05035	EG10549					GO-TERMS, PRODUCT-SYNONYMS
ECTO143_RS05040	EG10364			HTH-type transcriptional regulator GalR	DNA-binding transcriptional dual regulator GalR	GO-TERMS, PRODUCT-SYNONYMS, GENE-SYNONYMS, PRODUCT
ECTO143_RS05045	EG11679	ECTO143_RS05045	aas	bifunctional 2-acylglycerophosphoethanolamine acyltransferase/acyl-ACP synthetase	fused 2-acylglycerophospho-ethanolamine acyltransferase/acyl-acyl carrier protein synthetase	GO-TERMS, REACTIONS, PRODUCT-SYNONYMS, PRODUCT, GENE-NAME
ECTO143_RS05050	EG12455			lysophospholipid transporter LplT	lysophospholipid transporter	GO-TERMS, REACTIONS, PRODUCT-SYNONYMS, GENE-SYNONYMS, PRODUCT
ECTO143_RS05070	EG10624			DNA mismatch repair endonuclease MutH	DNA mismatch repair protein MutH	CPLX-RXNS, GO-TERMS, COMPLEXES, PRODUCT-SYNONYMS, GENE-SYNONYMS, PRODUCT
ECTO143_RS05080	G7459					GO-TERMS, REACTIONS, PRODUCT-SYNONYMS, GENE-SYNONYMS
ECTO143_RS05090	EG12128	ECTO143_RS05090	lgt	prolipoprotein diacylglyceryl transferase	phosphatidylglycerol--prolipoprotein diacylglyceryl transferase	GO-TERMS, REACTIONS, PRODUCT-SYNONYMS, GENE-SYNONYMS, PRODUCT, GENE-NAME
ECTO143_RS05095	EG11002					GO-TERMS, PRODUCT-SYNONYMS
ECTO143_RS05120	EG10825			exodeoxyribonuclease V subunit gamma	exodeoxyribonuclease V subunit RecC	CPLX-RXNS, GO-TERMS, COMPLEXES, PRODUCT-SYNONYMS, PRODUCT
ECTO143_RS05125	EG10786	ECTO143_RS05125	ptrA	pitrilysin	protease 3	GO-TERMS, REACTIONS, PRODUCT-SYNONYMS, GENE-SYNONYMS, PRODUCT, GENE-NAME
ECTO143_RS05130	EG10824			exodeoxyribonuclease V subunit beta	exodeoxyribonuclease V subunit RecB	GO-TERMS, REACTIONS, PRODUCT-SYNONYMS, GENE-SYNONYMS, PRODUCT
ECTO143_RS05135	EG10826			exodeoxyribonuclease V subunit alpha	exodeoxyribonuclease V subunit RecD	GO-TERMS, REACTIONS, PRODUCT-SYNONYMS, GENE-SYNONYMS, PRODUCT
ECTO143_RS05140	EG10063	ECTO143_RS05140	argA	amino-acid N-acetyltransferase	N-acetylglutamate synthase	GO-TERMS, REACTIONS, PRODUCT-SYNONYMS, GENE-SYNONYMS, PRODUCT, GENE-NAME
ECTO143_RS05145	G7458	ECTO143_RS05145	amiC	N-acetylmuramoyl-L-alanine amidase	N-acetylmuramoyl-L-alanine amidase C	GO-TERMS, REACTIONS, PRODUCT-SYNONYMS, GENE-SYNONYMS, PRODUCT, GENE-NAME
ECTO143_RS05150	EG10116	ECTO143_RS05150	bglG	PRD domain-containing protein	transcriptional antiterminator BglG	GO-TERMS, PRODUCT-SYNONYMS, GENE-SYNONYMS, PRODUCT, GENE-NAME
ECTO143_RS05345	G7457			murein transglycosylase A	membrane-bound lytic murein transglycosylase A	GO-TERMS, REACTIONS, PRODUCT-SYNONYMS, GENE-SYNONYMS, PRODUCT
ECTO143_RS05350	G7456			tRNA cyclic N6-threonylcarbamoyladenosine(37) synthase TcdA	tRNA threonylcarbamoyladenosine dehydratase	GO-TERMS, REACTIONS, PRODUCT-SYNONYMS, GENE-SYNONYMS, PRODUCT
ECTO143_RS05355	G7455			cysteine desulfurase sulfur acceptor subunit CsdE	sulfur acceptor protein CsdE	GO-TERMS, PRODUCT-SYNONYMS, GENE-SYNONYMS, PRODUCT
ECTO143_RS05360	G7454			cysteine desulfurase CsdA	cysteine sulfinate desulfinase	GO-TERMS, REACTIONS, PRODUCT-SYNONYMS, GENE-SYNONYMS, PRODUCT
ECTO143_RS05370	EG11795			transcriptional regulator GcvA	DNA-binding transcriptional dual regulator GcvA	GO-TERMS, PRODUCT-SYNONYMS, PRODUCT
ECTO143_RS05380	EG11794			23S rRNA (cytidine(2498)-2'-O)-methyltransferase RlmM	23S rRNA 2'-O-ribose C2498 methyltransferase	GO-TERMS, REACTIONS, PRODUCT-SYNONYMS, GENE-SYNONYMS, PRODUCT
ECTO143_RS05385	EG10353			L-fucose operon activator	DNA-binding transcriptional activator FucR	GO-TERMS, PRODUCT-SYNONYMS, PRODUCT
ECTO143_RS05390	EG10355					GO-TERMS, REACTIONS, PRODUCT-SYNONYMS
ECTO143_RS05395	EG10350					GO-TERMS, REACTIONS, PRODUCT-SYNONYMS
ECTO143_RS05400	EG10349					GO-TERMS, REACTIONS, PRODUCT-SYNONYMS
ECTO143_RS05405	EG10352			L-fucose:H+ symporter permease	L-fucose:H+ symporter	GO-TERMS, REACTIONS, PRODUCT-SYNONYMS, PRODUCT
ECTO143_RS05410	EG10348					GO-TERMS, REACTIONS, PRODUCT-SYNONYMS, GENE-SYNONYMS
ECTO143_RS05415	EG10351			lactaldehyde reductase	L-1,2-propanediol oxidoreductase	GO-TERMS, REACTIONS, PRODUCT-SYNONYMS, PRODUCT
ECTO143_RS05420	EG12372	xni	ygdG	flap endonuclease Xni	flap endonuclease	GO-TERMS, PRODUCT-SYNONYMS, GENE-SYNONYMS, PRODUCT, GENE-NAME
ECTO143_RS05425	EG11623	ECTO143_RS05425	sdaB	L-serine ammonia-lyase	L-serine deaminase II	GO-TERMS, REACTIONS, PRODUCT-SYNONYMS, PRODUCT, GENE-NAME
ECTO143_RS05430	EG12142	ECTO143_RS05430	sdaC	HAAAP family serine/threonine permease	L-serine:H+ symporter SdaC	GO-TERMS, REACTIONS, PRODUCT-SYNONYMS, GENE-SYNONYMS, PRODUCT, GENE-NAME
ECTO143_RS05435	EG12373					GO-TERMS, REACTIONS, PRODUCT-SYNONYMS, GENE-SYNONYMS
ECTO143_RS05440	G7452			NADPH-dependent 7-cyano-7-deazaguanine reductase QueF	7-cyano-7-deazaguanine reductase	GO-TERMS, REACTIONS, PRODUCT-SYNONYMS, GENE-SYNONYMS, PRODUCT
ECTO143_RS05445	G7451	ECTO143_RS05445	syd			GO-TERMS, PRODUCT-SYNONYMS, GENE-SYNONYMS, GENE-NAME
ECTO143_RS05455	G7449			tRNA pseudouridine(65) synthase TruC	tRNA pseudouridine65 synthase	GO-TERMS, REACTIONS, PRODUCT-SYNONYMS, GENE-SYNONYMS, PRODUCT
ECTO143_RS05465	G7447	ECTO143_RS05465	gudP	MFS transporter	galactarate/D-glucarate transporter GudP	GO-TERMS, REACTIONS, PRODUCT-SYNONYMS, GENE-SYNONYMS, PRODUCT, GENE-NAME
ECTO143_RS05475	G7445			glucarate dehydratase	D-glucarate dehydratase	GO-TERMS, REACTIONS, PRODUCT-SYNONYMS, GENE-SYNONYMS, PRODUCT
ECTO143_RS05480	EG11367			two-component sensor histidine kinase BarA	sensor histidine kinase BarA	GO-TERMS, REACTIONS, PRODUCT-SYNONYMS, GENE-SYNONYMS, PRODUCT
ECTO143_RS05485	EG11247			23S rRNA (uracil(1939)-C(5))-methyltransferase RlmD	23S rRNA m5U1939 methyltransferase	GO-TERMS, REACTIONS, PRODUCT-SYNONYMS, GENE-SYNONYMS, PRODUCT
ECTO143_RS05490	EG10835	ECTO143_RS05490	relA	GTP pyrophosphokinase	GDP/GTP pyrophosphokinase	GO-TERMS, REACTIONS, PRODUCT-SYNONYMS, GENE-SYNONYMS, PRODUCT, GENE-NAME
ECTO143_RS05495	EG10572					GO-TERMS, PRODUCT-SYNONYMS
ECTO143_RS05500	EG10810			CTP synthase (glutamine hydrolyzing)	CTP synthetase	GO-TERMS, REACTIONS, PRODUCT-SYNONYMS, PRODUCT
ECTO143_RS05505	EG10258	ECTO143_RS05505	eno	phosphopyruvate hydratase	enolase	GO-TERMS, REACTIONS, PRODUCT-SYNONYMS, PRODUCT, GENE-NAME
ECTO143_RS05600	G7431			6-carboxytetrahydropterin synthase QueD	6-carboxy-5,6,7,8-tetrahydropterin synthase	GO-TERMS, REACTIONS, PRODUCT-SYNONYMS, GENE-SYNONYMS, PRODUCT
ECTO143_RS05605	EG10191			NADPH-dependent assimilatory sulfite reductase flavoprotein subunit	sulfite reductase, flavoprotein subunit	CPLX-RXNS, GO-TERMS, COMPLEXES, REACTIONS, PRODUCT-SYNONYMS, PRODUCT
ECTO143_RS05610	EG10190			assimilatory sulfite reductase (NADPH) hemoprotein subunit	sulfite reductase, hemoprotein subunit	GO-TERMS, PRODUCT-SYNONYMS, PRODUCT
ECTO143_RS05615	EG10189					GO-TERMS, PRODUCT-SYNONYMS
ECTO143_RS05630	EG10488	ECTO143_RS05630	iap	aminopeptidase	alkaline phosphatase isozyme conversion protein	GO-TERMS, REACTIONS, PRODUCT-SYNONYMS, PRODUCT, GENE-NAME
ECTO143_RS05635	EG10186	ECTO143_RS05635	cysD			CPLX-RXNS, GO-TERMS, PRODUCT-SYNONYMS, GENE-NAME
ECTO143_RS05640	EG10194			sulfate adenylyltransferase subunit CysN	sulfate adenylyltransferase subunit 1	GO-TERMS, PRODUCT-SYNONYMS, PRODUCT
ECTO143_RS05645	EG10185					GO-TERMS, PRODUCT-SYNONYMS
ECTO143_RS05655	G7424					GO-TERMS, COMPLEXES, PRODUCT-SYNONYMS, GENE-SYNONYMS
ECTO143_RS05660	G7423					GO-TERMS, REACTIONS, PRODUCT-SYNONYMS, GENE-SYNONYMS, PRODUCT
ECTO143_RS05665	EG11816					GO-TERMS, REACTIONS, PRODUCT-SYNONYMS, GENE-SYNONYMS, PRODUCT
ECTO143_RS05670	G7422			tRNA pseudouridine(13) synthase TruD	tRNA pseudouridine13 synthase	GO-TERMS, REACTIONS, PRODUCT-SYNONYMS, GENE-SYNONYMS, PRODUCT
ECTO143_RS05675	EG11817	surE	umpG	5'/3'-nucleotidase SurE	broad specificity 5'(3')-nucleotidase and polyphosphatase	GO-TERMS, REACTIONS, PRODUCT-SYNONYMS, GENE-SYNONYMS, PRODUCT, GENE-NAME
ECTO143_RS05680	EG10689			protein-L-isoaspartate O-methyltransferase	L-isoaspartate protein carboxylmethyltransferase type II	GO-TERMS, REACTIONS, PRODUCT-SYNONYMS, PRODUCT
ECTO143_RS05690	EG10510			RNA polymerase sigma factor RpoS	RNA polymerase, sigma S (sigma 38) factor	GO-TERMS, PRODUCT-SYNONYMS, GENE-SYNONYMS, PRODUCT
ECTO143_RS05735	G7415			protein-serine/threonine phosphatase	phosphoprotein phosphatase 2	GO-TERMS, REACTIONS, PRODUCT-SYNONYMS, GENE-SYNONYMS, PRODUCT
ECTO143_RS05740	EG10625					GO-TERMS, PRODUCT-SYNONYMS, GENE-SYNONYMS
ECTO143_RS05755	EG10301	flhA	fhlA	formate hydrogenlyase transcriptional activator FlhA	DNA-binding transcriptional activator FhlA	GO-TERMS, REACTIONS, PRODUCT-SYNONYMS, GENE-SYNONYMS, PRODUCT, GENE-NAME
ECTO143_RS05760	EG10487			hydrogenase maturation carbamoyl dehydratase HypE	hydrogenase maturation protein, carbamoyl dehydratase	GO-TERMS, REACTIONS, PRODUCT-SYNONYMS, GENE-SYNONYMS, PRODUCT
ECTO143_RS05765	EG10486			hydrogenase formation protein HypD	Fe-(CN)2CO cofactor assembly scaffold protein HypD	GO-TERMS, COMPLEXES, PRODUCT-SYNONYMS, GENE-SYNONYMS, PRODUCT
ECTO143_RS05770	EG10485					GO-TERMS, REACTIONS, PRODUCT-SYNONYMS
ECTO143_RS05775	EG10484			hydrogenase nickel incorporation protein HypB	hydrogenase isoenzymes nickel incorporation protein HypB	GO-TERMS, COMPLEXES, REACTIONS, PRODUCT-SYNONYMS, GENE-SYNONYMS, PRODUCT
ECTO143_RS05780	EG10483			hydrogenase maturation nickel metallochaperone HypA	hydrogenase 3 nickel incorporation protein HypA	GO-TERMS, PRODUCT-SYNONYMS, PRODUCT
ECTO143_RS05790	EG10474			formate hydrogenlyase regulator HycA	regulator of the transcriptional regulator FhlA	PRODUCT-SYNONYMS, GENE-SYNONYMS, PRODUCT
ECTO143_RS05795	EG10475	ECTO143_RS05795	hycB	4Fe-4S dicluster domain-containing protein	formate hydrogenlyase subunit HycB	CPLX-RXNS, COMPLEXES, PRODUCT-SYNONYMS, GENE-SYNONYMS, PRODUCT, GENE-NAME
ECTO143_RS05800	EG10476			formate hydrogenlyase subunit 3	formate hydrogenlyase subunit HycC	GO-TERMS, COMPLEXES, PRODUCT-SYNONYMS, GENE-SYNONYMS, PRODUCT
ECTO143_RS05805	EG10477					GO-TERMS, PRODUCT-SYNONYMS, GENE-SYNONYMS
ECTO143_RS05810	EG10478	ECTO143_RS05810	hycE	hydrogenase large subunit	formate hydrogenlyase subunit HycE	GO-TERMS, PRODUCT-SYNONYMS, GENE-SYNONYMS, PRODUCT, GENE-NAME
ECTO143_RS05815	EG10479					PRODUCT-SYNONYMS, GENE-SYNONYMS
ECTO143_RS05820	EG10480					GO-TERMS, PRODUCT-SYNONYMS, GENE-SYNONYMS
ECTO143_RS05825	EG10481			formate hydrogenlyase maturation protein HycH	formate hydrogenlyase assembly protein	GO-TERMS, PRODUCT-SYNONYMS, GENE-SYNONYMS, PRODUCT
ECTO143_RS05830	G7414			hydrogenase maturation peptidase HycI	hydrogenase 3 maturation protease	GO-TERMS, REACTIONS, PRODUCT-SYNONYMS, PRODUCT
ECTO143_RS05855	EG11552			electron transport protein HydN	putative electron transport protein HydN	GO-TERMS, PRODUCT-SYNONYMS, PRODUCT
ECTO143_RS05860	EG11551			carbamoyltransferase HypF	carbamoyl--[HypE] ligase	GO-TERMS, REACTIONS, PRODUCT-SYNONYMS, GENE-SYNONYMS, PRODUCT
ECTO143_RS05865	EG12450			NADH:flavorubredoxin reductase NorW	NorW	GO-TERMS, REACTIONS, PRODUCT-SYNONYMS, GENE-SYNONYMS, PRODUCT
ECTO143_RS05870	G7413					GO-TERMS, REACTIONS, PRODUCT-SYNONYMS, GENE-SYNONYMS
ECTO143_RS05875	EG12108			nitric oxide reductase transcriptional regulator NorR	DNA-binding transcriptional dual regulator NorR	GO-TERMS, PRODUCT-SYNONYMS, GENE-SYNONYMS, PRODUCT
ECTO143_RS05880	EG10973			arabinose-5-phosphate isomerase GutQ	D-arabinose 5-phosphate isomerase GutQ	GO-TERMS, REACTIONS, PRODUCT-SYNONYMS, GENE-SYNONYMS, PRODUCT
ECTO143_RS05885	EG10974			glucitol operon DNA-binding transcriptional repressor SrlR	DNA-binding transcriptional repressor SrlR	GO-TERMS, PRODUCT-SYNONYMS, GENE-SYNONYMS, PRODUCT
ECTO143_RS05890	EG10972			transcriptional regulator GutM	DNA-binding transcriptional activator GutM	GO-TERMS, PRODUCT-SYNONYMS, GENE-SYNONYMS, PRODUCT
ECTO143_RS05895	EG10971			sorbitol-6-phosphate dehydrogenase	sorbitol-6-phosphate 2-dehydrogenase	GO-TERMS, REACTIONS, PRODUCT-SYNONYMS, GENE-SYNONYMS, PRODUCT
ECTO143_RS05900	EG10970			PTS glucitol/sorbitol transporter subunit IIA	sorbitol-specific PTS enzyme IIA component	CPLX-RXNS, GO-TERMS, COMPLEXES, PRODUCT-SYNONYMS, PRODUCT
ECTO143_RS05905	EG10969			PTS glucitol/sorbitol transporter subunit IIB	sorbitol-specific PTS enzyme IIBC1 component	GO-TERMS, PRODUCT-SYNONYMS, GENE-SYNONYMS, PRODUCT
ECTO143_RS05910	G8210			PTS glucitol/sorbitol transporter subunit IIC	sorbitol-specific PTS enzyme IIC2 component	GO-TERMS, PRODUCT-SYNONYMS, GENE-SYNONYMS, PRODUCT
ECTO143_RS05915	G7410			lytic murein transglycosylase B	membrane-bound lytic murein transglycosylase B	GO-TERMS, REACTIONS, PRODUCT-SYNONYMS, GENE-SYNONYMS, PRODUCT
ECTO143_RS05925	G7409			nicotinamide-nucleotide amidase	NMN aminohydrolase	GO-TERMS, REACTIONS, PRODUCT-SYNONYMS, GENE-SYNONYMS, PRODUCT
ECTO143_RS05930	EG10823			recombinase RecA	DNA recombination/repair protein RecA	GO-TERMS, REACTIONS, PRODUCT-SYNONYMS, GENE-SYNONYMS, PRODUCT
ECTO143_RS05935	EG12080			recombination regulator RecX	RecA inhibitor RecX	GO-TERMS, PRODUCT-SYNONYMS, GENE-SYNONYMS, PRODUCT
ECTO143_RS05940	EG10034			alanine--tRNA ligase	alanine--tRNA ligase/DNA-binding transcriptional repressor	GO-TERMS, REACTIONS, PRODUCT-SYNONYMS, GENE-SYNONYMS, PRODUCT
ECTO143_RS05975	G7408			fructose-1-phosphate/6-phosphogluconate phosphatase	fructose-1-phosphate phosphatase YqaB	GO-TERMS, REACTIONS, PRODUCT-SYNONYMS, PRODUCT
ECTO143_RS05985	EG10418					GO-TERMS, REACTIONS, PRODUCT-SYNONYMS, GENE-SYNONYMS, PRODUCT
ECTO143_RS05990	EG12712					GO-TERMS, REACTIONS, PRODUCT-SYNONYMS, GENE-SYNONYMS, PRODUCT
ECTO143_RS06005	EG11439			multidrug efflux MFS transporter permease subunit EmrB	multidrug efflux pump membrane subunit EmrB	GO-TERMS, PRODUCT-SYNONYMS, PRODUCT
ECTO143_RS06010	EG11354			multidrug efflux MFS transporter periplasmic adaptor subunit EmrA	multidrug efflux pump membrane fusion protein EmrA	GO-TERMS, PRODUCT-SYNONYMS, PRODUCT
ECTO143_RS06015	EG10603	emrR	mprA	multidrug efflux transporter EmrAB transcriptional repressor EmrR	DNA-binding transcriptional repressor MprA	GO-TERMS, PRODUCT-SYNONYMS, GENE-SYNONYMS, PRODUCT, GENE-NAME
ECTO143_RS06020	G7406			L-valine transporter subunit YgaH	L-valine exporter, YgaH component	CPLX-RXNS, GO-TERMS, COMPLEXES, REACTIONS, PRODUCT-SYNONYMS, PRODUCT
ECTO143_RS06025	G7405	ECTO143_RS06025	ygaZ	branched-chain amino acid ABC transporter permease	L-valine exporter, YgaZ component	GO-TERMS, REACTIONS, PRODUCT-SYNONYMS, PRODUCT, GENE-NAME
ECTO143_RS06035	EG10773			glycine betaine/L-proline ABC transporter substrate-binding protein ProX	glycine betaine ABC transporter periplasmic binding protein ProX	CPLX-RXNS, GO-TERMS, COMPLEXES, PRODUCT-SYNONYMS, GENE-SYNONYMS, PRODUCT
ECTO143_RS06040	EG10772			glycine betaine/L-proline ABC transporter permease ProW	glycine betaine ABC transporter membrane subunit ProW	GO-TERMS, PRODUCT-SYNONYMS, GENE-SYNONYMS, PRODUCT
ECTO143_RS06045	EG10771			glycine betaine/L-proline ABC transporter ATP-binding protein ProV	glycine betaine ABC transporter ATP binding subunit ProV	GO-TERMS, PRODUCT-SYNONYMS, GENE-SYNONYMS, PRODUCT
ECTO143_RS06055	EG12381			class 1b ribonucleoside-diphosphate reductase subunit beta	ribonucleoside-diphosphate reductase 2 subunit beta	CPLX-RXNS, GO-TERMS, COMPLEXES, PRODUCT-SYNONYMS, GENE-SYNONYMS, PRODUCT
ECTO143_RS06060	EG20257			class 1b ribonucleoside-diphosphate reductase subunit alpha	ribonucleoside-diphosphate reductase 2 subunit alpha	GO-TERMS, PRODUCT-SYNONYMS, PRODUCT
ECTO143_RS06065	G7402			class Ib ribonucleoside-diphosphate reductase assembly flavoprotein NrdI	dimanganese-tyrosyl radical cofactor maintenance flavodoxin NrdI	GO-TERMS, PRODUCT-SYNONYMS, GENE-SYNONYMS, PRODUCT
ECTO143_RS06070	G7401			glutaredoxin-like protein NrdH	glutaredoxin-like protein	GO-TERMS, PRODUCT-SYNONYMS, GENE-SYNONYMS, PRODUCT
ECTO143_RS06085	G7399			L-alanine exporter AlaE	L-alanine exporter	GO-TERMS, REACTIONS, PRODUCT-SYNONYMS, GENE-SYNONYMS, PRODUCT
ECTO143_RS06090	EG11554			DNA-binding protein StpA	DNA-binding transcriptional repressor StpA with RNA chaperone activity	GO-TERMS, PRODUCT-SYNONYMS, GENE-SYNONYMS, PRODUCT
ECTO143_RS06095	G7398					GO-TERMS, REACTIONS, PRODUCT-SYNONYMS
ECTO143_RS06100	G7397	ECTO143_RS06100	ygaV	transcriptional regulator	putative DNA-binding transcriptional regulator YgaV	PRODUCT-SYNONYMS, PRODUCT, GENE-NAME
ECTO143_RS06110	G7395			potassium binding protein Kbp	K+ binding protein	GO-TERMS, PRODUCT-SYNONYMS, GENE-SYNONYMS, PRODUCT
ECTO143_RS06115	EG12386	csiR	glaR	DNA-binding transcriptional regulator CsiR	DNA-binding transcriptional repressor GlaR	GO-TERMS, PRODUCT-SYNONYMS, GENE-SYNONYMS, PRODUCT, GENE-NAME
ECTO143_RS06120	EG11330			GABA permease	4-aminobutanoate:H+ symporter	GO-TERMS, REACTIONS, PRODUCT-SYNONYMS, PRODUCT
ECTO143_RS06125	EG10361			4-aminobutyrate--2-oxoglutarate transaminase	4-aminobutyrate aminotransferase GabT	GO-TERMS, REACTIONS, PRODUCT-SYNONYMS, PRODUCT
ECTO143_RS06130	EG11329			NADP-dependent succinate-semialdehyde dehydrogenase I	succinate-semialdehyde dehydrogenase (NADP+) GabD	GO-TERMS, REACTIONS, PRODUCT-SYNONYMS, PRODUCT
ECTO143_RS06135	EG12387	lhgO	lhgD	L-2-hydroxyglutarate oxidase	L-2-hydroxyglutarate dehydrogenase	GO-TERMS, REACTIONS, PRODUCT-SYNONYMS, GENE-SYNONYMS, PRODUCT, GENE-NAME
ECTO143_RS06140	G7394	csiD	glaH	carbon starvation induced protein CsiD	glutarate hydroxylase GlaH	GO-TERMS, REACTIONS, PRODUCT-SYNONYMS, GENE-SYNONYMS, PRODUCT, GENE-NAME
ECTO143_RS06155	EG11782			SsrA-binding protein SmpB	SsrA-binding protein	GO-TERMS, PRODUCT-SYNONYMS, GENE-SYNONYMS, PRODUCT
ECTO143_RS06160	G7358			type II toxin-antitoxin system toxin RatA	ribosome association toxin RatA	GO-TERMS, PRODUCT-SYNONYMS, GENE-SYNONYMS, PRODUCT
ECTO143_RS06170	EG10952					GO-TERMS, PRODUCT-SYNONYMS, GENE-SYNONYMS
ECTO143_RS06175	EG10831					GO-TERMS, PRODUCT-SYNONYMS, GENE-SYNONYMS
ECTO143_RS06180	EG12192			NAD(+) kinase	NAD kinase	GO-TERMS, REACTIONS, PRODUCT-SYNONYMS, GENE-SYNONYMS, PRODUCT
ECTO143_RS06190	EG10416					GO-TERMS, REACTIONS, PRODUCT-SYNONYMS
ECTO143_RS06215	EG11153					GO-TERMS, PRODUCT-SYNONYMS, GENE-SYNONYMS
ECTO143_RS06220	EG11023			tRNA (guanosine(37)-N1)-methyltransferase TrmD	tRNA m1G37 methyltransferase	GO-TERMS, REACTIONS, PRODUCT-SYNONYMS, PRODUCT
ECTO143_RS06235	EG12880					GO-TERMS, REACTIONS, PRODUCT-SYNONYMS, GENE-SYNONYMS
ECTO143_RS06240	G7354	ECTO143_RS06240	yfiR	YfiR family protein	DUF4154 domain-containing protein YfiR	GO-TERMS, PRODUCT-SYNONYMS, PRODUCT, GENE-NAME
ECTO143_RS06250	EG10078			3-deoxy-7-phosphoheptulonate synthase AroF	3-deoxy-7-phosphoheptulonate synthase, Tyr-sensitive	GO-TERMS, REACTIONS, PRODUCT-SYNONYMS, PRODUCT
ECTO143_RS06255	EG11039			bifunctional chorismate mutase/prephenate dehydrogenase	fused chorismate mutase/prephenate dehydrogenase	GO-TERMS, REACTIONS, PRODUCT-SYNONYMS, PRODUCT
ECTO143_RS06260	EG10707			bifunctional chorismate mutase/prephenate dehydratase	fused chorismate mutase/prephenate dehydratase	GO-TERMS, REACTIONS, PRODUCT-SYNONYMS, PRODUCT
ECTO143_RS06270	EG11151			ribosome-associated translation inhibitor RaiA	ribosome-associated inhibitor A	GO-TERMS, PRODUCT-SYNONYMS, GENE-SYNONYMS, PRODUCT
ECTO143_RS06275	G7352					GO-TERMS, PRODUCT-SYNONYMS, GENE-SYNONYMS
ECTO143_RS06280	EG12098			23S rRNA pseudouridine(1911/1915/1917) synthase RluD	23S rRNA pseudouridine1911/1915/1917 synthase	GO-TERMS, REACTIONS, PRODUCT-SYNONYMS, GENE-SYNONYMS, PRODUCT
ECTO143_RS06285	EG12097			polyphenol oxidase	polyphenol oxidase YfiH	GO-TERMS, PRODUCT-SYNONYMS, GENE-SYNONYMS, PRODUCT
ECTO143_RS06315	EG10522			alpha-ketoglutarate permease	alpha-ketoglutarate:H+ symporter	GO-TERMS, REACTIONS, PRODUCT-SYNONYMS, GENE-SYNONYMS, PRODUCT
ECTO143_RS06325	EG10781			CDP-diacylglycerol--serine O-phosphatidyltransferase	phosphatidylserine synthase	GO-TERMS, REACTIONS, PRODUCT-SYNONYMS, GENE-SYNONYMS, PRODUCT
ECTO143_RS06330	G7350	pat	patZ	protein lysine acetyltransferase	peptidyl-lysine N-acetyltransferase	GO-TERMS, REACTIONS, PRODUCT-SYNONYMS, GENE-SYNONYMS, PRODUCT, GENE-NAME
ECTO143_RS06335	G7349	ECTO143_RS06335	tapT	DTW domain-containing protein	tRNA 3-amino-3-carboxypropyltransferase	GO-TERMS, REACTIONS, PRODUCT-SYNONYMS, GENE-SYNONYMS, PRODUCT, GENE-NAME
ECTO143_RS06340	EG11887			thioredoxin TrxC	reduced thioredoxin 2	GO-TERMS, PRODUCT-SYNONYMS, GENE-SYNONYMS, PRODUCT
ECTO143_RS06350	EG11058	ECTO143_RS06350	ung			GO-TERMS, PRODUCT-SYNONYMS, GENE-NAME
ECTO143_RS06355	EG11784			autonomous glycyl radical cofactor GrcA	stress-induced alternate pyruvate formate-lyase subunit	GO-TERMS, PRODUCT-SYNONYMS, GENE-SYNONYMS, PRODUCT
ECTO143_RS06360	EG12445			cysteine/O-acetylserine transporter	cysteine/O-acetylserine exporter EamB	GO-TERMS, REACTIONS, PRODUCT-SYNONYMS, GENE-SYNONYMS, PRODUCT
ECTO143_RS06370	EG10975					GO-TERMS, REACTIONS, PRODUCT-SYNONYMS, GENE-SYNONYMS
ECTO143_RS06375	EG11538	ECTO143_RS06375	yfiC	tRNA(1)(Val) (adenine(37)-N(6))-methyltransferase	tRNA m6A37 methyltransferase	GO-TERMS, REACTIONS, PRODUCT-SYNONYMS, GENE-SYNONYMS, PRODUCT, GENE-NAME
ECTO143_RS06380	EG10631					GO-TERMS, PRODUCT-SYNONYMS, GENE-SYNONYMS
ECTO143_RS06390	EG11897			RNA polymerase sigma factor RpoE	RNA polymerase sigma E factor	GO-TERMS, PRODUCT-SYNONYMS, GENE-SYNONYMS, PRODUCT
ECTO143_RS06395	EG12341					GO-TERMS, PRODUCT-SYNONYMS, GENE-SYNONYMS
ECTO143_RS06400	G7348			sigma-E factor regulatory protein RseB	anti-sigma factor stabilizing protein RseB	GO-TERMS, PRODUCT-SYNONYMS, PRODUCT
ECTO143_RS06405	G7347			SoxR-reducing system protein RseC	protein RseC	GO-TERMS, PRODUCT-SYNONYMS, PRODUCT
ECTO143_RS06410	EG10529			elongation factor 4	30S ribosomal subunit biogenesis factor LepA	GO-TERMS, REACTIONS, PRODUCT-SYNONYMS, PRODUCT
ECTO143_RS06415	EG10530					GO-TERMS, REACTIONS, PRODUCT-SYNONYMS, GENE-SYNONYMS
ECTO143_RS06420	EG10857	ECTO143_RS06420	rnc	ribonuclease III	RNase III	GO-TERMS, PRODUCT-SYNONYMS, GENE-SYNONYMS, PRODUCT, GENE-NAME
ECTO143_RS06425	EG10270			GTPase Era	30S ribosomal subunit maturation GTPase Era	GO-TERMS, REACTIONS, PRODUCT-SYNONYMS, GENE-SYNONYMS, PRODUCT
ECTO143_RS06430	EG10832					GO-TERMS, PRODUCT-SYNONYMS
ECTO143_RS06435	EG10693					GO-TERMS, PRODUCT-SYNONYMS
ECTO143_RS06440	EG10247	ECTO143_RS06440	acpS	holo-ACP synthase	holo-[acyl-carrier-protein] synthase	GO-TERMS, REACTIONS, PRODUCT-SYNONYMS, GENE-SYNONYMS, PRODUCT, GENE-NAME
ECTO143_RS06460	EG11371	yfhb	pgpC			GO-TERMS, REACTIONS, PRODUCT-SYNONYMS, GENE-SYNONYMS, GENE-NAME
ECTO143_RS06465	EG11372			tRNA adenosine(34) deaminase TadA	tRNA adenosine34 deaminase	GO-TERMS, REACTIONS, PRODUCT-SYNONYMS, GENE-SYNONYMS, PRODUCT
ECTO143_RS06470	EG11373			membrane-bound lytic murein transglycosylase MltF	membrane-bound lytic murein transglycosylase F	GO-TERMS, REACTIONS, PRODUCT-SYNONYMS, GENE-SYNONYMS, PRODUCT
ECTO143_RS06475	EG10797			phosphoribosylformylglycinamidine synthase	phosphoribosylformylglycinamide synthetase	GO-TERMS, REACTIONS, PRODUCT-SYNONYMS, PRODUCT
ECTO143_RS06480	G7345	qseE	glrK	two component system sensor histidine kinase QseE/GlrK	histidine kinase GlrK	GO-TERMS, REACTIONS, PRODUCT-SYNONYMS, GENE-SYNONYMS, PRODUCT, GENE-NAME
ECTO143_RS06485	EG12139			two-component system QseEF-associated lipoprotein QseG	outer membrane lipoprotein QseG	GO-TERMS, PRODUCT-SYNONYMS, GENE-SYNONYMS, PRODUCT
ECTO143_RS06490	EG11285			two-component system response regulator GlrR	DNA-binding transcriptional activator GlrR	GO-TERMS, PRODUCT-SYNONYMS, GENE-SYNONYMS, PRODUCT
ECTO143_RS06495	EG10384			nitrogen regulatory protein P-II	nitrogen regulatory protein PII-1	GO-TERMS, PRODUCT-SYNONYMS, PRODUCT
ECTO143_RS06500	EG10456	hmpA	hmp	NO-inducible flavohemoprotein	nitric oxide dioxygenase	GO-TERMS, REACTIONS, PRODUCT-SYNONYMS, GENE-SYNONYMS, PRODUCT, GENE-NAME
ECTO143_RS06505	EG10408	ECTO143_RS06505	glyA			GO-TERMS, REACTIONS, PRODUCT-SYNONYMS, GENE-NAME
ECTO143_RS06565	EG10983			inositol-1-monophosphatase	inositol-phosphate phosphatase	GO-TERMS, REACTIONS, PRODUCT-SYNONYMS, GENE-SYNONYMS, PRODUCT
ECTO143_RS06570	G7327			tRNA (cytosine(32)/uridine(32)-2'-O)-methyltransferase TrmJ	tRNA Cm32/Um32 methyltransferase	GO-TERMS, REACTIONS, PRODUCT-SYNONYMS, GENE-SYNONYMS, PRODUCT
ECTO143_RS06575	G7326			Fe-S cluster assembly transcriptional regulator IscR	DNA-binding transcriptional dual regulator IscR	GO-TERMS, PRODUCT-SYNONYMS, GENE-SYNONYMS, PRODUCT
ECTO143_RS06580	G7325	ECTO143_RS06580	iscS	IscS subfamily cysteine desulfurase	cysteine desulfurase	GO-TERMS, REACTIONS, PRODUCT-SYNONYMS, GENE-SYNONYMS, PRODUCT, GENE-NAME
ECTO143_RS06585	G7324			Fe-S cluster assembly scaffold IscU	scaffold protein for iron-sulfur cluster assembly	GO-TERMS, PRODUCT-SYNONYMS, GENE-SYNONYMS, PRODUCT
ECTO143_RS06590	EG12132			iron-sulfur cluster assembly protein IscA	iron-sulfur cluster insertion protein IscA	GO-TERMS, PRODUCT-SYNONYMS, GENE-SYNONYMS, PRODUCT
ECTO143_RS06595	EG12131			co-chaperone HscB	[Fe-S] cluster biosynthesis co-chaperone HscB	GO-TERMS, PRODUCT-SYNONYMS, GENE-SYNONYMS, PRODUCT
ECTO143_RS06600	EG12130			Fe-S protein assembly chaperone HscA	iron-sulfur cluster biosynthesis chaperone HscA	GO-TERMS, PRODUCT-SYNONYMS, GENE-SYNONYMS, PRODUCT
ECTO143_RS06605	EG11328			ISC system 2Fe-2S type ferredoxin	reduced ferredoxin	GO-TERMS, PRODUCT-SYNONYMS, PRODUCT
ECTO143_RS06610	EG12311			Fe-S cluster assembly protein IscX	accessory iron-sulfur cluster assembly protein IscX	GO-TERMS, PRODUCT-SYNONYMS, GENE-SYNONYMS, PRODUCT
ECTO143_RS06615	EG12310			aminopeptidase PepB	aminopeptidase B	GO-TERMS, REACTIONS, PRODUCT-SYNONYMS, GENE-SYNONYMS, PRODUCT
ECTO143_RS06620	EG11601			enhanced serine sensitivity protein SseB	protein SseB	PRODUCT-SYNONYMS, PRODUCT
ECTO143_RS06625	EG11600					GO-TERMS, REACTIONS, PRODUCT-SYNONYMS, GENE-SYNONYMS
ECTO143_RS06630	G7323	ECTO143_RS06630	yfhM			GO-TERMS, PRODUCT-SYNONYMS, PRODUCT, GENE-NAME
ECTO143_RS06635	G7322					GO-TERMS, REACTIONS, PRODUCT-SYNONYMS, GENE-SYNONYMS
ECTO143_RS06640	EG10650	ECTO143_RS06640	ndk	nucleoside-diphosphate kinase	nucleoside diphosphate kinase	GO-TERMS, REACTIONS, PRODUCT-SYNONYMS, PRODUCT, GENE-NAME
ECTO143_RS06645	EG12401			bifunctional tRNA (adenosine(37)-C2)-methyltransferase TrmG/ribosomal RNA large subunit methyltransferase RlmN	23S rRNA m2A2503 methyltransferase/tRNA m2A37 methyltransferase	GO-TERMS, REACTIONS, PRODUCT-SYNONYMS, GENE-SYNONYMS, PRODUCT
ECTO143_RS06650	EG10015					GO-TERMS, PRODUCT-SYNONYMS, GENE-SYNONYMS
ECTO143_RS06655	EG10370			flavodoxin-dependent (E)-4-hydroxy-3-methylbut-2-enyl-diphosphate synthase	(E)-4-hydroxy-3-methylbut-2-enyl-diphosphate synthase (flavodoxin)	GO-TERMS, REACTIONS, PRODUCT-SYNONYMS, PRODUCT
ECTO143_RS06660	EG10453					GO-TERMS, REACTIONS, PRODUCT-SYNONYMS, PRODUCT
ECTO143_RS06665	G7321	ECTO143_RS06665	yfgM	tetratricopeptide repeat protein	ancillary SecYEG translocon subunit	GO-TERMS, PRODUCT-SYNONYMS, PRODUCT, GENE-NAME
ECTO143_RS06670	G7320					GO-TERMS, PRODUCT-SYNONYMS, GENE-SYNONYMS
ECTO143_RS06675	G7319			ribosome biogenesis GTPase Der	50S ribosomal subunit stability factor	GO-TERMS, REACTIONS, PRODUCT-SYNONYMS, GENE-SYNONYMS, PRODUCT
ECTO143_RS06700	EG11072			exodeoxyribonuclease VII large subunit	exodeoxyribonuclease VII subunit XseA	GO-TERMS, REACTIONS, PRODUCT-SYNONYMS, GENE-SYNONYMS, PRODUCT
ECTO143_RS06705	EG10421			IMP dehydrogenase	inosine 5'-monophosphate dehydrogenase	GO-TERMS, REACTIONS, PRODUCT-SYNONYMS, GENE-SYNONYMS, PRODUCT
ECTO143_RS06710	EG10420			glutamine-hydrolyzing GMP synthase	GMP synthetase	GO-TERMS, REACTIONS, PRODUCT-SYNONYMS, PRODUCT
ECTO143_RS06715	G7317	ECTO143_RS06715	yfgI	hypothetical protein	nalidixic acid resistance protein YfgI	GO-TERMS, PRODUCT-SYNONYMS, PRODUCT, GENE-NAME
ECTO143_RS06730	G7314			cyclic-guanylate-specific phosphodiesterase PdeF	cyclic di-GMP phosphodiesterase PdeF	GO-TERMS, REACTIONS, PRODUCT-SYNONYMS, GENE-SYNONYMS, PRODUCT
ECTO143_RS06735	EG11403					GO-TERMS, PRODUCT-SYNONYMS
ECTO143_RS06740	EG11510	ppk1	ppk	polyphosphate kinase 1	polyphosphate kinase	GO-TERMS, REACTIONS, PRODUCT-SYNONYMS, PRODUCT, GENE-NAME
ECTO143_RS06745	EG10799			phosphoribosylglycinamide formyltransferase	phosphoribosylglycinamide formyltransferase 1	GO-TERMS, REACTIONS, PRODUCT-SYNONYMS, GENE-SYNONYMS, PRODUCT
ECTO143_RS06750	EG10798			phosphoribosylformylglycinamidine cyclo-ligase	phosphoribosylformylglycinamide cyclo-ligase	GO-TERMS, REACTIONS, PRODUCT-SYNONYMS, GENE-SYNONYMS, PRODUCT
ECTO143_RS06755	EG11332	ECTO143_RS06755	upp			GO-TERMS, PRODUCT-SYNONYMS, GENE-SYNONYMS, GENE-NAME
ECTO143_RS06760	EG12129			uracil permease	uracil:H+ symporter UraA	GO-TERMS, REACTIONS, PRODUCT-SYNONYMS, PRODUCT
ECTO143_RS06765	G7313			DnaA inactivator Hda	inibitor of reinitiation of DNA replication	GO-TERMS, PRODUCT-SYNONYMS, GENE-SYNONYMS, PRODUCT
ECTO143_RS06775	G7311	ECTO143_RS06775	bepA			GO-TERMS, REACTIONS, PRODUCT-SYNONYMS, GENE-SYNONYMS, PRODUCT, GENE-NAME
ECTO143_RS06785	EG10108	ECTO143_RS06785	bcp	thioredoxin-dependent thiol peroxidase	thiol peroxidase	GO-TERMS, REACTIONS, PRODUCT-SYNONYMS, PRODUCT, GENE-NAME
ECTO143_RS06790	EG11149	ECTO143_RS06790	gcvR	glycine cleavage system transcriptional repressor	putative transcriptional regulator GcvR	GO-TERMS, PRODUCT-SYNONYMS, GENE-SYNONYMS, PRODUCT, GENE-NAME
ECTO143_RS06795	EG10205					GO-TERMS, PRODUCT-SYNONYMS
ECTO143_RS06800	EG10658					GO-TERMS, PRODUCT-SYNONYMS, GENE-SYNONYMS
ECTO143_RS06805	EG10791			phosphoribosylaminoimidazolesuccinocarboxamide synthase	phosphoribosylaminoimidazole-succinocarboxamide synthase	GO-TERMS, REACTIONS, PRODUCT-SYNONYMS, GENE-SYNONYMS, PRODUCT
ECTO143_RS06815	G7297	ECTO143_RS06815	tmcA	tRNA(Met) cytidine acetyltransferase	tRNAMet cytidine acetyltransferase	GO-TERMS, REACTIONS, PRODUCT-SYNONYMS, GENE-SYNONYMS, PRODUCT, GENE-NAME
ECTO143_RS06820	G7296	ECTO143_RS06820	ypfH	esterase	esterase YpfH	GO-TERMS, PRODUCT-SYNONYMS, PRODUCT, GENE-NAME
ECTO143_RS06830	EG10208					GO-TERMS, PRODUCT-SYNONYMS, GENE-SYNONYMS
ECTO143_RS06845	EG10014			multidrug efflux RND transporter permease AcrD	multidrug efflux pump RND permease AcrD	GO-TERMS, PRODUCT-SYNONYMS, GENE-SYNONYMS, PRODUCT
ECTO143_RS06850	EG11460			nitrate/nitrite two-component system sensor histidine kinase NarQ	sensory histidine kinase NarQ	GO-TERMS, PRODUCT-SYNONYMS, PRODUCT
ECTO143_RS06855	EG12409	ECTO143_RS06855	aegA	oxidoreductase FeS-binding subunit	putative oxidoreductase AegA	GO-TERMS, PRODUCT-SYNONYMS, GENE-SYNONYMS, PRODUCT, GENE-NAME
ECTO143_RS06860	EG12410			GDP-mannose pyrophosphatase NudK	GDP-mannose hydrolase	GO-TERMS, REACTIONS, PRODUCT-SYNONYMS, GENE-SYNONYMS, PRODUCT
ECTO143_RS06870	EG12100	tkt	tktB	transketolase	transketolase 2	GO-TERMS, PRODUCT-SYNONYMS, PRODUCT, GENE-NAME
ECTO143_RS06880	G7293	ECTO143_RS06880	maeB	NADP-dependent oxaloacetate-decarboxylating malate dehydrogenase	NADP+-dependent malate dehydrogenase	GO-TERMS, REACTIONS, PRODUCT-SYNONYMS, GENE-SYNONYMS, PRODUCT, GENE-NAME
ECTO143_RS06905	G7288	pta	eutD	phosphate acetyltransferase	phosphate acetyltransferase EutD	GO-TERMS, PRODUCT-SYNONYMS, GENE-SYNONYMS, PRODUCT, GENE-NAME
ECTO143_RS06920	G7285	ECTO143_RS06920	eutE	aldehyde dehydrogenase EutE	acetaldehyde dehydrogenase (acetylating) EutE	GO-TERMS, REACTIONS, PRODUCT-SYNONYMS, GENE-SYNONYMS, PRODUCT, GENE-NAME
ECTO143_RS06940	G7281			ethanolamine ammonia-lyase reactivating factor EutA	ethanolamine ammonia-lyase reactivase EutA	GO-TERMS, PRODUCT-SYNONYMS, GENE-SYNONYMS, PRODUCT
ECTO143_RS06945	EG50006	ECTO143_RS06945	eutB	ethanolamine ammonia-lyase subunit EutB	ethanolamine ammonia-lyase subunit alpha	GO-TERMS, COMPLEXES, PRODUCT-SYNONYMS, PRODUCT, GENE-NAME
ECTO143_RS06950	EG50007	ECTO143_RS06950	eutC	ethanolamine ammonia-lyase subunit EutC	ethanolamine ammonia-lyase subunit beta	GO-TERMS, PRODUCT-SYNONYMS, PRODUCT, GENE-NAME
ECTO143_RS06970	EG12189			oxygen-dependent coproporphyrinogen oxidase	coproporphyrinogen III oxidase	GO-TERMS, PRODUCT-SYNONYMS, GENE-SYNONYMS, PRODUCT
ECTO143_RS06975	EG11823			N-acetylmuramoyl-L-alanine amidase AmiA	N-acetylmuramoyl-L-alanine amidase A	GO-TERMS, REACTIONS, PRODUCT-SYNONYMS, GENE-SYNONYMS, PRODUCT
ECTO143_RS06995	G7266					GO-TERMS, REACTIONS, PRODUCT-SYNONYMS
ECTO143_RS07000	G7264			PTS N-acetylmuramic acid transporter subunit IIBC	N-acetylmuramic acid-specific PTS enzyme IICB component / anhydro-N-acetylmuramic acid transporter	CPLX-RXNS, GO-TERMS, COMPLEXES, REACTIONS, PRODUCT-SYNONYMS, GENE-SYNONYMS, PRODUCT
ECTO143_RS07005	G7263					GO-TERMS, REACTIONS, PRODUCT-SYNONYMS, GENE-SYNONYMS, PRODUCT
ECTO143_RS07015	EG12133			SDR family oxidoreductase UcpA	oxidoreductase UcpA	GO-TERMS, REACTIONS, PRODUCT-SYNONYMS, GENE-SYNONYMS, PRODUCT
ECTO143_RS07020	EG10195	ECTO143_RS07020	cysP	sulfate ABC transporter substrate-binding protein	thiosulfate/sulfate ABC transporter periplasmic binding protein CysP	CPLX-RXNS, GO-TERMS, COMPLEXES, PRODUCT-SYNONYMS, PRODUCT, GENE-NAME
ECTO143_RS07025	EG10197	cysT	cysU	sulfate/thiosulfate ABC transporter permease CysT	sulfate/thiosulfate ABC transporter inner membrane subunit CysU	GO-TERMS, COMPLEXES, PRODUCT-SYNONYMS, GENE-SYNONYMS, PRODUCT, GENE-NAME
ECTO143_RS07030	EG10198	ECTO143_RS07030	cysW	sulfate ABC transporter permease	sulfate/thiosulfate ABC transporter inner membrane subunit CysW	GO-TERMS, PRODUCT, GENE-NAME
ECTO143_RS07035	EG10183			sulfate/thiosulfate ABC transporter ATP-binding protein CysA	sulfate/thiosulfate ABC transporter ATP binding subunit	GO-TERMS, PRODUCT
ECTO143_RS07040	EG10193					GO-TERMS, REACTIONS, PRODUCT-SYNONYMS
ECTO143_RS07050	G7259			pyridoxine/pyridoxal/pyridoxamine kinase	pyridoxal kinase I	GO-TERMS, REACTIONS, PRODUCT-SYNONYMS, GENE-SYNONYMS, PRODUCT
ECTO143_RS07055	EG10165	ECTO143_RS07055	crr	PTS glucose transporter subunit IIA	Enzyme IIAGlc	GO-TERMS, REACTIONS, PRODUCT-SYNONYMS, GENE-SYNONYMS, PRODUCT, GENE-NAME
ECTO143_RS07060	EG10789			phosphoenolpyruvate-protein phosphotransferase PtsI	PTS enzyme I	GO-TERMS, REACTIONS, PRODUCT-SYNONYMS, GENE-SYNONYMS, PRODUCT
ECTO143_RS07065	EG10788					GO-TERMS, PRODUCT-SYNONYMS, GENE-SYNONYMS, PRODUCT
ECTO143_RS07070	EG10192					GO-TERMS, REACTIONS, PRODUCT-SYNONYMS, GENE-SYNONYMS
ECTO143_RS07075	EG10003			sulfate transporter CysZ	sulfate:H+ symporter	GO-TERMS, REACTIONS, PRODUCT-SYNONYMS, PRODUCT
ECTO143_RS07080	G7258					GO-TERMS, PRODUCT-SYNONYMS
ECTO143_RS07085	EG10534			NAD-dependent DNA ligase LigA	DNA ligase	GO-TERMS, REACTIONS, PRODUCT-SYNONYMS, GENE-SYNONYMS, PRODUCT
ECTO143_RS07110	G85					GO-TERMS, REACTIONS, PRODUCT-SYNONYMS, GENE-SYNONYMS
ECTO143_RS07115	EG13159			xanthosine/proton symporter XapB	xanthosine:H+ symporter XapB	GO-TERMS, REACTIONS, PRODUCT-SYNONYMS, PRODUCT
ECTO143_RS07125	EG11146	ECTO143_RS07125	xapR	LysR family transcriptional regulator	DNA-binding transcriptional activator XapR	GO-TERMS, PRODUCT-SYNONYMS, GENE-SYNONYMS, PRODUCT, GENE-NAME
ECTO143_RS07150	EG10407					GO-TERMS, REACTIONS, PRODUCT-SYNONYMS, GENE-SYNONYMS, PRODUCT
ECTO143_RS07180	EG11971			nucleoside permease NupC	nucleoside:H+ symporter NupC	GO-TERMS, REACTIONS, PRODUCT-SYNONYMS, GENE-SYNONYMS, PRODUCT
ECTO143_RS07185	G7254			Mn(2+) uptake NRAMP transporter MntH	Mn2+/Fe2+: H+ symporter MntH	GO-TERMS, REACTIONS, PRODUCT-SYNONYMS, GENE-SYNONYMS, PRODUCT
ECTO143_RS07200	EG12957	ECTO143_RS07200	glk			GO-TERMS, REACTIONS, PRODUCT-SYNONYMS, GENE-NAME
ECTO143_RS07215	G7248	ECTO143_RS07215	ypdF	aminopeptidase	aminopeptidase YpdF	GO-TERMS, REACTIONS, PRODUCT-SYNONYMS, PRODUCT, GENE-NAME
ECTO143_RS07220	G7247	ECTO143_RS07220	ypdE	aminopeptidase	aminopeptidase YpdE	GO-TERMS, REACTIONS, PRODUCT-SYNONYMS, PRODUCT, GENE-NAME
ECTO143_RS07235	G7244	ECTO143_RS07235	pyrR	response regulator transcription factor	DNA-binding transcriptional activator PyrR	GO-TERMS, PRODUCT-SYNONYMS, GENE-SYNONYMS, PRODUCT, GENE-NAME
ECTO143_RS07240	G7243	ECTO143_RS07240	pyrS	sensor histidine kinase	sensor histidine kinase PyrS	GO-TERMS, REACTIONS, PRODUCT-SYNONYMS, GENE-SYNONYMS, PRODUCT, GENE-NAME
ECTO143_RS07245	G7242	ECTO143_RS07245	alaC	alanine transaminase	glutamate--pyruvate aminotransferase AlaC	GO-TERMS, REACTIONS, PRODUCT-SYNONYMS, GENE-SYNONYMS, PRODUCT, GENE-NAME
ECTO143_RS07255	G7241			kdo(2)-lipid IV(A) palmitoleoyltransferase	palmitoleoyl acyltransferase	GO-TERMS, REACTIONS, PRODUCT-SYNONYMS, GENE-SYNONYMS, PRODUCT
ECTO143_RS07265	G7239	ECTO143_RS07265	ypdI	lipoprotein	colanic acid synthesis putative lipoprotein YpdI	GO-TERMS, PRODUCT-SYNONYMS, PRODUCT, GENE-NAME
ECTO143_RS07275	G7237	ECTO143_RS07275	frc	formyl-CoA--oxalate CoA-transferase	formyl-CoA transferase	GO-TERMS, REACTIONS, PRODUCT-SYNONYMS, GENE-SYNONYMS, PRODUCT, GENE-NAME
ECTO143_RS07280	G7236	ECTO143_RS07280	oxc			GO-TERMS, PRODUCT-SYNONYMS, GENE-SYNONYMS, GENE-NAME
ECTO143_RS07290	G7234	ECTO143_RS07290	yfdE	CoA:oxalate CoA-transferase	acetyl-CoA:oxalate CoA-transferase	GO-TERMS, REACTIONS, PRODUCT-SYNONYMS, PRODUCT, GENE-NAME
ECTO143_RS07295	EG11610			acid-sensing system histidine kinase EvgS	sensor histidine kinase EvgS	GO-TERMS, REACTIONS, PRODUCT
ECTO143_RS07300	EG11609			acid-sensing system DNA-binding response regulator EvgA	DNA-binding transcriptional activator EvgA	GO-TERMS, PRODUCT-SYNONYMS, PRODUCT
ECTO143_RS07305	G7233			multidrug efflux MFS transporter periplasmic adaptor subunit EmrK	tripartite efflux pump membrane fusion protein EmrK	GO-TERMS, PRODUCT-SYNONYMS, PRODUCT
ECTO143_RS07310	EG13283			multidrug efflux MFS transporter permease subunit EmrY	tripartite efflux pump membrane subunit EmrY	GO-TERMS, PRODUCT-SYNONYMS, PRODUCT
ECTO143_RS07315	EG10249					GO-TERMS, REACTIONS, PRODUCT-SYNONYMS
ECTO143_RS07325	EG13161			DNA-binding transcriptional regulator DsdC	DNA-binding transcriptional dual regulator DsdC	PRODUCT-SYNONYMS, PRODUCT
ECTO143_RS07385	G7218	ECTO143_RS07385	intS	DUF4102 domain-containing protein	CPS-53 (KpLE1) prophage; prophage CPS-53 integrase	GO-TERMS, PRODUCT-SYNONYMS, GENE-SYNONYMS, PRODUCT, GENE-NAME
ECTO143_RS07405	EG10280			long-chain fatty acid transporter FadL	long-chain fatty acid outer membrane channel / bacteriophage T2 receptor	GO-TERMS, REACTIONS, PRODUCT-SYNONYMS, GENE-SYNONYMS, PRODUCT
ECTO143_RS07415	G7213			acetyl-CoA C-acyltransferase FadI	3-ketoacyl-CoA thiolase FadI	GO-TERMS, COMPLEXES, REACTIONS, PRODUCT-SYNONYMS, GENE-SYNONYMS, PRODUCT
ECTO143_RS07420	G7212			fatty acid oxidation complex subunit alpha FadJ	3-hydroxyacyl-CoA dehydrogenase FadJ	GO-TERMS, REACTIONS, PRODUCT-SYNONYMS, GENE-SYNONYMS, PRODUCT
ECTO143_RS07425	G7211					GO-TERMS, REACTIONS, PRODUCT-SYNONYMS, GENE-SYNONYMS
ECTO143_RS07430	G7210	ECTO143_RS07430	yfcV	fimbrial yfcV	putative fimbrial protein YfcV	GO-TERMS, PRODUCT-SYNONYMS, PRODUCT, GENE-NAME
ECTO143_RS07440	G7207	ECTO143_RS07440	yfcS	fimbrial protein StfD	putative fimbrial chaperone YfcS	PRODUCT-SYNONYMS, PRODUCT, GENE-NAME
ECTO143_RS07445	G7206	ECTO143_RS07445	yfcR	hypothetical protein	putative fimbrial protein YfcR	GO-TERMS, PRODUCT-SYNONYMS, PRODUCT, GENE-NAME
ECTO143_RS07450	G7205	ECTO143_RS07450	yfcQ	fimbrial protein SteE	putative fimbrial protein YfcQ	GO-TERMS, PRODUCT-SYNONYMS, PRODUCT, GENE-NAME
ECTO143_RS07455	G7204	ECTO143_RS07455	yfcP	fimbrial protein	putative fimbrial protein YfcP	GO-TERMS, PRODUCT-SYNONYMS, PRODUCT, GENE-NAME
ECTO143_RS07470	EG12449			50S ribosomal protein L3 N(5)-glutamine methyltransferase	50S ribosomal subunit protein L3 N5-glutamine methyltransferase	GO-TERMS, REACTIONS, PRODUCT-SYNONYMS, GENE-SYNONYMS, PRODUCT
ECTO143_RS07475	EG10075					GO-TERMS, PRODUCT-SYNONYMS
ECTO143_RS07480	EG10580			penicillin-insensitive murein endopeptidase	peptidoglycan DD-endopeptidase/peptidoglycan LD-endopeptidase	GO-TERMS, REACTIONS, PRODUCT-SYNONYMS, PRODUCT
ECTO143_RS07490	G7201	ECTO143_RS07490	epmC	elongation factor P hydroxylase	EF-P-Lys34 hydroxylase	GO-TERMS, REACTIONS, PRODUCT-SYNONYMS, GENE-SYNONYMS, PRODUCT, GENE-NAME
ECTO143_RS07500	G7199			bifunctional tRNA (5-methylaminomethyl-2-thiouridine)(34)-methyltransferase MnmD/FAD-dependent 5-carboxymethylaminomethyl-2-thiouridine(34) oxidoreductase MnmC	fused 5-methylaminomethyl-2-thiouridine-forming methyltransferase and FAD-dependent demodification enzyme	GO-TERMS, PRODUCT-SYNONYMS, GENE-SYNONYMS, PRODUCT
ECTO143_RS07505	EG10274			beta-ketoacyl-ACP synthase I	3-oxoacyl-[acyl carrier protein] synthase 1	GO-TERMS, REACTIONS, PRODUCT-SYNONYMS, GENE-SYNONYMS, PRODUCT
ECTO143_RS07520	G0-9461			4-phosphoerythronate dehydrogenase PdxB	erythronate-4-phosphate dehydrogenase	GO-TERMS, REACTIONS, PRODUCT-SYNONYMS, GENE-SYNONYMS, PRODUCT
ECTO143_RS07530	EG10454			tRNA pseudouridine(38-40) synthase TruA	tRNA pseudouridine38-40 synthase	GO-TERMS, REACTIONS, PRODUCT-SYNONYMS, GENE-SYNONYMS, PRODUCT
ECTO143_RS07540	EG10217			acetyl-CoA carboxylase, carboxyltransferase subunit beta	acetyl-CoA carboxyltransferase subunit beta	GO-TERMS, REACTIONS, PRODUCT-SYNONYMS, GENE-SYNONYMS, PRODUCT
ECTO143_RS07545	EG10327			bifunctional tetrahydrofolate synthase/dihydrofolate synthase	bifunctional folylpolyglutamate synthetase / dihydrofolate synthetase	GO-TERMS, REACTIONS, PRODUCT-SYNONYMS, GENE-SYNONYMS, PRODUCT
ECTO143_RS07550	EG10218					GO-TERMS, PRODUCT-SYNONYMS
ECTO143_RS07555	EG10169					GO-TERMS, PRODUCT-SYNONYMS, GENE-SYNONYMS
ECTO143_RS07560	EG10794					GO-TERMS, PRODUCT-SYNONYMS, GENE-SYNONYMS
ECTO143_RS07565	EG11044	ECTO143_RS07565	ubiX	UbiX family flavin prenyltransferase	flavin prenyltransferase	GO-TERMS, REACTIONS, PRODUCT-SYNONYMS, GENE-SYNONYMS, PRODUCT, GENE-NAME
ECTO143_RS07570	EG10072			lysine/arginine/ornithine ABC transporter substrate-binding protein ArgT	lysine/arginine/ornithine ABC transporter periplasmic binding protein	CPLX-RXNS, GO-TERMS, COMPLEXES, REACTIONS, PRODUCT
ECTO143_RS07575	EG12124			histidine ABC transporter substrate-binding protein HisJ	histidine ABC transporter periplasmic binding protein	CPLX-RXNS, GO-TERMS, COMPLEXES, PRODUCT
ECTO143_RS07580	EG12125			histidine ABC transporter permease HisQ	lysine/arginine/ornithine ABC transporter / histidine ABC transporter, membrane subunit HisQ	GO-TERMS, PRODUCT-SYNONYMS, PRODUCT
ECTO143_RS07585	EG10007	ECTO143_RS07585	hisM	histidine ABC transporter permease	lysine/arginine/ornithine ABC transporter / histidine ABC transporter, membrane subunit HisM	GO-TERMS, PRODUCT, GENE-NAME
ECTO143_RS07590	EG10452			histidine ABC transporter ATP-binding protein HisP	lysine/arginine/ornithine ABC transporter / histidine ABC transporter, ATP binding subunit	PRODUCT
ECTO143_RS07600	G7195					GO-TERMS, PRODUCT-SYNONYMS
ECTO143_RS07605	G7194			GSH-dependent disulfide bond oxidoreductase	disulfide reductase	GO-TERMS, REACTIONS, PRODUCT-SYNONYMS, PRODUCT
ECTO143_RS07610	G7193	ECTO143_RS07610	yfcF	glutathione transferase	glutathione S-transferase YfcF	GO-TERMS, REACTIONS, PRODUCT-SYNONYMS, PRODUCT, GENE-NAME
ECTO143_RS07615	G7192	ECTO143_RS07615	yfcE	phosphodiesterase	phosphodiesterase YfcE	GO-TERMS, PRODUCT-SYNONYMS, PRODUCT, GENE-NAME
ECTO143_RS07630	EG20173	ECTO143_RS07630	pta			GO-TERMS, PRODUCT-SYNONYMS, GENE-NAME
ECTO143_RS07635	EG10027	ECTO143_RS07635	ackA			GO-TERMS, REACTIONS, PRODUCT-SYNONYMS, GENE-NAME
ECTO143_RS07650	G7187			hexitol phosphatase HpxA	hexitol phosphatase A	GO-TERMS, REACTIONS, PRODUCT-SYNONYMS, GENE-SYNONYMS, PRODUCT
ECTO143_RS07660	G7185	ECTO143_RS07660	yfbR	5'-deoxynucleotidase	dCMP phosphohydrolase	GO-TERMS, REACTIONS, PRODUCT-SYNONYMS, PRODUCT, GENE-NAME
ECTO143_RS07665	G7184	ECTO143_RS07665	alaA	pyridoxal phosphate-dependent aminotransferase	glutamate--pyruvate aminotransferase AlaA	GO-TERMS, REACTIONS, PRODUCT-SYNONYMS, GENE-SYNONYMS, PRODUCT, GENE-NAME
ECTO143_RS07670	EG12123			transcriptional regulator LrhA	DNA-binding transcriptional dual regulator LrhA	GO-TERMS, PRODUCT-SYNONYMS, GENE-SYNONYMS, PRODUCT
ECTO143_RS07675	EG12082			NADH-quinone oxidoreductase subunit NuoA	NADH:quinone oxidoreductase subunit A	CPLX-RXNS, GO-TERMS, COMPLEXES, PRODUCT-SYNONYMS, PRODUCT
ECTO143_RS07680	EG12083	ECTO143_RS07680	nuoB	NADH-quinone oxidoreductase subunit B	NADH:quinone oxidoreductase subunit B	GO-TERMS, COMPLEXES, PRODUCT-SYNONYMS, PRODUCT, GENE-NAME
ECTO143_RS07685	EG12084			NADH-quinone oxidoreductase subunit C/D	NADH:quinone oxidoreductase subunit CD	GO-TERMS, PRODUCT-SYNONYMS, GENE-SYNONYMS, PRODUCT
ECTO143_RS07690	EG12086			NADH-quinone oxidoreductase subunit NuoE	NADH:quinone oxidoreductase subunit E	GO-TERMS, PRODUCT-SYNONYMS, PRODUCT
ECTO143_RS07695	EG11774			NADH-quinone oxidoreductase subunit NuoF	NADH:quinone oxidoreductase subunit F	GO-TERMS, PRODUCT-SYNONYMS, PRODUCT
ECTO143_RS07700	EG12087			NADH-quinone oxidoreductase subunit NuoG	NADH:quinone oxidoreductase subunit G	GO-TERMS, PRODUCT-SYNONYMS, PRODUCT
ECTO143_RS07705	EG12088			NADH-quinone oxidoreductase subunit NuoH	NADH:quinone oxidoreductase subunit H	GO-TERMS, PRODUCT-SYNONYMS, PRODUCT
ECTO143_RS07710	EG12089			NADH-quinone oxidoreductase subunit NuoI	NADH:quinone oxidoreductase subunit I	GO-TERMS, PRODUCT-SYNONYMS, PRODUCT
ECTO143_RS07715	EG12090			NADH-quinone oxidoreductase subunit J	NADH:quinone oxidoreductase subunit J	GO-TERMS, PRODUCT-SYNONYMS, PRODUCT
ECTO143_RS07720	EG12091			NADH-quinone oxidoreductase subunit NuoK	NADH:quinone oxidoreductase subunit K	GO-TERMS, PRODUCT-SYNONYMS, PRODUCT
ECTO143_RS07725	EG12092			NADH-quinone oxidoreductase subunit L	NADH:quinone oxidoreductase subunit L	GO-TERMS, PRODUCT-SYNONYMS, PRODUCT
ECTO143_RS07730	EG11773			NADH-quinone oxidoreductase subunit M	NADH:quinone oxidoreductase subunit M	GO-TERMS, PRODUCT-SYNONYMS, GENE-SYNONYMS, PRODUCT
ECTO143_RS07735	EG12093			NADH-quinone oxidoreductase subunit NuoN	NADH:quinone oxidoreductase subunit N	GO-TERMS, PRODUCT-SYNONYMS, PRODUCT
ECTO143_RS07755	G7175					GO-TERMS, REACTIONS, PRODUCT-SYNONYMS, GENE-SYNONYMS
ECTO143_RS07770	EG12362					GO-TERMS, REACTIONS, PRODUCT-SYNONYMS, GENE-SYNONYMS
ECTO143_RS07775	EG10579			2-succinyl-5-enolpyruvyl-6-hydroxy-3- cyclohexene-1-carboxylic-acid synthase	2-succinyl-5-enolpyruvyl-6-hydroxy-3-cyclohexene-1-carboxylate synthase	GO-TERMS, REACTIONS, PRODUCT-SYNONYMS, PRODUCT
ECTO143_RS07780	EG12438			2-succinyl-6-hydroxy-2, 4-cyclohexadiene-1-carboxylate synthase	2-succinyl-6-hydroxy-2,4-cyclohexadiene-1-carboxylate synthase	GO-TERMS, REACTIONS, PRODUCT-SYNONYMS, GENE-SYNONYMS, PRODUCT
ECTO143_RS07785	EG11368					GO-TERMS, PRODUCT-SYNONYMS
ECTO143_RS07790	EG11532					GO-TERMS, REACTIONS, PRODUCT-SYNONYMS, PRODUCT
ECTO143_RS07795	EG12437					GO-TERMS, REACTIONS, PRODUCT-SYNONYMS, PRODUCT
ECTO143_RS07805	G7171			4-amino-4-deoxy-L-arabinose-phosphoundecaprenol flippase subunit ArnF	undecaprenyl-phosphate-alpha-L-Ara4N flippase - ArnF subunit	CPLX-RXNS, GO-TERMS, COMPLEXES, PRODUCT-SYNONYMS, GENE-SYNONYMS, PRODUCT
ECTO143_RS07810	G0-10460			4-amino-4-deoxy-L-arabinose-phosphoundecaprenol flippase subunit ArnE	undecaprenyl-phosphate-alpha-L-Ara4N flippase - ArnE subunit	GO-TERMS, PRODUCT-SYNONYMS, GENE-SYNONYMS, PRODUCT
ECTO143_RS07815	G7170			lipid IV(A) 4-amino-4-deoxy-L-arabinosyltransferase	lipid IVA 4-amino-4-deoxy-L-arabinosyltransferase	GO-TERMS, REACTIONS, PRODUCT-SYNONYMS, GENE-SYNONYMS, PRODUCT
ECTO143_RS07820	G7169	ECTO143_RS07820	arnD	4-deoxy-4-formamido-L-arabinose- phosphoundecaprenol deformylase	putative 4-deoxy-4-formamido-L-arabinose-phosphoundecaprenol deformylase ArnD	GO-TERMS, REACTIONS, PRODUCT-SYNONYMS, GENE-SYNONYMS, PRODUCT, GENE-NAME
ECTO143_RS07825	G7168			bifunctional UDP-4-amino-4-deoxy-L-arabinose formyltransferase/UDP-glucuronic acid oxidase ArnA	fused UDP-4-amino-4-deoxy-L-arabinose formyltransferase/UDP-glucuronate dehydrogenase	GO-TERMS, REACTIONS, PRODUCT-SYNONYMS, GENE-SYNONYMS, PRODUCT
ECTO143_RS07830	G7167					GO-TERMS, PRODUCT-SYNONYMS, GENE-SYNONYMS, PRODUCT
ECTO143_RS07835	G7166					GO-TERMS, PRODUCT-SYNONYMS, GENE-SYNONYMS, PRODUCT
ECTO143_RS07845	G7164			nucleoside triphosphatase NudI	pyrimidine deoxynucleotide diphosphatase NudI	GO-TERMS, REACTIONS, PRODUCT-SYNONYMS, GENE-SYNONYMS, PRODUCT
ECTO143_RS07865	G7160					GO-TERMS, PRODUCT-SYNONYMS, GENE-SYNONYMS
ECTO143_RS07875	G7158	ECTO143_RS07875	yfaU			GO-TERMS, PRODUCT-SYNONYMS, GENE-NAME
ECTO143_RS07890	EG10393					CPLX-RXNS, GO-TERMS, COMPLEXES, PRODUCT-SYNONYMS
ECTO143_RS07895	EG10392			glycerol-3-phosphate dehydrogenase subunit GlpB	anaerobic glycerol-3-phosphate dehydrogenase subunit B	GO-TERMS, PRODUCT-SYNONYMS, GENE-SYNONYMS, PRODUCT
ECTO143_RS07900	EG10391					GO-TERMS, PRODUCT-SYNONYMS
ECTO143_RS07905	EG10401			glycerol-3-phosphate transporter	sn-glycerol 3-phosphate:phosphate antiporter	GO-TERMS, REACTIONS, PRODUCT-SYNONYMS, PRODUCT
ECTO143_RS07910	EG10399			glycerophosphodiester phosphodiesterase	glycerophosphoryl diester phosphodiesterase GlpQ	GO-TERMS, REACTIONS, PRODUCT-SYNONYMS, PRODUCT
ECTO143_RS07920	EG12360					GO-TERMS, PRODUCT-SYNONYMS
ECTO143_RS07925	EG10661			ribonucleotide-diphosphate reductase subunit beta	ribonucleoside-diphosphate reductase 1 subunit beta	CPLX-RXNS, GO-TERMS, COMPLEXES, PRODUCT-SYNONYMS, GENE-SYNONYMS, PRODUCT
ECTO143_RS07930	EG10660			ribonucleoside-diphosphate reductase subunit alpha	ribonucleoside-diphosphate reductase 1 subunit alpha	GO-TERMS, PRODUCT-SYNONYMS, GENE-SYNONYMS, PRODUCT
ECTO143_RS07935	EG12850			AIDA-I family autotransporter YfaL	putative autotransporter adhesin YfaL	GO-TERMS, PRODUCT-SYNONYMS, GENE-SYNONYMS, PRODUCT
ECTO143_RS07940	EG11143	ECTO143_RS07940	ubiG	bifunctional 3-demethylubiquinone 3-O-methyltransferase/2-octaprenyl-6-hydroxy phenol methylase	bifunctional 3-demethylubiquinone-8 3-O-methyltransferase and 2-octaprenyl-6-hydroxyphenol methylase	GO-TERMS, REACTIONS, PRODUCT-SYNONYMS, GENE-SYNONYMS, PRODUCT, GENE-NAME
ECTO143_RS07945	EG10423			DNA topoisomerase (ATP-hydrolyzing) subunit A	DNA gyrase subunit A	GO-TERMS, PRODUCT-SYNONYMS, GENE-SYNONYMS, PRODUCT
ECTO143_RS07975	EG11672	ECTO143_RS07975	atoB	acetyl-CoA C-acetyltransferase	acetyl-CoA acetyltransferase	GO-TERMS, REACTIONS, PRODUCT-SYNONYMS, PRODUCT, GENE-NAME
ECTO143_RS07980	EG11671	ECTO143_RS07980	atoE	TIGR00366 family protein	short chain fatty acid transporter	GO-TERMS, REACTIONS, PRODUCT-SYNONYMS, PRODUCT, GENE-NAME
ECTO143_RS07985	EG11670	ECTO143_RS07985	atoA	succinyl-CoA--3-ketoacid-CoA transferase	acetyl-CoA:acetoacetyl-CoA transferase subunit beta	CPLX-RXNS, GO-TERMS, COMPLEXES, REACTIONS, PRODUCT-SYNONYMS, PRODUCT, GENE-NAME
ECTO143_RS07990	EG11669			acetate CoA-transferase subunit alpha	acetyl-CoA:acetoacetyl-CoA transferase subunit alpha	REACTIONS, PRODUCT-SYNONYMS, PRODUCT
ECTO143_RS07995	EG11668			acetoacetate metabolism transcriptional regulator AtoC	DNA-binding transcriptional activator/ornithine decarboxylase inhibitor AtoC	GO-TERMS, PRODUCT-SYNONYMS, PRODUCT
ECTO143_RS08000	EG11667			two-component system sensor histidine kinase AtoS	sensor histidine kinase AtoS	GO-TERMS, REACTIONS, PRODUCT-SYNONYMS, PRODUCT
ECTO143_RS08005	EG10822			two-component system sensor histidine kinase RcsC	histidine kinase RcsC	GO-TERMS, REACTIONS, PRODUCT
ECTO143_RS08010	EG10821			transcriptional regulator RcsB	DNA-binding transcriptional activator RcsB	GO-TERMS, COMPLEXES, PRODUCT-SYNONYMS, PRODUCT
ECTO143_RS08015	EG12385			phosphotransferase RcsD	RcsD phosphotransferase	GO-TERMS, PRODUCT-SYNONYMS, GENE-SYNONYMS, PRODUCT
ECTO143_RS08020	EG10670			porin OmpC	outer membrane porin C	GO-TERMS, REACTIONS, PRODUCT-SYNONYMS, GENE-SYNONYMS, PRODUCT
ECTO143_RS08025	EG12073	apbE	ftp	FAD:protein FMN transferase ApbE	FAD:protein FMN transferase	GO-TERMS, REACTIONS, PRODUCT-SYNONYMS, GENE-SYNONYMS, PRODUCT, GENE-NAME
ECTO143_RS08030	EG10029			bifunctional DNA-binding transcriptional regulator/O6-methylguanine-DNA methyltransferase Ada	DNA-binding transcriptional dual regulator / DNA repair protein Ada	GO-TERMS, REACTIONS, PRODUCT-SYNONYMS, PRODUCT
ECTO143_RS08035	EG10037			DNA oxidative demethylase AlkB	DNA oxidative demethylase	GO-TERMS, REACTIONS, PRODUCT-SYNONYMS, GENE-SYNONYMS, PRODUCT
ECTO143_RS08045	EG12069			malate dehydrogenase (quinone)	malate:quinone oxidoreductase	GO-TERMS, REACTIONS, PRODUCT-SYNONYMS, GENE-SYNONYMS, PRODUCT
ECTO143_RS08050	EG10255	ECTO143_RS08050	eco	ecotin	serine protease inhibitor ecotin	GO-TERMS, PRODUCT-SYNONYMS, GENE-SYNONYMS, PRODUCT, GENE-NAME
ECTO143_RS08055	EG12068			ferredoxin-type protein NapF	ferredoxin-type protein	GO-TERMS, PRODUCT-SYNONYMS, GENE-SYNONYMS, PRODUCT
ECTO143_RS08060	EG12143			chaperone NapD	NapA signal peptide-binding chaperone NapD	GO-TERMS, PRODUCT-SYNONYMS, GENE-SYNONYMS, PRODUCT
ECTO143_RS08065	EG12067			periplasmic nitrate reductase subunit alpha	periplasmic nitrate reductase subunit NapA	CPLX-RXNS, GO-TERMS, COMPLEXES, PRODUCT-SYNONYMS, GENE-SYNONYMS, PRODUCT
ECTO143_RS08070	EG12064					CPLX-RXNS, GO-TERMS, COMPLEXES, PRODUCT-SYNONYMS, GENE-SYNONYMS
ECTO143_RS08075	EG12062			quinol dehydrogenase ferredoxin subunit NapH	ferredoxin-type protein NapH	GO-TERMS, REACTIONS, PRODUCT-SYNONYMS, GENE-SYNONYMS, PRODUCT
ECTO143_RS08080	EG12061			nitrate reductase cytochrome c-type subunit	periplasmic nitrate reductase cytochrome c550 protein	GO-TERMS, PRODUCT-SYNONYMS, GENE-SYNONYMS, PRODUCT
ECTO143_RS08090	EG12059			cytochrome c biogenesis heme-transporting ATPase CcmA	heme trafficking system ATP-binding protein	CPLX-RXNS, GO-TERMS, COMPLEXES, REACTIONS, PRODUCT-SYNONYMS, GENE-SYNONYMS, PRODUCT
ECTO143_RS08095	EG12058			heme exporter protein CcmB	heme trafficking system membrane protein CcmB	GO-TERMS, PRODUCT-SYNONYMS, GENE-SYNONYMS, PRODUCT
ECTO143_RS08100	EG12057			heme exporter protein CcmC	c-type cytochrome biogenesis protein CcmC	CPLX-RXNS, GO-TERMS, COMPLEXES, PRODUCT-SYNONYMS, GENE-SYNONYMS, PRODUCT
ECTO143_RS08105	EG12169			heme exporter protein CcmD	heme trafficking system membrane protein CcmD	GO-TERMS, PRODUCT-SYNONYMS, GENE-SYNONYMS, PRODUCT
ECTO143_RS08110	EG12055			cytochrome c maturation protein CcmE	periplasmic heme chaperone	GO-TERMS, PRODUCT-SYNONYMS, GENE-SYNONYMS, PRODUCT
ECTO143_RS08115	EG12054	ECTO143_RS08115	ccmF	heme lyase CcmF/NrfE family subunit	holocytochrome c synthase CcmF component	GO-TERMS, COMPLEXES, REACTIONS, PRODUCT-SYNONYMS, GENE-SYNONYMS, PRODUCT, GENE-NAME
ECTO143_RS08120	EG12053	dsbE	ccmG	thiol:disulfide interchange protein DsbE	thiol:disulfide oxidoreductase CcmG	GO-TERMS, REACTIONS, PRODUCT-SYNONYMS, GENE-SYNONYMS, PRODUCT, GENE-NAME
ECTO143_RS08125	EG12052	ECTO143_RS08125	ccmH	cytochrome c-type biogenesis protein CcmH	holocytochrome c synthase CcmH component	GO-TERMS, REACTIONS, PRODUCT-SYNONYMS, GENE-SYNONYMS, PRODUCT, GENE-NAME
ECTO143_RS08130	EG11527			nitrate/nitrite response regulator protein NarP	DNA-binding transcriptional dual regulator NarP	GO-TERMS, PRODUCT-SYNONYMS, PRODUCT
ECTO143_RS08165	EG12045	ECTO143_RS08165	radD	DEAD/DEAH box helicase	putative DNA repair helicase RadD	GO-TERMS, REACTIONS, PRODUCT-SYNONYMS, GENE-SYNONYMS, PRODUCT, GENE-NAME
ECTO143_RS08170	EG12044			16S rRNA pseudouridine(516) synthase RsuA	16S rRNA pseudouridine516 synthase	GO-TERMS, REACTIONS, PRODUCT-SYNONYMS, GENE-SYNONYMS, PRODUCT
ECTO143_RS08175	EG11419			multidrug efflux MFS transporter Bcr	multidrug efflux pump Bcr	GO-TERMS, REACTIONS, PRODUCT-SYNONYMS, GENE-SYNONYMS, PRODUCT
ECTO143_RS08185	EG12041			microcin C ABC transporter ATP-binding protein YejF	putative oligopeptide ABC transporter ATP binding subunit YejF	CPLX-RXNS, GO-TERMS, COMPLEXES, REACTIONS, PRODUCT
ECTO143_RS08190	EG12040	ECTO143_RS08190	yejE	ABC transporter permease	putative oligopeptide ABC transporter membrane subunit YejE	GO-TERMS, PRODUCT, GENE-NAME
ECTO143_RS08195	EG12038	ECTO143_RS08195	yejB	ABC transporter permease	putative oligopeptide ABC transporter membrane subunit YejB	GO-TERMS, PRODUCT, GENE-NAME
ECTO143_RS08200	EG12037	ECTO143_RS08200	yejA	ABC transporter substrate-binding protein	putative oligopeptide ABC transporter periplasmic binding protein YejA	GO-TERMS, PRODUCT, GENE-NAME
ECTO143_RS08210	G7147			bifunctional murein DD-endopeptidase/murein LD-carboxypeptidase	peptidoglycan DD-endopeptidase/peptidoglycan LD-carboxypeptidase	GO-TERMS, REACTIONS, PRODUCT-SYNONYMS, GENE-SYNONYMS, PRODUCT
ECTO143_RS08215	G7146			Kdo(2)-lipid A phosphotransferase	Kdo2-lipid A phosphotransferase	GO-TERMS, REACTIONS, PRODUCT-SYNONYMS, GENE-SYNONYMS, PRODUCT
ECTO143_RS08220	EG12104	ECTO143_RS08220	yeiR	GTP-binding protein	zinc-binding GTPase YeiR	GO-TERMS, REACTIONS, PRODUCT-SYNONYMS, PRODUCT, GENE-NAME
ECTO143_RS08240	EG12034			sugar efflux transporter SetB	sugar exporter SetB	GO-TERMS, REACTIONS, PRODUCT-SYNONYMS, GENE-SYNONYMS, PRODUCT
ECTO143_RS08245	G7990	ECTO143_RS08245	fruB	fused PTS fructose transporter subunit IIA/HPr protein	fructose-specific PTS multiphosphoryl transfer protein FruB	CPLX-RXNS, GO-TERMS, COMPLEXES, PRODUCT-SYNONYMS, GENE-SYNONYMS, PRODUCT, GENE-NAME
ECTO143_RS08250	EG10337					GO-TERMS, PRODUCT-SYNONYMS, GENE-SYNONYMS
ECTO143_RS08255	EG10336			PTS fructose transporter subunit IIBC	fructose-specific PTS multiphosphoryl transfer protein FruA	GO-TERMS, PRODUCT-SYNONYMS, GENE-SYNONYMS, PRODUCT
ECTO143_RS08265	EG12033	ECTO143_RS08265	psuG			GO-TERMS, PRODUCT-SYNONYMS, GENE-SYNONYMS, GENE-NAME
ECTO143_RS08275	EG12031			transcriptional regulator YeiL	putative DNA-binding transcriptional regulator YeiL	GO-TERMS, PRODUCT-SYNONYMS, PRODUCT
ECTO143_RS08280	EG12030			ribosylpyrimidine nucleosidase	pyrimidine-specific ribonucleoside hydrolase RihB	GO-TERMS, REACTIONS, PRODUCT-SYNONYMS, GENE-SYNONYMS, PRODUCT
ECTO143_RS08290	EG10651	ECTO143_RS08290	nfo	deoxyribonuclease IV	endonuclease IV	GO-TERMS, REACTIONS, PRODUCT-SYNONYMS, PRODUCT, GENE-NAME
ECTO143_RS08300	EG12105	ECTO143_RS08300	yeiE	LysR family transcriptional regulator	LysR-type transcriptional regulator YeiE	GO-TERMS, PRODUCT-SYNONYMS, PRODUCT, GENE-NAME
ECTO143_RS08305	EG11337			lysine-specific permease	lysine:H+ symporter	GO-TERMS, REACTIONS, PRODUCT-SYNONYMS, GENE-SYNONYMS, PRODUCT
ECTO143_RS08315	EG10155			catecholate siderophore receptor CirA	iron-catecholate outer membrane transporter CirA	GO-TERMS, PRODUCT-SYNONYMS, GENE-SYNONYMS, PRODUCT
ECTO143_RS08320	EG12026	fghA	yeiG	S-formylglutathione hydrolase	S-formylglutathione hydrolase / S-lactoylglutathione hydrolase	GO-TERMS, REACTIONS, PRODUCT-SYNONYMS, PRODUCT, GENE-NAME
ECTO143_RS08325	EG11375			GTP cyclohydrolase I FolE	GTP cyclohydrolase 1	GO-TERMS, REACTIONS, PRODUCT-SYNONYMS, PRODUCT
ECTO143_RS08335	EG10365			HTH-type transcriptional regulator GalS	DNA-binding transcriptional dual regulator GalS	GO-TERMS, PRODUCT-SYNONYMS, GENE-SYNONYMS, PRODUCT
ECTO143_RS08340	EG10593			galactose/glucose ABC transporter substrate-binding protein MglB	D-galactose/methyl-galactoside ABC transporter periplasmic binding protein	CPLX-RXNS, GO-TERMS, COMPLEXES, REACTIONS, PRODUCT-SYNONYMS, PRODUCT
ECTO143_RS08345	EG10592			galactose/methyl galactoside ABC transporter ATP-binding protein MglA	D-galactose/methyl-galactoside ABC transporter ATP binding subunit	GO-TERMS, COMPLEXES, PRODUCT-SYNONYMS, GENE-SYNONYMS, PRODUCT
ECTO143_RS08350	EG10594			galactose/methyl galactoside ABC transporter permease MglC	D-galactose/methyl-galactoside ABC transporter membrane subunit	GO-TERMS, PRODUCT-SYNONYMS, GENE-SYNONYMS, PRODUCT
ECTO143_RS08355	EG11289					CPLX-RXNS, GO-TERMS, COMPLEXES, REACTIONS, PRODUCT-SYNONYMS, GENE-SYNONYMS
ECTO143_RS08360	G7145	ECTO143_RS08360	preT	NAD(P)-dependent oxidoreductase	NAD-dependent dihydropyrimidine dehydrogenase subunit PreT	GO-TERMS, PRODUCT-SYNONYMS, GENE-SYNONYMS, PRODUCT, GENE-NAME
ECTO143_RS08375	EG10137			cytidine deaminase	cytidine/deoxycytidine deaminase	GO-TERMS, REACTIONS, PRODUCT-SYNONYMS, PRODUCT
ECTO143_RS08390	EG12022			tRNA dihydrouridine(16) synthase DusC	tRNA-dihydrouridine16 synthase	GO-TERMS, REACTIONS, PRODUCT-SYNONYMS, GENE-SYNONYMS, PRODUCT
ECTO143_RS08410	EG12017	ECTO143_RS08410	yohD	DedA family protein	DedA family protein YohD	GO-TERMS, PRODUCT-SYNONYMS, PRODUCT, GENE-NAME
ECTO143_RS08420	EG12015	ECTO143_RS08420	pbpG	D-alanyl-D-alanine endopeptidase	peptidoglycan DD-endopeptidase PbpG	GO-TERMS, REACTIONS, PRODUCT-SYNONYMS, GENE-SYNONYMS, PRODUCT, GENE-NAME
ECTO143_RS08425	EG10231	ECTO143_RS08425	dld	D-lactate dehydrogenase	quinone-dependent D-lactate dehydrogenase	GO-TERMS, REACTIONS, PRODUCT-SYNONYMS, GENE-SYNONYMS, PRODUCT, GENE-NAME
ECTO143_RS08430	EG12013			beta-glucosidase BglX	beta-D-glucoside glucohydrolase, periplasmic	GO-TERMS, REACTIONS, PRODUCT-SYNONYMS, GENE-SYNONYMS, PRODUCT
ECTO143_RS08435	EG12012			glycine betaine ABC transporter substrate-binding protein OsmF	glycine betaine ABC transporter periplasmic binding protein OsmF	CPLX-RXNS, GO-TERMS, COMPLEXES, PRODUCT-SYNONYMS, GENE-SYNONYMS, PRODUCT
ECTO143_RS08440	EG12011			glycine betaine ABC transporter permease YehY	glycine betaine ABC transporter membrane subunit YehY	GO-TERMS, PRODUCT-SYNONYMS, PRODUCT
ECTO143_RS08445	EG12010			glycine betaine ABC transporter ATP binding protein YehX	glycine betaine ABC transporter ATP binding subunit YehX	GO-TERMS, PRODUCT-SYNONYMS, PRODUCT
ECTO143_RS08450	EG12009			glycine betaine ABC transporter permease YehW	glycine betaine ABC transporter membrane subunit YehW	GO-TERMS, PRODUCT-SYNONYMS, PRODUCT
ECTO143_RS08460	EG12008			HTH-type transcriptional regulator MlrA	DNA-binding transcriptional activator MlrA	GO-TERMS, PRODUCT-SYNONYMS, GENE-SYNONYMS, PRODUCT
ECTO143_RS08465	EG12007			two-component regulatory system sensor histidine kinase BtsS	high-affinity pyruvate receptor	GO-TERMS, REACTIONS, PRODUCT-SYNONYMS, GENE-SYNONYMS, PRODUCT
ECTO143_RS08470	EG12006	yehT	btsR	two-component system response regulator BtsR	DNA-binding transcriptional dual regulator BtsR	GO-TERMS, PRODUCT-SYNONYMS, GENE-SYNONYMS, PRODUCT, GENE-NAME
ECTO143_RS08525	EG10586					GO-TERMS, REACTIONS, PRODUCT-SYNONYMS, PRODUCT
ECTO143_RS08540	EG11990	ECTO143_RS08540	yehD	hypothetical protein	putative fimbrial protein YehD	GO-TERMS, PRODUCT-SYNONYMS, PRODUCT, GENE-NAME
ECTO143_RS08545	EG11989	ECTO143_RS08545	yehC	fimbrial assembly chaperone protein StcB	putative fimbrial chaperone YehC	PRODUCT-SYNONYMS, PRODUCT, GENE-NAME
ECTO143_RS08550	EG11988	ECTO143_RS08550	yehB	fimbrial biogenesis outer membrane usher protein	putative fimbrial usher protein YehB	GO-TERMS, PRODUCT-SYNONYMS, PRODUCT, GENE-NAME
ECTO143_RS08555	EG11987	ECTO143_RS08555	yehA	putative fimbrial-like adhesin protein	putative fimbrial adhesin YehA	GO-TERMS, PRODUCT-SYNONYMS, PRODUCT, GENE-NAME
ECTO143_RS08560	G7139			Ni(II)/Co(II) efflux transporter accessory subunit RcnB	periplasmic protein involved in nickel/cobalt export	GO-TERMS, REACTIONS, PRODUCT-SYNONYMS, GENE-SYNONYMS, PRODUCT
ECTO143_RS08565	G7138	ECTO143_RS08565	rcnA	nickel/cobalt efflux protein RcnA	Ni2+/Co2+ exporter	GO-TERMS, REACTIONS, PRODUCT-SYNONYMS, GENE-SYNONYMS, PRODUCT, GENE-NAME
ECTO143_RS08570	G7137			Ni(II)/Co(II)-binding transcriptional repressor RcnR	DNA-binding transcriptional repressor RcnR	GO-TERMS, PRODUCT-SYNONYMS, GENE-SYNONYMS, PRODUCT
ECTO143_RS08575	M007					GO-TERMS, PRODUCT-SYNONYMS
ECTO143_RS08580	G7135					GO-TERMS, REACTIONS, PRODUCT-SYNONYMS, GENE-SYNONYMS
ECTO143_RS08610	G7129			class I fructose-bisphosphate aldolase	fructose-bisphosphate aldolase class I	GO-TERMS, REACTIONS, PRODUCT-SYNONYMS, GENE-SYNONYMS, PRODUCT
ECTO143_RS08615	EG12419			tagatose-bisphosphate aldolase subunit GatY	tagatose-1,6-bisphosphate aldolase 2 subunit GatY	CPLX-RXNS, GO-TERMS, COMPLEXES, PRODUCT-SYNONYMS, GENE-SYNONYMS, PRODUCT
ECTO143_RS08620	G7128			tagatose-bisphosphate aldolase subunit GatZ	tagatose-1,6-bisphosphate aldolase 2 subunit GatZ	PRODUCT-SYNONYMS, PRODUCT
ECTO143_RS08640	EG12417					GO-TERMS, PRODUCT-SYNONYMS
ECTO143_RS08650	G7123					GO-TERMS, REACTIONS, PRODUCT-SYNONYMS
ECTO143_RS08660	G7118	ECTO143_RS08660	trhP	U32 family peptidase	tRNA wobble base hydroxylation protein TrhP	GO-TERMS, PRODUCT-SYNONYMS, GENE-SYNONYMS, PRODUCT, GENE-NAME
ECTO143_RS08670	EG11618			two-component system response regulator BaeR	DNA-binding transcriptional activator BaeR	GO-TERMS, PRODUCT-SYNONYMS, PRODUCT
ECTO143_RS08675	EG11617			two-component system sensor histidine kinase BaeS	sensor histidine kinase BaeS	GO-TERMS, REACTIONS, PRODUCT-SYNONYMS, PRODUCT
ECTO143_RS08685	G7115			multidrug efflux RND transporter permease subunit MdtC	multidrug efflux pump RND permease subunit MdtC	GO-TERMS, PRODUCT-SYNONYMS, GENE-SYNONYMS, PRODUCT
ECTO143_RS08690	G7114			multidrug efflux RND transporter permease subunit MdtB	multidrug efflux pump RND permease subunit MdtB	GO-TERMS, PRODUCT-SYNONYMS, GENE-SYNONYMS, PRODUCT
ECTO143_RS08695	G7113			multidrug efflux RND transporter subunit MdtA	multidrug efflux pump membrane fusion protein MdtA	GO-TERMS, PRODUCT-SYNONYMS, GENE-SYNONYMS, PRODUCT
ECTO143_RS08715	G7111					GO-TERMS, REACTIONS, PRODUCT-SYNONYMS, GENE-SYNONYMS
ECTO143_RS08735	EG12396	ECTO143_RS08735	dgcE	diguanylate cyclase	putative diguanylate cyclase DgcE	GO-TERMS, PRODUCT-SYNONYMS, GENE-SYNONYMS, PRODUCT, GENE-NAME
ECTO143_RS08740	EG11701	ECTO143_RS08740	udk	uridine kinase	uridine/cytidine kinase	GO-TERMS, REACTIONS, PRODUCT-SYNONYMS, PRODUCT, GENE-NAME
ECTO143_RS08745	EG11418	ECTO143_RS08745	dcd			GO-TERMS, PRODUCT-SYNONYMS, GENE-SYNONYMS, GENE-NAME
ECTO143_RS08750	EG11361			outer membrane assembly protein AsmA	putative assembly protein AsmA	GO-TERMS, PRODUCT-SYNONYMS, GENE-SYNONYMS, PRODUCT
ECTO143_RS08760	G7107	ECTO143_RS08760	wza	polysaccharide export protein	outer membrane polysaccharide export protein Wza	GO-TERMS, COMPLEXES, REACTIONS, PRODUCT-SYNONYMS, PRODUCT, GENE-NAME
ECTO143_RS08765	G7106			low molecular weight protein-tyrosine-phosphatase Wzb	protein-tyrosine phosphatase	GO-TERMS, REACTIONS, PRODUCT-SYNONYMS, PRODUCT
ECTO143_RS08770	G7105			tyrosine-protein kinase Wzc	protein-tyrosine kinase Wzc	GO-TERMS, REACTIONS, PRODUCT-SYNONYMS, PRODUCT
ECTO143_RS08780	G7103					GO-TERMS, REACTIONS, PRODUCT-SYNONYMS
ECTO143_RS08785	G7102			colanic acid biosynthesis glycosyltransferase WcaC	colanic acid biosynthesis galactosyltransferase WcaC	GO-TERMS, REACTIONS, PRODUCT-SYNONYMS, PRODUCT
ECTO143_RS08795	G7100			colanic acid biosynthesis glycosyltransferase WcaE	colanic acid biosynthesis fucosyltransferase WcaE	GO-TERMS, REACTIONS, PRODUCT-SYNONYMS, PRODUCT
ECTO143_RS08800	G7099					GO-TERMS, REACTIONS, PRODUCT-SYNONYMS
ECTO143_RS08805	EG11787					GO-TERMS, PRODUCT-SYNONYMS, GENE-SYNONYMS
ECTO143_RS08810	EG11788					GO-TERMS, REACTIONS, PRODUCT-SYNONYMS, GENE-SYNONYMS
ECTO143_RS08815	EG11789	ECTO143_RS08815	gmm			GO-TERMS, REACTIONS, PRODUCT-SYNONYMS, GENE-SYNONYMS, GENE-NAME
ECTO143_RS08820	EG11790			colanic acid biosynthesis glycosyltransferase WcaI	colanic acid biosynthesis fucosyltransferase WcaI	GO-TERMS, REACTIONS, PRODUCT-SYNONYMS, GENE-SYNONYMS, PRODUCT
ECTO143_RS08825	EG10161			mannose-1-phosphate guanyltransferase	mannose-1-phosphate guanylyltransferase	GO-TERMS, REACTIONS, PRODUCT-SYNONYMS, GENE-SYNONYMS, PRODUCT
ECTO143_RS08830	EG10162	ECTO143_RS08830	cpsG	phosphomannomutase CpsG	phosphomannomutase	GO-TERMS, REACTIONS, PRODUCT-SYNONYMS, GENE-SYNONYMS, PRODUCT, GENE-NAME
ECTO143_RS08835	G7098			undecaprenyl-phosphate glucose phosphotransferase	UDP-glucose:undecaprenyl-phosphate glucose-1-phosphate transferase	GO-TERMS, REACTIONS, PRODUCT-SYNONYMS, PRODUCT
ECTO143_RS08840	G7097					GO-TERMS, PRODUCT-SYNONYMS, GENE-SYNONYMS, PRODUCT
ECTO143_RS08850	G7095			colanic acid biosynthesis glycosyltransferase WcaL	putative colanic biosynthesis glycosyl transferase	GO-TERMS, PRODUCT-SYNONYMS, GENE-SYNONYMS, PRODUCT
ECTO143_RS08865	EG12412			dTDP-glucose 4,6-dehydratase	dTDP-glucose 4,6-dehydratase 1	GO-TERMS, PRODUCT-SYNONYMS, GENE-SYNONYMS, PRODUCT
ECTO143_RS08875	EG11978			glucose-1-phosphate thymidylyltransferase RfbA	dTDP-glucose pyrophosphorylase	GO-TERMS, REACTIONS, PRODUCT-SYNONYMS, GENE-SYNONYMS, PRODUCT
ECTO143_RS08880	EG11979					GO-TERMS, PRODUCT-SYNONYMS, GENE-SYNONYMS, PRODUCT
ECTO143_RS08920	EG10411	gndA	gnd	NADP-dependent phosphogluconate dehydrogenase	6-phosphogluconate dehydrogenase, decarboxylating	GO-TERMS, PRODUCT-SYNONYMS, PRODUCT, GENE-NAME
ECTO143_RS08925	G7091	ECTO143_RS08925	ugd			GO-TERMS, PRODUCT-SYNONYMS, GENE-SYNONYMS, GENE-NAME
ECTO143_RS08935	EG10451	ECTO143_RS08935	hisI	bifunctional phosphoribosyl-AMP cyclohydrolase/phosphoribosyl-ATP diphosphatase HisIE	putative bifunctional phosphoribosyl-AMP cyclohydrolase/phosphoribosyl-ATP pyrophosphatase	GO-TERMS, REACTIONS, PRODUCT-SYNONYMS, GENE-SYNONYMS, PRODUCT, GENE-NAME
ECTO143_RS08940	EG10448					CPLX-RXNS, GO-TERMS, COMPLEXES, PRODUCT-SYNONYMS
ECTO143_RS08945	EG10444			1-(5-phosphoribosyl)-5-[(5- phosphoribosylamino)methylideneamino]imidazole-4- carboxamide isomerase	1-(5-phosphoribosyl)-5-[(5-phosphoribosylamino)methylideneamino]imidazole-4-carboxamide isomerase	GO-TERMS, REACTIONS, PRODUCT-SYNONYMS, PRODUCT
ECTO143_RS08950	EG10450					GO-TERMS, PRODUCT-SYNONYMS
ECTO143_RS08955	EG10445			bifunctional histidinol-phosphatase/imidazoleglycerol-phosphate dehydratase HisB	imidazoleglycerol-phosphate dehydratase / histidinol-phosphatase	GO-TERMS, REACTIONS, PRODUCT-SYNONYMS, PRODUCT
ECTO143_RS08960	EG10446			histidinol-phosphate transaminase	histidinol-phosphate aminotransferase	GO-TERMS, REACTIONS, PRODUCT-SYNONYMS, PRODUCT
ECTO143_RS08965	EG10447			histidinol dehydrogenase	histidinal/histidinol dehydrogenase	GO-TERMS, REACTIONS, PRODUCT-SYNONYMS, PRODUCT
ECTO143_RS08970	EG10449					GO-TERMS, PRODUCT-SYNONYMS
ECTO143_RS08985	EG12844			YoeB-YefM toxin-antitoxin system antitoxin YefM	YefM antitoxin of the YoeB-YefM toxin-antitoxin pair and DNA binding transcriptional repressor	GO-TERMS, COMPLEXES, PRODUCT-SYNONYMS, PRODUCT
ECTO143_RS08990	G0-9121	ECTO143_RS08990	yoeB	Txe/YoeB family addiction module toxin	ribosome-dependent mRNA interferase toxin YoeB	GO-TERMS, REACTIONS, PRODUCT-SYNONYMS, PRODUCT, GENE-NAME
ECTO143_RS09010	EG11896			putrescine/proton symporter PlaP	putrescine:H+ symporter PlaP	GO-TERMS, REACTIONS, PRODUCT-SYNONYMS, GENE-SYNONYMS, PRODUCT
ECTO143_RS09035	EG10926					GO-TERMS, PRODUCT-SYNONYMS, GENE-SYNONYMS
ECTO143_RS09040	EG11893			serine-type D-Ala-D-Ala carboxypeptidase DacD	D-alanyl-D-alanine carboxypeptidase DacD	GO-TERMS, REACTIONS, PRODUCT-SYNONYMS, GENE-SYNONYMS, PRODUCT
ECTO143_RS09045	EG11892			DNA gyrase inhibitor SbmC	DNA gyrase inhibitor	GO-TERMS, PRODUCT-SYNONYMS, GENE-SYNONYMS, PRODUCT
ECTO143_RS09080	G7085			type IV toxin-antitoxin system toxin CbtA	CP4-44 prophage; cytoskeleton-binding toxin CbtA	GO-TERMS, PRODUCT-SYNONYMS, GENE-SYNONYMS, PRODUCT
ECTO143_RS09380	EG13238			bifunctional adenosylcobinamide kinase/adenosylcobinamide-phosphate guanylyltransferase	cobinamide-P guanylyltransferase / cobinamide kinase	GO-TERMS, REACTIONS, PRODUCT-SYNONYMS, PRODUCT
ECTO143_RS09385	EG12150			adenosylcobinamide-GDP ribazoletransferase	cobalamin 5'-phosphate synthase	GO-TERMS, REACTIONS, PRODUCT-SYNONYMS, PRODUCT
ECTO143_RS09390	EG12151					GO-TERMS, REACTIONS, PRODUCT-SYNONYMS, PRODUCT
ECTO143_RS09395	G7073			L,D-transpeptidase	L,D-transpeptidase LdtA	GO-TERMS, REACTIONS, PRODUCT-SYNONYMS, GENE-SYNONYMS, PRODUCT
ECTO143_RS09405	G7072			nitrogen assimilation transcriptional regulator	DNA-binding transcriptional dual regulator Nac	GO-TERMS, PRODUCT-SYNONYMS, PRODUCT
ECTO143_RS09410	G7071			HTH-type transcriptional regulator Cbl	DNA-binding transcriptional activator Cbl	GO-TERMS, PRODUCT-SYNONYMS, PRODUCT
ECTO143_RS09420	G7070			toxic metabolite efflux MATE transporter YeeO	FMN/FAD exporter	GO-TERMS, REACTIONS, PRODUCT-SYNONYMS, PRODUCT
ECTO143_RS09435	EG10039					GO-TERMS, PRODUCT-SYNONYMS
ECTO143_RS09440	G7067			shikimate transporter	shikimate:H+ symporter	GO-TERMS, REACTIONS, PRODUCT-SYNONYMS, GENE-SYNONYMS, PRODUCT
ECTO143_RS09535	G7063			DgsA anti-repressor MtfA	Mlc titration factor	GO-TERMS, REACTIONS, PRODUCT-SYNONYMS, GENE-SYNONYMS, PRODUCT
ECTO143_RS09545	G7061					GO-TERMS, PRODUCT-SYNONYMS, GENE-SYNONYMS
ECTO143_RS09550	G0-10624	ECTO143_RS09550	insJK	IS3-like element IS1397 family transposase	IS150 protein InsAB	GO-TERMS, PRODUCT-SYNONYMS, PRODUCT, GENE-NAME
ECTO143_RS09555	G7060			protein-methionine-sulfoxide reductase heme-binding subunit MsrQ	protein-L-methionine sulfoxide reductase heme-binding subunit MsrQ	CPLX-RXNS, GO-TERMS, COMPLEXES, PRODUCT-SYNONYMS, GENE-SYNONYMS, PRODUCT
ECTO143_RS09560	G7059			protein-methionine-sulfoxide reductase catalytic subunit MsrP	protein-L-methionine sulfoxide reductase catalytic subunit MsrP	GO-TERMS, PRODUCT-SYNONYMS, GENE-SYNONYMS, PRODUCT
ECTO143_RS09565	G7058			hydroxyisourate hydrolase	hydroxyisourate hydrolase / transthyretin-related protein	GO-TERMS, REACTIONS, PRODUCT-SYNONYMS, GENE-SYNONYMS, PRODUCT
ECTO143_RS09570	G7057			DNA-binding response regulator HprR	DNA-binding transcriptional dual regulator HprR	GO-TERMS, PRODUCT-SYNONYMS, GENE-SYNONYMS, PRODUCT
ECTO143_RS09575	G7056	ECTO143_RS09575	hprS	heavy metal sensor histidine kinase	sensor histidine kinase HprS	GO-TERMS, REACTIONS, PRODUCT-SYNONYMS, GENE-SYNONYMS, PRODUCT, GENE-NAME
ECTO143_RS09580	G7055			protein deglycase HchA	protein/nucleic acid deglycase 1	GO-TERMS, REACTIONS, PRODUCT-SYNONYMS, GENE-SYNONYMS, PRODUCT
ECTO143_RS09610	EG10211	ECTO143_RS09610	dcm	DNA cytosine methyltransferase	DNA-cytosine methyltransferase	GO-TERMS, REACTIONS, PRODUCT-SYNONYMS, GENE-SYNONYMS, PRODUCT, GENE-NAME
ECTO143_RS09615	EG11068	ECTO143_RS09615	vsr	very short patch repair endonuclease	DNA mismatch endonuclease Vsr	GO-TERMS, PRODUCT-SYNONYMS, PRODUCT, GENE-NAME
ECTO143_RS09635	G7049	yedQ	dgcQ	cellulose biosynthesis regulator YedQ	putative diguanylate cyclase DgcQ	GO-TERMS, PRODUCT-SYNONYMS, GENE-SYNONYMS, PRODUCT, GENE-NAME
ECTO143_RS09645	G7046			peroxide/acid resistance protein YodD	stress-induced protein	GO-TERMS, PRODUCT-SYNONYMS, PRODUCT
ECTO143_RS09660	EG10820			transcriptional regulator RcsA	DNA-binding transcriptional activator RcsA	GO-TERMS, PRODUCT-SYNONYMS, GENE-SYNONYMS, PRODUCT
ECTO143_RS09665	EG11977			flagellar type III secretion system protein FliR	flagellar biosynthesis protein FliR	GO-TERMS, PRODUCT-SYNONYMS, GENE-SYNONYMS, PRODUCT
ECTO143_RS09670	EG11976					GO-TERMS, PRODUCT-SYNONYMS, GENE-SYNONYMS
ECTO143_RS09675	EG11975			flagellar type III secretion system pore protein FliP	flagellar biosynthesis protein FliP	GO-TERMS, PRODUCT-SYNONYMS, GENE-SYNONYMS, PRODUCT
ECTO143_RS09680	EG11224			flagellar type III secretion system protein FliO	flagellar biosynthesis protein FliO	PRODUCT-SYNONYMS, GENE-SYNONYMS, PRODUCT
ECTO143_RS09685	EG10324					GO-TERMS, COMPLEXES, PRODUCT-SYNONYMS, GENE-SYNONYMS
ECTO143_RS09690	EG10323					GO-TERMS, PRODUCT-SYNONYMS, GENE-SYNONYMS
ECTO143_RS09695	EG10322			flagellar basal body-associated protein FliL	flagellar protein FliL	GO-TERMS, PRODUCT-SYNONYMS, GENE-SYNONYMS, PRODUCT
ECTO143_RS09700	G379			flagellar hook length control protein FliK	flagellar hook-length control protein	GO-TERMS, PRODUCT-SYNONYMS, GENE-SYNONYMS, PRODUCT
ECTO143_RS09705	G378			flagella biosynthesis chaperone FliJ	flagellar biosynthesis protein FliJ	GO-TERMS, PRODUCT-SYNONYMS, GENE-SYNONYMS, PRODUCT
ECTO143_RS09710	G377					GO-TERMS, REACTIONS, PRODUCT-SYNONYMS, GENE-SYNONYMS
ECTO143_RS09715	EG11656			flagellar assembly protein FliH	flagellar biosynthesis protein FliH	GO-TERMS, PRODUCT-SYNONYMS, GENE-SYNONYMS, PRODUCT
ECTO143_RS09720	EG11654					GO-TERMS, PRODUCT-SYNONYMS, GENE-SYNONYMS
ECTO143_RS09725	EG11347			flagellar basal body M-ring protein FliF	flagellar basal-body MS-ring and collar protein	GO-TERMS, PRODUCT-SYNONYMS, GENE-SYNONYMS, PRODUCT
ECTO143_RS09740	EG10629	ECTO143_RS09740	emrE	multidrug SMR transporter	DLP12 prophage; multidrug/betaine/choline efflux transporter EmrE	GO-TERMS, REACTIONS, PRODUCT-SYNONYMS, GENE-SYNONYMS, PRODUCT, GENE-NAME
ECTO143_RS09785	EG11387					GO-TERMS, REACTIONS, PRODUCT-SYNONYMS, GENE-SYNONYMS, PRODUCT
ECTO143_RS09790	EG11389			flagella biosynthesis regulatory protein FliT	flagellar biosynthesis protein FliT	GO-TERMS, PRODUCT-SYNONYMS, PRODUCT
ECTO143_RS09795	EG11388			flagellar export chaperone FliS	flagellar biosynthesis protein FliS	GO-TERMS, PRODUCT-SYNONYMS, PRODUCT
ECTO143_RS09800	EG10841			flagellar filament capping protein FliD	flagellar filament capping protein	GO-TERMS, PRODUCT-SYNONYMS, GENE-SYNONYMS, PRODUCT
ECTO143_RS09815	EG11356			flagella biosynthesis regulatory protein FliZ	DNA-binding transcriptional regulator FliZ	GO-TERMS, PRODUCT-SYNONYMS, GENE-SYNONYMS, PRODUCT
ECTO143_RS09820	G7039			cystine ABC transporter substrate-binding protein	cystine ABC transporter periplasmic binding protein	CPLX-RXNS, GO-TERMS, COMPLEXES, REACTIONS, PRODUCT-SYNONYMS, GENE-SYNONYMS, PRODUCT
ECTO143_RS09825	G7038					GO-TERMS, REACTIONS, PRODUCT-SYNONYMS, GENE-SYNONYMS
ECTO143_RS09830	G7037	ECTO143_RS09830	tcyL	amino acid ABC transporter permease	cystine ABC transporter membrane subunit	GO-TERMS, REACTIONS, PRODUCT-SYNONYMS, GENE-SYNONYMS, PRODUCT, GENE-NAME
ECTO143_RS09835	EG12347	yecC	tcyN	L-cystine ABC transporter ATP-binding protein YecC	cystine ABC transporter ATP binding subunit	GO-TERMS, REACTIONS, PRODUCT-SYNONYMS, GENE-SYNONYMS, PRODUCT, GENE-NAME
ECTO143_RS09840	EG10935			transcriptional regulator SdiA	DNA-binding transcriptional dual regulator SdiA	GO-TERMS, PRODUCT-SYNONYMS, PRODUCT
ECTO143_RS09855	EG11140			two-component system response regulator UvrY	DNA-binding transcriptional activator UvrY	GO-TERMS, PRODUCT-SYNONYMS, GENE-SYNONYMS, PRODUCT
ECTO143_RS09860	EG11063			excinuclease ABC subunit UvrC	excision nuclease subunit C	GO-TERMS, REACTIONS, PRODUCT-SYNONYMS, PRODUCT
ECTO143_RS09865	EG10706					GO-TERMS, REACTIONS, PRODUCT-SYNONYMS, PRODUCT
ECTO143_RS10195	EG10921			non-heme ferritin	ferritin iron storage protein	GO-TERMS, REACTIONS, PRODUCT-SYNONYMS, GENE-SYNONYMS, PRODUCT
ECTO143_RS10220	EG10057	ECTO143_RS10220	araF	arabinose ABC transporter substrate-binding protein	arabinose ABC transporter periplasmic binding protein	CPLX-RXNS, GO-TERMS, COMPLEXES, REACTIONS, PRODUCT, GENE-NAME
ECTO143_RS10225	EG10058	ECTO143_RS10225	araG	L-arabinose ABC transporter ATP-binding protein AraG	arabinose ABC transporter ATP binding subunit	GO-TERMS, COMPLEXES, PRODUCT, GENE-NAME
ECTO143_RS10230	EG10059			L-arabinose ABC transporter permease AraH	arabinose ABC transporter membrane subunit	GO-TERMS, PRODUCT-SYNONYMS, GENE-SYNONYMS, PRODUCT
ECTO143_RS10235	EG11752			trehalose-phosphatase	trehalose-6-phosphate phosphatase	GO-TERMS, REACTIONS, PRODUCT-SYNONYMS, GENE-SYNONYMS, PRODUCT
ECTO143_RS10240	EG11751			alpha,alpha-trehalose-phosphate synthase	trehalose-6-phosphate synthase	GO-TERMS, REACTIONS, PRODUCT-SYNONYMS, PRODUCT
ECTO143_RS10245	G7031			universal stress protein UspC	universal stress protein C	GO-TERMS, PRODUCT-SYNONYMS, GENE-SYNONYMS, PRODUCT
ECTO143_RS10250	EG10320			flagellar transcriptional regulator FlhD	DNA-binding transcriptional dual regulator FlhD	GO-TERMS, COMPLEXES, PRODUCT-SYNONYMS, GENE-SYNONYMS, PRODUCT
ECTO143_RS10255	EG10319			flagellar transcriptional regulator FlhC	DNA-binding transcriptional dual regulator FlhC	GO-TERMS, PRODUCT-SYNONYMS, GENE-SYNONYMS, PRODUCT
ECTO143_RS10260	EG10601			flagellar motor stator protein MotA	motility protein A	GO-TERMS, COMPLEXES, PRODUCT-SYNONYMS, GENE-SYNONYMS, PRODUCT
ECTO143_RS10265	EG10602	ECTO143_RS10265	motB	flagellar motor protein MotB	motility protein B	GO-TERMS, PRODUCT-SYNONYMS, GENE-SYNONYMS, PRODUCT, GENE-NAME
ECTO143_RS10280	EG10988			methyl-accepting chemotaxis protein II	methyl-accepting chemotaxis protein Tar	GO-TERMS, COMPLEXES, PRODUCT-SYNONYMS, GENE-SYNONYMS, PRODUCT
ECTO143_RS10290	EG10148			protein-glutamate O-methyltransferase CheR	chemotaxis protein methyltransferase	GO-TERMS, REACTIONS, PRODUCT-SYNONYMS, GENE-SYNONYMS, PRODUCT
ECTO143_RS10295	EG10147	ECTO143_RS10295	cheB	chemotaxis response regulator protein-glutamate methylesterase	protein-glutamate methylesterase/protein glutamine deamidase	GO-TERMS, REACTIONS, PRODUCT-SYNONYMS, PRODUCT, GENE-NAME
ECTO143_RS10305	EG10151			protein phosphatase CheZ	chemotaxis protein CheZ	GO-TERMS, REACTIONS, PRODUCT-SYNONYMS, PRODUCT
ECTO143_RS10310	G7028			flagellar type III secretion system protein FlhB	flagellar biosynthesis protein FlhB	GO-TERMS, COMPLEXES, PRODUCT-SYNONYMS, GENE-SYNONYMS, PRODUCT
ECTO143_RS10315	G370					GO-TERMS, PRODUCT-SYNONYMS, GENE-SYNONYMS
ECTO143_RS10320	G7027	ECTO143_RS10320	flhE			GO-TERMS, PRODUCT-SYNONYMS, GENE-NAME
ECTO143_RS10325	EG10071					GO-TERMS, REACTIONS, PRODUCT-SYNONYMS, GENE-SYNONYMS, PRODUCT
ECTO143_RS10345	G7022	ECTO143_RS10345	torZ	molybdopterin guanine dinucleotide-containing S/N-oxide reductase	trimethylamine N-oxide reductase 2	GO-TERMS, REACTIONS, PRODUCT-SYNONYMS, GENE-SYNONYMS, PRODUCT, GENE-NAME
ECTO143_RS10350	G7021			tRNA 5-methoxyuridine(34)/uridine 5-oxyacetic acid(34) synthase CmoB	tRNA U34 carboxymethyltransferase	GO-TERMS, REACTIONS, PRODUCT-SYNONYMS, GENE-SYNONYMS, PRODUCT
ECTO143_RS10355	G7020			carboxy-S-adenosyl-L-methionine synthase CmoA	carboxy-S-adenosyl-L-methionine synthase	GO-TERMS, REACTIONS, PRODUCT-SYNONYMS, GENE-SYNONYMS, PRODUCT
ECTO143_RS10375	EG10097					GO-TERMS, REACTIONS, PRODUCT-SYNONYMS, GENE-SYNONYMS, PRODUCT
ECTO143_RS10380	EG11138					GO-TERMS, REACTIONS, PRODUCT-SYNONYMS, GENE-SYNONYMS
ECTO143_RS10390	EG10925					CPLX-RXNS, GO-TERMS, COMPLEXES, PRODUCT-SYNONYMS
ECTO143_RS10405	RUVA			Holliday junction branch migration protein RuvA	Holliday junction branch migration complex subunit RuvA	GO-TERMS, PRODUCT-SYNONYMS, PRODUCT
ECTO143_RS10410	RUVB			Holliday junction branch migration DNA helicase RuvB	Holliday junction branch migration complex subunit RuvB	GO-TERMS, PRODUCT-SYNONYMS, PRODUCT
ECTO143_RS10420	EG12368			zinc ABC transporter permease subunit ZnuB	Zn2+ ABC transporter membrane subunit	CPLX-RXNS, GO-TERMS, COMPLEXES, PRODUCT-SYNONYMS, GENE-SYNONYMS, PRODUCT
ECTO143_RS10425	G7018			zinc ABC transporter ATP-binding protein ZnuC	Zn2+ ABC transporter ATP binding subunit	GO-TERMS, PRODUCT-SYNONYMS, GENE-SYNONYMS, PRODUCT
ECTO143_RS10430	G7017			zinc ABC transporter substrate-binding protein ZnuA	Zn2+ ABC transporter periplasmic binding protein	GO-TERMS, PRODUCT-SYNONYMS, GENE-SYNONYMS, PRODUCT
ECTO143_RS10435	EG10013			murein DD-endopeptidase MepM	peptidoglycan DD-endopeptidase MepM	GO-TERMS, REACTIONS, PRODUCT-SYNONYMS, GENE-SYNONYMS, PRODUCT
ECTO143_RS10440	EG10614	msbB	lpxM	lauroyl-Kdo(2)-lipid IV(A) myristoyltransferase	Lipid A biosynthesis myristoyltransferase	GO-TERMS, REACTIONS, PRODUCT-SYNONYMS, GENE-SYNONYMS, PRODUCT, GENE-NAME
ECTO143_RS10445	EG10803	pyk	pykA	pyruvate kinase	pyruvate kinase II	GO-TERMS, REACTIONS, PRODUCT-SYNONYMS, PRODUCT, GENE-NAME
ECTO143_RS10450	EG12860	ECTO143_RS10450	yebK	MurR/RpiR family transcriptional regulator	DNA-binding transcriptional repressor YebK	GO-TERMS, PRODUCT-SYNONYMS, GENE-SYNONYMS, PRODUCT, GENE-NAME
ECTO143_RS10455	EG11221			glucose-6-phosphate dehydrogenase	NADP+-dependent glucose-6-phosphate dehydrogenase	GO-TERMS, REACTIONS, PRODUCT-SYNONYMS, PRODUCT
ECTO143_RS10460	EG10257					GO-TERMS, PRODUCT-SYNONYMS, PRODUCT
ECTO143_RS10465	EG10256	ECTO143_RS10465	eda	bifunctional 4-hydroxy-2-oxoglutarate aldolase/2-dehydro-3-deoxy-phosphogluconate aldolase	KHG/KDPG aldolase	GO-TERMS, REACTIONS, PRODUCT-SYNONYMS, GENE-SYNONYMS, PRODUCT, GENE-NAME
ECTO143_RS10470	EG11809			formate-dependent phosphoribosylglycinamide formyltransferase	phosphoribosylglycinamide formyltransferase 2	GO-TERMS, REACTIONS, PRODUCT-SYNONYMS, PRODUCT
ECTO143_RS10475	EG11808					GO-TERMS, PRODUCT-SYNONYMS
ECTO143_RS10490	EG11004					GO-TERMS, REACTIONS, PRODUCT-SYNONYMS, GENE-SYNONYMS
ECTO143_RS10495	G7016			exodeoxyribonuclease X	exonuclease X	GO-TERMS, PRODUCT-SYNONYMS, GENE-SYNONYMS, PRODUCT
ECTO143_RS10525	G7011			protein-serine/threonine phosphatase	phosphoprotein phosphatase 1	GO-TERMS, REACTIONS, PRODUCT-SYNONYMS, GENE-SYNONYMS, PRODUCT
ECTO143_RS10540	G7008			16S rRNA (cytosine(1407)-C(5))-methyltransferase RsmF	16S rRNA m5C1407 methyltransferase	GO-TERMS, REACTIONS, PRODUCT-SYNONYMS, GENE-SYNONYMS, PRODUCT
ECTO143_RS10545	G7007	ECTO143_RS10545	letB	PqiB family protein	lipophilic envelope spanning tunnel	GO-TERMS, PRODUCT-SYNONYMS, GENE-SYNONYMS, PRODUCT, GENE-NAME
ECTO143_RS10555	G7005	ECTO143_RS10555	msrC	GAF domain-containing protein	free methionine-(R)-sulfoxide reductase	GO-TERMS, REACTIONS, PRODUCT-SYNONYMS, GENE-SYNONYMS, PRODUCT, GENE-NAME
ECTO143_RS10560	EG12866					GO-TERMS, PRODUCT-SYNONYMS, GENE-SYNONYMS
ECTO143_RS10565	EG10760	ECTO143_RS10565	prc	carboxy terminal-processing peptidase	tail-specific protease	GO-TERMS, REACTIONS, PRODUCT-SYNONYMS, GENE-SYNONYMS, PRODUCT, GENE-NAME
ECTO143_RS10570	EG10462					GO-TERMS, PRODUCT-SYNONYMS
ECTO143_RS10580	G7003			DNA-binding transcriptional regulator KdgR	DNA-binding transcriptional repressor KdgR	GO-TERMS, PRODUCT-SYNONYMS, GENE-SYNONYMS, PRODUCT
ECTO143_RS10590	G7002			PhoP/PhoQ regulator MgrB	PhoQ kinase inhibitor	GO-TERMS, PRODUCT-SYNONYMS, GENE-SYNONYMS, PRODUCT
ECTO143_RS10600	G7000	ECTO143_RS10600	yobF	DUF2627 domain-containing protein	DUF2527 domain-containing protein YobF	GO-TERMS, PRODUCT-SYNONYMS, PRODUCT, GENE-NAME
ECTO143_RS10605	EG12204	cspE	cspC	transcription antiterminator/RNA stability regulator CspE	stress protein, member of the CspA family	GO-TERMS, PRODUCT-SYNONYMS, GENE-SYNONYMS, PRODUCT, GENE-NAME
ECTO143_RS10610	EG12207			23S rRNA (guanine(745)-N(1))-methyltransferase	23S rRNA m1G745 methyltransferase	GO-TERMS, REACTIONS, PRODUCT-SYNONYMS, GENE-SYNONYMS, PRODUCT
ECTO143_RS10615	G6999			manganese efflux pump MntP	Mn2+ exporter	GO-TERMS, REACTIONS, PRODUCT-SYNONYMS, GENE-SYNONYMS, PRODUCT
ECTO143_RS10625	EG10569	ECTO143_RS10625	manZ	PTS mannose transporter subunit IID	mannose-specific PTS enzyme IID component	CPLX-RXNS, GO-TERMS, COMPLEXES, PRODUCT-SYNONYMS, GENE-SYNONYMS, PRODUCT, GENE-NAME
ECTO143_RS10630	EG10568	ECTO143_RS10630	manY	PTS mannose/fructose/sorbose transporter subunit IIC	mannose-specific PTS enzyme IIC component	GO-TERMS, REACTIONS, PRODUCT-SYNONYMS, GENE-SYNONYMS, PRODUCT, GENE-NAME
ECTO143_RS10635	EG10567			PTS mannose transporter subunit IIAB	mannose-specific PTS enzyme IIAB component	GO-TERMS, PRODUCT-SYNONYMS, GENE-SYNONYMS, PRODUCT
ECTO143_RS10650	EG10930			L-serine ammonia-lyase	L-serine deaminase I	GO-TERMS, REACTIONS, PRODUCT-SYNONYMS, PRODUCT
ECTO143_RS10655	EG12693	ECTO143_RS10655	nudL	CoA pyrophosphatase	putative NUDIX hydrolase with low 3-phosphohydroxypyruvate phosphatase activity	GO-TERMS, REACTIONS, PRODUCT-SYNONYMS, GENE-SYNONYMS, PRODUCT, GENE-NAME
ECTO143_RS10660	EG10683			aminodeoxychorismate synthase component 1	aminodeoxychorismate synthase subunit 1	CPLX-RXNS, GO-TERMS, COMPLEXES, REACTIONS, PRODUCT-SYNONYMS, PRODUCT
ECTO143_RS10675	G6993	ECTO143_RS10675	yoaB	RidA family protein	RutC family protein YoaB	GO-TERMS, PRODUCT-SYNONYMS, PRODUCT, GENE-NAME
ECTO143_RS10680	G6992	ECTO143_RS10680	yoaA	ATP-dependent DNA helicase	putative ATP-dependent 5' to 3' DNA helicase	GO-TERMS, PRODUCT-SYNONYMS, PRODUCT, GENE-NAME
ECTO143_RS10685	G6991			tRNA (adenosine(37)-N6)-threonylcarbamoyltransferase complex dimerization subunit type 1 TsaB	N6-L-threonylcarbamoyladenine synthase, TsaB subunit	CPLX-RXNS, GO-TERMS, COMPLEXES, REACTIONS, PRODUCT-SYNONYMS, GENE-SYNONYMS, PRODUCT
ECTO143_RS10695	EG11530			long-chain-fatty-acid--CoA ligase FadD	long-chain-fatty-acid--CoA ligase	GO-TERMS, REACTIONS, PRODUCT-SYNONYMS, GENE-SYNONYMS, PRODUCT
ECTO143_RS10700	EG10858	ECTO143_RS10700	rnd	ribonuclease D	RNase D	GO-TERMS, REACTIONS, PRODUCT-SYNONYMS, PRODUCT, GENE-NAME
ECTO143_RS10715	G6984			leucine efflux protein LeuE	leucine exporter	GO-TERMS, REACTIONS, PRODUCT-SYNONYMS, GENE-SYNONYMS, PRODUCT
ECTO143_RS10745	G6980					GO-TERMS, REACTIONS, PRODUCT-SYNONYMS, GENE-SYNONYMS
ECTO143_RS10760	G6977			2-nitroimidazole transporter	2-nitroimidazole exporter	GO-TERMS, REACTIONS, PRODUCT-SYNONYMS, GENE-SYNONYMS, PRODUCT
ECTO143_RS10765	G6976	ECTO143_RS10765	nimR	AraC family transcriptional regulator	DNA-binding transcriptional repressor NimR	GO-TERMS, PRODUCT-SYNONYMS, GENE-SYNONYMS, PRODUCT, GENE-NAME
ECTO143_RS10780	G6973					GO-TERMS, PRODUCT-SYNONYMS
ECTO143_RS10800	G6969	ECTO143_RS10800	yeaG	PrkA family serine protein kinase	protein kinase YeaG	GO-TERMS, REACTIONS, PRODUCT-SYNONYMS, PRODUCT, GENE-NAME
ECTO143_RS10805	G6968	ECTO143_RS10805	mipA			GO-TERMS, PRODUCT-SYNONYMS, GENE-SYNONYMS, GENE-NAME
ECTO143_RS10810	G6967					GO-TERMS, REACTIONS, PRODUCT-SYNONYMS
ECTO143_RS10820	EG10367			glyceraldehyde-3-phosphate dehydrogenase	glyceraldehyde-3-phosphate dehydrogenase A	GO-TERMS, REACTIONS, PRODUCT-SYNONYMS, GENE-SYNONYMS, PRODUCT
ECTO143_RS10825	EG12394			peptide-methionine (R)-S-oxide reductase MsrB	methionine sulfoxide reductase B	GO-TERMS, REACTIONS, PRODUCT-SYNONYMS, GENE-SYNONYMS, PRODUCT
ECTO143_RS10850	G6960	ECTO143_RS10850	ydjI	ketose-bisphosphate aldolase	L-glycero-L-galacto-octuluronate-1-phosphate aldolase	GO-TERMS, REACTIONS, PRODUCT-SYNONYMS, PRODUCT, GENE-NAME
ECTO143_RS10855	G6959	ECTO143_RS10855	ydjH	sugar kinase	L-glycero-L-galacto-octuluronate kinase	GO-TERMS, REACTIONS, PRODUCT-SYNONYMS, PRODUCT, GENE-NAME
ECTO143_RS10860	G6958					GO-TERMS, REACTIONS, PRODUCT-SYNONYMS
ECTO143_RS10875	EG11135			bifunctional nicotinamidase/pyrazinamidase	nicotinamidase	GO-TERMS, REACTIONS, PRODUCT-SYNONYMS, GENE-SYNONYMS, PRODUCT
ECTO143_RS10880	EG10045			asparaginase	L-asparaginase 1	GO-TERMS, PRODUCT-SYNONYMS, PRODUCT
ECTO143_RS10890	EG10968			signal peptide peptidase SppA	protease IV, a signal peptide peptidase	GO-TERMS, REACTIONS, PRODUCT-SYNONYMS, PRODUCT
ECTO143_RS10900	EG10943			selenide, water dikinase SelD	selenide, water dikinase	GO-TERMS, REACTIONS, PRODUCT-SYNONYMS, GENE-SYNONYMS, PRODUCT
ECTO143_RS10905	EG11014	ECTO143_RS10905	topB			GO-TERMS, REACTIONS, PRODUCT-SYNONYMS, GENE-SYNONYMS, GENE-NAME
ECTO143_RS10910	EG10372	ECTO143_RS10910	gdhA	NADP-specific glutamate dehydrogenase	glutamate dehydrogenase	GO-TERMS, REACTIONS, PRODUCT-SYNONYMS, PRODUCT, GENE-NAME
ECTO143_RS10920	G6954	ECTO143_RS10920	nudG	pyrimidine (deoxy)nucleoside triphosphate diphosphatase	5-hydroxy-CTP diphosphatase	GO-TERMS, REACTIONS, PRODUCT-SYNONYMS, GENE-SYNONYMS, PRODUCT, GENE-NAME
ECTO143_RS10930	G6952	ECTO143_RS10930	ynjE	sulfurtransferase	molybdopterin synthase sulfurtransferase	GO-TERMS, PRODUCT-SYNONYMS, PRODUCT, GENE-NAME
ECTO143_RS10970	EG11073					GO-TERMS, REACTIONS, PRODUCT-SYNONYMS, GENE-SYNONYMS
ECTO143_RS10975	G6944			succinylornithine/acetylornithine transaminase	succinylornithine transaminase	GO-TERMS, REACTIONS, PRODUCT-SYNONYMS, GENE-SYNONYMS, PRODUCT
ECTO143_RS10980	G6943					REACTIONS, PRODUCT-SYNONYMS, GENE-SYNONYMS, PRODUCT
ECTO143_RS10985	G6942			succinylglutamate-semialdehyde dehydrogenase	aldehyde dehydrogenase	GO-TERMS, REACTIONS, PRODUCT-SYNONYMS, GENE-SYNONYMS, PRODUCT
ECTO143_RS10990	G6941					GO-TERMS, REACTIONS, PRODUCT-SYNONYMS, GENE-SYNONYMS, PRODUCT
ECTO143_RS10995	G6940					GO-TERMS, PRODUCT-SYNONYMS, GENE-SYNONYMS, PRODUCT
ECTO143_RS11000	G6939	ECTO143_RS11000	spy	ATP-independent periplasmic protein-refolding chaperone	ATP-independent periplasmic chaperone	GO-TERMS, PRODUCT-SYNONYMS, PRODUCT, GENE-NAME
ECTO143_RS11010	G6937					GO-TERMS, REACTIONS, PRODUCT-SYNONYMS, GENE-SYNONYMS
ECTO143_RS11015	EG10663			ammonia-dependent NAD(+) synthetase	NH3-dependent NAD+ synthetase	GO-TERMS, REACTIONS, PRODUCT-SYNONYMS, GENE-SYNONYMS, PRODUCT
ECTO143_RS11030	EG10140			PTS N,N'-diacetylchitobiose transporter subunit IIB	N,N'-diacetylchitobiose-specific PTS enzyme IIB component	CPLX-RXNS, GO-TERMS, COMPLEXES, PRODUCT-SYNONYMS, GENE-SYNONYMS, PRODUCT
ECTO143_RS11035	EG10141			PTS N,N'-diacetylchitobiose transporter subunit IIC	N,N'-diacetylchitobiose-specific PTS enzyme IIC component	GO-TERMS, PRODUCT-SYNONYMS, GENE-SYNONYMS, PRODUCT
ECTO143_RS11040	EG10142			PTS N,N'-diacetylchitobiose transporter subunit IIA	N,N'-diacetylchitobiose-specific PTS enzyme IIA component	GO-TERMS, PRODUCT-SYNONYMS, GENE-SYNONYMS, PRODUCT
ECTO143_RS11050	EG10144	ECTO143_RS11050	chbF	6-phospho-beta-glucosidase	monoacetylchitobiose-6-phosphate hydrolase	GO-TERMS, REACTIONS, PRODUCT-SYNONYMS, GENE-SYNONYMS, PRODUCT, GENE-NAME
ECTO143_RS11055	EG12198					GO-TERMS, PRODUCT-SYNONYMS, GENE-SYNONYMS
ECTO143_RS11060	EG10509					GO-TERMS, REACTIONS, PRODUCT-SYNONYMS
ECTO143_RS11065	G6936			cell division activator CedA	cell division modulator	GO-TERMS, PRODUCT-SYNONYMS, GENE-SYNONYMS, PRODUCT
ECTO143_RS11070	G6934	ECTO143_RS11070	tcyP	L-cystine transporter	cystine/sulfocysteine:cation symporter	GO-TERMS, REACTIONS, PRODUCT-SYNONYMS, GENE-SYNONYMS, PRODUCT, GENE-NAME
ECTO143_RS11080	G6932			hexitol phosphatase HxpB	hexitol phosphatase B	GO-TERMS, REACTIONS, PRODUCT-SYNONYMS, GENE-SYNONYMS, PRODUCT
ECTO143_RS11100	EG10700			6-phosphofructokinase II	6-phosphofructokinase 2	GO-TERMS, REACTIONS, PRODUCT-SYNONYMS, PRODUCT
ECTO143_RS11120	EG11001					GO-TERMS, REACTIONS, PRODUCT-SYNONYMS, PRODUCT
ECTO143_RS11125	EG10506					GO-TERMS, PRODUCT-SYNONYMS, GENE-SYNONYMS
ECTO143_RS11145	EG10709					CPLX-RXNS, GO-TERMS, COMPLEXES, PRODUCT-SYNONYMS, GENE-SYNONYMS, PRODUCT
ECTO143_RS11150	EG10710					GO-TERMS, PRODUCT-SYNONYMS, PRODUCT
ECTO143_RS11155	EG10440					GO-TERMS, COMPLEXES, PRODUCT-SYNONYMS, GENE-SYNONYMS, PRODUCT
ECTO143_RS11160	EG10127			vitamin B12 ABC transporter permease BtuC	vitamin B12 ABC transporter membrane subunit	CPLX-RXNS, GO-TERMS, COMPLEXES, PRODUCT
ECTO143_RS11165	EG10129	ECTO143_RS11165	btuE	glutathione peroxidase	thioredoxin/glutathione peroxidase	GO-TERMS, REACTIONS, PRODUCT-SYNONYMS, PRODUCT, GENE-NAME
ECTO143_RS11170	EG10128			vitamin B12 ABC transporter ATP-binding protein BtuD	vitamin B12 ABC transporter ATP binding subunit	GO-TERMS, PRODUCT
ECTO143_RS11180	G6925	ydiV	rflP	anti-FlhDC factor	anti-FlhDC factor RflP	GO-TERMS, PRODUCT-SYNONYMS, GENE-SYNONYMS, PRODUCT, GENE-NAME
ECTO143_RS11195	EG10080			3-deoxy-7-phosphoheptulonate synthase AroH	3-deoxy-7-phosphoheptulonate synthase, Trp-sensitive	GO-TERMS, REACTIONS, PRODUCT-SYNONYMS, PRODUCT
ECTO143_RS11200	EG11132			posphoenolpyruvate synthetase regulatory kinase/phosphorylase PpsR	posphoenolpyruvate synthetase regulatory protein	GO-TERMS, PRODUCT-SYNONYMS, GENE-SYNONYMS, PRODUCT
ECTO143_RS11205	EG10759			phosphoenolpyruvate synthase	phosphoenolpyruvate synthetase	GO-TERMS, REACTIONS, PRODUCT-SYNONYMS, GENE-SYNONYMS, PRODUCT
ECTO143_RS11210	EG12357	ECTO143_RS11210	fadK	medium-chain fatty-acid--CoA ligase	short chain acyl-CoA synthetase	GO-TERMS, REACTIONS, PRODUCT-SYNONYMS, GENE-SYNONYMS, PRODUCT, GENE-NAME
ECTO143_RS11250	EG10076			type I 3-dehydroquinate dehydratase	3-dehydroquinate dehydratase	GO-TERMS, REACTIONS, PRODUCT-SYNONYMS, PRODUCT
ECTO143_RS11255	EG11234					GO-TERMS, REACTIONS, PRODUCT-SYNONYMS
ECTO143_RS11290	G6912					GO-TERMS, PRODUCT-SYNONYMS, GENE-SYNONYMS
ECTO143_RS11300	EG11378			Fe-S cluster assembly scaffold SufA	iron-sulfur cluster insertion protein SufA	GO-TERMS, PRODUCT-SYNONYMS, GENE-SYNONYMS, PRODUCT
ECTO143_RS11305	G6909			Fe-S cluster assembly protein SufB	Fe-S cluster scaffold complex subunit SufB	GO-TERMS, COMPLEXES, PRODUCT-SYNONYMS, GENE-SYNONYMS, PRODUCT
ECTO143_RS11310	G6908			Fe-S cluster assembly ATPase SufC	Fe-S cluster scaffold complex subunit SufC	GO-TERMS, PRODUCT-SYNONYMS, GENE-SYNONYMS, PRODUCT
ECTO143_RS11315	G6907			Fe-S cluster assembly protein SufD	Fe-S cluster scaffold complex subunit SufD	GO-TERMS, PRODUCT-SYNONYMS, GENE-SYNONYMS, PRODUCT
ECTO143_RS11320	G6906			cysteine desulfurase SufS	L-cysteine desulfurase	GO-TERMS, REACTIONS, PRODUCT-SYNONYMS, GENE-SYNONYMS, PRODUCT
ECTO143_RS11325	G6905			cysteine desulfuration protein SufE	sulfur carrier protein SufE	GO-TERMS, PRODUCT-SYNONYMS, GENE-SYNONYMS, PRODUCT
ECTO143_RS11330	G6904					GO-TERMS, REACTIONS, PRODUCT-SYNONYMS, GENE-SYNONYMS
ECTO143_RS11335	EG10544	ECTO143_RS11335	lpp	major outer membrane lipoprotein	murein lipoprotein	GO-TERMS, PRODUCT-SYNONYMS, GENE-SYNONYMS, PRODUCT, GENE-NAME
ECTO143_RS11340	EG10804	ECTO143_RS11340	pykF			GO-TERMS, REACTIONS, PRODUCT-SYNONYMS, GENE-NAME
ECTO143_RS11345	G6903			fumarate hydratase FumD	fumarase D	GO-TERMS, REACTIONS, PRODUCT-SYNONYMS, GENE-SYNONYMS, PRODUCT
ECTO143_RS11405	EG12400			multidrug efflux MATE transporter MdtK	multidrug efflux pump MdtK	GO-TERMS, REACTIONS, PRODUCT-SYNONYMS, GENE-SYNONYMS, PRODUCT
ECTO143_RS11410	EG11406	ribE	ribC			GO-TERMS, PRODUCT-SYNONYMS, GENE-SYNONYMS, GENE-NAME
ECTO143_RS11415	EG11531	ECTO143_RS11415	cfa			GO-TERMS, REACTIONS, PRODUCT-SYNONYMS, GENE-SYNONYMS, GENE-NAME
ECTO143_RS11430	EG10800			HTH-type transcriptional repressor PurR	DNA-binding transcriptional repressor PurR	GO-TERMS, PRODUCT-SYNONYMS, PRODUCT
ECTO143_RS11435	G0-10594	ynhF	cydH	stress response protein YnhF	cytochrome bd-I ubiquinol oxidase accessory subunit CydH	CPLX-RXNS, GO-TERMS, COMPLEXES, PRODUCT-SYNONYMS, GENE-SYNONYMS, PRODUCT, GENE-NAME
ECTO143_RS11445	EG10954			superoxide dismutase [Fe]	superoxide dismutase (Fe)	GO-TERMS, REACTIONS, PRODUCT-SYNONYMS, PRODUCT
ECTO143_RS11450	G6892	ECTO143_RS11450	mepH	endopeptidase	peptidoglycan DD-endopeptidase MepH	GO-TERMS, REACTIONS, PRODUCT-SYNONYMS, GENE-SYNONYMS, PRODUCT, GENE-NAME
ECTO143_RS11455	EG12181	ECTO143_RS11455	grxD	Grx4 family monothiol glutaredoxin	glutaredoxin 4	GO-TERMS, COMPLEXES, PRODUCT-SYNONYMS, GENE-SYNONYMS, PRODUCT, GENE-NAME
ECTO143_RS11470	EG11547	ECTO143_RS11470	rnt	ribonuclease T	RNase T	GO-TERMS, REACTIONS, PRODUCT-SYNONYMS, PRODUCT, GENE-NAME
ECTO143_RS11475	G6891			lactoylglutathione lyase	glyoxalase I	GO-TERMS, REACTIONS, PRODUCT-SYNONYMS, PRODUCT
ECTO143_RS11480	G6890					GO-TERMS, REACTIONS, PRODUCT-SYNONYMS, GENE-SYNONYMS, PRODUCT
ECTO143_RS11485	G6889	ECTO143_RS11485	nemR	TetR/AcrR family transcriptional regulator	DNA-binding transcriptional repressor NemR	GO-TERMS, PRODUCT-SYNONYMS, GENE-SYNONYMS, PRODUCT, GENE-NAME
ECTO143_RS11500	G6886			superoxide dismutase [Cu-Zn] SodC2	superoxide dismutase (Cu-Zn)	GO-TERMS, REACTIONS, PRODUCT-SYNONYMS, PRODUCT
ECTO143_RS11520	G6882			transcriptional regulator SlyA	DNA-binding transcriptional dual regulator SlyA	GO-TERMS, PRODUCT-SYNONYMS, PRODUCT
ECTO143_RS11525	G6881					GO-TERMS, PRODUCT-SYNONYMS
ECTO143_RS11530	G6880					GO-TERMS, REACTIONS, PRODUCT-SYNONYMS, GENE-SYNONYMS, PRODUCT
ECTO143_RS11535	EG11488			C-type lysozyme inhibitor	inhibitor of c-type lysozyme, putative lipoprotein	GO-TERMS, PRODUCT-SYNONYMS, GENE-SYNONYMS, PRODUCT
ECTO143_RS11540	EG11487			pyridoxamine 5'-phosphate oxidase	pyridoxine/pyridoxamine 5'-phosphate oxidase	GO-TERMS, REACTIONS, PRODUCT-SYNONYMS, PRODUCT
ECTO143_RS11545	EG11043					GO-TERMS, REACTIONS, PRODUCT-SYNONYMS, PRODUCT
ECTO143_RS11550	G6879			pyridoxal kinase PdxY	pyridoxal kinase 2	GO-TERMS, REACTIONS, PRODUCT-SYNONYMS, GENE-SYNONYMS, PRODUCT
ECTO143_RS11555	G6878			glutathione transferase GstA	glutathione S-transferase GstA	GO-TERMS, REACTIONS, PRODUCT-SYNONYMS, GENE-SYNONYMS, PRODUCT
ECTO143_RS11560	G6877			dipeptide/tripeptide permease DtpA	dipeptide/tripeptide:H+ symporter DtpA	GO-TERMS, REACTIONS, PRODUCT-SYNONYMS, GENE-SYNONYMS, PRODUCT
ECTO143_RS11565	EG10662	ECTO143_RS11565	nth			GO-TERMS, REACTIONS, PRODUCT-SYNONYMS, GENE-NAME
ECTO143_RS11570	G6876	ECTO143_RS11570	rsxE	electron transport complex subunit E	SoxR [2Fe-2S] reducing system protein RsxE	GO-TERMS, PRODUCT-SYNONYMS, GENE-SYNONYMS, PRODUCT, GENE-NAME
ECTO143_RS11585	G6873			electron transport complex subunit RsxC	SoxR [2Fe-2S] reducing system protein RsxC	PRODUCT-SYNONYMS, GENE-SYNONYMS, PRODUCT
ECTO143_RS11590	G6872			electron transport complex subunit RsxB	SoxR [2Fe-2S] reducing system protein RsxB	PRODUCT-SYNONYMS, GENE-SYNONYMS, PRODUCT
ECTO143_RS11605	G6869	ydgT	cnu	transcription modulator YdgT	H-NS- and StpA-binding protein	GO-TERMS, PRODUCT-SYNONYMS, GENE-SYNONYMS, PRODUCT, GENE-NAME
ECTO143_RS11610	G0-9561			division septum protein Blr	beta-lactam resistance protein	GO-TERMS, PRODUCT-SYNONYMS, PRODUCT
ECTO143_RS11620	EG10030	ECTO143_RS11620	add			GO-TERMS, REACTIONS, PRODUCT-SYNONYMS, GENE-NAME
ECTO143_RS11625	EG10564			bifunctional maltose regulon transcriptional repressor/cystathionine beta-lyase MalY	negative regulator of MalT activity/cystathionine beta-lyase	GO-TERMS, REACTIONS, PRODUCT-SYNONYMS, PRODUCT
ECTO143_RS11630	EG10563			PTS maltose transporter subunit IICB	PTS enzyme IIBC component MalX	GO-TERMS, REACTIONS, PRODUCT-SYNONYMS, PRODUCT
ECTO143_RS11635	EG10557			Mal regulon transcriptional regulator MalI	DNA-binding transcriptional repressor MalI	GO-TERMS, PRODUCT-SYNONYMS, PRODUCT
ECTO143_RS11640	EG10425					GO-TERMS, REACTIONS, PRODUCT-SYNONYMS, GENE-SYNONYMS, PRODUCT
ECTO143_RS11645	G6867	ECTO143_RS11645	uidR	TetR/AcrR family transcriptional regulator	DNA-binding transcriptional repressor UidR	GO-TERMS, PRODUCT-SYNONYMS, GENE-SYNONYMS, PRODUCT, GENE-NAME
ECTO143_RS11650	EG11055					GO-TERMS, REACTIONS, PRODUCT-SYNONYMS, GENE-SYNONYMS, PRODUCT
ECTO143_RS11670	EG10566					GO-TERMS, PRODUCT-SYNONYMS, GENE-SYNONYMS, PRODUCT
ECTO143_RS11675	EG10356	ECTO143_RS11675	fumA	fumarate hydratase	fumarase A	GO-TERMS, REACTIONS, PRODUCT-SYNONYMS, PRODUCT, GENE-NAME
ECTO143_RS11680	EG10358			class II fumarate hydratase	fumarase C	GO-TERMS, REACTIONS, PRODUCT-SYNONYMS, PRODUCT
ECTO143_RS11685	EG11038	ECTO143_RS11685	tus			GO-TERMS, PRODUCT-SYNONYMS, GENE-SYNONYMS, GENE-NAME
ECTO143_RS11690	EG11233			two-component system sensor histidine kinase RstB	sensory histidine kinase RstB	GO-TERMS, PRODUCT-SYNONYMS, GENE-SYNONYMS, PRODUCT
ECTO143_RS11695	G6864			two-component system response regulator RstA	DNA-binding transcriptional regulator RstA	GO-TERMS, PRODUCT-SYNONYMS, GENE-SYNONYMS, PRODUCT
ECTO143_RS11705	G6862					GO-TERMS, REACTIONS, PRODUCT-SYNONYMS, GENE-SYNONYMS
ECTO143_RS11710	G6861	ECTO143_RS11710	ydgI	amino acid permease	putative arginine:ornithine antiporter	GO-TERMS, REACTIONS, PRODUCT-SYNONYMS, GENE-SYNONYMS, PRODUCT, GENE-NAME
ECTO143_RS11720	EG10744			Re/Si-specific NAD(P)(+) transhydrogenase subunit alpha	pyridine nucleotide transhydrogenase subunit alpha	CPLX-RXNS, GO-TERMS, COMPLEXES, PRODUCT-SYNONYMS, PRODUCT
ECTO143_RS11725	EG10745			Re/Si-specific NAD(P)(+) transhydrogenase subunit beta	pyridine nucleotide transhydrogenase subunit beta	GO-TERMS, PRODUCT-SYNONYMS, PRODUCT
ECTO143_RS11730	G6859			AI-2 transporter TqsA	autoinducer 2 exporter	GO-TERMS, REACTIONS, PRODUCT-SYNONYMS, GENE-SYNONYMS, PRODUCT
ECTO143_RS11740	G6858			multidrug/spermidine efflux SMR transporter subunit MdtJ	multidrug/spermidine efflux pump membrane subunit MdtJ	CPLX-RXNS, GO-TERMS, COMPLEXES, REACTIONS, PRODUCT-SYNONYMS, GENE-SYNONYMS, PRODUCT
ECTO143_RS11745	G6857			multidrug/spermidine efflux SMR transporter subunit MdtI	multidrug/spermidine efflux pump membrane subunit MdtI	GO-TERMS, REACTIONS, PRODUCT-SYNONYMS, GENE-SYNONYMS, PRODUCT
ECTO143_RS11775	G6852					GO-TERMS, COMPLEXES, PRODUCT-SYNONYMS, GENE-SYNONYMS
ECTO143_RS11785	G6850			voltage-gated ClC-type chloride channel ClcB	putative chloride:H+ antiporter ClcB	GO-TERMS, REACTIONS, PRODUCT-SYNONYMS, GENE-SYNONYMS, PRODUCT
ECTO143_RS11790	G6849			Tat proofreading chaperone DmsD	redox enzyme maturation protein DmsD	GO-TERMS, PRODUCT-SYNONYMS, GENE-SYNONYMS, PRODUCT
ECTO143_RS11830	G6842			spermidine N1-acetyltransferase	spermidine N-acetyltransferase	GO-TERMS, REACTIONS, PRODUCT-SYNONYMS, PRODUCT
ECTO143_RS11845	G6839			starvation-sensing protein RspA	mandelate racemase/muconate lactonizing enzyme family protein RspA	PRODUCT-SYNONYMS, PRODUCT
ECTO143_RS11855	G6817	ECTO143_RS11855	ydfJ	MFS transporter	putative transporter YdfJ	GO-TERMS, PRODUCT-SYNONYMS, GENE-SYNONYMS, PRODUCT, GENE-NAME
ECTO143_RS11870	G6814	ECTO143_RS11870	ydfH	GntR family transcriptional regulator	DNA-binding transcriptional repressor YdfH	GO-TERMS, PRODUCT-SYNONYMS, PRODUCT, GENE-NAME
ECTO143_RS11875	EG12345			bifunctional NADP-dependent 3-hydroxy acid dehydrogenase/3-hydroxypropionate dehydrogenase YdfG	3-hydroxy acid dehydrogenase YdfG	GO-TERMS, REACTIONS, PRODUCT-SYNONYMS, PRODUCT
ECTO143_RS11880	EG10212					GO-TERMS, REACTIONS, PRODUCT-SYNONYMS
ECTO143_RS11890	EG11643					GO-TERMS, REACTIONS, PRODUCT-SYNONYMS, GENE-SYNONYMS
ECTO143_RS11895	G0-8892			protein MgtS	small protein MgtS	GO-TERMS, PRODUCT-SYNONYMS, GENE-SYNONYMS, PRODUCT
ECTO143_RS11905	EG11639			O-acetylserine/cysteine exporter	cysteine/O-acetylserine exporter EamA	GO-TERMS, REACTIONS, PRODUCT-SYNONYMS, GENE-SYNONYMS, PRODUCT
ECTO143_RS11915	EG11434			MDR efflux pump AcrAB transcriptional activator MarA	DNA-binding transcriptional dual regulator MarA	GO-TERMS, PRODUCT-SYNONYMS, GENE-SYNONYMS, PRODUCT
ECTO143_RS11920	EG11435			multiple antibiotic resistance transcriptional regulator MarR	DNA-binding transcriptional repressor MarR	GO-TERMS, PRODUCT-SYNONYMS, GENE-SYNONYMS, PRODUCT
ECTO143_RS11930	EG11636			L-arabinose transporter	L-arabinose exporter	GO-TERMS, REACTIONS, PRODUCT-SYNONYMS, PRODUCT
ECTO143_RS11945	G6811	ECTO143_RS11945	sad	succinate-semialdehyde dehydrogenase	succinate semialdehyde dehydrogenase (NAD(P)+) Sad	GO-TERMS, REACTIONS, PRODUCT-SYNONYMS, GENE-SYNONYMS, PRODUCT, GENE-NAME
ECTO143_RS11950	G6810	ECTO143_RS11950	glsB			GO-TERMS, REACTIONS, PRODUCT-SYNONYMS, GENE-SYNONYMS, GENE-NAME
ECTO143_RS11965	EG11065	ECTO143_RS11965	uxaB			GO-TERMS, PRODUCT-SYNONYMS, PRODUCT, GENE-NAME
ECTO143_RS11975	G6806	ECTO143_RS11975	tam			GO-TERMS, REACTIONS, PRODUCT-SYNONYMS, GENE-SYNONYMS, PRODUCT, GENE-NAME
ECTO143_RS11980	EG10442			type II toxin-antitoxin system antitoxin HipB	antitoxin/DNA-binding transcriptional repressor HipB	GO-TERMS, COMPLEXES, PRODUCT-SYNONYMS, PRODUCT
ECTO143_RS11985	EG10443			type II toxin-antitoxin system serine/threonine protein kinase toxin HipA	serine/threonine-protein kinase toxin HipA	GO-TERMS, REACTIONS, PRODUCT-SYNONYMS, PRODUCT
ECTO143_RS12030	G6791			acid resistance putative oxidoreductase YdeP	putative oxidoreductase YdeP	GO-TERMS, PRODUCT-SYNONYMS, PRODUCT
ECTO143_RS12035	G6790	ECTO143_RS12035	safA	two-component-system connector protein SafA	two-component system connector SafA	GO-TERMS, PRODUCT-SYNONYMS, GENE-SYNONYMS, PRODUCT, GENE-NAME
ECTO143_RS12040	G6789			transcriptional regulator YdeO	DNA-binding transcriptional dual regulator YdeO	GO-TERMS, PRODUCT-SYNONYMS, PRODUCT
ECTO143_RS12065	EG11490	ECTO143_RS12065	gadB	glutamate decarboxylase	glutamate decarboxylase B	GO-TERMS, REACTIONS, PRODUCT-SYNONYMS, PRODUCT, GENE-NAME
ECTO143_RS12070	G6786			glutamate:gamma-aminobutyrate antiporter	L-glutamate:4-aminobutyrate antiporter	GO-TERMS, REACTIONS, PRODUCT-SYNONYMS, GENE-SYNONYMS, PRODUCT
ECTO143_RS12090	EG10680			peroxiredoxin OsmC	osmotically inducible peroxiredoxin OsmC	GO-TERMS, REACTIONS, PRODUCT-SYNONYMS, PRODUCT
ECTO143_RS12095	G6776	ECTO143_RS12095	bdm			GO-TERMS, PRODUCT-SYNONYMS, GENE-SYNONYMS, GENE-NAME
ECTO143_RS12105	EG10948	ECTO143_RS12105	maeA	NAD-dependent malic enzyme	NAD+-dependent malate dehydrogenase	GO-TERMS, REACTIONS, PRODUCT-SYNONYMS, GENE-SYNONYMS, PRODUCT, GENE-NAME
ECTO143_RS12110	G6775			alcohol dehydrogenase AdhP	ethanol dehydrogenase / alcohol dehydrogenase	GO-TERMS, REACTIONS, PRODUCT-SYNONYMS, GENE-SYNONYMS, PRODUCT
ECTO143_RS12120	G6774	higA	yddM	addiction module antidote protein, HigA family	DNA-binding transcriptional regulator YddM	GO-TERMS, PRODUCT-SYNONYMS, PRODUCT, GENE-NAME
ECTO143_RS12125	EG11229	ECTO143_RS12125	fdnI	formate dehydrogenase cytochrome b556 subunit	formate dehydrogenase N subunit gamma	CPLX-RXNS, GO-TERMS, COMPLEXES, PRODUCT-SYNONYMS, PRODUCT, GENE-NAME
ECTO143_RS12130	EG11228	fdxH	fdnH	formate dehydrogenase subunit beta	formate dehydrogenase N subunit beta	GO-TERMS, PRODUCT-SYNONYMS, PRODUCT, GENE-NAME
ECTO143_RS12135	EG11227			formate dehydrogenase-N subunit alpha	formate dehydrogenase N subunit alpha	GO-TERMS, REACTIONS, PRODUCT-SYNONYMS, PRODUCT
ECTO143_RS12140	EG12713			aromatic amino acid exporter YddG	amino acid exporter YddG	GO-TERMS, REACTIONS, PRODUCT-SYNONYMS, PRODUCT
ECTO143_RS12175	G6770			N-hydroxyarylamine O-acetyltransferase	arylamine N-acetyltransferase	GO-TERMS, REACTIONS, PRODUCT-SYNONYMS, GENE-SYNONYMS, PRODUCT
ECTO143_RS12220	G6759	ECTO143_RS12220	mnaT	L-methionine sulfoximine/L-methionine sulfone acetyltransferase	L-amino acid N-acyltransferase	REACTIONS, PRODUCT-SYNONYMS, GENE-SYNONYMS, PRODUCT, GENE-NAME
ECTO143_RS12245	G6755			aminobutyraldehyde dehydrogenase	gamma-aminobutyraldehyde dehydrogenase	GO-TERMS, REACTIONS, PRODUCT-SYNONYMS, GENE-SYNONYMS, PRODUCT
ECTO143_RS12250	G6754	ECTO143_RS12250	ydcV	ABC transporter permease	putative ABC transporter membrane subunit YdcV	GO-TERMS, COMPLEXES, PRODUCT-SYNONYMS, PRODUCT, GENE-NAME
ECTO143_RS12255	G6753	ECTO143_RS12255	ydcU	ABC transporter permease	putative ABC transporter membrane subunit YdcU	GO-TERMS, PRODUCT-SYNONYMS, PRODUCT, GENE-NAME
ECTO143_RS12260	G6752	ECTO143_RS12260	ydcT	ABC transporter ATP-binding protein	putative ABC transporter ATP-binding protein YdcT	GO-TERMS, PRODUCT-SYNONYMS, PRODUCT, GENE-NAME
ECTO143_RS12265	G6751	ECTO143_RS12265	ydcS	extracellular solute-binding protein	putative ABC transporter periplasmic binding protein / polyhydroxybutyrate synthase	GO-TERMS, REACTIONS, PRODUCT-SYNONYMS, PRODUCT, GENE-NAME
ECTO143_RS12285	G6746					GO-TERMS, PRODUCT-SYNONYMS, GENE-SYNONYMS
ECTO143_RS12290	G6745	ECTO143_RS12290	sutR	XRE family transcriptional regulator	DNA-binding transcriptional dual regulator SutR	GO-TERMS, PRODUCT-SYNONYMS, GENE-SYNONYMS, PRODUCT, GENE-NAME
ECTO143_RS12305	EG11884			tellurite resistance methyltransferase TehB	tellurite methyltransferase	GO-TERMS, REACTIONS, PRODUCT-SYNONYMS, PRODUCT
ECTO143_RS12310	EG11883			dicarboxylate transporter/tellurite-resistance protein TehA	tellurite resistance protein	GO-TERMS, REACTIONS, PRODUCT-SYNONYMS, PRODUCT
ECTO143_RS12320	EG10853			50S ribosomal protein L7/L12-serine acetyltransferase	ribosomal-protein-L12-serine N-acetyltransferase	GO-TERMS, REACTIONS, PRODUCT-SYNONYMS, PRODUCT
ECTO143_RS12330	EG12859	ECTO143_RS12330	opgD			GO-TERMS, PRODUCT-SYNONYMS, GENE-SYNONYMS, GENE-NAME
ECTO143_RS12340	G6737	ECTO143_RS12340	ydcI	LysR family transcriptional regulator	DNA-binding transcriptional repressor YdcI	GO-TERMS, PRODUCT-SYNONYMS, PRODUCT, GENE-NAME
ECTO143_RS12350	G0-9610			type I toxin-antitoxin system toxin HokB	toxin HokB	GO-TERMS, PRODUCT-SYNONYMS, GENE-SYNONYMS, PRODUCT
ECTO143_RS12360	EG10172			cytochrome b561	superoxide oxidase	GO-TERMS, REACTIONS, PRODUCT-SYNONYMS, PRODUCT
ECTO143_RS12370	EG10035			aldehyde dehydrogenase	aldehyde dehydrogenase A	GO-TERMS, REACTIONS, PRODUCT-SYNONYMS, GENE-SYNONYMS, PRODUCT
ECTO143_RS12380	G6732					GO-TERMS, REACTIONS, PRODUCT-SYNONYMS
ECTO143_RS12385	G6731	ECTO143_RS12385	azoR	FMN-dependent NADH-azoreductase	FMN dependent NADH:quinone oxidoreductase	GO-TERMS, REACTIONS, PRODUCT-SYNONYMS, GENE-SYNONYMS, PRODUCT, GENE-NAME
ECTO143_RS12390	EG11309					GO-TERMS, REACTIONS, PRODUCT-SYNONYMS, GENE-SYNONYMS
ECTO143_RS12425	G592					GO-TERMS, REACTIONS, PRODUCT-SYNONYMS, GENE-SYNONYMS
ECTO143_RS12440	G6701	nifJ	ydbK	pyruvate:ferredoxin (flavodoxin) oxidoreductase	putative pyruvate-flavodoxin oxidoreductase	GO-TERMS, REACTIONS, PRODUCT-SYNONYMS, GENE-SYNONYMS, PRODUCT, GENE-NAME
ECTO143_RS12445	G6700			porin OmpN	outer membrane porin N	GO-TERMS, REACTIONS, PRODUCT-SYNONYMS, GENE-SYNONYMS, PRODUCT
ECTO143_RS12450	G6699			universal stress protein UspF	nucleotide binding filament protein	GO-TERMS, PRODUCT-SYNONYMS, GENE-SYNONYMS, PRODUCT
ECTO143_RS12475	G6675			tRNA 2-thiocytidine(32) synthetase TtcA	tRNA cytosine32 2-sulfurtransferase TtcA	GO-TERMS, REACTIONS, PRODUCT-SYNONYMS, GENE-SYNONYMS, PRODUCT
ECTO143_RS12480	EG10210					GO-TERMS, REACTIONS, PRODUCT-SYNONYMS, GENE-SYNONYMS
ECTO143_RS12490	G6674			zinc transporter ZntB	Zn2+:H+ symporter	GO-TERMS, REACTIONS, PRODUCT-SYNONYMS, GENE-SYNONYMS, PRODUCT
ECTO143_RS12495	G6673					GO-TERMS, REACTIONS, PRODUCT-SYNONYMS, GENE-SYNONYMS
ECTO143_RS12525	EG10668	ECTO143_RS12525	ogt			GO-TERMS, REACTIONS, PRODUCT-SYNONYMS, PRODUCT, GENE-NAME
ECTO143_RS12530	EG10325			fumarate/nitrate reduction transcriptional regulator Fnr	DNA-binding transcriptional dual regulator FNR	GO-TERMS, PRODUCT-SYNONYMS, GENE-SYNONYMS, PRODUCT
ECTO143_RS12535	EG11246			universal stress protein UspE	universal stress protein E	GO-TERMS, PRODUCT-SYNONYMS, GENE-SYNONYMS, PRODUCT
ECTO143_RS12545	G6666			low conductance mechanosensitive channel YnaI	small conductance mechanosensitive channel YnaI	GO-TERMS, PRODUCT-SYNONYMS, PRODUCT
ECTO143_RS12550	G6665	ECTO143_RS12550	mppA	peptide ABC transporter substrate-binding protein	murein tripeptide ABC transporter periplasmic binding protein	CPLX-RXNS, GO-TERMS, COMPLEXES, REACTIONS, PRODUCT-SYNONYMS, GENE-SYNONYMS, PRODUCT, GENE-NAME
ECTO143_RS12555	G6664	ECTO143_RS12555	pgrR	LysR family transcriptional regulator	DNA-binding transcriptional repressor PgrR	GO-TERMS, PRODUCT-SYNONYMS, GENE-SYNONYMS, PRODUCT, GENE-NAME
ECTO143_RS12575	G6662			murein tripeptide amidase MpaA	murein tripeptide amidase A	GO-TERMS, REACTIONS, PRODUCT-SYNONYMS, GENE-SYNONYMS, PRODUCT
ECTO143_RS12580	G6661	ECTO143_RS12580	ycjG			GO-TERMS, PRODUCT-SYNONYMS, GENE-SYNONYMS, GENE-NAME
ECTO143_RS12585	G6660	ECTO143_RS12585	tpx	thiol peroxidase	lipid hydroperoxide peroxidase	GO-TERMS, REACTIONS, PRODUCT-SYNONYMS, GENE-SYNONYMS, PRODUCT, GENE-NAME
ECTO143_RS12590	EG11042			transcriptional regulator TyrR	DNA-binding transcriptional dual regulator TyrR	GO-TERMS, PRODUCT-SYNONYMS, PRODUCT
ECTO143_RS12605	G6658	ECTO143_RS12605	ycjW	LacI family transcriptional regulator	DNA-binding transcriptional repressor YcjW	GO-TERMS, PRODUCT-SYNONYMS, PRODUCT, GENE-NAME
ECTO143_RS12610	G6657			monomeric porin OmpG	outer membrane porin G	GO-TERMS, REACTIONS, PRODUCT-SYNONYMS, PRODUCT
ECTO143_RS12620	G6655	pgmB	ycjU			GO-TERMS, REACTIONS, PRODUCT-SYNONYMS, GENE-SYNONYMS, PRODUCT, GENE-NAME
ECTO143_RS12625	G6654					GO-TERMS, REACTIONS, PRODUCT-SYNONYMS
ECTO143_RS12630	G6653	ECTO143_RS12630	ycjS	Gfo/Idh/MocA family oxidoreductase	D-glucoside 3-dehydrogenase	GO-TERMS, PRODUCT-SYNONYMS, PRODUCT, GENE-NAME
ECTO143_RS12635	G6652	ECTO143_RS12635	ycjR	sugar phosphate isomerase/epimerase	3-dehydro-D-guloside 4-epimerase	GO-TERMS, PRODUCT-SYNONYMS, GENE-SYNONYMS, PRODUCT, GENE-NAME
ECTO143_RS12640	G6651	ECTO143_RS12640	ycjQ	zinc-binding alcohol dehydrogenase	D-guloside 3-dehydrogenase	GO-TERMS, REACTIONS, PRODUCT-SYNONYMS, PRODUCT, GENE-NAME
ECTO143_RS12660	G6647	ECTO143_RS12660	ycjM	sucrose phosphorylase	glucosylglycerate phosphorylase	GO-TERMS, REACTIONS, PRODUCT-SYNONYMS, GENE-SYNONYMS, PRODUCT, GENE-NAME
ECTO143_RS12665	EG10780					GO-TERMS, REACTIONS, PRODUCT-SYNONYMS
ECTO143_RS12670	EG10779			phage shock protein PspD	phage shock protein D	GO-TERMS, PRODUCT-SYNONYMS, PRODUCT
ECTO143_RS12675	EG10778			envelope stress response membrane protein PspC	phage shock protein C	GO-TERMS, PRODUCT-SYNONYMS, PRODUCT
ECTO143_RS12680	EG10777			envelope stress response membrane protein PspB	phage shock protein B	GO-TERMS, PRODUCT-SYNONYMS, PRODUCT
ECTO143_RS12685	EG10776			phage shock protein PspA	phage shock protein A	GO-TERMS, PRODUCT-SYNONYMS, GENE-SYNONYMS, PRODUCT
ECTO143_RS12690	EG12344			phage shock protein operon transcriptional activator	DNA-binding transcriptional dual regulator PspF	GO-TERMS, PRODUCT-SYNONYMS, GENE-SYNONYMS, PRODUCT
ECTO143_RS12710	G2001			peptide ABC transporter permease SapB	putrescine ABC exporter membrane subunit SapB	CPLX-RXNS, GO-TERMS, COMPLEXES, PRODUCT
ECTO143_RS12715	G2000			peptide ABC transporter permease SapC	putrescine ABC exporter membrane protein SapC	GO-TERMS, PRODUCT
ECTO143_RS12720	EG12304			peptide ABC transporter ATP-binding protein SapD	putrescine ABC exporter ATP binding protein SapD	GO-TERMS, PRODUCT-SYNONYMS, GENE-SYNONYMS, PRODUCT
ECTO143_RS12725	EG12305			peptide ABC transporter ATP-binding protein SapF	putrescine ABC exporter ATP binding protein SapF	GO-TERMS, PRODUCT
ECTO143_RS12755	EG11528			enoyl-ACP reductase FabI	enoyl-[acyl-carrier-protein] reductase	GO-TERMS, REACTIONS, PRODUCT-SYNONYMS, GENE-SYNONYMS, PRODUCT
ECTO143_RS12765	EG11620			exoribonuclease II	RNase II	GO-TERMS, REACTIONS, PRODUCT-SYNONYMS, PRODUCT
ECTO143_RS12775	G6639			cyclic di-GMP phosphodiesterase	cyclic di-GMP phosphodiesterase PdeR	GO-TERMS, PRODUCT-SYNONYMS, GENE-SYNONYMS, PRODUCT
ECTO143_RS12785	G6638	ECTO143_RS12785	yciT	DeoR/GlpR transcriptional regulator	putative DNA-binding transcriptional regulator YciT	GO-TERMS, PRODUCT-SYNONYMS, GENE-SYNONYMS, PRODUCT, GENE-NAME
ECTO143_RS12795	EG11128			stress response translation initiation inhibitor YciH	putative translation factor	GO-TERMS, PRODUCT-SYNONYMS, PRODUCT
ECTO143_RS12800	EG10809					GO-TERMS, PRODUCT-SYNONYMS
ECTO143_RS12805	EG12691			lipopolysaccharide assembly protein LapB	lipopolysaccharide assembly protein B	GO-TERMS, PRODUCT-SYNONYMS, GENE-SYNONYMS, PRODUCT
ECTO143_RS12810	G6637			lipopolysaccharide assembly protein LapA	lipopolysaccharide assembly protein A	GO-TERMS, PRODUCT-SYNONYMS, GENE-SYNONYMS, PRODUCT
ECTO143_RS12815	EG10705					GO-TERMS, REACTIONS, PRODUCT-SYNONYMS
ECTO143_RS12820	EG11331			GTP cyclohydrolase II	GTP cyclohydrolase 2	GO-TERMS, PRODUCT-SYNONYMS, PRODUCT
ECTO143_RS12825	EG11325			aconitate hydratase AcnA	aconitate hydratase 1	GO-TERMS, REACTIONS, PRODUCT-SYNONYMS, GENE-SYNONYMS, PRODUCT
ECTO143_RS12845	EG10184			HTH-type transcriptional regulator CysB	DNA-binding transcriptional dual regulator CysB	GO-TERMS, PRODUCT-SYNONYMS, PRODUCT
ECTO143_RS12850	EG11013			type I DNA topoisomerase	DNA topoisomerase 1	GO-TERMS, REACTIONS, PRODUCT-SYNONYMS, GENE-SYNONYMS, PRODUCT
ECTO143_RS12860	EG10956			protease SohB	S49 peptidase family protein	GO-TERMS, PRODUCT-SYNONYMS, PRODUCT
ECTO143_RS12870	EG10130	cobO	btuR	cob(I)yrinic acid a,c-diamide adenosyltransferase	cobinamide/cobalamin adenosyltransferase	GO-TERMS, REACTIONS, PRODUCT-SYNONYMS, GENE-SYNONYMS, PRODUCT, GENE-NAME
ECTO143_RS12885	EG12433			23S rRNA pseudouridine(2605) synthase RluB	23S rRNA pseudouridine2605 synthase	GO-TERMS, REACTIONS, PRODUCT-SYNONYMS, GENE-SYNONYMS, PRODUCT
ECTO143_RS12900	G6634	ECTO143_RS12900	yciV	5'-3' exoribonuclease	RNA/ssDNA 5'->3' exonuclease	GO-TERMS, REACTIONS, PRODUCT-SYNONYMS, GENE-SYNONYMS, PRODUCT, GENE-NAME
ECTO143_RS12920	EG11026	trpCF	trpC	bifunctional indole-3-glycerol-phosphate synthase TrpC/phosphoribosylanthranilate isomerase TrpF	fused indole-3-glycerol phosphate synthase/phosphoribosylanthranilate isomerase	GO-TERMS, REACTIONS, PRODUCT-SYNONYMS, GENE-SYNONYMS, PRODUCT, GENE-NAME
ECTO143_RS13075	EG11026	trpCF	trpC	bifunctional indole-3-glycerol-phosphate synthase TrpC/phosphoribosylanthranilate isomerase TrpF	fused indole-3-glycerol phosphate synthase/phosphoribosylanthranilate isomerase	GO-TERMS, REACTIONS, PRODUCT-SYNONYMS, GENE-SYNONYMS, PRODUCT, GENE-NAME
ECTO143_RS13325	G6600			anti-adapter protein IraM	anti-adaptor protein IraM, inhibitor of sigmaS proteolysis	GO-TERMS, PRODUCT-SYNONYMS, GENE-SYNONYMS, PRODUCT
ECTO143_RS13440	EG10227	ECTO143_RS13440	dicB	hypothetical protein	Qin prophage; cell division inhibition protein DicB	GO-TERMS, PRODUCT-SYNONYMS, GENE-SYNONYMS, PRODUCT, GENE-NAME
ECTO143_RS13450	EG10827	ECTO143_RS13450	recE	exonuclease	Rac prophage; exonuclease VIII, ds DNA exonuclease, 5' --> 3' specific	GO-TERMS, REACTIONS, PRODUCT-SYNONYMS, GENE-SYNONYMS, PRODUCT, GENE-NAME
ECTO143_RS13465	EG11124			outer membrane protein OmpW	outer membrane protein W	GO-TERMS, PRODUCT-SYNONYMS, GENE-SYNONYMS, PRODUCT
ECTO143_RS13485	EG11121			acyl-CoA thioester hydrolase YciA	acyl-CoA thioesterase YciA	GO-TERMS, REACTIONS, PRODUCT-SYNONYMS, PRODUCT
ECTO143_RS13490	EG11012			TonB system transport protein TonB	Ton complex subunit TonB	GO-TERMS, PRODUCT-SYNONYMS, GENE-SYNONYMS, PRODUCT
ECTO143_RS13510	EG11608	cls	clsA	cardiolipin synthase	cardiolipin synthase A	GO-TERMS, REACTIONS, PRODUCT-SYNONYMS, GENE-SYNONYMS, PRODUCT, GENE-NAME
ECTO143_RS13520	EG10678			murein tripeptide/oligopeptide ABC transporter ATP binding protein OppF	murein tripeptide ABC transporter / oligopeptide ABC transporter ATP binding subunit OppF	CPLX-RXNS, GO-TERMS, COMPLEXES, PRODUCT-SYNONYMS, PRODUCT
ECTO143_RS13525	EG10677			murein tripeptide/oligopeptide ABC transporter ATP binding protein OppD	murein tripeptide ABC transporter / oligopeptide ABC transporter ATP binding subunit OppD	GO-TERMS, PRODUCT-SYNONYMS, PRODUCT
ECTO143_RS13530	EG10676			oligopeptide ABC transporter permease OppC	murein tripeptide ABC transporter / oligopeptide ABC transporter inner membrane subunit OppC	GO-TERMS, COMPLEXES, PRODUCT-SYNONYMS, PRODUCT
ECTO143_RS13535	EG10675			oligopeptide ABC transporter permease OppB	murein tripeptide ABC transporter / oligopeptide ABC transporter inner membrane subunit OppB	GO-TERMS, PRODUCT-SYNONYMS, PRODUCT
ECTO143_RS13540	EG10674			oligopeptide ABC transporter substrate-binding protein OppA	oligopeptide ABC transporter periplasmic binding protein	GO-TERMS, PRODUCT-SYNONYMS, PRODUCT
ECTO143_RS13550	EG10031			bifunctional acetaldehyde-CoA/alcohol dehydrogenase	fused acetaldehyde-CoA dehydrogenase and iron-dependent alcohol dehydrogenasealdehyde/alcohol dehydrogenase AdhE	GO-TERMS, REACTIONS, PRODUCT-SYNONYMS, GENE-SYNONYMS, PRODUCT
ECTO143_RS13560	EG10994	ECTO143_RS13560	tdk	thymidine kinase	thymidine/deoxyuridine kinase	GO-TERMS, REACTIONS, PRODUCT-SYNONYMS, PRODUCT, GENE-NAME
ECTO143_RS13565	EG10457	ECTO143_RS13565	hns	DNA-binding transcriptional regulator H-NS	DNA-binding transcriptional dual regulator H-NS	GO-TERMS, PRODUCT-SYNONYMS, GENE-SYNONYMS, PRODUCT, GENE-NAME
ECTO143_RS13570	EG11319			UTP--glucose-1-phosphate uridylyltransferase GalU	UTP--glucose-1-phosphate uridylyltransferase	GO-TERMS, REACTIONS, PRODUCT-SYNONYMS, GENE-SYNONYMS, PRODUCT
ECTO143_RS13575	EG12121			two-component system response regulator RssB	regulator of RpoS	GO-TERMS, PRODUCT-SYNONYMS, GENE-SYNONYMS, PRODUCT
ECTO143_RS13590	EG11819					GO-TERMS, PRODUCT-SYNONYMS, GENE-SYNONYMS
ECTO143_RS13640	EG10641			nitrate reductase molybdenum cofactor assembly chaperone	nitrate reductase 1 molybdenum cofactor assembly chaperone	GO-TERMS, PRODUCT-SYNONYMS, PRODUCT
ECTO143_RS13655	EG10642			nitrate transporter NarK	nitrate:nitrite antiporter NarK	GO-TERMS, REACTIONS, PRODUCT-SYNONYMS, PRODUCT
ECTO143_RS13660	EG10646			nitrate/nitrite two-component system sensor histidine kinase NarX	sensory histidine kinase NarX	GO-TERMS, REACTIONS, PRODUCT-SYNONYMS, GENE-SYNONYMS, PRODUCT
ECTO143_RS13665	EG10643			two-component system response regulator NarL	DNA-binding transcriptional dual regulator NarL	GO-TERMS, PRODUCT-SYNONYMS, GENE-SYNONYMS, PRODUCT
ECTO143_RS13680	EG12403	ECTO143_RS13680	chaC	gamma-glutamylcyclotransferase	glutathione-specific gamma-glutamylcyclotransferase	GO-TERMS, PRODUCT-SYNONYMS, PRODUCT, GENE-NAME
ECTO143_RS13695	EG11753			sodium-potassium/proton antiporter ChaA	Na+/K+:H+ antiporter ChaA	GO-TERMS, REACTIONS, PRODUCT-SYNONYMS, PRODUCT
ECTO143_RS13705	EG10518			3-deoxy-8-phosphooctulonate synthase	3-deoxy-D-manno-octulosonate 8-phosphate synthase	GO-TERMS, REACTIONS, PRODUCT-SYNONYMS, PRODUCT
ECTO143_RS13720	EG12424			peptide chain release factor N(5)-glutamine methyltransferase	protein-(glutamine-N5) methyltransferase	GO-TERMS, REACTIONS, PRODUCT-SYNONYMS, GENE-SYNONYMS, PRODUCT
ECTO143_RS13725	EG10761			peptide chain release factor 1	peptide chain release factor RF1	GO-TERMS, PRODUCT-SYNONYMS, GENE-SYNONYMS, PRODUCT
ECTO143_RS13730	EG10427					GO-TERMS, PRODUCT-SYNONYMS, GENE-SYNONYMS
ECTO143_RS13735	EG11293			lipoprotein localization protein LolB	outer membrane lipoprotein LolB	GO-TERMS, PRODUCT-SYNONYMS, GENE-SYNONYMS, PRODUCT
ECTO143_RS13740	EG11294					GO-TERMS, REACTIONS, PRODUCT-SYNONYMS, GENE-SYNONYMS, PRODUCT
ECTO143_RS13745	EG10774	ECTO143_RS13745	prs	ribose-phosphate pyrophosphokinase	ribose-phosphate diphosphokinase	GO-TERMS, REACTIONS, PRODUCT-SYNONYMS, GENE-SYNONYMS, PRODUCT, GENE-NAME
ECTO143_RS13750	EG12392			C4-dicarboxylic acid transporter DauA	aerobic C4-dicarboxylate transporter DauA	GO-TERMS, REACTIONS, PRODUCT-SYNONYMS, GENE-SYNONYMS, PRODUCT
ECTO143_RS13755	EG11533			stress-induced protein YchH	stress-induced protein	GO-TERMS, PRODUCT-SYNONYMS, PRODUCT
ECTO143_RS13760	EG10785	ECTO143_RS13760	pth	aminoacyl-tRNA hydrolase	peptidyl-tRNA hydrolase	GO-TERMS, REACTIONS, PRODUCT-SYNONYMS, GENE-SYNONYMS, PRODUCT, GENE-NAME
ECTO143_RS13765	EG11404			redox-regulated ATPase YchF	redox-responsive ATPase YchF	GO-TERMS, REACTIONS, PRODUCT-SYNONYMS, GENE-SYNONYMS, PRODUCT
ECTO143_RS13915	G6628			PTS-dependent dihydroxyacetone kinase operon transcriptional regulator DhaR	DNA-binding transcriptional dual regulator DhaR	GO-TERMS, PRODUCT-SYNONYMS, GENE-SYNONYMS, PRODUCT
ECTO143_RS13920	G6627			dihydroxyacetone kinase subunit DhaK	dihydroxyacetone kinase subunit K	CPLX-RXNS, GO-TERMS, COMPLEXES, PRODUCT-SYNONYMS, GENE-SYNONYMS, PRODUCT
ECTO143_RS13925	G6626			dihydroxyacetone kinase ADP-binding subunit DhaL	dihydroxyacetone kinase subunit L	GO-TERMS, COMPLEXES, PRODUCT-SYNONYMS, GENE-SYNONYMS, PRODUCT
ECTO143_RS13930	EG12399			dihydroxyacetone kinase subunit DhaM	dihydroxyacetone kinase subunit M	GO-TERMS, PRODUCT-SYNONYMS, GENE-SYNONYMS, PRODUCT
ECTO143_RS13935	EG11017	ECTO143_RS13935	treA	alpha,alpha-trehalase	periplasmic trehalase	GO-TERMS, REACTIONS, PRODUCT-SYNONYMS, GENE-SYNONYMS, PRODUCT, GENE-NAME
ECTO143_RS13980	G6623	ECTO143_RS13980	ycgR	flagellar brake protein	flagellar brake protein YcgR	GO-TERMS, PRODUCT-SYNONYMS, PRODUCT, GENE-NAME
ECTO143_RS13985	G6622			membrane-bound lytic murein transglycosylase EmtA	lytic murein transglycosylase E	GO-TERMS, REACTIONS, PRODUCT-SYNONYMS, GENE-SYNONYMS, PRODUCT
ECTO143_RS13990	G6621			muramoyltetrapeptide carboxypeptidase	murein L,D-carboxypeptidase	GO-TERMS, REACTIONS, PRODUCT-SYNONYMS, GENE-SYNONYMS, PRODUCT
ECTO143_RS14000	EG11408	alr	dadX	alanine racemase	alanine racemase 2	GO-TERMS, PRODUCT-SYNONYMS, GENE-SYNONYMS, PRODUCT, GENE-NAME
ECTO143_RS14005	EG11407	ECTO143_RS14005	dadA			GO-TERMS, REACTIONS, PRODUCT-SYNONYMS, GENE-SYNONYMS, GENE-NAME
ECTO143_RS14015	EG10281			fatty acid metabolism transcriptional regulator FadR	DNA-binding transcriptional dual regulator FadR	GO-TERMS, PRODUCT-SYNONYMS, GENE-SYNONYMS, PRODUCT
ECTO143_RS14020	EG11392			Na(+)/H(+) antiporter NhaB	Na+:H+ antiporter NhaB	GO-TERMS, REACTIONS, PRODUCT-SYNONYMS, PRODUCT
ECTO143_RS14025	EG11393			disulfide bond formation protein DsbB	protein thiol:quinone oxidoreductase DsbB	GO-TERMS, REACTIONS, PRODUCT-SYNONYMS, GENE-SYNONYMS, PRODUCT
ECTO143_RS14030	EG11056			translesion error-prone DNA polymerase V subunit UmuC	DNA polymerase V catalytic protein	CPLX-RXNS, GO-TERMS, COMPLEXES, PRODUCT-SYNONYMS, GENE-SYNONYMS, PRODUCT
ECTO143_RS14035	EG11057			translesion error-prone DNA polymerase V autoproteolytic subunit	DNA polymerase V protein UmuD	GO-TERMS, PRODUCT-SYNONYMS, PRODUCT
ECTO143_RS14060	G6615	ECTO143_RS14060	pliG	hypothetical protein	inhibitor of g-type lysozyme	GO-TERMS, PRODUCT-SYNONYMS, GENE-SYNONYMS, PRODUCT, GENE-NAME
ECTO143_RS14070	EG10596			septum site-determining protein MinC	Z-ring positioning protein MinC	GO-TERMS, COMPLEXES, PRODUCT-SYNONYMS, GENE-SYNONYMS, PRODUCT
ECTO143_RS14075	EG10597			septum site-determining protein MinD	Z-ring positioning protein MinD	GO-TERMS, PRODUCT-SYNONYMS, GENE-SYNONYMS, PRODUCT
ECTO143_RS14080	EG10598			cell division topological specificity factor MinE	Z-ring positioning protein MinE	GO-TERMS, PRODUCT-SYNONYMS, GENE-SYNONYMS, PRODUCT
ECTO143_RS14125	G0-10261	ECTO143_RS14125	ymgF	hypothetical protein	inner membrane protein YmgF	GO-TERMS, PRODUCT-SYNONYMS, PRODUCT, GENE-NAME
ECTO143_RS14140	G6606	ECTO143_RS14140	ariR	regulatory protein AriR	putative two-component system connector protein AriR	GO-TERMS, PRODUCT-SYNONYMS, GENE-SYNONYMS, PRODUCT, GENE-NAME
ECTO143_RS14150	G6604	ECTO143_RS14150	ycgZ	two-component-system connector protein YcgZ	putative two-component system connector protein YcgZ	GO-TERMS, PRODUCT-SYNONYMS, PRODUCT, GENE-NAME
ECTO143_RS14155	G6603			blue light-responsive regulator BluF	blue light- and temperature-regulated antirepressor BluF	GO-TERMS, PRODUCT-SYNONYMS, GENE-SYNONYMS, PRODUCT
ECTO143_RS14160	G6602	ECTO143_RS14160	bluR	MerR family transcriptional regulator	DNA-binding transcriptional repressor BluR	GO-TERMS, PRODUCT-SYNONYMS, GENE-SYNONYMS, PRODUCT, GENE-NAME
ECTO143_RS14370	G6306	ECTO143_RS14370	rusA	RusA family crossover junction endodeoxyribonuclease	DLP12 prophage; crossover junction endodeoxyribonuclease RusA	GO-TERMS, PRODUCT-SYNONYMS, GENE-SYNONYMS, PRODUCT, GENE-NAME
ECTO143_RS14385	G6303			DNA base-flipping protein YbcN	DLP12 prophage; DNA base-flipping protein	GO-TERMS, PRODUCT-SYNONYMS, PRODUCT
ECTO143_RS14505	EG10489	ECTO143_RS14505	icd	NADP-dependent isocitrate dehydrogenase	isocitrate dehydrogenase	GO-TERMS, REACTIONS, PRODUCT-SYNONYMS, GENE-SYNONYMS, PRODUCT, GENE-NAME
ECTO143_RS14510	G6581			23S rRNA pseudouridine(2457) synthase RluE	23S rRNA pseudouridine2457 synthase	GO-TERMS, REACTIONS, PRODUCT-SYNONYMS, GENE-SYNONYMS, PRODUCT
ECTO143_RS14515	G6580					GO-TERMS, REACTIONS, PRODUCT-SYNONYMS, GENE-SYNONYMS
ECTO143_RS14520	EG11344			tRNA 2-thiouridine(34) synthase MnmA	tRNA-specific 2-thiouridylase	GO-TERMS, REACTIONS, PRODUCT-SYNONYMS, GENE-SYNONYMS, PRODUCT
ECTO143_RS14525	EG11345	ECTO143_RS14525	hflD	high frequency lysogenization protein HflD	lysogenization regulator	GO-TERMS, PRODUCT-SYNONYMS, GENE-SYNONYMS, PRODUCT, GENE-NAME
ECTO143_RS14530	EG11314					GO-TERMS, REACTIONS, PRODUCT-SYNONYMS, GENE-SYNONYMS
ECTO143_RS14535	EG10731			two-component system response regulator PhoP	DNA-binding transcriptional dual regulator PhoP	GO-TERMS, PRODUCT-SYNONYMS, PRODUCT
ECTO143_RS14540	EG10732			two-component system sensor histidine kinase PhoQ	sensor histidine kinase PhoQ	GO-TERMS, PRODUCT
ECTO143_RS14545	EG11430	ECTO143_RS14545	roxA	cupin domain-containing protein	ribosomal protein-arginine oxygenase	GO-TERMS, REACTIONS, PRODUCT-SYNONYMS, GENE-SYNONYMS, PRODUCT, GENE-NAME
ECTO143_RS14550	EG11549					GO-TERMS, REACTIONS, PRODUCT-SYNONYMS
ECTO143_RS14555	EG10749			spermidine/putrescine ABC transporter ATP-binding protein PotA	spermidine preferential ABC transporter ATP binding subunit	CPLX-RXNS, GO-TERMS, COMPLEXES, PRODUCT
ECTO143_RS14560	EG10750			spermidine/putrescine ABC transporter permease PotB	spermidine preferential ABC transporter membrane subunit PotB	GO-TERMS, PRODUCT
ECTO143_RS14565	EG10751			spermidine/putrescine ABC transporter permease PotC	spermidine preferential ABC transporter membrane subunit PotC	GO-TERMS, PRODUCT
ECTO143_RS14570	EG10752			spermidine/putrescine ABC transporter substrate-binding protein PotD	spermidine preferential ABC transporter periplasmic binding protein	GO-TERMS, PRODUCT
ECTO143_RS14590	G6576			N-acetylglucosamine kinase	N-acetyl-D-glucosamine kinase	GO-TERMS, REACTIONS, PRODUCT-SYNONYMS, GENE-SYNONYMS, PRODUCT
ECTO143_RS14595	G6575			lipoprotein-releasing ABC transporter permease subunit LolE	lipoprotein release complex - inner membrane subunit	GO-TERMS, COMPLEXES, PRODUCT-SYNONYMS, GENE-SYNONYMS, PRODUCT
ECTO143_RS14600	G6574			lipoprotein-releasing ABC transporter ATP-binding protein LolD	lipoprotein release complex - ATP binding subunit	GO-TERMS, PRODUCT-SYNONYMS, GENE-SYNONYMS, PRODUCT
ECTO143_RS14605	G6573			lipoprotein-releasing ABC transporter permease subunit LolC	lipoprotein release complex - inner membrane subunit	GO-TERMS, PRODUCT-SYNONYMS, GENE-SYNONYMS, PRODUCT
ECTO143_RS14615	EG11619	ECTO143_RS14615	mfd			GO-TERMS, PRODUCT-SYNONYMS, GENE-NAME
ECTO143_RS14620	G6571					GO-TERMS, REACTIONS, PRODUCT-SYNONYMS, GENE-SYNONYMS
ECTO143_RS14625	G6570			multiple stress resistance protein BhsA	DUF1471 domain-containing multiple stress resistance outer membrane protein BhsA	GO-TERMS, PRODUCT-SYNONYMS, GENE-SYNONYMS, PRODUCT
ECTO143_RS14630	G6569			TetR family copper-responsive transcriptional repressor ComR	DNA-binding transcriptional repressor ComR	GO-TERMS, PRODUCT-SYNONYMS, GENE-SYNONYMS, PRODUCT
ECTO143_RS14635	EG12444	ECTO143_RS14635	ycfJ	glycine zipper 2TM domain-containing protein	PF05433 family protein YcfJ	GO-TERMS, PRODUCT-SYNONYMS, PRODUCT, GENE-NAME
ECTO143_RS14640	EG10649	ECTO143_RS14640	ndh	NAD(P)/FAD-dependent oxidoreductase	NADH:quinone oxidoreductase II	GO-TERMS, REACTIONS, PRODUCT-SYNONYMS, PRODUCT, GENE-NAME
ECTO143_RS14650	G6567					GO-TERMS, REACTIONS, PRODUCT-SYNONYMS, GENE-SYNONYMS, PRODUCT
ECTO143_RS14655	G6566					GO-TERMS, PRODUCT-SYNONYMS, GENE-SYNONYMS
ECTO143_RS14660	G6565			penicillin-binding protein activator LpoB	outer membrane lipoprotein - activator of MrcB activity	GO-TERMS, PRODUCT-SYNONYMS, GENE-SYNONYMS, PRODUCT
ECTO143_RS14670	EG12172					GO-TERMS, PRODUCT-SYNONYMS, GENE-SYNONYMS
ECTO143_RS14675	EG10306			ferric-rhodotorulic acid/ferric-coprogen receptor FhuE	ferric coprogen/ferric rhodotorulic acid outer membrane transporter	GO-TERMS, PRODUCT-SYNONYMS, PRODUCT
ECTO143_RS14680	EG10787			PTS glucose transporter subunit IIBC	glucose-specific PTS enzyme IIBC component	CPLX-RXNS, GO-TERMS, COMPLEXES, REACTIONS, PRODUCT-SYNONYMS, GENE-SYNONYMS, PRODUCT
ECTO143_RS14690	EG11500					GO-TERMS, COMPLEXES, REACTIONS, PRODUCT-SYNONYMS, PRODUCT
ECTO143_RS14695	EG12302	ECTO143_RS14695	tmk			GO-TERMS, PRODUCT-SYNONYMS, GENE-SYNONYMS, PRODUCT, GENE-NAME
ECTO143_RS14700	EG11494	yceG	mltG	cell division protein YceG	endolytic murein transglycosylase	GO-TERMS, REACTIONS, PRODUCT-SYNONYMS, GENE-SYNONYMS, PRODUCT, GENE-NAME
ECTO143_RS14705	EG11493					GO-TERMS, PRODUCT-SYNONYMS
ECTO143_RS14710	EG12606			beta-ketoacyl-ACP synthase II	3-oxoacyl-[acyl carrier protein] synthase 2	GO-TERMS, REACTIONS, PRODUCT-SYNONYMS, GENE-SYNONYMS, PRODUCT
ECTO143_RS14715	EG50003					GO-TERMS, REACTIONS, PRODUCT-SYNONYMS
ECTO143_RS14720	EG11318			3-oxoacyl-ACP reductase FabG	3-oxoacyl-[acyl-carrier-protein] reductase FabG	GO-TERMS, REACTIONS, PRODUCT-SYNONYMS, PRODUCT
ECTO143_RS14725	EG11317	ECTO143_RS14725	fabD	malonyl CoA-ACP transacylase	[acyl-carrier-protein] S-malonyltransferase	GO-TERMS, REACTIONS, PRODUCT-SYNONYMS, GENE-SYNONYMS, PRODUCT, GENE-NAME
ECTO143_RS14730	EG10277	ECTO143_RS14730	fabH	ketoacyl-ACP synthase III	3-oxoacyl-[acyl carrier protein] synthase 3	GO-TERMS, REACTIONS, PRODUCT-SYNONYMS, PRODUCT, GENE-NAME
ECTO143_RS14735	EG11437			phosphate acyltransferase PlsX	putative phosphate acyltransferase	GO-TERMS, REACTIONS, PRODUCT-SYNONYMS, PRODUCT
ECTO143_RS14750	EG11438	ECTO143_RS14750	yceF	septum formation inhibitor Maf	m7GTP pyrophosphatase	GO-TERMS, REACTIONS, PRODUCT-SYNONYMS, PRODUCT, GENE-NAME
ECTO143_RS14755	EG11118			23S rRNA pseudouridine(955/2504/2580) synthase RluC	23S rRNA pseudouridine955/2504/2580 synthase	GO-TERMS, REACTIONS, PRODUCT-SYNONYMS, GENE-SYNONYMS, PRODUCT
ECTO143_RS14765	EG10859	ECTO143_RS14765	rne			GO-TERMS, REACTIONS, PRODUCT-SYNONYMS, GENE-SYNONYMS, GENE-NAME
ECTO143_RS14770	EG11545			flagellar hook-filament junction protein FlgL	flagellar hook-filament junction protein 2	PRODUCT-SYNONYMS, GENE-SYNONYMS, PRODUCT
ECTO143_RS14775	EG11967			flagellar hook-associated protein FlgK	flagellar hook-filament junction protein 1	GO-TERMS, PRODUCT-SYNONYMS, GENE-SYNONYMS, PRODUCT
ECTO143_RS14780	G366			flagellar assembly peptidoglycan hydrolase FlgJ	putative peptidoglycan hydrolase FlgJ	GO-TERMS, PRODUCT-SYNONYMS, GENE-SYNONYMS, PRODUCT
ECTO143_RS14785	G365			flagellar basal body P-ring protein FlgI	flagellar P-ring protein	GO-TERMS, PRODUCT-SYNONYMS, GENE-SYNONYMS, PRODUCT
ECTO143_RS14790	G364			flagellar basal body L-ring protein FlgH	flagellar L-ring protein	GO-TERMS, PRODUCT-SYNONYMS, GENE-SYNONYMS, PRODUCT
ECTO143_RS14795	G363	ECTO143_RS14795	flgG	flagellar basal body rod protein FlgG	flagellar basal-body rod protein FlgG	GO-TERMS, PRODUCT-SYNONYMS, GENE-SYNONYMS, PRODUCT, GENE-NAME
ECTO143_RS14800	G362	ECTO143_RS14800	flgF	flagellar basal body rod protein FlgF	flagellar basal-body rod protein FlgF	GO-TERMS, PRODUCT-SYNONYMS, GENE-SYNONYMS, PRODUCT, GENE-NAME
ECTO143_RS14805	G361	ECTO143_RS14805	flgE			GO-TERMS, PRODUCT-SYNONYMS, GENE-SYNONYMS, GENE-NAME
ECTO143_RS14815	G359			flagellar basal body rod protein FlgC	flagellar basal-body rod protein FlgC	GO-TERMS, PRODUCT-SYNONYMS, GENE-SYNONYMS, PRODUCT
ECTO143_RS14820	G358			flagellar basal body rod protein FlgB	flagellar basal-body rod protein FlgB	GO-TERMS, PRODUCT-SYNONYMS, GENE-SYNONYMS, PRODUCT
ECTO143_RS14825	G357					GO-TERMS, PRODUCT-SYNONYMS, GENE-SYNONYMS
ECTO143_RS14830	G369			anti-sigma-28 factor FlgM	anti-sigma factor for FliA (sigma28)	GO-TERMS, PRODUCT-SYNONYMS, PRODUCT
ECTO143_RS14840	G6561	ECTO143_RS14840	murJ			GO-TERMS, REACTIONS, PRODUCT-SYNONYMS, GENE-SYNONYMS, GENE-NAME
ECTO143_RS14855	EG10851			30S ribosomal protein S5 alanine N-acetyltransferase	ribosomal-protein-S5-alanine N-acetyltransferase	GO-TERMS, REACTIONS, PRODUCT-SYNONYMS, GENE-SYNONYMS, PRODUCT
ECTO143_RS14865	EG12688			glutaredoxin 2	reduced glutaredoxin 2	GO-TERMS, REACTIONS, PRODUCT-SYNONYMS, PRODUCT
ECTO143_RS14875	EG10806					GO-TERMS, PRODUCT-SYNONYMS
ECTO143_RS14880	G6558					GO-TERMS, PRODUCT-SYNONYMS
ECTO143_RS14885	G6557			biofilm formation regulator BssS	regulator of biofilm formation	GO-TERMS, PRODUCT-SYNONYMS, GENE-SYNONYMS, PRODUCT
ECTO143_RS14890	G6556					GO-TERMS, REACTIONS, PRODUCT-SYNONYMS, PRODUCT
ECTO143_RS14895	G6555	ECTO143_RS14895	yceO	DUF2770 domain-containing protein	DUF2770 domain-containing protein YceO	GO-TERMS, PRODUCT-SYNONYMS, PRODUCT, GENE-NAME
ECTO143_RS14910	EG11116	ECTO143_RS14910	trhO	rhodanese-related sulfurtransferase	tRNA U34 hydroxylase TrhO	GO-TERMS, REACTIONS, PRODUCT-SYNONYMS, GENE-SYNONYMS, PRODUCT, GENE-NAME
ECTO143_RS14915	EG10464			LpxL/LpxP family Kdo(2)-lipid IV(A) lauroyl/palmitoleoyl acyltransferase	lauroyl acyltransferase	GO-TERMS, REACTIONS, PRODUCT-SYNONYMS, GENE-SYNONYMS, PRODUCT
ECTO143_RS14920	EG11343			multidrug efflux MFS transporter MdtG	efflux pump MdtG	GO-TERMS, REACTIONS, PRODUCT-SYNONYMS, GENE-SYNONYMS, PRODUCT
ECTO143_RS14935	EG11886	mdoH	opgH	glucans biosynthesis glucosyltransferase MdoH	osmoregulated periplasmic glucans (OPGs) biosynthesis protein H	GO-TERMS, PRODUCT-SYNONYMS, GENE-SYNONYMS, PRODUCT, GENE-NAME
ECTO143_RS14940	EG11885	mdoG	opgG	glucans biosynthesis protein MdoG	osmoregulated periplasmic glucans (OPGs) biosynthesis protein G	GO-TERMS, PRODUCT-SYNONYMS, GENE-SYNONYMS, PRODUCT, GENE-NAME
ECTO143_RS14945	G6552	mdoC	opgC	glucans biosynthesis protein MdoC	protein required for succinyl modification of osmoregulated periplasmic glucans	GO-TERMS, PRODUCT-SYNONYMS, GENE-SYNONYMS, PRODUCT, GENE-NAME
ECTO143_RS14950	G6551	ECTO143_RS14950	clsC	phospholipase D family protein	cardiolipin synthase C	GO-TERMS, PRODUCT-SYNONYMS, GENE-SYNONYMS, PRODUCT, GENE-NAME
ECTO143_RS14955	G6550	ECTO143_RS14955	ymdB	O-acetyl-ADP-ribose deacetylase	2'-O-acetyl-ADP-ribose deacetylase, regulator of RNase III activity	GO-TERMS, REACTIONS, PRODUCT-SYNONYMS, PRODUCT, GENE-NAME
ECTO143_RS14970	EG11489			major curlin subunit CsgA	curlin, major subunit	GO-TERMS, PRODUCT-SYNONYMS, PRODUCT
ECTO143_RS14975	G6547			curlin minor subunit CsgB	curlin, minor subunit	GO-TERMS, PRODUCT-SYNONYMS, PRODUCT
ECTO143_RS14980	G6546			transcriptional regulator CsgD	DNA-binding transcriptional dual regulator CsgD	GO-TERMS, PRODUCT-SYNONYMS, PRODUCT
ECTO143_RS14985	G6545			curli production assembly/transport protein CsgE	curli assembly component CsgE	GO-TERMS, PRODUCT-SYNONYMS, PRODUCT
ECTO143_RS14990	G6544			curli production assembly/transport protein CsgF	curli assembly component CsgF	CPLX-RXNS, GO-TERMS, COMPLEXES, PRODUCT-SYNONYMS, PRODUCT
ECTO143_RS14995	G6543			curli production assembly/transport protein CsgG	curli secretion channel	GO-TERMS, PRODUCT-SYNONYMS, PRODUCT
ECTO143_RS15015	G6539			glyoxylate/hydroxypyruvate reductase GhrA	glyoxylate/hydroxypyruvate reductase A	GO-TERMS, REACTIONS, PRODUCT-SYNONYMS, GENE-SYNONYMS, PRODUCT
ECTO143_RS15025	G6532	ECTO143_RS15025	dgcT	GGDEF domain-containing protein	probable diguanylate cyclase DgcT	GO-TERMS, REACTIONS, PRODUCT-SYNONYMS, GENE-SYNONYMS, PRODUCT, GENE-NAME
ECTO143_RS15030	G6531			poly-beta-1,6 N-acetyl-D-glucosamine export porin PgaA	partially deacetylated poly-beta-1,6-N-acetyl-D-glucosamine outer membrane porin	GO-TERMS, REACTIONS, PRODUCT-SYNONYMS, GENE-SYNONYMS, PRODUCT
ECTO143_RS15035	G6530			poly-beta-1,6-N-acetyl-D-glucosamine N-deacetylase PgaB	poly-beta-1,6-N-acetyl-D-glucosamine N-deacetylase and beta-1,6 glycoside hydrolase	GO-TERMS, REACTIONS, PRODUCT-SYNONYMS, GENE-SYNONYMS, PRODUCT
ECTO143_RS15040	G6529			poly-beta-1,6 N-acetyl-D-glucosamine synthase	poly-N-acetyl-D-glucosamine synthase subunit PgaC	CPLX-RXNS, GO-TERMS, COMPLEXES, REACTIONS, PRODUCT-SYNONYMS, GENE-SYNONYMS, PRODUCT
ECTO143_RS15045	G6528			poly-beta-1,6-N-acetyl-D-glucosamine biosynthesis protein PgaD	poly-N-acetyl-D-glucosamine synthase subunit PgaD	GO-TERMS, PRODUCT-SYNONYMS, GENE-SYNONYMS, PRODUCT
ECTO143_RS15055	EG11735			deferrochelatase/peroxidase EfeB	heme-containing peroxidase/deferrochelatase	GO-TERMS, REACTIONS, PRODUCT-SYNONYMS, GENE-SYNONYMS, PRODUCT
ECTO143_RS15070	EG10802			sodium/proline symporter PutP	proline:Na+ symporter	GO-TERMS, REACTIONS, PRODUCT-SYNONYMS, GENE-SYNONYMS, PRODUCT
ECTO143_RS15080	EG10801			trifunctional transcriptional regulator/proline dehydrogenase/L-glutamate gamma-semialdehyde dehydrogenase	fused DNA-binding transcriptional repressor / proline dehydrogenase / 1-pyrroline-5-carboxylate dehydrogenase PutA	GO-TERMS, REACTIONS, PRODUCT-SYNONYMS, GENE-SYNONYMS, PRODUCT
ECTO143_RS15085	EG12301			HTH-type transcriptional regulator RutR	DNA-binding transcriptional dual regulator RutR	GO-TERMS, PRODUCT-SYNONYMS, GENE-SYNONYMS, PRODUCT
ECTO143_RS15090	G6523			pyrimidine utilization protein A	pyrimidine monooxygenase RutA	GO-TERMS, REACTIONS, PRODUCT-SYNONYMS, GENE-SYNONYMS, PRODUCT
ECTO143_RS15095	G6522			peroxyureidoacrylate/ureidoacrylate amidohydrolase RutB	peroxyureidoacrylate/ureidoacrylate amidohydrolase	GO-TERMS, REACTIONS, PRODUCT-SYNONYMS, GENE-SYNONYMS, PRODUCT
ECTO143_RS15100	G6521			pyrimidine utilization protein C	putative aminoacrylate peracid reductase RutC	GO-TERMS, REACTIONS, PRODUCT-SYNONYMS, GENE-SYNONYMS, PRODUCT
ECTO143_RS15105	G6520			pyrimidine utilization protein D	putative aminoacrylate hydrolase RutD	GO-TERMS, REACTIONS, PRODUCT-SYNONYMS, GENE-SYNONYMS, PRODUCT
ECTO143_RS15110	G6519	ECTO143_RS15110	rutE	malonic semialdehyde reductase	putative malonic semialdehyde reductase	GO-TERMS, PRODUCT-SYNONYMS, GENE-SYNONYMS, PRODUCT, GENE-NAME
ECTO143_RS15115	G6518			pyrimidine utilization flavin reductase protein F	flavin reductase	GO-TERMS, PRODUCT-SYNONYMS, GENE-SYNONYMS, PRODUCT
ECTO143_RS15120	G6517			pyrimidine utilization transport protein G	pyrimidine:H+ symporter	GO-TERMS, REACTIONS, PRODUCT-SYNONYMS, GENE-SYNONYMS, PRODUCT
ECTO143_RS15130	EG11540					GO-TERMS, PRODUCT-SYNONYMS
ECTO143_RS15140	EG10033	ECTO143_RS15140	agp	bifunctional glucose-1-phosphatase/inositol phosphatase	glucose-1-phosphatase	GO-TERMS, REACTIONS, PRODUCT-SYNONYMS, PRODUCT, GENE-NAME
ECTO143_RS15145	EG12193					GO-TERMS, PRODUCT-SYNONYMS
ECTO143_RS15150	EG12194					GO-TERMS, PRODUCT-SYNONYMS, GENE-SYNONYMS
ECTO143_RS15155	EG12195			molecular chaperone TorD	trimethylamine-N-oxide reductase-specific chaperone	GO-TERMS, PRODUCT-SYNONYMS, PRODUCT
ECTO143_RS15160	EG11814			trimethylamine-N-oxide reductase TorA	trimethylamine N-oxide reductase 1	CPLX-RXNS, GO-TERMS, COMPLEXES, REACTIONS, PRODUCT-SYNONYMS, PRODUCT
ECTO143_RS15165	EG11815			pentaheme c-type cytochrome TorC	cytochrome c menaquinol dehydrogenase TorC	GO-TERMS, PRODUCT-SYNONYMS, PRODUCT
ECTO143_RS15170	EG12615			two-component system response regulator TorR	DNA-binding transcriptional dual regulator TorR	GO-TERMS, PRODUCT-SYNONYMS, PRODUCT
ECTO143_RS15175	G6515			TMAO reductase system periplasmic protein TorT	periplasmic trimethylamine-N-oxide binding protein	GO-TERMS, PRODUCT-SYNONYMS, GENE-SYNONYMS, PRODUCT
ECTO143_RS15180	G6514			TMAO reductase system sensor histidine kinase/response regulator TorS	sensory histidine kinase TorS	GO-TERMS, PRODUCT-SYNONYMS, GENE-SYNONYMS, PRODUCT
ECTO143_RS15205	G6511					GO-TERMS, PRODUCT-SYNONYMS
ECTO143_RS15215	EG10049	ECTO143_RS15215	appA	AppA family phytase/histidine-type acid phosphatase	periplasmic phosphoanhydride phosphatase/multiple inositol-polyphosphate phosphatase	GO-TERMS, REACTIONS, PRODUCT-SYNONYMS, PRODUCT, GENE-NAME
ECTO143_RS15225	EG11379	ECTO143_RS15225	appB	cytochrome d ubiquinol oxidase subunit II	cytochrome bd-II ubiquinol oxidase subunit II	CPLX-RXNS, GO-TERMS, COMPLEXES, PRODUCT-SYNONYMS, GENE-SYNONYMS, PRODUCT, GENE-NAME
ECTO143_RS15230	EG11380			cytochrome bd-II oxidase subunit 1	cytochrome bd-II ubiquinol oxidase subunit I	GO-TERMS, PRODUCT-SYNONYMS, GENE-SYNONYMS, PRODUCT
ECTO143_RS15240	EG10472			hydrogenase-1 operon protein HyaE	putative HyaA chaperone	GO-TERMS, PRODUCT-SYNONYMS, PRODUCT
ECTO143_RS15245	EG10471	ECTO143_RS15245	hyaD	hydrogenase 1 maturation protease	putative hydrogenase 1 maturation protease HyaD	GO-TERMS, PRODUCT-SYNONYMS, PRODUCT, GENE-NAME
ECTO143_RS15250	EG10470			Ni/Fe-hydrogenase b-type cytochrome subunit	hydrogenase 1 cytochrome b subunit	CPLX-RXNS, GO-TERMS, COMPLEXES, REACTIONS, PRODUCT-SYNONYMS, GENE-SYNONYMS, PRODUCT
ECTO143_RS15255	EG10469			Ni/Fe-hydrogenase large subunit	hydrogenase 1 large subunit	GO-TERMS, REACTIONS, PRODUCT-SYNONYMS, PRODUCT
ECTO143_RS15260	EG10468					GO-TERMS, PRODUCT-SYNONYMS
ECTO143_RS15270	EG11113			FtsH protease modulator YccA	modulator of FtsH protease	GO-TERMS, PRODUCT-SYNONYMS, PRODUCT
ECTO143_RS15275	EG12876			sulfurtransferase TusE	sulfur transfer protein TusE	GO-TERMS, REACTIONS, PRODUCT-SYNONYMS, GENE-SYNONYMS, PRODUCT
ECTO143_RS15280	G6502	ECTO143_RS15280	yccX			GO-TERMS, PRODUCT-SYNONYMS, GENE-NAME
ECTO143_RS15285	G6501			23S rRNA (cytosine(1962)-C(5))-methyltransferase RlmI	23S rRNA m5C1962 methyltransferase	GO-TERMS, REACTIONS, PRODUCT-SYNONYMS, GENE-SYNONYMS, PRODUCT
ECTO143_RS15290	G6500			heat shock protein HspQ	heat shock protein, hemimethylated DNA-binding protein	GO-TERMS, PRODUCT-SYNONYMS, GENE-SYNONYMS, PRODUCT
ECTO143_RS15305	G6497					GO-TERMS, PRODUCT-SYNONYMS, GENE-SYNONYMS
ECTO143_RS15310	EG10426					GO-TERMS, PRODUCT-SYNONYMS, GENE-SYNONYMS
ECTO143_RS15325	G6494			CRP-S regulon transcriptional coactivator Sxy	transcriptional coactivator for CRP	GO-TERMS, PRODUCT-SYNONYMS, GENE-SYNONYMS, PRODUCT
ECTO143_RS15330	EG10984					GO-TERMS, PRODUCT-SYNONYMS, GENE-SYNONYMS
ECTO143_RS15340	EG12855			macrodomain Ter protein MatP	macrodomain Ter protein	GO-TERMS, PRODUCT-SYNONYMS, GENE-SYNONYMS, PRODUCT
ECTO143_RS15350	EG10273			bifunctional 3-hydroxydecanoyl-ACP dehydratase/trans-2-decenoyl-ACP isomerase	beta-hydroxyacyl-acyl carrier protein dehydratase/isomerase	GO-TERMS, REACTIONS, PRODUCT-SYNONYMS, PRODUCT
ECTO143_RS15355	EG50004	ECTO143_RS15355	rmf			GO-TERMS, PRODUCT-SYNONYMS, GENE-SYNONYMS, GENE-NAME
ECTO143_RS15360	G6492			membrane integrity-associated transporter subunit PqiC	intermembrane transport lipoprotein PqiC	GO-TERMS, PRODUCT-SYNONYMS, GENE-SYNONYMS, PRODUCT
ECTO143_RS15365	G6491					GO-TERMS, PRODUCT-SYNONYMS, GENE-SYNONYMS
ECTO143_RS15370	G6490			membrane integrity-associated transporter subunit PqiA	intermembrane transport protein PqiA	GO-TERMS, PRODUCT-SYNONYMS, GENE-SYNONYMS, PRODUCT
ECTO143_RS15375	G6489	ECTO143_RS15375	uup	ABC transporter ATP-binding protein	ATP-binding protein Uup	GO-TERMS, PRODUCT-SYNONYMS, GENE-SYNONYMS, PRODUCT, GENE-NAME
ECTO143_RS15380	G6488	rlmKL	rlmL	bifunctional 23S rRNA (guanine(2069)-N(7))-methyltransferase RlmK/23S rRNA (guanine(2445)-N(2))-methyltransferase RlmL	fused 23S rRNA m2G2445 methyltransferase and 23S rRNA m7G2069 methyltransferase	GO-TERMS, REACTIONS, PRODUCT-SYNONYMS, GENE-SYNONYMS, PRODUCT, GENE-NAME
ECTO143_RS15385	G6487			6-N-hydroxylaminopurine resistance protein YcbX	6-N-hydroxylaminopurine resistance protein	GO-TERMS, PRODUCT-SYNONYMS, PRODUCT
ECTO143_RS15390	G6486					GO-TERMS, PRODUCT-SYNONYMS, GENE-SYNONYMS
ECTO143_RS15395	EG10807			quinone-dependent dihydroorotate dehydrogenase	dihydroorotate dehydrogenase, type 2	GO-TERMS, REACTIONS, PRODUCT-SYNONYMS, PRODUCT
ECTO143_RS15405	G6479					GO-TERMS, REACTIONS, PRODUCT-SYNONYMS, GENE-SYNONYMS
ECTO143_RS15410	G6478	ECTO143_RS15410	ssuA	sulfonate ABC transporter substrate-binding protein	aliphatic sulfonate ABC transporter periplasmic binding protein	CPLX-RXNS, GO-TERMS, COMPLEXES, REACTIONS, PRODUCT-SYNONYMS, GENE-SYNONYMS, PRODUCT, GENE-NAME
ECTO143_RS15415	G6477					GO-TERMS, REACTIONS, PRODUCT-SYNONYMS, GENE-SYNONYMS, PRODUCT
ECTO143_RS15420	G6476			aliphatic sulfonate ABC transporter permease SsuC	aliphatic sulfonate ABC transporter membrane subunit	GO-TERMS, COMPLEXES, PRODUCT-SYNONYMS, GENE-SYNONYMS, PRODUCT
ECTO143_RS15425	EG12358			aliphatic sulfonates ABC transporter ATP-binding protein	aliphatic sulfonate ABC transporter ATP binding subunit	GO-TERMS, PRODUCT-SYNONYMS, GENE-SYNONYMS, PRODUCT
ECTO143_RS15430	EG10696					GO-TERMS, REACTIONS, PRODUCT-SYNONYMS
ECTO143_RS15435	EG10742					GO-TERMS, PRODUCT-SYNONYMS, PRODUCT
ECTO143_RS15440	EG10094					GO-TERMS, REACTIONS, PRODUCT-SYNONYMS, GENE-SYNONYMS, PRODUCT
ECTO143_RS15445	EG10671			porin OmpF	outer membrane porin F	GO-TERMS, REACTIONS, PRODUCT-SYNONYMS, GENE-SYNONYMS, PRODUCT
ECTO143_RS15450	EG10096	ECTO143_RS15450	aspC	aspartate/tyrosine/aromatic aminotransferase	aspartate aminotransferase	GO-TERMS, REACTIONS, PRODUCT-SYNONYMS, PRODUCT, GENE-NAME
ECTO143_RS15455	G6475					GO-TERMS, REACTIONS, PRODUCT-SYNONYMS, GENE-SYNONYMS
ECTO143_RS15460	G6474	ECTO143_RS15460	mepK	DUF882 domain-containing protein	peptidoglycan LD-endopeptidase	GO-TERMS, REACTIONS, PRODUCT-SYNONYMS, GENE-SYNONYMS, PRODUCT, GENE-NAME
ECTO143_RS15480	EG10618			chromosome partition protein MukB	chromosome partitioning protein MukB	GO-TERMS, COMPLEXES, PRODUCT-SYNONYMS, PRODUCT
ECTO143_RS15485	EG11252			chromosome partition protein MukE	chromosome partitioning protein MukE	GO-TERMS, COMPLEXES, PRODUCT-SYNONYMS, GENE-SYNONYMS, PRODUCT
ECTO143_RS15490	EG12165			chromosome partition protein MukF	chromosome partitioning protein MukF	GO-TERMS, PRODUCT-SYNONYMS, GENE-SYNONYMS, PRODUCT
ECTO143_RS15495	EG12167			tRNA uridine 5-oxyacetic acid(34) methyltransferase CmoM	tRNA cmo5U34 methyltransferase	GO-TERMS, PRODUCT-SYNONYMS, GENE-SYNONYMS, PRODUCT
ECTO143_RS15500	EG12166			envelope biogenesis factor ElyC	envelope biogenesis factor	GO-TERMS, PRODUCT-SYNONYMS, GENE-SYNONYMS, PRODUCT
ECTO143_RS15510	EG10519					GO-TERMS, REACTIONS, PRODUCT-SYNONYMS, PRODUCT
ECTO143_RS15525	EG11409					GO-TERMS, REACTIONS, PRODUCT-SYNONYMS, GENE-SYNONYMS, PRODUCT
ECTO143_RS15530	EG10613	ECTO143_RS15530	msbA	lipid A export ATP-binding/permease MsbA	ATP-binding lipopolysaccharide transport protein	GO-TERMS, REACTIONS, PRODUCT-SYNONYMS, PRODUCT, GENE-NAME
ECTO143_RS15540	EG10441					GO-TERMS, PRODUCT-SYNONYMS, GENE-SYNONYMS, PRODUCT
ECTO143_RS15550	EG11265	ECTO143_RS15550	cmk	(d)CMP kinase	cytidylate kinase	GO-TERMS, REACTIONS, PRODUCT-SYNONYMS, GENE-SYNONYMS, PRODUCT, GENE-NAME
ECTO143_RS15830	EG10737	ECTO143_RS15830	pinE	recombinase family protein	e14 prophage; site-specific DNA recombinase	GO-TERMS, REACTIONS, PRODUCT-SYNONYMS, GENE-SYNONYMS, PRODUCT, GENE-NAME
ECTO143_RS15835	EG10073					GO-TERMS, PRODUCT-SYNONYMS, PRODUCT
ECTO143_RS15840	EG10946			3-phosphoserine/phosphohydroxythreonine transaminase	phosphoserine/phosphohydroxythreonine aminotransferase	GO-TERMS, REACTIONS, PRODUCT-SYNONYMS, GENE-SYNONYMS, PRODUCT
ECTO143_RS15850	G6468	ECTO143_RS15850	ycaO	30S ribosomal protein S12 methylthiotransferase accessory protein YcaO	ribosomal protein S12 methylthiotransferase accessory factor YcaO	GO-TERMS, REACTIONS, PRODUCT-SYNONYMS, PRODUCT, GENE-NAME
ECTO143_RS15855	EG11258			formate transporter FocA	formate channel FocA	GO-TERMS, REACTIONS, PRODUCT-SYNONYMS, GENE-SYNONYMS, PRODUCT
ECTO143_RS15860	EG10701			formate C-acetyltransferase	pyruvate formate-lyase	GO-TERMS, REACTIONS, PRODUCT-SYNONYMS, GENE-SYNONYMS, PRODUCT
ECTO143_RS15865	EG10028			pyruvate formate lyase 1-activating protein	pyruvate formate-lyase activating enzyme	GO-TERMS, REACTIONS, PRODUCT-SYNONYMS, GENE-SYNONYMS, PRODUCT
ECTO143_RS15880	EG10234	ECTO143_RS15880	dmsC	dimethyl sulfoxide reductase anchor subunit	dimethyl sulfoxide reductase subunit C	CPLX-RXNS, GO-TERMS, COMPLEXES, PRODUCT-SYNONYMS, PRODUCT, GENE-NAME
ECTO143_RS15885	EG10233			dimethylsulfoxide reductase subunit B	dimethyl sulfoxide reductase subunit B	GO-TERMS, COMPLEXES, PRODUCT-SYNONYMS, PRODUCT
ECTO143_RS15890	EG10232			dimethylsulfoxide reductase subunit A	dimethyl sulfoxide reductase subunit A	GO-TERMS, PRODUCT-SYNONYMS, PRODUCT
ECTO143_RS16165	EG10947					GO-TERMS, REACTIONS, PRODUCT-SYNONYMS, PRODUCT
ECTO143_RS16170	EG12690	ECTO143_RS16170	rarA	replication-associated recombination protein A	recombination factor	GO-TERMS, PRODUCT-SYNONYMS, GENE-SYNONYMS, PRODUCT, GENE-NAME
ECTO143_RS16175	G6465			outer membrane lipoprotein chaperone LolA	outer membrane lipoprotein carrier protein	GO-TERMS, PRODUCT-SYNONYMS, GENE-SYNONYMS, PRODUCT
ECTO143_RS16180	G6464			DNA translocase FtsK	cell division DNA translocase FtsK	GO-TERMS, PRODUCT-SYNONYMS, GENE-SYNONYMS, PRODUCT
ECTO143_RS16185	EG10547			leucine-responsive transcriptional regulator Lrp	DNA-binding transcriptional dual regulator Lrp	GO-TERMS, PRODUCT-SYNONYMS, GENE-SYNONYMS, PRODUCT
ECTO143_RS16190	EG11032			thioredoxin-disulfide reductase	thioredoxin reductase	GO-TERMS, REACTIONS, PRODUCT-SYNONYMS, GENE-SYNONYMS, PRODUCT
ECTO143_RS16195	EG11405			cysteine/glutathione ABC transporter permease/ATP-binding protein CydD	glutathione/L-cysteine ABC exporter subunit CydD	CPLX-RXNS, GO-TERMS, COMPLEXES, PRODUCT-SYNONYMS, GENE-SYNONYMS, PRODUCT
ECTO143_RS16200	EG10012			cysteine/glutathione ABC transporter ATP-binding protein/permease CydC	glutathione/L-cysteine ABC exporter subunit CydC	GO-TERMS, PRODUCT-SYNONYMS, GENE-SYNONYMS, PRODUCT
ECTO143_RS16205	EG11112	ECTO143_RS16205	aat			GO-TERMS, REACTIONS, PRODUCT-SYNONYMS, GENE-SYNONYMS, PRODUCT, GENE-NAME
ECTO143_RS16210	EG10504					GO-TERMS, PRODUCT-SYNONYMS, GENE-SYNONYMS
ECTO143_RS16220	EG10156					GO-TERMS, PRODUCT-SYNONYMS, GENE-SYNONYMS
ECTO143_RS16225	G6463			ATP-dependent Clp protease adapter ClpS	specificity factor for ClpA-ClpP chaperone-protease complex	GO-TERMS, PRODUCT-SYNONYMS, GENE-SYNONYMS, PRODUCT
ECTO143_RS16230	EG11111			cold shock-like protein CspD	DNA replication inhibitor	GO-TERMS, PRODUCT-SYNONYMS, GENE-SYNONYMS, PRODUCT
ECTO143_RS16235	G6462			macrolide ABC transporter ATP-binding protein/permease MacB	ABC-type tripartite efflux pump ATP binding/membrane subunit	CPLX-RXNS, GO-TERMS, COMPLEXES, REACTIONS, PRODUCT-SYNONYMS, GENE-SYNONYMS, PRODUCT
ECTO143_RS16240	G6461	ECTO143_RS16240	macA	MacA family efflux pump subunit	ABC-type tripartite efflux pump membrane fusion protein	GO-TERMS, PRODUCT-SYNONYMS, GENE-SYNONYMS, PRODUCT, GENE-NAME
ECTO143_RS16255	EG13270			aquaporin Z	water channel AqpZ	GO-TERMS, REACTIONS, PRODUCT-SYNONYMS, GENE-SYNONYMS, PRODUCT
ECTO143_RS16260	G6458			L-lysine exporter LysO	L-lysine exporter	GO-TERMS, REACTIONS, PRODUCT-SYNONYMS, GENE-SYNONYMS, PRODUCT
ECTO143_RS16265	G6457	priS	hcp	hydroxylamine reductase	protein S-nitrosylase	GO-TERMS, PRODUCT-SYNONYMS, GENE-SYNONYMS, PRODUCT, GENE-NAME
ECTO143_RS16270	G6456	ECTO143_RS16270	hcr			GO-TERMS, PRODUCT-SYNONYMS, GENE-SYNONYMS, PRODUCT, GENE-NAME
ECTO143_RS16275	EG10754			ubiquinone-dependent pyruvate dehydrogenase	pyruvate oxidase	GO-TERMS, REACTIONS, PRODUCT-SYNONYMS, PRODUCT
ECTO143_RS16280	G6455					GO-TERMS, REACTIONS, PRODUCT-SYNONYMS, GENE-SYNONYMS
ECTO143_RS16295	G6452	ECTO143_RS16295	amiD	N-acetylmuramoyl-L-alanine amidase	N-acetylmuramoyl-L-alanine amidase D	GO-TERMS, REACTIONS, PRODUCT-SYNONYMS, GENE-SYNONYMS, PRODUCT, GENE-NAME
ECTO143_RS16310	EG11624			arginine ABC transporter ATP-binding protein ArtP	L-arginine ABC transporter ATP binding subunit	CPLX-RXNS, GO-TERMS, COMPLEXES, PRODUCT
ECTO143_RS16320	EG11626			arginine ABC transporter permease ArtQ	L-arginine ABC transporter membrane subunit ArtQ	GO-TERMS, PRODUCT
ECTO143_RS16325	EG11627			arginine ABC transporter permease ArtM	L-arginine ABC transporter membrane subunit ArtM	GO-TERMS, PRODUCT
ECTO143_RS16330	EG11628	ECTO143_RS16330	artJ	arginine ABC transporter substrate-binding protein	L-arginine ABC transporter periplasmic binding protein	GO-TERMS, PRODUCT, GENE-NAME
ECTO143_RS16335	G6449			23S rRNA (uracil(747)-C(5))-methyltransferase RlmC	23S rRNA m5U747 methyltransferase	GO-TERMS, REACTIONS, PRODUCT-SYNONYMS, GENE-SYNONYMS, PRODUCT
ECTO143_RS16345	EG11632			putrescine ABC transporter permease PotI	putrescine ABC transporter membrane subunit PotI	CPLX-RXNS, GO-TERMS, COMPLEXES, PRODUCT
ECTO143_RS16350	EG11631			putrescine ABC transporter permease PotH	putrescine ABC transporter membrane subunit PotH	GO-TERMS, PRODUCT
ECTO143_RS16355	EG11630			putrescine ABC transporter ATP-binding subunit PotG	putrescine ABC transporter ATP binding subunit	GO-TERMS, PRODUCT
ECTO143_RS16360	EG11629			spermidine/putrescine ABC transporter substrate-binding protein PotF	putrescine ABC transporter periplasmic binding protein	GO-TERMS, REACTIONS, PRODUCT
ECTO143_RS16370	EG10852			30S ribosomal protein S6--L-glutamate ligase	ribosomal protein S6 modification protein	GO-TERMS, REACTIONS, PRODUCT-SYNONYMS, GENE-SYNONYMS, PRODUCT
ECTO143_RS16375	EG11261			nitroreductase NfsA	NADPH-dependent nitroreductase NfsA	GO-TERMS, REACTIONS, PRODUCT-SYNONYMS, GENE-SYNONYMS, PRODUCT
ECTO143_RS16385	EG10417	ECTO143_RS16385	grxA	GrxA family glutaredoxin	reduced glutaredoxin 1	REACTIONS, PRODUCT-SYNONYMS, GENE-SYNONYMS, PRODUCT, GENE-NAME
ECTO143_RS16400	G6444	ECTO143_RS16400	rcdA	TetR/AcrR family transcriptional regulator	DNA-binding transcriptional regulator RcdA	GO-TERMS, PRODUCT-SYNONYMS, GENE-SYNONYMS, PRODUCT, GENE-NAME
ECTO143_RS16410	G6442					GO-TERMS, REACTIONS, PRODUCT-SYNONYMS
ECTO143_RS16420	G6440			multidrug efflux MFS transporter MdfA	multidrug efflux pump MdfA / Na+:H+ antiporter / K+:H+ antiporter	GO-TERMS, REACTIONS, PRODUCT-SYNONYMS, GENE-SYNONYMS, PRODUCT
ECTO143_RS16425	G6439			undecaprenyl-diphosphate phosphatase	undecaprenyl pyrophosphate phosphatase	GO-TERMS, REACTIONS, PRODUCT-SYNONYMS, PRODUCT
ECTO143_RS16430	EG10223					GO-TERMS, PRODUCT-SYNONYMS, GENE-SYNONYMS
ECTO143_RS16435	EG10203			serine-type D-Ala-D-Ala carboxypeptidase	D-alanyl-D-alanine carboxypeptidase DacC	GO-TERMS, REACTIONS, PRODUCT-SYNONYMS, PRODUCT
ECTO143_RS16440	G6438	ECTO143_RS16440	gstB	glutathione S-transferase family protein	glutathione S-transferase GstB	GO-TERMS, REACTIONS, PRODUCT-SYNONYMS, GENE-SYNONYMS, PRODUCT, GENE-NAME
ECTO143_RS16445	G6437	ECTO143_RS16445	yliI	PQQ-dependent sugar dehydrogenase	aldose sugar dehydrogenase YliI	GO-TERMS, REACTIONS, PRODUCT-SYNONYMS, PRODUCT, GENE-NAME
ECTO143_RS16450	G6436			biofilm formation regulator BssR	regulator of biofilm formation	GO-TERMS, PRODUCT-SYNONYMS, GENE-SYNONYMS, PRODUCT
ECTO143_RS16455	G6435			30S ribosomal protein S12 methylthiotransferase RimO	ribosomal protein S12 methylthiotransferase RimO	GO-TERMS, REACTIONS, PRODUCT-SYNONYMS, GENE-SYNONYMS, PRODUCT
ECTO143_RS16470	G6432			glutathione ABC transporter permease GsiD	glutathione ABC transporter membrane subunit GsiD	CPLX-RXNS, GO-TERMS, COMPLEXES, PRODUCT-SYNONYMS, GENE-SYNONYMS, PRODUCT
ECTO143_RS16475	G6431			glutathione ABC transporter permease GsiC	glutathione ABC transporter membrane subunit GsiC	GO-TERMS, PRODUCT-SYNONYMS, GENE-SYNONYMS, PRODUCT
ECTO143_RS16480	G6430			glutathione ABC transporter substrate-binding protein GsiB	glutathione ABC transporter periplasmic binding protein	GO-TERMS, PRODUCT-SYNONYMS, GENE-SYNONYMS, PRODUCT
ECTO143_RS16485	G6429			glutathione ABC transporter ATP-binding protein GsiA	glutathione ABC transporter ATP binding subunit GsiA	GO-TERMS, PRODUCT-SYNONYMS, GENE-SYNONYMS, PRODUCT
ECTO143_RS16490	EG12407			beta-aspartyl-peptidase	isoaspartyl dipeptidase proenzyme	GO-TERMS, REACTIONS, PRODUCT-SYNONYMS, GENE-SYNONYMS, PRODUCT
ECTO143_RS16495	EG10153			molybdopterin molybdotransferase MoeA	molybdopterin molybdotransferase	GO-TERMS, REACTIONS, PRODUCT-SYNONYMS, GENE-SYNONYMS, PRODUCT
ECTO143_RS16500	EG10154			molybdopterin-synthase adenylyltransferase MoeB	molybdopterin-synthase adenylyltransferase	GO-TERMS, REACTIONS, PRODUCT-SYNONYMS, GENE-SYNONYMS, PRODUCT
ECTO143_RS16505	G6428	fsa	fsaA	fructose-6-phosphate aldolase	fructose-6-phosphate aldolase 1	GO-TERMS, PRODUCT-SYNONYMS, GENE-SYNONYMS, PRODUCT, GENE-NAME
ECTO143_RS16520	G6425			sugar-phosphatase YbiV	sugar phosphatase YbiV	GO-TERMS, REACTIONS, PRODUCT-SYNONYMS, GENE-SYNONYMS, PRODUCT
ECTO143_RS16530	G6422			L,D-transpeptidase	L,D-transpeptidase LdtB	GO-TERMS, REACTIONS, PRODUCT-SYNONYMS, GENE-SYNONYMS, PRODUCT
ECTO143_RS16540	G6420	ECTO143_RS16540	mntR	transcriptional regulator MntR	DNA-binding transcriptional dual regulator MntR	GO-TERMS, PRODUCT-SYNONYMS, GENE-SYNONYMS, PRODUCT, GENE-NAME
ECTO143_RS16545	G0-10715			manganase accumulation protein MntS	small protein MntS	GO-TERMS, PRODUCT-SYNONYMS, GENE-SYNONYMS, PRODUCT
ECTO143_RS16565	EG12134			threonine/homoserine exporter RhtA	L-threonine/L-homoserine exporter	GO-TERMS, REACTIONS, PRODUCT-SYNONYMS, GENE-SYNONYMS, PRODUCT
ECTO143_RS16570	EG11415	ECTO143_RS16570	dps	DNA starvation/stationary phase protection protein	DNA protection during starvation protein	GO-TERMS, PRODUCT-SYNONYMS, GENE-SYNONYMS, PRODUCT, GENE-NAME
ECTO143_RS16575	EG10386			glutamine ABC transporter substrate-binding protein GlnH	L-glutamine ABC transporter periplasmic binding protein	CPLX-RXNS, GO-TERMS, COMPLEXES, PRODUCT-SYNONYMS, PRODUCT
ECTO143_RS16580	EG10388	ECTO143_RS16580	glnP	glutamine ABC transporter permease	L-glutamine ABC transporter membrane subunit	GO-TERMS, PRODUCT, GENE-NAME
ECTO143_RS16585	EG10389			glutamine ABC transporter ATP-binding protein GlnQ	L-glutamine ABC transporter ATP binding subunit	GO-TERMS, PRODUCT
ECTO143_RS16590	G6417			mechanosensitive channel protein	moderate conductance mechanosensitive channel YbiO	GO-TERMS, PRODUCT-SYNONYMS, PRODUCT
ECTO143_RS16595	G6416			23S rRNA (adenine(1618)-N(6))-methyltransferase RlmF	23S rRNA m6A1618 methyltransferase	GO-TERMS, REACTIONS, PRODUCT-SYNONYMS, GENE-SYNONYMS, PRODUCT
ECTO143_RS16600	G6415	ECTO143_RS16600	mcbA	DUF1471 domain-containing protein	DUF1471 domain-containing protein McbA	GO-TERMS, PRODUCT-SYNONYMS, GENE-SYNONYMS, PRODUCT, GENE-NAME
ECTO143_RS16605	G6414	ECTO143_RS16605	fiu	catecholate siderophore receptor Fiu	iron catecholate outer membrane transporter Fiu	GO-TERMS, PRODUCT-SYNONYMS, GENE-SYNONYMS, PRODUCT, GENE-NAME
ECTO143_RS16625	EG11581	ECTO143_RS16625	hcxB	malate/lactate/ureidoglycolate dehydrogenase	hydroxycarboxylate dehydrogenase B	GO-TERMS, REACTIONS, PRODUCT-SYNONYMS, GENE-SYNONYMS, PRODUCT, GENE-NAME
ECTO143_RS16635	EG11357					GO-TERMS, REACTIONS, PRODUCT-SYNONYMS, GENE-SYNONYMS
ECTO143_RS16645	EG11235					GO-TERMS, REACTIONS, PRODUCT-SYNONYMS
ECTO143_RS16650	EG12406			DNA-binding transcriptional regulator CecR	DNA-binding transcriptional dual regulator CecR	GO-TERMS, PRODUCT-SYNONYMS, GENE-SYNONYMS, PRODUCT
ECTO143_RS16660	G6411	ECTO143_RS16660	ybhF	ABC transporter ATP-binding protein	putative ABC exporter ATP binding subunit	CPLX-RXNS, GO-TERMS, COMPLEXES, PRODUCT-SYNONYMS, PRODUCT, GENE-NAME
ECTO143_RS16665	G6410	ECTO143_RS16665	ybhS	ABC transporter permease	putative ABC exporter membrane subunit YbhS	GO-TERMS, PRODUCT-SYNONYMS, PRODUCT, GENE-NAME
ECTO143_RS16670	G6409	ECTO143_RS16670	ybhR	ABC transporter permease	putative ABC exporter membrane subunit YbhR	GO-TERMS, PRODUCT-SYNONYMS, PRODUCT, GENE-NAME
ECTO143_RS16685	G6406			cardiolipin synthase ClsB	cardiolipin synthase B	GO-TERMS, REACTIONS, PRODUCT-SYNONYMS, GENE-SYNONYMS, PRODUCT
ECTO143_RS16705	EG11598			molybdopterin synthase catalytic subunit MoaE	molybdopterin synthase catalytic subunit	GO-TERMS, COMPLEXES, REACTIONS, PRODUCT-SYNONYMS, GENE-SYNONYMS, PRODUCT
ECTO143_RS16710	EG11597					GO-TERMS, PRODUCT-SYNONYMS, GENE-SYNONYMS
ECTO143_RS16715	EG11666			cyclic pyranopterin monophosphate synthase MoaC	cyclic pyranopterin monophosphate synthase	GO-TERMS, REACTIONS, PRODUCT-SYNONYMS, GENE-SYNONYMS, PRODUCT
ECTO143_RS16725	EG11595			GTP 3',8-cyclase MoaA	GTP 3',8'-cyclase	GO-TERMS, REACTIONS, PRODUCT-SYNONYMS, GENE-SYNONYMS, PRODUCT
ECTO143_RS16735	EG11062			excinuclease ABC subunit B	excision nuclease subunit B	GO-TERMS, REACTIONS, PRODUCT-SYNONYMS, GENE-SYNONYMS, PRODUCT
ECTO143_RS16740	EG10120			ATP-dependent dethiobiotin synthetase BioD	dethiobiotin synthetase	GO-TERMS, REACTIONS, PRODUCT-SYNONYMS, PRODUCT
ECTO143_RS16745	EG10119			malonyl-ACP O-methyltransferase BioC	malonyl-acyl carrier protein methyltransferase	GO-TERMS, REACTIONS, PRODUCT-SYNONYMS, PRODUCT
ECTO143_RS16750	EG10121					GO-TERMS, PRODUCT-SYNONYMS
ECTO143_RS16755	EG10118	ECTO143_RS16755	bioB			GO-TERMS, REACTIONS, PRODUCT-SYNONYMS, GENE-NAME
ECTO143_RS16760	EG10117			adenosylmethionine--8-amino-7-oxononanoate transaminase	adenosylmethionine-8-amino-7-oxononanoate aminotransferase	GO-TERMS, REACTIONS, PRODUCT-SYNONYMS, PRODUCT
ECTO143_RS16795	G6397	ECTO143_RS16795	pgl			GO-TERMS, PRODUCT-SYNONYMS, GENE-SYNONYMS, PRODUCT, GENE-NAME
ECTO143_RS16800	EG11239	ECTO143_RS16800	ybhA	pyridoxal phosphatase	pyridoxal phosphate/fructose-1,6-bisphosphate phosphatase	GO-TERMS, REACTIONS, PRODUCT-SYNONYMS, PRODUCT, GENE-NAME
ECTO143_RS16805	EG10152			molybdenum ABC transporter ATP-binding protein ModC	molybdate ABC transporter ATP binding subunit	CPLX-RXNS, GO-TERMS, COMPLEXES, REACTIONS, PRODUCT-SYNONYMS, GENE-SYNONYMS, PRODUCT
ECTO143_RS16810	EG10002			molybdate ABC transporter permease subunit	molybdate ABC transporter membrane subunit	GO-TERMS, COMPLEXES, PRODUCT-SYNONYMS, GENE-SYNONYMS, PRODUCT
ECTO143_RS16815	EG12427			molybdate ABC transporter substrate-binding protein	molybdate ABC transporter periplasmic binding protein	GO-TERMS, PRODUCT
ECTO143_RS16820	G6396	ECTO143_RS16820	acrZ	multidrug efflux pump-associated protein, AcrZ family	multidrug efflux pump accessory protein AcrZ	GO-TERMS, PRODUCT-SYNONYMS, GENE-SYNONYMS, PRODUCT, GENE-NAME
ECTO143_RS16825	G6395			molybdenum-dependent transcriptional regulator	DNA-binding transcriptional dual regulator ModE	GO-TERMS, PRODUCT-SYNONYMS, GENE-SYNONYMS, PRODUCT
ECTO143_RS16835	EG10362			UDP-glucose 4-epimerase GalE	UDP-glucose 4-epimerase	GO-TERMS, REACTIONS, PRODUCT-SYNONYMS, GENE-SYNONYMS, PRODUCT
ECTO143_RS16840	EG10366					GO-TERMS, PRODUCT-SYNONYMS, GENE-SYNONYMS
ECTO143_RS16845	EG10363					GO-TERMS, PRODUCT-SYNONYMS, GENE-SYNONYMS, PRODUCT
ECTO143_RS16850	EG11698					GO-TERMS, REACTIONS, PRODUCT-SYNONYMS
ECTO143_RS16855	EG11699			2,3-diphosphoglycerate-dependent phosphoglycerate mutase	2,3-bisphosphoglycerate-dependent phosphoglycerate mutase	GO-TERMS, REACTIONS, PRODUCT-SYNONYMS, GENE-SYNONYMS, PRODUCT
ECTO143_RS16860	EG10079			3-deoxy-7-phosphoheptulonate synthase AroG	3-deoxy-7-phosphoheptulonate synthase, Phe-sensitive	GO-TERMS, REACTIONS, PRODUCT-SYNONYMS, PRODUCT
ECTO143_RS16870	G6393			CDF family zinc transporter ZitB	Zn2+/Cd2+/Ni2+/Cu2+ exporter	GO-TERMS, REACTIONS, PRODUCT-SYNONYMS, GENE-SYNONYMS, PRODUCT
ECTO143_RS16875	EG11700	ECTO143_RS16875	pnuC	nicotinamide riboside transporter PnuC	nicotinamide riboside transporter	GO-TERMS, REACTIONS, PRODUCT-SYNONYMS, PRODUCT, GENE-NAME
ECTO143_RS16880	EG10630			quinolinate synthase NadA	quinolinate synthase	GO-TERMS, REACTIONS, PRODUCT-SYNONYMS, GENE-SYNONYMS, PRODUCT
ECTO143_RS16920	EG12854			cell division protein CpoB	cell division coordinator CpoB	GO-TERMS, PRODUCT-SYNONYMS, GENE-SYNONYMS, PRODUCT
ECTO143_RS16925	EG10684			peptidoglycan-associated lipoprotein Pal	peptidoglycan-associated outer membrane lipoprotein Pal	GO-TERMS, COMPLEXES, PRODUCT-SYNONYMS, GENE-SYNONYMS, PRODUCT
ECTO143_RS16930	EG11008			Tol-Pal system protein TolB	Tol-Pal system periplasmic protein TolB	GO-TERMS, PRODUCT-SYNONYMS, GENE-SYNONYMS, PRODUCT
ECTO143_RS16935	EG11007			cell envelope integrity protein TolA	Tol-Pal system protein TolA	GO-TERMS, PRODUCT-SYNONYMS, GENE-SYNONYMS, PRODUCT
ECTO143_RS16940	EG11011			colicin uptake protein TolR	Tol-Pal system protein TolR	GO-TERMS, PRODUCT
ECTO143_RS16945	EG11010					GO-TERMS, PRODUCT-SYNONYMS, GENE-SYNONYMS
ECTO143_RS16950	EG11110			tol-pal system-associated acyl-CoA thioesterase	esterase/thioesterase	GO-TERMS, PRODUCT-SYNONYMS, PRODUCT
ECTO143_RS16960	G0-10441			cytochrome bd-I oxidase subunit CydX	cytochrome bd-I ubiquinol oxidase accessory subunit CydX	GO-TERMS, COMPLEXES, PRODUCT-SYNONYMS, GENE-SYNONYMS, PRODUCT
ECTO143_RS16965	EG10174	ECTO143_RS16965	cydB	cytochrome d ubiquinol oxidase subunit II	cytochrome bd-I ubiquinol oxidase subunit II	GO-TERMS, PRODUCT-SYNONYMS, GENE-SYNONYMS, PRODUCT, GENE-NAME
ECTO143_RS16970	EG10173			cytochrome ubiquinol oxidase subunit I	cytochrome bd-I ubiquinol oxidase subunit I	GO-TERMS, REACTIONS, PRODUCT-SYNONYMS, GENE-SYNONYMS, PRODUCT
ECTO143_RS16985	EG13236			mannosylglycerate hydrolase	alpha-mannosidase	GO-TERMS, REACTIONS, PRODUCT-SYNONYMS, GENE-SYNONYMS, PRODUCT
ECTO143_RS16990	EG13235			PTS 2-O-a-mannosyl-D-glycerate transporter subunit IIABC	MngA	GO-TERMS, REACTIONS, PRODUCT-SYNONYMS, GENE-SYNONYMS, PRODUCT
ECTO143_RS16995	EG11109	ECTO143_RS16995	mngR	GntR family transcriptional regulator	DNA-binding transcriptional repressor MngR	GO-TERMS, PRODUCT-SYNONYMS, GENE-SYNONYMS, PRODUCT, GENE-NAME
ECTO143_RS17000	EG10982			succinate--CoA ligase subunit alpha	succinyl-CoA synthetase subunit alpha	CPLX-RXNS, GO-TERMS, COMPLEXES, PRODUCT-SYNONYMS, PRODUCT
ECTO143_RS17005	EG10981			ADP-forming succinate--CoA ligase subunit beta	succinyl-CoA synthetase subunit beta	GO-TERMS, REACTIONS, PRODUCT-SYNONYMS, PRODUCT
ECTO143_RS17010	EG10980	odhB	sucB	2-oxoglutarate dehydrogenase complex dihydrolipoyllysine-residue succinyltransferase	dihydrolipoyltranssuccinylase	GO-TERMS, REACTIONS, PRODUCT-SYNONYMS, PRODUCT, GENE-NAME
ECTO143_RS17015	EG10979			2-oxoglutarate dehydrogenase E1 component	subunit of E1(0) component of 2-oxoglutarate dehydrogenase	CPLX-RXNS, GO-TERMS, COMPLEXES, REACTIONS, PRODUCT-SYNONYMS, GENE-SYNONYMS, PRODUCT
ECTO143_RS17020	EG10932	ECTO143_RS17020	sdhB	succinate dehydrogenase iron-sulfur subunit	succinate:quinone oxidoreductase, iron-sulfur cluster binding protein	CPLX-RXNS, GO-TERMS, COMPLEXES, PRODUCT-SYNONYMS, GENE-SYNONYMS, PRODUCT, GENE-NAME
ECTO143_RS17025	EG10931			succinate dehydrogenase flavoprotein subunit	succinate:quinone oxidoreductase, FAD binding protein	GO-TERMS, PRODUCT-SYNONYMS, GENE-SYNONYMS, PRODUCT
ECTO143_RS17030	EG10934			succinate dehydrogenase membrane anchor subunit	succinate:quinone oxidoreductase, membrane protein SdhD	GO-TERMS, PRODUCT-SYNONYMS, PRODUCT
ECTO143_RS17035	EG10933			succinate dehydrogenase cytochrome b556 subunit	succinate:quinone oxidoreductase, membrane protein SdhC	GO-TERMS, PRODUCT-SYNONYMS, GENE-SYNONYMS, PRODUCT
ECTO143_RS17045	EG10402			citrate (Si)-synthase	citrate synthase	GO-TERMS, REACTIONS, PRODUCT-SYNONYMS, GENE-SYNONYMS, PRODUCT
ECTO143_RS17100	G6383	ECTO143_RS17100	nei			GO-TERMS, REACTIONS, PRODUCT-SYNONYMS, GENE-NAME
ECTO143_RS17105	G6382			5-oxoprolinase subunit PxpA	5-oxoprolinase component A	PRODUCT-SYNONYMS, GENE-SYNONYMS, PRODUCT
ECTO143_RS17110	G6381			5-oxoprolinase subunit PxpC	5-oxoprolinase component C	GO-TERMS, PRODUCT-SYNONYMS, GENE-SYNONYMS, PRODUCT
ECTO143_RS17115	G6380			5-oxoprolinase subunit PxpB	5-oxoprolinase component B	PRODUCT-SYNONYMS, GENE-SYNONYMS, PRODUCT
ECTO143_RS17125	G6378			dipeptide permease DtpD	dipeptide:H+ symporter DtpD	GO-TERMS, REACTIONS, PRODUCT-SYNONYMS, GENE-SYNONYMS, PRODUCT
ECTO143_RS17130	EG10736	phrB	phr	deoxyribodipyrimidine photo-lyase	deoxyribodipyrimidine photolyase	GO-TERMS, REACTIONS, PRODUCT-SYNONYMS, GENE-SYNONYMS, PRODUCT, GENE-NAME
ECTO143_RS17145	G0-10439			K(+)-transporting ATPase subunit F	K+ transporting P-type ATPase subunit KdpF	CPLX-RXNS, GO-TERMS, COMPLEXES, PRODUCT-SYNONYMS, PRODUCT
ECTO143_RS17150	EG10513			potassium-transporting ATPase subunit KdpA	K+ transporting P-type ATPase subunit KdpA	GO-TERMS, PRODUCT-SYNONYMS, GENE-SYNONYMS, PRODUCT
ECTO143_RS17155	EG10514			potassium-transporting ATPase subunit KdpB	K+ transporting P-type ATPase subunit KdpB	GO-TERMS, PRODUCT-SYNONYMS, GENE-SYNONYMS, PRODUCT
ECTO143_RS17160	EG10515			K(+)-transporting ATPase subunit C	K+ transporting P-type ATPase subunit KdpC	GO-TERMS, PRODUCT-SYNONYMS, GENE-SYNONYMS, PRODUCT
ECTO143_RS17165	EG10516	kdbD	kdpD	two-component system sensor histidine kinase KdbD	sensor histidine kinase KdpD	GO-TERMS, REACTIONS, PRODUCT-SYNONYMS, GENE-SYNONYMS, PRODUCT, GENE-NAME
ECTO143_RS17170	EG10517			two-component system response regulator KdpE	DNA-binding transcriptional activator KdpE	GO-TERMS, PRODUCT-SYNONYMS, PRODUCT
ECTO143_RS17185	EG10964			ornithine decarboxylase SpeF	inducible ornithine decarboxylase	GO-TERMS, REACTIONS, PRODUCT-SYNONYMS, PRODUCT
ECTO143_RS17190	EG10753			putrescine-ornithine antiporter	putrescine transporter PotE	GO-TERMS, REACTIONS, PRODUCT-SYNONYMS, PRODUCT
ECTO143_RS17195	EG12144	ECTO143_RS17195	pgm	alpha-D-glucose phosphate-specific phosphoglucomutase	phosphoglucomutase	GO-TERMS, REACTIONS, PRODUCT-SYNONYMS, GENE-SYNONYMS, PRODUCT, GENE-NAME
ECTO143_RS17200	EG12197			replication initiation negative regulator SeqA	negative modulator of initiation of replication	GO-TERMS, PRODUCT-SYNONYMS, GENE-SYNONYMS, PRODUCT
ECTO143_RS17205	EG11776	ECTO143_RS17205	ybfF			GO-TERMS, PRODUCT-SYNONYMS, GENE-NAME
ECTO143_RS17215	EG10318			flavodoxin FldA	flavodoxin 1	GO-TERMS, PRODUCT-SYNONYMS, PRODUCT
ECTO143_RS17220	G0-10580	ECTO143_RS17220	uof	fur leader peptide	RyhB-regulated fur leader peptide	GO-TERMS, PRODUCT-SYNONYMS, PRODUCT, GENE-NAME
ECTO143_RS17235	G6370			chitoporin	chitobiose outer membrane channel	GO-TERMS, REACTIONS, PRODUCT-SYNONYMS, GENE-SYNONYMS, PRODUCT
ECTO143_RS17240	EG10390					GO-TERMS, REACTIONS, PRODUCT-SYNONYMS, PRODUCT
ECTO143_RS17290	EG10635			PTS N-acetyl glucosamine transporter subunit IIABC	N-acetylglucosamine-specific PTS enzyme IIABC component	GO-TERMS, REACTIONS, PRODUCT-SYNONYMS, GENE-SYNONYMS, PRODUCT
ECTO143_RS17295	EG10633					GO-TERMS, PRODUCT-SYNONYMS, GENE-SYNONYMS
ECTO143_RS17300	EG10632					GO-TERMS, REACTIONS, PRODUCT-SYNONYMS, PRODUCT
ECTO143_RS17305	EG10636			DNA-binding transcriptional regulator NagC	DNA-binding transcriptional dual regulator NagC	GO-TERMS, PRODUCT-SYNONYMS, GENE-SYNONYMS, PRODUCT
ECTO143_RS17310	EG10634	nagD	umpH	ribonucleotide monophosphatase NagD	UMP phosphatase	GO-TERMS, REACTIONS, PRODUCT-SYNONYMS, GENE-SYNONYMS, PRODUCT, GENE-NAME
ECTO143_RS17315	EG10092	ECTO143_RS17315	asnB	asparagine synthase B	asparagine synthetase B	GO-TERMS, REACTIONS, PRODUCT-SYNONYMS, PRODUCT, GENE-NAME
ECTO143_RS17360	G6365					GO-TERMS, PRODUCT-SYNONYMS, GENE-SYNONYMS, PRODUCT
ECTO143_RS17365	G6364			tRNA (N6-isopentenyl adenosine(37)-C2)-methylthiotransferase MiaB	isopentenyl-adenosine A37 tRNA methylthiolase	GO-TERMS, REACTIONS, PRODUCT-SYNONYMS, GENE-SYNONYMS, PRODUCT
ECTO143_RS17375	G6362			rRNA maturation RNase YbeY	endoribonuclease YbeY	GO-TERMS, PRODUCT-SYNONYMS, PRODUCT
ECTO143_RS17385	EG10168					GO-TERMS, REACTIONS, PRODUCT-SYNONYMS, GENE-SYNONYMS, PRODUCT
ECTO143_RS17400	G6359			glutamate/aspartate ABC transporter substrate-binding protein GltI	glutamate/aspartate ABC transporter periplasmic binding protein	CPLX-RXNS, GO-TERMS, COMPLEXES, PRODUCT-SYNONYMS, GENE-SYNONYMS, PRODUCT
ECTO143_RS17405	EG12661			glutamate/aspartate ABC transporter permease GltJ	glutamate/aspartate ABC transporter membrane subunit GltJ	GO-TERMS, PRODUCT
ECTO143_RS17410	EG12662	ECTO143_RS17410	gltK	glutamate ABC transporter permease	glutamate/aspartate ABC transporter membrane subunit GltK	GO-TERMS, REACTIONS, PRODUCT, GENE-NAME
ECTO143_RS17415	EG12663			glutamate/aspartate ABC transporter ATP binding protein GltL	glutamate/aspartate ABC transporter ATP binding subunit	PRODUCT
ECTO143_RS17420	G6358					GO-TERMS, REACTIONS, PRODUCT-SYNONYMS, GENE-SYNONYMS
ECTO143_RS17425	G6357	ECTO143_RS17425	hscC	molecular chaperone HscC	chaperone protein HscC	GO-TERMS, PRODUCT-SYNONYMS, GENE-SYNONYMS, PRODUCT, GENE-NAME
ECTO143_RS17455	EG10532					GO-TERMS, REACTIONS, PRODUCT-SYNONYMS, GENE-SYNONYMS, PRODUCT
ECTO143_RS17460	EG10855			LPS assembly lipoprotein LptE	lipopolysaccharide assembly protein LptE	GO-TERMS, COMPLEXES, PRODUCT-SYNONYMS, GENE-SYNONYMS, PRODUCT
ECTO143_RS17465	EG11412					GO-TERMS, REACTIONS, PRODUCT-SYNONYMS, PRODUCT
ECTO143_RS17470	G6350			nicotinate-nucleotide adenylyltransferase	nicotinate-mononucleotide adenylyltransferase	GO-TERMS, REACTIONS, PRODUCT-SYNONYMS, GENE-SYNONYMS, PRODUCT
ECTO143_RS17475	G6349	ECTO143_RS17475	cobC	adenosylcobalamin/alpha-ribazole phosphatase	putative adenosylcobalamin phosphatase/alpha-ribazole phosphatase	REACTIONS, PRODUCT-SYNONYMS, GENE-SYNONYMS, PRODUCT, GENE-NAME
ECTO143_RS17480	EG11255			ribosome silencing factor	ribosomal silencing factor RsfS	GO-TERMS, PRODUCT-SYNONYMS, GENE-SYNONYMS, PRODUCT
ECTO143_RS17485	EG11254			23S rRNA (pseudouridine(1915)-N(3))-methyltransferase RlmH	23S rRNA m3psi1915 methyltransferase	GO-TERMS, REACTIONS, PRODUCT-SYNONYMS, GENE-SYNONYMS, PRODUCT
ECTO143_RS17490	EG10606					GO-TERMS, REACTIONS, PRODUCT-SYNONYMS, GENE-SYNONYMS
ECTO143_RS17495	EG10607			peptidoglycan glycosyltransferase MrdB	SEDS family protein MrdB	GO-TERMS, REACTIONS, PRODUCT-SYNONYMS, PRODUCT
ECTO143_RS17505	EG10201			serine-type D-Ala-D-Ala carboxypeptidase	D-alanyl-D-alanine carboxypeptidase DacA	GO-TERMS, REACTIONS, PRODUCT-SYNONYMS, GENE-SYNONYMS, PRODUCT
ECTO143_RS17515	EG11591			lipoyl(octanoyl) transferase LipB	lipoyl(octanoyl) transferase	GO-TERMS, REACTIONS, PRODUCT-SYNONYMS, GENE-SYNONYMS, PRODUCT
ECTO143_RS17525	EG11306					GO-TERMS, REACTIONS, PRODUCT-SYNONYMS, GENE-SYNONYMS
ECTO143_RS17530	EG11305			twin-arginine translocase subunit TatE	twin arginine protein translocation system - TatE protein	GO-TERMS, PRODUCT-SYNONYMS, GENE-SYNONYMS, PRODUCT
ECTO143_RS17540	EG12209			fluoride efflux transporter CrcB	F- channel	GO-TERMS, REACTIONS, PRODUCT-SYNONYMS, GENE-SYNONYMS, PRODUCT
ECTO143_RS17545	EG12179			transcription antiterminator/RNA stability regulator CspE	transcription antiterminator and regulator of RNA stability	GO-TERMS, PRODUCT-SYNONYMS, GENE-SYNONYMS, PRODUCT
ECTO143_RS17550	EG12180	ECTO143_RS17550	pagP	phospholipid:lipid A palmitoyltransferase	Lipid A palmitoyltransferase	GO-TERMS, REACTIONS, PRODUCT-SYNONYMS, GENE-SYNONYMS, PRODUCT, GENE-NAME
ECTO143_RS17555	G6347					GO-TERMS, REACTIONS, PRODUCT-SYNONYMS
ECTO143_RS17560	G6346			two-component response regulator DpiA	DNA-binding transcriptional dual regulator DpiA	GO-TERMS, PRODUCT-SYNONYMS, GENE-SYNONYMS, PRODUCT
ECTO143_RS17565	G6345					GO-TERMS, REACTIONS, PRODUCT-SYNONYMS, GENE-SYNONYMS
ECTO143_RS17570	G6344			[citrate (pro-3S)-lyase] ligase	citrate lyase synthetase	GO-TERMS, REACTIONS, PRODUCT-SYNONYMS, GENE-SYNONYMS, PRODUCT
ECTO143_RS17575	G6343					CPLX-RXNS, GO-TERMS, COMPLEXES, REACTIONS, PRODUCT-SYNONYMS, GENE-SYNONYMS
ECTO143_RS17580	G6342			citrate (pro-3S)-lyase subunit beta	citrate lyase beta subunit	GO-TERMS, COMPLEXES, REACTIONS, PRODUCT-SYNONYMS, GENE-SYNONYMS, PRODUCT
ECTO143_RS17585	G6341			citrate lyase subunit alpha	citrate lyase alpha subunit	REACTIONS, PRODUCT-SYNONYMS, GENE-SYNONYMS, PRODUCT
ECTO143_RS17590	G6340			citrate lyase holo-[acyl-carrier protein] synthase	apo-citrate lyase phosphoribosyl-dephospho-CoA transferase	GO-TERMS, REACTIONS, PRODUCT-SYNONYMS, GENE-SYNONYMS, PRODUCT
ECTO143_RS17595	G6339			triphosphoribosyl-dephospho-CoA synthase CitG	triphosphoribosyl-dephospho-CoA synthase	GO-TERMS, REACTIONS, PRODUCT-SYNONYMS, GENE-SYNONYMS, PRODUCT
ECTO143_RS17600	G6338			citrate/succinate antiporter CitT	citrate:succinate antiporter	GO-TERMS, REACTIONS, PRODUCT-SYNONYMS, GENE-SYNONYMS, PRODUCT
ECTO143_RS17605	EG10856	ECTO143_RS17605	rna	ribonuclease I	RNase I	GO-TERMS, REACTIONS, PRODUCT-SYNONYMS, GENE-SYNONYMS, PRODUCT, GENE-NAME
ECTO143_RS17610	G6337	ECTO143_RS17610	rnk			GO-TERMS, PRODUCT-SYNONYMS, GENE-NAME
ECTO143_RS17615	G6334			universal stress protein UspG	universal stress protein G	GO-TERMS, PRODUCT-SYNONYMS, GENE-SYNONYMS, PRODUCT
ECTO143_RS17620	EG11385			alkyl hydroperoxide reductase subunit F	alkyl hydroperoxide reductase, AhpF component	CPLX-RXNS, GO-TERMS, PRODUCT-SYNONYMS, PRODUCT
ECTO143_RS17625	EG11384			alkyl hydroperoxide reductase subunit C	alkyl hydroperoxide reductase, AhpC component	GO-TERMS, PRODUCT-SYNONYMS, GENE-SYNONYMS, PRODUCT
ECTO143_RS17630	G6333			thiol:disulfide interchange protein DsbG	protein sulfenic acid reductase and chaperone DsbG	GO-TERMS, REACTIONS, PRODUCT-SYNONYMS, GENE-SYNONYMS, PRODUCT
ECTO143_RS17650	G6329			methionine-oxo-acid transaminase	methionine-oxo-acid transaminase, PLP-dependent	GO-TERMS, REACTIONS, PRODUCT-SYNONYMS, PRODUCT
ECTO143_RS17670	EG11105			proofreading thioesterase EntH	proofreading thioesterase in enterobactin biosynthesis	GO-TERMS, REACTIONS, PRODUCT-SYNONYMS, GENE-SYNONYMS, PRODUCT
ECTO143_RS17675	EG10259	dhbA	entA			GO-TERMS, PRODUCT-SYNONYMS, GENE-NAME
ECTO143_RS17680	EG10260			enterobactin biosynthesis bifunctional isochorismatase/aryl carrier protein EntB	enterobactin synthase component B	CPLX-RXNS, GO-TERMS, COMPLEXES, REACTIONS, PRODUCT-SYNONYMS, GENE-SYNONYMS, PRODUCT
ECTO143_RS17685	EG10263			(2,3-dihydroxybenzoyl)adenylate synthase	2,3-dihydroxybenzoate-AMP ligase	GO-TERMS, REACTIONS, PRODUCT-SYNONYMS, PRODUCT
ECTO143_RS17690	EG10261					GO-TERMS, REACTIONS, PRODUCT-SYNONYMS, GENE-SYNONYMS
ECTO143_RS17695	EG10294			Fe2+-enterobactin ABC transporter substrate-binding protein	ferric enterobactin ABC transporter periplasmic binding protein	CPLX-RXNS, GO-TERMS, COMPLEXES, REACTIONS, PRODUCT
ECTO143_RS17700	EG11104			enterobactin transporter EntS	enterobactin exporter EntS	GO-TERMS, REACTIONS, PRODUCT-SYNONYMS, GENE-SYNONYMS, PRODUCT
ECTO143_RS17705	EG10296			Fe(3+)-siderophore ABC transporter permease	ferric enterobactin ABC transporter membrane subunit FebD	GO-TERMS, REACTIONS, PRODUCT-SYNONYMS, PRODUCT
ECTO143_RS17710	EG10298			iron-enterobactin ABC transporter permease	ferric enterobactin ABC transporter membrane subunit FepG	GO-TERMS, PRODUCT
ECTO143_RS17715	EG10295			iron-enterobactin ABC transporter ATP-binding protein	ferric enterobactin ABC transporter ATP binding subunit	GO-TERMS, PRODUCT
ECTO143_RS17730	EG10264			enterobactin non-ribosomal peptide synthetase EntF	apo-serine activating enzyme	GO-TERMS, REACTIONS, PRODUCT-SYNONYMS, PRODUCT
ECTO143_RS17735	G0-10437	ECTO143_RS17735	ybdZ	MbtH family protein	enterobactin biosynthesis protein YbdZ	GO-TERMS, PRODUCT-SYNONYMS, PRODUCT, GENE-NAME
ECTO143_RS17740	EG10299	ECTO143_RS17740	fes	enterochelin esterase	ferric enterobactin esterase	GO-TERMS, REACTIONS, PRODUCT-SYNONYMS, PRODUCT, GENE-NAME
ECTO143_RS17745	EG10293			siderophore enterobactin receptor FepA	ferric enterobactin outer membrane transporter	GO-TERMS, PRODUCT-SYNONYMS, GENE-SYNONYMS, PRODUCT
ECTO143_RS17750	EG10262			enterobactin synthase subunit EntD	phosphopantetheinyl transferase EntD	GO-TERMS, REACTIONS, PRODUCT-SYNONYMS, PRODUCT
ECTO143_RS17820	G6326	ECTO143_RS17820	ybdK	glutamate--cysteine ligase	carboxylate-amine ligase	GO-TERMS, REACTIONS, PRODUCT-SYNONYMS, PRODUCT, GENE-NAME
ECTO143_RS17835	EG50005			oxygen-insensitive NAD(P)H nitroreductase	NAD(P)H nitroreductase NfsB	GO-TERMS, REACTIONS, PRODUCT-SYNONYMS, GENE-SYNONYMS, PRODUCT
ECTO143_RS17840	G6323	ECTO143_RS17840	ybdG	mechanosensitive ion channel family protein	miniconductance mechanosensitive channel YbdG	GO-TERMS, PRODUCT-SYNONYMS, PRODUCT, GENE-NAME
ECTO143_RS17845	EG10708			phenylalanine transporter	phenylalanine:H+ symporter PheP	GO-TERMS, REACTIONS, PRODUCT-SYNONYMS, PRODUCT
ECTO143_RS17850	EG12367			Cu(+)/Ag(+) efflux RND transporter permease subunit CusA	copper/silver export system RND permease	CPLX-RXNS, GO-TERMS, COMPLEXES, REACTIONS, PRODUCT-SYNONYMS, GENE-SYNONYMS, PRODUCT
ECTO143_RS17855	G6322			Cu(+)/Ag(+) efflux RND transporter periplasmic adaptor subunit CusB	copper/silver export system membrane fusion protein	GO-TERMS, REACTIONS, PRODUCT-SYNONYMS, GENE-SYNONYMS, PRODUCT
ECTO143_RS17860	G6321			Cu(+)/Ag(+) efflux RND transporter periplasmic metallochaperone CusF	copper/silver export system periplasmic binding protein	GO-TERMS, REACTIONS, PRODUCT-SYNONYMS, GENE-SYNONYMS, PRODUCT
ECTO143_RS17865	G6320			Cu(+)/Ag(+) efflux RND transporter outer membrane channel CusC	copper/silver export system outer membrane channel	GO-TERMS, REACTIONS, PRODUCT-SYNONYMS, GENE-SYNONYMS, PRODUCT
ECTO143_RS17870	G6319			copper response regulator transcription factor CusR	DNA-binding transcriptional activator CusR	GO-TERMS, PRODUCT-SYNONYMS, GENE-SYNONYMS, PRODUCT
ECTO143_RS17875	G6318			Cu(+)/Ag(+) sensor histidine kinase CusS	sensor histidine kinase CusS	GO-TERMS, REACTIONS, PRODUCT-SYNONYMS, GENE-SYNONYMS, PRODUCT
ECTO143_RS17880	EG11739	nrfB	nfrB	phage adsorption protein NrfB	bacteriophage N4 adsorption protein	GO-TERMS, PRODUCT-SYNONYMS, PRODUCT, GENE-NAME
ECTO143_RS17885	EG11740	ECTO143_RS17885	nfrA	phage receptor	bacteriophage N4 outer membrane receptor	GO-TERMS, PRODUCT-SYNONYMS, PRODUCT, GENE-NAME
ECTO143_RS17895	EG10673			omptin family outer membrane protease OmpT	DLP12 prophage; protease 7	GO-TERMS, REACTIONS, PRODUCT-SYNONYMS, PRODUCT
ECTO143_RS17925	EG10328			bifunctional methylenetetrahydrofolate dehydrogenase/methenyltetrahydrofolate cyclohydrolase FolD	bifunctional 5,10-methylene-tetrahydrofolate dehydrogenase/ 5,10-methylene-tetrahydrofolate cyclohydrolase	GO-TERMS, REACTIONS, PRODUCT-SYNONYMS, GENE-SYNONYMS, PRODUCT
ECTO143_RS17930	EG12879			ribosome-associated protein YbcJ	putative RNA-binding protein YbcJ	GO-TERMS, PRODUCT-SYNONYMS, PRODUCT
ECTO143_RS17940	EG10196					GO-TERMS, REACTIONS, PRODUCT-SYNONYMS, GENE-SYNONYMS, PRODUCT
ECTO143_RS17945	EG10758			peptidylprolyl isomerase B	peptidyl-prolyl cis-trans isomerase B	GO-TERMS, REACTIONS, PRODUCT-SYNONYMS, PRODUCT
ECTO143_RS17950	EG12666					GO-TERMS, REACTIONS, PRODUCT-SYNONYMS, GENE-SYNONYMS, PRODUCT
ECTO143_RS17960	EG10793			5-(carboxyamino)imidazole ribonucleotide mutase	N5-carboxyaminoimidazole ribonucleotide mutase	GO-TERMS, REACTIONS, PRODUCT-SYNONYMS, GENE-SYNONYMS, PRODUCT
ECTO143_RS17965	EG10796					GO-TERMS, PRODUCT-SYNONYMS, GENE-SYNONYMS
ECTO143_RS17985	G6287			acyl-CoA synthetase FdrA	putative acyl-CoA synthetase FdrA	GO-TERMS, REACTIONS, PRODUCT-SYNONYMS, GENE-SYNONYMS, PRODUCT
ECTO143_RS17990	G6286					GO-TERMS, REACTIONS, PRODUCT-SYNONYMS, GENE-SYNONYMS
ECTO143_RS17995	G6285			allantoate deiminase	allantoate amidohydrolase	GO-TERMS, REACTIONS, PRODUCT-SYNONYMS, GENE-SYNONYMS, PRODUCT
ECTO143_RS18000	G6284					GO-TERMS, PRODUCT-SYNONYMS, GENE-SYNONYMS
ECTO143_RS18005	G6283			glycerate 3-kinase	glycerate 2-kinase 2	GO-TERMS, REACTIONS, PRODUCT-SYNONYMS, GENE-SYNONYMS, PRODUCT
ECTO143_RS18015	G6281			allantoinase AllB	allantoinase	GO-TERMS, REACTIONS, PRODUCT-SYNONYMS, GENE-SYNONYMS, PRODUCT
ECTO143_RS18025	G6278			2-hydroxy-3-oxopropionate reductase	tartronate semialdehyde reductase 2	GO-TERMS, REACTIONS, PRODUCT-SYNONYMS, GENE-SYNONYMS, PRODUCT
ECTO143_RS18030	G6277	ECTO143_RS18030	hyi			GO-TERMS, PRODUCT-SYNONYMS, GENE-SYNONYMS, GENE-NAME
ECTO143_RS18035	EG11583					GO-TERMS, PRODUCT-SYNONYMS
ECTO143_RS18040	G6276			HTH-type transcriptional repressor AllR	DNA-binding transcriptional repressor AllR	GO-TERMS, PRODUCT-SYNONYMS, GENE-SYNONYMS, PRODUCT
ECTO143_RS18045	G6275					GO-TERMS, PRODUCT-SYNONYMS, GENE-SYNONYMS
ECTO143_RS18050	G6274			HTH-type transcriptional activator AllS	DNA-binding transcriptional activator AllS	GO-TERMS, PRODUCT-SYNONYMS, GENE-SYNONYMS, PRODUCT
ECTO143_RS18055	EG11768	mnmH	selU	tRNA 2-selenouridine(34) synthase MnmH	tRNA 2-selenouridine synthase	GO-TERMS, REACTIONS, PRODUCT-SYNONYMS, GENE-SYNONYMS, PRODUCT, GENE-NAME
ECTO143_RS18090	EG11542			multifunctional acyl-CoA thioesterase I/protease I/lysophospholipase L1	multifunctional acyl-CoA thioesterase I and protease I and lysophospholipase L1	GO-TERMS, REACTIONS, PRODUCT-SYNONYMS, GENE-SYNONYMS, PRODUCT
ECTO143_RS18095	G6269			NADP(+)-dependent aldehyde reductase	NADP+-dependent aldehyde reductase YbbO	GO-TERMS, REACTIONS, PRODUCT-SYNONYMS, PRODUCT
ECTO143_RS18100	G6268					GO-TERMS, PRODUCT-SYNONYMS, GENE-SYNONYMS
ECTO143_RS18105	G6267			iron export ABC transporter permease subunit FetB	putative iron ABC exporter membrane subunit FetB	GO-TERMS, PRODUCT-SYNONYMS, GENE-SYNONYMS, PRODUCT
ECTO143_RS18110	G6266			iron ABC transporter ATP-binding protein FetA	putative iron ABC exporter ATP-binding subunit FetA	GO-TERMS, PRODUCT-SYNONYMS, GENE-SYNONYMS, PRODUCT
ECTO143_RS18130	G6263			HTH-type transcriptional regulator CueR	DNA-binding transcriptional dual regulator CueR	GO-TERMS, PRODUCT-SYNONYMS, GENE-SYNONYMS, PRODUCT
ECTO143_RS18140	G6261			glutaminase A	glutaminase 1	GO-TERMS, REACTIONS, PRODUCT-SYNONYMS, GENE-SYNONYMS, PRODUCT
ECTO143_RS18150	G6259	higA	ybaQ	addiction module antidote protein, HigA family	DNA-binding transcriptional regulator YbaQ	GO-TERMS, PRODUCT-SYNONYMS, PRODUCT, GENE-NAME
ECTO143_RS18165	EG12454			Cys-tRNA(Pro)/Cys-tRNA(Cys) deacylase YbaK	Cys-tRNAPro and Cys-tRNACys deacylase	GO-TERMS, REACTIONS, PRODUCT-SYNONYMS, PRODUCT
ECTO143_RS18180	EG11060	ECTO143_RS18180	ushA	bifunctional UDP-sugar hydrolase/5'-nucleotidase	5'-nucleotidase / UDP-sugar hydrolase	GO-TERMS, REACTIONS, PRODUCT-SYNONYMS, PRODUCT, GENE-NAME
ECTO143_RS18185	G6256	ECTO143_RS18185	fsr	MFS transporter	fosmidomycin efflux pump	GO-TERMS, REACTIONS, PRODUCT-SYNONYMS, PRODUCT, GENE-NAME
ECTO143_RS18195	EG11102	ECTO143_RS18195	gsk			GO-TERMS, REACTIONS, PRODUCT-SYNONYMS, GENE-NAME
ECTO143_RS18200	EG11101	ECTO143_RS18200	aes	acetyl esterase	acetylesterase	GO-TERMS, REACTIONS, PRODUCT-SYNONYMS, GENE-SYNONYMS, PRODUCT, GENE-NAME
ECTO143_RS18205	EG10431	ECTO143_RS18205	hemH			GO-TERMS, PRODUCT-SYNONYMS, GENE-SYNONYMS, PRODUCT, GENE-NAME
ECTO143_RS18210	EG10032	ECTO143_RS18210	adk			GO-TERMS, REACTIONS, PRODUCT-SYNONYMS, GENE-SYNONYMS, GENE-NAME
ECTO143_RS18215	EG10461			molecular chaperone HtpG	chaperone protein HtpG	GO-TERMS, PRODUCT-SYNONYMS, PRODUCT
ECTO143_RS18220	EG10834			recombination protein RecR	DNA repair protein RecR	GO-TERMS, PRODUCT-SYNONYMS, PRODUCT
ECTO143_RS18235	EG10051	ECTO143_RS18235	apt			GO-TERMS, REACTIONS, PRODUCT-SYNONYMS, GENE-NAME
ECTO143_RS18245	EG10765					GO-TERMS, PRODUCT-SYNONYMS
ECTO143_RS18250	EG12830	ECTO143_RS18250	ybaM	DUF2496 domain-containing protein	DUF2496 domain-containing protein YbaM	GO-TERMS, PRODUCT-SYNONYMS, PRODUCT, GENE-NAME
ECTO143_RS18255	G6255			mechanosensitive channel MscK	potassium dependent, small conductance mechanosensitive channel	GO-TERMS, REACTIONS, PRODUCT-SYNONYMS, GENE-SYNONYMS, PRODUCT
ECTO143_RS18260	EG12116			multidrug efflux transporter transcriptional repressor AcrR	DNA-binding transcriptional repressor AcrR	GO-TERMS, PRODUCT-SYNONYMS, GENE-SYNONYMS, PRODUCT
ECTO143_RS18265	EG11703			multidrug efflux RND transporter periplasmic adaptor subunit AcrA	multidrug efflux pump membrane fusion lipoprotein AcrA	CPLX-RXNS, GO-TERMS, COMPLEXES, PRODUCT-SYNONYMS, GENE-SYNONYMS, PRODUCT
ECTO143_RS18270	EG11704	ECTO143_RS18270	acrB	multidrug efflux RND transporter permease subunit	multidrug efflux pump RND permease AcrB	GO-TERMS, PRODUCT-SYNONYMS, GENE-SYNONYMS, PRODUCT, GENE-NAME
ECTO143_RS18275	EG12429					GO-TERMS, PRODUCT-SYNONYMS, GENE-SYNONYMS
ECTO143_RS18280	EG10439			hemolysin expression modulator Hha	haemolysin expression-modulating protein Hha	GO-TERMS, PRODUCT-SYNONYMS, PRODUCT
ECTO143_RS18285	G58	ECTO143_RS18285	maa			GO-TERMS, REACTIONS, PRODUCT-SYNONYMS, GENE-SYNONYMS, PRODUCT, GENE-NAME
ECTO143_RS18310	G6251	atl	ybaZ			GO-TERMS, PRODUCT-SYNONYMS, GENE-SYNONYMS, GENE-NAME
ECTO143_RS18320	EG10995					GO-TERMS, REACTIONS, PRODUCT-SYNONYMS
ECTO143_RS18325	EG11821			ammonium transporter AmtB	ammonia/ammonium transporter	GO-TERMS, REACTIONS, PRODUCT-SYNONYMS, GENE-SYNONYMS, PRODUCT
ECTO143_RS18330	EG12191			P-II family nitrogen regulator	nitrogen regulator GlnK	GO-TERMS, PRODUCT-SYNONYMS, GENE-SYNONYMS, PRODUCT
ECTO143_RS18345	G6247	ECTO143_RS18345	decR	Lrp/AsnC family transcriptional regulator	DNA-binding transcriptional activator DecR	GO-TERMS, PRODUCT-SYNONYMS, GENE-SYNONYMS, PRODUCT, GENE-NAME
ECTO143_RS18350	G6246					GO-TERMS, REACTIONS, PRODUCT-SYNONYMS
ECTO143_RS18360	G6245			7-cyano-7-deazaguanine synthase QueC	7-cyano-7-deazaguanine synthase	GO-TERMS, REACTIONS, PRODUCT-SYNONYMS, GENE-SYNONYMS, PRODUCT
ECTO143_RS18365	G6244	ECTO143_RS18365	fadM	YbgC/FadM family acyl-CoA thioesterase	long-chain acyl-CoA thioesterase FadM	GO-TERMS, REACTIONS, PRODUCT-SYNONYMS, GENE-SYNONYMS, PRODUCT, GENE-NAME
ECTO143_RS18370	G6243	ECTO143_RS18370	ybaV	hypothetical protein	helix-hairpin-helix 3 family protein	GO-TERMS, PRODUCT-SYNONYMS, GENE-SYNONYMS, PRODUCT, GENE-NAME
ECTO143_RS18375	G6242			peptidylprolyl isomerase	periplasmic folding chaperone	GO-TERMS, REACTIONS, PRODUCT-SYNONYMS, GENE-SYNONYMS, PRODUCT
ECTO143_RS18380	EG10467					GO-TERMS, COMPLEXES, PRODUCT-SYNONYMS, GENE-SYNONYMS, PRODUCT
ECTO143_RS18385	EG10542	ECTO143_RS18385	lon			GO-TERMS, REACTIONS, PRODUCT-SYNONYMS, GENE-SYNONYMS, GENE-NAME
ECTO143_RS18390	EG10159			ATP-dependent protease ATP-binding subunit ClpX	ATP-dependent Clp protease ATP-binding subunit ClpX	CPLX-RXNS, GO-TERMS, COMPLEXES, PRODUCT-SYNONYMS, GENE-SYNONYMS, PRODUCT
ECTO143_RS18395	EG10158	ECTO143_RS18395	clpP	streptothricin N-acetyltransferase	ATP-dependent Clp protease proteolytic subunit	GO-TERMS, COMPLEXES, REACTIONS, PRODUCT-SYNONYMS, GENE-SYNONYMS, PRODUCT, GENE-NAME
ECTO143_RS18400	EG11003	ECTO143_RS18400	tig			GO-TERMS, REACTIONS, PRODUCT-SYNONYMS, GENE-NAME
ECTO143_RS18405	EG10125			transcriptional regulator BolA	DNA-binding transcriptional dual regulator BolA	GO-TERMS, COMPLEXES, PRODUCT-SYNONYMS, PRODUCT
ECTO143_RS18415	EG12183			muropeptide MFS transporter AmpG	muropeptide:H+ symporter	GO-TERMS, REACTIONS, PRODUCT-SYNONYMS, PRODUCT
ECTO143_RS18420	EG10178	ECTO143_RS18420	cyoA	cytochrome o ubiquinol oxidase subunit II	cytochrome bo3 ubiquinol oxidase subunit 2	CPLX-RXNS, GO-TERMS, COMPLEXES, PRODUCT-SYNONYMS, PRODUCT, GENE-NAME
ECTO143_RS18425	EG10179	ECTO143_RS18425	cyoB	cytochrome o ubiquinol oxidase subunit I	cytochrome bo3 ubiquinol oxidase subunit 1	GO-TERMS, PRODUCT-SYNONYMS, PRODUCT, GENE-NAME
ECTO143_RS18430	EG10180	ECTO143_RS18430	cyoC	cytochrome o ubiquinol oxidase subunit III	cytochrome bo3 ubiquinol oxidase subunit 3	GO-TERMS, PRODUCT-SYNONYMS, PRODUCT, GENE-NAME
ECTO143_RS18435	EG10181	ECTO143_RS18435	cyoD	cytochrome o ubiquinol oxidase subunit IV	cytochrome bo3 ubiquinol oxidase subunit 4	GO-TERMS, PRODUCT-SYNONYMS, PRODUCT, GENE-NAME
ECTO143_RS18440	EG10182			protoheme IX farnesyltransferase	heme O synthase	GO-TERMS, REACTIONS, PRODUCT-SYNONYMS, PRODUCT
ECTO143_RS18455	G6239					GO-TERMS, PRODUCT-SYNONYMS, GENE-SYNONYMS
ECTO143_RS18460	G198			protein deglycase YajL	protein/nucleic acid deglycase 3	GO-TERMS, REACTIONS, PRODUCT-SYNONYMS, GENE-SYNONYMS, PRODUCT
ECTO143_RS18465	G6238			tRNA 4-thiouridine(8) synthase ThiI	tRNA uridine 4-sulfurtransferase	GO-TERMS, REACTIONS, PRODUCT-SYNONYMS, GENE-SYNONYMS, PRODUCT
ECTO143_RS18470	EG11098			exodeoxyribonuclease VII small subunit	exodeoxyribonuclease VII subunit XseB	CPLX-RXNS, GO-TERMS, COMPLEXES, REACTIONS, PRODUCT-SYNONYMS, GENE-SYNONYMS, PRODUCT
ECTO143_RS18475	EG10508			(2E,6E)-farnesyl diphosphate synthase	geranyl diphosphate/farnesyl diphosphate synthase	GO-TERMS, REACTIONS, PRODUCT-SYNONYMS, PRODUCT
ECTO143_RS18480	G6237	ECTO143_RS18480	dxs			GO-TERMS, PRODUCT-SYNONYMS, GENE-SYNONYMS, GENE-NAME
ECTO143_RS18485	G6236					GO-TERMS, REACTIONS, PRODUCT-SYNONYMS
ECTO143_RS18490	EG10704					GO-TERMS, REACTIONS, PRODUCT-SYNONYMS, GENE-SYNONYMS
ECTO143_RS18495	G6234			thiamine-phosphate kinase	thiamine monophosphate kinase	GO-TERMS, REACTIONS, PRODUCT-SYNONYMS, GENE-SYNONYMS, PRODUCT
ECTO143_RS18500	EG10666			transcription antitermination factor NusB	transcription antitermination protein NusB	GO-TERMS, COMPLEXES, PRODUCT-SYNONYMS, GENE-SYNONYMS, PRODUCT
ECTO143_RS18505	EG11322					GO-TERMS, PRODUCT-SYNONYMS, GENE-SYNONYMS
ECTO143_RS18510	EG11321			bifunctional diaminohydroxyphosphoribosylaminopyrimidine deaminase/5-amino-6-(5-phosphoribosylamino)uracil reductase RibD	fused diaminohydroxyphosphoribosylaminopyrimidine deaminase / 5-amino-6-(5-phosphoribosylamino)uracil reductase	GO-TERMS, REACTIONS, PRODUCT-SYNONYMS, GENE-SYNONYMS, PRODUCT
ECTO143_RS18515	EG11320			transcriptional regulator NrdR	NrdR transcriptional repressor	GO-TERMS, PRODUCT-SYNONYMS, GENE-SYNONYMS, PRODUCT
ECTO143_RS18525	EG11035	ECTO143_RS18525	tsx			GO-TERMS, REACTIONS, PRODUCT-SYNONYMS, GENE-SYNONYMS, GENE-NAME
ECTO143_RS18535	EG10940			protein translocase subunit SecF	Sec translocon accessory complex subunit SecF	GO-TERMS, COMPLEXES, PRODUCT-SYNONYMS, PRODUCT
ECTO143_RS18540	EG10938			protein translocase subunit SecD	Sec translocon accessory complex subunit SecD	GO-TERMS, PRODUCT-SYNONYMS, PRODUCT
ECTO143_RS18545	EG11096			preprotein translocase subunit YajC	Sec translocon accessory complex subunit YajC	GO-TERMS, PRODUCT-SYNONYMS, PRODUCT
ECTO143_RS18550	EG10996			tRNA guanosine(34) transglycosylase Tgt	tRNA-guanine transglycosylase	GO-TERMS, PRODUCT-SYNONYMS, GENE-SYNONYMS, PRODUCT
ECTO143_RS18555	EG10812			tRNA preQ1(34) S-adenosylmethionine ribosyltransferase-isomerase QueA	tRNA preQ134 S-adenosylmethionine ribosyltransferase-isomerase	GO-TERMS, REACTIONS, PRODUCT-SYNONYMS, GENE-SYNONYMS, PRODUCT
ECTO143_RS18560	EG11095			ACP phosphodiesterase	acyl carrier protein phosphodiesterase	GO-TERMS, REACTIONS, PRODUCT-SYNONYMS, GENE-SYNONYMS, PRODUCT
ECTO143_RS18565	EG10565					GO-TERMS, REACTIONS, PRODUCT-SYNONYMS
ECTO143_RS18575	EG12168			branched-chain amino acid transporter carrier protein BrnQ	branched chain amino acid transporter BrnQ	GO-TERMS, REACTIONS, PRODUCT-SYNONYMS, GENE-SYNONYMS, PRODUCT
ECTO143_RS18580	EG10733			phosphate regulon sensor histidine kinase PhoR	sensor histidine kinase PhoR	GO-TERMS, REACTIONS, PRODUCT-SYNONYMS, GENE-SYNONYMS, PRODUCT
ECTO143_RS18585	EG10728			phosphate response regulator transcription factor PhoB	DNA-binding transcriptional dual regulator PhoB	GO-TERMS, PRODUCT-SYNONYMS, GENE-SYNONYMS, PRODUCT
ECTO143_RS18605	EG11288	ECTO143_RS18605	mak			GO-TERMS, REACTIONS, PRODUCT-SYNONYMS, GENE-SYNONYMS, GENE-NAME
ECTO143_RS18610	EG12158			recombination-associated protein RdgC	nucleoid-associated protein RdgC	GO-TERMS, PRODUCT-SYNONYMS, GENE-SYNONYMS, PRODUCT
ECTO143_RS18625	EG12159			pyrimidine/purine nucleoside phosphorylase	nucleoside phosphorylase PpnP	GO-TERMS, REACTIONS, PRODUCT-SYNONYMS, GENE-SYNONYMS, PRODUCT
ECTO143_RS18640	EG10082			shikimate kinase AroL	shikimate kinase 2	GO-TERMS, REACTIONS, PRODUCT-SYNONYMS, PRODUCT
ECTO143_RS18650	EG10769					GO-TERMS, REACTIONS, PRODUCT-SYNONYMS, GENE-SYNONYMS
ECTO143_RS18655	EG11257	adrA	dgcC	diguanylate cyclase AdrA	diguanylate cyclase DgcC	GO-TERMS, REACTIONS, PRODUCT-SYNONYMS, GENE-SYNONYMS, PRODUCT, GENE-NAME
ECTO143_RS18665	EG10727					GO-TERMS, REACTIONS, PRODUCT-SYNONYMS, GENE-SYNONYMS
ECTO143_RS18670	EG11256			anti-adapter protein IraP	anti-adaptor protein for sigmaS stabilization	GO-TERMS, PRODUCT-SYNONYMS, GENE-SYNONYMS, PRODUCT
ECTO143_RS18675	EG10213			D-alanine--D-alanine ligase	D-alanine--D-alanine ligase A	GO-TERMS, REACTIONS, PRODUCT-SYNONYMS, PRODUCT
ECTO143_RS18690	G6227			surface-exposed outer membrane lipoprotein YaiW	surface-exposed outer membrane lipoprotein	GO-TERMS, PRODUCT-SYNONYMS, PRODUCT
ECTO143_RS18695	EG10928			peptide antibiotic transporter SbmA	peptide antibiotic/peptide nucleic acid transporter	GO-TERMS, REACTIONS, PRODUCT-SYNONYMS, PRODUCT
ECTO143_RS18700	EG12867			D-alanyl-D-alanine- carboxypeptidase/endopeptidase AmpH	peptidoglycan DD-carboxypeptidase/peptidoglycan DD-endopeptidase	GO-TERMS, REACTIONS, PRODUCT-SYNONYMS, GENE-SYNONYMS, PRODUCT
ECTO143_RS18705	G6226			hydrogen peroxide resistance inhibitor IprA	putative DNA-binding transcriptional regulator IprA	PRODUCT-SYNONYMS, GENE-SYNONYMS, PRODUCT
ECTO143_RS18715	EG10428					GO-TERMS, PRODUCT-SYNONYMS, GENE-SYNONYMS
ECTO143_RS18720	EG12423					GO-TERMS, REACTIONS, PRODUCT-SYNONYMS, GENE-SYNONYMS
ECTO143_RS18725	G6219			taurine ABC transporter permease TauC	taurine ABC transporter membrane subunit	CPLX-RXNS, GO-TERMS, COMPLEXES, PRODUCT-SYNONYMS, GENE-SYNONYMS, PRODUCT
ECTO143_RS18730	G6218			taurine ABC transporter ATP-binding subunit	taurine ABC transporter ATP binding subunit	GO-TERMS, PRODUCT-SYNONYMS, GENE-SYNONYMS, PRODUCT
ECTO143_RS18735	G6217			taurine ABC transporter substrate-binding protein	taurine ABC transporter periplasmic binding protein	GO-TERMS, PRODUCT-SYNONYMS, GENE-SYNONYMS, PRODUCT
ECTO143_RS18740	G6209			formaldehyde-responsive transcriptional repressor FrmR	DNA-binding transcriptional repressor FrmR	GO-TERMS, PRODUCT-SYNONYMS, GENE-SYNONYMS, PRODUCT
ECTO143_RS18745	EG50010	ECTO143_RS18745	frmA			GO-TERMS, REACTIONS, PRODUCT-SYNONYMS, GENE-SYNONYMS, PRODUCT, GENE-NAME
ECTO143_RS18750	G6208	fghA	frmB	S-formylglutathione hydrolase	S-formylglutathione hydrolase FrmB	GO-TERMS, REACTIONS, PRODUCT-SYNONYMS, GENE-SYNONYMS, PRODUCT, GENE-NAME
ECTO143_RS18760	G6206			3-(3-hydroxy-phenyl)propionate transporter MhpT	3-hydroxyphenylpropionate/3-hydroxycinnamate:H+ symporter	GO-TERMS, REACTIONS, PRODUCT-SYNONYMS, GENE-SYNONYMS, PRODUCT
ECTO143_RS18765	G6205	dmpG	mhpE			GO-TERMS, PRODUCT-SYNONYMS, PRODUCT, GENE-NAME
ECTO143_RS18770	M014	ECTO143_RS18770	mhpF	acetaldehyde dehydrogenase (acetylating)	acetaldehyde dehydrogenase (acetylating) MhpF	GO-TERMS, REACTIONS, PRODUCT-SYNONYMS, PRODUCT, GENE-NAME
ECTO143_RS18775	M013			2-keto-4-pentenoate hydratase	2-hydroxypentadienoate hydratase	GO-TERMS, REACTIONS, PRODUCT-SYNONYMS, GENE-SYNONYMS, PRODUCT
ECTO143_RS18780	M012	ECTO143_RS18780	mhpC	2-hydroxy-6-oxononadienedioate/2-hydroxy-6- oxononatrienedioate hydrolase	2-hydroxy-6-ketonona-2,4-dienedioate hydrolase	GO-TERMS, REACTIONS, PRODUCT-SYNONYMS, PRODUCT, GENE-NAME
ECTO143_RS18785	M011	ECTO143_RS18785	mhpB	2,3-dihydroxyphenylpropionate/2, 3-dihydroxicinnamic acid 1,2-dioxygenase	3-carboxyethylcatechol 2,3-dioxygenase	GO-TERMS, REACTIONS, PRODUCT-SYNONYMS, PRODUCT, GENE-NAME
ECTO143_RS18790	M010	ECTO143_RS18790	mhpA	3-(3-hydroxy-phenyl)propionate/3-hydroxycinnamic acid hydroxylase	3-(3-hydroxyphenyl)propanoate hydroxylase	GO-TERMS, REACTIONS, PRODUCT-SYNONYMS, PRODUCT, GENE-NAME
ECTO143_RS18795	G6201					PRODUCT-SYNONYMS
ECTO143_RS18800	EG10525	ECTO143_RS18800	lacI	LacI family DNA-binding transcriptional regulator	DNA-binding transcriptional repressor LacI	GO-TERMS, PRODUCT-SYNONYMS, PRODUCT, GENE-NAME
ECTO143_RS18805	EG10527	ECTO143_RS18805	lacZ			GO-TERMS, REACTIONS, PRODUCT-SYNONYMS, PRODUCT, GENE-NAME
ECTO143_RS18810	EG10526					GO-TERMS, REACTIONS, PRODUCT-SYNONYMS
ECTO143_RS18815	EG10524					GO-TERMS, REACTIONS, PRODUCT-SYNONYMS, PRODUCT
ECTO143_RS18820	EG11326			cytosine deaminase	cytosine/isoguanine deaminase	GO-TERMS, REACTIONS, PRODUCT-SYNONYMS, PRODUCT
ECTO143_RS18825	EG11327			cytosine permease	cytosine transporter	GO-TERMS, REACTIONS, PRODUCT-SYNONYMS, PRODUCT
ECTO143_RS18830	G6200			propionate--CoA ligase	propionyl-CoA synthetase	GO-TERMS, REACTIONS, PRODUCT-SYNONYMS, GENE-SYNONYMS, PRODUCT
ECTO143_RS18835	G6199					GO-TERMS, PRODUCT-SYNONYMS, GENE-SYNONYMS, PRODUCT
ECTO143_RS18840	G6198					GO-TERMS, PRODUCT-SYNONYMS, GENE-SYNONYMS
ECTO143_RS18845	G6196			methylisocitrate lyase	2-methylisocitrate lyase	GO-TERMS, REACTIONS, PRODUCT-SYNONYMS, GENE-SYNONYMS, PRODUCT
ECTO143_RS18850	G6195			propionate catabolism operon regulatory protein PrpR	DNA-binding transcriptional dual regulator PrpR	GO-TERMS, PRODUCT-SYNONYMS, GENE-SYNONYMS, PRODUCT
ECTO143_RS18870	G6190			NADPH-dependent aldehyde reductase YahK	aldehyde reductase, NADPH-dependent	GO-TERMS, REACTIONS, PRODUCT-SYNONYMS, PRODUCT
ECTO143_RS18915	EG11236	ECTO143_RS18915	pdeL	EAL domain-containing protein	DNA-binding transcriptional activator/c-di-GMP phosphodiesterase PdeL	GO-TERMS, REACTIONS, PRODUCT-SYNONYMS, GENE-SYNONYMS, PRODUCT, GENE-NAME
ECTO143_RS18920	EG10112			choline BCCT transporter BetT	choline:H+ symporter	GO-TERMS, REACTIONS, PRODUCT-SYNONYMS, PRODUCT
ECTO143_RS18925	EG10111			transcriptional regulator BetI	DNA-binding transcriptional repressor BetI	GO-TERMS, PRODUCT-SYNONYMS, PRODUCT
ECTO143_RS18930	EG10110			betaine-aldehyde dehydrogenase	betaine aldehyde dehydrogenase	GO-TERMS, REACTIONS, PRODUCT-SYNONYMS, PRODUCT
ECTO143_RS18935	EG10109					GO-TERMS, REACTIONS, PRODUCT-SYNONYMS
ECTO143_RS18985	G6176	ECTO143_RS18985	ykgE	(Fe-S)-binding protein	putative lactate utilization oxidoreductase YkgE	GO-TERMS, PRODUCT-SYNONYMS, PRODUCT, GENE-NAME
ECTO143_RS18995	G6174	ECTO143_RS18995	rclA	pyridine nucleotide-disulfide oxidoreductase	cupric reductase RclA	GO-TERMS, REACTIONS, PRODUCT-SYNONYMS, GENE-SYNONYMS, PRODUCT, GENE-NAME
ECTO143_RS19000	G6173	ECTO143_RS19000	rclB	DUF1471 domain-containing protein	DUF1471 domain-containing protein RclB	GO-TERMS, PRODUCT-SYNONYMS, GENE-SYNONYMS, PRODUCT, GENE-NAME
ECTO143_RS19005	G6171			reactive chlorine species resistance protein RclC	reactive chlorine species resistance protein C	GO-TERMS, PRODUCT-SYNONYMS, GENE-SYNONYMS, PRODUCT
ECTO143_RS19065	G6167	ECTO143_RS19065	ykgM	type B 50S ribosomal protein L31	50S ribosomal subunit protein L31B	GO-TERMS, PRODUCT-SYNONYMS, PRODUCT, GENE-NAME
ECTO143_RS19070	G0-10434	ECTO143_RS19070	ykgO	50S ribosomal protein L36	50S ribosomal subunit protein L36B	GO-TERMS, PRODUCT-SYNONYMS, PRODUCT, GENE-NAME
ECTO143_RS19085	G6165			ECP biosynthesis operon DNA-binding transcriptional regulator EcpR	DNA-binding transcriptional dual regulator MatA	GO-TERMS, PRODUCT-SYNONYMS, GENE-SYNONYMS, PRODUCT
ECTO143_RS19090	G6164			common pilus major fimbrillin subunit EcpA	common pilus major subunit	PRODUCT-SYNONYMS, GENE-SYNONYMS, PRODUCT
ECTO143_RS19125	G6158	ECTO143_RS19125	yagU	DUF1440 domain-containing protein	inner membrane protein that contributes to acid resistance	GO-TERMS, PRODUCT-SYNONYMS, PRODUCT, GENE-NAME
ECTO143_RS19200	EG10767					GO-TERMS, PRODUCT-SYNONYMS, GENE-SYNONYMS
ECTO143_RS19205	EG10768					GO-TERMS, PRODUCT-SYNONYMS, GENE-SYNONYMS
ECTO143_RS19210	EG10729			phosphoporin PhoE	outer membrane porin PhoE	GO-TERMS, REACTIONS, PRODUCT-SYNONYMS, GENE-SYNONYMS, PRODUCT
ECTO143_RS19220	EG11091			esterase FrsA	fermentation-respiration switch protein	GO-TERMS, PRODUCT-SYNONYMS, GENE-SYNONYMS, PRODUCT
ECTO143_RS19225	EG10414	ECTO143_RS19225	gpt	xanthine phosphoribosyltransferase	xanthine-guanine phsophoribosyltransferase	GO-TERMS, REACTIONS, PRODUCT-SYNONYMS, GENE-SYNONYMS, PRODUCT, GENE-NAME
ECTO143_RS19230	EG10695			cytosol nonspecific dipeptidase	peptidase D	GO-TERMS, REACTIONS, PRODUCT-SYNONYMS, GENE-SYNONYMS, PRODUCT
ECTO143_RS19240	G7751	ECTO143_RS19240	rtcB	RNA ligase RtcB family protein	RNA-splicing ligase	GO-TERMS, REACTIONS, PRODUCT-SYNONYMS, GENE-SYNONYMS, PRODUCT, GENE-NAME
ECTO143_RS19250	G6115					GO-TERMS, REACTIONS, PRODUCT-SYNONYMS, GENE-SYNONYMS
ECTO143_RS19485	G6112			REP-associated tyrosine transposase RayT	REP-associated tyrosine transposase	GO-TERMS, PRODUCT-SYNONYMS, GENE-SYNONYMS, PRODUCT
ECTO143_RS19505	G6106	lpcA	gmhA			GO-TERMS, PRODUCT-SYNONYMS, GENE-SYNONYMS, GENE-NAME
ECTO143_RS19510	G6105	ECTO143_RS19510	fadE			GO-TERMS, REACTIONS, PRODUCT-SYNONYMS, GENE-SYNONYMS, GENE-NAME
ECTO143_RS19515	G6104	ECTO143_RS19515	ivy	C-lysozyme inhibitor	periplasmic chaperone, inhibitor of vertebrate C-type lysozyme	GO-TERMS, PRODUCT-SYNONYMS, GENE-SYNONYMS, PRODUCT, GENE-NAME
ECTO143_RS19520	G6103					GO-TERMS, PRODUCT-SYNONYMS
ECTO143_RS19530	EG10243					GO-TERMS, COMPLEXES, REACTIONS, PRODUCT-SYNONYMS, GENE-SYNONYMS, PRODUCT
ECTO143_RS19535	EG10860					GO-TERMS, REACTIONS, PRODUCT-SYNONYMS, GENE-SYNONYMS
ECTO143_RS19545	G6099			hydroxyacylglutathione hydrolase	hydroxyacylglutathione hydrolase GloB	GO-TERMS, REACTIONS, PRODUCT-SYNONYMS, GENE-SYNONYMS, PRODUCT
ECTO143_RS19550	EG10246			murein transglycosylase D	membrane-bound lytic murein transglycosylase D	GO-TERMS, REACTIONS, PRODUCT-SYNONYMS, GENE-SYNONYMS, PRODUCT
ECTO143_RS19565	EG11649	ECTO143_RS19565	yafC	LysR family transcriptional regulator	LysR family transcriptional regulator YafC	GO-TERMS, PRODUCT-SYNONYMS, PRODUCT, GENE-NAME
ECTO143_RS19570	EG11648			2,5-didehydrogluconate reductase DkgB	methylglyoxal reductase DkgB	GO-TERMS, REACTIONS, PRODUCT-SYNONYMS, GENE-SYNONYMS, PRODUCT
ECTO143_RS19605	EG11736			D-glycero-beta-D-manno-heptose 1,7-bisphosphate 7-phosphatase	D-glycero-beta-D-manno-heptose-1,7-bisphosphate 7-phosphatase	GO-TERMS, REACTIONS, PRODUCT-SYNONYMS, GENE-SYNONYMS, PRODUCT
ECTO143_RS19610	EG11621			methionine ABC transporter ATP-binding protein MetN	L-methionine/D-methionine ABC transporter ATP binding subunit	CPLX-RXNS, GO-TERMS, COMPLEXES, PRODUCT-SYNONYMS, GENE-SYNONYMS, PRODUCT
ECTO143_RS19615	EG11737			methionine ABC transporter permease MetI	L-methionine/D-methionine ABC transporter membrane subunit	GO-TERMS, PRODUCT-SYNONYMS, GENE-SYNONYMS, PRODUCT
ECTO143_RS19620	EG11504			methionine ABC transporter membrane-anchored lipoprotein MetQ	L-methionine/D-methionine ABC transporter membrane anchored binding protein	GO-TERMS, REACTIONS, PRODUCT-SYNONYMS, GENE-SYNONYMS, PRODUCT
ECTO143_RS19625	EG11502			Rcs stress response system protein RcsF	sensor lipoprotein RcsF	GO-TERMS, PRODUCT-SYNONYMS, PRODUCT
ECTO143_RS19630	EG11503	tsaA	trmO	tRNA (N6-threonylcarbamoyladenosine(37)-N6)-methyltransferase TrmO	tRNA m6t6A37 methyltransferase	GO-TERMS, REACTIONS, PRODUCT-SYNONYMS, GENE-SYNONYMS, PRODUCT, GENE-NAME
ECTO143_RS19635	EG10770					GO-TERMS, REACTIONS, PRODUCT-SYNONYMS, GENE-SYNONYMS, PRODUCT
ECTO143_RS19645	EG12137			envelope stress response activation lipoprotein NlpE	sensor lipoprotein NlpE	GO-TERMS, PRODUCT-SYNONYMS, GENE-SYNONYMS, PRODUCT
ECTO143_RS19650	EG12354	ECTO143_RS19650	arfB	aminoacyl-tRNA hydrolase	peptidyl-tRNA hydrolase, ribosome rescue factor	GO-TERMS, REACTIONS, PRODUCT-SYNONYMS, GENE-SYNONYMS, PRODUCT, GENE-NAME
ECTO143_RS19665	G6097			Rho-binding antiterminator	modulator of Rho-dependent transcription termination	GO-TERMS, PRODUCT-SYNONYMS, GENE-SYNONYMS, PRODUCT
ECTO143_RS19670	G6096			tRNA lysidine(34) synthetase TilS	tRNAIle-lysidine synthetase	GO-TERMS, REACTIONS, PRODUCT-SYNONYMS, GENE-SYNONYMS, PRODUCT
ECTO143_RS19680	G6094			lysine decarboxylase LdcC	lysine decarboxylase 2	GO-TERMS, REACTIONS, PRODUCT-SYNONYMS, GENE-SYNONYMS, PRODUCT
ECTO143_RS19685	EG11647			acetyl-CoA carboxylase carboxyl transferase subunit alpha	acetyl-CoA carboxyltransferase subunit alpha	CPLX-RXNS, GO-TERMS, COMPLEXES, REACTIONS, PRODUCT-SYNONYMS, PRODUCT
ECTO143_RS19690	EG10238					GO-TERMS, REACTIONS, PRODUCT-SYNONYMS, GENE-SYNONYMS, PRODUCT
ECTO143_RS19695	EG10861			ribonuclease HII	RNase HII	GO-TERMS, REACTIONS, PRODUCT-SYNONYMS, PRODUCT
ECTO143_RS19700	EG10546			lipid-A-disaccharide synthase	lipid A disaccharide synthase	GO-TERMS, REACTIONS, PRODUCT-SYNONYMS, GENE-SYNONYMS, PRODUCT
ECTO143_RS19705	EG10545			acyl-ACP--UDP-N-acetylglucosamine O-acyltransferase	acyl-[acyl-carrier-protein]--UDP-N-acetylglucosamine O-acyltransferase	GO-TERMS, REACTIONS, PRODUCT-SYNONYMS, PRODUCT
ECTO143_RS19710	EG11284			3-hydroxyacyl-ACP dehydratase FabZ	3-hydroxy-acyl-[acyl-carrier-protein] dehydratase	GO-TERMS, REACTIONS, PRODUCT-SYNONYMS, GENE-SYNONYMS, PRODUCT
ECTO143_RS19715	EG10316					GO-TERMS, REACTIONS, PRODUCT-SYNONYMS, GENE-SYNONYMS, PRODUCT
ECTO143_RS19720	EG10455			molecular chaperone Skp	periplasmic chaperone Skp	GO-TERMS, PRODUCT-SYNONYMS, GENE-SYNONYMS, PRODUCT
ECTO143_RS19725	G6093					GO-TERMS, COMPLEXES, PRODUCT-SYNONYMS, GENE-SYNONYMS
ECTO143_RS19730	EG12436			sigma E protease regulator RseP	intramembrane zinc metalloprotease RseP	GO-TERMS, REACTIONS, PRODUCT-SYNONYMS, GENE-SYNONYMS, PRODUCT
ECTO143_RS19735	EG10139			phosphatidate cytidylyltransferase	CDP-diglyceride synthetase	GO-TERMS, REACTIONS, PRODUCT-SYNONYMS, GENE-SYNONYMS, PRODUCT
ECTO143_RS19740	G6092	ispU	uppS	(2E,6E)-farnesyl-diphosphate-specific ditrans,polycis-undecaprenyl-diphosphate synthase	ditrans,polycis-undecaprenyl-diphosphate synthase [(2E,6E)-farnesyl-diphosphate specific]	GO-TERMS, REACTIONS, PRODUCT-SYNONYMS, GENE-SYNONYMS, PRODUCT, GENE-NAME
ECTO143_RS19745	EG12715	ispC	dxr	1-deoxy-D-xylulose-5-phosphate reductoisomerase	1-deoxy-D-xylulose 5-phosphate reductoisomerase	GO-TERMS, REACTIONS, PRODUCT-SYNONYMS, GENE-SYNONYMS, PRODUCT, GENE-NAME
ECTO143_RS19750	EG10335	ECTO143_RS19750	frr	ribosome recycling factor	ribosome-recycling factor	GO-TERMS, PRODUCT-SYNONYMS, GENE-SYNONYMS, PRODUCT, GENE-NAME
ECTO143_RS19755	EG11539					GO-TERMS, PRODUCT-SYNONYMS, GENE-SYNONYMS
ECTO143_RS19760	EG11033			elongation factor Ts	protein chain elongation factor EF-Ts	GO-TERMS, PRODUCT-SYNONYMS, PRODUCT
ECTO143_RS19770	EG10570			type I methionyl aminopeptidase	methionine aminopeptidase	GO-TERMS, REACTIONS, PRODUCT-SYNONYMS, PRODUCT
ECTO143_RS19775	EG11411			bifunctional uridylyltransferase/uridylyl-removing protein GlnD	PII uridylyltransferase / uridylyl removing enzyme	GO-TERMS, REACTIONS, PRODUCT-SYNONYMS, GENE-SYNONYMS, PRODUCT
ECTO143_RS19780	EG10207			2,3,4,5-tetrahydropyridine-2,6-dicarboxylate N-succinyltransferase	tetrahydrodipicolinate succinylase	GO-TERMS, REACTIONS, PRODUCT-SYNONYMS, GENE-SYNONYMS, PRODUCT
ECTO143_RS19790	EG12335	ECTO143_RS19790	cdaR	CdaR family transcriptional regulator	DNA-binding transcriptional activator CdaR	GO-TERMS, PRODUCT-SYNONYMS, GENE-SYNONYMS, PRODUCT, GENE-NAME
ECTO143_RS19795	EG10463			serine endoprotease DegP	periplasmic serine endoprotease DegP	GO-TERMS, REACTIONS, PRODUCT-SYNONYMS, GENE-SYNONYMS, PRODUCT
ECTO143_RS19800	EG10225	ECTO143_RS19800	dgt	dGTPase	dGTP triphosphohydrolase	GO-TERMS, REACTIONS, PRODUCT-SYNONYMS, GENE-SYNONYMS, PRODUCT, GENE-NAME
ECTO143_RS19805	EG11090	mtnN	mtn			GO-TERMS, REACTIONS, PRODUCT-SYNONYMS, GENE-SYNONYMS, GENE-NAME
ECTO143_RS19810	EG12334			vitamin B12 ABC transporter substrate-binding protein BtuF	vitamin B12 ABC transporter periplasmic binding protein	GO-TERMS, REACTIONS, PRODUCT-SYNONYMS, GENE-SYNONYMS, PRODUCT
ECTO143_RS19820	EG12332					GO-TERMS, PRODUCT-SYNONYMS, GENE-SYNONYMS
ECTO143_RS19830	EG12331			H(+)/Cl(-) exchange transporter ClcA	chloride:H+ antiporter ClcA	GO-TERMS, REACTIONS, PRODUCT-SYNONYMS, GENE-SYNONYMS, PRODUCT
ECTO143_RS19835	EG10432			glutamate-1-semialdehyde-2,1-aminomutase	glutamate-1-semialdehyde 2,1-aminomutase	GO-TERMS, REACTIONS, PRODUCT-SYNONYMS, GENE-SYNONYMS, PRODUCT
ECTO143_RS19840	EG10303			Fe(3+)-hydroxamate ABC transporter permease FhuB	iron(III) hydroxamate ABC transporter membrane subunit	CPLX-RXNS, GO-TERMS, COMPLEXES, PRODUCT
ECTO143_RS19845	EG10305			Fe(3+)-hydroxamate ABC transporter substrate-binding protein FhuD	iron(III) hydroxamate ABC transporter periplasmic binding protein	GO-TERMS, PRODUCT
ECTO143_RS19850	EG10304			Fe3+-hydroxamate ABC transporter ATP-binding protein FhuC	iron(III) hydroxamate ABC transporter ATP binding subunit	GO-TERMS, REACTIONS, PRODUCT
ECTO143_RS19855	EG10302			ferrichrome porin FhuA	ferrichrome outer membrane transporter/phage receptor	GO-TERMS, PRODUCT-SYNONYMS, GENE-SYNONYMS, PRODUCT
ECTO143_RS19865	G7639	ECTO143_RS19865	yraJ	fimbrial biogenesis outer membrane usher protein	putative fimbrial usher protein YraJ	GO-TERMS, PRODUCT-SYNONYMS, PRODUCT, GENE-NAME
ECTO143_RS19880	EG10605			bifunctional glycosyl transferase/transpeptidase	PBP1Bgamma	REACTIONS, PRODUCT-SYNONYMS, GENE-SYNONYMS, PRODUCT
ECTO143_RS19890	EG12330					GO-TERMS, REACTIONS, PRODUCT-SYNONYMS, GENE-SYNONYMS
ECTO143_RS19895	EG10949			DNA/RNA nuclease SfsA	putative DNA-binding transcriptional regulator of maltose metabolism	GO-TERMS, REACTIONS, PRODUCT-SYNONYMS, GENE-SYNONYMS, PRODUCT
ECTO143_RS19900	EG10230	ECTO143_RS19900	dksA			GO-TERMS, PRODUCT-SYNONYMS, GENE-SYNONYMS, GENE-NAME
ECTO143_RS19905	EG11362	gluQRS	gluQ	tRNA glutamyl-Q(34) synthetase GluQRS	glutamyl-Q tRNAAsp synthetase	GO-TERMS, REACTIONS, PRODUCT-SYNONYMS, GENE-SYNONYMS, PRODUCT, GENE-NAME
ECTO143_RS19910	EG10690			polynucleotide adenylyltransferase PcnB	poly(A) polymerase I	GO-TERMS, REACTIONS, PRODUCT-SYNONYMS, PRODUCT
ECTO143_RS19915	EG11374			2-amino-4-hydroxy-6- hydroxymethyldihydropteridine diphosphokinase	2-amino-4-hydroxy-6-hydroxymethyldihydropteridine diphosphokinase	GO-TERMS, REACTIONS, PRODUCT-SYNONYMS, PRODUCT
ECTO143_RS19920	EG12328	ECTO143_RS19920	yadN	fimbrial protein	putative fimbrial protein YadN	GO-TERMS, PRODUCT-SYNONYMS, PRODUCT, GENE-NAME
ECTO143_RS19925	EG11973	ECTO143_RS19925	yadV	fimbrial chaperone	putative fimbrial chaperone YadV	GO-TERMS, PRODUCT-SYNONYMS, GENE-SYNONYMS, PRODUCT, GENE-NAME
ECTO143_RS19930	EG11972	ECTO143_RS19930	htrE	outer membrane usher protein	putative fimbrial usher protein HtrE	GO-TERMS, PRODUCT-SYNONYMS, PRODUCT, GENE-NAME
ECTO143_RS19935	EG12327	ECTO143_RS19935	yadM	fimbrial protein StaD	putative fimbrial protein YadM	GO-TERMS, PRODUCT-SYNONYMS, PRODUCT, GENE-NAME
ECTO143_RS19945	EG12325	ECTO143_RS19945	yadK	fimbrial protein	putative fimbrial protein YadK	GO-TERMS, PRODUCT-SYNONYMS, PRODUCT, GENE-NAME
ECTO143_RS19950	EG11678	ECTO143_RS19950	yadC	fimbrial-like adhesin	fimbrial tip-adhesin YadC	GO-TERMS, PRODUCT-SYNONYMS, PRODUCT, GENE-NAME
ECTO143_RS19955	EG11675					GO-TERMS, REACTIONS, PRODUCT-SYNONYMS
ECTO143_RS19960	EG11746			pantoate--beta-alanine ligase	pantothenate synthetase	GO-TERMS, REACTIONS, PRODUCT-SYNONYMS, PRODUCT
ECTO143_RS19970	EG11748	ECTO143_RS19970	rpnC	Rpn family recombination-promoting nuclease/putative transposase	recombination-promoting nuclease RpnC	GO-TERMS, REACTIONS, PRODUCT-SYNONYMS, GENE-SYNONYMS, PRODUCT, GENE-NAME
ECTO143_RS19975	EG11747			aspartate 1-decarboxylase	aspartate 1-decarboxylase proenzyme	GO-TERMS, REACTIONS, PRODUCT-SYNONYMS, PRODUCT
ECTO143_RS19990	EG12321	ECTO143_RS19990	yadH	ABC transporter permease	putative ABC transporter membrane subunit YadH	GO-TERMS, COMPLEXES, PRODUCT-SYNONYMS, PRODUCT, GENE-NAME
ECTO143_RS19995	EG12320	ECTO143_RS19995	yadG	ABC transporter ATP-binding protein	putative ABC transporter ATP-binding protein YadG	GO-TERMS, PRODUCT-SYNONYMS, PRODUCT, GENE-NAME
ECTO143_RS20000	EG12319	ECTO143_RS20000	can	carbonate dehydratase	carbonic anhydrase 2	GO-TERMS, REACTIONS, PRODUCT-SYNONYMS, GENE-SYNONYMS, PRODUCT, GENE-NAME
ECTO143_RS20005	EG20098	ECTO143_RS20005	hpt			GO-TERMS, REACTIONS, PRODUCT-SYNONYMS, GENE-NAME
ECTO143_RS20010	EG10369	ECTO143_RS20010	gcd	pyrroloquinoline quinone-dependent dehydrogenase	quinoprotein glucose dehydrogenase	GO-TERMS, REACTIONS, PRODUCT-SYNONYMS, PRODUCT, GENE-NAME
ECTO143_RS20015	EG12318					GO-TERMS, REACTIONS, PRODUCT-SYNONYMS, GENE-SYNONYMS
ECTO143_RS20025	EG10963			polyamine aminopropyltransferase	spermidine synthase	GO-TERMS, REACTIONS, PRODUCT-SYNONYMS, PRODUCT
ECTO143_RS20030	EG10962			adenosylmethionine decarboxylase	S-adenosylmethionine decarboxylase proenzyme	GO-TERMS, REACTIONS, PRODUCT-SYNONYMS, PRODUCT
ECTO143_RS20040	EG12316			bifunctional aconitate hydratase 2/2-methylisocitrate dehydratase	AcnB	GO-TERMS, REACTIONS, PRODUCT-SYNONYMS, GENE-SYNONYMS, PRODUCT
ECTO143_RS20050	EG10543	lpdA	lpd	dihydrolipoyl dehydrogenase	lipoamide dehydrogenase	CPLX-RXNS, GO-TERMS, COMPLEXES, REACTIONS, PRODUCT-SYNONYMS, GENE-SYNONYMS, PRODUCT, GENE-NAME
ECTO143_RS20055	EG10025			pyruvate dehydrogenase complex dihydrolipoyllysine-residue acetyltransferase	pyruvate dehydrogenase, E2 subunit	GO-TERMS, REACTIONS, PRODUCT-SYNONYMS, PRODUCT
ECTO143_RS20060	EG10024			pyruvate dehydrogenase (acetyl-transferring), homodimeric type	pyruvate dehydrogenase E1 component	GO-TERMS, REACTIONS, PRODUCT-SYNONYMS, PRODUCT
ECTO143_RS20065	EG11088			pyruvate dehydrogenase complex transcriptional repressor PdhR	DNA-binding transcriptional dual regulator PdhR	GO-TERMS, PRODUCT-SYNONYMS, GENE-SYNONYMS, PRODUCT
ECTO143_RS20110	EG10084			aromatic amino acid transporter AroP	aromatic amino acid:H+ symporter AroP	GO-TERMS, REACTIONS, PRODUCT-SYNONYMS, GENE-SYNONYMS, PRODUCT
ECTO143_RS20120	EG10041			1,6-anhydro-N-acetylmuramyl-L-alanine amidase AmpD	1,6-anhydro-N-acetylmuramoyl-L-alanine amidase	GO-TERMS, REACTIONS, PRODUCT-SYNONYMS, PRODUCT
ECTO143_RS20125	EG11546			carboxylating nicotinate-nucleotide diphosphorylase	quinolinate phosphoribosyltransferase (decarboxylating)	GO-TERMS, REACTIONS, PRODUCT-SYNONYMS, PRODUCT
ECTO143_RS20145	EG10422					GO-TERMS, PRODUCT-SYNONYMS
ECTO143_RS20150	EG12312					GO-TERMS, PRODUCT-SYNONYMS, GENE-SYNONYMS, PRODUCT
ECTO143_RS20155	EG12313			cell division protein ZapD	cell division factor ZapD	GO-TERMS, PRODUCT-SYNONYMS, GENE-SYNONYMS, PRODUCT
ECTO143_RS20160	EG12314					GO-TERMS, PRODUCT-SYNONYMS
ECTO143_RS20165	EG10626			8-oxo-dGTP diphosphatase MutT	8-oxo-dGTP diphosphatase	GO-TERMS, REACTIONS, PRODUCT-SYNONYMS, GENE-SYNONYMS, PRODUCT
ECTO143_RS20170	EG10936			preprotein translocase subunit SecA	protein translocation ATPase	GO-TERMS, PRODUCT-SYNONYMS, GENE-SYNONYMS, PRODUCT
ECTO143_RS20175	EG11087			secA regulator SecM	SecA translation regulator	GO-TERMS, PRODUCT-SYNONYMS, GENE-SYNONYMS, PRODUCT
ECTO143_RS20180	EG10265					GO-TERMS, REACTIONS, PRODUCT-SYNONYMS, GENE-SYNONYMS, PRODUCT
ECTO143_RS20185	EG10347					GO-TERMS, PRODUCT-SYNONYMS, GENE-SYNONYMS
ECTO143_RS20190	EG10339					GO-TERMS, PRODUCT-SYNONYMS, GENE-SYNONYMS
ECTO143_RS20195	EG10342					GO-TERMS, PRODUCT-SYNONYMS
ECTO143_RS20200	EG10214	ECTO143_RS20200	ddlB	D-alanine--D-alanine ligase	D-alanine--D-alanine ligase B	GO-TERMS, REACTIONS, PRODUCT-SYNONYMS, GENE-SYNONYMS, PRODUCT, GENE-NAME
ECTO143_RS20205	EG10619					GO-TERMS, REACTIONS, PRODUCT-SYNONYMS, PRODUCT
ECTO143_RS20210	EG10623			undecaprenyldiphospho-muramoylpentapeptide beta-N-acetylglucosaminyltransferase	N-acetylglucosaminyl transferase	GO-TERMS, REACTIONS, PRODUCT-SYNONYMS, PRODUCT
ECTO143_RS20220	EG10620					GO-TERMS, REACTIONS, PRODUCT-SYNONYMS, PRODUCT
ECTO143_RS20225	EG10604			phospho-N-acetylmuramoyl-pentapeptide- transferase	phospho-N-acetylmuramoyl-pentapeptide-transferase	GO-TERMS, REACTIONS, PRODUCT-SYNONYMS, GENE-SYNONYMS, PRODUCT
ECTO143_RS20230	EG10622			UDP-N-acetylmuramoyl-tripeptide--D-alanyl-D- alanine ligase	D-alanyl-D-alanine-adding enzyme	GO-TERMS, REACTIONS, PRODUCT-SYNONYMS, GENE-SYNONYMS, PRODUCT
ECTO143_RS20235	EG10621			UDP-N-acetylmuramoyl-L-alanyl-D-glutamate--2, 6-diaminopimelate ligase	UDP-N-acetylmuramoyl-L-alanyl-D-glutamate--2,6-diaminopimelate ligase	GO-TERMS, REACTIONS, PRODUCT-SYNONYMS, PRODUCT
ECTO143_RS20240	EG10341	ECTO143_RS20240	ftsI	peptidoglycan glycosyltransferase FtsI	peptidoglycan DD-transpeptidase FtsI	GO-TERMS, REACTIONS, PRODUCT-SYNONYMS, GENE-SYNONYMS, PRODUCT, GENE-NAME
ECTO143_RS20245	EG11086					GO-TERMS, PRODUCT-SYNONYMS, GENE-SYNONYMS
ECTO143_RS20250	EG11085			16S rRNA (cytosine(1402)-N(4))-methyltransferase RsmH	16S rRNA m4C1402 methyltransferase	GO-TERMS, REACTIONS, PRODUCT-SYNONYMS, GENE-SYNONYMS, PRODUCT
ECTO143_RS20255	EG11084			transcriptional regulator MraZ	DNA-binding transcriptional repressor MraZ	GO-TERMS, PRODUCT-SYNONYMS, GENE-SYNONYMS, PRODUCT
ECTO143_RS20260	EG10338			catabolite repressor/activator	DNA-binding transcriptional dual regulator Cra	GO-TERMS, PRODUCT-SYNONYMS, GENE-SYNONYMS, PRODUCT
ECTO143_RS20270	EG10499	ilvN	ilvH	acetolactate synthase small subunit	acetolactate synthase / acetohydroxybutanoate synthase, regulatory subunit	CPLX-RXNS, GO-TERMS, COMPLEXES, PRODUCT-SYNONYMS, GENE-SYNONYMS, PRODUCT, GENE-NAME
ECTO143_RS20275	EG10500			acetolactate synthase 3 large subunit	acetolactate synthase / acetohydroxybutanoate synthase, catalytic subunit	GO-TERMS, PRODUCT-SYNONYMS, PRODUCT
ECTO143_RS20280	EG10531			transcriptional regulator LeuO	DNA-binding transcriptional dual regulator LeuO	GO-TERMS, PRODUCT-SYNONYMS, PRODUCT
ECTO143_RS20285	EG11280					GO-TERMS, PRODUCT-SYNONYMS, GENE-SYNONYMS, PRODUCT
ECTO143_RS20290	EG11226					GO-TERMS, PRODUCT-SYNONYMS
ECTO143_RS20295	EG11577					GO-TERMS, REACTIONS, PRODUCT-SYNONYMS
ECTO143_RS20300	EG11576			3-isopropylmalate dehydratase large subunit	3-isopropylmalate dehydratase subunit LeuC	CPLX-RXNS, GO-TERMS, COMPLEXES, PRODUCT-SYNONYMS, PRODUCT
ECTO143_RS20305	EG11575			3-isopropylmalate dehydratase small subunit	3-isopropylmalate dehydratase subunit LeuD	GO-TERMS, PRODUCT-SYNONYMS, PRODUCT
ECTO143_RS20310	G0-10617			glucose uptake inhibitor SgrT	PtsG glucose transporter inhibitor	GO-TERMS, REACTIONS, PRODUCT-SYNONYMS, PRODUCT
ECTO143_RS20315	EG12094	ECTO143_RS20315	sgrR	HTH-type transcriptional regulator SgrR	DNA-binding transcriptional dual regulator SgrR	GO-TERMS, PRODUCT-SYNONYMS, GENE-SYNONYMS, PRODUCT, GENE-NAME
ECTO143_RS20320	EG11574			thiamine ABC transporter substrate binding subunit	thiamine ABC transporter periplasmic binding protein	CPLX-RXNS, GO-TERMS, COMPLEXES, PRODUCT-SYNONYMS, GENE-SYNONYMS, PRODUCT
ECTO143_RS20325	EG11573			thiamine/thiamine pyrophosphate ABC transporter permease ThiP	thiamine ABC transporter membrane subunit	GO-TERMS, REACTIONS, PRODUCT-SYNONYMS, GENE-SYNONYMS, PRODUCT
ECTO143_RS20330	EG11572			thiamine ABC transporter ATP-binding protein ThiQ	thiamine ABC transporter ATP binding subunit	PRODUCT-SYNONYMS, GENE-SYNONYMS, PRODUCT
ECTO143_RS20335	EG11571	ECTO143_RS20335	yabI	DedA family protein	DedA family protein YabI	GO-TERMS, PRODUCT-SYNONYMS, PRODUCT, GENE-NAME
ECTO143_RS20365	EG10054			arabinose operon transcriptional regulator AraC	DNA-binding transcriptional dual regulator AraC	GO-TERMS, PRODUCT-SYNONYMS, PRODUCT
ECTO143_RS20370	EG10053					GO-TERMS, REACTIONS, PRODUCT-SYNONYMS
ECTO143_RS20375	EG10052					GO-TERMS, PRODUCT-SYNONYMS
ECTO143_RS20380	EG10055			L-ribulose-5-phosphate 4-epimerase	L-ribulose-5-phosphate 4-epimerase AraD	GO-TERMS, PRODUCT-SYNONYMS, PRODUCT
ECTO143_RS20385	EG10747					GO-TERMS, REACTIONS, PRODUCT-SYNONYMS, GENE-SYNONYMS
ECTO143_RS20390	EG11083			RNA polymerase-associated protein RapA	RNA polymerase-binding ATPase and RNAP recycling factor	GO-TERMS, PRODUCT-SYNONYMS, GENE-SYNONYMS, PRODUCT
ECTO143_RS20395	EG12609			bifunctional tRNA pseudouridine(32) synthase/23S rRNA pseudouridine(746) synthase RluA	23S rRNA pseudouridine746 and tRNA pseudouridine32 synthase	GO-TERMS, REACTIONS, PRODUCT-SYNONYMS, GENE-SYNONYMS, PRODUCT
ECTO143_RS20400	EG11570			co-chaperone DjlA	co-chaperone protein DjlA	GO-TERMS, PRODUCT-SYNONYMS, GENE-SYNONYMS, PRODUCT
ECTO143_RS20405	EG11569			LPS assembly protein LptD	lipopolysaccharide assembly protein LptD	GO-TERMS, PRODUCT-SYNONYMS, GENE-SYNONYMS, PRODUCT
ECTO143_RS20410	EG10985			peptidylprolyl isomerase SurA	peptidyl-prolyl cis-trans isomerase SurA	GO-TERMS, REACTIONS, PRODUCT-SYNONYMS, PRODUCT
ECTO143_RS20415	EG10691			4-hydroxythreonine-4-phosphate dehydrogenase PdxA	4-hydroxythreonine-4-phosphate dehydrogenase	GO-TERMS, REACTIONS, PRODUCT-SYNONYMS, PRODUCT
ECTO143_RS20420	EG10523			16S rRNA (adenine(1518)-N(6)/adenine(1519)-N(6))- dimethyltransferase RsmA	16S rRNA m62A1518,m62A1519 dimethyltransferase	GO-TERMS, REACTIONS, PRODUCT-SYNONYMS, GENE-SYNONYMS, PRODUCT
ECTO143_RS20430	EG10048			bis(5'-nucleosyl)-tetraphosphatase (symmetrical)	diadenosine tetraphosphatase	GO-TERMS, REACTIONS, PRODUCT-SYNONYMS, GENE-SYNONYMS, PRODUCT
ECTO143_RS20445	EG10326			type 3 dihydrofolate reductase	dihydrofolate reductase	GO-TERMS, PRODUCT-SYNONYMS, GENE-SYNONYMS, PRODUCT
ECTO143_RS20450	EG10521			glutathione-regulated potassium-efflux system protein KefC	K+ : H+ antiporter KefC	GO-TERMS, REACTIONS, PRODUCT-SYNONYMS, GENE-SYNONYMS, PRODUCT
ECTO143_RS20455	EG11568			glutathione-regulated potassium-efflux system oxidoreductase KefF	regulator of KefC-mediated potassium transport and quinone oxidoreductase	GO-TERMS, REACTIONS, PRODUCT-SYNONYMS, GENE-SYNONYMS, PRODUCT
ECTO143_RS20475	EG11563	ECTO143_RS20475	fixB	electron transfer flavoprotein subunit alpha/FixB family protein	putative electron transfer flavoprotein FixB	GO-TERMS, PRODUCT-SYNONYMS, GENE-SYNONYMS, PRODUCT, GENE-NAME
ECTO143_RS20480	EG11562	ECTO143_RS20480	fixA	electron transfer flavoprotein FixA	putative electron transfer flavoprotein FixA	GO-TERMS, PRODUCT-SYNONYMS, GENE-SYNONYMS, PRODUCT, GENE-NAME
ECTO143_RS20485	EG11561			L-carnitine/gamma-butyrobetaine antiport BCCT transporter	L-carnitine:gamma-butyrobetaine antiporter	GO-TERMS, REACTIONS, PRODUCT-SYNONYMS, GENE-SYNONYMS, PRODUCT
ECTO143_RS20490	EG11560			crotonobetainyl-CoA dehydrogenase	crotonobetainyl-CoA reductase	GO-TERMS, REACTIONS, PRODUCT-SYNONYMS, GENE-SYNONYMS, PRODUCT
ECTO143_RS20495	EG11559			L-carnitine CoA-transferase	gamma-butyrobetainyl-CoA:carnitine CoA transferase	GO-TERMS, REACTIONS, PRODUCT-SYNONYMS, GENE-SYNONYMS, PRODUCT
ECTO143_RS20500	EG11558			crotonobetaine/carnitine-CoA ligase	carnitine--CoA ligase	GO-TERMS, REACTIONS, PRODUCT-SYNONYMS, GENE-SYNONYMS, PRODUCT
ECTO143_RS20505	EG11557	ECTO143_RS20505	caiD	carnitinyl-CoA dehydratase	crotonobetainyl-CoA hydratase	GO-TERMS, REACTIONS, PRODUCT-SYNONYMS, GENE-SYNONYMS, PRODUCT, GENE-NAME
ECTO143_RS20515	G6088			carnitine metabolism transcriptional regulator CaiF	DNA-binding transcriptional activator CaiF	GO-TERMS, PRODUCT-SYNONYMS, PRODUCT
ECTO143_RS20520	EG10135			carbamoyl-phosphate synthase large subunit	carbamoyl phosphate synthetase subunit beta	CPLX-RXNS, GO-TERMS, COMPLEXES, PRODUCT-SYNONYMS, GENE-SYNONYMS, PRODUCT
ECTO143_RS20525	EG10134			carbamoyl-phosphate synthase small subunit	carbamoyl phosphate synthetase subunit alpha	GO-TERMS, PRODUCT-SYNONYMS, GENE-SYNONYMS, PRODUCT
ECTO143_RS20530	EG10206					GO-TERMS, PRODUCT-SYNONYMS
ECTO143_RS20540	EG11082					GO-TERMS, REACTIONS, PRODUCT-SYNONYMS, GENE-SYNONYMS
ECTO143_RS20545	EG11081			4-hydroxy-3-methylbut-2-enyl diphosphate reductase	1-hydroxy-2-methyl-2-(E)-butenyl 4-diphosphate reductase	GO-TERMS, REACTIONS, PRODUCT-SYNONYMS, GENE-SYNONYMS, PRODUCT
ECTO143_RS20550	EG11080			FKBP-type peptidyl-prolyl cis-trans isomerase	peptidyl-prolyl cis-trans isomerase FkpB	GO-TERMS, REACTIONS, PRODUCT-SYNONYMS, GENE-SYNONYMS, PRODUCT
ECTO143_RS20555	EG10548	ECTO143_RS20555	lspA			GO-TERMS, REACTIONS, PRODUCT-SYNONYMS, GENE-SYNONYMS, GENE-NAME
ECTO143_RS20560	EG10492					GO-TERMS, REACTIONS, PRODUCT-SYNONYMS, GENE-SYNONYMS, PRODUCT
ECTO143_RS20565	EG11079			bifunctional riboflavin kinase/FAD synthetase	bifunctional riboflavin kinase / FMN adenylyltransferase	GO-TERMS, REACTIONS, PRODUCT-SYNONYMS, GENE-SYNONYMS, PRODUCT
ECTO143_RS20590	EG11078			transcriptional activator NhaR	DNA-binding transcriptional activator NhaR	GO-TERMS, PRODUCT-SYNONYMS, GENE-SYNONYMS, PRODUCT
ECTO143_RS20595	EG10652			Na+/H+ antiporter NhaA	Na+:H+ antiporter NhaA	GO-TERMS, REACTIONS, PRODUCT-SYNONYMS, GENE-SYNONYMS, PRODUCT
ECTO143_RS20620	EG10240			molecular chaperone DnaJ	chaperone protein DnaJ	GO-TERMS, REACTIONS, PRODUCT-SYNONYMS, GENE-SYNONYMS, PRODUCT
ECTO143_RS20625	EG10241			molecular chaperone DnaK	chaperone protein DnaK	GO-TERMS, REACTIONS, PRODUCT-SYNONYMS, GENE-SYNONYMS, PRODUCT
ECTO143_RS20640	EG11512			acetate uptake transporter	acetate/succinate:H+ symporter	GO-TERMS, REACTIONS, PRODUCT-SYNONYMS, GENE-SYNONYMS, PRODUCT
ECTO143_RS20645	EG11511	ECTO143_RS20645	mog			GO-TERMS, PRODUCT-SYNONYMS, GENE-SYNONYMS, GENE-NAME
ECTO143_RS20650	EG11556	tal	talB	transaldolase	transaldolase B	GO-TERMS, PRODUCT-SYNONYMS, GENE-SYNONYMS, PRODUCT, GENE-NAME
ECTO143_RS20660	EG10011			peroxide stress protein YaaA	peroxide stress resistance protein YaaA	GO-TERMS, PRODUCT-SYNONYMS, PRODUCT
ECTO143_RS20670	EG11000					GO-TERMS, PRODUCT-SYNONYMS, PRODUCT
ECTO143_RS20675	EG10999					GO-TERMS, REACTIONS, PRODUCT-SYNONYMS
ECTO143_RS20680	EG10998			bifunctional aspartate kinase/homoserine dehydrogenase I	fused aspartate kinase/homoserine dehydrogenase 1	GO-TERMS, REACTIONS, PRODUCT-SYNONYMS, GENE-SYNONYMS, PRODUCT
ECTO143_RS20685	EG11277					GO-TERMS, PRODUCT-SYNONYMS, PRODUCT
ECTO143_RS20700	EG10061			two-component system response regulator ArcA	DNA-binding transcriptional dual regulator ArcA	GO-TERMS, PRODUCT-SYNONYMS, GENE-SYNONYMS, PRODUCT
ECTO143_RS20710	EG10730			two-component system sensor histidine kinase CreC	sensory histidine kinase CreC	GO-TERMS, REACTIONS, PRODUCT-SYNONYMS, GENE-SYNONYMS, PRODUCT
ECTO143_RS20715	EG11218			two-component system response regulator CreB	DNA-binding transcriptional regulator CreB	GO-TERMS, PRODUCT-SYNONYMS, GENE-SYNONYMS, PRODUCT
ECTO143_RS20725	EG11366	robA	rob	MDR efflux pump AcrAB transcriptional activator RobA	DNA-binding transcriptional dual regulator Rob	GO-TERMS, PRODUCT-SYNONYMS, GENE-SYNONYMS, PRODUCT, GENE-NAME
ECTO143_RS20735	EG12600			non-canonical purine NTP phosphatase	ITPase/XTPase	GO-TERMS, REACTIONS, PRODUCT-SYNONYMS, PRODUCT
ECTO143_RS20740	EG11029			trp operon repressor	DNA-binding transcriptional repressor TrpR	GO-TERMS, PRODUCT-SYNONYMS, GENE-SYNONYMS, PRODUCT
ECTO143_RS20745	EG10950	sltY	slt	murein transglycosylase	soluble lytic murein transglycosylase	GO-TERMS, REACTIONS, PRODUCT-SYNONYMS, GENE-SYNONYMS, PRODUCT, GENE-NAME
ECTO143_RS20750	EG12343					GO-TERMS, PRODUCT-SYNONYMS, GENE-SYNONYMS
ECTO143_RS20755	EG11335			multifunctional transcriptional regulator/nicotinamide-nucleotide adenylyltransferase/ribosylnicotinamide kinase NadR	DNA-binding transcriptional repressor/NMN adenylyltransferase NadR	GO-TERMS, REACTIONS, PRODUCT-SYNONYMS, GENE-SYNONYMS, PRODUCT
ECTO143_RS20760	EG11296			DNA repair protein RadA	DNA recombination protein	GO-TERMS, PRODUCT-SYNONYMS, GENE-SYNONYMS, PRODUCT
ECTO143_RS20765	EG10945	ECTO143_RS20765	serB			GO-TERMS, REACTIONS, PRODUCT-SYNONYMS, PRODUCT, GENE-NAME
ECTO143_RS20775	EG11796			lipoate--protein ligase LplA	lipoate--protein ligase A	GO-TERMS, REACTIONS, PRODUCT-SYNONYMS, GENE-SYNONYMS, PRODUCT
ECTO143_RS20780	EG12342			type II toxin-antitoxin system HipA family toxin YjjJ	toxin YjjJ	GO-TERMS, PRODUCT-SYNONYMS, PRODUCT
ECTO143_RS20785	EG10222			purine-nucleoside phosphorylase	purine nucleoside phosphorylase	GO-TERMS, REACTIONS, PRODUCT-SYNONYMS, GENE-SYNONYMS, PRODUCT
ECTO143_RS20790	EG10220					GO-TERMS, REACTIONS, PRODUCT-SYNONYMS, GENE-SYNONYMS
ECTO143_RS20795	EG10219					GO-TERMS, REACTIONS, PRODUCT-SYNONYMS, GENE-SYNONYMS
ECTO143_RS20800	EG10221					GO-TERMS, PRODUCT-SYNONYMS, GENE-SYNONYMS, PRODUCT
ECTO143_RS20830	EG11391			molecular chaperone OsmY	periplasmic chaperone OsmY	GO-TERMS, PRODUCT-SYNONYMS, GENE-SYNONYMS, PRODUCT
ECTO143_RS20835	EG12114			peptide chain release factor 3	peptide chain release factor RF3	GO-TERMS, PRODUCT-SYNONYMS, GENE-SYNONYMS, PRODUCT
ECTO143_RS20840	EG12115	ECTO143_RS20840	yjjG	pyrimidine 5'-nucleotidase	pyrimidine 5'-nucleotidase YjjG	GO-TERMS, REACTIONS, PRODUCT-SYNONYMS, PRODUCT, GENE-NAME
ECTO143_RS20845	EG10850			ribosomal-protein-alanine N-acetyltransferase	protein N-acetyltransferase RimI	GO-TERMS, REACTIONS, PRODUCT-SYNONYMS, PRODUCT
ECTO143_RS20855	G7950			16S rRNA (guanine(1207)-N(2))-methyltransferase RsmC	16S rRNA m2G1207 methyltransferase	GO-TERMS, REACTIONS, PRODUCT-SYNONYMS, GENE-SYNONYMS, PRODUCT
ECTO143_RS20880	G7949			siderophore-iron reductase FhuF	hydroxamate siderophore iron reductase	GO-TERMS, PRODUCT-SYNONYMS, GENE-SYNONYMS, PRODUCT
ECTO143_RS20885	G7948			DNA-binding transcriptional activator BglJ	DNA-binding transcriptional regulator BglJ	GO-TERMS, COMPLEXES, PRODUCT-SYNONYMS, GENE-SYNONYMS, PRODUCT
ECTO143_RS20890	G7947	ECTO143_RS20890	yjjQ	response regulator transcription factor	DNA-binding transcriptional repressor YjjQ	GO-TERMS, PRODUCT-SYNONYMS, PRODUCT, GENE-NAME
ECTO143_RS20905	EG10244					GO-TERMS, PRODUCT-SYNONYMS
ECTO143_RS20910	EG10237					GO-TERMS, PRODUCT-SYNONYMS, GENE-SYNONYMS
ECTO143_RS20920	EG12591			phosphatidylglycerol--membrane-oligosaccharide glycerophosphotransferase	phosphoglycerol transferase I	GO-TERMS, REACTIONS, PRODUCT-SYNONYMS, GENE-SYNONYMS, PRODUCT
ECTO143_RS20925	G7945	ECTO143_RS20925	lgoD	zinc-binding alcohol dehydrogenase family protein	L-galactonate oxidoreductase	GO-TERMS, REACTIONS, PRODUCT-SYNONYMS, GENE-SYNONYMS, PRODUCT, GENE-NAME
ECTO143_RS20930	G7944	ECTO143_RS20930	lgoR	GntR family transcriptional regulator	putative DNA-binding transcriptional regulator LgoR	GO-TERMS, PRODUCT-SYNONYMS, GENE-SYNONYMS, PRODUCT, GENE-NAME
ECTO143_RS20935	EG12587	ECTO143_RS20935	lgoT	MFS transporter	galactonate:H+ symporter	GO-TERMS, REACTIONS, PRODUCT-SYNONYMS, GENE-SYNONYMS, PRODUCT, GENE-NAME
ECTO143_RS20940	EG11034	ECTO143_RS20940	tsr	methyl-accepting chemotaxis protein	methyl-accepting chemotaxis protein Tsr	GO-TERMS, COMPLEXES, PRODUCT-SYNONYMS, GENE-SYNONYMS, PRODUCT, GENE-NAME
ECTO143_RS20945	G7942	ECTO143_RS20945	btsT	carbon starvation protein A	pyruvate:H+ symporter	GO-TERMS, REACTIONS, PRODUCT-SYNONYMS, GENE-SYNONYMS, PRODUCT, GENE-NAME
ECTO143_RS20955	EG10021	ECTO143_RS20955	yjiA	GTPase	P-loop guanosine triphosphatase YjiA	GO-TERMS, PRODUCT-SYNONYMS, PRODUCT, GENE-NAME
ECTO143_RS20990	G7940			endoribonuclease SymE	toxic protein SymE	GO-TERMS, PRODUCT-SYNONYMS, GENE-SYNONYMS, PRODUCT
ECTO143_RS21020	EG12576			multidrug efflux MFS transporter MdtM	multidrug efflux pump / bile salt:H+ antiporter / Na+:H+ antiporter / K+:H+ antiporter	GO-TERMS, REACTIONS, PRODUCT-SYNONYMS, GENE-SYNONYMS, PRODUCT
ECTO143_RS21055	G7928					GO-TERMS, PRODUCT-SYNONYMS, GENE-SYNONYMS
ECTO143_RS21070	G7925			beta-aspartyl-peptidase	isoaspartyl dipeptidase	GO-TERMS, REACTIONS, PRODUCT-SYNONYMS, GENE-SYNONYMS, PRODUCT
ECTO143_RS21075	G7924			hypochlorite stress DNA-binding transcriptional regulator HypT	DNA-binding transcriptional dual regulator HypT	GO-TERMS, PRODUCT-SYNONYMS, GENE-SYNONYMS, PRODUCT
ECTO143_RS21080	G7923			anti-adapter protein IraD	anti-adaptor protein IraD, inhibitor of sigmaS proteolysis	GO-TERMS, PRODUCT-SYNONYMS, GENE-SYNONYMS, PRODUCT
ECTO143_RS21095	EG20249			Uxu operon transcriptional regulator	DNA-binding transcriptional repressor UxuR	GO-TERMS, PRODUCT-SYNONYMS, PRODUCT
ECTO143_RS21100	EG20248	ECTO143_RS21100	uxuB	fructuronate reductase	D-mannonate oxidoreductase	GO-TERMS, REACTIONS, PRODUCT-SYNONYMS, PRODUCT, GENE-NAME
ECTO143_RS21105	EG11066			mannonate dehydratase	D-mannonate dehydratase	GO-TERMS, REACTIONS, PRODUCT-SYNONYMS, PRODUCT
ECTO143_RS21110	EG12563	ECTO143_RS21110	gntP	gluconate permease GntP	fructuronate transporter	GO-TERMS, REACTIONS, PRODUCT-SYNONYMS, GENE-SYNONYMS, PRODUCT, GENE-NAME
ECTO143_RS21115	EG10315			type 1 fimbriae D-mannose specific adhesin FimH	type 1 fimbriae D-mannose specific adhesin	GO-TERMS, COMPLEXES, PRODUCT-SYNONYMS, GENE-SYNONYMS, PRODUCT
ECTO143_RS21120	EG10314					GO-TERMS, PRODUCT-SYNONYMS
ECTO143_RS21125	EG10313					GO-TERMS, PRODUCT-SYNONYMS
ECTO143_RS21135	EG10310			type 1 fimbriae chaperone FimC	type 1 fimbriae periplasmic chaperone	GO-TERMS, PRODUCT-SYNONYMS, GENE-SYNONYMS, PRODUCT
ECTO143_RS21145	EG10308			metal ABC transporter substrate-binding lipoprotein/fibrin-binding adhesin FimA	type 1 fimbriae major subunit	GO-TERMS, PRODUCT-SYNONYMS, GENE-SYNONYMS, PRODUCT
ECTO143_RS21150	EG10312			type 1 fimbriae regulatory protein FimE	regulator for fimA	GO-TERMS, PRODUCT-SYNONYMS, GENE-SYNONYMS, PRODUCT
ECTO143_RS21175	G7921	ECTO143_RS21175	nanC	N-acetylneuraminic acid outer membrane channel protein NanC	N-acetylneuraminic acid outer membrane channel	GO-TERMS, REACTIONS, PRODUCT-SYNONYMS, GENE-SYNONYMS, PRODUCT, GENE-NAME
ECTO143_RS21180	G7920	ECTO143_RS21180	nanM	YjhT family mutarotase	N-acetylneuraminate mutarotase	GO-TERMS, REACTIONS, PRODUCT-SYNONYMS, GENE-SYNONYMS, PRODUCT, GENE-NAME
ECTO143_RS21185	G7919	ECTO143_RS21185	nanS	9-O-acetyl-N-acetylneuraminic acid deacetylase	N-acetyl-9-O-acetylneuraminate esterase	GO-TERMS, REACTIONS, PRODUCT-SYNONYMS, GENE-SYNONYMS, PRODUCT, GENE-NAME
ECTO143_RS21205	G0-10473	ECTO143_RS21205	topAI	hypothetical protein	KpLE2 phage-like element; toxin of the TopAI-YjhQ toxin-antitoxin system, TopA inhibitor	GO-TERMS, PRODUCT-SYNONYMS, GENE-SYNONYMS, PRODUCT, GENE-NAME
ECTO143_RS21210	G7917	ECTO143_RS21210	yjhQ	N-acetyltransferase	KpLE2 phage-like element; putative acetyltransferase TopAI antitoxin YjhQ	GO-TERMS, PRODUCT-SYNONYMS, PRODUCT, GENE-NAME
ECTO143_RS21265	G7911	ECTO143_RS21265	yjhH	dihydrodipicolinate synthase family protein	KpLE2 phage-like element; putative 2-dehydro-3-deoxy-D-pentonate aldolase	GO-TERMS, REACTIONS, PRODUCT-SYNONYMS, PRODUCT, GENE-NAME
ECTO143_RS21270	G7910	ECTO143_RS21270	yjhG	YjhG/YagF family D-xylonate dehydratase	KpLE2 phage-like element; D-xylonate dehydratase	GO-TERMS, REACTIONS, PRODUCT-SYNONYMS, PRODUCT, GENE-NAME
ECTO143_RS21540	EG10292			fec operon regulator FecR	ferric citrate regulator FecR	GO-TERMS, PRODUCT-SYNONYMS, PRODUCT
ECTO143_RS21545	EG10286			Fe(3+) dicitrate transport protein FecA	ferric citrate outer membrane transporter	GO-TERMS, REACTIONS, PRODUCT-SYNONYMS, PRODUCT
ECTO143_RS21550	EG10287	ECTO143_RS21550	fecB	Fe(3+)-dicitrate ABC transporter substrate-binding protein FecB	ferric citrate ABC transporter periplasmic binding protein	CPLX-RXNS, GO-TERMS, COMPLEXES, PRODUCT-SYNONYMS, PRODUCT, GENE-NAME
ECTO143_RS21555	EG10288	ECTO143_RS21555	fecC	Fe3+ dicitrate ABC transporter permease	ferric citrate ABC transporter membrane subunit FecC	GO-TERMS, PRODUCT, GENE-NAME
ECTO143_RS21560	EG10289			Fe(3+) dicitrate ABC transporter permease subunit FecD	ferric citrate ABC transporter membrane subunit FecD	GO-TERMS, PRODUCT
ECTO143_RS21565	EG10290	ECTO143_RS21565	fecE	Fe(3+) dicitrate transport ATP-binding protein FecE	ferric citrate ABC transporter ATP binding subunit	GO-TERMS, PRODUCT-SYNONYMS, PRODUCT, GENE-NAME
ECTO143_RS21745	EG11436					GO-TERMS, REACTIONS, PRODUCT-SYNONYMS, GENE-SYNONYMS
ECTO143_RS21755	G7889			LPS export ABC transporter permease LptG	lipopolysaccharide transport system protein LptG	CPLX-RXNS, GO-TERMS, COMPLEXES, PRODUCT-SYNONYMS, GENE-SYNONYMS, PRODUCT
ECTO143_RS21760	G7888			lipopolysaccharide ABC transporter permease LptF	lipopolysaccharide transport system protein LptF	GO-TERMS, PRODUCT-SYNONYMS, GENE-SYNONYMS, PRODUCT
ECTO143_RS21765	EG10694			leucyl aminopeptidase	aminopeptidase A/I	GO-TERMS, REACTIONS, PRODUCT-SYNONYMS, GENE-SYNONYMS, PRODUCT
ECTO143_RS21775	EG11067					GO-TERMS, REACTIONS, PRODUCT-SYNONYMS, GENE-SYNONYMS, PRODUCT
ECTO143_RS21790	G7885			ribonuclease E inhibitor RraB	ribonuclease E inhibitor protein B	GO-TERMS, PRODUCT-SYNONYMS, GENE-SYNONYMS, PRODUCT
ECTO143_RS21795	EG10069	argF	argI	ornithine carbamoyltransferase	ornithine carbamoyltransferase ArgI	GO-TERMS, PRODUCT-SYNONYMS, PRODUCT, GENE-NAME
ECTO143_RS21805	G7883	ECTO143_RS21805	tabA	YhcH/YjgK/YiaL family protein	DUF386 domain-containing toxin-antitoxin biofilm protein TabA	GO-TERMS, PRODUCT-SYNONYMS, GENE-SYNONYMS, PRODUCT, GENE-NAME
ECTO143_RS21810	G7882	ECTO143_RS21810	bdcR	TetR/AcrR family transcriptional regulator	putative transcriptional regulator BdcR	GO-TERMS, PRODUCT-SYNONYMS, GENE-SYNONYMS, PRODUCT, GENE-NAME
ECTO143_RS21815	G7880			SDR family oxidoreductase	c-di-GMP-binding biofilm dispersal mediator protein	GO-TERMS, PRODUCT-SYNONYMS, GENE-SYNONYMS, PRODUCT
ECTO143_RS21825	EG11279	ECTO143_RS21825	pyrL			GO-TERMS, PRODUCT-SYNONYMS, GENE-SYNONYMS, PRODUCT, GENE-NAME
ECTO143_RS21830	EG10805			aspartate carbamoyltransferase	aspartate carbamoyltransferase catalytic subunit	CPLX-RXNS, GO-TERMS, COMPLEXES, REACTIONS, PRODUCT-SYNONYMS, PRODUCT
ECTO143_RS21835	EG10811			aspartate carbamoyltransferase regulatory subunit	aspartate carbamoyltransferase, PyrI subunit	GO-TERMS, REACTIONS, PRODUCT-SYNONYMS, PRODUCT
ECTO143_RS21850	G0-10689			mgtA regulatory leader peptide MgtL	leader peptide MgtL	GO-TERMS, PRODUCT-SYNONYMS, PRODUCT
ECTO143_RS21855	EG12202			HTH-type transcriptional regulator TreR	DNA-binding transcriptional repressor TreR	GO-TERMS, PRODUCT-SYNONYMS, PRODUCT
ECTO143_RS21860	EG12127			PTS trehalose transporter subunit IIBC	trehalose-specific PTS enzyme IIBC component	CPLX-RXNS, GO-TERMS, COMPLEXES, REACTIONS, PRODUCT-SYNONYMS, PRODUCT
ECTO143_RS21865	EG11402			alpha,alpha-phosphotrehalase	trehalose-6-phosphate hydrolase	GO-TERMS, REACTIONS, PRODUCT-SYNONYMS, GENE-SYNONYMS, PRODUCT
ECTO143_RS21870	EG11417					GO-TERMS, COMPLEXES, REACTIONS, PRODUCT-SYNONYMS
ECTO143_RS21875	G812			anaerobic ribonucleoside-triphosphate reductase-activating protein	anaerobic ribonucleoside-triphosphate reductase activating protein	GO-TERMS, REACTIONS, PRODUCT-SYNONYMS, GENE-SYNONYMS, PRODUCT
ECTO143_RS21885	EG10741	pmbA	tldE	metalloprotease PmbA	metalloprotease subunit TldE	CPLX-RXNS, GO-TERMS, COMPLEXES, REACTIONS, PRODUCT-SYNONYMS, GENE-SYNONYMS, PRODUCT, GENE-NAME
ECTO143_RS21895	EG12440			UDP-N-acetylmuramate:L-alanyl-gamma-D-glutamyl- meso-diaminopimelate ligase	UDP-N-acetylmuramate--L-alanyl-gamma-D-glutamyl-meso-2,6-diaminoheptanedioate ligase	GO-TERMS, REACTIONS, PRODUCT-SYNONYMS, GENE-SYNONYMS, PRODUCT
ECTO143_RS21900	EG10283	ECTO143_RS21900	fbp	class 1 fructose-bisphosphatase	fructose-1,6-bisphosphatase 1	GO-TERMS, REACTIONS, PRODUCT-SYNONYMS, GENE-SYNONYMS, PRODUCT, GENE-NAME
ECTO143_RS21905	EG12439			sugar ABC transporter permease YjfF	galactofuranose ABC transporter putative membrane subunit YjtF	CPLX-RXNS, GO-TERMS, COMPLEXES, PRODUCT
ECTO143_RS21910	EG12520	ECTO143_RS21910	ytfT	ABC transporter permease	galactofuranose ABC transporter putative membrane subunit YtfT	GO-TERMS, PRODUCT, GENE-NAME
ECTO143_RS21915	EG12518	ECTO143_RS21915	ytfR	sugar ABC transporter ATP-binding protein	galactofuranose ABC transporter putative ATP binding subunit	PRODUCT-SYNONYMS, GENE-SYNONYMS, PRODUCT, GENE-NAME
ECTO143_RS21920	EG12517			galactofuranose ABC transporter substrate-binding protein YtfQ	galactofuranose ABC transporter periplasmic binding protein	GO-TERMS, PRODUCT
ECTO143_RS21925	EG10755	ECTO143_RS21925	ppa	inorganic diphosphatase	inorganic pyrophosphatase	GO-TERMS, REACTIONS, PRODUCT-SYNONYMS, PRODUCT, GENE-NAME
ECTO143_RS21930	EG12096					GO-TERMS, COMPLEXES, REACTIONS, PRODUCT-SYNONYMS, GENE-SYNONYMS
ECTO143_RS21945	G7875			autotransporter assembly complex protein TamB	translocation and assembly module subunit TamB	GO-TERMS, COMPLEXES, PRODUCT-SYNONYMS, GENE-SYNONYMS, PRODUCT
ECTO143_RS21950	G7874			autotransporter assembly complex protein TamA	translocation and assembly module subunit TamA	GO-TERMS, PRODUCT-SYNONYMS, GENE-SYNONYMS, PRODUCT
ECTO143_RS21955	EG11433			peptide-methionine (S)-S-oxide reductase MsrA	methionine sulfoxide reductase A	GO-TERMS, REACTIONS, PRODUCT-SYNONYMS, GENE-SYNONYMS, PRODUCT
ECTO143_RS21975	EG10043			3'(2'),5'-bisphosphate nucleotidase CysQ	3'(2'),5'-bisphosphate nucleotidase	GO-TERMS, REACTIONS, PRODUCT-SYNONYMS, GENE-SYNONYMS, PRODUCT
ECTO143_RS21980	EG10160			2',3'-cyclic-nucleotide 2'-phosphodiesterase	2'3' cyclic nucleotide phosphodiesterase/3' nucleotidase	GO-TERMS, REACTIONS, PRODUCT-SYNONYMS, PRODUCT
ECTO143_RS21990	G7868					GO-TERMS, PRODUCT-SYNONYMS, GENE-SYNONYMS
ECTO143_RS22000	G7866					GO-TERMS, PRODUCT-SYNONYMS, GENE-SYNONYMS
ECTO143_RS22005	EG12504			D-serine/D-alanine/glycine transporter	D-serine/alanine/glycine/:H+symporter	GO-TERMS, REACTIONS, PRODUCT-SYNONYMS, GENE-SYNONYMS, PRODUCT
ECTO143_RS22090	EG10764					GO-TERMS, PRODUCT-SYNONYMS
ECTO143_RS22105	G7860	ECTO143_RS22105	ulaF	L-ribulose-5-phosphate 4-epimerase	L-ribulose-5-phosphate 4-epimerase UlaF	GO-TERMS, PRODUCT-SYNONYMS, GENE-SYNONYMS, PRODUCT, GENE-NAME
ECTO143_RS22110	G7859	ECTO143_RS22110	ulaE	L-ribulose-5-phosphate 3-epimerase	L-ribulose-5-phosphate 3-epimerase UlaE	GO-TERMS, PRODUCT-SYNONYMS, GENE-SYNONYMS, PRODUCT, GENE-NAME
ECTO143_RS22115	G7858					GO-TERMS, REACTIONS, PRODUCT-SYNONYMS, GENE-SYNONYMS
ECTO143_RS22120	EG12495			PTS ascorbate transporter subunit IIA	L-ascorbate specific PTS enzyme IIA component	CPLX-RXNS, GO-TERMS, COMPLEXES, PRODUCT-SYNONYMS, GENE-SYNONYMS, PRODUCT
ECTO143_RS22125	EG12494			PTS ascorbate transporter subunit IIB	L-ascorbate specific PTS enzyme IIB component	GO-TERMS, PRODUCT-SYNONYMS, GENE-SYNONYMS, PRODUCT
ECTO143_RS22130	G7856			PTS ascorbate transporter subunit IIC	L-ascorbate specific PTS enzyme IIC component	GO-TERMS, PRODUCT-SYNONYMS, GENE-SYNONYMS, PRODUCT
ECTO143_RS22135	G7855			L-ascorbate 6-phosphate lactonase	L-ascorbate-6-phosphate lactonase	GO-TERMS, REACTIONS, PRODUCT-SYNONYMS, GENE-SYNONYMS, PRODUCT
ECTO143_RS22140	G7854			HTH-type transcriptional regulator UlaR	DNA-binding transcriptional repressor UlaR	GO-TERMS, PRODUCT-SYNONYMS, GENE-SYNONYMS, PRODUCT
ECTO143_RS22145	G7853	ECTO143_RS22145	yjfP	esterase	carboxylesterase	GO-TERMS, REACTIONS, PRODUCT-SYNONYMS, PRODUCT, GENE-NAME
ECTO143_RS22150	G7852			biofilm peroxide resistance protein BsmA	DUF1471 domain-containing putative lipoprotein BsmA	GO-TERMS, PRODUCT-SYNONYMS, GENE-SYNONYMS, PRODUCT
ECTO143_RS22155	G7851					GO-TERMS, PRODUCT-SYNONYMS
ECTO143_RS22160	EG11811	ECTO143_RS22160	aidB	isovaleryl-CoA dehydrogenase	putative acyl-CoA dehydrogenase AidB	GO-TERMS, PRODUCT-SYNONYMS, PRODUCT, GENE-NAME
ECTO143_RS22195	G7845			23S rRNA (guanosine(2251)-2'-O)-methyltransferase RlmB	23S rRNA 2'-O-ribose G2251 methyltransferase	GO-TERMS, REACTIONS, PRODUCT-SYNONYMS, GENE-SYNONYMS, PRODUCT
ECTO143_RS22200	EG11259	ECTO143_RS22200	rnr	ribonuclease R	RNase R	GO-TERMS, REACTIONS, PRODUCT-SYNONYMS, GENE-SYNONYMS, PRODUCT, GENE-NAME
ECTO143_RS22205	EG11212			HTH-type transcriptional repressor NsrR	DNA-binding transcriptional repressor NsrR	GO-TERMS, PRODUCT-SYNONYMS, GENE-SYNONYMS, PRODUCT
ECTO143_RS22210	EG10790			adenylosuccinate synthase	adenylosuccinate synthetase	GO-TERMS, REACTIONS, PRODUCT-SYNONYMS, GENE-SYNONYMS, PRODUCT
ECTO143_RS22220	EG10435			protease modulator HflC	regulator of FtsH protease	GO-TERMS, COMPLEXES, PRODUCT-SYNONYMS, GENE-SYNONYMS, PRODUCT
ECTO143_RS22225	EG10436			FtsH protease activity modulator HflK	regulator of FtsH protease	GO-TERMS, PRODUCT-SYNONYMS, GENE-SYNONYMS, PRODUCT
ECTO143_RS22230	EG10437			GTPase HflX	ribosome rescue factor HflX	GO-TERMS, REACTIONS, PRODUCT-SYNONYMS, GENE-SYNONYMS, PRODUCT
ECTO143_RS22235	EG10438			RNA chaperone Hfq	RNA-binding protein Hfq	GO-TERMS, PRODUCT-SYNONYMS, PRODUCT
ECTO143_RS22240	EG10595			tRNA (adenosine(37)-N6)-dimethylallyltransferase MiaA	tRNA dimethylallyltransferase	GO-TERMS, REACTIONS, PRODUCT-SYNONYMS, GENE-SYNONYMS, PRODUCT
ECTO143_RS22245	EG11281			DNA mismatch repair endonuclease MutL	DNA mismatch repair protein MutL	GO-TERMS, PRODUCT-SYNONYMS, PRODUCT
ECTO143_RS22250	EG11363			N-acetylmuramoyl-L-alanine amidase AmiB	N-acetylmuramoyl-L-alanine amidase B	GO-TERMS, REACTIONS, PRODUCT-SYNONYMS, GENE-SYNONYMS, PRODUCT
ECTO143_RS22255	EG11757			tRNA (N6-adenosine(37)-N6)-threonylcarbamoyltransferase complex ATPase TsaE	N6-L-threonylcarbamoyladenine synthase, TsaE subunit	GO-TERMS, REACTIONS, PRODUCT-SYNONYMS, GENE-SYNONYMS, PRODUCT
ECTO143_RS22260	EG11758	ECTO143_RS22260	nnr	bifunctional ADP-dependent NAD(P)H-hydrate dehydratase/NAD(P)H-hydrate epimerase	NAD(P)HX epimerase / NAD(P)HX dehydratase	GO-TERMS, REACTIONS, PRODUCT-SYNONYMS, GENE-SYNONYMS, PRODUCT, GENE-NAME
ECTO143_RS22265	G7843			tRNA epoxyqueuosine(34) reductase QueG	epoxyqueuosine reductase	GO-TERMS, REACTIONS, PRODUCT-SYNONYMS, GENE-SYNONYMS, PRODUCT
ECTO143_RS22290	G7842	ECTO143_RS22290	orn			GO-TERMS, PRODUCT-SYNONYMS, GENE-SYNONYMS, GENE-NAME
ECTO143_RS22295	G7841			small ribosomal subunit biogenesis GTPase RsgA	ribosome small subunit-dependent GTPase A	GO-TERMS, REACTIONS, PRODUCT-SYNONYMS, GENE-SYNONYMS, PRODUCT
ECTO143_RS22300	EG10775			phosphatidylserine decarboxylase	phosphatidylserine decarboxylase proenzyme	GO-TERMS, REACTIONS, PRODUCT-SYNONYMS, PRODUCT
ECTO143_RS22305	G7840					GO-TERMS, PRODUCT-SYNONYMS, GENE-SYNONYMS
ECTO143_RS22320	EG11211			elongation factor P--(R)-beta-lysine ligase	EF-P-lysine lysyltransferase	GO-TERMS, REACTIONS, PRODUCT-SYNONYMS, GENE-SYNONYMS, PRODUCT
ECTO143_RS22325	EG10330			fumarate reductase (quinol) flavoprotein subunit	fumarate reductase flavoprotein subunit	CPLX-RXNS, GO-TERMS, COMPLEXES, REACTIONS, PRODUCT-SYNONYMS, PRODUCT
ECTO143_RS22330	EG10331	ECTO143_RS22330	frdB	succinate dehydrogenase/fumarate reductase iron-sulfur subunit	fumarate reductase iron-sulfur protein	GO-TERMS, REACTIONS, PRODUCT-SYNONYMS, PRODUCT, GENE-NAME
ECTO143_RS22335	EG10332			fumarate reductase subunit FrdC	fumarate reductase membrane protein FrdC	GO-TERMS, PRODUCT-SYNONYMS, PRODUCT
ECTO143_RS22340	EG10333			fumarate reductase subunit FrdD	fumarate reductase membrane protein FrdD	GO-TERMS, PRODUCT-SYNONYMS, PRODUCT
ECTO143_RS22345	EG10040	blaEC	ampC	BlaEC family class C beta-lactamase	beta-lactamase	GO-TERMS, REACTIONS, PRODUCT-SYNONYMS, GENE-SYNONYMS, PRODUCT, GENE-NAME
ECTO143_RS22355	EG11616	ECTO143_RS22355	gdx	quaternary ammonium compound-resistance protein SugE	guanidinium exporter	GO-TERMS, REACTIONS, PRODUCT-SYNONYMS, GENE-SYNONYMS, PRODUCT, GENE-NAME
ECTO143_RS22360	G0-9562			lipoprotein toxin entericidin B	bacteriolytic entericidin B lipoprotein	GO-TERMS, PRODUCT-SYNONYMS, GENE-SYNONYMS, PRODUCT
ECTO143_RS22365	G0-41	ECTO143_RS22365	ecnA	entericidin A	entericidin A lipoprotein, antidote to entericidin B	GO-TERMS, PRODUCT-SYNONYMS, PRODUCT, GENE-NAME
ECTO143_RS22370	EG12099			elongation factor P	protein chain elongation factor EF-P	GO-TERMS, PRODUCT-SYNONYMS, PRODUCT
ECTO143_RS22375	G7836			EF-P beta-lysylation protein EpmB	lysine 2,3-aminomutase	GO-TERMS, REACTIONS, PRODUCT-SYNONYMS, GENE-SYNONYMS, PRODUCT
ECTO143_RS22390	EG10599					GO-TERMS, COMPLEXES, REACTIONS, PRODUCT-SYNONYMS, GENE-SYNONYMS
ECTO143_RS22395	EG10600	groES	groS	co-chaperone GroES	cochaperonin GroES	GO-TERMS, PRODUCT-SYNONYMS, GENE-SYNONYMS, PRODUCT, GENE-NAME
ECTO143_RS22400	G7833			L-methionine/branched-chain amino acid transporter	L-methionine/branched chain amino acid exporter	GO-TERMS, REACTIONS, PRODUCT-SYNONYMS, PRODUCT
ECTO143_RS22405	G7832			membrane protein FxsA	protein FxsA	GO-TERMS, PRODUCT-SYNONYMS, GENE-SYNONYMS, PRODUCT
ECTO143_RS22410	EG10095					GO-TERMS, PRODUCT-SYNONYMS
ECTO143_RS22415	EG11225	ECTO143_RS22415	dcuA	anaerobic C4-dicarboxylate transporter	C4-dicarboxylate transporter DcuA	GO-TERMS, REACTIONS, PRODUCT-SYNONYMS, GENE-SYNONYMS, PRODUCT, GENE-NAME
ECTO143_RS22420	EG12177			divalent cation tolerance protein CutA	copper binding protein CutA	GO-TERMS, PRODUCT-SYNONYMS, GENE-SYNONYMS, PRODUCT
ECTO143_RS22425	EG12178	ECTO143_RS22425	dsbD	protein-disulfide reductase DsbD	thiol-disulfide exchange protein DsbD	GO-TERMS, REACTIONS, PRODUCT-SYNONYMS, GENE-SYNONYMS, PRODUCT, GENE-NAME
ECTO143_RS22440	EG10133			transcriptional regulator CadC	DNA-binding transcriptional activator CadC	GO-TERMS, PRODUCT-SYNONYMS, PRODUCT
ECTO143_RS22450	EG10132			cadaverine/lysine antiporter	lysine:cadaverine antiporter	GO-TERMS, REACTIONS, PRODUCT-SYNONYMS, PRODUCT
ECTO143_RS22455	EG10131	ECTO143_RS22455	cadA	lysine decarboxylase CadA	lysine decarboxylase 1	GO-TERMS, REACTIONS, PRODUCT-SYNONYMS, GENE-SYNONYMS, PRODUCT, GENE-NAME
ECTO143_RS22460	EG12469			dipeptide/tripeptide permease DtpC	dipeptide/tripeptide:H+ symporter DtpC	GO-TERMS, REACTIONS, PRODUCT-SYNONYMS, GENE-SYNONYMS, PRODUCT
ECTO143_RS22465	EG10553	lysS	lysU	lysine--tRNA ligase	lysine--tRNA ligase/Ap4A synthetase/Ap3A synthetase	GO-TERMS, REACTIONS, PRODUCT-SYNONYMS, PRODUCT, GENE-NAME
ECTO143_RS22470	G0-10472			type V toxin-antitoxin system toxin GhoT	toxin of the GhoTS toxin-antitoxin system	GO-TERMS, PRODUCT-SYNONYMS, GENE-SYNONYMS, PRODUCT
ECTO143_RS22475	G7830			type V toxin-antitoxin system endoribonuclease antitoxin GhoS	antitoxin of the GhoTS toxin-antitoxin system	GO-TERMS, REACTIONS, PRODUCT-SYNONYMS, GENE-SYNONYMS, PRODUCT
ECTO143_RS22530	G7827			two-component system sensor histidine kinase DcuS	sensor histidine kinase DcuS	GO-TERMS, COMPLEXES, REACTIONS, PRODUCT-SYNONYMS, GENE-SYNONYMS, PRODUCT
ECTO143_RS22535	G7826			two-component system response regulator DcuR	DNA-binding transcriptional activator DcuR	GO-TERMS, PRODUCT-SYNONYMS, GENE-SYNONYMS, PRODUCT
ECTO143_RS22540	EG10006	ECTO143_RS22540	dcuB	anaerobic C4-dicarboxylate transporter	anaerobic C4-dicarboxylate transporter DcuB	GO-TERMS, REACTIONS, PRODUCT-SYNONYMS, GENE-SYNONYMS, PRODUCT, GENE-NAME
ECTO143_RS22545	EG10357	ECTO143_RS22545	fumB	class I fumarate hydratase	fumarase B	GO-TERMS, REACTIONS, PRODUCT-SYNONYMS, PRODUCT, GENE-NAME
ECTO143_RS22555	EG10577					GO-TERMS, REACTIONS, PRODUCT-SYNONYMS, GENE-SYNONYMS, PRODUCT
ECTO143_RS22560	EG11230			transcriptional regulator MelR	DNA-binding transcriptional dual regulator MelR	GO-TERMS, PRODUCT-SYNONYMS, PRODUCT
ECTO143_RS22565	EG11501			arginine decarboxylase	arginine decarboxylase, degradative	GO-TERMS, REACTIONS, PRODUCT-SYNONYMS, GENE-SYNONYMS, PRODUCT
ECTO143_RS22570	EG11966	ECTO143_RS22570	adiY	helix-turn-helix domain-containing protein	DNA-binding transcriptional activator AdiY	GO-TERMS, PRODUCT-SYNONYMS, PRODUCT, GENE-NAME
ECTO143_RS22575	EG12462			arginine/agmatine antiporter	arginine:agmatine antiporter	GO-TERMS, REACTIONS, PRODUCT-SYNONYMS, GENE-SYNONYMS, PRODUCT
ECTO143_RS22580	EG11613					GO-TERMS, REACTIONS, PRODUCT-SYNONYMS, GENE-SYNONYMS
ECTO143_RS22585	EG11615			two-component system response regulator BasR	DNA-binding transcriptional dual regulator BasR	GO-TERMS, PRODUCT-SYNONYMS, GENE-SYNONYMS, PRODUCT
ECTO143_RS22590	EG11614	pmrB	basS	two-component system sensor histidine kinase PmrB	sensor histidine kinase BasS	GO-TERMS, REACTIONS, PRODUCT-SYNONYMS, GENE-SYNONYMS, PRODUCT, GENE-NAME
ECTO143_RS22600	EG11612			glycine betaine/L-proline transporter ProP	osmolyte:H+ symporter ProP	GO-TERMS, REACTIONS, PRODUCT-SYNONYMS, PRODUCT
ECTO143_RS22605	G7823	ECTO143_RS22605	rdcB	hypothetical protein	regulator of diguanylate cyclase RdcB	GO-TERMS, PRODUCT-SYNONYMS, GENE-SYNONYMS, PRODUCT, GENE-NAME
ECTO143_RS22610	EG11210	crfC	rdcA	clamp-binding protein CrfC	regulator of diguanylate cyclase RdcA	GO-TERMS, PRODUCT-SYNONYMS, GENE-SYNONYMS, PRODUCT, GENE-NAME
ECTO143_RS22645	EG10716			phosphonate C-P lyase system protein PhnG	carbon-phosphorus lyase core complex subunit PhnG	CPLX-RXNS, GO-TERMS, COMPLEXES, REACTIONS, PRODUCT-SYNONYMS, PRODUCT
ECTO143_RS22650	EG10717			phosphonate C-P lyase system protein PhnH	carbon-phosphorus lyase core complex subunit PhnH	GO-TERMS, REACTIONS, PRODUCT-SYNONYMS, PRODUCT
ECTO143_RS22655	EG10718			alpha-D-ribose 1-methylphosphonate 5-triphosphate synthase subunit PhnI	carbon-phosphorus lyase core complex subunit PhnI	GO-TERMS, REACTIONS, PRODUCT-SYNONYMS, PRODUCT
ECTO143_RS22660	EG10719			alpha-D-ribose 1-methylphosphonate 5-phosphate C-P-lyase PhnJ	carbon-phosphorus lyase core complex subunit PhnJ	GO-TERMS, REACTIONS, PRODUCT-SYNONYMS, PRODUCT
ECTO143_RS22665	EG10720			phosphonate C-P lyase system protein PhnK	carbon-phosphorus lyase subunit PhnK	GO-TERMS, PRODUCT-SYNONYMS, PRODUCT
ECTO143_RS22670	EG10721			phosphonate C-P lyase system protein PhnL	methylphosphonate degradation complex subunit PhnL	GO-TERMS, REACTIONS, PRODUCT-SYNONYMS, PRODUCT
ECTO143_RS22675	EG10722			alpha-D-ribose 1-methylphosphonate 5-triphosphate diphosphatase	RPnTP hydrolase	GO-TERMS, REACTIONS, PRODUCT-SYNONYMS, PRODUCT
ECTO143_RS22680	EG10723			ribose 1,5-bisphosphokinase	ribose 1,5-bisphosphate phosphokinase	GO-TERMS, REACTIONS, PRODUCT-SYNONYMS, PRODUCT
ECTO143_RS22685	EG10724					GO-TERMS, REACTIONS, PRODUCT-SYNONYMS, PRODUCT
ECTO143_RS22690	EG10725			phosphonate metabolism protein PhnP	5-phospho-alpha-D-ribosyl 1,2-cyclic phosphate phosphodiesterase	GO-TERMS, PRODUCT-SYNONYMS, PRODUCT
ECTO143_RS22700	EG11827			bifunctional allose-6-phosphate isomerase/ribose-5-phosphate isomerase RpiB	allose-6-phosphate isomerase / ribose-5-phosphate isomerase B	GO-TERMS, REACTIONS, PRODUCT-SYNONYMS, GENE-SYNONYMS, PRODUCT
ECTO143_RS22705	G7821			als operon DNA-binding transcriptional repressor AlsR	DNA-binding transcriptional repressor AlsR	GO-TERMS, PRODUCT-SYNONYMS, GENE-SYNONYMS, PRODUCT
ECTO143_RS22710	EG12458			D-allose transporter substrate-binding protein	D-allose ABC transporter periplasmic binding protein	CPLX-RXNS, GO-TERMS, COMPLEXES, REACTIONS, PRODUCT-SYNONYMS, GENE-SYNONYMS, PRODUCT
ECTO143_RS22715	EG11959			D-allose ABC transporter ATP-binding protein AlsA	D-allose ABC transporter ATP binding subunit	GO-TERMS, COMPLEXES, PRODUCT-SYNONYMS, GENE-SYNONYMS, PRODUCT
ECTO143_RS22720	EG11958			D-allose ABC transporter permease	D-allose ABC transporter membrane subunit	GO-TERMS, PRODUCT-SYNONYMS, GENE-SYNONYMS, PRODUCT
ECTO143_RS22725	EG11957	rpe	alsE	ribulose-phosphate 3-epimerase	D-allulose-6-phosphate 3-epimerase	GO-TERMS, REACTIONS, PRODUCT-SYNONYMS, GENE-SYNONYMS, PRODUCT, GENE-NAME
ECTO143_RS22730	EG11956			allose kinase	D-allose kinase	GO-TERMS, REACTIONS, PRODUCT-SYNONYMS, GENE-SYNONYMS, PRODUCT
ECTO143_RS22735	EG11955			alkyl sulfatase YjcS	linear primary-alkylsulfatase	GO-TERMS, REACTIONS, PRODUCT-SYNONYMS, PRODUCT
ECTO143_RS22745	EG11954			multidrug efflux transporter periplasmic adaptor subunit MdtN	putative multidrug efflux pump membrane fusion protein	CPLX-RXNS, GO-TERMS, COMPLEXES, PRODUCT-SYNONYMS, GENE-SYNONYMS, PRODUCT
ECTO143_RS22750	EG11953			multidrug efflux transporter permease subunit MdtO	putative multidrug efflux pump subunit MdtO	GO-TERMS, PRODUCT-SYNONYMS, GENE-SYNONYMS, PRODUCT
ECTO143_RS22755	EG11952			multidrug efflux transporter outer membrane subunit MdtP	putative multidrug efflux pump outer membrane channel	GO-TERMS, PRODUCT-SYNONYMS, GENE-SYNONYMS, PRODUCT
ECTO143_RS22760	EG10285	ECTO143_RS22760	fdhF	formate dehydrogenase H subunit alpha, selenocysteine-containing	formate dehydrogenase H	GO-TERMS, REACTIONS, PRODUCT-SYNONYMS, GENE-SYNONYMS, PRODUCT, GENE-NAME
ECTO143_RS22795	EG10405			glutamate/aspartate:proton symporter GltP	glutamate/aspartate : H+ symporter GltP	GO-TERMS, REACTIONS, PRODUCT-SYNONYMS, PRODUCT
ECTO143_RS22800	EG11950			heme lyase NrfEFG subunit NrfG	putative formate-dependent nitrite reductase complex subunit NrfG	GO-TERMS, PRODUCT-SYNONYMS, GENE-SYNONYMS, PRODUCT
ECTO143_RS22805	EG11949			heme lyase NrfEFG subunit NrfF	putative formate-dependent nitrite reductase complex subunit NrfF	GO-TERMS, PRODUCT-SYNONYMS, GENE-SYNONYMS, PRODUCT
ECTO143_RS22810	EG11948	ECTO143_RS22810	nrfE	heme lyase CcmF/NrfE family subunit	putative cytochrome c-type biogenesis protein NrfE	GO-TERMS, PRODUCT-SYNONYMS, GENE-SYNONYMS, PRODUCT, GENE-NAME
ECTO143_RS22830	EG11781			ammonia-forming nitrite reductase cytochrome c552 subunit	cytochrome c552 nitrite reductase	GO-TERMS, COMPLEXES, REACTIONS, PRODUCT-SYNONYMS, PRODUCT
ECTO143_RS22840	EG11448			acetate--CoA ligase	acetyl-CoA synthetase (AMP-forming)	GO-TERMS, REACTIONS, PRODUCT-SYNONYMS, GENE-SYNONYMS, PRODUCT
ECTO143_RS22850	EG11942			cation/acetate symporter ActP	acetate/glycolate:cation symporter	GO-TERMS, REACTIONS, PRODUCT-SYNONYMS, GENE-SYNONYMS, PRODUCT
ECTO143_RS22875	EG11939	ECTO143_RS22875	ghxP	NCS2 family permease	guanine/hypoxanthine transporter GhxP	GO-TERMS, REACTIONS, PRODUCT-SYNONYMS, GENE-SYNONYMS, PRODUCT, GENE-NAME
ECTO143_RS22880	EG10957			redox-sensitive transcriptional activator SoxR	DNA-binding transcriptional dual regulator SoxR	GO-TERMS, PRODUCT-SYNONYMS, GENE-SYNONYMS, PRODUCT
ECTO143_RS22885	EG10958			superoxide response transcriptional regulator SoxS	DNA-binding transcriptional dual regulator SoxS	GO-TERMS, PRODUCT-SYNONYMS, PRODUCT
ECTO143_RS22890	EG11938					GO-TERMS, REACTIONS, PRODUCT-SYNONYMS, GENE-SYNONYMS
ECTO143_RS22900	EG10976	ECTO143_RS22900	ssb	single-stranded DNA-binding protein SSB1	ssDNA-binding protein	GO-TERMS, PRODUCT-SYNONYMS, GENE-SYNONYMS, PRODUCT, GENE-NAME
ECTO143_RS22905	EG11061			excinuclease ABC subunit UvrA	excision nuclease subunit A	CPLX-RXNS, GO-TERMS, COMPLEXES, REACTIONS, PRODUCT-SYNONYMS, GENE-SYNONYMS, PRODUCT
ECTO143_RS22920	EG11934	ECTO143_RS22920	aphA	acid phosphatase AphA	acid phosphatase / phosphotransferase	GO-TERMS, REACTIONS, PRODUCT-SYNONYMS, GENE-SYNONYMS, PRODUCT, GENE-NAME
ECTO143_RS22965	EG10979	ECTO143_RS22965	sucA	2-oxoglutarate dehydrogenase E1 component	subunit of E1(0) component of 2-oxoglutarate dehydrogenase	CPLX-RXNS, GO-TERMS, COMPLEXES, REACTIONS, PRODUCT-SYNONYMS, GENE-SYNONYMS, PRODUCT, GENE-NAME
ECTO143_RS22970	EG11040	ECTO143_RS22970	tyrB	aromatic amino acid transaminase	tyrosine aminotransferase	GO-TERMS, REACTIONS, PRODUCT-SYNONYMS, PRODUCT, GENE-NAME
ECTO143_RS22985	EG10001			alanine racemase	alanine racemase 1	GO-TERMS, PRODUCT-SYNONYMS, GENE-SYNONYMS, PRODUCT
ECTO143_RS22990	EG10236			replicative DNA helicase DnaB	replicative DNA helicase	GO-TERMS, COMPLEXES, REACTIONS, PRODUCT-SYNONYMS, GENE-SYNONYMS, PRODUCT
ECTO143_RS23030	EG11932			tRNA dihydrouridine(20/20a) synthase DusA	tRNA-dihydrouridine synthase A	GO-TERMS, REACTIONS, PRODUCT-SYNONYMS, GENE-SYNONYMS, PRODUCT
ECTO143_RS23035	EG11929			zinc uptake transcriptional repressor Zur	DNA-binding transcriptional repressor Zur	GO-TERMS, PRODUCT-SYNONYMS, GENE-SYNONYMS, PRODUCT
ECTO143_RS23050	EG10533			repressor LexA	DNA-binding transcriptional repressor LexA	GO-TERMS, REACTIONS, PRODUCT-SYNONYMS, GENE-SYNONYMS, PRODUCT
ECTO143_RS23055	EG10224	ECTO143_RS23055	dgkA			GO-TERMS, REACTIONS, PRODUCT-SYNONYMS, GENE-NAME
ECTO143_RS23060	EG10740			glycerol-3-phosphate 1-O-acyltransferase PlsB	glycerol-3-phosphate 1-O-acyltransferase	GO-TERMS, REACTIONS, PRODUCT-SYNONYMS, PRODUCT
ECTO143_RS23065	EG11370	ECTO143_RS23065	ubiA			GO-TERMS, PRODUCT-SYNONYMS, GENE-SYNONYMS, PRODUCT, GENE-NAME
ECTO143_RS23070	EG11369	ECTO143_RS23070	ubiC	chorismate--pyruvate lyase	chorismate lyase	GO-TERMS, REACTIONS, PRODUCT-SYNONYMS, PRODUCT, GENE-NAME
ECTO143_RS23080	EG10528			maltoporin LamB	maltose outer membrane channel / phage lambda receptor protein	GO-TERMS, REACTIONS, PRODUCT-SYNONYMS, GENE-SYNONYMS, PRODUCT
ECTO143_RS23085	EG10558			maltose/maltodextrin ABC transporter ATP-binding protein MalK	maltose ABC transporter ATP binding subunit	CPLX-RXNS, GO-TERMS, COMPLEXES, PRODUCT-SYNONYMS, GENE-SYNONYMS, PRODUCT
ECTO143_RS23090	EG10554			maltose/maltodextrin ABC transporter substrate-binding protein MalE	maltose ABC transporter periplasmic binding protein	GO-TERMS, PRODUCT-SYNONYMS, PRODUCT
ECTO143_RS23095	EG10555			maltose ABC transporter permease MalF	maltose ABC transporter membrane subunit MalF	GO-TERMS, COMPLEXES, PRODUCT
ECTO143_RS23100	EG10556	ECTO143_RS23100	malG	maltose ABC transporter permease	maltose ABC transporter membrane subunit MalG	GO-TERMS, PRODUCT, GENE-NAME
ECTO143_RS23115	EG11926	ECTO143_RS23115	yjbH	YjbH domain-containing protein	YjbH family protein	GO-TERMS, PRODUCT-SYNONYMS, PRODUCT, GENE-NAME
ECTO143_RS23120	EG11925	ECTO143_RS23120	yjbG	hypothetical protein	capsule biosynthesis GfcC family protein YjbG	GO-TERMS, PRODUCT-SYNONYMS, PRODUCT, GENE-NAME
ECTO143_RS23125	EG11924	ECTO143_RS23125	yjbF	YjbF family lipoprotein	lipoprotein YjbF	GO-TERMS, PRODUCT-SYNONYMS, PRODUCT, GENE-NAME
ECTO143_RS23130	EG11923	ECTO143_RS23130	yjbE	polysaccharide production threonine-rich protein	uncharacterized protein YjbE	GO-TERMS, PRODUCT-SYNONYMS, PRODUCT, GENE-NAME
ECTO143_RS23135	EG10702	ECTO143_RS23135	pgi			GO-TERMS, PRODUCT-SYNONYMS, GENE-NAME
ECTO143_RS23145	EG10550			lysine-sensitive aspartokinase 3	aspartate kinase III	GO-TERMS, REACTIONS, PRODUCT-SYNONYMS, GENE-SYNONYMS, PRODUCT
ECTO143_RS23155	EG11921			23S rRNA pseudouridine(2604) synthase RluF	23S rRNA pseudouridine2604 and tRNATyr pseudouridine35 synthase	GO-TERMS, REACTIONS, PRODUCT-SYNONYMS, GENE-SYNONYMS, PRODUCT
ECTO143_RS23160	G6799	ECTO143_RS23160	lsrR	sugar-binding transcriptional regulator	DNA-binding transcriptional repressor LsrR	GO-TERMS, PRODUCT-SYNONYMS, GENE-SYNONYMS, PRODUCT, GENE-NAME
ECTO143_RS23195	EG11920			dipeptidase PepE	peptidase E	GO-TERMS, REACTIONS, PRODUCT-SYNONYMS, PRODUCT
ECTO143_RS23200	EG11919	ECTO143_RS23200	yjbB	Na/Pi cotransporter family protein	putative inorganic phosphate export protein YjbB	GO-TERMS, REACTIONS, PRODUCT-SYNONYMS, PRODUCT, GENE-NAME
ECTO143_RS23215	EG10587			methionine synthase	cobalamin-dependent methionine synthase	GO-TERMS, REACTIONS, PRODUCT-SYNONYMS, PRODUCT
ECTO143_RS23220	EG10491			glyoxylate bypass operon transcriptional repressor IclR	DNA-binding transcriptional repressor IclR	GO-TERMS, PRODUCT-SYNONYMS, PRODUCT
ECTO143_RS23225	EG10026			bifunctional isocitrate dehydrogenase kinase/phosphatase	isocitrate dehydrogenase kinase/phosphatase	GO-TERMS, REACTIONS, PRODUCT-SYNONYMS, PRODUCT
ECTO143_RS23230	EG10022					GO-TERMS, PRODUCT-SYNONYMS, GENE-SYNONYMS
ECTO143_RS23235	EG10023					GO-TERMS, PRODUCT-SYNONYMS, GENE-SYNONYMS, PRODUCT
ECTO143_RS23240	EG10581					GO-TERMS, REACTIONS, PRODUCT-SYNONYMS, PRODUCT
ECTO143_RS23245	EG11207	ECTO143_RS23245	yjaB	acetyltransferase	peptidyl-lysine N-acetyltransferase YjaB	GO-TERMS, REACTIONS, PRODUCT-SYNONYMS, PRODUCT, GENE-NAME
ECTO143_RS23250	EG11206	ECTO143_RS23250	yjaA	hypothetical protein	stress response protein	GO-TERMS, PRODUCT-SYNONYMS, PRODUCT, GENE-NAME
ECTO143_RS23275	EG10795			bifunctional phosphoribosylaminoimidazolecarboxamide formyltransferase/IMP cyclohydrolase	bifunctional AICAR transformylase/IMP cyclohydrolase	GO-TERMS, REACTIONS, PRODUCT-SYNONYMS, PRODUCT
ECTO143_RS23280	EG10792					GO-TERMS, REACTIONS, PRODUCT-SYNONYMS, GENE-SYNONYMS, PRODUCT
ECTO143_RS23285	EG10482			sigma-54-dependent response regulator transcription factor ZraR	DNA-binding transcriptional activator ZraR	GO-TERMS, PRODUCT-SYNONYMS, GENE-SYNONYMS, PRODUCT
ECTO143_RS23290	EG10008			two-component system sensor histidine kinase ZraS	sensor histidine kinase ZraS	GO-TERMS, REACTIONS, PRODUCT-SYNONYMS, GENE-SYNONYMS, PRODUCT
ECTO143_RS23295	EG11918			zinc resistance sensor/chaperone ZraP	signaling pathway modulator ZraP	GO-TERMS, PRODUCT-SYNONYMS, GENE-SYNONYMS, PRODUCT
ECTO143_RS23305	EG10466					GO-TERMS, PRODUCT-SYNONYMS, PRODUCT
ECTO143_RS23315	EG11915	ECTO143_RS23315	nfi	deoxyribonuclease V	endonuclease V	GO-TERMS, REACTIONS, PRODUCT-SYNONYMS, GENE-SYNONYMS, PRODUCT, GENE-NAME
ECTO143_RS23320	EG11543					GO-TERMS, REACTIONS, PRODUCT-SYNONYMS
ECTO143_RS23325	EG11702			NAD(+) diphosphatase	RNA decapping hydrolase	GO-TERMS, REACTIONS, PRODUCT-SYNONYMS, GENE-SYNONYMS, PRODUCT
ECTO143_RS23330	EG11738	ECTO143_RS23330	rsd	sigma D regulator	regulator of sigma D	GO-TERMS, PRODUCT-SYNONYMS, GENE-SYNONYMS, PRODUCT, GENE-NAME
ECTO143_RS23335	EG11585			phosphomethylpyrimidine synthase ThiC	phosphomethylpyrimidine synthase	GO-TERMS, REACTIONS, PRODUCT-SYNONYMS, PRODUCT
ECTO143_RS23340	EG11586					GO-TERMS, REACTIONS, PRODUCT-SYNONYMS, GENE-SYNONYMS
ECTO143_RS23345	EG11587			thiazole biosynthesis adenylyltransferase ThiF	ThiS adenylyltransferase	GO-TERMS, PRODUCT-SYNONYMS, GENE-SYNONYMS, PRODUCT
ECTO143_RS23355	EG11589	ECTO143_RS23355	thiG	thiazole synthase	1-deoxy-D-xylulose 5-phosphate:thiol sulfurtransferase	GO-TERMS, COMPLEXES, REACTIONS, PRODUCT-SYNONYMS, GENE-SYNONYMS, PRODUCT, GENE-NAME
ECTO143_RS23360	EG11590			2-iminoacetate synthase ThiH	2-iminoacetate synthase	GO-TERMS, REACTIONS, PRODUCT-SYNONYMS, GENE-SYNONYMS, PRODUCT
ECTO143_RS23365	EG10895			DNA-directed RNA polymerase subunit beta'	RNA polymerase subunit beta'	CPLX-RXNS, GO-TERMS, COMPLEXES, PRODUCT-SYNONYMS, GENE-SYNONYMS, PRODUCT
ECTO143_RS23370	EG10894			DNA-directed RNA polymerase subunit beta	RNA polymerase subunit beta	GO-TERMS, PRODUCT-SYNONYMS, GENE-SYNONYMS, PRODUCT
ECTO143_RS23395	EG10667			transcription termination/antitermination protein NusG	transcription termination factor NusG	GO-TERMS, PRODUCT-SYNONYMS, PRODUCT
ECTO143_RS23400	EG10939			preprotein translocase subunit SecE	Sec translocon subunit SecE	GO-TERMS, PRODUCT-SYNONYMS, GENE-SYNONYMS, PRODUCT
ECTO143_RS23430	EG10922			type I pantothenate kinase	pantothenate kinase	GO-TERMS, REACTIONS, PRODUCT-SYNONYMS, GENE-SYNONYMS, PRODUCT
ECTO143_RS23435	EG10123			bifunctional biotin--[acetyl-CoA-carboxylase] ligase/biotin operon repressor BirA	DNA-binding transcriptional repressor/biotin-[acetyl-CoA-carboxylase] ligase BirA	GO-TERMS, REACTIONS, PRODUCT-SYNONYMS, GENE-SYNONYMS, PRODUCT
ECTO143_RS23440	EG11205			UDP-N-acetylmuramate dehydrogenase	UDP-N-acetylenolpyruvoylglucosamine reductase	GO-TERMS, REACTIONS, PRODUCT-SYNONYMS, GENE-SYNONYMS, PRODUCT
ECTO143_RS23470	EG11204					GO-TERMS, PRODUCT-SYNONYMS, GENE-SYNONYMS
ECTO143_RS23475	EG10126			TonB-dependent vitamin B12 receptor BtuB	cobalamin outer membrane transporter	GO-TERMS, PRODUCT-SYNONYMS, GENE-SYNONYMS, PRODUCT
ECTO143_RS23480	EG11022			tRNA (uridine(54)-C5)-methyltransferase TrmA	tRNA m5U54 methyltransferase	GO-TERMS, REACTIONS, PRODUCT-SYNONYMS, GENE-SYNONYMS, PRODUCT
ECTO143_RS23490	EG11394			HTH-type transcriptional repressor FabR	DNA-binding transcriptional repressor FabR	GO-TERMS, PRODUCT-SYNONYMS, GENE-SYNONYMS, PRODUCT
ECTO143_RS23505	EG11428	ECTO143_RS23505	sthA	Si-specific NAD(P)(+) transhydrogenase	soluble pyridine nucleotide transhydrogenase	GO-TERMS, REACTIONS, PRODUCT-SYNONYMS, GENE-SYNONYMS, PRODUCT, GENE-NAME
ECTO143_RS23510	EG10681			DNA-binding transcriptional regulator OxyR	DNA-binding transcriptional dual regulator OxyR	GO-TERMS, PRODUCT-SYNONYMS, GENE-SYNONYMS, PRODUCT
ECTO143_RS23515	EG11223					GO-TERMS, REACTIONS, PRODUCT-SYNONYMS, PRODUCT
ECTO143_RS23520	EG10064					GO-TERMS, REACTIONS, PRODUCT-SYNONYMS
ECTO143_RS23525	EG10065			N-acetyl-gamma-glutamyl-phosphate reductase	N-acetylglutamylphosphate reductase	GO-TERMS, REACTIONS, PRODUCT-SYNONYMS, GENE-SYNONYMS, PRODUCT
ECTO143_RS23530	EG11286					GO-TERMS, REACTIONS, PRODUCT-SYNONYMS
ECTO143_RS23535	EG10756	ECTO143_RS23535	ppc			GO-TERMS, PRODUCT-SYNONYMS, GENE-SYNONYMS, GENE-NAME
ECTO143_RS23540	EG11914	cptA	eptC	phosphoethanolamine transferase CptA	phosphoethanolamine transferase EptC	GO-TERMS, REACTIONS, PRODUCT-SYNONYMS, GENE-SYNONYMS, PRODUCT, GENE-NAME
ECTO143_RS23580	EG11905	fsa	fsaB	fructose-6-phosphate aldolase	fructose-6-phosphate aldolase 2	GO-TERMS, PRODUCT-SYNONYMS, GENE-SYNONYMS, PRODUCT, GENE-NAME
ECTO143_RS23585	EG11904			bifunctional L-1,2-propanediol dehydrogenase/glycerol dehydrogenase	L-1,2-propanediol dehydrogenase / glycerol dehydrogenase	GO-TERMS, REACTIONS, PRODUCT-SYNONYMS, PRODUCT
ECTO143_RS23595	EG11902			cystine transporter YijE	cystine exporter	GO-TERMS, REACTIONS, PRODUCT-SYNONYMS, PRODUCT
ECTO143_RS23600	EG10511			catalase/peroxidase HPI	catalase/hydroperoxidase HPI	GO-TERMS, REACTIONS, PRODUCT-SYNONYMS, PRODUCT
ECTO143_RS23605	EG10585			methylenetetrahydrofolate reductase	5,10-methylenetetrahydrofolate reductase	GO-TERMS, REACTIONS, PRODUCT-SYNONYMS, PRODUCT
ECTO143_RS23620	EG10590	ECTO143_RS23620	metL	bifunctional aspartate kinase/homoserine dehydrogenase II	fused aspartate kinase/homoserine dehydrogenase 2	GO-TERMS, REACTIONS, PRODUCT-SYNONYMS, GENE-SYNONYMS, PRODUCT, GENE-NAME
ECTO143_RS23625	EG10582			cystathionine gamma-synthase	O-succinylhomoserine(thiol)-lyase / O-succinylhomoserine lyase	GO-TERMS, REACTIONS, PRODUCT-SYNONYMS, GENE-SYNONYMS, PRODUCT
ECTO143_RS23630	EG10588			met regulon transcriptional regulator MetJ	DNA-binding transcriptional repressor MetJ	GO-TERMS, PRODUCT-SYNONYMS, PRODUCT
ECTO143_RS23645	EG10763			primosomal protein N'	primosome factor N'	GO-TERMS, PRODUCT-SYNONYMS, GENE-SYNONYMS, PRODUCT
ECTO143_RS23650	EG10200			DNA-binding transcriptional regulator CytR	DNA-binding transcriptional repressor CytR	GO-TERMS, PRODUCT-SYNONYMS, PRODUCT
ECTO143_RS23655	EG11529					GO-TERMS, PRODUCT-SYNONYMS, GENE-SYNONYMS
ECTO143_RS23660	EG11676			ATP-dependent protease subunit HslV	peptidase component of the HslVU protease	CPLX-RXNS, GO-TERMS, COMPLEXES, PRODUCT-SYNONYMS, GENE-SYNONYMS, PRODUCT
ECTO143_RS23665	EG11881			HslU--HslV peptidase ATPase subunit	ATPase component of the HslVU protease	GO-TERMS, REACTIONS, PRODUCT-SYNONYMS, GENE-SYNONYMS, PRODUCT
ECTO143_RS23670	EG11880			1,4-dihydroxy-2-naphthoate polyprenyltransferase	1,4-dihydroxy-2-naphthoate octaprenyltransferase	GO-TERMS, REACTIONS, PRODUCT-SYNONYMS, GENE-SYNONYMS, PRODUCT
ECTO143_RS23675	EG11879			ribonuclease E activity regulator RraA	ribonuclease E inhibitor protein A	GO-TERMS, PRODUCT-SYNONYMS, GENE-SYNONYMS, PRODUCT
ECTO143_RS23680	EG11878			septal ring assembly protein ZapB	cell division factor ZapB	GO-TERMS, PRODUCT-SYNONYMS, GENE-SYNONYMS, PRODUCT
ECTO143_RS23685	EG10396			glycerol uptake facilitator protein GlpF	glycerol facilitator	GO-TERMS, REACTIONS, PRODUCT-SYNONYMS, PRODUCT
ECTO143_RS23690	EG10398					GO-TERMS, PRODUCT-SYNONYMS
ECTO143_RS23695	EG11517			class II fructose-bisphosphatase	fructose-1,6-bisphosphatase 2	GO-TERMS, REACTIONS, PRODUCT-SYNONYMS, PRODUCT
ECTO143_RS23700	EG10628	ECTO143_RS23700	fpr	ferredoxin--NADP(+) reductase	flavodoxin/ferredoxin-NADP+ reductase	GO-TERMS, REACTIONS, PRODUCT-SYNONYMS, GENE-SYNONYMS, PRODUCT, GENE-NAME
ECTO143_RS23705	EG11877			universal stress protein UspD	universal stress protein D	GO-TERMS, PRODUCT-SYNONYMS, GENE-SYNONYMS, PRODUCT
ECTO143_RS23725	EG11015					GO-TERMS, PRODUCT-SYNONYMS, GENE-SYNONYMS
ECTO143_RS23730	EG10138	ECTO143_RS23730	cdh			GO-TERMS, PRODUCT-SYNONYMS, PRODUCT, GENE-NAME
ECTO143_RS23735	EG10929	ECTO143_RS23735	sbp	sulfate ABC transporter substrate-binding protein	sulfate/thiosulfate ABC transporter periplasmic binding protein Sbp	CPLX-RXNS, GO-TERMS, COMPLEXES, REACTIONS, PRODUCT, GENE-NAME
ECTO143_RS23740	EG10699			6-phosphofructokinase	6-phosphofructokinase 1	GO-TERMS, REACTIONS, PRODUCT-SYNONYMS, PRODUCT
ECTO143_RS23745	EG11873	ECTO143_RS23745	fieF	cation-efflux pump FieF	Zn2+/Fe2+/Cd2+ exporter	GO-TERMS, REACTIONS, PRODUCT-SYNONYMS, GENE-SYNONYMS, PRODUCT, GENE-NAME
ECTO143_RS23750	G7816			cell-envelope stress modulator CpxP	periplasmic protein CpxP	GO-TERMS, PRODUCT-SYNONYMS, GENE-SYNONYMS, PRODUCT
ECTO143_RS23755	EG10020			envelope stress response regulator transcription factor CpxR	DNA-binding transcriptional dual regulator CpxR	GO-TERMS, PRODUCT-SYNONYMS, GENE-SYNONYMS, PRODUCT
ECTO143_RS23760	EG10163			envelope stress sensor histidine kinase CpxA	sensor histidine kinase CpxA	GO-TERMS, REACTIONS, PRODUCT-SYNONYMS, GENE-SYNONYMS, PRODUCT
ECTO143_RS23765	EG11870	ECTO143_RS23765	yiiM	6-N-hydroxylaminopurine resistance protein	2-amino-6-N-hydroxylaminopurine resistance protein	GO-TERMS, PRODUCT-SYNONYMS, PRODUCT, GENE-NAME
ECTO143_RS23770	EG11869	ECTO143_RS23770	kdgT	2-keto-3-deoxygluconate permease	2-dehydro-3-deoxy-D-gluconate:H+ symporter	GO-TERMS, REACTIONS, PRODUCT-SYNONYMS, PRODUCT, GENE-NAME
ECTO143_RS23775	EG10953			superoxide dismutase [Mn]	superoxide dismutase (Mn)	GO-TERMS, REACTIONS, PRODUCT-SYNONYMS, PRODUCT
ECTO143_RS23780	EG11313			L-rhamnose/proton symporter RhaT	rhamnose/lyxose:H+ symporter	GO-TERMS, REACTIONS, PRODUCT-SYNONYMS, PRODUCT
ECTO143_RS23790	EG10843			HTH-type transcriptional activator RhaS	DNA-binding transcriptional activator RhaS	GO-TERMS, PRODUCT-SYNONYMS, GENE-SYNONYMS, PRODUCT
ECTO143_RS23795	EG11868					GO-TERMS, PRODUCT-SYNONYMS, PRODUCT
ECTO143_RS23800	EG11867					GO-TERMS, PRODUCT-SYNONYMS
ECTO143_RS23805	EG11866					GO-TERMS, PRODUCT-SYNONYMS
ECTO143_RS23810	EG11865					GO-TERMS, PRODUCT-SYNONYMS, GENE-SYNONYMS
ECTO143_RS23825	EG11859	ECTO143_RS23825	fdhD	sulfurtransferase FdhD	sulfurtransferase for molybdenum cofactor sulfuration	GO-TERMS, REACTIONS, PRODUCT-SYNONYMS, PRODUCT, GENE-NAME
ECTO143_RS23840	EG11857	fdxH	fdoH	formate dehydrogenase subunit beta	formate dehydrogenase O subunit beta	CPLX-RXNS, GO-TERMS, COMPLEXES, PRODUCT-SYNONYMS, PRODUCT, GENE-NAME
ECTO143_RS23845	EG11856			formate dehydrogenase cytochrome b556 subunit	formate dehydrogenase O subunit gamma	GO-TERMS, COMPLEXES, PRODUCT-SYNONYMS, PRODUCT
ECTO143_RS23850	EG10284			formate dehydrogenase accessory protein FdhE	formate dehydrogenase formation protein	GO-TERMS, PRODUCT-SYNONYMS, PRODUCT
ECTO143_RS23905	EG11853	ECTO143_RS23905	fabY	GNAT family N-acetyltransferase	putative fatty acid biosynthesis enzyme FabY	GO-TERMS, PRODUCT-SYNONYMS, GENE-SYNONYMS, PRODUCT, GENE-NAME
ECTO143_RS23910	EG11852			D-tyrosyl-tRNA(Tyr) deacylase	D-aminoacyl-tRNA deacylase	GO-TERMS, REACTIONS, PRODUCT-SYNONYMS, GENE-SYNONYMS, PRODUCT
ECTO143_RS23920	EG11850			glucose-1-phosphatase	alpha-D-glucose-1-phosphate phosphatase YihX	GO-TERMS, PRODUCT-SYNONYMS, PRODUCT
ECTO143_RS23945	EG11846	ECTO143_RS23945	yihT	aldolase	6-deoxy-6-sulfofructose-1-phosphate aldolase	GO-TERMS, PRODUCT-SYNONYMS, GENE-SYNONYMS, PRODUCT, GENE-NAME
ECTO143_RS23950	EG11847			sulfolactaldehyde 3-reductase	3-sulfolactaldehyde reductase	GO-TERMS, REACTIONS, PRODUCT-SYNONYMS, GENE-SYNONYMS, PRODUCT
ECTO143_RS23955	EG11848	ECTO143_RS23955	yihV	sugar kinase	6-deoxy-6-sulfofructose kinase	GO-TERMS, PRODUCT-SYNONYMS, GENE-SYNONYMS, PRODUCT, GENE-NAME
ECTO143_RS23960	EG11849	ECTO143_RS23960	csqR	DeoR/GlpR transcriptional regulator	DNA-binding transcriptional dual regulator CsqR	GO-TERMS, PRODUCT-SYNONYMS, GENE-SYNONYMS, PRODUCT, GENE-NAME
ECTO143_RS23965	EG11837	typA	bipA	ribosome-dependent GTPase TypA	50S ribosomal subunit assembly factor BipA	GO-TERMS, PRODUCT-SYNONYMS, GENE-SYNONYMS, PRODUCT, GENE-NAME
ECTO143_RS23970	EG10383	ECTO143_RS23970	glnA	glutamate--ammonia ligase	glutamine synthetase	GO-TERMS, REACTIONS, PRODUCT-SYNONYMS, PRODUCT, GENE-NAME
ECTO143_RS23975	EG10387	ECTO143_RS23975	glnL	two-component system sensor histidine kinase NtrB	sensory histidine kinase NtrB	GO-TERMS, PRODUCT-SYNONYMS, GENE-SYNONYMS, PRODUCT, GENE-NAME
ECTO143_RS23980	EG10385	ECTO143_RS23980	glnG	nitrogen regulation protein NR(I)	DNA-binding transcriptional dual regulator NtrC	GO-TERMS, PRODUCT-SYNONYMS, GENE-SYNONYMS, PRODUCT, GENE-NAME
ECTO143_RS23990	EG11836			oxygen-independent coproporphyrinogen III oxidase	coproporphyrinogen III dehydrogenase	GO-TERMS, REACTIONS, PRODUCT-SYNONYMS, GENE-SYNONYMS, PRODUCT
ECTO143_RS23995	EG11835					GO-TERMS, PRODUCT-SYNONYMS
ECTO143_RS24000	EG11203	ECTO143_RS24000	yihA	YihA family ribosome biogenesis GTP-binding protein	GTP-binding protein YihA	GO-TERMS, PRODUCT-SYNONYMS, GENE-SYNONYMS, PRODUCT, GENE-NAME
ECTO143_RS24005	EG10746					GO-TERMS, REACTIONS, PRODUCT-SYNONYMS, GENE-SYNONYMS
ECTO143_RS24025	EG11297			thiol:disulfide interchange protein DsbA	thiol:disulfide oxidoreductase DsbA	GO-TERMS, REACTIONS, PRODUCT-SYNONYMS, GENE-SYNONYMS, PRODUCT
ECTO143_RS24030	EG11831	ECTO143_RS24030	srkA	serine/threonine protein kinase	stress response kinase A	GO-TERMS, PRODUCT-SYNONYMS, GENE-SYNONYMS, PRODUCT, GENE-NAME
ECTO143_RS24040	EG11829			molybdenum cofactor guanylyltransferase MobA	molybdenum cofactor guanylyltransferase	GO-TERMS, REACTIONS, PRODUCT-SYNONYMS, GENE-SYNONYMS, PRODUCT
ECTO143_RS24070	EG11485			menaquinone-dependent protoporphyrinogen IX dehydrogenase	protoporphyrinogen oxidase	GO-TERMS, REACTIONS, PRODUCT-SYNONYMS, GENE-SYNONYMS, PRODUCT
ECTO143_RS24075	EG11021			Trk system potassium transporter TrkH	K+ transporter TrkH	GO-TERMS, REACTIONS, PRODUCT-SYNONYMS, PRODUCT
ECTO143_RS24085	EG10698					GO-TERMS, PRODUCT-SYNONYMS
ECTO143_RS24090	EG10279			fatty acid oxidation complex subunit alpha FadB	multifunctional enoyl-CoA hydratase, 3-hydroxyacyl-CoA epimerase, Delta3-cis- Delta2-trans-enoyl-CoA isomerase, L-3-hydroxyacyl-CoA dehydrogenase	GO-TERMS, COMPLEXES, REACTIONS, PRODUCT-SYNONYMS, GENE-SYNONYMS, PRODUCT
ECTO143_RS24095	EG10278			acetyl-CoA C-acyltransferase FadA	3-ketoacyl-CoA thiolase	GO-TERMS, REACTIONS, PRODUCT-SYNONYMS, GENE-SYNONYMS, PRODUCT
ECTO143_RS24100	EG10334	ECTO143_RS24100	fre	NAD(P)H-flavin reductase	flavin reductase	GO-TERMS, REACTIONS, PRODUCT-SYNONYMS, GENE-SYNONYMS, PRODUCT, GENE-NAME
ECTO143_RS24105	EG11396			4-hydroxy-3-polyprenylbenzoate decarboxylase	3-octaprenyl-4-hydroxybenzoate decarboxylase	GO-TERMS, REACTIONS, PRODUCT-SYNONYMS, GENE-SYNONYMS, PRODUCT
ECTO143_RS24110	EG10839			transcription/translation regulatory transformer protein RfaH	transcription antiterminator RfaH	GO-TERMS, PRODUCT-SYNONYMS, GENE-SYNONYMS, PRODUCT
ECTO143_RS24115	EG11481			3'-5' ssDNA/RNA exonuclease TatD	3' -> 5' ssDNA/RNA  exonuclease TatD	GO-TERMS, REACTIONS, PRODUCT-SYNONYMS, GENE-SYNONYMS, PRODUCT
ECTO143_RS24120	EG11479			Sec-independent protein translocase subunit TatC	twin arginine protein translocation system - TatC protein	CPLX-RXNS, GO-TERMS, COMPLEXES, PRODUCT-SYNONYMS, GENE-SYNONYMS, PRODUCT
ECTO143_RS24125	G7808			Sec-independent protein translocase subunit TatB	twin arginine protein translocation system - TatB protein	GO-TERMS, PRODUCT-SYNONYMS, GENE-SYNONYMS, PRODUCT
ECTO143_RS24130	G7806			Sec-independent protein translocase subunit TatA	twin arginine protein translocation system - TatA protein	GO-TERMS, PRODUCT-SYNONYMS, GENE-SYNONYMS, PRODUCT
ECTO143_RS24135	EG11476			ubiquinone biosynthesis regulatory protein kinase UbiB	ubiquinone biosynthesis protein UbiB	GO-TERMS, PRODUCT-SYNONYMS, GENE-SYNONYMS, PRODUCT
ECTO143_RS24140	EG11474			ubiquinone biosynthesis protein UbiJ	ubiquinone biosynthesis accessory factor UbiJ	GO-TERMS, PRODUCT-SYNONYMS, GENE-SYNONYMS, PRODUCT
ECTO143_RS24145	EG11473			bifunctional demethylmenaquinone methyltransferase/2-methoxy-6-polyprenyl-1,4-benzoquinol methylase UbiE	bifunctional 2-octaprenyl-6-methoxy-1,4-benzoquinol methylase and demethylmenaquinone methyltransferase	GO-TERMS, REACTIONS, PRODUCT-SYNONYMS, GENE-SYNONYMS, PRODUCT
ECTO143_RS24150	EG11472			DNA recombination protein RmuC	putative recombination limiting protein RmuC	GO-TERMS, PRODUCT-SYNONYMS, GENE-SYNONYMS, PRODUCT
ECTO143_RS24185	EG11045	ECTO143_RS24185	udp			GO-TERMS, REACTIONS, PRODUCT-SYNONYMS, GENE-NAME
ECTO143_RS24255	EG10584			5-methyltetrahydropteroyltriglutamate-- homocysteine S-methyltransferase	cobalamin-independent homocysteine transmethylase	GO-TERMS, REACTIONS, PRODUCT-SYNONYMS, GENE-SYNONYMS, PRODUCT
ECTO143_RS24260	EG10591			HTH-type transcriptional regulator MetR	DNA-binding transcriptional dual regulator MetR	GO-TERMS, PRODUCT-SYNONYMS, PRODUCT
ECTO143_RS24265	EG11471					GO-TERMS, PRODUCT-SYNONYMS, GENE-SYNONYMS
ECTO143_RS24270	EG11470			sugar/pyridoxal phosphate phosphatase YigL	phosphosugar phosphatase YigL	GO-TERMS, REACTIONS, PRODUCT-SYNONYMS, PRODUCT
ECTO143_RS24275	EG10739					GO-TERMS, REACTIONS, PRODUCT-SYNONYMS
ECTO143_RS24280	EG11469			homoserine/homoserine lactone efflux protein	L-homoserine/L-homoserine lactone/L-threonine exporter	GO-TERMS, REACTIONS, PRODUCT-SYNONYMS, GENE-SYNONYMS, PRODUCT
ECTO143_RS24290	EG11468			threonine export protein RhtC	L-threonine exporter	GO-TERMS, REACTIONS, PRODUCT-SYNONYMS, GENE-SYNONYMS, PRODUCT
ECTO143_RS24295	EG10833					GO-TERMS, REACTIONS, PRODUCT-SYNONYMS
ECTO143_RS24300	EG10738			phospholipase A	outer membrane phospholipase A	GO-TERMS, REACTIONS, PRODUCT-SYNONYMS, PRODUCT
ECTO143_RS24325	EG11463			magnesium/cobalt transporter CorA	Ni2+/Co2+/Mg2+ transporter	GO-TERMS, REACTIONS, PRODUCT-SYNONYMS, PRODUCT
ECTO143_RS24340	EG11064					GO-TERMS, REACTIONS, PRODUCT-SYNONYMS, GENE-SYNONYMS
ECTO143_RS24345	EG11202			5-amino-6-(5-phospho-D-ribitylamino)uracil phosphatase YigB	5-amino-6-(5-phospho-D-ribitylamino)uracil phosphatase	GO-TERMS, REACTIONS, PRODUCT-SYNONYMS, PRODUCT
ECTO143_RS24350	EG11069			tyrosine recombinase XerC	site-specific tyrosine recombinase	GO-TERMS, PRODUCT-SYNONYMS, PRODUCT
ECTO143_RS24360	EG10209					GO-TERMS, PRODUCT-SYNONYMS
ECTO143_RS24375	EG11653			iron donor protein CyaY	frataxin CyaY	GO-TERMS, PRODUCT-SYNONYMS, PRODUCT
ECTO143_RS24380	EG10170			class I adenylate cyclase	adenylate cyclase	GO-TERMS, REACTIONS, PRODUCT-SYNONYMS, GENE-SYNONYMS, PRODUCT
ECTO143_RS24385	EG10429					GO-TERMS, PRODUCT-SYNONYMS, GENE-SYNONYMS, PRODUCT
ECTO143_RS24390	EG10430					GO-TERMS, PRODUCT-SYNONYMS, PRODUCT
ECTO143_RS24445	EG11458			lipopolysaccharide N-acetylmannosaminouronosyltransferase	UDP-N-acetyl-D-mannosaminuronic acid transferase	GO-TERMS, REACTIONS, PRODUCT-SYNONYMS, GENE-SYNONYMS, PRODUCT
ECTO143_RS24450	EG11457			O-antigen assembly polymerase	putative enterobacterial common antigen polymerase	GO-TERMS, COMPLEXES, PRODUCT-SYNONYMS, GENE-SYNONYMS, PRODUCT
ECTO143_RS24455	G7800	rffT	wecF			GO-TERMS, REACTIONS, PRODUCT-SYNONYMS, GENE-SYNONYMS, PRODUCT, GENE-NAME
ECTO143_RS24460	EG11486			lipid III flippase WzxE	lipid III flippase	GO-TERMS, REACTIONS, PRODUCT-SYNONYMS, GENE-SYNONYMS, PRODUCT
ECTO143_RS24465	EG11456	rffA	wecE	dTDP-4-amino-4,6-dideoxygalactose transaminase	dTDP-4-dehydro-6-deoxy-D-glucose transaminase	GO-TERMS, REACTIONS, PRODUCT-SYNONYMS, GENE-SYNONYMS, PRODUCT, GENE-NAME
ECTO143_RS24470	EG11455					GO-TERMS, PRODUCT-SYNONYMS, GENE-SYNONYMS, PRODUCT
ECTO143_RS24475	EG11454	rfbA	rffH	glucose-1-phosphate thymidylyltransferase	dTDP-glucose pyrophosphorylase 2	GO-TERMS, REACTIONS, PRODUCT-SYNONYMS, GENE-SYNONYMS, PRODUCT, GENE-NAME
ECTO143_RS24480	EG11453			dTDP-glucose 4,6-dehydratase	dTDP-glucose 4,6-dehydratase 2	GO-TERMS, PRODUCT-SYNONYMS, GENE-SYNONYMS, PRODUCT
ECTO143_RS24485	EG11452					GO-TERMS, REACTIONS, PRODUCT-SYNONYMS, GENE-SYNONYMS, PRODUCT
ECTO143_RS24490	EG11451	ECTO143_RS24490	wecB	UDP-N-acetylglucosamine 2-epimerase (non-hydrolyzing)	UDP-N-acetylglucosamine 2-epimerase	GO-TERMS, REACTIONS, PRODUCT-SYNONYMS, GENE-SYNONYMS, PRODUCT, GENE-NAME
ECTO143_RS24495	EG11295			ECA polysaccharide chain length modulation protein	enterobacterial common antigen polysaccharide co-polymerase	GO-TERMS, PRODUCT-SYNONYMS, GENE-SYNONYMS, PRODUCT
ECTO143_RS24500	EG10840	wecA	rfe			GO-TERMS, REACTIONS, PRODUCT-SYNONYMS, GENE-SYNONYMS, PRODUCT, GENE-NAME
ECTO143_RS24505	EG10845					GO-TERMS, PRODUCT-SYNONYMS, GENE-SYNONYMS
ECTO143_RS24510	EG12428			rho operon leader peptide rhoL	rho operon leader peptide	GO-TERMS, PRODUCT-SYNONYMS, PRODUCT
ECTO143_RS24515	EG11031			thioredoxin TrxA	thioredoxin 1	GO-TERMS, REACTIONS, PRODUCT-SYNONYMS, GENE-SYNONYMS, PRODUCT
ECTO143_RS24520	EG10844					GO-TERMS, REACTIONS, PRODUCT-SYNONYMS, GENE-SYNONYMS
ECTO143_RS24525	EG10413	gppA	gpp	guanosine-5'-triphosphate,3'-diphosphate diphosphatase	guanosine-5'-triphosphate,3'-diphosphate phosphatase	GO-TERMS, REACTIONS, PRODUCT-SYNONYMS, GENE-SYNONYMS, PRODUCT, GENE-NAME
ECTO143_RS24530	EG10837			DNA helicase Rep	ATP-dependent DNA helicase Rep	GO-TERMS, REACTIONS, PRODUCT-SYNONYMS, GENE-SYNONYMS, PRODUCT
ECTO143_RS24535	EG12352	ECTO143_RS24535	ppiC	peptidylprolyl isomerase C	peptidyl-prolyl cis-trans isomerase C	GO-TERMS, REACTIONS, PRODUCT-SYNONYMS, GENE-SYNONYMS, PRODUCT, GENE-NAME
ECTO143_RS24540	EG10495			ketol-acid reductoisomerase	ketol-acid reductoisomerase (NADP+)	GO-TERMS, REACTIONS, PRODUCT-SYNONYMS, PRODUCT
ECTO143_RS24545	EG10503			HTH-type transcriptional activator IlvY	DNA-binding transcriptional dual regulator IlvY	PRODUCT-SYNONYMS, PRODUCT
ECTO143_RS24550	EG10493			threonine ammonia-lyase, biosynthetic	threonine deaminase	GO-TERMS, REACTIONS, PRODUCT-SYNONYMS, GENE-SYNONYMS, PRODUCT
ECTO143_RS24555	EG10496					GO-TERMS, REACTIONS, PRODUCT-SYNONYMS
ECTO143_RS24560	EG10497			branched-chain-amino-acid transaminase	branched-chain-amino-acid aminotransferase	GO-TERMS, REACTIONS, PRODUCT-SYNONYMS, PRODUCT
ECTO143_RS24580	EG11270			ilv operon leader peptide	ilvXGMEDA operon leader peptide	GO-TERMS, PRODUCT-SYNONYMS, PRODUCT
ECTO143_RS24590	EG11450			macrodomain Ori organization protein MaoP	macrodomain Ori protein	GO-TERMS, PRODUCT-SYNONYMS, GENE-SYNONYMS, PRODUCT
ECTO143_RS24595	EG11449			HTH-type transcriptional regulator HdfR	DNA-binding transcriptional dual regulator HdfR	GO-TERMS, PRODUCT-SYNONYMS, GENE-SYNONYMS, PRODUCT
ECTO143_RS24630	EG11733	ECTO143_RS24630	yieP	FadR family transcriptional regulator	DNA-binding transcriptional regulator YieP	GO-TERMS, PRODUCT-SYNONYMS, PRODUCT, GENE-NAME
ECTO143_RS24640	EG10819			ribose operon transcriptional repressor RbsR	DNA-binding transcriptional dual regulator RbsR	GO-TERMS, PRODUCT-SYNONYMS, PRODUCT
ECTO143_RS24645	EG10818					GO-TERMS, PRODUCT-SYNONYMS
ECTO143_RS24650	EG10815			ribose ABC transporter substrate-binding protein RbsB	ribose ABC transporter periplasmic binding protein	CPLX-RXNS, GO-TERMS, COMPLEXES, PRODUCT-SYNONYMS, GENE-SYNONYMS, PRODUCT
ECTO143_RS24655	EG10816			ribose ABC transporter permease	ribose ABC transporter membrane subunit	GO-TERMS, PRODUCT-SYNONYMS, GENE-SYNONYMS, PRODUCT
ECTO143_RS24660	EG10814			ribose ABC transporter ATP-binding protein RbsA	ribose ABC transporter ATP binding subunit	GO-TERMS, PRODUCT-SYNONYMS, GENE-SYNONYMS, PRODUCT
ECTO143_RS24665	EG10817					GO-TERMS, REACTIONS, PRODUCT-SYNONYMS, GENE-SYNONYMS
ECTO143_RS24670	EG11541	ECTO143_RS24670	kup	low affinity potassium transporter Kup	K+:H+ symporter Kup	GO-TERMS, REACTIONS, PRODUCT-SYNONYMS, GENE-SYNONYMS, PRODUCT, GENE-NAME
ECTO143_RS24675	EG11731			ATPase RavA	regulatory ATPase RavA	GO-TERMS, REACTIONS, PRODUCT-SYNONYMS, GENE-SYNONYMS, PRODUCT
ECTO143_RS24680	EG11730			ATPase RavA stimulator ViaA	protein ViaA	GO-TERMS, PRODUCT-SYNONYMS, GENE-SYNONYMS, PRODUCT
ECTO143_RS24685	EG10091			aspartate--ammonia ligase	asparagine synthetase A	GO-TERMS, REACTIONS, PRODUCT-SYNONYMS, PRODUCT
ECTO143_RS24690	EG10093			transcriptional regulator AsnC	DNA-binding transcriptional dual regulator AsnC	GO-TERMS, PRODUCT-SYNONYMS, PRODUCT
ECTO143_RS24700	EG10375			tRNA uridine(34) 5-carboxymethylaminomethyl synthesis enzyme MnmG	5-carboxymethylaminomethyluridine-tRNA synthase subunit MnmG	CPLX-RXNS, GO-TERMS, COMPLEXES, REACTIONS, PRODUCT-SYNONYMS, GENE-SYNONYMS, PRODUCT
ECTO143_RS24705	EG10376			16S rRNA (guanine(527)-N(7))-methyltransferase RsmG	16S rRNA m7G527 methyltransferase	GO-TERMS, REACTIONS, PRODUCT-SYNONYMS, GENE-SYNONYMS, PRODUCT
ECTO143_RS24715	EG10099			F0F1 ATP synthase subunit A	ATP synthase F0 complex subunit a	CPLX-RXNS, GO-TERMS, COMPLEXES, PRODUCT-SYNONYMS, GENE-SYNONYMS, PRODUCT
ECTO143_RS24720	EG10102			F0F1 ATP synthase subunit C	ATP synthase F0 complex subunit c	GO-TERMS, PRODUCT-SYNONYMS, GENE-SYNONYMS, PRODUCT
ECTO143_RS24725	EG10103			F0F1 ATP synthase subunit B	ATP synthase F0 complex subunit b	GO-TERMS, PRODUCT-SYNONYMS, GENE-SYNONYMS, PRODUCT
ECTO143_RS24730	EG10105			F0F1 ATP synthase subunit delta	ATP synthase F1 complex subunit delta	GO-TERMS, COMPLEXES, PRODUCT-SYNONYMS, GENE-SYNONYMS, PRODUCT
ECTO143_RS24735	EG10098			F0F1 ATP synthase subunit alpha	ATP synthase F1 complex subunit alpha	GO-TERMS, PRODUCT-SYNONYMS, GENE-SYNONYMS, PRODUCT
ECTO143_RS24740	EG10104			F0F1 ATP synthase subunit gamma	ATP synthase F1 complex subunit gamma	GO-TERMS, PRODUCT-SYNONYMS, GENE-SYNONYMS, PRODUCT
ECTO143_RS24745	EG10101			F0F1 ATP synthase subunit beta	ATP synthase F1 complex subunit beta	GO-TERMS, PRODUCT-SYNONYMS, GENE-SYNONYMS, PRODUCT
ECTO143_RS24750	EG10100			F0F1 ATP synthase subunit epsilon	ATP synthase F1 complex subunit epsilon	GO-TERMS, PRODUCT-SYNONYMS, GENE-SYNONYMS, PRODUCT
ECTO143_RS24760	EG11198			bifunctional UDP-N-acetylglucosamine diphosphorylase/glucosamine-1-phosphate N-acetyltransferase GlmU	fused N-acetylglucosamine-1-phosphate uridyltransferase and glucosamine-1-phosphate acetyltransferase	GO-TERMS, REACTIONS, PRODUCT-SYNONYMS, GENE-SYNONYMS, PRODUCT
ECTO143_RS24765	EG10382			glutamine--fructose-6-phosphate transaminase (isomerizing)	L-glutamine--D-fructose-6-phosphate aminotransferase	GO-TERMS, REACTIONS, PRODUCT-SYNONYMS, PRODUCT
ECTO143_RS24770	EG10734			phosphate ABC transporter substrate-binding protein PstS	phosphate ABC transporter periplasmic binding protein	CPLX-RXNS, GO-TERMS, COMPLEXES, PRODUCT-SYNONYMS, GENE-SYNONYMS, PRODUCT
ECTO143_RS24775	EG10784			phosphate ABC transporter permease PstC	phosphate ABC transporter membrane subunit PstC	GO-TERMS, PRODUCT-SYNONYMS, GENE-SYNONYMS, PRODUCT
ECTO143_RS24780	EG10782			phosphate ABC transporter permease PstA	phosphate ABC transporter membrane subunit PstA	GO-TERMS, PRODUCT-SYNONYMS, GENE-SYNONYMS, PRODUCT
ECTO143_RS24785	EG10783			phosphate ABC transporter ATP-binding protein PstB	phosphate ABC transporter ATP binding subunit	GO-TERMS, PRODUCT-SYNONYMS, GENE-SYNONYMS, PRODUCT
ECTO143_RS24790	EG10735			phosphate signaling complex protein PhoU	negative regulator of the pho regulon	GO-TERMS, PRODUCT-SYNONYMS, GENE-SYNONYMS, PRODUCT
ECTO143_RS24800	EG10115			PTS beta-glucoside transporter subunit IIABC	beta-glucoside specific PTS enzyme II / BglG kinase / BglG phosphatase	GO-TERMS, REACTIONS, PRODUCT-SYNONYMS, GENE-SYNONYMS, PRODUCT
ECTO143_RS24805	EG10114	ECTO143_RS24805	bglB	glycoside hydrolase family 1 protein	6-phospho-beta-glucosidase B	GO-TERMS, REACTIONS, PRODUCT-SYNONYMS, GENE-SYNONYMS, PRODUCT, GENE-NAME
ECTO143_RS24825	EG11727	ECTO143_RS24825	cbrC	hypothetical protein	UPF0167 family colicin E2 tolerance protein CbrC	GO-TERMS, PRODUCT-SYNONYMS, GENE-SYNONYMS, PRODUCT, GENE-NAME
ECTO143_RS24835	EG11725					GO-TERMS, PRODUCT-SYNONYMS
ECTO143_RS24840	EG11724	ECTO143_RS24840	adeP	NCS2 family permease	adenine:H+ symporter	GO-TERMS, REACTIONS, PRODUCT-SYNONYMS, GENE-SYNONYMS, PRODUCT, GENE-NAME
ECTO143_RS24845	EG11723			NAD(P)H-dependent chromate oxidoreductase YieF	chromate reductase	GO-TERMS, REACTIONS, PRODUCT-SYNONYMS, GENE-SYNONYMS, PRODUCT
ECTO143_RS24855	EG11721			HTH-type transcriptional regulator YidZ	putative LysR-type transcriptional regulator YidZ	GO-TERMS, PRODUCT-SYNONYMS, PRODUCT
ECTO143_RS24860	EG11720			multidrug efflux MFS transporter MdtL	efflux pump MdtL	GO-TERMS, REACTIONS, PRODUCT-SYNONYMS, GENE-SYNONYMS, PRODUCT
ECTO143_RS24865	EG11006			low affinity tryptophan permease TnaB	tryptophan:H+ symporter TnaB	GO-TERMS, REACTIONS, PRODUCT-SYNONYMS, GENE-SYNONYMS, PRODUCT
ECTO143_RS24870	EG11005					GO-TERMS, REACTIONS, PRODUCT-SYNONYMS, GENE-SYNONYMS
ECTO143_RS24875	EG11276			tryptophanase leader peptide	tnaAB operon leader peptide	GO-TERMS, PRODUCT-SYNONYMS, GENE-SYNONYMS, PRODUCT
ECTO143_RS24880	EG10997			tRNA uridine-5-carboxymethylaminomethyl(34) synthesis GTPase MnmE	5-carboxymethylaminomethyluridine-tRNA synthase GTPase subunit	GO-TERMS, REACTIONS, PRODUCT-SYNONYMS, GENE-SYNONYMS, PRODUCT
ECTO143_RS24885	EG11197					GO-TERMS, PRODUCT-SYNONYMS
ECTO143_RS24890	G0-10470			membrane protein insertion efficiency factor YidD	membrane protein insertion efficiency factor	GO-TERMS, PRODUCT-SYNONYMS, PRODUCT


4. Not-propagated genes
-----------------------
The following genes in GCF_900497415/Escherichia coli isolate EC-TO143 genome assembly (GCF_900497415.1) were not synchronized with any ortholog in ECOLI/Escherichia coli K-12 substr. MG1655:

A Gene	A Name	B Ortholog	B Name	Reason(s)
ECTO143_RS00025		EG11196	yidB	The product of source ortholog lacks experimental evidence.
ECTO143_RS00035		EG11719	yidX	The product of source ortholog lacks experimental evidence.
ECTO143_RS00075		EG11712	yidQ	The product of source ortholog lacks experimental evidence.
ECTO143_RS00090		EG11536	yidE	The product of source ortholog lacks experimental evidence.
ECTO143_RS00095		EG11707	yidL	The product of source ortholog lacks experimental evidence.
ECTO143_RS00100		EG11706	yidK	The product of source ortholog lacks experimental evidence.
ECTO143_RS00110		EG11696	yidH	The product of source ortholog lacks experimental evidence.
ECTO143_RS00115		EG11695	yidG	The product of source ortholog lacks experimental evidence.
ECTO143_RS00120		EG11694	yidF	The product of source ortholog lacks experimental evidence.
ECTO143_RS00130	ivbL	EG11275	ivbL	The P-value, 5.18e-2, for the similarity between this gene and its ortholog exceeds the threshold 1.00e-10.
ECTO143_RS00160	uhpC	EG11053	uhpC	The product of source ortholog lacks experimental evidence.
ECTO143_RS00180		EG11690	yicN	The product of source ortholog lacks experimental evidence.
ECTO143_RS00185				No ortholog exists for this gene in ECOLI.
ECTO143_RS00190				No ortholog exists for this gene in ECOLI.
ECTO143_RS00195				No ortholog exists for this gene in ECOLI.
ECTO143_RS00205		G0-10469	yicS	The product of source ortholog lacks experimental evidence.
ECTO143_RS00210	nlpA	EG10657	nlpA	The product of source ortholog lacks experimental evidence.
ECTO143_RS00215		EG11688	yicL	The product of source ortholog lacks experimental evidence.
ECTO143_RS00220				No ortholog exists for this gene in ECOLI.
ECTO143_RS00225				No ortholog exists for this gene in ECOLI.
ECTO143_RS00235		EG11686	yicJ	The product of source ortholog lacks experimental evidence.
ECTO143_RS00245				No ortholog exists for this gene in ECOLI.
ECTO143_RS00250				No ortholog exists for this gene in ECOLI.
ECTO143_RS00255				No ortholog exists for this gene in ECOLI.
ECTO143_RS00260				No ortholog exists for this gene in ECOLI.
ECTO143_RS00265				No ortholog exists for this gene in ECOLI.
ECTO143_RS00270				No ortholog exists for this gene in ECOLI.
ECTO143_RS00275				No ortholog exists for this gene in ECOLI.
ECTO143_RS00280				No ortholog exists for this gene in ECOLI.
ECTO143_RS00285		EG11684	yicH	The product of source ortholog lacks experimental evidence.
ECTO143_RS00330		EG11683	yicG	The product of source ortholog lacks experimental evidence.
ECTO143_RS00335		EG11192	yicC	The product of source ortholog lacks experimental evidence.
ECTO143_RS00340		EG10863	rph	The product of source ortholog lacks experimental evidence.
ECTO143_RS00365		EG11312	yicR	The product of source ortholog lacks experimental evidence.
ECTO143_RS00370	rpmB	EG10886	rpmB	The product of ortholog is part of a complex for which the orthologs of one or more other components are missing in this database.
ECTO143_RS00375	rpmG	EG10891	rpmG	The product of ortholog is part of a complex for which the orthologs of one or more other components are missing in this database.
ECTO143_RS00440		EG11423	waaU	The product of source ortholog lacks experimental evidence.
ECTO143_RS00480		EG12298	yibQ	The product of source ortholog lacks experimental evidence.
ECTO143_RS00495		EG12295	yibN	The product of source ortholog lacks experimental evidence.
ECTO143_RS00540				No ortholog exists for this gene in ECOLI.
ECTO143_RS00545				No ortholog exists for this gene in ECOLI.
ECTO143_RS00550		EG11964	yibL	The product of source ortholog lacks experimental evidence.
ECTO143_RS00555		G0-10468	yibT	The product of source ortholog lacks experimental evidence.
ECTO143_RS00575		EG11765	yibI	The product of source ortholog lacks experimental evidence.
ECTO143_RS00580		EG11764	yibH	The product of source ortholog lacks experimental evidence.
ECTO143_RS00585		EG11762	yibF	The product of source ortholog lacks experimental evidence.
ECTO143_RS00595	selB	EG10942	selB	The product of ortholog is part of a complex for which the orthologs of one or more other components are missing in this database.
ECTO143_RS00605				No ortholog exists for this gene in ECOLI.
ECTO143_RS00615				No ortholog exists for this gene in ECOLI.
ECTO143_RS00620				No ortholog exists for this gene in ECOLI.
ECTO143_RS00625				No ortholog exists for this gene in ECOLI.
ECTO143_RS00635		EG12286	sgbU	The product of source ortholog lacks experimental evidence.
ECTO143_RS00655	yiaN	EG12282	yiaN	The difference in length between this gene and its ortholog, 491 vs 425, exceeds 10.0%.
ECTO143_RS00665				No ortholog exists for this gene in ECOLI.
ECTO143_RS00670		EG12280	yiaL	The product of source ortholog lacks experimental evidence.
ECTO143_RS00685		EG12277	ysaA	The product of source ortholog lacks experimental evidence.
ECTO143_RS00700		EG11360	bax	The product of source ortholog lacks experimental evidence.
ECTO143_RS00735		EG11267	yiaB	The product of source ortholog lacks experimental evidence.
ECTO143_RS00740		EG11186	yiaA	The product of source ortholog lacks experimental evidence.
ECTO143_RS00750		G0-10467	ysaB	The product of source ortholog lacks experimental evidence.
ECTO143_RS00775		EG12624	yiaG	The product of source ortholog lacks experimental evidence.
ECTO143_RS00780		EG12273	yiaF	The product of source ortholog lacks experimental evidence.
ECTO143_RS00790		EG12271	yiaD	The product of source ortholog lacks experimental evidence.
ECTO143_RS00810		EG12269	yhjY	The product of source ortholog lacks experimental evidence.
ECTO143_RS00860		EG12266	yhjV	The product of source ortholog lacks experimental evidence.
ECTO143_RS00875				No ortholog exists for this gene in ECOLI.
ECTO143_RS00895	bcsF	EG12264	bcsF	The product of source ortholog lacks experimental evidence.
ECTO143_RS00900	bcsE	EG12263	bcsE	The product of source ortholog lacks experimental evidence.
ECTO143_RS00905		EG12262	yhjR	The product of source ortholog lacks experimental evidence.
ECTO143_RS00910	bcsQ			No ortholog exists for this gene in ECOLI.
ECTO143_RS00930	bcsC	EG12257	bcsC	The product of source ortholog lacks experimental evidence.
ECTO143_RS00935	hmsP	EG12256	pdeK	The product of source ortholog lacks experimental evidence.
ECTO143_RS00945		EG12254	yhjJ	The product of source ortholog lacks experimental evidence.
ECTO143_RS00960		EG12251	yhjG	The product of source ortholog lacks experimental evidence.
ECTO143_RS00965		EG12249	yhjE	The product of source ortholog lacks experimental evidence.
ECTO143_RS00975		EG12247	yhjC	The product of source ortholog lacks experimental evidence.
ECTO143_RS00980		EG12246	yhjB	The product of source ortholog lacks experimental evidence.
ECTO143_RS01020				No ortholog exists for this gene in ECOLI.
ECTO143_RS01045		EG11400	yhiD	The product of source ortholog lacks experimental evidence.
ECTO143_RS01050				No ortholog exists for this gene in ECOLI.
ECTO143_RS01055				No ortholog exists for this gene in ECOLI.
ECTO143_RS01060	chuY			No ortholog exists for this gene in ECOLI.
ECTO143_RS01065	hutX			No ortholog exists for this gene in ECOLI.
ECTO143_RS01070				No ortholog exists for this gene in ECOLI.
ECTO143_RS01075				No ortholog exists for this gene in ECOLI.
ECTO143_RS01080				No ortholog exists for this gene in ECOLI.
ECTO143_RS01085				No ortholog exists for this gene in ECOLI.
ECTO143_RS01090	chuS			No ortholog exists for this gene in ECOLI.
ECTO143_RS01100	slp	EG11890	slp	The product of source ortholog lacks experimental evidence.
ECTO143_RS01110	arsC	EG12237	arsC	The product of source ortholog lacks experimental evidence.
ECTO143_RS01115				No ortholog exists for this gene in ECOLI.
ECTO143_RS01150	uspA	EG11390	uspA	The product of source ortholog lacks experimental evidence.
ECTO143_RS01165		EG12229	yhiN	The product of source ortholog lacks experimental evidence.
ECTO143_RS01180		EG12224	yhiI	The product of source ortholog lacks experimental evidence.
ECTO143_RS01190		EG11767	yhhJ	The product of source ortholog lacks experimental evidence.
ECTO143_RS01195				No ortholog exists for this gene in ECOLI.
ECTO143_RS01200				No ortholog exists for this gene in ECOLI.
ECTO143_RS01205				No ortholog exists for this gene in ECOLI.
ECTO143_RS01210				No ortholog exists for this gene in ECOLI.
ECTO143_RS01215				No ortholog exists for this gene in ECOLI.
ECTO143_RS01220				No ortholog exists for this gene in ECOLI.
ECTO143_RS01225				No ortholog exists for this gene in ECOLI.
ECTO143_RS01265		EG12220	yhhT	The product of source ortholog lacks experimental evidence.
ECTO143_RS01270		EG12219	yhhS	The product of source ortholog lacks experimental evidence.
ECTO143_RS01275	dcrB	G7767	dcrB	The product of source ortholog lacks experimental evidence.
ECTO143_RS01295		EG12214	yhhN	The product of source ortholog lacks experimental evidence.
ECTO143_RS01300		EG12213	yhhM	The product of source ortholog lacks experimental evidence.
ECTO143_RS01305		EG12212	yhhL	The product of source ortholog lacks experimental evidence.
ECTO143_RS01340				No ortholog exists for this gene in ECOLI.
ECTO143_RS01345				No ortholog exists for this gene in ECOLI.
ECTO143_RS01405		EG11184	yhhA	The product of source ortholog lacks experimental evidence.
ECTO143_RS01420		G7757	yhhX	The product of source ortholog lacks experimental evidence.
ECTO143_RS01445				No ortholog exists for this gene in ECOLI.
ECTO143_RS01450				No ortholog exists for this gene in ECOLI.
ECTO143_RS01455	yhgN	G7753	yhgN	The product of source ortholog lacks experimental evidence.
ECTO143_RS01490		G7752	yzgL	The difference in length between this gene and its ortholog, 502 vs 93, exceeds 10.0%.
				The product of source ortholog lacks experimental evidence.
ECTO143_RS01495				No ortholog exists for this gene in ECOLI.
ECTO143_RS01500				No ortholog exists for this gene in ECOLI.
ECTO143_RS01520				No ortholog exists for this gene in ECOLI.
ECTO143_RS01525		EG12356	rtcR	The difference in length between this gene and its ortholog, 111 vs 532, exceeds 10.0%.
ECTO143_RS01530		G7750	rtcA	The difference in length between this gene and its ortholog, 160 vs 338, exceeds 10.0%.
ECTO143_RS01570				No ortholog exists for this gene in ECOLI.
ECTO143_RS01575	feoC	EG12933	feoC	The product of source ortholog lacks experimental evidence.
ECTO143_RS01590		G7746	yhgF	The product of source ortholog lacks experimental evidence.
ECTO143_RS01615		G7745	yhgE	The product of source ortholog lacks experimental evidence.
ECTO143_RS01625		G6743	insQ	The product of source ortholog lacks experimental evidence.
ECTO143_RS01720				No ortholog exists for this gene in ECOLI.
ECTO143_RS01725		G7735	yhfZ	The product of source ortholog lacks experimental evidence.
ECTO143_RS01730		G7734	yhfY	The product of source ortholog lacks experimental evidence.
ECTO143_RS01735		G7733	yhfX	The product of source ortholog lacks experimental evidence.
ECTO143_RS01740		G7732	yhfW	The product of source ortholog lacks experimental evidence.
ECTO143_RS01745		G7731	php	The product of source ortholog lacks experimental evidence.
ECTO143_RS01750		G7730	yhfU	The product of source ortholog lacks experimental evidence.
ECTO143_RS01755		G7729	yhfT	The product of source ortholog lacks experimental evidence.
ECTO143_RS01760		G7728	yhfS	The product of source ortholog lacks experimental evidence.
ECTO143_RS01765		G7722	yhfL	The product of source ortholog lacks experimental evidence.
ECTO143_RS01790	tsgA	EG11262	tsgA	The product of source ortholog lacks experimental evidence.
ECTO143_RS01800		EG12374	yhfG	The product of source ortholog lacks experimental evidence.
ECTO143_RS01820		G7721	yhfK	The product of source ortholog lacks experimental evidence.
ECTO143_RS01830		EG11182	yhfA	The product of source ortholog lacks experimental evidence.
ECTO143_RS01835		EG12365	prkB	The product of source ortholog lacks experimental evidence.
ECTO143_RS01840		G7719	yheU	The product of source ortholog lacks experimental evidence.
ECTO143_RS01845		G7718	yheT	The product of source ortholog lacks experimental evidence.
ECTO143_RS01865		G0-10466	yheV	The product of source ortholog lacks experimental evidence.
ECTO143_RS01875		EG11664	slyX	The product of source ortholog lacks experimental evidence.
ECTO143_RS01890	tnpA			No ortholog exists for this gene in ECOLI.
ECTO143_RS01915	rpsL	EG10911	rpsL	The product of ortholog is part of a complex for which the orthologs of one or more other components are missing in this database.
ECTO143_RS01920	rpsG	EG10906	rpsG	The difference in length between this gene and its ortholog, 156 vs 179, exceeds 10.0%.
				The product of ortholog is part of a complex for which the orthologs of one or more other components are missing in this database.
ECTO143_RS01925	fusA	EG10360	fusA	The product of source ortholog lacks experimental evidence.
ECTO143_RS01930	tuf	EG11036	tufA	The product of source ortholog lacks experimental evidence.
ECTO143_RS01940		EG11181	bfd	The product of source ortholog lacks experimental evidence.
ECTO143_RS01955		EG12173	gspM	The product of ortholog is part of a complex for which the orthologs of one or more other components are missing in this database.
ECTO143_RS01960	gspL	G7711	gspL	The product of ortholog is part of a complex for which the orthologs of one or more other components are missing in this database.
ECTO143_RS01965		G7710	gspK	The product of ortholog is part of a complex for which the orthologs of one or more other components are missing in this database.
ECTO143_RS01970	gspJ	G7709	gspJ	The product of ortholog is part of a complex for which the orthologs of one or more other components are missing in this database.
ECTO143_RS01975	gspI	G7708	gspI	The product of ortholog is part of a complex for which the orthologs of one or more other components are missing in this database.
ECTO143_RS01980	gspH	G7707	gspH	The product of ortholog is part of a complex for which the orthologs of one or more other components are missing in this database.
ECTO143_RS01985	gspG	G7706	gspG	The product of ortholog is part of a complex for which the orthologs of one or more other components are missing in this database.
ECTO143_RS01990	gspF	G7705	gspF	The product of ortholog is part of a complex for which the orthologs of one or more other components are missing in this database.
ECTO143_RS01995	gspE	G7704	gspE	The product of ortholog is part of a complex for which the orthologs of one or more other components are missing in this database.
ECTO143_RS02000	gspD	G7703	gspD	The product of ortholog is part of a complex for which the orthologs of one or more other components are missing in this database.
ECTO143_RS02005	gspC	G7702	gspC	The product of ortholog is part of a complex for which the orthologs of one or more other components are missing in this database.
ECTO143_RS02010	gspA	G7701	gspA	The product of source ortholog lacks experimental evidence.
ECTO143_RS02015	gspB	EG11263	gspB	The product of source ortholog lacks experimental evidence.
ECTO143_RS02020	rpsJ	EG10909	rpsJ	The product of ortholog is part of a complex for which the orthologs of one or more other components are missing in this database.
ECTO143_RS02025	rplC	EG10866	rplC	The product of ortholog is part of a complex for which the orthologs of one or more other components are missing in this database.
ECTO143_RS02030	rplD	EG10867	rplD	The product of ortholog is part of a complex for which the orthologs of one or more other components are missing in this database.
ECTO143_RS02035	rplW	EG10883	rplW	The product of ortholog is part of a complex for which the orthologs of one or more other components are missing in this database.
ECTO143_RS02040	rplB	EG10865	rplB	The product of ortholog is part of a complex for which the orthologs of one or more other components are missing in this database.
ECTO143_RS02045	rpsS	EG10918	rpsS	The product of ortholog is part of a complex for which the orthologs of one or more other components are missing in this database.
ECTO143_RS02050	rplV	EG10882	rplV	The product of ortholog is part of a complex for which the orthologs of one or more other components are missing in this database.
ECTO143_RS02055	rpsC	EG10902	rpsC	The product of ortholog is part of a complex for which the orthologs of one or more other components are missing in this database.
ECTO143_RS02060	rplP	EG10877	rplP	The product of ortholog is part of a complex for which the orthologs of one or more other components are missing in this database.
ECTO143_RS02065	rpmC	EG10887	rpmC	The product of ortholog is part of a complex for which the orthologs of one or more other components are missing in this database.
ECTO143_RS02070	rpsQ	EG10916	rpsQ	The product of ortholog is part of a complex for which the orthologs of one or more other components are missing in this database.
ECTO143_RS02075	rplN	EG10875	rplN	The product of ortholog is part of a complex for which the orthologs of one or more other components are missing in this database.
ECTO143_RS02080	rplX	EG10884	rplX	The product of ortholog is part of a complex for which the orthologs of one or more other components are missing in this database.
ECTO143_RS02085	rplE	EG10868	rplE	The product of ortholog is part of a complex for which the orthologs of one or more other components are missing in this database.
ECTO143_RS02090	rpsN	EG10913	rpsN	The product of ortholog is part of a complex for which the orthologs of one or more other components are missing in this database.
ECTO143_RS02095	rpsH	EG10907	rpsH	The product of ortholog is part of a complex for which the orthologs of one or more other components are missing in this database.
ECTO143_RS02100	rplF	EG10869	rplF	The product of ortholog is part of a complex for which the orthologs of one or more other components are missing in this database.
ECTO143_RS02105	rplR	EG10879	rplR	The product of ortholog is part of a complex for which the orthologs of one or more other components are missing in this database.
ECTO143_RS02110	rpsE	EG10904	rpsE	The product of ortholog is part of a complex for which the orthologs of one or more other components are missing in this database.
ECTO143_RS02115	rpmD	EG10888	rpmD	The product of ortholog is part of a complex for which the orthologs of one or more other components are missing in this database.
ECTO143_RS02120	rplO	EG10876	rplO	The product of ortholog is part of a complex for which the orthologs of one or more other components are missing in this database.
ECTO143_RS02130	rpmJ	EG11232	rpmJ	The product of ortholog is part of a complex for which the orthologs of one or more other components are missing in this database.
ECTO143_RS02135	rpsM	EG10912	rpsM	The product of ortholog is part of a complex for which the orthologs of one or more other components are missing in this database.
ECTO143_RS02140	rpsK	EG10910	rpsK	The product of ortholog is part of a complex for which the orthologs of one or more other components are missing in this database.
ECTO143_RS02145	rpsD	EG10903	rpsD	The product of ortholog is part of a complex for which the orthologs of one or more other components are missing in this database.
ECTO143_RS02155	rplQ	EG10878	rplQ	The product of ortholog is part of a complex for which the orthologs of one or more other components are missing in this database.
ECTO143_RS02160		EG11970	yhdN	The product of source ortholog lacks experimental evidence.
ECTO143_RS02200	dprA	EG11604	smf	The product of source ortholog lacks experimental evidence.
ECTO143_RS02205		EG11605	smg	The product of source ortholog lacks experimental evidence.
ECTO143_RS02210		G7699	yrdD	The product of source ortholog lacks experimental evidence.
ECTO143_RS02225		G7697	yrdB	The product of source ortholog lacks experimental evidence.
ECTO143_RS02230		G7696	yrdA	The product of source ortholog lacks experimental evidence.
ECTO143_RS02270		EG12837	yhdZ	The product of ortholog is part of a complex for which the orthologs of one or more other components are missing in this database.
				The product of source ortholog lacks experimental evidence.
ECTO143_RS02275		EG12836	yhdY	The product of ortholog is part of a complex for which the orthologs of one or more other components are missing in this database.
				The product of source ortholog lacks experimental evidence.
ECTO143_RS02280		EG12835	yhdX	The product of ortholog is part of a complex for which the orthologs of one or more other components are missing in this database.
				The product of source ortholog lacks experimental evidence.
ECTO143_RS02285				No ortholog exists for this gene in ECOLI.
ECTO143_RS02290		G7695	yhdV	The product of source ortholog lacks experimental evidence.
ECTO143_RS02310		G7694	yhdU	The product of source ortholog lacks experimental evidence.
ECTO143_RS02340		G7693	yhdT	The product of source ortholog lacks experimental evidence.
ECTO143_RS02345				No ortholog exists for this gene in ECOLI.
ECTO143_RS02350				No ortholog exists for this gene in ECOLI.
ECTO143_RS02355				No ortholog exists for this gene in ECOLI.
ECTO143_RS02360				No ortholog exists for this gene in ECOLI.
ECTO143_RS02365				No ortholog exists for this gene in ECOLI.
ECTO143_RS02370				No ortholog exists for this gene in ECOLI.
ECTO143_RS02375				No ortholog exists for this gene in ECOLI.
ECTO143_RS02380				No ortholog exists for this gene in ECOLI.
ECTO143_RS02405				No ortholog exists for this gene in ECOLI.
ECTO143_RS02435		G7690	yhdP	The product of source ortholog lacks experimental evidence.
ECTO143_RS02450		G7687	aaeX	The product of source ortholog lacks experimental evidence.
ECTO143_RS02465		G7684	yhcO	The product of source ortholog lacks experimental evidence.
ECTO143_RS02495		G7681	yhcB	The product of source ortholog lacks experimental evidence.
ECTO143_RS02505	rplM	EG10874	rplM	The product of ortholog is part of a complex for which the orthologs of one or more other components are missing in this database.
ECTO143_RS02510	rpsI	EG10908	rpsI	The product of ortholog is part of a complex for which the orthologs of one or more other components are missing in this database.
ECTO143_RS02550		G7675	yhcH	The product of source ortholog lacks experimental evidence.
ECTO143_RS02565		G7669	yhcC	The product of source ortholog lacks experimental evidence.
ECTO143_RS02585	yrbL	G7667	yrbL	The product of source ortholog lacks experimental evidence.
ECTO143_RS02630	kdsC	G7663	kdsC	The product of source ortholog lacks experimental evidence.
ECTO143_RS02640		EG12802	yrbG	The product of source ortholog lacks experimental evidence.
ECTO143_RS02670	ibaG	G7657	ibaG	The product of source ortholog lacks experimental evidence.
ECTO143_RS02680	sfsB	EG10656	sfsB	The product of source ortholog lacks experimental evidence.
ECTO143_RS02690	rplU	EG50001	rplU	The product of ortholog is part of a complex for which the orthologs of one or more other components are missing in this database.
ECTO143_RS02695	rpmA	EG50002	rpmA	The product of ortholog is part of a complex for which the orthologs of one or more other components are missing in this database.
ECTO143_RS02700		EG11499	yhbE	The product of source ortholog lacks experimental evidence.
ECTO143_RS02755		G7655	yhbX	The product of source ortholog lacks experimental evidence.
ECTO143_RS02760	argG	EG10068	argG	The product of source ortholog lacks experimental evidence.
ECTO143_RS02795	rpsO	EG10914	rpsO	The product of ortholog is part of a complex for which the orthologs of one or more other components are missing in this database.
ECTO143_RS02810	yrbN	G0-10651	yrbN	The product of source ortholog lacks experimental evidence.
ECTO143_RS02825		G7654	yhbW	The product of source ortholog lacks experimental evidence.
ECTO143_RS02845		G7650	yhbS	The product of source ortholog lacks experimental evidence.
ECTO143_RS02855		G7648	yhbP	The product of source ortholog lacks experimental evidence.
ECTO143_RS02865		G7646	yraR	The product of source ortholog lacks experimental evidence.
ECTO143_RS02870		G7645	yraQ	The product of source ortholog lacks experimental evidence.
ECTO143_RS02875	yraP	G7644	yraP	The product of source ortholog lacks experimental evidence.
ECTO143_RS02885		G7643	yraN	The product of source ortholog lacks experimental evidence.
ECTO143_RS02900		G7636	agaI	The product of source ortholog lacks experimental evidence.
ECTO143_RS02925		G7634	agaS	The product of source ortholog lacks experimental evidence.
ECTO143_RS02930	nagA			No ortholog exists for this gene in ECOLI.
ECTO143_RS02935				No ortholog exists for this gene in ECOLI.
ECTO143_RS02940				No ortholog exists for this gene in ECOLI.
ECTO143_RS02945				No ortholog exists for this gene in ECOLI.
ECTO143_RS02950	agaV	G7632	agaV	The product of ortholog is part of a complex for which the orthologs of one or more other components are missing in this database.
				The product of source ortholog lacks experimental evidence.
ECTO143_RS03035		G7626	tdcF	The product of source ortholog lacks experimental evidence.
ECTO143_RS03050				No ortholog exists for this gene in ECOLI.
ECTO143_RS03065		G7621	yhaL	The product of source ortholog lacks experimental evidence.
ECTO143_RS03070		G7620	yhaK	The product of source ortholog lacks experimental evidence.
ECTO143_RS03080		G7617	yhaH	The product of source ortholog lacks experimental evidence.
ECTO143_RS03090		G7615	yqjF	The difference in length between this gene and its ortholog, 160 vs 130, exceeds 10.0%.
				The product of source ortholog lacks experimental evidence.
ECTO143_RS03095		G7614	yqjK	The product of source ortholog lacks experimental evidence.
ECTO143_RS03100		G7613	yqjE	The product of source ortholog lacks experimental evidence.
ECTO143_RS03110		G7611	yqjC	The product of source ortholog lacks experimental evidence.
ECTO143_RS03155	alx	G7607	alx	The product of source ortholog lacks experimental evidence.
ECTO143_RS03160		G7606	ygjR	The product of source ortholog lacks experimental evidence.
ECTO143_RS03165		G7605	ygjQ	The product of source ortholog lacks experimental evidence.
ECTO143_RS03170		G7604	ygjP	The product of source ortholog lacks experimental evidence.
ECTO143_RS03200	ygjJ	G7598	ygjJ	The product of source ortholog lacks experimental evidence.
ECTO143_RS03205		EG12720	ygjI	The product of source ortholog lacks experimental evidence.
ECTO143_RS03225		G7597	ygjH	The product of source ortholog lacks experimental evidence.
ECTO143_RS03240		G7594	nfeR	The product of source ortholog lacks experimental evidence.
ECTO143_RS03275	rpsU	EG10920	rpsU	The product of ortholog is part of a complex for which the orthologs of one or more other components are missing in this database.
ECTO143_RS03305	plsY	EG11674	plsY	The product of source ortholog lacks experimental evidence.
[truncated: 198,554 more chars]
