# Supplementary material for: Leveraging Curation Among Escherichia coli Pathway/Genome Databases Using Ortholog-Based Annotation Propagation
Source: Front Microbiol. 2021 Mar 8;12:614355. doi: 10.3389/fmicb.2021.614355 (PMC7982652; doi:10.3389/fmicb.2021.614355)
Supplement: Supplementary file 1 [file Data_Sheet_1.ZIP › reports/GCF_001900905_ortholog-synchronization-report_ECOLI_2020-06-16.txt]

Summary of Ortholog Propagation from ECOLI/Escherichia coli K-12 substr. MG1655 to GCF_001900905/Escherichia coli S3 (GCF_001900905.1)

Organism A (target) = GCF_001900905/Escherichia coli S3 (GCF_001900905.1)
Organism B (source) = ECOLI/Escherichia coli K-12 substr. MG1655


Contents:
---------
1. Input parameters
2. Summary statistics
3. Propagated genes
4. Not-propagated genes
5. Updated genes of previously unknown or vague function


1. Input parameters
-------------------
The following parameterizable factors were considered when deciding whether or not to synchronize a gene with its ortholog:
* P-value cutoff: 1.0e-10 (synchronize only if sequence similarity between orthologs has P-value <= cutoff)
* Length cutoff: 10.0% (synchronize only if length difference between orthologs <= cutoff)
* Source experimental evidence (synchronize only if the source gene function has experimental evidence)

The following factors were NOT considered when deciding whether or not to synchronize a gene with its ortholog:
* Extra reactions (synchronize only if the target gene is not already assigned to one or more reactions that are materially different from any assigned to the source gene)
* Synteny (synchronize only if there is a synteny match with either the directly upstream or downstream gene)


2. Summary statistics
---------------------
Number of orthologs successfully propagated:	2591
  Genes of previously unknown function that now have known functions:	32
  Genes of previously vague function that now have known functions:	109
Number of genes for which propagation could not be done:	1889
  No ortholog found:	629
  Multiple orthologs found:	15
  Source ortholog lacks experimental evidence:	1136	(60 of these had other reasons as well)
  P-value exceeds threshold:	18	(16 of these had other reasons as well)
  Length difference exceeds threshold:	73	(52 of these had other reasons as well)
  Orthologs of other complex components could not be identified:	94	(17 of these had other reasons as well)


3. Propagated genes
-------------------
The following genes in GCF_001900905/Escherichia coli S3 (GCF_001900905.1) were synchronized with their ortholog in ECOLI/Escherichia coli K-12 substr. MG1655:
(Gene and product names are included only when they have changed)

A Gene	B Ortholog	Old Gene Name	New Gene Name	Old Product Name	New Product Name	Updated Attributes
RG65_RS00045	EG10267	RG65_RS00045	acrF	hydrophobe/amphiphile efflux-1 family RND transporter	multidrug efflux pump RND permease AcrF	CPLX-RXNS, GO-TERMS, COMPLEXES, PRODUCT-SYNONYMS, GENE-SYNONYMS, PRODUCT, GENE-NAME
RG65_RS00050	EG10266	RG65_RS00050	acrE	MexX family efflux pump subunit	multidrug efflux pump membrane fusion lipoprotein AcrE	GO-TERMS, PRODUCT-SYNONYMS, GENE-SYNONYMS, PRODUCT, GENE-NAME
RG65_RS00060	EG11741	RG65_RS00060	envR	acrEF/envCD operon transcriptional regulator	DNA-binding transcriptional repressor EnvR	GO-TERMS, PRODUCT-SYNONYMS, GENE-SYNONYMS, PRODUCT, GENE-NAME
RG65_RS00070	EG11498	RG65_RS00070	yhdJ	adenine-specific DNA-methyltransferase	DNA adenine methyltransferase	GO-TERMS, REACTIONS, PRODUCT-SYNONYMS, GENE-SYNONYMS, PRODUCT, GENE-NAME
RG65_RS00075	EG10317			Fis family transcriptional regulator	DNA-binding transcriptional dual regulator Fis	GO-TERMS, PRODUCT-SYNONYMS, GENE-SYNONYMS, PRODUCT
RG65_RS00080	EG11311	RG65_RS00080	dusB	tRNA dihydrouridine synthase DusB	tRNA-dihydrouridine synthase B	GO-TERMS, REACTIONS, PRODUCT-SYNONYMS, GENE-SYNONYMS, PRODUCT, GENE-NAME
RG65_RS00085	EG11497	RG65_RS00085	prmA	50S ribosomal protein L11 methyltransferase	ribosomal protein L11 methyltransferase	GO-TERMS, REACTIONS, PRODUCT-SYNONYMS, GENE-SYNONYMS, PRODUCT, GENE-NAME
RG65_RS00090	EG10685	RG65_RS00090	panF	sodium:pantothenate symporter	pantothenate:Na+ symporter	GO-TERMS, REACTIONS, PRODUCT-SYNONYMS, PRODUCT, GENE-NAME
RG65_RS00100	EG10276	RG65_RS00100	accC	acetyl-CoA carboxylase biotin carboxylase subunit	biotin carboxylase	GO-TERMS, COMPLEXES, REACTIONS, PRODUCT-SYNONYMS, GENE-SYNONYMS, PRODUCT, GENE-NAME
RG65_RS00105	EG10275	RG65_RS00105	accB	acetyl-CoA carboxylase biotin carboxyl carrier protein subunit	biotin carboxyl carrier protein	GO-TERMS, PRODUCT-SYNONYMS, GENE-SYNONYMS, PRODUCT, GENE-NAME
RG65_RS00120	EG11315	RG65_RS00120	yhdH	acrylyl-CoA reductase AcuI	acrylyl-CoA reductase	GO-TERMS, REACTIONS, PRODUCT-SYNONYMS, GENE-SYNONYMS, PRODUCT, GENE-NAME
RG65_RS00125	EG10018	RG65_RS00125	csrD	RNase E specificity factor CsrD	regulator of CsrB and CsrC decay	GO-TERMS, PRODUCT-SYNONYMS, GENE-SYNONYMS, PRODUCT, GENE-NAME
RG65_RS00140	EG10608	RG65_RS00140	mreB	rod shape-determining protein	dynamic cytoskeletal protein MreB	GO-TERMS, PRODUCT-SYNONYMS, GENE-SYNONYMS, PRODUCT, GENE-NAME
RG65_RS00145	EG10609	RG65_RS00145	mreC	rod shape-determining protein MreC	cell shape determining protein MreC	GO-TERMS, PRODUCT-SYNONYMS, PRODUCT, GENE-NAME
RG65_RS00150	EG10610	RG65_RS00150	mreD	rod shape-determining protein MreD	cell shape determining protein MreD	GO-TERMS, PRODUCT-SYNONYMS, PRODUCT, GENE-NAME
RG65_RS00155	EG11298	RG65_RS00155	yhdE	septum formation inhibitor Maf	nucleoside triphosphate pyrophosphatase YhdE	GO-TERMS, REACTIONS, PRODUCT-SYNONYMS, PRODUCT, GENE-NAME
RG65_RS00160	EG11299	RG65_RS00160	rng	ribonuclease E/G	RNase G	GO-TERMS, REACTIONS, PRODUCT-SYNONYMS, GENE-SYNONYMS, PRODUCT, GENE-NAME
RG65_RS00170	G7689	RG65_RS00170	tldD	metalloprotease TldD	metalloprotease subunit TldD	GO-TERMS, REACTIONS, PRODUCT-SYNONYMS, GENE-SYNONYMS, PRODUCT, GENE-NAME
RG65_RS00175	G7688	RG65_RS00175	aaeR	HTH-type transcriptional activator AaeR	LysR-type transcriptional regulator AaeR	GO-TERMS, PRODUCT-SYNONYMS, GENE-SYNONYMS, PRODUCT, GENE-NAME
RG65_RS00185	G7686	RG65_RS00185	aaeA	p-hydroxybenzoic acid efflux pump subunit AaeA	aromatic carboxylic acid efflux pump membrane fusion protein	CPLX-RXNS, GO-TERMS, COMPLEXES, REACTIONS, PRODUCT-SYNONYMS, GENE-SYNONYMS, PRODUCT, GENE-NAME
RG65_RS00190	G7685	RG65_RS00190	aaeB	p-hydroxybenzoic acid efflux pump subunit AaeB	aromatic carboxylic acid efflux pump subunit AaeB	GO-TERMS, REACTIONS, PRODUCT-SYNONYMS, GENE-SYNONYMS, PRODUCT, GENE-NAME
RG65_RS00200	G7683	RG65_RS00200	yhcN	DUF1471 domain-containing protein	DUF1471 domain-containing stress-induced protein YhcN	GO-TERMS, PRODUCT-SYNONYMS, PRODUCT, GENE-NAME
RG65_RS00205	EG10070	RG65_RS00205	argR	arginine repressor	DNA-binding transcriptional dual regulator ArgR	GO-TERMS, PRODUCT-SYNONYMS, GENE-SYNONYMS, PRODUCT, GENE-NAME
RG65_RS00210	EG10576	RG65_RS00210	mdh			GO-TERMS, PRODUCT-SYNONYMS, GENE-NAME
RG65_RS00215	EG11652	RG65_RS00215	degS	outer membrane-stress sensor serine endopeptidase DegS	serine endoprotease	GO-TERMS, REACTIONS, PRODUCT-SYNONYMS, GENE-SYNONYMS, PRODUCT, GENE-NAME
RG65_RS00220	G7682	RG65_RS00220	degQ	periplasmic pH-dependent serine endoprotease DegQ	periplasmic serine endoprotease	GO-TERMS, REACTIONS, PRODUCT-SYNONYMS, GENE-SYNONYMS, PRODUCT, GENE-NAME
RG65_RS00230	G7680	RG65_RS00230	zapE			GO-TERMS, PRODUCT-SYNONYMS, GENE-SYNONYMS, GENE-NAME
RG65_RS00245	EG10977					GO-TERMS, PRODUCT-SYNONYMS, GENE-SYNONYMS
RG65_RS00250	EG10978	RG65_RS00250	sspB	stringent starvation protein B	ClpXP protease specificity-enhancing factor	GO-TERMS, PRODUCT-SYNONYMS, PRODUCT, GENE-NAME
RG65_RS00265	G7678	RG65_RS00265	nanR	transcriptional regulator NanR	DNA-binding transcriptional dual regulator NanR	GO-TERMS, PRODUCT-SYNONYMS, GENE-SYNONYMS, PRODUCT, GENE-NAME
RG65_RS00270	EG10637	RG65_RS00270	nanA			GO-TERMS, REACTIONS, PRODUCT-SYNONYMS, GENE-SYNONYMS, PRODUCT, GENE-NAME
RG65_RS00275	G436	RG65_RS00275	nanT	MFS transporter	N-acetylneuraminate:H+ symporter	GO-TERMS, REACTIONS, PRODUCT-SYNONYMS, PRODUCT, GENE-NAME
RG65_RS00280	G7677	RG65_RS00280	nanE	N-acetylmannosamine-6-P epimerase	putative N-acetylmannosamine-6-phosphate epimerase	GO-TERMS, REACTIONS, PRODUCT-SYNONYMS, GENE-SYNONYMS, PRODUCT, GENE-NAME
RG65_RS00285	G7676	RG65_RS00285	nanK			GO-TERMS, REACTIONS, PRODUCT-SYNONYMS, GENE-SYNONYMS, PRODUCT, GENE-NAME
RG65_RS00300	EG10404	RG65_RS00300	gltD	glutamate synthase	glutamate synthase subunit GltD	CPLX-RXNS, GO-TERMS, COMPLEXES, PRODUCT-SYNONYMS, GENE-SYNONYMS, PRODUCT, GENE-NAME
RG65_RS00305	EG10403	RG65_RS00305	gltB	glutamate synthase large subunit	glutamate synthase subunit GltB	GO-TERMS, REACTIONS, PRODUCT-SYNONYMS, GENE-SYNONYMS, PRODUCT, GENE-NAME
RG65_RS00320	EG10062	RG65_RS00320	arcB	hybrid sensor histidine kinase/response regulator	sensor histidine kinase ArcB	GO-TERMS, REACTIONS, PRODUCT-SYNONYMS, PRODUCT, GENE-NAME
RG65_RS00325	EG11383	RG65_RS00325	elbB	glutamine amidotransferase	low activity glyoxalase ElbB	GO-TERMS, REACTIONS, PRODUCT-SYNONYMS, GENE-SYNONYMS, PRODUCT, GENE-NAME
RG65_RS00330	G7668	RG65_RS00330	mtgA	monofunctional biosynthetic peptidoglycan transglycosylase	peptidoglycan glycosyltransferase MtgA	GO-TERMS, REACTIONS, PRODUCT-SYNONYMS, GENE-SYNONYMS, PRODUCT, GENE-NAME
RG65_RS00340	EG12147	RG65_RS00340	npr	phosphocarrier protein NPr	phosphorelay protein NPr	GO-TERMS, PRODUCT-SYNONYMS, GENE-SYNONYMS, PRODUCT, GENE-NAME
RG65_RS00345	EG12146	RG65_RS00345	rapZ			GO-TERMS, PRODUCT-SYNONYMS, GENE-SYNONYMS, GENE-NAME
RG65_RS00350	EG11682	RG65_RS00350	ptsN	PTS IIA-like nitrogen regulatory protein PtsN	phosphotransferase system enzyme IIA(Ntr)	GO-TERMS, PRODUCT-SYNONYMS, GENE-SYNONYMS, PRODUCT, GENE-NAME
RG65_RS00355	EG11681	RG65_RS00355	hpf	ribosome hibernation promoting factor	ribosome hibernation-promoting factor	GO-TERMS, PRODUCT-SYNONYMS, GENE-SYNONYMS, PRODUCT, GENE-NAME
RG65_RS00360	EG10898	RG65_RS00360	rpoN	RNA polymerase sigma-54 factor	RNA polymerase, sigma 54 (sigma N) factor	GO-TERMS, COMPLEXES, PRODUCT-SYNONYMS, GENE-SYNONYMS, PRODUCT, GENE-NAME
RG65_RS00365	EG11680	RG65_RS00365	lptB	ABC transporter ATP-binding protein	lipopolysaccharide transport system ATP binding protein LptB	GO-TERMS, PRODUCT-SYNONYMS, GENE-SYNONYMS, PRODUCT, GENE-NAME
RG65_RS00370	G7665	RG65_RS00370	lptA	lipopolysaccharide ABC transporter substrate-binding protein LptA	lipopolysaccharide transport system protein LptA	GO-TERMS, COMPLEXES, PRODUCT-SYNONYMS, GENE-SYNONYMS, PRODUCT, GENE-NAME
RG65_RS00375	G7664	RG65_RS00375	lptC	LPS export ABC transporter periplasmic protein LptC	lipopolysaccharide transport system protein LptC	GO-TERMS, PRODUCT-SYNONYMS, GENE-SYNONYMS, PRODUCT, GENE-NAME
RG65_RS00385	G7662	RG65_RS00385	kdsD	arabinose 5-phosphate isomerase KdsD	D-arabinose 5-phosphate isomerase KdsD	GO-TERMS, REACTIONS, PRODUCT-SYNONYMS, GENE-SYNONYMS, PRODUCT, GENE-NAME
RG65_RS00395	EG12801	RG65_RS00395	mlaF	phospholipid ABC transporter ATP-binding protein MlaF	intermembrane phospholipid transport system, ATP binding subunit MlaF	GO-TERMS, PRODUCT-SYNONYMS, GENE-SYNONYMS, PRODUCT, GENE-NAME
RG65_RS00400	EG12800	RG65_RS00400	mlaE	phospholipid ABC transporter permease	intermembrane phospholipid transport system, integral membrane subunit MlaE	GO-TERMS, PRODUCT-SYNONYMS, GENE-SYNONYMS, PRODUCT, GENE-NAME
RG65_RS00405	EG12799	RG65_RS00405	mlaD	outer membrane lipid asymmetry maintenance protein MlaD	intermembrane phospholipid transport system, substrate binding protein MlaD	GO-TERMS, COMPLEXES, PRODUCT-SYNONYMS, GENE-SYNONYMS, PRODUCT, GENE-NAME
RG65_RS00410	G7659	RG65_RS00410	mlaC	phospholipid-binding protein	intermembrane phospholipid transport system - periplasmic binding protein	GO-TERMS, PRODUCT-SYNONYMS, GENE-SYNONYMS, PRODUCT, GENE-NAME
RG65_RS00415	G7658	RG65_RS00415	mlaB	phospholipid ABC transporter-binding protein	intermembrane phospholipid transport system protein MlaB	GO-TERMS, COMPLEXES, PRODUCT-SYNONYMS, GENE-SYNONYMS, PRODUCT, GENE-NAME
RG65_RS00425	EG11358	RG65_RS00425	murA			GO-TERMS, REACTIONS, PRODUCT-SYNONYMS, GENE-SYNONYMS, PRODUCT, GENE-NAME
RG65_RS00435	EG10017	RG65_RS00435	ispB	octaprenyl-diphosphate synthase	all-trans-octaprenyl-diphosphate synthase	GO-TERMS, REACTIONS, PRODUCT-SYNONYMS, GENE-SYNONYMS, PRODUCT, GENE-NAME
RG65_RS00455	G7656					GO-TERMS, REACTIONS, PRODUCT-SYNONYMS, GENE-SYNONYMS
RG65_RS00460	EG10202	RG65_RS00460	dacB	D-alanyl-D-alanine carboxypeptidase	peptidoglycan DD-endopeptidase DacB	GO-TERMS, REACTIONS, PRODUCT-SYNONYMS, PRODUCT, GENE-NAME
RG65_RS00465	EG10415	RG65_RS00465	greA			GO-TERMS, PRODUCT-SYNONYMS, GENE-NAME
RG65_RS00470	EG12794	RG65_RS00470	yhbY	ribosome assembly RNA-binding protein YhbY	ribosome assembly factor YhbY	GO-TERMS, PRODUCT-SYNONYMS, PRODUCT, GENE-NAME
RG65_RS00475	EG11507	RG65_RS00475	rlmE	23S rRNA (uridine(2552)-2'-O)-methyltransferase	23S rRNA 2'-O-ribose U2552 methyltransferase	GO-TERMS, REACTIONS, PRODUCT-SYNONYMS, GENE-SYNONYMS, PRODUCT, GENE-NAME
RG65_RS00480	EG11506	hflB	ftsH			CPLX-RXNS, GO-TERMS, COMPLEXES, PRODUCT-SYNONYMS, GENE-SYNONYMS, GENE-NAME
RG65_RS00485	EG50011	RG65_RS00485	folP			GO-TERMS, PRODUCT-SYNONYMS, GENE-SYNONYMS, GENE-NAME
RG65_RS00490	EG11553	RG65_RS00490	glmM			GO-TERMS, REACTIONS, PRODUCT-SYNONYMS, GENE-SYNONYMS, GENE-NAME
RG65_RS00495	EG12095	RG65_RS00495	secG	preprotein translocase subunit SecG	Sec translocon subunit SecG	CPLX-RXNS, GO-TERMS, COMPLEXES, PRODUCT-SYNONYMS, GENE-SYNONYMS, PRODUCT, GENE-NAME
RG65_RS00525	EG11179	RG65_RS00525	rimP	ribosome maturation factor	ribosome maturation factor RimP	GO-TERMS, PRODUCT-SYNONYMS, GENE-SYNONYMS, PRODUCT, GENE-NAME
RG65_RS00530	EG10665			transcription termination protein NusA	transcription termination/antitermination protein NusA	GO-TERMS, PRODUCT-SYNONYMS, PRODUCT
RG65_RS00535	EG10505	RG65_RS00535	infB			GO-TERMS, PRODUCT-SYNONYMS, GENE-SYNONYMS, GENE-NAME
RG65_RS00540	EG11178	RG65_RS00540	rbfA	ribosome-binding factor A	30S ribosome binding factor	GO-TERMS, PRODUCT-SYNONYMS, GENE-SYNONYMS, PRODUCT, GENE-NAME
RG65_RS00545	EG11177	RG65_RS00545	truB	tRNA pseudouridine(55) synthase TruB	tRNA pseudouridine55 synthase	GO-TERMS, REACTIONS, PRODUCT-SYNONYMS, GENE-SYNONYMS, PRODUCT, GENE-NAME
RG65_RS00555	EG10743	RG65_RS00555	pnp	polyribonucleotide nucleotidyltransferase	polynucleotide phosphorylase	GO-TERMS, COMPLEXES, REACTIONS, PRODUCT-SYNONYMS, GENE-SYNONYMS, PRODUCT, GENE-NAME
RG65_RS00560	EG12371	RG65_RS00560	nlpI			GO-TERMS, PRODUCT-SYNONYMS, GENE-SYNONYMS, GENE-NAME
RG65_RS00570	EG10215	RG65_RS00570	deaD	DEAD/DEAH family ATP-dependent RNA helicase	ATP-dependent RNA helicase DeaD	GO-TERMS, PRODUCT-SYNONYMS, GENE-SYNONYMS, PRODUCT, GENE-NAME
RG65_RS00580	EG10617	RG65_RS00580	mtr	tryptophan-specific transporter	tryptophan:H+ symporter Mtr	GO-TERMS, REACTIONS, PRODUCT-SYNONYMS, PRODUCT, GENE-NAME
RG65_RS00590	G7653	RG65_RS00590	ubiV	U32 family peptidase	ubiquinone biosynthesis protein UbiV	GO-TERMS, COMPLEXES, PRODUCT-SYNONYMS, GENE-SYNONYMS, PRODUCT, GENE-NAME
RG65_RS00595	G7652	RG65_RS00595	ubiU	protease	ubiquinone biosynthesis protein UbiU	GO-TERMS, PRODUCT-SYNONYMS, GENE-SYNONYMS, PRODUCT, GENE-NAME
RG65_RS00600	G7651	RG65_RS00600	ubiT	SCP2 domain-containing protein	anaerobic ubiquinone biosynthesis accessory factor UbiT	GO-TERMS, PRODUCT-SYNONYMS, GENE-SYNONYMS, PRODUCT, GENE-NAME
RG65_RS00610	G7649	RG65_RS00610	yhbQ	GIY-YIG nuclease family protein	DNA damage response nuclease YhbQ	GO-TERMS, REACTIONS, PRODUCT-SYNONYMS, PRODUCT, GENE-NAME
RG65_RS00620	G7647	RG65_RS00620	yhbO	glutamine amidotransferase	protein/nucleic acid deglycase 2	GO-TERMS, REACTIONS, PRODUCT-SYNONYMS, PRODUCT, GENE-NAME
RG65_RS00640	EG12780	RG65_RS00640	diaA	DnaA initiator-associating protein DiaA	DnaA initiator-associating factor for replication initiation	GO-TERMS, PRODUCT-SYNONYMS, GENE-SYNONYMS, PRODUCT, GENE-NAME
RG65_RS00650	G7642	RG65_RS00650	lpoA	penicillin-binding protein activator	outer membrane lipoprotein - activator of MrcA activity	GO-TERMS, PRODUCT-SYNONYMS, GENE-SYNONYMS, PRODUCT, GENE-NAME
RG65_RS00655	G7641	RG65_RS00655	rsmI	rRNA (cytidine-2'-O-)-methyltransferase	16S rRNA 2'-O-ribose C1402 methyltransferase	GO-TERMS, REACTIONS, PRODUCT-SYNONYMS, GENE-SYNONYMS, PRODUCT, GENE-NAME
RG65_RS00660	G7640	RG65_RS00660	yraK	fimbrial protein	putative fimbrial adhesin YraK	GO-TERMS, PRODUCT-SYNONYMS, PRODUCT, GENE-NAME
RG65_RS00685	G7638	RG65_RS00685	yraI	molecular chaperone	putative fimbrial chaperone YraI	PRODUCT-SYNONYMS, PRODUCT, GENE-NAME
RG65_RS00690	G7637	RG65_RS00690	yraH	type 1 fimbrial protein	putative fimbrial protein YraH	GO-TERMS, PRODUCT-SYNONYMS, PRODUCT, GENE-NAME
RG65_RS00700	G7635	RG65_RS00700	agaD	PTS N-acetylgalactosamine transporter subunit IID	galactosamine-specific PTS enzyme IID component	CPLX-RXNS, GO-TERMS, COMPLEXES, PRODUCT-SYNONYMS, GENE-SYNONYMS, PRODUCT, GENE-NAME
RG65_RS00705	EG12770	RG65_RS00705	agaC	N-acetylgalactosamine permease IIC component 1	galactosamine-specific PTS enzyme IIC component	GO-TERMS, COMPLEXES, REACTIONS, PRODUCT-SYNONYMS, GENE-SYNONYMS, PRODUCT, GENE-NAME
RG65_RS00710	EG12769	RG65_RS00710	agaB	PTS N-acetylgalactosamine transporter subunit IIB	galactosamine-specific PTS enzyme IIB component	COMPLEXES, PRODUCT-SYNONYMS, GENE-SYNONYMS, PRODUCT, GENE-NAME
RG65_RS00715	EG12768	RG65_RS00715	kbaY	tagatose-1,6-bisphosphate aldolase	tagatose-1,6-bisphosphate aldolase 1 subunit KbaY	CPLX-RXNS, GO-TERMS, COMPLEXES, REACTIONS, PRODUCT-SYNONYMS, GENE-SYNONYMS, PRODUCT, GENE-NAME
RG65_RS00750	G7631	RG65_RS00750	kbaZ	tagatose-1,6-bisphosphate aldolase	tagatose-1,6-bisphosphate aldolase 1 subunit KbaZ	GO-TERMS, REACTIONS, PRODUCT-SYNONYMS, GENE-SYNONYMS, PRODUCT, GENE-NAME
RG65_RS00760	G7630	RG65_RS00760	agaR	DeoR family transcriptional regulator	DNA-binding transcriptional repressor AgaR	GO-TERMS, PRODUCT-SYNONYMS, GENE-SYNONYMS, PRODUCT, GENE-NAME
RG65_RS00765	G7629	RG65_RS00765	yhaV	type II toxin-antitoxin system YhaV family toxin	ribosome-dependent mRNA interferase toxin YhaV	GO-TERMS, COMPLEXES, REACTIONS, PRODUCT-SYNONYMS, PRODUCT, GENE-NAME
RG65_RS00770	EG10955	RG65_RS00770	prlF			GO-TERMS, PRODUCT-SYNONYMS, GENE-SYNONYMS, GENE-NAME
RG65_RS00775	EG12522	RG65_RS00775	garD			GO-TERMS, PRODUCT-SYNONYMS, GENE-SYNONYMS, PRODUCT, GENE-NAME
RG65_RS00780	EG12760	RG65_RS00780	garP	galactarate transporter	galactarate/D-glucarate transporter GarP	GO-TERMS, REACTIONS, PRODUCT-SYNONYMS, GENE-SYNONYMS, PRODUCT, GENE-NAME
RG65_RS00785	EG10016	RG65_RS00785	garL	5-keto-4-deoxy-D-glucarate aldolase	alpha-dehydro-beta-deoxy-D-glucarate aldolase	GO-TERMS, PRODUCT-SYNONYMS, GENE-SYNONYMS, PRODUCT, GENE-NAME
RG65_RS00790	EG11176	RG65_RS00790	garR	2-hydroxy-3-oxopropionate reductase	tartronate semialdehyde reductase	GO-TERMS, REACTIONS, PRODUCT-SYNONYMS, GENE-SYNONYMS, PRODUCT, GENE-NAME
RG65_RS00795	EG11175	RG65_RS00795	garK	glycerate 2-kinase	glycerate 2-kinase 1	GO-TERMS, PRODUCT-SYNONYMS, GENE-SYNONYMS, PRODUCT, GENE-NAME
RG65_RS00830	EG10989	RG65_RS00830	tdcA	transcriptional regulator	DNA-binding transcriptional activator TdcA	GO-TERMS, PRODUCT-SYNONYMS, PRODUCT, GENE-NAME
RG65_RS00835	EG10990	RG65_RS00835	tdcB	serine/threonine dehydratase	catabolic threonine dehydratase	GO-TERMS, REACTIONS, PRODUCT-SYNONYMS, GENE-SYNONYMS, PRODUCT, GENE-NAME
RG65_RS00840	EG10991	RG65_RS00840	tdcC	threonine/serine transporter TdcC	threonine/serine:H+ symporter	GO-TERMS, REACTIONS, PRODUCT-SYNONYMS, PRODUCT, GENE-NAME
RG65_RS00845	EG11172	RG65_RS00845	tdcD			GO-TERMS, REACTIONS, PRODUCT-SYNONYMS, GENE-SYNONYMS, GENE-NAME
RG65_RS00850	G7627	RG65_RS00850	tdcE	PFL-like enzyme TdcE	2-ketobutyrate formate-lyase/pyruvate formate-lyase 4	GO-TERMS, PRODUCT-SYNONYMS, GENE-SYNONYMS, PRODUCT, GENE-NAME
RG65_RS00860	G7624	RG65_RS00860	tdcG	L-serine ammonia-lyase	L-serine deaminase III	GO-TERMS, REACTIONS, PRODUCT-SYNONYMS, GENE-SYNONYMS, PRODUCT, GENE-NAME
RG65_RS00870	G7622	RG65_RS00870	cyuA	serine dehydratase subunit alpha family protein	putative L-cysteine desulfidase CyuA	GO-TERMS, REACTIONS, PRODUCT-SYNONYMS, GENE-SYNONYMS, PRODUCT, GENE-NAME
RG65_RS00885	G7619	RG65_RS00885	yhaJ	LysR family transcriptional regulator	DNA-binding transcriptional activator YhaJ	GO-TERMS, PRODUCT-SYNONYMS, PRODUCT, GENE-NAME
RG65_RS00905	G7616	RG65_RS00905	yqjG	glutathione S-transferase family protein	glutathionyl-hydroquinone reductase YqjG	GO-TERMS, REACTIONS, PRODUCT-SYNONYMS, PRODUCT, GENE-NAME
RG65_RS00925	G7612	RG65_RS00925	yqjD	DUF883 domain-containing protein	ribosome- and membrane-associated DUF883 domain-containing protein YqjD	GO-TERMS, PRODUCT-SYNONYMS, PRODUCT, GENE-NAME
RG65_RS00935	G7610	RG65_RS00935	mzrA			GO-TERMS, PRODUCT-SYNONYMS, GENE-SYNONYMS, GENE-NAME
RG65_RS00940	G7609	RG65_RS00940	yqjA	hypothetical protein	DedA family protein YqjA	GO-TERMS, PRODUCT-SYNONYMS, GENE-SYNONYMS, PRODUCT, GENE-NAME
RG65_RS00945	EG12739	RG65_RS00945	exuR	GntR family transcriptional regulator	DNA-binding transcriptional repressor ExuR	GO-TERMS, PRODUCT-SYNONYMS, PRODUCT, GENE-NAME
RG65_RS00985	EG12738	RG65_RS00985	exuT			GO-TERMS, REACTIONS, PRODUCT-SYNONYMS, GENE-NAME
RG65_RS00990	G81	RG65_RS00990	uxaC	uronate isomerase	D-glucoronate/D-galacturonate isomerase	GO-TERMS, REACTIONS, PRODUCT-SYNONYMS, GENE-SYNONYMS, PRODUCT, GENE-NAME
RG65_RS00995	EG12734	RG65_RS00995	uxaA	altronate dehydratase	D-altronate dehydratase	GO-TERMS, REACTIONS, PRODUCT-SYNONYMS, GENE-SYNONYMS, PRODUCT, GENE-NAME
RG65_RS01000	G7608	RG65_RS01000	ygjV	YgjV family protein	inner membrane protein	GO-TERMS, PRODUCT-SYNONYMS, PRODUCT, GENE-NAME
RG65_RS01005	EG12732	RG65_RS01005	sstT	serine/threonine transporter SstT	serine/threonine:Na+ symporter	GO-TERMS, REACTIONS, PRODUCT-SYNONYMS, GENE-SYNONYMS, PRODUCT, GENE-NAME
RG65_RS01030	G7603	RG65_RS01030	rlmG	23S rRNA (guanine(1835)-N(2))-methyltransferase RlmG	23S rRNA m2G1835 methyltransferase	GO-TERMS, REACTIONS, PRODUCT-SYNONYMS, GENE-SYNONYMS, PRODUCT, GENE-NAME
RG65_RS01040	G7601	RG65_RS01040	higA	transcriptional regulator	antitoxin/DNA-binding transcriptional repressor HigA	GO-TERMS, COMPLEXES, PRODUCT-SYNONYMS, GENE-SYNONYMS, PRODUCT, GENE-NAME
RG65_RS01045	G36	RG65_RS01045	fadH	NADPH-dependent 2,4-dienoyl-CoA reductase	2,4-dienoyl-CoA reductase	GO-TERMS, REACTIONS, PRODUCT-SYNONYMS, GENE-SYNONYMS, PRODUCT, GENE-NAME
RG65_RS01050	G7599	RG65_RS01050	ygjK	alpha-glucosidase	glycoside hydrolase	GO-TERMS, REACTIONS, PRODUCT-SYNONYMS, PRODUCT, GENE-NAME
RG65_RS01065	EG10253	RG65_RS01065	ebgC	evolved beta-galactosidase subunit beta	DUF386 domain-containing evolved beta-D-galactosidase subunit beta	GO-TERMS, COMPLEXES, PRODUCT-SYNONYMS, PRODUCT, GENE-NAME
RG65_RS01070	EG10252	RG65_RS01070	ebgA	beta-galactosidase subunit alpha	evolved beta-D-galactosidase subunit alpha	GO-TERMS, PRODUCT-SYNONYMS, PRODUCT, GENE-NAME
RG65_RS01075	EG10254	RG65_RS01075	ebgR	transcriptional regulator	DNA-binding transcriptional repressor EbgR	GO-TERMS, PRODUCT-SYNONYMS, PRODUCT, GENE-NAME
RG65_RS01090	G7596	RG65_RS01090	patA			GO-TERMS, REACTIONS, PRODUCT-SYNONYMS, GENE-SYNONYMS, GENE-NAME
RG65_RS01100	G7595	RG65_RS01100	aer	aerotaxis receptor	aerotaxis sensor receptor, flavoprotein	GO-TERMS, PRODUCT-SYNONYMS, GENE-SYNONYMS, PRODUCT, GENE-NAME
RG65_RS01110	G7593	RG65_RS01110	nfeF	siderophore-interacting protein	NADPH-dependent ferric-chelate reductase	GO-TERMS, REACTIONS, PRODUCT-SYNONYMS, GENE-SYNONYMS, PRODUCT, GENE-NAME
RG65_RS01120	EG12717	RG65_RS01120	mug	mismatch-specific DNA-glycosylase	stationary phase mismatch/uracil DNA glycosylase	GO-TERMS, REACTIONS, PRODUCT-SYNONYMS, GENE-SYNONYMS, PRODUCT, GENE-NAME
RG65_RS01125	EG10896	RG65_RS01125	rpoD	RNA polymerase sigma factor RpoD	RNA polymerase, sigma 70 (sigma D) factor	GO-TERMS, COMPLEXES, PRODUCT-SYNONYMS, GENE-SYNONYMS, PRODUCT, GENE-NAME
RG65_RS01135	EG10239	RG65_RS01135	dnaG			GO-TERMS, PRODUCT-SYNONYMS, GENE-SYNONYMS, GENE-NAME
RG65_RS01150	EG11171	RG65_RS01150	tsaD	tRNA (adenosine(37)-N6)-threonylcarbamoyltransferase complex transferase subunit TsaD	N6-L-threonylcarbamoyladenine synthase, TsaD subunit	CPLX-RXNS, GO-TERMS, COMPLEXES, REACTIONS, PRODUCT-SYNONYMS, GENE-SYNONYMS, PRODUCT, GENE-NAME
RG65_RS01155	EG12393	RG65_RS01155	ttdT	L-tartrate/succinate antiporter	L-tartrate:succinate antiporter	GO-TERMS, REACTIONS, PRODUCT-SYNONYMS, GENE-SYNONYMS, PRODUCT, GENE-NAME
RG65_RS01160	EG11169	RG65_RS01160	ttdB	L+-tartrate dehydratase subunit beta	L(+)-tartrate dehydratase subunit beta	CPLX-RXNS, GO-TERMS, COMPLEXES, PRODUCT-SYNONYMS, GENE-SYNONYMS, PRODUCT, GENE-NAME
RG65_RS01165	EG11168	RG65_RS01165	ttdA	L+-tartrate dehydratase subunit alpha	L(+)-tartrate dehydratase subunit alpha	GO-TERMS, PRODUCT-SYNONYMS, GENE-SYNONYMS, PRODUCT, GENE-NAME
RG65_RS01175	EG12694	RG65_RS01175	ttdR	transcriptional activator TtdR	DNA-binding transcriptional activator Dan	GO-TERMS, PRODUCT-SYNONYMS, GENE-SYNONYMS, PRODUCT, GENE-NAME
RG65_RS01185	EG11673			bifunctional dihydroneopterin aldolase/7,8-dihydroneopterin epimerase	dihydroneopterin aldolase	GO-TERMS, REACTIONS, PRODUCT-SYNONYMS, GENE-SYNONYMS, PRODUCT
RG65_RS01190	EG11665	RG65_RS01190	bacA	undecaprenyl-diphosphatase	undecaprenyl pyrophosphate phosphatase	GO-TERMS, REACTIONS, PRODUCT-SYNONYMS, GENE-SYNONYMS, PRODUCT, GENE-NAME
RG65_RS01195	EG10136	RG65_RS01195	cca	multifunctional CCA tRNA nucleotidyl transferase/2'3'-cyclic phosphodiesterase/2'nucleotidase/phosphatase	fused CCA tRNA nucleotidyltransferase/phosphohydrolase	GO-TERMS, REACTIONS, PRODUCT-SYNONYMS, PRODUCT, GENE-NAME
RG65_RS01210	EG11603	RG65_RS01210	ygiF			GO-TERMS, PRODUCT-SYNONYMS, GENE-NAME
RG65_RS01215	EG11602	RG65_RS01215	glnE	bifunctional [glutamate--ammonia ligase]-adenylyl-L-tyrosine phosphorylase/[glutamate--ammonia-ligase] adenylyltransferase	fused glutamine synthetase deadenylase/glutamine synthetase adenylyltransferase	GO-TERMS, REACTIONS, PRODUCT-SYNONYMS, PRODUCT, GENE-NAME
RG65_RS01220	G7590	RG65_RS01220	hldE	bifunctional heptose 7-phosphate kinase/heptose 1-phosphate adenyltransferase	fused heptose 7-phosphate kinase/heptose 1-phosphate adenyltransferase	GO-TERMS, REACTIONS, PRODUCT-SYNONYMS, GENE-SYNONYMS, PRODUCT, GENE-NAME
RG65_RS01245	EG11381	RG65_RS01245	glgS	glycogen synthase	surface composition regulator	GO-TERMS, PRODUCT-SYNONYMS, GENE-SYNONYMS, PRODUCT, GENE-NAME
RG65_RS01250	G7587	RG65_RS01250	yqiI	hypothetical protein	putative fimbrial protein YqiI	GO-TERMS, PRODUCT-SYNONYMS, PRODUCT, GENE-NAME
RG65_RS01275	EG10465	RG65_RS01275	ribB			GO-TERMS, PRODUCT-SYNONYMS, GENE-SYNONYMS, GENE-NAME
RG65_RS01285	EG11167	RG65_RS01285	zupT	zinc transporter ZupT	heavy metal divalent cation transporter ZupT	GO-TERMS, REACTIONS, PRODUCT-SYNONYMS, GENE-SYNONYMS, PRODUCT, GENE-NAME
RG65_RS01290	EG11166	RG65_RS01290	ygiD			GO-TERMS, PRODUCT-SYNONYMS, GENE-NAME
RG65_RS01300	EG11164	RG65_RS01300	ygiB	DUF1190 domain-containing protein	DUF1190 domain-containing protein YgiB	GO-TERMS, PRODUCT-SYNONYMS, PRODUCT, GENE-NAME
RG65_RS01315	EG12633	RG65_RS01315	nudF	ADP-ribose pyrophosphatase	ADP-sugar pyrophosphatase	GO-TERMS, REACTIONS, PRODUCT-SYNONYMS, GENE-SYNONYMS, PRODUCT, GENE-NAME
RG65_RS01325	G7579	RG65_RS01325	cpdA	phosphodiesterase	cAMP phosphodiesterase	GO-TERMS, REACTIONS, PRODUCT-SYNONYMS, GENE-SYNONYMS, PRODUCT, GENE-NAME
RG65_RS01330	G7578	RG65_RS01330	yqiA			GO-TERMS, PRODUCT-SYNONYMS, GENE-SYNONYMS, GENE-NAME
RG65_RS01335	EG10687	RG65_RS01335	parE			CPLX-RXNS, GO-TERMS, COMPLEXES, PRODUCT-SYNONYMS, GENE-SYNONYMS, GENE-NAME
RG65_RS01345	EG12656	RG65_RS01345	mdaB	modulator of drug activity B	NADPH:quinone oxidoreductase MdaB	GO-TERMS, REACTIONS, PRODUCT-SYNONYMS, GENE-SYNONYMS, PRODUCT, GENE-NAME
RG65_RS01360	G7575	RG65_RS01360	qseB	two-component system response regulator QseB	DNA-binding transcriptional activator QseB	GO-TERMS, PRODUCT-SYNONYMS, GENE-SYNONYMS, PRODUCT, GENE-NAME
RG65_RS01365	G7574	RG65_RS01365	ygiW	TIGR00156 family protein	BOF family protein YgiW	GO-TERMS, PRODUCT-SYNONYMS, GENE-SYNONYMS, PRODUCT, GENE-NAME
RG65_RS01370	G7573	RG65_RS01370	ygiV	transcriptional regulator	DNA-binding transcriptional repressor YgiV	GO-TERMS, PRODUCT-SYNONYMS, PRODUCT, GENE-NAME
RG65_RS01380	EG10686	RG65_RS01380	parC	DNA topoisomerase 4 subunit A	DNA topoisomerase IV subunit A	GO-TERMS, PRODUCT-SYNONYMS, PRODUCT, GENE-NAME
RG65_RS01390	EG11377	RG65_RS01390	plsC	1-acyl-sn-glycerol-3-phosphate acyltransferase	1-acylglycerol-3-phosphate O-acyltransferase	GO-TERMS, REACTIONS, PRODUCT-SYNONYMS, GENE-SYNONYMS, PRODUCT, GENE-NAME
RG65_RS01395	EG11376	RG65_RS01395	ftsP	cell division protein FtsP	cell division protein required during stress conditions	GO-TERMS, PRODUCT-SYNONYMS, GENE-SYNONYMS, PRODUCT, GENE-NAME
RG65_RS01415	G7565	RG65_RS01415	dkgA	2,5-diketo-D-gluconic acid reductase A	methylglyoxal reductase DkgA	GO-TERMS, REACTIONS, PRODUCT-SYNONYMS, GENE-SYNONYMS, PRODUCT, GENE-NAME
RG65_RS01420	G7564	RG65_RS01420	yqhD	aldehyde reductase	NADPH-dependent aldehyde reductase YqhD	GO-TERMS, REACTIONS, PRODUCT-SYNONYMS, PRODUCT, GENE-NAME
RG65_RS01430	G7563	RG65_RS01430	yqhC	AraC family transcriptional regulator	DNA-binding transcriptional activator YqhC	GO-TERMS, PRODUCT-SYNONYMS, PRODUCT, GENE-NAME
RG65_RS01435	EG11824	RG65_RS01435	yghB	hypothetical protein	DedA family protein YghB	GO-TERMS, PRODUCT-SYNONYMS, PRODUCT, GENE-NAME
RG65_RS01440	EG10583	RG65_RS01440	metC	cystathionine beta-lyase	cystathionine beta-lyase / L-cysteine desulfhydrase / alanine racemase	GO-TERMS, REACTIONS, PRODUCT-SYNONYMS, PRODUCT, GENE-NAME
RG65_RS01465	EG11292	RG65_RS01465	yghA	NAD(P)-dependent oxidoreductase	NADP+-dependent aldehyde reductase	GO-TERMS, REACTIONS, PRODUCT-SYNONYMS, PRODUCT, GENE-NAME
RG65_RS01475	G7558	RG65_RS01475	gpr	glyceraldehyde 3-phosphate reductase	L-glyceraldehyde 3-phosphate reductase	GO-TERMS, REACTIONS, PRODUCT-SYNONYMS, GENE-SYNONYMS, PRODUCT, GENE-NAME
RG65_RS01495	G7554	RG65_RS01495	hybO	hydrogenase-2 small chain	hydrogenase 2 small subunit	CPLX-RXNS, GO-TERMS, COMPLEXES, PRODUCT-SYNONYMS, GENE-SYNONYMS, PRODUCT, GENE-NAME
RG65_RS01500	EG11799	RG65_RS01500	hybA	hydrogenase-2 operon protein HybA	hydrogenase 2 iron-sulfur protein	GO-TERMS, PRODUCT-SYNONYMS, GENE-SYNONYMS, PRODUCT, GENE-NAME
RG65_RS01505	EG11800	RG65_RS01505	hybB	Ni/Fe-hydrogenase cytochrome b subunit	hydrogenase 2 membrane subunit	GO-TERMS, PRODUCT-SYNONYMS, PRODUCT, GENE-NAME
RG65_RS01510	EG11801	RG65_RS01510	hybC	hydrogenase-2 large chain	hydrogenase 2 large subunit	GO-TERMS, PRODUCT-SYNONYMS, PRODUCT, GENE-NAME
RG65_RS01515	EG11802	RG65_RS01515	hybD	HyaD/HybD family hydrogenase maturation endopeptidase	hydrogenase 2 maturation protease	GO-TERMS, REACTIONS, PRODUCT-SYNONYMS, PRODUCT, GENE-NAME
RG65_RS01520	EG11803	RG65_RS01520	hybE	hydrogenase-2 operon protein HybE	hydrogenase 2-specific chaperone	GO-TERMS, PRODUCT-SYNONYMS, PRODUCT, GENE-NAME
RG65_RS01525	EG11804	RG65_RS01525	hybF	hydrogenase nickel incorporation protein HybF	hydrogenase maturation protein HybF	GO-TERMS, PRODUCT-SYNONYMS, PRODUCT, GENE-NAME
RG65_RS01530	EG11805	RG65_RS01530	hybG	hydrogenase-2 operon protein HybG	hydrogenase maturation factor HybG	GO-TERMS, PRODUCT-SYNONYMS, PRODUCT, GENE-NAME
RG65_RS01545	G7553	RG65_RS01545	yghU	thiol:disulfide oxidoreductase	disulfide reductase / organic hydroperoxide reductase	GO-TERMS, REACTIONS, PRODUCT-SYNONYMS, PRODUCT, GENE-NAME
RG65_RS01550	EG12882	RG65_RS01550	gss	bifunctional glutathionylspermidine amidase/glutathionylspermidine synthase	fused glutathionylspermidine amidase / glutathionylspermidine synthetase	GO-TERMS, REACTIONS, PRODUCT-SYNONYMS, GENE-SYNONYMS, PRODUCT, GENE-NAME
RG65_RS01555	EG12883	RG65_RS01555	pitB	anion permease	metal phosphate:H+ symporter PitB	GO-TERMS, REACTIONS, PRODUCT-SYNONYMS, PRODUCT, GENE-NAME
RG65_RS01625	G7547	RG65_RS01625	yghO	DNA-binding protein	putative DNA-binding transcriptional regulator YghO	GO-TERMS, PRODUCT-SYNONYMS, PRODUCT, GENE-NAME
RG65_RS01630	G7546	RG65_RS01630	glcC	glc operon transcriptional activator	DNA-binding transcriptional dual regulator GlcC	GO-TERMS, PRODUCT-SYNONYMS, GENE-SYNONYMS, PRODUCT, GENE-NAME
RG65_RS01635	G7545	RG65_RS01635	glcD	glycolate oxidase	glycolate dehydrogenase, putative FAD-linked subunit	CPLX-RXNS, GO-TERMS, COMPLEXES, REACTIONS, PRODUCT-SYNONYMS, GENE-SYNONYMS, PRODUCT, GENE-NAME
RG65_RS01640	G7544	RG65_RS01640	glcE	glycolate oxidase subunit GlcE	glycolate dehydrogenase, putative FAD-binding subunit	GO-TERMS, PRODUCT-SYNONYMS, GENE-SYNONYMS, PRODUCT, GENE-NAME
RG65_RS01645	G0-8601	RG65_RS01645	glcF	glycolate oxidase iron-sulfur subunit	glycolate dehydrogenase, putative iron-sulfur subunit	GO-TERMS, REACTIONS, PRODUCT-SYNONYMS, GENE-SYNONYMS, PRODUCT, GENE-NAME
RG65_RS01655	EG20080	RG65_RS01655	glcB			GO-TERMS, PRODUCT-SYNONYMS, GENE-SYNONYMS, PRODUCT, GENE-NAME
RG65_RS01740	EG10961	RG65_RS01740	speC	ornithine decarboxylase	constitutive ornithine decarboxylase	GO-TERMS, PRODUCT-SYNONYMS, PRODUCT, GENE-NAME
RG65_RS01745	EG10664	RG65_RS01745	nupG	nucleoside permease NupG	nucleoside:H+ symporter NupG	GO-TERMS, REACTIONS, PRODUCT-SYNONYMS, PRODUCT, GENE-NAME
RG65_RS01750	G7533	RG65_RS01750	mltC	lytic murein transglycosylase	membrane-bound lytic murein transglycosylase C	GO-TERMS, REACTIONS, PRODUCT-SYNONYMS, GENE-SYNONYMS, PRODUCT, GENE-NAME
RG65_RS01755	G7532	RG65_RS01755	yggX	Fe(2+)-trafficking protein	putative Fe2+-trafficking protein	GO-TERMS, PRODUCT-SYNONYMS, PRODUCT, GENE-NAME
RG65_RS01760	EG10627	RG65_RS01760	mutY	A/G-specific adenine glycosylase	adenine DNA glycosylase	REACTIONS, PRODUCT-SYNONYMS, GENE-SYNONYMS, PRODUCT, GENE-NAME
RG65_RS01770	EG11779	RG65_RS01770	trmB	tRNA (guanosine(46)-N7)-methyltransferase TrmB	tRNA m7G46 methyltransferase	GO-TERMS, REACTIONS, PRODUCT-SYNONYMS, GENE-SYNONYMS, PRODUCT, GENE-NAME
RG65_RS01780	EG12705	RG65_RS01780	yggN	DUF2884 domain-containing protein	DUF2884 domain-containing protein YggN	GO-TERMS, PRODUCT-SYNONYMS, GENE-SYNONYMS, PRODUCT, GENE-NAME
RG65_RS01785	EG10046	RG65_RS01785	ansB			GO-TERMS, REACTIONS, PRODUCT-SYNONYMS, GENE-NAME
RG65_RS01800	G7530	RG65_RS01800	rdgB	XTP/dITP diphosphatase	dITP/XTP pyrophosphatase	GO-TERMS, REACTIONS, PRODUCT-SYNONYMS, GENE-SYNONYMS, PRODUCT, GENE-NAME
RG65_RS01810	G7528	RG65_RS01810	yggT	YggT family protein	uncharacterized protein YggT	GO-TERMS, PRODUCT-SYNONYMS, PRODUCT, GENE-NAME
RG65_RS01825	G7525	RG65_RS01825	yqgF	Holliday junction resolvase RuvX	ribonuclease H-like domain containing nuclease	GO-TERMS, REACTIONS, PRODUCT-SYNONYMS, PRODUCT, GENE-NAME
RG65_RS01835	EG10419	RG65_RS01835	gshB			GO-TERMS, REACTIONS, PRODUCT-SYNONYMS, GENE-SYNONYMS, GENE-NAME
RG65_RS01840	EG12366	RG65_RS01840	rsmE	ribosomal RNA small subunit methyltransferase E	16S rRNA m3U1498 methyltransferase	GO-TERMS, REACTIONS, PRODUCT-SYNONYMS, GENE-SYNONYMS, PRODUCT, GENE-NAME
RG65_RS01845	EG11336	RG65_RS01845	endA	endonuclease-1	DNA-specific endonuclease I	GO-TERMS, REACTIONS, PRODUCT-SYNONYMS, PRODUCT, GENE-NAME
RG65_RS01855	EG12148	RG65_RS01855	galP	galactose-proton symporter	galactose:H+ symporter	GO-TERMS, REACTIONS, PRODUCT-SYNONYMS, GENE-SYNONYMS, PRODUCT, GENE-NAME
RG65_RS01865	EG10589	RG65_RS01865	metK	S-adenosylmethionine synthase	methionine adenosyltransferase	GO-TERMS, REACTIONS, PRODUCT-SYNONYMS, GENE-SYNONYMS, PRODUCT, GENE-NAME
RG65_RS01880	G7521	RG65_RS01880	yqgB	virulence promoting factor	acid stress response protein YqgB	GO-TERMS, PRODUCT-SYNONYMS, PRODUCT, GENE-NAME
RG65_RS01885	EG10959	RG65_RS01885	speA	arginine decarboxylase	arginine decarboxylase, biosynthetic	GO-TERMS, PRODUCT-SYNONYMS, PRODUCT, GENE-NAME
RG65_RS01895	EG10960	RG65_RS01895	speB			GO-TERMS, PRODUCT-SYNONYMS, GENE-NAME
RG65_RS01900	EG11291	RG65_RS01900	loiP	metalloprotease	metalloprotease LoiP	GO-TERMS, PRODUCT-SYNONYMS, GENE-SYNONYMS, PRODUCT, GENE-NAME
RG65_RS01905	EG11427	RG65_RS01905	tktA	transketolase	transketolase 1	GO-TERMS, PRODUCT-SYNONYMS, GENE-SYNONYMS, PRODUCT, GENE-NAME
RG65_RS01910	EG11791			mannitol-specific cryptic phosphotransferase enzyme IIA component	mannitol-specific PTS enzyme IIA component CmtB	CPLX-RXNS, GO-TERMS, COMPLEXES, PRODUCT-SYNONYMS, GENE-SYNONYMS, PRODUCT
RG65_RS01915	EG11792	RG65_RS01915	cmtA	PTS mannitol transporter subunit IICBA	mannitol-specific PTS enzyme IICB component CmtA	GO-TERMS, REACTIONS, PRODUCT-SYNONYMS, PRODUCT, GENE-NAME
RG65_RS01925	EG11245	RG65_RS01925	yggF	fructose-bisphosphatase class II	fructose 1,6-bisphosphatase YggF	GO-TERMS, REACTIONS, PRODUCT-SYNONYMS, GENE-SYNONYMS, PRODUCT, GENE-NAME
RG65_RS01930	EG11162	RG65_RS01930	fumE	mannitol repressor	fumarase E	GO-TERMS, REACTIONS, PRODUCT-SYNONYMS, GENE-SYNONYMS, PRODUCT, GENE-NAME
RG65_RS01970	EG10368	RG65_RS01970	epd			GO-TERMS, PRODUCT-SYNONYMS, GENE-SYNONYMS, GENE-NAME
RG65_RS01975	EG10703	RG65_RS01975	pgk			GO-TERMS, PRODUCT-SYNONYMS, PRODUCT, GENE-NAME
RG65_RS01980	EG10282	RG65_RS01980	fbaA	class II fructose-bisphosphate aldolase	fructose-bisphosphate aldolase class II	GO-TERMS, REACTIONS, PRODUCT-SYNONYMS, GENE-SYNONYMS, PRODUCT, GENE-NAME
RG65_RS01985	EG11160	RG65_RS01985	mscS	small-conductance mechanosensitive channel	small conductance mechanosensitive channel MscS	GO-TERMS, REACTIONS, PRODUCT-SYNONYMS, GENE-SYNONYMS, PRODUCT, GENE-NAME
RG65_RS01990	EG11159	RG65_RS01990	argO	arginine exporter protein ArgO	L-arginine exporter	GO-TERMS, REACTIONS, PRODUCT-SYNONYMS, GENE-SYNONYMS, PRODUCT, GENE-NAME
RG65_RS02005	G7517	RG65_RS02005	scpC	acetyl-CoA hydrolase	propionyl-CoA:succinate CoA transferase	GO-TERMS, REACTIONS, PRODUCT-SYNONYMS, GENE-SYNONYMS, PRODUCT, GENE-NAME
RG65_RS02010	G7516	RG65_RS02010	scpB			GO-TERMS, PRODUCT-SYNONYMS, GENE-SYNONYMS, GENE-NAME
RG65_RS02015	EG11445	RG65_RS02015	argK	methylmalonyl Co-A mutase-associated GTPase MeaB	methylmalonyl-CoA mutase-interacting GTPase YgfD	GO-TERMS, REACTIONS, PRODUCT-SYNONYMS, GENE-SYNONYMS, PRODUCT, GENE-NAME
RG65_RS02020	EG11444	RG65_RS02020	scpA			GO-TERMS, PRODUCT-SYNONYMS, GENE-SYNONYMS, GENE-NAME
RG65_RS02030	EG10490	RG65_RS02030	argP	chromosome initiation inhibitor	DNA-binding transcriptional dual regulator ArgP	GO-TERMS, PRODUCT-SYNONYMS, GENE-SYNONYMS, PRODUCT, GENE-NAME
RG65_RS02040	EG11443	RG65_RS02040	rpiA	ribose-5-phosphate isomerase	ribose-5-phosphate isomerase A	GO-TERMS, PRODUCT-SYNONYMS, GENE-SYNONYMS, PRODUCT, GENE-NAME
RG65_RS02045	EG10944	RG65_RS02045	serA	D-3-phosphoglycerate dehydrogenase	phosphoglycerate dehydrogenase	GO-TERMS, REACTIONS, PRODUCT-SYNONYMS, PRODUCT, GENE-NAME
RG65_RS02065	EG11158	RG65_RS02065	fau	5-formyltetrahydrofolate cyclo-ligase	putative 5-formyltetrahydrofolate cyclo-ligase	GO-TERMS, PRODUCT-SYNONYMS, GENE-SYNONYMS, PRODUCT, GENE-NAME
RG65_RS02075	EG12878	RG65_RS02075	zapA			GO-TERMS, PRODUCT-SYNONYMS, GENE-SYNONYMS, GENE-NAME
RG65_RS02090	EG10697	RG65_RS02090	pepP			GO-TERMS, REACTIONS, PRODUCT-SYNONYMS, GENE-NAME
RG65_RS02095	EG11324	RG65_RS02095	ubiH	2-octaprenyl-6-methoxyphenyl hydroxylase	2-octaprenyl-6-methoxyphenol 4-hydroxylase	GO-TERMS, REACTIONS, PRODUCT-SYNONYMS, GENE-SYNONYMS, PRODUCT, GENE-NAME
RG65_RS02100	EG11333	RG65_RS02100	ubiI	FAD-dependent 2-octaprenylphenol hydroxylase	2-octaprenylphenol 6-hydroxylase	GO-TERMS, REACTIONS, PRODUCT-SYNONYMS, GENE-SYNONYMS, PRODUCT, GENE-NAME
RG65_RS02105	EG11442	RG65_RS02105	gcvT			GO-TERMS, PRODUCT-SYNONYMS, PRODUCT, GENE-NAME
RG65_RS02110	EG10371	RG65_RS02110	gcvH	glycine cleavage system protein H	glycine cleavage system H protein	GO-TERMS, REACTIONS, PRODUCT-SYNONYMS, GENE-SYNONYMS, PRODUCT, GENE-NAME
RG65_RS02115	EG11810	RG65_RS02115	gcvP	glycine dehydrogenase	glycine decarboxylase	GO-TERMS, REACTIONS, PRODUCT-SYNONYMS, PRODUCT, GENE-NAME
RG65_RS02125	G495	RG65_RS02125	bglA	6-phospho-beta-glucosidase	6-phospho-beta-glucosidase A	GO-TERMS, REACTIONS, PRODUCT-SYNONYMS, GENE-SYNONYMS, PRODUCT, GENE-NAME
RG65_RS02130	G7513	RG65_RS02130	yqfB	ASCH domain-containing protein	N4-acetylcytidine amidohydrolase	GO-TERMS, REACTIONS, PRODUCT-SYNONYMS, PRODUCT, GENE-NAME
RG65_RS02140	G7511	RG65_RS02140	ygfZ	tRNA-modifying protein YgfZ	folate-binding protein	GO-TERMS, PRODUCT-SYNONYMS, GENE-SYNONYMS, PRODUCT, GENE-NAME
RG65_RS02145	G7510	RG65_RS02145	sdhE	antitoxin CptB	FAD assembly factor	GO-TERMS, PRODUCT-SYNONYMS, GENE-SYNONYMS, PRODUCT, GENE-NAME
RG65_RS02150	G7509	RG65_RS02150	ygfX	membrane protein	protein YgfX	GO-TERMS, PRODUCT-SYNONYMS, GENE-SYNONYMS, PRODUCT, GENE-NAME
RG65_RS02160	EG11071	RG65_RS02160	xerD	tyrosine recombinase XerD	site-specific recombinase	GO-TERMS, PRODUCT-SYNONYMS, GENE-SYNONYMS, PRODUCT, GENE-NAME
RG65_RS02165	EG11070	RG65_RS02165	dsbC	bifunctional protein-disulfide isomerase/oxidoreductase DsbC	protein disulfide isomerase DsbC	GO-TERMS, REACTIONS, PRODUCT-SYNONYMS, GENE-SYNONYMS, PRODUCT, GENE-NAME
RG65_RS02170	EG10830	RG65_RS02170	recJ	single-stranded-DNA-specific exonuclease RecJ	ssDNA-specific exonuclease RecJ	GO-TERMS, REACTIONS, PRODUCT-SYNONYMS, PRODUCT, GENE-NAME
RG65_RS02180	EG10552	RG65_RS02180	lysS	lysine--tRNA ligase	lysine--tRNA ligase, constitutive	GO-TERMS, REACTIONS, PRODUCT-SYNONYMS, GENE-SYNONYMS, PRODUCT, GENE-NAME
RG65_RS02185	G7508	RG65_RS02185	idi			GO-TERMS, REACTIONS, PRODUCT-SYNONYMS, GENE-SYNONYMS, PRODUCT, GENE-NAME
RG65_RS02195	G7507	RG65_RS02195	uacT	uric acid transporter UacT	urate:H+ symporter	GO-TERMS, REACTIONS, PRODUCT-SYNONYMS, GENE-SYNONYMS, PRODUCT, GENE-NAME
RG65_RS02215	G7503	RG65_RS02215	ghxQ	guanine/hypoxanthine permease GhxQ	guanine/hypoxanthine transporter GhxQ	GO-TERMS, REACTIONS, PRODUCT-SYNONYMS, GENE-SYNONYMS, PRODUCT, GENE-NAME
RG65_RS02220	G7502	RG65_RS02220	guaD			GO-TERMS, REACTIONS, PRODUCT-SYNONYMS, GENE-SYNONYMS, PRODUCT, GENE-NAME
RG65_RS02225	G7501	RG65_RS02225	xanQ	transporter	xanthine:H+ symporter XanQ	GO-TERMS, REACTIONS, PRODUCT-SYNONYMS, GENE-SYNONYMS, PRODUCT, GENE-NAME
RG65_RS02250	G7496	RG65_RS02250	mocA			GO-TERMS, PRODUCT-SYNONYMS, GENE-SYNONYMS, GENE-NAME
RG65_RS02270	G7492	RG65_RS02270	hyuA	D-phenylhydantoinase	phenylhydantoinase	GO-TERMS, REACTIONS, PRODUCT-SYNONYMS, GENE-SYNONYMS, PRODUCT, GENE-NAME
RG65_RS02280	G7490	RG65_RS02280	ygeX	PLP-dependent lyase/thiolase	2,3-diaminopropionate ammonia-lyase	GO-TERMS, REACTIONS, PRODUCT-SYNONYMS, PRODUCT, GENE-NAME
RG65_RS02295	G7487	RG65_RS02295	xdhC	xanthine dehydrogenase subunit C	putative xanthine dehydrogenase iron-sulfur-binding subunit XdhC	CPLX-RXNS, COMPLEXES, PRODUCT-SYNONYMS, GENE-SYNONYMS, PRODUCT, GENE-NAME
RG65_RS02300	G7486	RG65_RS02300	xdhB	xanthine dehydrogenase FAD-binding subunit	putative xanthine dehydrogenase FAD-binding subunit XdhB	GO-TERMS, PRODUCT-SYNONYMS, GENE-SYNONYMS, PRODUCT, GENE-NAME
RG65_RS02305	G7485	RG65_RS02305	xdhA	xanthine dehydrogenase molybdenum-binding subunit XdhA	putative xanthine dehydrogenase molybdenum-binding subunit XdhA	GO-TERMS, PRODUCT-SYNONYMS, GENE-SYNONYMS, PRODUCT, GENE-NAME
RG65_RS02495	G7464	RG65_RS02495	yqeF	acetyl-CoA acetyltransferase	putative acyltransferase	GO-TERMS, REACTIONS, PRODUCT-SYNONYMS, PRODUCT, GENE-NAME
RG65_RS02500	G7463	RG65_RS02500	kduI	5-keto-4-deoxyuronate isomerase	5-dehydro-4-deoxy-D-glucuronate isomerase	GO-TERMS, REACTIONS, PRODUCT-SYNONYMS, GENE-SYNONYMS, PRODUCT, GENE-NAME
RG65_RS02505	EG12361	RG65_RS02505	kduD	2-deoxy-D-gluconate 3-dehydrogenase	putative 2-keto-3-deoxy-D-gluconate dehydrogenase	GO-TERMS, REACTIONS, PRODUCT-SYNONYMS, GENE-SYNONYMS, PRODUCT, GENE-NAME
RG65_RS02510	EG10056	RG65_RS02510	araE	arabinose-proton symporter	arabinose:H+ symporter	GO-TERMS, REACTIONS, PRODUCT-SYNONYMS, PRODUCT, GENE-NAME
RG65_RS02515	EG11157	RG65_RS02515	ygeA	aspartate/glutamate racemase	amino acid racemase YgeA	GO-TERMS, REACTIONS, PRODUCT-SYNONYMS, PRODUCT, GENE-NAME
RG65_RS02520	EG10551	RG65_RS02520	lysR	LysR family transcriptional regulator	DNA-binding transcriptional dual regulator LysR	GO-TERMS, PRODUCT-SYNONYMS, PRODUCT, GENE-NAME
RG65_RS02525	EG10549	RG65_RS02525	lysA			GO-TERMS, PRODUCT-SYNONYMS, GENE-NAME
RG65_RS02530	EG10364	RG65_RS02530	galR	transcriptional regulator	DNA-binding transcriptional dual regulator GalR	GO-TERMS, PRODUCT-SYNONYMS, GENE-SYNONYMS, PRODUCT, GENE-NAME
RG65_RS02540	EG11679	RG65_RS02540	aas	bifunctional 2-acylglycerophosphoethanolamine acyltransferase/acyl-ACP synthetase	fused 2-acylglycerophospho-ethanolamine acyltransferase/acyl-acyl carrier protein synthetase	GO-TERMS, REACTIONS, PRODUCT-SYNONYMS, PRODUCT, GENE-NAME
RG65_RS02545	EG12455	RG65_RS02545	lplT	lysophospholipid transporter LplT	lysophospholipid transporter	GO-TERMS, REACTIONS, PRODUCT-SYNONYMS, GENE-SYNONYMS, PRODUCT, GENE-NAME
RG65_RS02565	EG10624	RG65_RS02565	mutH			CPLX-RXNS, GO-TERMS, COMPLEXES, PRODUCT-SYNONYMS, GENE-SYNONYMS, GENE-NAME
RG65_RS02580	G7459	RG65_RS02580	rppH			GO-TERMS, REACTIONS, PRODUCT-SYNONYMS, GENE-SYNONYMS, GENE-NAME
RG65_RS02590	EG12128	RG65_RS02590	lgt	prolipoprotein diacylglyceryl transferase	phosphatidylglycerol--prolipoprotein diacylglyceryl transferase	GO-TERMS, REACTIONS, PRODUCT-SYNONYMS, GENE-SYNONYMS, PRODUCT, GENE-NAME
RG65_RS02595	EG11002	RG65_RS02595	thyA			GO-TERMS, PRODUCT-SYNONYMS, GENE-NAME
RG65_RS02620	EG10825	RG65_RS02620	recC	exodeoxyribonuclease V subunit gamma	exodeoxyribonuclease V subunit RecC	CPLX-RXNS, GO-TERMS, COMPLEXES, REACTIONS, PRODUCT-SYNONYMS, PRODUCT, GENE-NAME
RG65_RS02625	EG10786	RG65_RS02625	ptrA	pitrilysin	protease 3	GO-TERMS, REACTIONS, PRODUCT-SYNONYMS, GENE-SYNONYMS, PRODUCT, GENE-NAME
RG65_RS02630	EG10824	RG65_RS02630	recB	RecBCD enzyme subunit RecB	exodeoxyribonuclease V subunit RecB	GO-TERMS, COMPLEXES, REACTIONS, PRODUCT-SYNONYMS, GENE-SYNONYMS, PRODUCT, GENE-NAME
RG65_RS02635	EG10826	RG65_RS02635	recD	RecBCD enzyme subunit RecD	exodeoxyribonuclease V subunit RecD	GO-TERMS, REACTIONS, PRODUCT-SYNONYMS, GENE-SYNONYMS, PRODUCT, GENE-NAME
RG65_RS02640	EG10063	RG65_RS02640	argA			GO-TERMS, REACTIONS, PRODUCT-SYNONYMS, GENE-SYNONYMS, GENE-NAME
RG65_RS02645	G7458			N-acetylmuramoyl-L-alanine amidase	N-acetylmuramoyl-L-alanine amidase C	GO-TERMS, REACTIONS, PRODUCT-SYNONYMS, GENE-SYNONYMS, PRODUCT
RG65_RS02685	G7457	RG65_RS02685	mltA	murein transglycosylase A	membrane-bound lytic murein transglycosylase A	GO-TERMS, REACTIONS, PRODUCT-SYNONYMS, GENE-SYNONYMS, PRODUCT, GENE-NAME
RG65_RS02690	G7456	RG65_RS02690	tcdA	tRNA cyclic N6-threonylcarbamoyladenosine(37) synthase TcdA	tRNA threonylcarbamoyladenosine dehydratase	GO-TERMS, REACTIONS, PRODUCT-SYNONYMS, GENE-SYNONYMS, PRODUCT, GENE-NAME
RG65_RS02695	G7455	RG65_RS02695	csdE	cysteine desulfurase sulfur acceptor subunit CsdE	sulfur acceptor protein CsdE	GO-TERMS, PRODUCT-SYNONYMS, GENE-SYNONYMS, PRODUCT, GENE-NAME
RG65_RS02700	G7454	RG65_RS02700	csdA	cysteine desulfurase CsdA	cysteine sulfinate desulfinase	GO-TERMS, REACTIONS, PRODUCT-SYNONYMS, GENE-SYNONYMS, PRODUCT, GENE-NAME
RG65_RS02710	EG11795	RG65_RS02710	gcvA	glycine cleavage system transcriptional activator	DNA-binding transcriptional dual regulator GcvA	GO-TERMS, PRODUCT-SYNONYMS, PRODUCT, GENE-NAME
RG65_RS02720	EG11794	RG65_RS02720	rlmM	ribosomal RNA large subunit methyltransferase M	23S rRNA 2'-O-ribose C2498 methyltransferase	GO-TERMS, REACTIONS, PRODUCT-SYNONYMS, GENE-SYNONYMS, PRODUCT, GENE-NAME
RG65_RS02725	EG10353	RG65_RS02725	fucR	l-fucose operon activator	DNA-binding transcriptional activator FucR	GO-TERMS, PRODUCT-SYNONYMS, PRODUCT, GENE-NAME
RG65_RS02730	EG10355					GO-TERMS, REACTIONS, PRODUCT-SYNONYMS
RG65_RS02735	EG10350	RG65_RS02735	fucK			GO-TERMS, REACTIONS, PRODUCT-SYNONYMS, GENE-NAME
RG65_RS02740	EG10349	RG65_RS02740	fucI			GO-TERMS, REACTIONS, PRODUCT-SYNONYMS, GENE-NAME
RG65_RS02745	EG10352	RG65_RS02745	fucP	L-fucose:H+ symporter permease	L-fucose:H+ symporter	GO-TERMS, REACTIONS, PRODUCT-SYNONYMS, PRODUCT, GENE-NAME
RG65_RS02750	EG10348	RG65_RS02750	fucA			GO-TERMS, REACTIONS, PRODUCT-SYNONYMS, GENE-SYNONYMS, GENE-NAME
RG65_RS02755	EG10351	RG65_RS02755	fucO	lactaldehyde reductase	L-1,2-propanediol oxidoreductase	GO-TERMS, REACTIONS, PRODUCT-SYNONYMS, PRODUCT, GENE-NAME
RG65_RS02760	EG12372	RG65_RS02760	ygdG	flap endonuclease Xni	flap endonuclease	GO-TERMS, PRODUCT-SYNONYMS, GENE-SYNONYMS, PRODUCT, GENE-NAME
RG65_RS02765	EG11623	RG65_RS02765	sdaB	L-serine ammonia-lyase	L-serine deaminase II	GO-TERMS, REACTIONS, PRODUCT-SYNONYMS, PRODUCT, GENE-NAME
RG65_RS02770	EG12142	RG65_RS02770	sdaC	serine transporter	L-serine:H+ symporter SdaC	GO-TERMS, REACTIONS, PRODUCT-SYNONYMS, GENE-SYNONYMS, PRODUCT, GENE-NAME
RG65_RS02775	EG12373	RG65_RS02775	ppnN	LOG family protein YgdH	nucleotide 5'-monophosphate nucleosidase	GO-TERMS, REACTIONS, PRODUCT-SYNONYMS, GENE-SYNONYMS, PRODUCT, GENE-NAME
RG65_RS02780	G7452	RG65_RS02780	queF	NADPH-dependent 7-cyano-7-deazaguanine reductase QueF	7-cyano-7-deazaguanine reductase	GO-TERMS, REACTIONS, PRODUCT-SYNONYMS, GENE-SYNONYMS, PRODUCT, GENE-NAME
RG65_RS02785	G7451	RG65_RS02785	syd	protein Syd	SecY-interacting protein	GO-TERMS, PRODUCT-SYNONYMS, GENE-SYNONYMS, PRODUCT, GENE-NAME
RG65_RS02800	G7449	RG65_RS02800	truC	tRNA pseudouridine(65) synthase TruC	tRNA pseudouridine65 synthase	GO-TERMS, REACTIONS, PRODUCT-SYNONYMS, GENE-SYNONYMS, PRODUCT, GENE-NAME
RG65_RS02810	G7447	RG65_RS02810	gudP	MFS transporter	galactarate/D-glucarate transporter GudP	GO-TERMS, REACTIONS, PRODUCT-SYNONYMS, GENE-SYNONYMS, PRODUCT, GENE-NAME
RG65_RS02820	G7445	RG65_RS02820	gudD	glucarate dehydratase	D-glucarate dehydratase	GO-TERMS, REACTIONS, PRODUCT-SYNONYMS, GENE-SYNONYMS, PRODUCT, GENE-NAME
RG65_RS02825	EG11367	RG65_RS02825	barA	signal transduction histidine kinase	sensor histidine kinase BarA	GO-TERMS, REACTIONS, PRODUCT-SYNONYMS, GENE-SYNONYMS, PRODUCT, GENE-NAME
RG65_RS02830	EG11247	rumA	rlmD	23S rRNA (uracil(1939)-C(5))-methyltransferase RlmD	23S rRNA m5U1939 methyltransferase	GO-TERMS, REACTIONS, PRODUCT-SYNONYMS, GENE-SYNONYMS, PRODUCT, GENE-NAME
RG65_RS02835	EG10835	RG65_RS02835	relA	GTP pyrophosphokinase	GDP/GTP pyrophosphokinase	GO-TERMS, REACTIONS, PRODUCT-SYNONYMS, GENE-SYNONYMS, PRODUCT, GENE-NAME
RG65_RS02840	EG10571	RG65_RS02840	mazE	antitoxin MazE	antitoxin of the MazF-MazE toxin-antitoxin system MazE	GO-TERMS, COMPLEXES, PRODUCT-SYNONYMS, GENE-SYNONYMS, PRODUCT, GENE-NAME
RG65_RS02845	EG11249	RG65_RS02845	mazF	toxin	endoribonuclease toxin MazF	GO-TERMS, PRODUCT-SYNONYMS, GENE-SYNONYMS, PRODUCT, GENE-NAME
RG65_RS02850	EG10572	RG65_RS02850	mazG			GO-TERMS, PRODUCT-SYNONYMS, GENE-NAME
RG65_RS02855	EG10810					GO-TERMS, REACTIONS, PRODUCT-SYNONYMS
RG65_RS02860	EG10258	RG65_RS02860	eno			GO-TERMS, PRODUCT-SYNONYMS, GENE-NAME
RG65_RS02870	G0-10655	RG65_RS02870	yqcG	hypothetical protein	cell envelope stress response protein YqcG	GO-TERMS, PRODUCT-SYNONYMS, PRODUCT, GENE-NAME
RG65_RS02930	G7431	RG65_RS02930	queD	6-carboxytetrahydropterin synthase QueD	6-carboxy-5,6,7,8-tetrahydropterin synthase	GO-TERMS, REACTIONS, PRODUCT-SYNONYMS, GENE-SYNONYMS, PRODUCT, GENE-NAME
RG65_RS02935	EG10191	RG65_RS02935	cysJ	assimilatory sulfite reductase (NADPH) flavoprotein subunit	sulfite reductase, flavoprotein subunit	GO-TERMS, REACTIONS, PRODUCT-SYNONYMS, PRODUCT, GENE-NAME
RG65_RS02940	EG10190	RG65_RS02940	cysI	assimilatory sulfite reductase (NADPH) hemoprotein subunit	sulfite reductase, hemoprotein subunit	GO-TERMS, PRODUCT-SYNONYMS, PRODUCT, GENE-NAME
RG65_RS02945	EG10189	RG65_RS02945	cysH			GO-TERMS, PRODUCT-SYNONYMS, GENE-NAME
RG65_RS02955	EG12634	RG65_RS02955	cas3	CRISPR-associated helicase Cas3'	CRISPR-associated endonuclease/helicase Cas3	GO-TERMS, PRODUCT-SYNONYMS, GENE-SYNONYMS, PRODUCT, GENE-NAME
RG65_RS02990	G7425	RG65_RS02990	cas1	type I-E CRISPR-associated endonuclease Cas1	multifunctional nuclease Cas1	GO-TERMS, COMPLEXES, PRODUCT-SYNONYMS, GENE-SYNONYMS, PRODUCT, GENE-NAME
RG65_RS02995	EG12845	RG65_RS02995	cas2	type I-E CRISPR-associated endoribonuclease Cas2	CRISPR-associated endoribonuclease Cas2	GO-TERMS, PRODUCT-SYNONYMS, GENE-SYNONYMS, PRODUCT, GENE-NAME
RG65_RS03000	EG10488	RG65_RS03000	iap	aminopeptidase	alkaline phosphatase isozyme conversion protein	GO-TERMS, REACTIONS, PRODUCT-SYNONYMS, PRODUCT, GENE-NAME
RG65_RS03005	EG10186	RG65_RS03005	cysD			CPLX-RXNS, GO-TERMS, PRODUCT-SYNONYMS, GENE-NAME
RG65_RS03010	EG10194	RG65_RS03010	cysN	sulfate adenylyltransferase subunit CysN	sulfate adenylyltransferase subunit 1	GO-TERMS, PRODUCT-SYNONYMS, PRODUCT, GENE-NAME
RG65_RS03015	EG10185	RG65_RS03015	cysC			GO-TERMS, PRODUCT-SYNONYMS, GENE-NAME
RG65_RS03025	G7424	RG65_RS03025	ftsB			GO-TERMS, PRODUCT-SYNONYMS, GENE-SYNONYMS, GENE-NAME
RG65_RS03030	G7423	RG65_RS03030	ispD			GO-TERMS, REACTIONS, PRODUCT-SYNONYMS, GENE-SYNONYMS, PRODUCT, GENE-NAME
RG65_RS03035	EG11816	RG65_RS03035	ispF			GO-TERMS, REACTIONS, PRODUCT-SYNONYMS, GENE-SYNONYMS, PRODUCT, GENE-NAME
RG65_RS03040	G7422	RG65_RS03040	truD	tRNA pseudouridine(13) synthase TruD	tRNA pseudouridine13 synthase	GO-TERMS, REACTIONS, PRODUCT-SYNONYMS, GENE-SYNONYMS, PRODUCT, GENE-NAME
RG65_RS03045	EG11817	RG65_RS03045	umpG	5'/3'-nucleotidase SurE	broad specificity 5'(3')-nucleotidase and polyphosphatase	GO-TERMS, REACTIONS, PRODUCT-SYNONYMS, GENE-SYNONYMS, PRODUCT, GENE-NAME
RG65_RS03050	EG10689	RG65_RS03050	pcm	protein-L-isoaspartate O-methyltransferase	L-isoaspartate protein carboxylmethyltransferase type II	GO-TERMS, REACTIONS, PRODUCT-SYNONYMS, PRODUCT, GENE-NAME
RG65_RS03060	EG10510	RG65_RS03060	rpoS	RNA polymerase sigma factor RpoS	RNA polymerase, sigma S (sigma 38) factor	GO-TERMS, COMPLEXES, PRODUCT-SYNONYMS, GENE-SYNONYMS, PRODUCT, GENE-NAME
RG65_RS03115	G7415	RG65_RS03115	pphB	serine/threonine protein phosphatase	phosphoprotein phosphatase 2	GO-TERMS, REACTIONS, PRODUCT-SYNONYMS, GENE-SYNONYMS, PRODUCT, GENE-NAME
RG65_RS03120	EG10625	RG65_RS03120	mutS			GO-TERMS, PRODUCT-SYNONYMS, GENE-SYNONYMS, GENE-NAME
RG65_RS03135	EG10301	RG65_RS03135	fhlA	formate hydrogenlyase transcriptional activator FlhA	DNA-binding transcriptional activator FhlA	GO-TERMS, PRODUCT-SYNONYMS, GENE-SYNONYMS, PRODUCT, GENE-NAME
RG65_RS03140	EG10487	RG65_RS03140	hypE	hydrogenase expression/formation protein HypE	hydrogenase maturation protein, carbamoyl dehydratase	GO-TERMS, REACTIONS, PRODUCT-SYNONYMS, GENE-SYNONYMS, PRODUCT, GENE-NAME
RG65_RS03145	EG10486	RG65_RS03145	hypD	hydrogenase formation protein HypD	Fe-(CN)2CO cofactor assembly scaffold protein HypD	GO-TERMS, COMPLEXES, PRODUCT-SYNONYMS, GENE-SYNONYMS, PRODUCT, GENE-NAME
RG65_RS03150	EG10485	RG65_RS03150	hypC	HypC/HybG/HupF family hydrogenase formation chaperone	hydrogenase 3 maturation protein HypC	GO-TERMS, PRODUCT-SYNONYMS, PRODUCT, GENE-NAME
RG65_RS03155	EG10484	RG65_RS03155	hypB			GO-TERMS, COMPLEXES, REACTIONS, PRODUCT-SYNONYMS, GENE-SYNONYMS, GENE-NAME
RG65_RS03160	EG10483	RG65_RS03160	hypA	protein HypA	hydrogenase 3 nickel incorporation protein HypA	GO-TERMS, PRODUCT-SYNONYMS, PRODUCT, GENE-NAME
RG65_RS03165	EG10474	RG65_RS03165	hycA	formate hydrogenlyase regulatory protein HycA	regulator of the transcriptional regulator FhlA	GO-TERMS, PRODUCT-SYNONYMS, GENE-SYNONYMS, PRODUCT, GENE-NAME
RG65_RS03175	EG10475	RG65_RS03175	hycB	formate hydrogenlyase	formate hydrogenlyase subunit HycB	CPLX-RXNS, COMPLEXES, PRODUCT-SYNONYMS, GENE-SYNONYMS, PRODUCT, GENE-NAME
RG65_RS03180	EG10476	RG65_RS03180	hycC	formate hydrogenlyase subunit 3	formate hydrogenlyase subunit HycC	GO-TERMS, PRODUCT-SYNONYMS, GENE-SYNONYMS, PRODUCT, GENE-NAME
RG65_RS03185	EG10477			formate hydrogenlyase subunit 4	formate hydrogenlyase subunit HycD	GO-TERMS, COMPLEXES, PRODUCT-SYNONYMS, GENE-SYNONYMS, PRODUCT
RG65_RS03190	EG10478			hydrogenase large subunit	formate hydrogenlyase subunit HycE	GO-TERMS, PRODUCT-SYNONYMS, GENE-SYNONYMS, PRODUCT
RG65_RS03195	EG10479	RG65_RS03195	hycF	formate hydrogenlyase complex iron-sulfur subunit	formate hydrogenlyase subunit HycF	PRODUCT-SYNONYMS, GENE-SYNONYMS, PRODUCT, GENE-NAME
RG65_RS03200	EG10480	RG65_RS03200	hycG	formate hydrogenlyase subunit 7	formate hydrogenlyase subunit HycG	GO-TERMS, REACTIONS, PRODUCT-SYNONYMS, GENE-SYNONYMS, PRODUCT, GENE-NAME
RG65_RS03205	EG10481	RG65_RS03205	hycH	formate hydrogenlyase maturation protein HycH	formate hydrogenlyase assembly protein	GO-TERMS, PRODUCT-SYNONYMS, GENE-SYNONYMS, PRODUCT, GENE-NAME
RG65_RS03210	G7414	RG65_RS03210	hycI	hydrogenase maturation peptidase HycI	hydrogenase 3 maturation protease	GO-TERMS, REACTIONS, PRODUCT-SYNONYMS, PRODUCT, GENE-NAME
RG65_RS03225	EG10085	RG65_RS03225	ascB	6-phospho-beta-glucosidase	6-phospho-beta-glucosidase AscB	GO-TERMS, REACTIONS, PRODUCT-SYNONYMS, GENE-SYNONYMS, PRODUCT, GENE-NAME
RG65_RS03230	EG10086	RG65_RS03230	ascF	PTS cellobiose/arbutin/salicin transporter subunit IIBC	beta-glucoside specific PTS enzyme IIBC component	GO-TERMS, REACTIONS, PRODUCT-SYNONYMS, GENE-SYNONYMS, PRODUCT, GENE-NAME
RG65_RS03235	EG10087	RG65_RS03235	ascG	LacI family DNA-binding transcriptional regulator	DNA-binding transcriptional repressor AscG	GO-TERMS, PRODUCT-SYNONYMS, GENE-SYNONYMS, PRODUCT, GENE-NAME
RG65_RS03240	EG11552	RG65_RS03240	hydN	electron transporter HydN	putative electron transport protein HydN	GO-TERMS, PRODUCT-SYNONYMS, PRODUCT, GENE-NAME
RG65_RS03245	EG11551	RG65_RS03245	hypF	carbamoyltransferase HypF	carbamoyl--[HypE] ligase	GO-TERMS, REACTIONS, PRODUCT-SYNONYMS, GENE-SYNONYMS, PRODUCT, GENE-NAME
RG65_RS03250	EG12450	RG65_RS03250	norW	nitric oxide reductase FlRd-NAD+ reductase	NorW	GO-TERMS, REACTIONS, PRODUCT-SYNONYMS, GENE-SYNONYMS, PRODUCT, GENE-NAME
RG65_RS03255	G7413	RG65_RS03255	norV			GO-TERMS, REACTIONS, PRODUCT-SYNONYMS, GENE-SYNONYMS, GENE-NAME
RG65_RS03260	EG12108	RG65_RS03260	norR	NorR family transcriptional regulator	DNA-binding transcriptional dual regulator NorR	GO-TERMS, PRODUCT-SYNONYMS, GENE-SYNONYMS, PRODUCT, GENE-NAME
RG65_RS03265	EG10973	RG65_RS03265	gutQ	arabinose-5-phosphate isomerase GutQ	D-arabinose 5-phosphate isomerase GutQ	GO-TERMS, REACTIONS, PRODUCT-SYNONYMS, GENE-SYNONYMS, PRODUCT, GENE-NAME
RG65_RS03270	EG10974			transcriptional regulator	DNA-binding transcriptional repressor SrlR	GO-TERMS, PRODUCT-SYNONYMS, GENE-SYNONYMS, PRODUCT
RG65_RS03275	EG10972	RG65_RS03275	gutM	glucitol operon activator protein	DNA-binding transcriptional activator GutM	GO-TERMS, PRODUCT-SYNONYMS, GENE-SYNONYMS, PRODUCT, GENE-NAME
RG65_RS03280	EG10971	RG65_RS03280	srlD	sorbitol 6-phosphate dehydrogenase	sorbitol-6-phosphate 2-dehydrogenase	GO-TERMS, REACTIONS, PRODUCT-SYNONYMS, GENE-SYNONYMS, PRODUCT, GENE-NAME
RG65_RS03285	EG10970	RG65_RS03285	srlB	PTS sorbitol transporter subunit IIA	sorbitol-specific PTS enzyme IIA component	CPLX-RXNS, GO-TERMS, COMPLEXES, PRODUCT-SYNONYMS, GENE-SYNONYMS, PRODUCT, GENE-NAME
RG65_RS03290	EG10969			PTS sorbitol transporter subunit IIB	sorbitol-specific PTS enzyme IIBC1 component	GO-TERMS, PRODUCT-SYNONYMS, GENE-SYNONYMS, PRODUCT
RG65_RS03295	G8210			glucitol/sorbitol permease IIC component	sorbitol-specific PTS enzyme IIC2 component	GO-TERMS, REACTIONS, PRODUCT-SYNONYMS, GENE-SYNONYMS, PRODUCT
RG65_RS03300	G7410	RG65_RS03300	mltB	murein transglycosylase	membrane-bound lytic murein transglycosylase B	GO-TERMS, REACTIONS, PRODUCT-SYNONYMS, GENE-SYNONYMS, PRODUCT, GENE-NAME
RG65_RS03305	G7409	RG65_RS03305	pncC	nicotinamide-nucleotide amidohydrolase PncC	NMN aminohydrolase	GO-TERMS, REACTIONS, PRODUCT-SYNONYMS, GENE-SYNONYMS, PRODUCT, GENE-NAME
RG65_RS03310	EG10823	RG65_RS03310	recA			GO-TERMS, PRODUCT-SYNONYMS, GENE-SYNONYMS, GENE-NAME
RG65_RS03315	EG12080	RG65_RS03315	recX	regulatory protein RecX	RecA inhibitor RecX	GO-TERMS, PRODUCT-SYNONYMS, GENE-SYNONYMS, PRODUCT, GENE-NAME
RG65_RS03325	EG10034	RG65_RS03325	alaS	alanine--tRNA ligase	alanine--tRNA ligase/DNA-binding transcriptional repressor	GO-TERMS, REACTIONS, PRODUCT-SYNONYMS, GENE-SYNONYMS, PRODUCT, GENE-NAME
RG65_RS03360	G7408	RG65_RS03360	yqaB	fructose-1-phosphate/6-phosphogluconate phosphatase	fructose-1-phosphate phosphatase YqaB	GO-TERMS, REACTIONS, PRODUCT-SYNONYMS, PRODUCT, GENE-NAME
RG65_RS03370	EG10418	RG65_RS03370	gshA			GO-TERMS, REACTIONS, PRODUCT-SYNONYMS, GENE-SYNONYMS, PRODUCT, GENE-NAME
RG65_RS03375	EG12712	RG65_RS03375	luxS			GO-TERMS, REACTIONS, PRODUCT-SYNONYMS, GENE-SYNONYMS, PRODUCT, GENE-NAME
RG65_RS03380	EG11439			multidrug effux MFS transporter subunit EmrB	multidrug efflux pump membrane subunit EmrB	CPLX-RXNS, GO-TERMS, COMPLEXES, PRODUCT-SYNONYMS, PRODUCT
RG65_RS03385	EG11354	RG65_RS03385	emrA	multidrug export protein EmrA	multidrug efflux pump membrane fusion protein EmrA	GO-TERMS, PRODUCT-SYNONYMS, PRODUCT, GENE-NAME
RG65_RS03390	EG10603	RG65_RS03390	mprA	transcriptional regulator	DNA-binding transcriptional repressor MprA	GO-TERMS, PRODUCT-SYNONYMS, GENE-SYNONYMS, PRODUCT, GENE-NAME
RG65_RS03395	G7406	RG65_RS03395	ygaH	L-valine transporter subunit YgaH	L-valine exporter, YgaH component	CPLX-RXNS, GO-TERMS, COMPLEXES, REACTIONS, PRODUCT-SYNONYMS, PRODUCT, GENE-NAME
RG65_RS03400	G7405	RG65_RS03400	ygaZ	branched-chain amino acid ABC transporter permease	L-valine exporter, YgaZ component	GO-TERMS, REACTIONS, PRODUCT-SYNONYMS, PRODUCT, GENE-NAME
RG65_RS03410	EG10773	RG65_RS03410	proX	glycine/betaine ABC transporter substrate-binding protein	glycine betaine ABC transporter periplasmic binding protein ProX	CPLX-RXNS, GO-TERMS, COMPLEXES, REACTIONS, PRODUCT-SYNONYMS, GENE-SYNONYMS, PRODUCT, GENE-NAME
RG65_RS03415	EG10772	RG65_RS03415	proW	proline/glycine betaine ABC transporter permease ProW	glycine betaine ABC transporter membrane subunit ProW	GO-TERMS, COMPLEXES, PRODUCT-SYNONYMS, GENE-SYNONYMS, PRODUCT, GENE-NAME
RG65_RS03420	EG10771	RG65_RS03420	proV	proline/glycine betaine ABC transporter ATP-binding protein ProV	glycine betaine ABC transporter ATP binding subunit ProV	GO-TERMS, PRODUCT-SYNONYMS, GENE-SYNONYMS, PRODUCT, GENE-NAME
RG65_RS03425	EG12381	RG65_RS03425	nrdF			CPLX-RXNS, GO-TERMS, COMPLEXES, PRODUCT-SYNONYMS, GENE-SYNONYMS, PRODUCT, GENE-NAME
RG65_RS03430	EG20257	RG65_RS03430	nrdE	class 1b ribonucleoside-diphosphate reductase subunit alpha	ribonucleoside-diphosphate reductase 2 subunit alpha	GO-TERMS, PRODUCT-SYNONYMS, PRODUCT, GENE-NAME
RG65_RS03435	G7402			class Ib ribonucleoside-diphosphate reductase assembly flavoprotein NrdI	dimanganese-tyrosyl radical cofactor maintenance flavodoxin NrdI	GO-TERMS, PRODUCT-SYNONYMS, GENE-SYNONYMS, PRODUCT
RG65_RS03440	G7401	RG65_RS03440	nrdH	NrdH-redoxin	glutaredoxin-like protein	GO-TERMS, PRODUCT-SYNONYMS, GENE-SYNONYMS, PRODUCT, GENE-NAME
RG65_RS03455	G7399	RG65_RS03455	alaE	L-alanine exporter AlaE	L-alanine exporter	GO-TERMS, REACTIONS, PRODUCT-SYNONYMS, GENE-SYNONYMS, PRODUCT, GENE-NAME
RG65_RS03460	EG11554	RG65_RS03460	stpA	DNA-binding protein StpA	DNA-binding transcriptional repressor StpA with RNA chaperone activity	GO-TERMS, PRODUCT-SYNONYMS, GENE-SYNONYMS, PRODUCT, GENE-NAME
RG65_RS03465	G7398	RG65_RS03465	ygaP	rhodanese-like domain-containing protein YgaP	thiosulfate sulfurtransferase YgaP	GO-TERMS, REACTIONS, PRODUCT-SYNONYMS, PRODUCT, GENE-NAME
RG65_RS03470	G7397	RG65_RS03470	ygaV	transcriptional regulator	putative DNA-binding transcriptional regulator YgaV	GO-TERMS, PRODUCT-SYNONYMS, PRODUCT, GENE-NAME
RG65_RS03480	G7395	RG65_RS03480	kbp	peptidoglycan-binding protein LysM	K+ binding protein	GO-TERMS, PRODUCT-SYNONYMS, GENE-SYNONYMS, PRODUCT, GENE-NAME
RG65_RS03485	EG12386	RG65_RS03485	glaR	transcriptional regulator	DNA-binding transcriptional repressor GlaR	GO-TERMS, PRODUCT-SYNONYMS, GENE-SYNONYMS, PRODUCT, GENE-NAME
RG65_RS03490	EG11330	RG65_RS03490	gabP	GABA permease	4-aminobutanoate:H+ symporter	GO-TERMS, REACTIONS, PRODUCT-SYNONYMS, PRODUCT, GENE-NAME
RG65_RS03495	EG10361	RG65_RS03495	gabT	4-aminobutyrate--2-oxoglutarate transaminase	4-aminobutyrate aminotransferase GabT	GO-TERMS, REACTIONS, PRODUCT-SYNONYMS, PRODUCT, GENE-NAME
RG65_RS03500	EG11329	RG65_RS03500	gabD	succinate-semialdehyde dehydrogenase I	succinate-semialdehyde dehydrogenase (NADP+) GabD	GO-TERMS, REACTIONS, PRODUCT-SYNONYMS, PRODUCT, GENE-NAME
RG65_RS03505	EG12387	RG65_RS03505	lhgD	L-2-hydroxyglutarate oxidase	L-2-hydroxyglutarate dehydrogenase	GO-TERMS, REACTIONS, PRODUCT-SYNONYMS, GENE-SYNONYMS, PRODUCT, GENE-NAME
RG65_RS03510	G7394	RG65_RS03510	glaH	protein CsiD	glutarate hydroxylase GlaH	GO-TERMS, REACTIONS, PRODUCT-SYNONYMS, GENE-SYNONYMS, PRODUCT, GENE-NAME
RG65_RS03610	EG11782	RG65_RS03610	smpB			GO-TERMS, PRODUCT-SYNONYMS, GENE-SYNONYMS, GENE-NAME
RG65_RS03615	G7358	RG65_RS03615	ratA	ubiquinone-binding protein	ribosome association toxin RatA	GO-TERMS, PRODUCT-SYNONYMS, GENE-SYNONYMS, PRODUCT, GENE-NAME
RG65_RS03625	EG10952	RG65_RS03625	bamE			GO-TERMS, PRODUCT-SYNONYMS, GENE-SYNONYMS, GENE-NAME
RG65_RS03630	EG10831	RG65_RS03630	recN			GO-TERMS, PRODUCT-SYNONYMS, GENE-SYNONYMS, GENE-NAME
RG65_RS03635	EG12192	ppnK	nadK	NAD(+) kinase	NAD kinase	GO-TERMS, REACTIONS, PRODUCT-SYNONYMS, GENE-SYNONYMS, PRODUCT, GENE-NAME
RG65_RS03645	EG10416	RG65_RS03645	grpE			GO-TERMS, REACTIONS, PRODUCT-SYNONYMS, GENE-NAME
RG65_RS03675	EG11153					GO-TERMS, PRODUCT-SYNONYMS, GENE-SYNONYMS
RG65_RS03680	EG11023	RG65_RS03680	trmD	tRNA (guanosine(37)-N1)-methyltransferase TrmD	tRNA m1G37 methyltransferase	GO-TERMS, REACTIONS, PRODUCT-SYNONYMS, PRODUCT, GENE-NAME
RG65_RS03850	EG12880	RG65_RS03850	dgcN	diguanylate cyclase	diguanylate cyclase DgcN	GO-TERMS, PRODUCT-SYNONYMS, GENE-SYNONYMS, PRODUCT, GENE-NAME
RG65_RS03855	G7354	RG65_RS03855	yfiR	DUF4154 domain-containing protein	DUF4154 domain-containing protein YfiR	GO-TERMS, PRODUCT-SYNONYMS, PRODUCT, GENE-NAME
RG65_RS03865	EG10078	RG65_RS03865	aroF	phospho-2-dehydro-3-deoxyheptonate aldolase	3-deoxy-7-phosphoheptulonate synthase, Tyr-sensitive	GO-TERMS, REACTIONS, PRODUCT-SYNONYMS, PRODUCT, GENE-NAME
RG65_RS03870	EG11039			bifunctional chorismate mutase/prephenate dehydrogenase	fused chorismate mutase/prephenate dehydrogenase	GO-TERMS, REACTIONS, PRODUCT-SYNONYMS, PRODUCT
RG65_RS03875	EG10707	RG65_RS03875	pheA	P-protein	fused chorismate mutase/prephenate dehydratase	GO-TERMS, REACTIONS, PRODUCT-SYNONYMS, PRODUCT, GENE-NAME
RG65_RS03880	EG11151	RG65_RS03880	raiA			GO-TERMS, PRODUCT-SYNONYMS, GENE-SYNONYMS, GENE-NAME
RG65_RS03890	G7352	RG65_RS03890	bamD			GO-TERMS, PRODUCT-SYNONYMS, GENE-SYNONYMS, GENE-NAME
RG65_RS03895	EG12098	RG65_RS03895	rluD	ribosomal large subunit pseudouridine synthase D	23S rRNA pseudouridine1911/1915/1917 synthase	GO-TERMS, REACTIONS, PRODUCT-SYNONYMS, GENE-SYNONYMS, PRODUCT, GENE-NAME
RG65_RS03900	EG12097	RG65_RS03900	pgeF	peptidoglycan editing factor PgeF	polyphenol oxidase YfiH	GO-TERMS, REACTIONS, PRODUCT-SYNONYMS, GENE-SYNONYMS, PRODUCT, GENE-NAME
RG65_RS03940	EG10522	RG65_RS03940	kgtP	MFS transporter	alpha-ketoglutarate:H+ symporter	GO-TERMS, REACTIONS, PRODUCT-SYNONYMS, GENE-SYNONYMS, PRODUCT, GENE-NAME
RG65_RS03950	EG10781					GO-TERMS, PRODUCT-SYNONYMS, GENE-SYNONYMS
RG65_RS03955	G7350	RG65_RS03955	patZ	protein lysine acetyltransferase	peptidyl-lysine N-acetyltransferase	GO-TERMS, REACTIONS, PRODUCT-SYNONYMS, GENE-SYNONYMS, PRODUCT, GENE-NAME
RG65_RS03960	G7349	RG65_RS03960	tapT	DTW domain-containing protein	tRNA 3-amino-3-carboxypropyltransferase	GO-TERMS, REACTIONS, PRODUCT-SYNONYMS, GENE-SYNONYMS, PRODUCT, GENE-NAME
RG65_RS03965	EG11887	RG65_RS03965	trxC	thiol disulfide reductase thioredoxin	reduced thioredoxin 2	GO-TERMS, PRODUCT-SYNONYMS, GENE-SYNONYMS, PRODUCT, GENE-NAME
RG65_RS03975	EG11058	RG65_RS03975	ung			GO-TERMS, PRODUCT-SYNONYMS, GENE-NAME
RG65_RS03980	EG11784	RG65_RS03980	grcA	autonomous glycyl radical cofactor GrcA	stress-induced alternate pyruvate formate-lyase subunit	GO-TERMS, PRODUCT-SYNONYMS, GENE-SYNONYMS, PRODUCT, GENE-NAME
RG65_RS03985	EG12445	RG65_RS03985	eamB	cysteine/O-acetylserine efflux protein	cysteine/O-acetylserine exporter EamB	GO-TERMS, REACTIONS, PRODUCT-SYNONYMS, GENE-SYNONYMS, PRODUCT, GENE-NAME
RG65_RS03995	EG10975	RG65_RS03995	srmB			GO-TERMS, REACTIONS, PRODUCT-SYNONYMS, GENE-SYNONYMS, GENE-NAME
RG65_RS04000	EG11538	RG65_RS04000	yfiC	tRNA (adenosine(37)-N6)-methyltransferase TrmM	tRNA m6A37 methyltransferase	GO-TERMS, REACTIONS, PRODUCT-SYNONYMS, GENE-SYNONYMS, PRODUCT, GENE-NAME
RG65_RS04005	EG10631	RG65_RS04005	nadB			GO-TERMS, PRODUCT-SYNONYMS, GENE-SYNONYMS, GENE-NAME
RG65_RS04015	EG11897	RG65_RS04015	rpoE	ECF RNA polymerase sigma-E factor	RNA polymerase sigma E factor	GO-TERMS, COMPLEXES, PRODUCT-SYNONYMS, GENE-SYNONYMS, PRODUCT, GENE-NAME
RG65_RS04020	EG12341	RG65_RS04020	rseA			GO-TERMS, PRODUCT-SYNONYMS, GENE-SYNONYMS, GENE-NAME
RG65_RS04025	G7348	RG65_RS04025	rseB	sigma-E factor regulatory protein RseB	anti-sigma factor stabilizing protein RseB	GO-TERMS, PRODUCT-SYNONYMS, PRODUCT, GENE-NAME
RG65_RS04030	G7347	RG65_RS04030	rseC	SoxR reducing system protein RseC	protein RseC	GO-TERMS, PRODUCT-SYNONYMS, PRODUCT, GENE-NAME
RG65_RS04035	EG10529	RG65_RS04035	lepA	elongation factor 4	30S ribosomal subunit biogenesis factor LepA	GO-TERMS, REACTIONS, PRODUCT-SYNONYMS, PRODUCT, GENE-NAME
RG65_RS04040	EG10530	RG65_RS04040	lepB	S26 family signal peptidase	signal peptidase I	GO-TERMS, REACTIONS, PRODUCT-SYNONYMS, GENE-SYNONYMS, PRODUCT, GENE-NAME
RG65_RS04050	EG10857	RG65_RS04050	rnc	ribonuclease 3	RNase III	GO-TERMS, REACTIONS, PRODUCT-SYNONYMS, GENE-SYNONYMS, PRODUCT, GENE-NAME
RG65_RS04055	EG10270	RG65_RS04055	era	GTPase Era	30S ribosomal subunit maturation GTPase Era	GO-TERMS, REACTIONS, PRODUCT-SYNONYMS, GENE-SYNONYMS, PRODUCT, GENE-NAME
RG65_RS04060	EG10832	RG65_RS04060	recO			GO-TERMS, PRODUCT-SYNONYMS, GENE-NAME
RG65_RS04065	EG10693	RG65_RS04065	pdxJ			GO-TERMS, PRODUCT-SYNONYMS, GENE-NAME
RG65_RS04070	EG10247			holo-ACP synthase	holo-[acyl-carrier-protein] synthase	GO-TERMS, REACTIONS, PRODUCT-SYNONYMS, GENE-SYNONYMS, PRODUCT
RG65_RS04085	G0-10634	RG65_RS04085	shoB	small toxic protein ShoB	toxic peptide ShoB	GO-TERMS, PRODUCT-SYNONYMS, GENE-SYNONYMS, PRODUCT, GENE-NAME
RG65_RS04100	EG11371	RG65_RS04100	pgpC			GO-TERMS, REACTIONS, PRODUCT-SYNONYMS, GENE-SYNONYMS, GENE-NAME
RG65_RS04105	EG11372	RG65_RS04105	tadA	tRNA adenosine(34) deaminase TadA	tRNA adenosine34 deaminase	GO-TERMS, REACTIONS, PRODUCT-SYNONYMS, GENE-SYNONYMS, PRODUCT, GENE-NAME
RG65_RS04110	EG11373	RG65_RS04110	mltF	lytic transglycosylase F	membrane-bound lytic murein transglycosylase F	GO-TERMS, REACTIONS, PRODUCT-SYNONYMS, GENE-SYNONYMS, PRODUCT, GENE-NAME
RG65_RS04120	EG10797	RG65_RS04120	purL	phosphoribosylformylglycinamidine synthase	phosphoribosylformylglycinamide synthetase	GO-TERMS, REACTIONS, PRODUCT-SYNONYMS, GENE-SYNONYMS, PRODUCT, GENE-NAME
RG65_RS04125	G7345	RG65_RS04125	glrK	two component system sensor histidine kinase QseE/GlrK	histidine kinase GlrK	GO-TERMS, REACTIONS, PRODUCT-SYNONYMS, GENE-SYNONYMS, PRODUCT, GENE-NAME
RG65_RS04130	EG12139	RG65_RS04130	qseG	two-component system QseEF-associated lipoprotein QseG	outer membrane lipoprotein QseG	GO-TERMS, PRODUCT-SYNONYMS, GENE-SYNONYMS, PRODUCT, GENE-NAME
RG65_RS04135	EG11285	RG65_RS04135	glrR	transcriptional regulator	DNA-binding transcriptional activator GlrR	GO-TERMS, PRODUCT-SYNONYMS, GENE-SYNONYMS, PRODUCT, GENE-NAME
RG65_RS04140	EG10384	RG65_RS04140	glnB	nitrogen regulatory protein P-II 1	nitrogen regulatory protein PII-1	GO-TERMS, PRODUCT-SYNONYMS, PRODUCT, GENE-NAME
RG65_RS04145	EG10456	RG65_RS04145	hmp	NO-inducible flavohemoprotein	nitric oxide dioxygenase	GO-TERMS, REACTIONS, PRODUCT-SYNONYMS, GENE-SYNONYMS, PRODUCT, GENE-NAME
RG65_RS04155	EG10408	RG65_RS04155	glyA			GO-TERMS, REACTIONS, PRODUCT-SYNONYMS, GENE-NAME
RG65_RS04200	G7336	RG65_RS04200	hcaD	3-phenylpropionate/cinnamic acid dioxygenase ferredoxin--NAD+ reductase component	putative 3-phenylpropionate/cinnamate dioxygenase ferredoxin reductase subunit	CPLX-RXNS, GO-TERMS, COMPLEXES, PRODUCT-SYNONYMS, GENE-SYNONYMS, PRODUCT, GENE-NAME
RG65_RS04205	G7335	RG65_RS04205	hcaB	3-phenylpropionate-dihydrodiol/cinnamic acid-dihydrodiol dehydrogenase	2,3-dihydroxy-2,3-dihydrophenylpropionate dehydrogenase	GO-TERMS, REACTIONS, PRODUCT-SYNONYMS, GENE-SYNONYMS, PRODUCT, GENE-NAME
RG65_RS04210	G7334	RG65_RS04210	hcaC	3-phenylpropionate/cinnamic acid dioxygenase ferredoxin subunit	putative 3-phenylpropionate/cinnamate dioxygenase ferredoxin subunit	GO-TERMS, PRODUCT-SYNONYMS, GENE-SYNONYMS, PRODUCT, GENE-NAME
RG65_RS04215	M015	RG65_RS04215	hcaF	3-phenylpropionate/cinnamic acid dioxygenase subunit beta	putative 3-phenylpropionate/cinnamate dioxygenase subunit beta	GO-TERMS, COMPLEXES, PRODUCT-SYNONYMS, GENE-SYNONYMS, PRODUCT, GENE-NAME
RG65_RS04220	M009	RG65_RS04220	hcaE	3-phenylpropionate/cinnamic acid dioxygenase subunit alpha	putative 3-phenylpropionate/cinnamate dioxygenase subunit alpha	GO-TERMS, PRODUCT-SYNONYMS, GENE-SYNONYMS, PRODUCT, GENE-NAME
RG65_RS04225	G7331	RG65_RS04225	hcaR	LysR family transcriptional regulator	DNA-binding transcriptional dual regulator HcaR	GO-TERMS, PRODUCT-SYNONYMS, GENE-SYNONYMS, PRODUCT, GENE-NAME
RG65_RS04245	EG10983	RG65_RS04245	suhB	inositol monophosphatase	inositol-phosphate phosphatase	GO-TERMS, REACTIONS, PRODUCT-SYNONYMS, GENE-SYNONYMS, PRODUCT, GENE-NAME
RG65_RS04250	G7327	RG65_RS04250	trmJ	tRNA (cytosine(32)/uridine(32)-2'-O)-methyltransferase TrmJ	tRNA Cm32/Um32 methyltransferase	GO-TERMS, REACTIONS, PRODUCT-SYNONYMS, GENE-SYNONYMS, PRODUCT, GENE-NAME
RG65_RS04255	G7326	RG65_RS04255	iscR	Fe-S cluster assembly transcriptional regulator IscR	DNA-binding transcriptional dual regulator IscR	GO-TERMS, PRODUCT-SYNONYMS, GENE-SYNONYMS, PRODUCT, GENE-NAME
RG65_RS04260	G7325	RG65_RS04260	iscS	IscS subfamily cysteine desulfurase	cysteine desulfurase	GO-TERMS, REACTIONS, PRODUCT-SYNONYMS, GENE-SYNONYMS, PRODUCT, GENE-NAME
RG65_RS04265	G7324	RG65_RS04265	iscU	iron-sulfur cluster scaffold-like protein	scaffold protein for iron-sulfur cluster assembly	GO-TERMS, PRODUCT-SYNONYMS, GENE-SYNONYMS, PRODUCT, GENE-NAME
RG65_RS04270	EG12132	RG65_RS04270	iscA	iron-sulfur cluster assembly accessory protein	iron-sulfur cluster insertion protein IscA	GO-TERMS, PRODUCT-SYNONYMS, GENE-SYNONYMS, PRODUCT, GENE-NAME
RG65_RS04275	EG12131			co-chaperone protein HscB	[Fe-S] cluster biosynthesis co-chaperone HscB	GO-TERMS, PRODUCT-SYNONYMS, GENE-SYNONYMS, PRODUCT
RG65_RS04280	EG12130	RG65_RS04280	hscA	molecular chaperone HscA	iron-sulfur cluster biosynthesis chaperone HscA	GO-TERMS, REACTIONS, PRODUCT-SYNONYMS, GENE-SYNONYMS, PRODUCT, GENE-NAME
RG65_RS04285	EG11328	RG65_RS04285	fdx	(2Fe-2S) ferredoxin	reduced ferredoxin	GO-TERMS, PRODUCT-SYNONYMS, PRODUCT, GENE-NAME
RG65_RS04290	EG12311	RG65_RS04290	iscX	Fe-S assembly protein IscX	accessory iron-sulfur cluster assembly protein IscX	GO-TERMS, PRODUCT-SYNONYMS, GENE-SYNONYMS, PRODUCT, GENE-NAME
RG65_RS04295	EG12310	RG65_RS04295	pepB	peptidase B	aminopeptidase B	GO-TERMS, REACTIONS, PRODUCT-SYNONYMS, GENE-SYNONYMS, PRODUCT, GENE-NAME
RG65_RS04300	EG11601	RG65_RS04300	sseB	enhanced serine sensitivity protein SseB	protein SseB	PRODUCT-SYNONYMS, PRODUCT, GENE-NAME
RG65_RS04305	EG11600	RG65_RS04305	sseA	sulfurtransferase	3-mercaptopyruvate sulfurtransferase	GO-TERMS, REACTIONS, PRODUCT-SYNONYMS, GENE-SYNONYMS, PRODUCT, GENE-NAME
RG65_RS04310	G7323	RG65_RS04310	yfhM	alpha-2-macroglobulin family protein	alpha2-macroglobulin	GO-TERMS, PRODUCT-SYNONYMS, PRODUCT, GENE-NAME
RG65_RS04315	G7322	RG65_RS04315	pbpC	penicillin-binding protein 1C	peptidoglycan glycosyltransferase PbpC	GO-TERMS, REACTIONS, PRODUCT-SYNONYMS, GENE-SYNONYMS, PRODUCT, GENE-NAME
RG65_RS04320	EG10650	RG65_RS04320	ndk	nucleoside-diphosphate kinase	nucleoside diphosphate kinase	GO-TERMS, REACTIONS, PRODUCT-SYNONYMS, PRODUCT, GENE-NAME
RG65_RS04325	EG12401	RG65_RS04325	rlmN	bifunctional tRNA (adenosine(37)-C2)-methyltransferase TrmG/ribosomal RNA large subunit methyltransferase RlmN	23S rRNA m2A2503 methyltransferase/tRNA m2A37 methyltransferase	GO-TERMS, REACTIONS, PRODUCT-SYNONYMS, GENE-SYNONYMS, PRODUCT, GENE-NAME
RG65_RS04330	EG10015	RG65_RS04330	rodZ			GO-TERMS, PRODUCT-SYNONYMS, GENE-SYNONYMS, GENE-NAME
RG65_RS04335	EG10370	RG65_RS04335	ispG	4-hydroxy-3-methylbut-2-en-1-yl diphosphate synthase (flavodoxin)	(E)-4-hydroxy-3-methylbut-2-enyl-diphosphate synthase (flavodoxin)	GO-TERMS, REACTIONS, PRODUCT-SYNONYMS, GENE-SYNONYMS, PRODUCT, GENE-NAME
RG65_RS04340	EG10453	RG65_RS04340	hisS			GO-TERMS, REACTIONS, PRODUCT-SYNONYMS, PRODUCT, GENE-NAME
RG65_RS04345	G7321	RG65_RS04345	yfgM			GO-TERMS, PRODUCT-SYNONYMS, GENE-NAME
RG65_RS04350	G7320	RG65_RS04350	bamB			GO-TERMS, PRODUCT-SYNONYMS, GENE-SYNONYMS, GENE-NAME
RG65_RS04355	G7319	RG65_RS04355	der	ribosome biogenesis GTPase Der	50S ribosomal subunit stability factor	GO-TERMS, REACTIONS, PRODUCT-SYNONYMS, GENE-SYNONYMS, PRODUCT, GENE-NAME
RG65_RS04365	EG11072	RG65_RS04365	xseA	exodeoxyribonuclease VII large subunit	exodeoxyribonuclease VII subunit XseA	CPLX-RXNS, GO-TERMS, COMPLEXES, REACTIONS, PRODUCT-SYNONYMS, GENE-SYNONYMS, PRODUCT, GENE-NAME
RG65_RS04370	EG10421	RG65_RS04370	guaB	IMP dehydrogenase	inosine 5'-monophosphate dehydrogenase	GO-TERMS, REACTIONS, PRODUCT-SYNONYMS, GENE-SYNONYMS, PRODUCT, GENE-NAME
RG65_RS04375	EG10420	RG65_RS04375	guaA	GMP synthase (glutamine-hydrolyzing)	GMP synthetase	GO-TERMS, REACTIONS, PRODUCT-SYNONYMS, PRODUCT, GENE-NAME
RG65_RS04380	G7317	RG65_RS04380	yfgI	hypothetical protein	nalidixic acid resistance protein YfgI	GO-TERMS, PRODUCT-SYNONYMS, PRODUCT, GENE-NAME
RG65_RS04405	G7314	RG65_RS04405	pdeF	sensor domain-containing phosphodiesterase	cyclic di-GMP phosphodiesterase PdeF	GO-TERMS, REACTIONS, PRODUCT-SYNONYMS, GENE-SYNONYMS, PRODUCT, GENE-NAME
RG65_RS04410	EG11403	RG65_RS04410	ppx			GO-TERMS, PRODUCT-SYNONYMS, GENE-NAME
RG65_RS04415	EG11510	RG65_RS04415	ppk			GO-TERMS, PRODUCT-SYNONYMS, GENE-NAME
RG65_RS04420	EG10799	RG65_RS04420	purN	phosphoribosylglycinamide formyltransferase	phosphoribosylglycinamide formyltransferase 1	GO-TERMS, PRODUCT-SYNONYMS, GENE-SYNONYMS, PRODUCT, GENE-NAME
RG65_RS04425	EG10798	RG65_RS04425	purM	phosphoribosylformylglycinamidine cyclo-ligase	phosphoribosylformylglycinamide cyclo-ligase	GO-TERMS, REACTIONS, PRODUCT-SYNONYMS, GENE-SYNONYMS, PRODUCT, GENE-NAME
RG65_RS04435	EG11332	RG65_RS04435	upp			GO-TERMS, PRODUCT-SYNONYMS, GENE-SYNONYMS, GENE-NAME
RG65_RS04440	EG12129	RG65_RS04440	uraA	uracil/xanthine transporter	uracil:H+ symporter UraA	GO-TERMS, REACTIONS, PRODUCT-SYNONYMS, PRODUCT, GENE-NAME
RG65_RS04445	G7313	RG65_RS04445	hda	DnaA inactivator Hda	inibitor of reinitiation of DNA replication	GO-TERMS, PRODUCT-SYNONYMS, GENE-SYNONYMS, PRODUCT, GENE-NAME
RG65_RS04455	G7311	RG65_RS04455	bepA			GO-TERMS, REACTIONS, PRODUCT-SYNONYMS, GENE-SYNONYMS, PRODUCT, GENE-NAME
RG65_RS04465	G7309	RG65_RS04465	focB	formate transporter	formate channel FocB	GO-TERMS, PRODUCT-SYNONYMS, PRODUCT, GENE-NAME
RG65_RS04490	EG10108	RG65_RS04490	bcp	peroxiredoxin	thiol peroxidase	GO-TERMS, REACTIONS, PRODUCT-SYNONYMS, PRODUCT, GENE-NAME
RG65_RS04495	EG11149	RG65_RS04495	gcvR	glycine cleavage system transcriptional repressor	putative transcriptional regulator GcvR	GO-TERMS, PRODUCT-SYNONYMS, GENE-SYNONYMS, PRODUCT, GENE-NAME
RG65_RS04500	EG10205	RG65_RS04500	dapA			GO-TERMS, PRODUCT-SYNONYMS, GENE-NAME
RG65_RS04505	EG10658	RG65_RS04505	bamC			GO-TERMS, PRODUCT-SYNONYMS, GENE-SYNONYMS, GENE-NAME
RG65_RS04515	EG10791	RG65_RS04515	purC	phosphoribosylaminoimidazolesuccinocarboxamide synthase	phosphoribosylaminoimidazole-succinocarboxamide synthase	GO-TERMS, REACTIONS, PRODUCT-SYNONYMS, GENE-SYNONYMS, PRODUCT, GENE-NAME
RG65_RS04535	G7297	RG65_RS04535	tmcA	tRNA(Met) cytidine acetyltransferase	tRNAMet cytidine acetyltransferase	GO-TERMS, REACTIONS, PRODUCT-SYNONYMS, GENE-SYNONYMS, PRODUCT, GENE-NAME
RG65_RS04540	G7296	RG65_RS04540	ypfH	esterase	esterase YpfH	GO-TERMS, PRODUCT-SYNONYMS, PRODUCT, GENE-NAME
RG65_RS04550	EG10208	RG65_RS04550	dapE			GO-TERMS, PRODUCT-SYNONYMS, GENE-SYNONYMS, GENE-NAME
RG65_RS04570	EG10014	RG65_RS04570	acrD	hydrophobe/amphiphile efflux-1 family RND transporter	multidrug efflux pump RND permease AcrD	GO-TERMS, PRODUCT-SYNONYMS, GENE-SYNONYMS, PRODUCT, GENE-NAME
RG65_RS04575	EG11460	RG65_RS04575	narQ	nitrate/nitrite two-component system sensor histidine kinase NarQ	sensory histidine kinase NarQ	GO-TERMS, PRODUCT-SYNONYMS, PRODUCT, GENE-NAME
RG65_RS04580	EG12409	RG65_RS04580	aegA	oxidoreductase FeS-binding subunit	putative oxidoreductase AegA	GO-TERMS, PRODUCT-SYNONYMS, GENE-SYNONYMS, PRODUCT, GENE-NAME
RG65_RS04585	EG12410	RG65_RS04585	nudK	GDP-mannose pyrophosphatase NudK	GDP-mannose hydrolase	GO-TERMS, REACTIONS, PRODUCT-SYNONYMS, GENE-SYNONYMS, PRODUCT, GENE-NAME
RG65_RS04595	EG12100	RG65_RS04595	tktB	transketolase	transketolase 2	GO-TERMS, PRODUCT-SYNONYMS, PRODUCT, GENE-NAME
RG65_RS04605	G7293	RG65_RS04605	maeB	NADP-dependent oxaloacetate-decarboxylating malate dehydrogenase	NADP+-dependent malate dehydrogenase	GO-TERMS, REACTIONS, PRODUCT-SYNONYMS, GENE-SYNONYMS, PRODUCT, GENE-NAME
RG65_RS04630	G7288	RG65_RS04630	eutD	ethanolamine utilization protein EutD	phosphate acetyltransferase EutD	GO-TERMS, REACTIONS, PRODUCT-SYNONYMS, GENE-SYNONYMS, PRODUCT, GENE-NAME
RG65_RS04645	G7285	RG65_RS04645	eutE	aldehyde dehydrogenase EutE	acetaldehyde dehydrogenase (acetylating) EutE	GO-TERMS, REACTIONS, PRODUCT-SYNONYMS, GENE-SYNONYMS, PRODUCT, GENE-NAME
RG65_RS04665	G7281			ethanolamine ammonia-lyase reactivating factor EutA	ethanolamine ammonia-lyase reactivase EutA	GO-TERMS, PRODUCT-SYNONYMS, GENE-SYNONYMS, PRODUCT
RG65_RS04670	EG50006	RG65_RS04670	eutB	ethanolamine ammonia-lyase heavy chain	ethanolamine ammonia-lyase subunit alpha	GO-TERMS, COMPLEXES, PRODUCT-SYNONYMS, PRODUCT, GENE-NAME
RG65_RS04675	EG50007	RG65_RS04675	eutC	ethanolamine ammonia-lyase light chain	ethanolamine ammonia-lyase subunit beta	GO-TERMS, PRODUCT-SYNONYMS, PRODUCT, GENE-NAME
RG65_RS04695	EG12189	RG65_RS04695	hemF			GO-TERMS, PRODUCT-SYNONYMS, GENE-SYNONYMS, GENE-NAME
RG65_RS04700	EG11823	RG65_RS04700	amiA	N-acetylmuramoyl-L-alanine amidase AmiA	N-acetylmuramoyl-L-alanine amidase A	GO-TERMS, REACTIONS, PRODUCT-SYNONYMS, GENE-SYNONYMS, PRODUCT, GENE-NAME
RG65_RS04720	G7266	RG65_RS04720	yfeX	deferrochelatase/peroxidase	porphyrinogen peroxidase	GO-TERMS, REACTIONS, PRODUCT-SYNONYMS, PRODUCT, GENE-NAME
RG65_RS04725	G7265	RG65_RS04725	yfeW	penicillin binding protein PBP4B	penicillin binding protein 4B	GO-TERMS, REACTIONS, PRODUCT-SYNONYMS, PRODUCT, GENE-NAME
RG65_RS04730	G7264	RG65_RS04730	murP	PTS N-acetylmuramic acid EIIBC component	N-acetylmuramic acid-specific PTS enzyme IICB component / anhydro-N-acetylmuramic acid transporter	CPLX-RXNS, GO-TERMS, COMPLEXES, REACTIONS, PRODUCT-SYNONYMS, GENE-SYNONYMS, PRODUCT, GENE-NAME
RG65_RS04735	G7263	RG65_RS04735	murQ			GO-TERMS, REACTIONS, PRODUCT-SYNONYMS, GENE-SYNONYMS, PRODUCT, GENE-NAME
RG65_RS04740	G7262	RG65_RS04740	murR	MurR/RpiR family transcriptional regulator	DNA-binding transcriptional dual regulator MurR	GO-TERMS, PRODUCT-SYNONYMS, GENE-SYNONYMS, PRODUCT, GENE-NAME
RG65_RS04745	EG12133	RG65_RS04745	ucpA	NAD(P)-dependent oxidoreductase	oxidoreductase UcpA	GO-TERMS, REACTIONS, PRODUCT-SYNONYMS, GENE-SYNONYMS, PRODUCT, GENE-NAME
RG65_RS04750	EG10195	RG65_RS04750	cysP	sulfate ABC transporter substrate-binding protein	thiosulfate/sulfate ABC transporter periplasmic binding protein CysP	CPLX-RXNS, GO-TERMS, COMPLEXES, PRODUCT-SYNONYMS, PRODUCT, GENE-NAME
RG65_RS04755	EG10197	RG65_RS04755	cysU	sulfate ABC transporter permease	sulfate/thiosulfate ABC transporter inner membrane subunit CysU	GO-TERMS, PRODUCT-SYNONYMS, GENE-SYNONYMS, PRODUCT, GENE-NAME
RG65_RS04760	EG10198	RG65_RS04760	cysW	sulfate ABC transporter permease	sulfate/thiosulfate ABC transporter inner membrane subunit CysW	GO-TERMS, PRODUCT, GENE-NAME
RG65_RS04765	EG10183	RG65_RS04765	cysA	sulfate/thiosulfate ABC transporter ATP-binding protein CysA	sulfate/thiosulfate ABC transporter ATP binding subunit	GO-TERMS, REACTIONS, PRODUCT, GENE-NAME
RG65_RS04770	EG10193	RG65_RS04770	cysM			GO-TERMS, REACTIONS, PRODUCT-SYNONYMS, GENE-NAME
RG65_RS04780	G7259			pyridoxine kinase	pyridoxal kinase I	GO-TERMS, REACTIONS, PRODUCT-SYNONYMS, GENE-SYNONYMS, PRODUCT
RG65_RS04785	EG10165	RG65_RS04785	crr	glucose-specific phosphotransferase enzyme IIA component	Enzyme IIAGlc	GO-TERMS, PRODUCT-SYNONYMS, GENE-SYNONYMS, PRODUCT, GENE-NAME
RG65_RS04790	EG10789	RG65_RS04790	ptsI	phosphoenolpyruvate--protein phosphotransferase	PTS enzyme I	GO-TERMS, REACTIONS, PRODUCT-SYNONYMS, GENE-SYNONYMS, PRODUCT, GENE-NAME
RG65_RS04795	EG10788	RG65_RS04795	ptsH			GO-TERMS, PRODUCT-SYNONYMS, GENE-SYNONYMS, GENE-NAME
RG65_RS04800	EG10192	RG65_RS04800	cysK			GO-TERMS, REACTIONS, PRODUCT-SYNONYMS, GENE-SYNONYMS, GENE-NAME
RG65_RS04810	EG10003	RG65_RS04810	cysZ	sulfate transporter CysZ	sulfate:H+ symporter	GO-TERMS, REACTIONS, PRODUCT-SYNONYMS, PRODUCT, GENE-NAME
RG65_RS04815	G7258	RG65_RS04815	zipA			GO-TERMS, PRODUCT-SYNONYMS, GENE-NAME
RG65_RS04820	EG10534			DNA ligase (NAD(+)) LigA	DNA ligase	GO-TERMS, REACTIONS, PRODUCT-SYNONYMS, GENE-SYNONYMS, PRODUCT
RG65_RS04845	G85	RG65_RS04845	xapA	purine-nucleoside phosphorylase	xanthosine phosphorylase	GO-TERMS, REACTIONS, PRODUCT-SYNONYMS, GENE-SYNONYMS, PRODUCT, GENE-NAME
RG65_RS04850	EG13159	RG65_RS04850	xapB	xanthosine permease	xanthosine:H+ symporter XapB	GO-TERMS, REACTIONS, PRODUCT-SYNONYMS, PRODUCT, GENE-NAME
RG65_RS04860	EG11146	RG65_RS04860	xapR	LysR family transcriptional regulator	DNA-binding transcriptional activator XapR	GO-TERMS, PRODUCT-SYNONYMS, GENE-SYNONYMS, PRODUCT, GENE-NAME
RG65_RS04885	EG10407	RG65_RS04885	gltX			GO-TERMS, REACTIONS, PRODUCT-SYNONYMS, GENE-SYNONYMS, PRODUCT, GENE-NAME
RG65_RS04915	EG11971	RG65_RS04915	nupC	nucleoside permease NupC	nucleoside:H+ symporter NupC	GO-TERMS, REACTIONS, PRODUCT-SYNONYMS, GENE-SYNONYMS, PRODUCT, GENE-NAME
RG65_RS04920	G7254	RG65_RS04920	mntH	divalent metal cation transporter	Mn2+/Fe2+: H+ symporter MntH	GO-TERMS, REACTIONS, PRODUCT-SYNONYMS, GENE-SYNONYMS, PRODUCT, GENE-NAME
RG65_RS04940	EG12957	RG65_RS04940	glk			GO-TERMS, REACTIONS, PRODUCT-SYNONYMS, GENE-NAME
RG65_RS04955	G7248	RG65_RS04955	ypdF	aminopeptidase P family protein	aminopeptidase YpdF	GO-TERMS, REACTIONS, PRODUCT-SYNONYMS, PRODUCT, GENE-NAME
RG65_RS04960	G7247	RG65_RS04960	ypdE	exoaminopeptidase	aminopeptidase YpdE	GO-TERMS, REACTIONS, PRODUCT-SYNONYMS, PRODUCT, GENE-NAME
RG65_RS04975	G7244	RG65_RS04975	pyrR	DNA-binding response regulator	DNA-binding transcriptional activator PyrR	GO-TERMS, PRODUCT-SYNONYMS, GENE-SYNONYMS, PRODUCT, GENE-NAME
RG65_RS04980	G7243	RG65_RS04980	pyrS	sensor histidine kinase	sensor histidine kinase PyrS	GO-TERMS, REACTIONS, PRODUCT-SYNONYMS, GENE-SYNONYMS, PRODUCT, GENE-NAME
RG65_RS04985	G7242	RG65_RS04985	alaC			GO-TERMS, REACTIONS, PRODUCT-SYNONYMS, GENE-SYNONYMS, PRODUCT, GENE-NAME
RG65_RS04995	G7241	RG65_RS04995	lpxP	lipid A biosynthesis palmitoleoyltransferase	palmitoleoyl acyltransferase	GO-TERMS, REACTIONS, PRODUCT-SYNONYMS, GENE-SYNONYMS, PRODUCT, GENE-NAME
RG65_RS05010	G7239	RG65_RS05010	ypdI	lipoprotein	colanic acid synthesis putative lipoprotein YpdI	GO-TERMS, PRODUCT-SYNONYMS, PRODUCT, GENE-NAME
RG65_RS05025	G7237	RG65_RS05025	frc	formyl-CoA--oxalate CoA-transferase	formyl-CoA transferase	GO-TERMS, REACTIONS, PRODUCT-SYNONYMS, GENE-SYNONYMS, PRODUCT, GENE-NAME
RG65_RS05030	G7236	RG65_RS05030	oxc			GO-TERMS, PRODUCT-SYNONYMS, GENE-SYNONYMS, GENE-NAME
RG65_RS05040	G7234	RG65_RS05040	yfdE	acetyl-CoA--oxalate CoA-transferase	acetyl-CoA:oxalate CoA-transferase	GO-TERMS, REACTIONS, PRODUCT-SYNONYMS, PRODUCT, GENE-NAME
RG65_RS05045	EG11610	RG65_RS05045	evgS	two-component system sensor histidine kinase EvgS	sensor histidine kinase EvgS	GO-TERMS, REACTIONS, PRODUCT, GENE-NAME
RG65_RS05050	EG11609	RG65_RS05050	evgA	DNA-binding response regulator	DNA-binding transcriptional activator EvgA	GO-TERMS, PRODUCT-SYNONYMS, PRODUCT, GENE-NAME
RG65_RS05055	G7233	RG65_RS05055	emrK	multidrug resistance protein EmrK	tripartite efflux pump membrane fusion protein EmrK	CPLX-RXNS, GO-TERMS, COMPLEXES, PRODUCT-SYNONYMS, PRODUCT, GENE-NAME
RG65_RS05060	EG13283	emrB	emrY	multidrug resistance protein EmrY	tripartite efflux pump membrane subunit EmrY	GO-TERMS, PRODUCT-SYNONYMS, PRODUCT, GENE-NAME
RG65_RS05065	EG10249	RG65_RS05065	dsdA	D-serine dehydratase	D-serine ammonia-lyase	GO-TERMS, REACTIONS, PRODUCT-SYNONYMS, PRODUCT, GENE-NAME
RG65_RS05075	EG13161	RG65_RS05075	dsdC	DNA-binding transcriptional regulator DsdC	DNA-binding transcriptional dual regulator DsdC	PRODUCT-SYNONYMS, PRODUCT, GENE-NAME
RG65_RS05105	EG10280	RG65_RS05105	fadL	long-chain fatty acid transporter	long-chain fatty acid outer membrane channel / bacteriophage T2 receptor	GO-TERMS, REACTIONS, PRODUCT-SYNONYMS, GENE-SYNONYMS, PRODUCT, GENE-NAME
RG65_RS05120	G7213	RG65_RS05120	fadI	acetyl-CoA C-acyltransferase FadI	3-ketoacyl-CoA thiolase FadI	GO-TERMS, COMPLEXES, REACTIONS, PRODUCT-SYNONYMS, GENE-SYNONYMS, PRODUCT, GENE-NAME
RG65_RS05125	G7212	RG65_RS05125	fadJ	fatty acid oxidation complex subunit alpha FadJ	3-hydroxyacyl-CoA dehydrogenase FadJ	GO-TERMS, REACTIONS, PRODUCT-SYNONYMS, GENE-SYNONYMS, PRODUCT, GENE-NAME
RG65_RS05130	G7211	RG65_RS05130	sixA	phosphohistidine phosphatase	phosphohistidine phosphatase SixA	GO-TERMS, REACTIONS, PRODUCT-SYNONYMS, GENE-SYNONYMS, PRODUCT, GENE-NAME
RG65_RS05135	G7210	RG65_RS05135	yfcV	type 1 fimbrial protein	putative fimbrial protein YfcV	GO-TERMS, PRODUCT-SYNONYMS, PRODUCT, GENE-NAME
RG65_RS05145	G7207	RG65_RS05145	yfcS	fimbrial protein StfD	putative fimbrial chaperone YfcS	PRODUCT-SYNONYMS, PRODUCT, GENE-NAME
RG65_RS05155	G7205	RG65_RS05155	yfcQ	fimbrial protein SteE	putative fimbrial protein YfcQ	GO-TERMS, PRODUCT-SYNONYMS, PRODUCT, GENE-NAME
RG65_RS05160	G7204	RG65_RS05160	yfcP	fimbrial protein	putative fimbrial protein YfcP	GO-TERMS, PRODUCT-SYNONYMS, PRODUCT, GENE-NAME
RG65_RS05175	EG12449	RG65_RS05175	prmB	50S ribosomal protein L3 N(5)-glutamine methyltransferase	50S ribosomal subunit protein L3 N5-glutamine methyltransferase	GO-TERMS, REACTIONS, PRODUCT-SYNONYMS, GENE-SYNONYMS, PRODUCT, GENE-NAME
RG65_RS05180	EG10075	RG65_RS05180	aroC			GO-TERMS, PRODUCT-SYNONYMS, GENE-NAME
RG65_RS05185	EG10580	RG65_RS05185	mepA	penicillin-insensitive murein endopeptidase	peptidoglycan DD-endopeptidase/peptidoglycan LD-endopeptidase	GO-TERMS, REACTIONS, PRODUCT-SYNONYMS, PRODUCT, GENE-NAME
RG65_RS05195	G7201	RG65_RS05195	epmC	elongation factor P hydroxylase	EF-P-Lys34 hydroxylase	GO-TERMS, REACTIONS, PRODUCT-SYNONYMS, GENE-SYNONYMS, PRODUCT, GENE-NAME
RG65_RS05205	G7199	RG65_RS05205	mnmC	bifunctional tRNA (5-methylaminomethyl-2-thiouridine)(34)-methyltransferase MnmD/FAD-dependent 5-carboxymethylaminomethyl-2-thiouridine(34) oxidoreductase MnmC	fused 5-methylaminomethyl-2-thiouridine-forming methyltransferase and FAD-dependent demodification enzyme	GO-TERMS, REACTIONS, PRODUCT-SYNONYMS, GENE-SYNONYMS, PRODUCT, GENE-NAME
RG65_RS05210	EG10274	RG65_RS05210	fabB	3-oxoacyl-ACP synthase I	3-oxoacyl-[acyl carrier protein] synthase 1	GO-TERMS, REACTIONS, PRODUCT-SYNONYMS, GENE-SYNONYMS, PRODUCT, GENE-NAME
RG65_RS05235	G0-9461	RG65_RS05235	pdxB			GO-TERMS, PRODUCT-SYNONYMS, GENE-SYNONYMS, GENE-NAME
RG65_RS05245	EG10454	RG65_RS05245	truA	tRNA pseudouridine(38-40) synthase TruA	tRNA pseudouridine38-40 synthase	GO-TERMS, REACTIONS, PRODUCT-SYNONYMS, GENE-SYNONYMS, PRODUCT, GENE-NAME
RG65_RS05255	EG10217	RG65_RS05255	accD	acetyl-CoA carboxylase carboxyl transferase subunit beta	acetyl-CoA carboxyltransferase subunit beta	CPLX-RXNS, GO-TERMS, COMPLEXES, REACTIONS, PRODUCT-SYNONYMS, GENE-SYNONYMS, PRODUCT, GENE-NAME
RG65_RS05260	EG10327	RG65_RS05260	folC	bifunctional tetrahydrofolate synthase/dihydrofolate synthase	bifunctional folylpolyglutamate synthetase / dihydrofolate synthetase	GO-TERMS, REACTIONS, PRODUCT-SYNONYMS, GENE-SYNONYMS, PRODUCT, GENE-NAME
RG65_RS05265	EG10218	RG65_RS05265	dedD			GO-TERMS, PRODUCT-SYNONYMS, GENE-NAME
RG65_RS05275	EG10169	RG65_RS05275	cvpA			GO-TERMS, PRODUCT-SYNONYMS, GENE-SYNONYMS, GENE-NAME
RG65_RS05280	EG10794	RG65_RS05280	purF			GO-TERMS, PRODUCT-SYNONYMS, GENE-SYNONYMS, GENE-NAME
RG65_RS05285	EG11044	RG65_RS05285	ubiX	3-octaprenyl-4-hydroxybenzoate carboxy-lyase partner protein	flavin prenyltransferase	GO-TERMS, REACTIONS, PRODUCT-SYNONYMS, GENE-SYNONYMS, PRODUCT, GENE-NAME
RG65_RS05290	EG10072	RG65_RS05290	argT	lysine/arginine/ornithine ABC transporter substrate-binding protein	lysine/arginine/ornithine ABC transporter periplasmic binding protein	CPLX-RXNS, GO-TERMS, COMPLEXES, REACTIONS, PRODUCT, GENE-NAME
RG65_RS05295	EG12124	RG65_RS05295	hisJ	histidine ABC transporter substrate-binding protein HisJ	histidine ABC transporter periplasmic binding protein	CPLX-RXNS, GO-TERMS, COMPLEXES, PRODUCT, GENE-NAME
RG65_RS05300	EG12125	RG65_RS05300	hisQ	histidine ABC transporter permease	lysine/arginine/ornithine ABC transporter / histidine ABC transporter, membrane subunit HisQ	GO-TERMS, PRODUCT-SYNONYMS, PRODUCT, GENE-NAME
RG65_RS05305	EG10007	RG65_RS05305	hisM	histidine ABC transporter permease	lysine/arginine/ornithine ABC transporter / histidine ABC transporter, membrane subunit HisM	GO-TERMS, PRODUCT, GENE-NAME
RG65_RS05310	EG10452	RG65_RS05310	hisP	histidine transport ATP-binding protein HisP	lysine/arginine/ornithine ABC transporter / histidine ABC transporter, ATP binding subunit	PRODUCT, GENE-NAME
RG65_RS05315	G7197	RG65_RS05315	rpnB	ISNCY family transposase	recombination-promoting nuclease RpnB	GO-TERMS, PRODUCT-SYNONYMS, GENE-SYNONYMS, PRODUCT, GENE-NAME
RG65_RS05325	G7195	RG65_RS05325	folX			GO-TERMS, PRODUCT-SYNONYMS, GENE-NAME
RG65_RS05330	G7194	RG65_RS05330	yfcG	thiol:disulfide oxidoreductase	disulfide reductase	GO-TERMS, REACTIONS, PRODUCT-SYNONYMS, PRODUCT, GENE-NAME
RG65_RS05335	G7193	RG65_RS05335	yfcF	glutathione S-transferase	glutathione S-transferase YfcF	GO-TERMS, REACTIONS, PRODUCT-SYNONYMS, PRODUCT, GENE-NAME
RG65_RS05340	G7192	RG65_RS05340	yfcE			GO-TERMS, PRODUCT-SYNONYMS, GENE-NAME
RG65_RS05355	EG20173	RG65_RS05355	pta			GO-TERMS, REACTIONS, PRODUCT-SYNONYMS, GENE-NAME
RG65_RS05360	EG10027	RG65_RS05360	ackA			GO-TERMS, REACTIONS, PRODUCT-SYNONYMS, GENE-NAME
RG65_RS05380	G7187	RG65_RS05380	hxpA	sugar phosphatase	hexitol phosphatase A	GO-TERMS, REACTIONS, PRODUCT-SYNONYMS, GENE-SYNONYMS, PRODUCT, GENE-NAME
RG65_RS05390	G7185	RG65_RS05390	yfbR	5'-deoxynucleotidase	dCMP phosphohydrolase	GO-TERMS, REACTIONS, PRODUCT-SYNONYMS, PRODUCT, GENE-NAME
RG65_RS05395	G7184	RG65_RS05395	alaA			GO-TERMS, REACTIONS, PRODUCT-SYNONYMS, GENE-SYNONYMS, PRODUCT, GENE-NAME
RG65_RS05405	EG12123	RG65_RS05405	lrhA	LysR family transcriptional regulator	DNA-binding transcriptional dual regulator LrhA	GO-TERMS, PRODUCT-SYNONYMS, GENE-SYNONYMS, PRODUCT, GENE-NAME
RG65_RS05410	EG12082	RG65_RS05410	nuoA	NADH-quinone oxidoreductase subunit A	NADH:quinone oxidoreductase subunit A	CPLX-RXNS, GO-TERMS, COMPLEXES, PRODUCT-SYNONYMS, PRODUCT, GENE-NAME
RG65_RS05415	EG12083	RG65_RS05415	nuoB	NADH-quinone oxidoreductase subunit B	NADH:quinone oxidoreductase subunit B	GO-TERMS, COMPLEXES, PRODUCT-SYNONYMS, PRODUCT, GENE-NAME
RG65_RS05420	EG12084	RG65_RS05420	nuoC	NADH-quinone oxidoreductase subunit C/D	NADH:quinone oxidoreductase subunit CD	GO-TERMS, PRODUCT-SYNONYMS, GENE-SYNONYMS, PRODUCT, GENE-NAME
RG65_RS05425	EG12086	RG65_RS05425	nuoE	NADH-quinone oxidoreductase subunit E	NADH:quinone oxidoreductase subunit E	GO-TERMS, PRODUCT-SYNONYMS, PRODUCT, GENE-NAME
RG65_RS05430	EG11774	RG65_RS05430	nuoF	NADH-quinone oxidoreductase subunit NuoF	NADH:quinone oxidoreductase subunit F	GO-TERMS, PRODUCT-SYNONYMS, PRODUCT, GENE-NAME
RG65_RS05435	EG12087	RG65_RS05435	nuoG	NADH-quinone oxidoreductase subunit NuoG	NADH:quinone oxidoreductase subunit G	GO-TERMS, PRODUCT-SYNONYMS, PRODUCT, GENE-NAME
RG65_RS05440	EG12088	RG65_RS05440	nuoH	NADH-quinone oxidoreductase subunit H	NADH:quinone oxidoreductase subunit H	GO-TERMS, PRODUCT-SYNONYMS, PRODUCT, GENE-NAME
RG65_RS05445	EG12089	RG65_RS05445	nuoI	NADH-quinone oxidoreductase subunit I	NADH:quinone oxidoreductase subunit I	GO-TERMS, PRODUCT-SYNONYMS, PRODUCT, GENE-NAME
RG65_RS05450	EG12090	RG65_RS05450	nuoJ	NADH-quinone oxidoreductase subunit J	NADH:quinone oxidoreductase subunit J	GO-TERMS, PRODUCT-SYNONYMS, PRODUCT, GENE-NAME
RG65_RS05455	EG12091	RG65_RS05455	nuoK	NADH-quinone oxidoreductase subunit K	NADH:quinone oxidoreductase subunit K	GO-TERMS, PRODUCT-SYNONYMS, PRODUCT, GENE-NAME
RG65_RS05460	EG12092	RG65_RS05460	nuoL	NADH-quinone oxidoreductase subunit L	NADH:quinone oxidoreductase subunit L	GO-TERMS, PRODUCT-SYNONYMS, PRODUCT, GENE-NAME
RG65_RS05465	EG11773	RG65_RS05465	nuoM	NADH-quinone oxidoreductase subunit M	NADH:quinone oxidoreductase subunit M	GO-TERMS, PRODUCT-SYNONYMS, GENE-SYNONYMS, PRODUCT, GENE-NAME
RG65_RS05470	EG12093	RG65_RS05470	nuoN	NADH-quinone oxidoreductase subunit N	NADH:quinone oxidoreductase subunit N	GO-TERMS, PRODUCT-SYNONYMS, PRODUCT, GENE-NAME
RG65_RS05485	G7176	RG65_RS05485	elaD	deubiquitinase	protease ElaD	GO-TERMS, PRODUCT-SYNONYMS, PRODUCT, GENE-NAME
RG65_RS05490	G7175	RG65_RS05490	rbn	ribonuclease Z	ribonuclease BN	GO-TERMS, REACTIONS, PRODUCT-SYNONYMS, GENE-SYNONYMS, PRODUCT, GENE-NAME
RG65_RS05505	EG12362	RG65_RS05505	menF			GO-TERMS, REACTIONS, PRODUCT-SYNONYMS, GENE-SYNONYMS, GENE-NAME
RG65_RS05510	EG10579	RG65_RS05510	menD	2-succinyl-5-enolpyruvyl-6-hydroxy-3- cyclohexene-1-carboxylic-acid synthase	2-succinyl-5-enolpyruvyl-6-hydroxy-3-cyclohexene-1-carboxylate synthase	GO-TERMS, REACTIONS, PRODUCT-SYNONYMS, PRODUCT, GENE-NAME
RG65_RS05515	EG12438	RG65_RS05515	menH	2-succinyl-6-hydroxy-2, 4-cyclohexadiene-1-carboxylate synthase	2-succinyl-6-hydroxy-2,4-cyclohexadiene-1-carboxylate synthase	GO-TERMS, REACTIONS, PRODUCT-SYNONYMS, GENE-SYNONYMS, PRODUCT, GENE-NAME
RG65_RS05520	EG11368	RG65_RS05520	menB			GO-TERMS, PRODUCT-SYNONYMS, GENE-NAME
RG65_RS05525	EG11532	RG65_RS05525	menC			GO-TERMS, REACTIONS, PRODUCT-SYNONYMS, PRODUCT, GENE-NAME
RG65_RS05530	EG12437	RG65_RS05530	menE			GO-TERMS, REACTIONS, PRODUCT-SYNONYMS, PRODUCT, GENE-NAME
RG65_RS05540	G7171	RG65_RS05540	arnF	4-amino-4-deoxy-L-arabinose-phospho-UDP flippase	undecaprenyl-phosphate-alpha-L-Ara4N flippase - ArnF subunit	CPLX-RXNS, GO-TERMS, COMPLEXES, REACTIONS, PRODUCT-SYNONYMS, GENE-SYNONYMS, PRODUCT, GENE-NAME
RG65_RS05545	G0-10460	RG65_RS05545	arnE	4-amino-4-deoxy-L-arabinose-phosphoundecaprenol flippase subunit ArnE	undecaprenyl-phosphate-alpha-L-Ara4N flippase - ArnE subunit	GO-TERMS, PRODUCT-SYNONYMS, GENE-SYNONYMS, PRODUCT, GENE-NAME
RG65_RS05550	G7170	RG65_RS05550	arnT	4-amino-4-deoxy-L-arabinose lipid A transferase	lipid IVA 4-amino-4-deoxy-L-arabinosyltransferase	GO-TERMS, REACTIONS, PRODUCT-SYNONYMS, GENE-SYNONYMS, PRODUCT, GENE-NAME
RG65_RS05555	G7169	RG65_RS05555	arnD	4-deoxy-4-formamido-L-arabinose- phosphoundecaprenol deformylase ArnD	putative 4-deoxy-4-formamido-L-arabinose-phosphoundecaprenol deformylase ArnD	GO-TERMS, REACTIONS, PRODUCT-SYNONYMS, GENE-SYNONYMS, PRODUCT, GENE-NAME
RG65_RS05560	G7168	RG65_RS05560	arnA	bifunctional UDP-glucuronic acid oxidase/UDP-4-amino-4-deoxy-L-arabinose formyltransferase	fused UDP-4-amino-4-deoxy-L-arabinose formyltransferase/UDP-glucuronate dehydrogenase	GO-TERMS, REACTIONS, PRODUCT-SYNONYMS, GENE-SYNONYMS, PRODUCT, GENE-NAME
RG65_RS05565	G7167	RG65_RS05565	arnC			GO-TERMS, PRODUCT-SYNONYMS, GENE-SYNONYMS, PRODUCT, GENE-NAME
RG65_RS05570	G7166	RG65_RS05570	arnB			GO-TERMS, PRODUCT-SYNONYMS, GENE-SYNONYMS, PRODUCT, GENE-NAME
RG65_RS05580	G7164	RG65_RS05580	nudI	nucleoside triphosphatase	pyrimidine deoxynucleotide diphosphatase NudI	GO-TERMS, REACTIONS, PRODUCT-SYNONYMS, GENE-SYNONYMS, PRODUCT, GENE-NAME
RG65_RS05605	EG10393	RG65_RS05605	glpC			CPLX-RXNS, GO-TERMS, COMPLEXES, PRODUCT-SYNONYMS, GENE-NAME
RG65_RS05610	EG10392	RG65_RS05610	glpB			GO-TERMS, PRODUCT-SYNONYMS, GENE-SYNONYMS, GENE-NAME
RG65_RS05615	EG10391	RG65_RS05615	glpA			GO-TERMS, PRODUCT-SYNONYMS, GENE-NAME
RG65_RS05620	EG10401	RG65_RS05620	glpT	glycerol-3-phosphate transporter	sn-glycerol 3-phosphate:phosphate antiporter	GO-TERMS, REACTIONS, PRODUCT-SYNONYMS, PRODUCT, GENE-NAME
RG65_RS05625	EG10399	RG65_RS05625	glpQ	glycerophosphodiester phosphodiesterase	glycerophosphoryl diester phosphodiesterase GlpQ	GO-TERMS, REACTIONS, PRODUCT-SYNONYMS, PRODUCT, GENE-NAME
RG65_RS05645	EG12360	RG65_RS05645	yfaE	ferredoxin	ferredoxin-like diferric-tyrosyl radical cofactor maintenance protein YfaE	GO-TERMS, PRODUCT-SYNONYMS, PRODUCT, GENE-NAME
RG65_RS05650	EG10661	RG65_RS05650	nrdB	ribonucleotide-diphosphate reductase subunit beta	ribonucleoside-diphosphate reductase 1 subunit beta	CPLX-RXNS, GO-TERMS, COMPLEXES, PRODUCT-SYNONYMS, GENE-SYNONYMS, PRODUCT, GENE-NAME
RG65_RS05655	EG10660	RG65_RS05655	nrdA	ribonucleoside-diphosphate reductase subunit alpha	ribonucleoside-diphosphate reductase 1 subunit alpha	GO-TERMS, PRODUCT-SYNONYMS, GENE-SYNONYMS, PRODUCT, GENE-NAME
RG65_RS05665	EG12850	RG65_RS05665	yfaL	AIDA-I family autotransporter YfaL	putative autotransporter adhesin YfaL	GO-TERMS, PRODUCT-SYNONYMS, GENE-SYNONYMS, PRODUCT, GENE-NAME
RG65_RS05670	EG11143	RG65_RS05670	ubiG	bifunctional 3-demethylubiquinone 3-O-methyltransferase/2-octaprenyl-6-hydroxy phenol methylase	bifunctional 3-demethylubiquinone-8 3-O-methyltransferase and 2-octaprenyl-6-hydroxyphenol methylase	GO-TERMS, COMPLEXES, REACTIONS, PRODUCT-SYNONYMS, GENE-SYNONYMS, PRODUCT, GENE-NAME
RG65_RS05675	EG10423	RG65_RS05675	gyrA			CPLX-RXNS, GO-TERMS, COMPLEXES, REACTIONS, PRODUCT-SYNONYMS, GENE-SYNONYMS, GENE-NAME
RG65_RS05705	EG10822	RG65_RS05705	rcsC	hybrid sensor histidine kinase/response regulator	histidine kinase RcsC	GO-TERMS, REACTIONS, PRODUCT, GENE-NAME
RG65_RS05715	EG10821	RG65_RS05715	rcsB	DNA-binding response regulator	DNA-binding transcriptional activator RcsB	GO-TERMS, COMPLEXES, PRODUCT-SYNONYMS, PRODUCT, GENE-NAME
RG65_RS05720	EG12385	RG65_RS05720	rcsD	phosphotransferase RcsD	RcsD phosphotransferase	GO-TERMS, PRODUCT-SYNONYMS, GENE-SYNONYMS, PRODUCT, GENE-NAME
RG65_RS05735	EG10670	RG65_RS05735	ompC	porin OmpC	outer membrane porin C	GO-TERMS, REACTIONS, PRODUCT-SYNONYMS, GENE-SYNONYMS, PRODUCT, GENE-NAME
RG65_RS05740	EG12073	RG65_RS05740	ftp	FAD:protein FMN transferase ApbE	FAD:protein FMN transferase	GO-TERMS, REACTIONS, PRODUCT-SYNONYMS, GENE-SYNONYMS, PRODUCT, GENE-NAME
RG65_RS05745	EG10029	RG65_RS05745	ada	bifunctional DNA-binding transcriptional regulator/O6-methylguanine-DNA methyltransferase Ada	DNA-binding transcriptional dual regulator / DNA repair protein Ada	GO-TERMS, REACTIONS, PRODUCT-SYNONYMS, PRODUCT, GENE-NAME
RG65_RS05750	EG10037	RG65_RS05750	alkB	DNA oxidative demethylase AlkB	DNA oxidative demethylase	GO-TERMS, REACTIONS, PRODUCT-SYNONYMS, GENE-SYNONYMS, PRODUCT, GENE-NAME
RG65_RS05760	EG12069	RG65_RS05760	mqo			GO-TERMS, REACTIONS, PRODUCT-SYNONYMS, GENE-SYNONYMS, PRODUCT, GENE-NAME
RG65_RS05765	EG10255	RG65_RS05765	eco	ecotin	serine protease inhibitor ecotin	GO-TERMS, PRODUCT-SYNONYMS, GENE-SYNONYMS, PRODUCT, GENE-NAME
RG65_RS05775	EG12068	RG65_RS05775	napF	ferredoxin-type protein NapF	ferredoxin-type protein	GO-TERMS, PRODUCT-SYNONYMS, GENE-SYNONYMS, PRODUCT, GENE-NAME
RG65_RS05780	EG12143	RG65_RS05780	napD	protein NapD	NapA signal peptide-binding chaperone NapD	GO-TERMS, PRODUCT-SYNONYMS, GENE-SYNONYMS, PRODUCT, GENE-NAME
RG65_RS05785	EG12067	RG65_RS05785	napA	periplasmic nitrate reductase subunit alpha	periplasmic nitrate reductase subunit NapA	CPLX-RXNS, GO-TERMS, COMPLEXES, PRODUCT-SYNONYMS, GENE-SYNONYMS, PRODUCT, GENE-NAME
RG65_RS05790	EG12064	RG65_RS05790	napG			CPLX-RXNS, GO-TERMS, COMPLEXES, REACTIONS, PRODUCT-SYNONYMS, GENE-SYNONYMS, GENE-NAME
RG65_RS05795	EG12062	RG65_RS05795	napH	quinol dehydrogenase	ferredoxin-type protein NapH	GO-TERMS, REACTIONS, PRODUCT-SYNONYMS, GENE-SYNONYMS, PRODUCT, GENE-NAME
RG65_RS05800	EG12061			nitrate reductase cytochrome C550 subunit	periplasmic nitrate reductase cytochrome c550 protein	GO-TERMS, PRODUCT-SYNONYMS, GENE-SYNONYMS, PRODUCT
RG65_RS05810	EG12059	RG65_RS05810	ccmA	cytochrome c biogenesis ATP-binding export protein CcmA	heme trafficking system ATP-binding protein	CPLX-RXNS, GO-TERMS, COMPLEXES, PRODUCT-SYNONYMS, GENE-SYNONYMS, PRODUCT, GENE-NAME
RG65_RS05815	EG12058	RG65_RS05815	ccmB	heme exporter protein B	heme trafficking system membrane protein CcmB	GO-TERMS, PRODUCT-SYNONYMS, GENE-SYNONYMS, PRODUCT, GENE-NAME
RG65_RS05820	EG12057	RG65_RS05820	ccmC	heme exporter protein C	c-type cytochrome biogenesis protein CcmC	CPLX-RXNS, GO-TERMS, COMPLEXES, PRODUCT-SYNONYMS, GENE-SYNONYMS, PRODUCT, GENE-NAME
RG65_RS05825	EG12169	RG65_RS05825	ccmD	heme exporter protein D	heme trafficking system membrane protein CcmD	GO-TERMS, PRODUCT-SYNONYMS, GENE-SYNONYMS, PRODUCT, GENE-NAME
RG65_RS05830	EG12055	RG65_RS05830	ccmE	cytochrome c-type biogenesis protein CcmE	periplasmic heme chaperone	GO-TERMS, PRODUCT-SYNONYMS, GENE-SYNONYMS, PRODUCT, GENE-NAME
RG65_RS05835	EG12054	RG65_RS05835	ccmF	heme lyase CcmF/NrfE family subunit	holocytochrome c synthase CcmF component	GO-TERMS, COMPLEXES, REACTIONS, PRODUCT-SYNONYMS, GENE-SYNONYMS, PRODUCT, GENE-NAME
RG65_RS05840	EG12053	RG65_RS05840	ccmG	thiol:disulfide interchange protein	thiol:disulfide oxidoreductase CcmG	GO-TERMS, REACTIONS, PRODUCT-SYNONYMS, GENE-SYNONYMS, PRODUCT, GENE-NAME
RG65_RS05845	EG12052	RG65_RS05845	ccmH	cytochrome c biogenesis protein CcmH	holocytochrome c synthase CcmH component	GO-TERMS, REACTIONS, PRODUCT-SYNONYMS, GENE-SYNONYMS, PRODUCT, GENE-NAME
RG65_RS05850	EG11527	RG65_RS05850	narP	DNA-binding response regulator	DNA-binding transcriptional dual regulator NarP	GO-TERMS, PRODUCT-SYNONYMS, PRODUCT, GENE-NAME
RG65_RS05895	EG12045	RG65_RS05895	radD	ATP-dependent helicase	putative DNA repair helicase RadD	GO-TERMS, REACTIONS, PRODUCT-SYNONYMS, GENE-SYNONYMS, PRODUCT, GENE-NAME
RG65_RS05905	EG12044	RG65_RS05905	rsuA	16S rRNA pseudouridine(516) synthase	16S rRNA pseudouridine516 synthase	GO-TERMS, REACTIONS, PRODUCT-SYNONYMS, GENE-SYNONYMS, PRODUCT, GENE-NAME
RG65_RS05910	EG11419	RG65_RS05910	bcr	Bcr/CflA family drug resistance efflux transporter	multidrug efflux pump Bcr	GO-TERMS, REACTIONS, PRODUCT-SYNONYMS, GENE-SYNONYMS, PRODUCT, GENE-NAME
RG65_RS05925	EG12041	RG65_RS05925	yejF	microcin C ABC transporter ATP-binding protein YejF	putative oligopeptide ABC transporter ATP binding subunit YejF	CPLX-RXNS, GO-TERMS, COMPLEXES, PRODUCT, GENE-NAME
RG65_RS05930	EG12040	RG65_RS05930	yejE	microcin C ABC transporter permease	putative oligopeptide ABC transporter membrane subunit YejE	GO-TERMS, PRODUCT, GENE-NAME
RG65_RS05935	EG12038	RG65_RS05935	yejB	microcin C ABC transporter permease YejB	putative oligopeptide ABC transporter membrane subunit YejB	GO-TERMS, PRODUCT, GENE-NAME
RG65_RS05940	EG12037	RG65_RS05940	yejA	ABC transporter substrate-binding protein	putative oligopeptide ABC transporter periplasmic binding protein YejA	GO-TERMS, PRODUCT, GENE-NAME
RG65_RS05950	G7147	RG65_RS05950	mepS	bifunctional murein DD-endopeptidase/murein LD-carboxypeptidase	peptidoglycan DD-endopeptidase/peptidoglycan LD-carboxypeptidase	GO-TERMS, REACTIONS, PRODUCT-SYNONYMS, GENE-SYNONYMS, PRODUCT, GENE-NAME
RG65_RS05955	G7146	RG65_RS05955	lpxT	lipid A 1-diphosphate synthase	Kdo2-lipid A phosphotransferase	GO-TERMS, REACTIONS, PRODUCT-SYNONYMS, GENE-SYNONYMS, PRODUCT, GENE-NAME
RG65_RS05960	EG12104	RG65_RS05960	yeiR	GTP-binding protein	zinc-binding GTPase YeiR	GO-TERMS, REACTIONS, PRODUCT-SYNONYMS, PRODUCT, GENE-NAME
RG65_RS05980	EG12034	RG65_RS05980	setB	MFS transporter	sugar exporter SetB	GO-TERMS, REACTIONS, PRODUCT-SYNONYMS, GENE-SYNONYMS, PRODUCT, GENE-NAME
RG65_RS05985	G7990	RG65_RS05985	fruB	bifunctional PTS fructose transporter subunit IIA/HPr protein	fructose-specific PTS multiphosphoryl transfer protein FruB	CPLX-RXNS, GO-TERMS, COMPLEXES, PRODUCT-SYNONYMS, GENE-SYNONYMS, PRODUCT, GENE-NAME
RG65_RS05990	EG10337	RG65_RS05990	fruK			GO-TERMS, PRODUCT-SYNONYMS, GENE-SYNONYMS, GENE-NAME
RG65_RS05995	EG10336	RG65_RS05995	fruA	PTS fructose transporter subunit IIBC	fructose-specific PTS multiphosphoryl transfer protein FruA	GO-TERMS, PRODUCT-SYNONYMS, GENE-SYNONYMS, PRODUCT, GENE-NAME
RG65_RS06010	EG12033	RG65_RS06010	psuG			GO-TERMS, PRODUCT-SYNONYMS, GENE-SYNONYMS, GENE-NAME
RG65_RS06020	EG12031	RG65_RS06020	yeiL	transcriptional regulator YeiL	putative DNA-binding transcriptional regulator YeiL	GO-TERMS, PRODUCT-SYNONYMS, PRODUCT, GENE-NAME
RG65_RS06025	EG12030					GO-TERMS, REACTIONS, PRODUCT-SYNONYMS, GENE-SYNONYMS
RG65_RS06040	EG10651	RG65_RS06040	nfo	endonuclease	endonuclease IV	GO-TERMS, REACTIONS, PRODUCT-SYNONYMS, PRODUCT, GENE-NAME
RG65_RS06050	EG12105	RG65_RS06050	yeiE	LysR family transcriptional regulator	LysR-type transcriptional regulator YeiE	GO-TERMS, PRODUCT-SYNONYMS, PRODUCT, GENE-NAME
RG65_RS06060	EG11337	RG65_RS06060	lysP	lysine-specific permease	lysine:H+ symporter	GO-TERMS, REACTIONS, PRODUCT-SYNONYMS, GENE-SYNONYMS, PRODUCT, GENE-NAME
RG65_RS06070	EG10155	RG65_RS06070	cirA	TonB-dependent receptor	iron-catecholate outer membrane transporter CirA	GO-TERMS, COMPLEXES, PRODUCT-SYNONYMS, GENE-SYNONYMS, PRODUCT, GENE-NAME
RG65_RS06095	EG12026	RG65_RS06095	yeiG	S-formylglutathione hydrolase	S-formylglutathione hydrolase / S-lactoylglutathione hydrolase	GO-TERMS, REACTIONS, PRODUCT-SYNONYMS, PRODUCT, GENE-NAME
RG65_RS06105	EG11375	RG65_RS06105	folE	GTP cyclohydrolase I FolE	GTP cyclohydrolase 1	GO-TERMS, REACTIONS, PRODUCT-SYNONYMS, PRODUCT, GENE-NAME
RG65_RS06120	EG10365	RG65_RS06120	galS	transcriptional regulator	DNA-binding transcriptional dual regulator GalS	GO-TERMS, PRODUCT-SYNONYMS, GENE-SYNONYMS, PRODUCT, GENE-NAME
RG65_RS06125	EG10593	RG65_RS06125	mglB	galactose ABC transporter substrate-binding protein	D-galactose/methyl-galactoside ABC transporter periplasmic binding protein	CPLX-RXNS, GO-TERMS, COMPLEXES, REACTIONS, PRODUCT-SYNONYMS, PRODUCT, GENE-NAME
RG65_RS06130	EG10592	RG65_RS06130	mglA	galactose/methyl galactoside import ATP-binding protein MglA	D-galactose/methyl-galactoside ABC transporter ATP binding subunit	GO-TERMS, REACTIONS, PRODUCT-SYNONYMS, GENE-SYNONYMS, PRODUCT, GENE-NAME
RG65_RS06135	EG10594	RG65_RS06135	mglC	galactoside ABC transporter permease	D-galactose/methyl-galactoside ABC transporter membrane subunit	GO-TERMS, REACTIONS, PRODUCT-SYNONYMS, GENE-SYNONYMS, PRODUCT, GENE-NAME
RG65_RS06140	EG11289	RG65_RS06140	preA	dihydropyrimidine dehydrogenase subunit B	NAD-dependent dihydropyrimidine dehydrogenase subunit PreA	CPLX-RXNS, GO-TERMS, COMPLEXES, PRODUCT-SYNONYMS, GENE-SYNONYMS, PRODUCT, GENE-NAME
RG65_RS06145	G7145	RG65_RS06145	preT	FAD-binding protein	NAD-dependent dihydropyrimidine dehydrogenase subunit PreT	GO-TERMS, PRODUCT-SYNONYMS, GENE-SYNONYMS, PRODUCT, GENE-NAME
RG65_RS06160	EG10137	RG65_RS06160	cdd	cytidine deaminase	cytidine/deoxycytidine deaminase	GO-TERMS, REACTIONS, PRODUCT-SYNONYMS, PRODUCT, GENE-NAME
RG65_RS06175	EG12022	RG65_RS06175	dusC	tRNA dihydrouridine(16) synthase DusC	tRNA-dihydrouridine16 synthase	GO-TERMS, REACTIONS, PRODUCT-SYNONYMS, GENE-SYNONYMS, PRODUCT, GENE-NAME
RG65_RS06205	EG12017	RG65_RS06205	yohD	DedA family protein	DedA family protein YohD	GO-TERMS, PRODUCT-SYNONYMS, PRODUCT, GENE-NAME
RG65_RS06215	EG12015	RG65_RS06215	pbpG	D-alanyl-D-alanine endopeptidase	peptidoglycan DD-endopeptidase PbpG	GO-TERMS, REACTIONS, PRODUCT-SYNONYMS, GENE-SYNONYMS, PRODUCT, GENE-NAME
RG65_RS06220	EG10231	RG65_RS06220	dld	D-lactate dehydrogenase	quinone-dependent D-lactate dehydrogenase	GO-TERMS, REACTIONS, PRODUCT-SYNONYMS, GENE-SYNONYMS, PRODUCT, GENE-NAME
RG65_RS06225	EG12013	RG65_RS06225	bglX	beta-glucosidase BglX	beta-D-glucoside glucohydrolase, periplasmic	GO-TERMS, REACTIONS, PRODUCT-SYNONYMS, GENE-SYNONYMS, PRODUCT, GENE-NAME
RG65_RS06230	EG12012	RG65_RS06230	osmF	ABC transporter substrate-binding protein	glycine betaine ABC transporter periplasmic binding protein OsmF	CPLX-RXNS, GO-TERMS, COMPLEXES, PRODUCT-SYNONYMS, GENE-SYNONYMS, PRODUCT, GENE-NAME
RG65_RS06235	EG12011	RG65_RS06235	yehY	ABC transporter permease	glycine betaine ABC transporter membrane subunit YehY	GO-TERMS, PRODUCT-SYNONYMS, PRODUCT, GENE-NAME
RG65_RS06240	EG12010	RG65_RS06240	yehX	ABC transporter ATP-binding protein	glycine betaine ABC transporter ATP binding subunit YehX	GO-TERMS, PRODUCT-SYNONYMS, PRODUCT, GENE-NAME
RG65_RS06245	EG12009	RG65_RS06245	yehW	osmoprotectant uptake system permease	glycine betaine ABC transporter membrane subunit YehW	GO-TERMS, PRODUCT-SYNONYMS, PRODUCT, GENE-NAME
RG65_RS06255	EG12008	RG65_RS06255	mlrA	HTH-type transcriptional regulator MlrA	DNA-binding transcriptional activator MlrA	GO-TERMS, PRODUCT-SYNONYMS, GENE-SYNONYMS, PRODUCT, GENE-NAME
RG65_RS06260	EG12007	RG65_RS06260	btsS	sensor histidine kinase	high-affinity pyruvate receptor	GO-TERMS, REACTIONS, PRODUCT-SYNONYMS, GENE-SYNONYMS, PRODUCT, GENE-NAME
RG65_RS06265	EG12006	RG65_RS06265	btsR	DNA-binding response regulator	DNA-binding transcriptional dual regulator BtsR	GO-TERMS, PRODUCT-SYNONYMS, GENE-SYNONYMS, PRODUCT, GENE-NAME
RG65_RS06325	EG10586					GO-TERMS, REACTIONS, PRODUCT-SYNONYMS, PRODUCT
RG65_RS06345	EG11990	RG65_RS06345	yehD	hypothetical protein	putative fimbrial protein YehD	GO-TERMS, PRODUCT-SYNONYMS, PRODUCT, GENE-NAME
RG65_RS06350	EG11989	RG65_RS06350	yehC	fimbrial assembly chaperone protein StcB	putative fimbrial chaperone YehC	PRODUCT-SYNONYMS, PRODUCT, GENE-NAME
RG65_RS06355	EG11988	RG65_RS06355	yehB	fimbrial biogenesis outer membrane usher protein	putative fimbrial usher protein YehB	GO-TERMS, PRODUCT-SYNONYMS, PRODUCT, GENE-NAME
RG65_RS06360	EG11987	RG65_RS06360	yehA	fimbrial protein	putative fimbrial adhesin YehA	GO-TERMS, PRODUCT-SYNONYMS, PRODUCT, GENE-NAME
RG65_RS06365	G7139	RG65_RS06365	rcnB	nickel/cobalt homeostasis protein RcnB	periplasmic protein involved in nickel/cobalt export	GO-TERMS, PRODUCT-SYNONYMS, GENE-SYNONYMS, PRODUCT, GENE-NAME
RG65_RS06370	G7138	RG65_RS06370	rcnA	nickel/cobalt efflux protein RcnA	Ni2+/Co2+ exporter	GO-TERMS, REACTIONS, PRODUCT-SYNONYMS, GENE-SYNONYMS, PRODUCT, GENE-NAME
RG65_RS06375	G7137	RG65_RS06375	rcnR	transcriptional regulator	DNA-binding transcriptional repressor RcnR	GO-TERMS, PRODUCT-SYNONYMS, GENE-SYNONYMS, PRODUCT, GENE-NAME
RG65_RS06380	M007	RG65_RS06380	thiM			GO-TERMS, REACTIONS, PRODUCT-SYNONYMS, GENE-NAME
RG65_RS06385	G7135	RG65_RS06385	thiD			GO-TERMS, REACTIONS, PRODUCT-SYNONYMS, GENE-SYNONYMS, GENE-NAME
RG65_RS06415	G7129	RG65_RS06415	fbaB	fructose-bisphosphate aldolase	fructose-bisphosphate aldolase class I	GO-TERMS, REACTIONS, PRODUCT-SYNONYMS, GENE-SYNONYMS, PRODUCT, GENE-NAME
RG65_RS06420	EG12419	RG65_RS06420	gatY	tagatose-1,6-bisphosphate aldolase	tagatose-1,6-bisphosphate aldolase 2 subunit GatY	CPLX-RXNS, GO-TERMS, COMPLEXES, REACTIONS, PRODUCT-SYNONYMS, GENE-SYNONYMS, PRODUCT, GENE-NAME
RG65_RS06425	G7128	RG65_RS06425	gatZ	tagatose-1,6-bisphosphate aldolase	tagatose-1,6-bisphosphate aldolase 2 subunit GatZ	GO-TERMS, REACTIONS, PRODUCT-SYNONYMS, PRODUCT, GENE-NAME
RG65_RS06445	EG12417	RG65_RS06445	gatD			GO-TERMS, PRODUCT-SYNONYMS, GENE-NAME
RG65_RS06455	G7123	RG65_RS06455	yegS			GO-TERMS, REACTIONS, PRODUCT-SYNONYMS, GENE-NAME
RG65_RS06520	G7119	RG65_RS06520	ogrK	transcriptional regulator	prophage P2 late control protein OgrK	GO-TERMS, PRODUCT-SYNONYMS, PRODUCT, GENE-NAME
RG65_RS06525	G7118	RG65_RS06525	trhP	protease	tRNA wobble base hydroxylation protein TrhP	GO-TERMS, PRODUCT-SYNONYMS, GENE-SYNONYMS, PRODUCT, GENE-NAME
RG65_RS06550	EG11618	RG65_RS06550	baeR	DNA-binding response regulator	DNA-binding transcriptional activator BaeR	GO-TERMS, PRODUCT-SYNONYMS, PRODUCT, GENE-NAME
RG65_RS06555	EG11617	RG65_RS06555	baeS	two-component sensor histidine kinase	sensor histidine kinase BaeS	GO-TERMS, REACTIONS, PRODUCT-SYNONYMS, PRODUCT, GENE-NAME
RG65_RS06585	G0-10633	RG65_RS06585	ibsA	small toxic protein IbsA	toxic peptide IbsA	GO-TERMS, PRODUCT-SYNONYMS, PRODUCT, GENE-NAME
RG65_RS06595	G7111	RG65_RS06595	pphC	protein phosphatase 2C domain-containing protein	protein-serine/threonine phosphatase PphC	GO-TERMS, REACTIONS, PRODUCT-SYNONYMS, GENE-SYNONYMS, PRODUCT, GENE-NAME
RG65_RS06610	EG11222	RG65_RS06610	alkA			GO-TERMS, REACTIONS, PRODUCT-SYNONYMS, GENE-SYNONYMS, GENE-NAME
RG65_RS06615	EG12396	RG65_RS06615	dgcE	diguanylate cyclase	putative diguanylate cyclase DgcE	GO-TERMS, PRODUCT-SYNONYMS, GENE-SYNONYMS, PRODUCT, GENE-NAME
RG65_RS06620	EG11701	RG65_RS06620	udk	uridine kinase	uridine/cytidine kinase	GO-TERMS, REACTIONS, PRODUCT-SYNONYMS, PRODUCT, GENE-NAME
RG65_RS06625	EG11418	RG65_RS06625	dcd	deoxycytidine triphosphate deaminase	dCTP deaminase	GO-TERMS, REACTIONS, PRODUCT-SYNONYMS, GENE-SYNONYMS, PRODUCT, GENE-NAME
RG65_RS06630	EG11361	RG65_RS06630	asmA	outer membrane assembly protein AsmA	putative assembly protein AsmA	GO-TERMS, PRODUCT-SYNONYMS, GENE-SYNONYMS, PRODUCT, GENE-NAME
RG65_RS06645	G7107	RG65_RS06645	wza	lipoprotein	outer membrane polysaccharide export protein Wza	GO-TERMS, COMPLEXES, PRODUCT-SYNONYMS, PRODUCT, GENE-NAME
RG65_RS06650	G7106	RG65_RS06650	wzb	protein-tyrosine-phosphatase	protein-tyrosine phosphatase	GO-TERMS, REACTIONS, PRODUCT-SYNONYMS, PRODUCT, GENE-NAME
RG65_RS06655	G7105	RG65_RS06655	wzc	tyrosine-protein kinase Wzc	protein-tyrosine kinase Wzc	GO-TERMS, REACTIONS, PRODUCT-SYNONYMS, PRODUCT, GENE-NAME
RG65_RS06665	G7103	RG65_RS06665	wcaB	serine acetyltransferase	colanic acid biosynthesis acetyltransferase WcaB	GO-TERMS, REACTIONS, PRODUCT-SYNONYMS, PRODUCT, GENE-NAME
RG65_RS06670	G7102	RG65_RS06670	wcaC	colanic acid biosynthesis glycosyltransferase WcaC	colanic acid biosynthesis galactosyltransferase WcaC	GO-TERMS, REACTIONS, PRODUCT-SYNONYMS, PRODUCT, GENE-NAME
RG65_RS06680	G7100	RG65_RS06680	wcaE	colanic acid biosynthesis glycosyltransferase WcaE	colanic acid biosynthesis fucosyltransferase WcaE	GO-TERMS, REACTIONS, PRODUCT-SYNONYMS, PRODUCT, GENE-NAME
RG65_RS06685	G7099	RG65_RS06685	wcaF			GO-TERMS, REACTIONS, PRODUCT-SYNONYMS, GENE-NAME
RG65_RS06690	EG11787	RG65_RS06690	gmd			GO-TERMS, PRODUCT-SYNONYMS, GENE-SYNONYMS, GENE-NAME
RG65_RS06695	EG11788	RG65_RS06695	fcl			GO-TERMS, REACTIONS, PRODUCT-SYNONYMS, GENE-SYNONYMS, GENE-NAME
RG65_RS06700	EG11789	RG65_RS06700	gmm			GO-TERMS, REACTIONS, PRODUCT-SYNONYMS, GENE-SYNONYMS, GENE-NAME
RG65_RS06705	EG11790	RG65_RS06705	wcaI	colanic acid biosynthesis glycosyltransferase WcaI	colanic acid biosynthesis fucosyltransferase WcaI	GO-TERMS, REACTIONS, PRODUCT-SYNONYMS, GENE-SYNONYMS, PRODUCT, GENE-NAME
RG65_RS06710	EG10161	RG65_RS06710	cpsB	mannose-1-phosphate guanylyltransferase/mannose-6-phosphate isomerase	mannose-1-phosphate guanylyltransferase	GO-TERMS, REACTIONS, PRODUCT-SYNONYMS, GENE-SYNONYMS, PRODUCT, GENE-NAME
RG65_RS06715	EG10162	RG65_RS06715	cpsG	phosphomannomutase CpsG	phosphomannomutase	GO-TERMS, REACTIONS, PRODUCT-SYNONYMS, GENE-SYNONYMS, PRODUCT, GENE-NAME
RG65_RS06720	G7098	RG65_RS06720	wcaJ	undecaprenyl-phosphate glucose phosphotransferase	UDP-glucose:undecaprenyl-phosphate glucose-1-phosphate transferase	GO-TERMS, REACTIONS, PRODUCT-SYNONYMS, PRODUCT, GENE-NAME
RG65_RS06725	G7097	RG65_RS06725	wzxC	colanic acid exporter	M-antigen undecaprenyl disphosphate flippase	GO-TERMS, REACTIONS, PRODUCT-SYNONYMS, GENE-SYNONYMS, PRODUCT, GENE-NAME
RG65_RS06740	G7095	RG65_RS06740	wcaL	colanic acid biosynthesis glycosyltransferase WcaL	putative colanic biosynthesis glycosyl transferase	GO-TERMS, PRODUCT-SYNONYMS, GENE-SYNONYMS, PRODUCT, GENE-NAME
RG65_RS06760	EG12412	RG65_RS06760	rfbB	dTDP-glucose 4,6-dehydratase	dTDP-glucose 4,6-dehydratase 1	GO-TERMS, PRODUCT-SYNONYMS, GENE-SYNONYMS, PRODUCT, GENE-NAME
RG65_RS06765	EG11454	RG65_RS06765	rffH	glucose-1-phosphate thymidylyltransferase	dTDP-glucose pyrophosphorylase 2	GO-TERMS, REACTIONS, PRODUCT-SYNONYMS, GENE-SYNONYMS, PRODUCT, GENE-NAME
RG65_RS06800	EG11981	RG65_RS06800	glf			GO-TERMS, PRODUCT-SYNONYMS, GENE-SYNONYMS, PRODUCT, GENE-NAME
RG65_RS06810	EG10411	RG65_RS06810	gnd	phosphogluconate dehydrogenase (NADP(+)-dependent, decarboxylating)	6-phosphogluconate dehydrogenase, decarboxylating	GO-TERMS, REACTIONS, PRODUCT-SYNONYMS, PRODUCT, GENE-NAME
RG65_RS06815	G7091	RG65_RS06815	ugd			GO-TERMS, PRODUCT-SYNONYMS, GENE-SYNONYMS, GENE-NAME
RG65_RS06830	EG10451	RG65_RS06830	hisI	bifunctional phosphoribosyl-AMP cyclohydrolase/phosphoribosyl-ATP diphosphatase HisIE	putative bifunctional phosphoribosyl-AMP cyclohydrolase/phosphoribosyl-ATP pyrophosphatase	GO-TERMS, REACTIONS, PRODUCT-SYNONYMS, GENE-SYNONYMS, PRODUCT, GENE-NAME
RG65_RS06835	EG10448	RG65_RS06835	hisF	imidazole glycerol phosphate synthase cyclase subunit	imidazole glycerol phosphate synthase subunit HisF	CPLX-RXNS, GO-TERMS, COMPLEXES, PRODUCT-SYNONYMS, PRODUCT, GENE-NAME
RG65_RS06840	EG10444	RG65_RS06840	hisA	1-(5-phosphoribosyl)-5-((5- phosphoribosylamino)methylideneamino)imidazole-4- carboxamide isomerase	1-(5-phosphoribosyl)-5-[(5-phosphoribosylamino)methylideneamino]imidazole-4-carboxamide isomerase	GO-TERMS, REACTIONS, PRODUCT-SYNONYMS, PRODUCT, GENE-NAME
RG65_RS06845	EG10450	RG65_RS06845	hisH			GO-TERMS, PRODUCT-SYNONYMS, GENE-NAME
RG65_RS06850	EG10445	RG65_RS06850	hisB	bifunctional histidinol-phosphatase/imidazoleglycerol-phosphate dehydratase HisB	imidazoleglycerol-phosphate dehydratase / histidinol-phosphatase	GO-TERMS, REACTIONS, PRODUCT-SYNONYMS, PRODUCT, GENE-NAME
RG65_RS06855	EG10446	RG65_RS06855	hisC			GO-TERMS, PRODUCT-SYNONYMS, GENE-NAME
RG65_RS06860	EG10447	RG65_RS06860	hisD	histidinol dehydrogenase	histidinal/histidinol dehydrogenase	GO-TERMS, REACTIONS, PRODUCT-SYNONYMS, PRODUCT, GENE-NAME
RG65_RS06865	EG10449	RG65_RS06865	hisG			GO-TERMS, PRODUCT-SYNONYMS, GENE-NAME
RG65_RS06880	EG12844	RG65_RS06880	yefM	antitoxin YefM	YefM antitoxin of the YoeB-YefM toxin-antitoxin pair and DNA binding transcriptional repressor	GO-TERMS, COMPLEXES, PRODUCT-SYNONYMS, PRODUCT, GENE-NAME
RG65_RS06885	G0-9121	RG65_RS06885	yoeB	Txe/YoeB family addiction module toxin	ribosome-dependent mRNA interferase toxin YoeB	GO-TERMS, REACTIONS, PRODUCT-SYNONYMS, PRODUCT, GENE-NAME
RG65_RS06900	EG11896	RG65_RS06900	plaP	low-affinity putrescine importer PlaP	putrescine:H+ symporter PlaP	GO-TERMS, REACTIONS, PRODUCT-SYNONYMS, GENE-SYNONYMS, PRODUCT, GENE-NAME
RG65_RS06915	EG10926	RG65_RS06915	sbcB			GO-TERMS, PRODUCT-SYNONYMS, GENE-SYNONYMS, GENE-NAME
RG65_RS06920	EG11893	RG65_RS06920	dacD	serine-type D-Ala-D-Ala carboxypeptidase DacD	D-alanyl-D-alanine carboxypeptidase DacD	GO-TERMS, REACTIONS, PRODUCT-SYNONYMS, GENE-SYNONYMS, PRODUCT, GENE-NAME
RG65_RS06925	EG11892	RG65_RS06925	sbmC	DNA gyrase inhibitor SbmC	DNA gyrase inhibitor	GO-TERMS, PRODUCT-SYNONYMS, GENE-SYNONYMS, PRODUCT, GENE-NAME
RG65_RS07050	EG13238	RG65_RS07050	cobU	bifunctional adenosylcobinamide kinase/adenosylcobinamide-phosphate guanylyltransferase	cobinamide-P guanylyltransferase / cobinamide kinase	GO-TERMS, REACTIONS, PRODUCT-SYNONYMS, PRODUCT, GENE-NAME
RG65_RS07055	EG12150	RG65_RS07055	cobS	adenosylcobinamide-GDP ribazoletransferase	cobalamin 5'-phosphate synthase	GO-TERMS, REACTIONS, PRODUCT-SYNONYMS, PRODUCT, GENE-NAME
RG65_RS07060	EG12151	RG65_RS07060	cobT			GO-TERMS, REACTIONS, PRODUCT-SYNONYMS, PRODUCT, GENE-NAME
RG65_RS07065	G7073	RG65_RS07065	ldtA	L,D-transpeptidase	L,D-transpeptidase LdtA	GO-TERMS, REACTIONS, PRODUCT-SYNONYMS, GENE-SYNONYMS, PRODUCT, GENE-NAME
RG65_RS07075	G7072	RG65_RS07075	nac	nitrogen assimilation transcriptional regulator	DNA-binding transcriptional dual regulator Nac	GO-TERMS, PRODUCT-SYNONYMS, PRODUCT, GENE-NAME
RG65_RS07080	G7071			CysB family transcriptional regulator	DNA-binding transcriptional activator Cbl	GO-TERMS, PRODUCT-SYNONYMS, PRODUCT
RG65_RS07110	EG10039	RG65_RS07110	amn			GO-TERMS, PRODUCT-SYNONYMS, GENE-NAME
RG65_RS07115	G7067	RG65_RS07115	shiA	MFS transporter	shikimate:H+ symporter	GO-TERMS, REACTIONS, PRODUCT-SYNONYMS, GENE-SYNONYMS, PRODUCT, GENE-NAME
RG65_RS07140	G7063	RG65_RS07140	mtfA	protein MtfA	Mlc titration factor	GO-TERMS, REACTIONS, PRODUCT-SYNONYMS, GENE-SYNONYMS, PRODUCT, GENE-NAME
RG65_RS07160	G7061	RG65_RS07160	zinT			GO-TERMS, PRODUCT-SYNONYMS, GENE-SYNONYMS, GENE-NAME
RG65_RS07165	G7060	RG65_RS07165	msrQ	sulfoxide reductase heme-binding subunit YedZ	protein-L-methionine sulfoxide reductase heme-binding subunit MsrQ	CPLX-RXNS, GO-TERMS, COMPLEXES, REACTIONS, PRODUCT-SYNONYMS, GENE-SYNONYMS, PRODUCT, GENE-NAME
RG65_RS07170	G7059	RG65_RS07170	msrP	mononuclear molybdenum enzyme YedY	protein-L-methionine sulfoxide reductase catalytic subunit MsrP	GO-TERMS, PRODUCT-SYNONYMS, GENE-SYNONYMS, PRODUCT, GENE-NAME
RG65_RS07175	G7058	RG65_RS07175	hiuH	5-hydroxyisourate hydrolase	hydroxyisourate hydrolase / transthyretin-related protein	GO-TERMS, PRODUCT-SYNONYMS, GENE-SYNONYMS, PRODUCT, GENE-NAME
RG65_RS07180	G7057	RG65_RS07180	hprR	DNA-binding response regulator	DNA-binding transcriptional dual regulator HprR	GO-TERMS, PRODUCT-SYNONYMS, GENE-SYNONYMS, PRODUCT, GENE-NAME
RG65_RS07185	G7056	RG65_RS07185	hprS	HAMP domain-containing protein	sensor histidine kinase HprS	GO-TERMS, REACTIONS, PRODUCT-SYNONYMS, GENE-SYNONYMS, PRODUCT, GENE-NAME
RG65_RS07190	G7055	RG65_RS07190	hchA	Molecular chaperone Hsp31 and glyoxalase 3	protein/nucleic acid deglycase 1	GO-TERMS, REACTIONS, PRODUCT-SYNONYMS, GENE-SYNONYMS, PRODUCT, GENE-NAME
RG65_RS07220	EG10211	RG65_RS07220	dcm	DNA (cytosine-5-)-methyltransferase	DNA-cytosine methyltransferase	GO-TERMS, REACTIONS, PRODUCT-SYNONYMS, GENE-SYNONYMS, PRODUCT, GENE-NAME
RG65_RS07225	EG11068	RG65_RS07225	vsr	very short patch repair endonuclease	DNA mismatch endonuclease Vsr	GO-TERMS, PRODUCT-SYNONYMS, PRODUCT, GENE-NAME
RG65_RS07250	G7049	RG65_RS07250	dgcQ	cellulose biosynthesis regulator YedQ	putative diguanylate cyclase DgcQ	GO-TERMS, PRODUCT-SYNONYMS, GENE-SYNONYMS, PRODUCT, GENE-NAME
RG65_RS07260	G7046	RG65_RS07260	yodD	DUF2525 domain-containing protein	stress-induced protein	GO-TERMS, PRODUCT-SYNONYMS, PRODUCT, GENE-NAME
RG65_RS07275	EG10820			helix-turn-helix transcriptional regulator	DNA-binding transcriptional activator RcsA	GO-TERMS, PRODUCT-SYNONYMS, GENE-SYNONYMS, PRODUCT
RG65_RS07280	EG11977	RG65_RS07280	fliR	flagellar type III secretion system protein FliR	flagellar biosynthesis protein FliR	GO-TERMS, COMPLEXES, PRODUCT-SYNONYMS, GENE-SYNONYMS, PRODUCT, GENE-NAME
RG65_RS07285	EG11976	RG65_RS07285	fliQ	flagellar biosynthetic protein FliQ	flagellar biosynthesis protein FliQ	GO-TERMS, PRODUCT-SYNONYMS, GENE-SYNONYMS, PRODUCT, GENE-NAME
RG65_RS07290	EG11975	RG65_RS07290	fliP	flagellar biosynthetic protein FliP	flagellar biosynthesis protein FliP	GO-TERMS, PRODUCT-SYNONYMS, GENE-SYNONYMS, PRODUCT, GENE-NAME
RG65_RS07295	EG11224	RG65_RS07295	fliO	flagellar type III secretion system protein FliO	flagellar biosynthesis protein FliO	PRODUCT-SYNONYMS, GENE-SYNONYMS, PRODUCT, GENE-NAME
RG65_RS07300	EG10324	RG65_RS07300	fliN			GO-TERMS, COMPLEXES, PRODUCT-SYNONYMS, GENE-SYNONYMS, GENE-NAME
RG65_RS07305	EG10323	RG65_RS07305	fliM			GO-TERMS, PRODUCT-SYNONYMS, GENE-SYNONYMS, GENE-NAME
RG65_RS07310	EG10322			flagellar basal body-associated protein FliL	flagellar protein FliL	GO-TERMS, PRODUCT-SYNONYMS, GENE-SYNONYMS, PRODUCT
RG65_RS07315	G379	RG65_RS07315	fliK	flagellar hook length control protein FliK	flagellar hook-length control protein	GO-TERMS, PRODUCT-SYNONYMS, GENE-SYNONYMS, PRODUCT, GENE-NAME
RG65_RS07320	G378			flagellar protein FliJ	flagellar biosynthesis protein FliJ	GO-TERMS, PRODUCT-SYNONYMS, GENE-SYNONYMS, PRODUCT
RG65_RS07325	G377			flagellum-specific ATP synthase	flagellum-specific ATP synthase FliI	GO-TERMS, REACTIONS, PRODUCT-SYNONYMS, GENE-SYNONYMS, PRODUCT
RG65_RS07330	EG11656	RG65_RS07330	fliH	flagellar assembly protein FliH	flagellar biosynthesis protein FliH	GO-TERMS, PRODUCT-SYNONYMS, GENE-SYNONYMS, PRODUCT, GENE-NAME
RG65_RS07335	EG11654	RG65_RS07335	fliG			GO-TERMS, PRODUCT-SYNONYMS, GENE-SYNONYMS, GENE-NAME
RG65_RS07340	EG11347	RG65_RS07340	fliF	flagellar basal body M-ring protein FliF	flagellar basal-body MS-ring and collar protein	GO-TERMS, PRODUCT-SYNONYMS, GENE-SYNONYMS, PRODUCT, GENE-NAME
RG65_RS07385	EG11662	RG65_RS07385	yedK	SOS response-associated peptidase	genome maintenance protein	GO-TERMS, REACTIONS, PRODUCT-SYNONYMS, GENE-SYNONYMS, PRODUCT, GENE-NAME
RG65_RS07410	EG11387	RG65_RS07410	amyA			GO-TERMS, REACTIONS, PRODUCT-SYNONYMS, GENE-SYNONYMS, PRODUCT, GENE-NAME
RG65_RS07415	EG11389	RG65_RS07415	fliT	flagellar protein FliT	flagellar biosynthesis protein FliT	GO-TERMS, PRODUCT-SYNONYMS, PRODUCT, GENE-NAME
RG65_RS07420	EG11388	RG65_RS07420	fliS	flagella export chaperone FliS	flagellar biosynthesis protein FliS	GO-TERMS, PRODUCT-SYNONYMS, PRODUCT, GENE-NAME
RG65_RS07425	EG10841	RG65_RS07425	fliD	flagellar filament capping protein FliD	flagellar filament capping protein	GO-TERMS, PRODUCT-SYNONYMS, GENE-SYNONYMS, PRODUCT, GENE-NAME
RG65_RS07435	EG10321	RG65_RS07435	fliC	flagellin FliC	flagellar filament structural protein	GO-TERMS, PRODUCT-SYNONYMS, GENE-SYNONYMS, PRODUCT, GENE-NAME
RG65_RS07445	EG11356	RG65_RS07445	fliZ	flagella biosynthesis regulatory protein FliZ	DNA-binding transcriptional regulator FliZ	GO-TERMS, PRODUCT-SYNONYMS, GENE-SYNONYMS, PRODUCT, GENE-NAME
RG65_RS07450	G7039	RG65_RS07450	tcyJ	cystine ABC transporter substrate-binding protein	cystine ABC transporter periplasmic binding protein	CPLX-RXNS, GO-TERMS, COMPLEXES, REACTIONS, PRODUCT-SYNONYMS, GENE-SYNONYMS, PRODUCT, GENE-NAME
RG65_RS07455	G7038	RG65_RS07455	dcyD			GO-TERMS, REACTIONS, PRODUCT-SYNONYMS, GENE-SYNONYMS, GENE-NAME
RG65_RS07460	G7037	RG65_RS07460	tcyL	amino acid ABC transporter permease	cystine ABC transporter membrane subunit	GO-TERMS, REACTIONS, PRODUCT-SYNONYMS, GENE-SYNONYMS, PRODUCT, GENE-NAME
RG65_RS07465	EG12347	RG65_RS07465	tcyN	L-cystine ABC transporter ATP-binding protein YecC	cystine ABC transporter ATP binding subunit	GO-TERMS, REACTIONS, PRODUCT-SYNONYMS, GENE-SYNONYMS, PRODUCT, GENE-NAME
RG65_RS07470	EG10935	RG65_RS07470	sdiA	transcriptional regulator SdiA	DNA-binding transcriptional dual regulator SdiA	GO-TERMS, PRODUCT-SYNONYMS, PRODUCT, GENE-NAME
RG65_RS07485	EG11140	RG65_RS07485	uvrY	DNA-binding response regulator	DNA-binding transcriptional activator UvrY	GO-TERMS, PRODUCT-SYNONYMS, GENE-SYNONYMS, PRODUCT, GENE-NAME
RG65_RS07490	EG11063	RG65_RS07490	uvrC	excinuclease ABC subunit C	excision nuclease subunit C	GO-TERMS, REACTIONS, PRODUCT-SYNONYMS, PRODUCT, GENE-NAME
RG65_RS07495	EG10706	RG65_RS07495	pgsA			GO-TERMS, REACTIONS, PRODUCT-SYNONYMS, PRODUCT, GENE-NAME
RG65_RS07530	EG10921	RG65_RS07530	ftnA	non-heme ferritin	ferritin iron storage protein	GO-TERMS, REACTIONS, PRODUCT-SYNONYMS, GENE-SYNONYMS, PRODUCT, GENE-NAME
RG65_RS07560	EG10057	RG65_RS07560	araF	arabinose ABC transporter substrate-binding protein	arabinose ABC transporter periplasmic binding protein	CPLX-RXNS, GO-TERMS, COMPLEXES, PRODUCT, GENE-NAME
RG65_RS07565	EG10058			L-arabinose ABC transporter ATP-binding protein AraG	arabinose ABC transporter ATP binding subunit	GO-TERMS, REACTIONS, PRODUCT
RG65_RS07570	EG10059			arabinose ABC transporter permease	arabinose ABC transporter membrane subunit	GO-TERMS, PRODUCT-SYNONYMS, GENE-SYNONYMS, PRODUCT
RG65_RS07575	EG11752	RG65_RS07575	otsB	trehalose-phosphatase	trehalose-6-phosphate phosphatase	GO-TERMS, REACTIONS, PRODUCT-SYNONYMS, GENE-SYNONYMS, PRODUCT, GENE-NAME
RG65_RS07580	EG11751	RG65_RS07580	otsA	alpha,alpha-trehalose-phosphate synthase	trehalose-6-phosphate synthase	GO-TERMS, REACTIONS, PRODUCT-SYNONYMS, PRODUCT, GENE-NAME
RG65_RS07585	G7031	RG65_RS07585	uspC	universal stress protein UspC	universal stress protein C	GO-TERMS, PRODUCT-SYNONYMS, GENE-SYNONYMS, PRODUCT, GENE-NAME
RG65_RS07590	EG10320	RG65_RS07590	flhD	flagellar transcriptional activator FlhD	DNA-binding transcriptional dual regulator FlhD	GO-TERMS, COMPLEXES, PRODUCT-SYNONYMS, GENE-SYNONYMS, PRODUCT, GENE-NAME
RG65_RS07595	EG10319	RG65_RS07595	flhC	flagellar transcriptional regulator FlhC	DNA-binding transcriptional dual regulator FlhC	GO-TERMS, PRODUCT-SYNONYMS, GENE-SYNONYMS, PRODUCT, GENE-NAME
RG65_RS07600	EG10601	RG65_RS07600	motA	flagellar motor stator protein MotA	motility protein A	GO-TERMS, PRODUCT-SYNONYMS, GENE-SYNONYMS, PRODUCT, GENE-NAME
RG65_RS07605	EG10602					GO-TERMS, PRODUCT-SYNONYMS, GENE-SYNONYMS
RG65_RS07610	EG10146	RG65_RS07610	cheA			GO-TERMS, COMPLEXES, PRODUCT-SYNONYMS, GENE-NAME
RG65_RS07615	EG10149	RG65_RS07615	cheW			GO-TERMS, COMPLEXES, PRODUCT-SYNONYMS, GENE-NAME
RG65_RS07620	EG10988	RG65_RS07620	tar	methyl-accepting chemotaxis protein II	methyl-accepting chemotaxis protein Tar	GO-TERMS, PRODUCT-SYNONYMS, GENE-SYNONYMS, PRODUCT, GENE-NAME
RG65_RS07625	EG10987	RG65_RS07625	tap	methyl-accepting chemotaxis protein	methyl-accepting chemotaxis protein Tap	GO-TERMS, PRODUCT-SYNONYMS, PRODUCT, GENE-NAME
RG65_RS07630	EG10148	RG65_RS07630	cheR	protein-glutamate O-methyltransferase CheR	chemotaxis protein methyltransferase	GO-TERMS, REACTIONS, PRODUCT-SYNONYMS, GENE-SYNONYMS, PRODUCT, GENE-NAME
RG65_RS07635	EG10147	RG65_RS07635	cheB	chemotaxis response regulator protein-glutamate methylesterase	protein-glutamate methylesterase/protein glutamine deamidase	GO-TERMS, REACTIONS, PRODUCT-SYNONYMS, PRODUCT, GENE-NAME
RG65_RS07645	EG10151	RG65_RS07645	cheZ	protein phosphatase CheZ	chemotaxis protein CheZ	GO-TERMS, REACTIONS, PRODUCT-SYNONYMS, PRODUCT, GENE-NAME
RG65_RS07650	G7028	RG65_RS07650	flhB	flagellar biosynthetic protein FlhB	flagellar biosynthesis protein FlhB	GO-TERMS, PRODUCT-SYNONYMS, GENE-SYNONYMS, PRODUCT, GENE-NAME
RG65_RS07655	G370	RG65_RS07655	flhA			GO-TERMS, PRODUCT-SYNONYMS, GENE-SYNONYMS, GENE-NAME
RG65_RS07660	G7027	RG65_RS07660	flhE	flagellar biosynthesis protein FlhE	flagellar protein FlhE	GO-TERMS, PRODUCT-SYNONYMS, PRODUCT, GENE-NAME
RG65_RS07670	EG10071	RG65_RS07670	argS			GO-TERMS, REACTIONS, PRODUCT-SYNONYMS, GENE-SYNONYMS, PRODUCT, GENE-NAME
RG65_RS07695	G7022	RG65_RS07695	torZ	molybdopterin guanine dinucleotide-containing S/N-oxide reductase	trimethylamine N-oxide reductase 2	GO-TERMS, REACTIONS, PRODUCT-SYNONYMS, GENE-SYNONYMS, PRODUCT, GENE-NAME
RG65_RS07710	G7021	RG65_RS07710	cmoB	tRNA 5-methoxyuridine(34)/uridine 5-oxyacetic acid(34) synthase CmoB	tRNA U34 carboxymethyltransferase	GO-TERMS, REACTIONS, PRODUCT-SYNONYMS, GENE-SYNONYMS, PRODUCT, GENE-NAME
RG65_RS07715	G7020	RG65_RS07715	cmoA	carboxy-S-adenosyl-L-methionine synthase CmoA	carboxy-S-adenosyl-L-methionine synthase	GO-TERMS, REACTIONS, PRODUCT-SYNONYMS, GENE-SYNONYMS, PRODUCT, GENE-NAME
RG65_RS07735	EG10097	RG65_RS07735	aspS			GO-TERMS, REACTIONS, PRODUCT-SYNONYMS, GENE-SYNONYMS, PRODUCT, GENE-NAME
RG65_RS07740	EG11138	RG65_RS07740	nudB	NUDIX pyrophosphatase	dihydroneopterin triphosphate diphosphatase	GO-TERMS, REACTIONS, PRODUCT-SYNONYMS, GENE-SYNONYMS, PRODUCT, GENE-NAME
RG65_RS07750	EG10925	RG65_RS07750	ruvC			CPLX-RXNS, GO-TERMS, COMPLEXES, PRODUCT-SYNONYMS, GENE-NAME
RG65_RS07765	RUVA	RG65_RS07765	ruvA	Holliday junction branch migration protein RuvA	Holliday junction branch migration complex subunit RuvA	GO-TERMS, PRODUCT-SYNONYMS, PRODUCT, GENE-NAME
RG65_RS07770	RUVB	RG65_RS07770	ruvB	Holliday junction branch migration DNA helicase RuvB	Holliday junction branch migration complex subunit RuvB	GO-TERMS, PRODUCT-SYNONYMS, PRODUCT, GENE-NAME
RG65_RS07775	EG12368	RG65_RS07775	znuB	zinc ABC transporter permease	Zn2+ ABC transporter membrane subunit	CPLX-RXNS, GO-TERMS, COMPLEXES, PRODUCT-SYNONYMS, GENE-SYNONYMS, PRODUCT, GENE-NAME
RG65_RS07780	G7018	RG65_RS07780	znuC	Mn2+/Zn2+ABC transporter ATP-binding protein	Zn2+ ABC transporter ATP binding subunit	GO-TERMS, REACTIONS, PRODUCT-SYNONYMS, GENE-SYNONYMS, PRODUCT, GENE-NAME
RG65_RS07785	G7017	RG65_RS07785	znuA	zinc ABC transporter substrate-binding protein	Zn2+ ABC transporter periplasmic binding protein	GO-TERMS, PRODUCT-SYNONYMS, GENE-SYNONYMS, PRODUCT, GENE-NAME
RG65_RS07790	EG10013	RG65_RS07790	mepM	murein DD-endopeptidase MepM	peptidoglycan DD-endopeptidase MepM	GO-TERMS, REACTIONS, PRODUCT-SYNONYMS, GENE-SYNONYMS, PRODUCT, GENE-NAME
RG65_RS07795	EG10614	RG65_RS07795	lpxM	lauroyl-Kdo(2)-lipid IV(A) myristoyltransferase	Lipid A biosynthesis myristoyltransferase	GO-TERMS, REACTIONS, PRODUCT-SYNONYMS, GENE-SYNONYMS, PRODUCT, GENE-NAME
RG65_RS07800	EG10803	RG65_RS07800	pykA	pyruvate kinase	pyruvate kinase II	GO-TERMS, REACTIONS, PRODUCT-SYNONYMS, PRODUCT, GENE-NAME
RG65_RS07805	EG12860	RG65_RS07805	yebK	MurR/RpiR family transcriptional regulator	DNA-binding transcriptional repressor YebK	GO-TERMS, PRODUCT-SYNONYMS, GENE-SYNONYMS, PRODUCT, GENE-NAME
RG65_RS07820	EG11221	RG65_RS07820	zwf	glucose-6-phosphate dehydrogenase	NADP+-dependent glucose-6-phosphate dehydrogenase	GO-TERMS, REACTIONS, PRODUCT-SYNONYMS, PRODUCT, GENE-NAME
RG65_RS07825	EG10257	RG65_RS07825	edd			GO-TERMS, PRODUCT-SYNONYMS, PRODUCT, GENE-NAME
RG65_RS07830	EG10256	RG65_RS07830	eda	ketohydroxyglutarate aldolase	KHG/KDPG aldolase	GO-TERMS, REACTIONS, PRODUCT-SYNONYMS, GENE-SYNONYMS, PRODUCT, GENE-NAME
RG65_RS07835	EG11809	RG65_RS07835	purT	formate-dependent phosphoribosylglycinamide formyltransferase	phosphoribosylglycinamide formyltransferase 2	GO-TERMS, REACTIONS, PRODUCT-SYNONYMS, PRODUCT, GENE-NAME
RG65_RS07840	EG11808	RG65_RS07840	yebG	DNA damage-inducible protein	DNA damage-inducible protein YebG	GO-TERMS, PRODUCT-SYNONYMS, PRODUCT, GENE-NAME
RG65_RS07870	EG11004	RG65_RS07870	ptrB			GO-TERMS, REACTIONS, PRODUCT-SYNONYMS, GENE-SYNONYMS, GENE-NAME
RG65_RS07875	G7016	RG65_RS07875	exoX	DNA polymerase III subunit epsilon	exonuclease X	GO-TERMS, COMPLEXES, PRODUCT-SYNONYMS, GENE-SYNONYMS, PRODUCT, GENE-NAME
RG65_RS07910	G7011	RG65_RS07910	pphA	serine/threonine-protein phosphatase 1	phosphoprotein phosphatase 1	GO-TERMS, REACTIONS, PRODUCT-SYNONYMS, GENE-SYNONYMS, PRODUCT, GENE-NAME
RG65_RS07925	G7008	RG65_RS07925	rsmF	ribosomal RNA small subunit methyltransferase F	16S rRNA m5C1407 methyltransferase	GO-TERMS, REACTIONS, PRODUCT-SYNONYMS, GENE-SYNONYMS, PRODUCT, GENE-NAME
RG65_RS07930	G7007	RG65_RS07930	letB	MCE family protein	lipophilic envelope spanning tunnel	GO-TERMS, PRODUCT-SYNONYMS, GENE-SYNONYMS, PRODUCT, GENE-NAME
RG65_RS07940	G7005	RG65_RS07940	msrC	GAF domain-containing protein	free methionine-(R)-sulfoxide reductase	GO-TERMS, REACTIONS, PRODUCT-SYNONYMS, GENE-SYNONYMS, PRODUCT, GENE-NAME
RG65_RS07945	EG12866	RG65_RS07945	proQ			GO-TERMS, PRODUCT-SYNONYMS, GENE-SYNONYMS, GENE-NAME
RG65_RS07950	EG10760	RG65_RS07950	prc	carboxy terminal-processing peptidase	tail-specific protease	GO-TERMS, REACTIONS, PRODUCT-SYNONYMS, GENE-SYNONYMS, PRODUCT, GENE-NAME
RG65_RS07955	EG10462	RG65_RS07955	htpX			GO-TERMS, PRODUCT-SYNONYMS, GENE-NAME
RG65_RS07965	G7003	RG65_RS07965	kdgR	DNA-binding transcriptional regulator KdgR	DNA-binding transcriptional repressor KdgR	GO-TERMS, PRODUCT-SYNONYMS, GENE-SYNONYMS, PRODUCT, GENE-NAME
RG65_RS07975	G7002	RG65_RS07975	mgrB	PhoP regulon feedback inhibition membrane protein MgrB	PhoQ kinase inhibitor	GO-TERMS, PRODUCT-SYNONYMS, GENE-SYNONYMS, PRODUCT, GENE-NAME
RG65_RS07990	G7000	RG65_RS07990	yobF	DUF2527 domain-containing protein	DUF2527 domain-containing protein YobF	GO-TERMS, PRODUCT-SYNONYMS, PRODUCT, GENE-NAME
RG65_RS07995	EG12204	RG65_RS07995	cspC	cold-shock protein CspC	stress protein, member of the CspA family	GO-TERMS, PRODUCT-SYNONYMS, GENE-SYNONYMS, PRODUCT, GENE-NAME
RG65_RS08000	EG12207	RG65_RS08000	rlmA	23S rRNA (guanine(745)-N(1))-methyltransferase	23S rRNA m1G745 methyltransferase	GO-TERMS, REACTIONS, PRODUCT-SYNONYMS, GENE-SYNONYMS, PRODUCT, GENE-NAME
RG65_RS08005	G6999	RG65_RS08005	mntP	manganese efflux pump MntP	Mn2+ exporter	GO-TERMS, REACTIONS, PRODUCT-SYNONYMS, GENE-SYNONYMS, PRODUCT, GENE-NAME
RG65_RS08020	EG10569	RG65_RS08020	manZ	PTS mannose transporter subunit IID	mannose-specific PTS enzyme IID component	CPLX-RXNS, GO-TERMS, COMPLEXES, PRODUCT-SYNONYMS, GENE-SYNONYMS, PRODUCT, GENE-NAME
RG65_RS08025	EG10568	RG65_RS08025	manY	PTS mannose/fructose/sorbose transporter subunit IIC	mannose-specific PTS enzyme IIC component	GO-TERMS, REACTIONS, PRODUCT-SYNONYMS, GENE-SYNONYMS, PRODUCT, GENE-NAME
RG65_RS08030	EG10567	RG65_RS08030	manX	PTS mannose transporter subunit IIAB	mannose-specific PTS enzyme IIAB component	GO-TERMS, PRODUCT-SYNONYMS, GENE-SYNONYMS, PRODUCT, GENE-NAME
RG65_RS08055	EG10930	RG65_RS08055	sdaA	L-serine dehydratase 1	L-serine deaminase I	GO-TERMS, REACTIONS, PRODUCT-SYNONYMS, PRODUCT, GENE-NAME
RG65_RS08060	EG12693	RG65_RS08060	nudL	coenzyme A pyrophosphatase	putative NUDIX hydrolase with low 3-phosphohydroxypyruvate phosphatase activity	GO-TERMS, REACTIONS, PRODUCT-SYNONYMS, GENE-SYNONYMS, PRODUCT, GENE-NAME
RG65_RS08065	EG10683			aminodeoxychorismate synthase component 1	aminodeoxychorismate synthase subunit 1	GO-TERMS, REACTIONS, PRODUCT-SYNONYMS, PRODUCT
RG65_RS08085	G6993	RG65_RS08085	yoaB	hypothetical protein	RutC family protein YoaB	GO-TERMS, PRODUCT-SYNONYMS, PRODUCT, GENE-NAME
RG65_RS08090	G6992	RG65_RS08090	yoaA	ATP-dependent DNA helicase	putative ATP-dependent 5' to 3' DNA helicase	GO-TERMS, PRODUCT-SYNONYMS, PRODUCT, GENE-NAME
RG65_RS08095	G6991	RG65_RS08095	tsaB	tRNA (adenosine(37)-N6)-threonylcarbamoyltransferase complex dimerization subunit type 1 TsaB	N6-L-threonylcarbamoyladenine synthase, TsaB subunit	GO-TERMS, REACTIONS, PRODUCT-SYNONYMS, GENE-SYNONYMS, PRODUCT, GENE-NAME
RG65_RS08105	EG11530	RG65_RS08105	fadD			GO-TERMS, REACTIONS, PRODUCT-SYNONYMS, GENE-SYNONYMS, PRODUCT, GENE-NAME
RG65_RS08110	EG10858	RG65_RS08110	rnd	ribonuclease D	RNase D	GO-TERMS, REACTIONS, PRODUCT-SYNONYMS, PRODUCT, GENE-NAME
RG65_RS08130	G6986	RG65_RS08130	dmlA	malate dehydrogenase	D-malate/3-isopropylmalate dehydrogenase (decarboxylating)	GO-TERMS, REACTIONS, PRODUCT-SYNONYMS, GENE-SYNONYMS, PRODUCT, GENE-NAME
RG65_RS08135	G6985	RG65_RS08135	dmlR	LysR family transcriptional regulator	DNA-binding transcriptional regulator DmlR	GO-TERMS, PRODUCT-SYNONYMS, GENE-SYNONYMS, PRODUCT, GENE-NAME
RG65_RS08140	G6984	RG65_RS08140	leuE	leucine efflux protein	leucine exporter	GO-TERMS, REACTIONS, PRODUCT-SYNONYMS, GENE-SYNONYMS, PRODUCT, GENE-NAME
RG65_RS08170	G6980	RG65_RS08170	dgcP	diguanylate cyclase	diguanylate cyclase DgcP	GO-TERMS, PRODUCT-SYNONYMS, GENE-SYNONYMS, PRODUCT, GENE-NAME
RG65_RS08185	G6977	RG65_RS08185	nimT	cyanate MFS transporter	2-nitroimidazole exporter	GO-TERMS, REACTIONS, PRODUCT-SYNONYMS, GENE-SYNONYMS, PRODUCT, GENE-NAME
RG65_RS08190	G6976	RG65_RS08190	nimR	AraC family transcriptional regulator	DNA-binding transcriptional repressor NimR	GO-TERMS, PRODUCT-SYNONYMS, GENE-SYNONYMS, PRODUCT, GENE-NAME
RG65_RS08205	G6973	RG65_RS08205	yeaK	YbaK/prolyl-tRNA synthetase associated domain-containing protein	mischarged aminoacyl-tRNA deacylase	GO-TERMS, PRODUCT-SYNONYMS, PRODUCT, GENE-NAME
RG65_RS08225	G6969	RG65_RS08225	yeaG	PrkA family serine protein kinase	protein kinase YeaG	GO-TERMS, REACTIONS, PRODUCT-SYNONYMS, PRODUCT, GENE-NAME
RG65_RS08230	G6968	RG65_RS08230	mipA			GO-TERMS, PRODUCT-SYNONYMS, GENE-SYNONYMS, GENE-NAME
RG65_RS08235	G6967	RG65_RS08235	yeaE	aldo/keto reductase	methylglyoxal reductase YeaE	GO-TERMS, REACTIONS, PRODUCT-SYNONYMS, PRODUCT, GENE-NAME
RG65_RS08245	EG10367	RG65_RS08245	gapA	aldehyde dehydrogenase	glyceraldehyde-3-phosphate dehydrogenase A	GO-TERMS, PRODUCT-SYNONYMS, GENE-SYNONYMS, PRODUCT, GENE-NAME
RG65_RS08250	EG12394	RG65_RS08250	msrB	peptide-methionine (R)-S-oxide reductase	methionine sulfoxide reductase B	GO-TERMS, REACTIONS, PRODUCT-SYNONYMS, GENE-SYNONYMS, PRODUCT, GENE-NAME
RG65_RS08260	EG11135	RG65_RS08260	pncA	bifunctional nicotinamidase/pyrazinamidase	nicotinamidase	GO-TERMS, REACTIONS, PRODUCT-SYNONYMS, GENE-SYNONYMS, PRODUCT, GENE-NAME
RG65_RS08265	EG10045	RG65_RS08265	ansA			GO-TERMS, REACTIONS, PRODUCT-SYNONYMS, GENE-NAME
RG65_RS08270	EG10968	RG65_RS08270	sppA	signal peptide peptidase A	protease IV, a signal peptide peptidase	GO-TERMS, REACTIONS, PRODUCT-SYNONYMS, PRODUCT, GENE-NAME
RG65_RS08285	EG10943	RG65_RS08285	selD	selenide, water dikinase SelD	selenide, water dikinase	GO-TERMS, REACTIONS, PRODUCT-SYNONYMS, GENE-SYNONYMS, PRODUCT, GENE-NAME
RG65_RS08290	EG11014	RG65_RS08290	topB			GO-TERMS, REACTIONS, PRODUCT-SYNONYMS, GENE-SYNONYMS, GENE-NAME
RG65_RS08305	EG10372	RG65_RS08305	gdhA			GO-TERMS, REACTIONS, PRODUCT-SYNONYMS, GENE-NAME
RG65_RS08315	G6954	RG65_RS08315	nudG	(deoxy)nucleoside triphosphate pyrophosphohydrolase	5-hydroxy-CTP diphosphatase	GO-TERMS, REACTIONS, PRODUCT-SYNONYMS, GENE-SYNONYMS, PRODUCT, GENE-NAME
RG65_RS08325	G6952	RG65_RS08325	ynjE	sulfurtransferase	molybdopterin synthase sulfurtransferase	GO-TERMS, REACTIONS, PRODUCT-SYNONYMS, PRODUCT, GENE-NAME
RG65_RS08365	EG11073	RG65_RS08365	xthA			GO-TERMS, REACTIONS, PRODUCT-SYNONYMS, GENE-SYNONYMS, GENE-NAME
RG65_RS08375	G6944	RG65_RS08375	astC	succinylornithine aminotransferase	succinylornithine transaminase	GO-TERMS, REACTIONS, PRODUCT-SYNONYMS, GENE-SYNONYMS, PRODUCT, GENE-NAME
RG65_RS08380	G6943	RG65_RS08380	astA			REACTIONS, PRODUCT-SYNONYMS, GENE-SYNONYMS, PRODUCT, GENE-NAME
RG65_RS08385	G6942	RG65_RS08385	astD	N-succinylglutamate 5-semialdehyde dehydrogenase	aldehyde dehydrogenase	GO-TERMS, REACTIONS, PRODUCT-SYNONYMS, GENE-SYNONYMS, PRODUCT, GENE-NAME
RG65_RS08390	G6941	RG65_RS08390	astB			GO-TERMS, REACTIONS, PRODUCT-SYNONYMS, GENE-SYNONYMS, PRODUCT, GENE-NAME
RG65_RS08395	G6940	RG65_RS08395	astE			GO-TERMS, PRODUCT-SYNONYMS, GENE-SYNONYMS, PRODUCT, GENE-NAME
RG65_RS08400	G6939	RG65_RS08400	spy	ATP-independent periplasmic protein-refolding chaperone	ATP-independent periplasmic chaperone	GO-TERMS, PRODUCT-SYNONYMS, PRODUCT, GENE-NAME
RG65_RS08410	G6937	RG65_RS08410	cho	nucleotide excision repair endonuclease	excinuclease Cho	GO-TERMS, PRODUCT-SYNONYMS, GENE-SYNONYMS, PRODUCT, GENE-NAME
RG65_RS08415	EG10663	RG65_RS08415	nadE	NAD(+) synthetase	NH3-dependent NAD+ synthetase	GO-TERMS, REACTIONS, PRODUCT-SYNONYMS, GENE-SYNONYMS, PRODUCT, GENE-NAME
RG65_RS08430	EG10140	RG65_RS08430	chbB	PTS sugar transporter subunit IIB	N,N'-diacetylchitobiose-specific PTS enzyme IIB component	CPLX-RXNS, GO-TERMS, COMPLEXES, REACTIONS, PRODUCT-SYNONYMS, GENE-SYNONYMS, PRODUCT, GENE-NAME
RG65_RS08435	EG10141	RG65_RS08435	chbC	N,N'-diacetylchitobiose permease IIC component	N,N'-diacetylchitobiose-specific PTS enzyme IIC component	GO-TERMS, REACTIONS, PRODUCT-SYNONYMS, GENE-SYNONYMS, PRODUCT, GENE-NAME
RG65_RS08440	EG10142	RG65_RS08440	chbA	N,N'-diacetylchitobiose-specific phosphotransferase enzyme IIA component	N,N'-diacetylchitobiose-specific PTS enzyme IIA component	GO-TERMS, PRODUCT-SYNONYMS, GENE-SYNONYMS, PRODUCT, GENE-NAME
RG65_RS08450	EG10144	RG65_RS08450	chbF	6-phospho-beta-glucosidase	monoacetylchitobiose-6-phosphate hydrolase	GO-TERMS, REACTIONS, PRODUCT-SYNONYMS, GENE-SYNONYMS, PRODUCT, GENE-NAME
RG65_RS08455	EG12198	RG65_RS08455	chbG			GO-TERMS, PRODUCT-SYNONYMS, GENE-SYNONYMS, GENE-NAME
RG65_RS08460	EG10509	RG65_RS08460	katE			GO-TERMS, REACTIONS, PRODUCT-SYNONYMS, GENE-NAME
RG65_RS08465	G6936	RG65_RS08465	cedA	cell division activator CedA	cell division modulator	GO-TERMS, PRODUCT-SYNONYMS, GENE-SYNONYMS, PRODUCT, GENE-NAME
RG65_RS08475	G6934	RG65_RS08475	tcyP	L-cystine transporter	cystine/sulfocysteine:cation symporter	GO-TERMS, REACTIONS, PRODUCT-SYNONYMS, GENE-SYNONYMS, PRODUCT, GENE-NAME
RG65_RS08485	G6932	RG65_RS08485	hxpB	2-deoxyglucose-6-phosphate phosphatase	hexitol phosphatase B	GO-TERMS, REACTIONS, PRODUCT-SYNONYMS, GENE-SYNONYMS, PRODUCT, GENE-NAME
RG65_RS08505	EG10700	RG65_RS08505	pfkB	6-phosphofructokinase II	6-phosphofructokinase 2	GO-TERMS, REACTIONS, PRODUCT-SYNONYMS, PRODUCT, GENE-NAME
RG65_RS08530	EG11001	RG65_RS08530	thrS			GO-TERMS, REACTIONS, PRODUCT-SYNONYMS, PRODUCT, GENE-NAME
RG65_RS08535	EG10506	RG65_RS08535	infC			GO-TERMS, PRODUCT-SYNONYMS, GENE-SYNONYMS, GENE-NAME
RG65_RS08560	EG10709	RG65_RS08560	pheS			CPLX-RXNS, GO-TERMS, COMPLEXES, PRODUCT-SYNONYMS, GENE-SYNONYMS, PRODUCT, GENE-NAME
RG65_RS08565	EG10710	RG65_RS08565	pheT			GO-TERMS, PRODUCT-SYNONYMS, PRODUCT, GENE-NAME
RG65_RS08570	EG10440	RG65_RS08570	ihfA			GO-TERMS, PRODUCT-SYNONYMS, GENE-SYNONYMS, PRODUCT, GENE-NAME
RG65_RS08575	EG10127	RG65_RS08575	btuC	vitamin B12 import system permease BtuC	vitamin B12 ABC transporter membrane subunit	GO-TERMS, REACTIONS, PRODUCT, GENE-NAME
RG65_RS08580	EG10129	RG65_RS08580	btuE	glutathione peroxidase	thioredoxin/glutathione peroxidase	GO-TERMS, REACTIONS, PRODUCT-SYNONYMS, PRODUCT, GENE-NAME
RG65_RS08585	EG10128	RG65_RS08585	btuD	vitamin B12 import ATP-binding protein BtuD	vitamin B12 ABC transporter ATP binding subunit	GO-TERMS, REACTIONS, PRODUCT, GENE-NAME
RG65_RS08595	G6925	RG65_RS08595	rflP	cyclic di-GMP regulator CdgR	anti-FlhDC factor RflP	GO-TERMS, PRODUCT-SYNONYMS, GENE-SYNONYMS, PRODUCT, GENE-NAME
RG65_RS08610	EG10080	RG65_RS08610	aroH	phospho-2-dehydro-3-deoxyheptonate aldolase Trp-sensitive	3-deoxy-7-phosphoheptulonate synthase, Trp-sensitive	GO-TERMS, REACTIONS, PRODUCT-SYNONYMS, PRODUCT, GENE-NAME
RG65_RS08615	EG11132	RG65_RS08615	ppsR	phosphoenolpyruvate synthase regulatory protein	posphoenolpyruvate synthetase regulatory protein	GO-TERMS, PRODUCT-SYNONYMS, GENE-SYNONYMS, PRODUCT, GENE-NAME
RG65_RS08625	EG10759	RG65_RS08625	ppsA	phosphoenolpyruvate synthase	phosphoenolpyruvate synthetase	GO-TERMS, REACTIONS, PRODUCT-SYNONYMS, GENE-SYNONYMS, PRODUCT, GENE-NAME
RG65_RS08630	EG12357	RG65_RS08630	fadK	cyclohexanecarboxylate-CoA ligase	short chain acyl-CoA synthetase	GO-TERMS, REACTIONS, PRODUCT-SYNONYMS, GENE-SYNONYMS, PRODUCT, GENE-NAME
RG65_RS08675	EG10076	RG65_RS08675	aroD	3-dehydroquinase	3-dehydroquinate dehydratase	GO-TERMS, REACTIONS, PRODUCT-SYNONYMS, PRODUCT, GENE-NAME
RG65_RS08680	EG11234	RG65_RS08680	ydiB			GO-TERMS, REACTIONS, PRODUCT-SYNONYMS, GENE-NAME
RG65_RS08715	G6912	RG65_RS08715	menI			GO-TERMS, PRODUCT-SYNONYMS, GENE-SYNONYMS, GENE-NAME
RG65_RS08725	EG11378	RG65_RS08725	sufA	Fe-S cluster assembly scaffold SufA	iron-sulfur cluster insertion protein SufA	GO-TERMS, PRODUCT-SYNONYMS, GENE-SYNONYMS, PRODUCT, GENE-NAME
RG65_RS08730	G6909	RG65_RS08730	sufB	Fe-S cluster assembly protein SufB	Fe-S cluster scaffold complex subunit SufB	GO-TERMS, COMPLEXES, PRODUCT-SYNONYMS, GENE-SYNONYMS, PRODUCT, GENE-NAME
RG65_RS08735	G6908	RG65_RS08735	sufC	Fe-S cluster assembly ATPase SufC	Fe-S cluster scaffold complex subunit SufC	GO-TERMS, PRODUCT-SYNONYMS, GENE-SYNONYMS, PRODUCT, GENE-NAME
RG65_RS08740	G6907	RG65_RS08740	sufD	signal peptide peptidase SppA	Fe-S cluster scaffold complex subunit SufD	GO-TERMS, PRODUCT-SYNONYMS, GENE-SYNONYMS, PRODUCT, GENE-NAME
RG65_RS08745	G6906	RG65_RS08745	sufS	cysteine desulfurase	L-cysteine desulfurase	GO-TERMS, REACTIONS, PRODUCT-SYNONYMS, GENE-SYNONYMS, PRODUCT, GENE-NAME
RG65_RS08750	G6905	RG65_RS08750	sufE	cysteine desulfuration protein SufE	sulfur carrier protein SufE	GO-TERMS, PRODUCT-SYNONYMS, GENE-SYNONYMS, PRODUCT, GENE-NAME
RG65_RS08755	G6904	RG65_RS08755	ldtE	LysM peptidoglycan-binding domain-containing protein	L,D-transpeptidase LdtE	GO-TERMS, REACTIONS, PRODUCT-SYNONYMS, GENE-SYNONYMS, PRODUCT, GENE-NAME
RG65_RS08760	EG10544	RG65_RS08760	lpp			GO-TERMS, PRODUCT-SYNONYMS, GENE-SYNONYMS, GENE-NAME
RG65_RS08765	EG10804	RG65_RS08765	pykF			GO-TERMS, REACTIONS, PRODUCT-SYNONYMS, GENE-NAME
RG65_RS08770	G6903	RG65_RS08770	fumD	hypothetical protein	fumarase D	GO-TERMS, REACTIONS, PRODUCT-SYNONYMS, GENE-SYNONYMS, PRODUCT, GENE-NAME
RG65_RS08830	EG12400	RG65_RS08830	mdtK	multidrug resistance protein MdtK	multidrug efflux pump MdtK	GO-TERMS, REACTIONS, PRODUCT-SYNONYMS, GENE-SYNONYMS, PRODUCT, GENE-NAME
RG65_RS08835	EG11406	RG65_RS08835	ribC			GO-TERMS, PRODUCT-SYNONYMS, GENE-SYNONYMS, GENE-NAME
RG65_RS08840	EG11531	RG65_RS08840	cfa	cyclopropane-fatty-acyl-phospholipid synthase	cyclopropane fatty acyl phospholipid synthase	GO-TERMS, REACTIONS, PRODUCT-SYNONYMS, GENE-SYNONYMS, PRODUCT, GENE-NAME
RG65_RS08855	EG10800	RG65_RS08855	purR	PurR family transcriptional regulator	DNA-binding transcriptional repressor PurR	GO-TERMS, PRODUCT-SYNONYMS, PRODUCT, GENE-NAME
RG65_RS08865	G0-10594	RG65_RS08865	cydH	YnhF family membrane protein	cytochrome bd-I ubiquinol oxidase accessory subunit CydH	GO-TERMS, PRODUCT-SYNONYMS, GENE-SYNONYMS, PRODUCT, GENE-NAME
RG65_RS08875	EG10954	RG65_RS08875	sodB	superoxide dismutase [Fe]	superoxide dismutase (Fe)	GO-TERMS, REACTIONS, PRODUCT-SYNONYMS, PRODUCT, GENE-NAME
RG65_RS08880	G6892	RG65_RS08880	mepH	murein DD-endopeptidase MepH	peptidoglycan DD-endopeptidase MepH	GO-TERMS, REACTIONS, PRODUCT-SYNONYMS, GENE-SYNONYMS, PRODUCT, GENE-NAME
RG65_RS08885	EG12181	RG65_RS08885	grxD	glutaredoxin	glutaredoxin 4	GO-TERMS, COMPLEXES, REACTIONS, PRODUCT-SYNONYMS, GENE-SYNONYMS, PRODUCT, GENE-NAME
RG65_RS08895	EG11547	RG65_RS08895	rnt	ribonuclease T	RNase T	GO-TERMS, REACTIONS, PRODUCT-SYNONYMS, PRODUCT, GENE-NAME
RG65_RS08900	G6891	RG65_RS08900	gloA	lactoylglutathione lyase	glyoxalase I	GO-TERMS, REACTIONS, PRODUCT-SYNONYMS, PRODUCT, GENE-NAME
RG65_RS08905	G6890	RG65_RS08905	nemA	alkene reductase	N-ethylmaleimide reductase	GO-TERMS, REACTIONS, PRODUCT-SYNONYMS, GENE-SYNONYMS, PRODUCT, GENE-NAME
RG65_RS08910	G6889	RG65_RS08910	nemR	TetR/AcrR family transcriptional regulator	DNA-binding transcriptional repressor NemR	GO-TERMS, PRODUCT-SYNONYMS, GENE-SYNONYMS, PRODUCT, GENE-NAME
RG65_RS08925	G6886	RG65_RS08925	sodC	superoxide dismutase [Cu-Zn] SodC2	superoxide dismutase (Cu-Zn)	GO-TERMS, REACTIONS, PRODUCT-SYNONYMS, PRODUCT, GENE-NAME
RG65_RS08945	G6882	RG65_RS08945	slyA	transcriptional regulator SlyA	DNA-binding transcriptional dual regulator SlyA	GO-TERMS, PRODUCT-SYNONYMS, PRODUCT, GENE-NAME
RG65_RS08950	G6881	RG65_RS08950	slyB	hypothetical protein	outer membrane lipoprotein SlyB	GO-TERMS, PRODUCT-SYNONYMS, PRODUCT, GENE-NAME
RG65_RS08955	G6880	RG65_RS08955	anmK			GO-TERMS, REACTIONS, PRODUCT-SYNONYMS, GENE-SYNONYMS, PRODUCT, GENE-NAME
RG65_RS08960	EG11488	RG65_RS08960	mliC	lysozyme inhibitor	inhibitor of c-type lysozyme, putative lipoprotein	GO-TERMS, PRODUCT-SYNONYMS, GENE-SYNONYMS, PRODUCT, GENE-NAME
RG65_RS08965	EG11487	RG65_RS08965	pdxH			GO-TERMS, REACTIONS, PRODUCT-SYNONYMS, GENE-NAME
RG65_RS08970	EG11043	RG65_RS08970	tyrS			GO-TERMS, REACTIONS, PRODUCT-SYNONYMS, PRODUCT, GENE-NAME
RG65_RS08975	G6879	RG65_RS08975	pdxY	pyridoxamine kinase	pyridoxal kinase 2	GO-TERMS, REACTIONS, PRODUCT-SYNONYMS, GENE-SYNONYMS, PRODUCT, GENE-NAME
RG65_RS08980	G6878	RG65_RS08980	gstA	glutathione S-transferase	glutathione S-transferase GstA	GO-TERMS, REACTIONS, PRODUCT-SYNONYMS, GENE-SYNONYMS, PRODUCT, GENE-NAME
RG65_RS08985	G6877	RG65_RS08985	dtpA	dipeptide and tripeptide permease A	dipeptide/tripeptide:H+ symporter DtpA	GO-TERMS, REACTIONS, PRODUCT-SYNONYMS, GENE-SYNONYMS, PRODUCT, GENE-NAME
RG65_RS08995	EG10662	RG65_RS08995	nth			GO-TERMS, REACTIONS, PRODUCT-SYNONYMS, GENE-NAME
RG65_RS09000	G6876	RG65_RS09000	rsxE	electron transport complex subunit RsxE	SoxR [2Fe-2S] reducing system protein RsxE	GO-TERMS, PRODUCT-SYNONYMS, GENE-SYNONYMS, PRODUCT, GENE-NAME
RG65_RS09015	G6873	RG65_RS09015	rsxC	electron transporter RsxC	SoxR [2Fe-2S] reducing system protein RsxC	PRODUCT-SYNONYMS, GENE-SYNONYMS, PRODUCT, GENE-NAME
RG65_RS09020	G6872	RG65_RS09020	rsxB	electron transport complex subunit RsxB	SoxR [2Fe-2S] reducing system protein RsxB	GO-TERMS, PRODUCT-SYNONYMS, GENE-SYNONYMS, PRODUCT, GENE-NAME
RG65_RS09035	G6869	RG65_RS09035	cnu	nucleoid-associated protein	H-NS- and StpA-binding protein	GO-TERMS, PRODUCT-SYNONYMS, GENE-SYNONYMS, PRODUCT, GENE-NAME
RG65_RS09045	G0-9561	RG65_RS09045	blr	division septum protein Blr	beta-lactam resistance protein	GO-TERMS, PRODUCT-SYNONYMS, PRODUCT, GENE-NAME
RG65_RS09055	EG10030	RG65_RS09055	add			GO-TERMS, REACTIONS, PRODUCT-SYNONYMS, GENE-NAME
RG65_RS09060	EG10564	RG65_RS09060	malY	pyridoxal phosphate-dependent aminotransferase	negative regulator of MalT activity/cystathionine beta-lyase	GO-TERMS, REACTIONS, PRODUCT-SYNONYMS, PRODUCT, GENE-NAME
RG65_RS09065	EG10563	RG65_RS09065	malX	PTS maltose- and glucose EIICB component	PTS enzyme IIBC component MalX	GO-TERMS, REACTIONS, PRODUCT-SYNONYMS, PRODUCT, GENE-NAME
RG65_RS09070	EG10557	RG65_RS09070	malI	Mal regulon transcriptional regulator MalI	DNA-binding transcriptional repressor MalI	GO-TERMS, PRODUCT-SYNONYMS, PRODUCT, GENE-NAME
RG65_RS09075	EG10425	RG65_RS09075	hdhA			GO-TERMS, REACTIONS, PRODUCT-SYNONYMS, GENE-SYNONYMS, PRODUCT, GENE-NAME
RG65_RS09080	G6867	RG65_RS09080	uidR	TetR/AcrR family transcriptional regulator	DNA-binding transcriptional repressor UidR	GO-TERMS, PRODUCT-SYNONYMS, GENE-SYNONYMS, PRODUCT, GENE-NAME
RG65_RS09085	EG11055	RG65_RS09085	uidA			GO-TERMS, REACTIONS, PRODUCT-SYNONYMS, GENE-SYNONYMS, PRODUCT, GENE-NAME
RG65_RS09090	EG11658	RG65_RS09090	uidB	glucuronide transporter	glucuronide:H+ symporter	GO-TERMS, REACTIONS, PRODUCT-SYNONYMS, GENE-SYNONYMS, PRODUCT, GENE-NAME
RG65_RS09105	EG10566	RG65_RS09105	manA			GO-TERMS, PRODUCT-SYNONYMS, GENE-SYNONYMS, PRODUCT, GENE-NAME
RG65_RS09110	EG10356	RG65_RS09110	fumA	fumarate hydratase class I, aerobic	fumarase A	GO-TERMS, REACTIONS, PRODUCT-SYNONYMS, PRODUCT, GENE-NAME
RG65_RS09115	EG10358	RG65_RS09115	fumC	class II fumarate hydratase	fumarase C	GO-TERMS, REACTIONS, PRODUCT-SYNONYMS, PRODUCT, GENE-NAME
RG65_RS09120	EG11038	RG65_RS09120	tus			GO-TERMS, PRODUCT-SYNONYMS, GENE-SYNONYMS, GENE-NAME
RG65_RS09125	EG11233	RG65_RS09125	rstB	two-component sensor histidine kinase	sensory histidine kinase RstB	GO-TERMS, PRODUCT-SYNONYMS, GENE-SYNONYMS, PRODUCT, GENE-NAME
RG65_RS09130	G6864	RG65_RS09130	rstA	two-component system response regulator RstA	DNA-binding transcriptional regulator RstA	GO-TERMS, PRODUCT-SYNONYMS, GENE-SYNONYMS, PRODUCT, GENE-NAME
RG65_RS09140	G6862	RG65_RS09140	folM			GO-TERMS, REACTIONS, PRODUCT-SYNONYMS, GENE-SYNONYMS, GENE-NAME
RG65_RS09145	G6861	RG65_RS09145	ydgI	arginine/ornithine antiporter transporter	putative arginine:ornithine antiporter	GO-TERMS, REACTIONS, PRODUCT-SYNONYMS, GENE-SYNONYMS, PRODUCT, GENE-NAME
RG65_RS09160	EG10744	RG65_RS09160	pntA	NAD(P)(+) transhydrogenase (Re/Si-specific) subunit alpha	pyridine nucleotide transhydrogenase subunit alpha	CPLX-RXNS, GO-TERMS, COMPLEXES, PRODUCT-SYNONYMS, PRODUCT, GENE-NAME
RG65_RS09165	EG10745	RG65_RS09165	pntB	NAD(P)(+) transhydrogenase (Re/Si-specific) subunit beta	pyridine nucleotide transhydrogenase subunit beta	GO-TERMS, PRODUCT-SYNONYMS, PRODUCT, GENE-NAME
RG65_RS09170	G6859			AI-2 transporter TqsA	autoinducer 2 exporter	GO-TERMS, REACTIONS, PRODUCT-SYNONYMS, GENE-SYNONYMS, PRODUCT
RG65_RS09175	G6858	RG65_RS09175	mdtJ	multidrug transporter subunit MdtJ	multidrug/spermidine efflux pump membrane subunit MdtJ	CPLX-RXNS, GO-TERMS, COMPLEXES, PRODUCT-SYNONYMS, GENE-SYNONYMS, PRODUCT, GENE-NAME
RG65_RS09180	G6857	RG65_RS09180	mdtI	spermidine export protein MdtI	multidrug/spermidine efflux pump membrane subunit MdtI	GO-TERMS, REACTIONS, PRODUCT-SYNONYMS, GENE-SYNONYMS, PRODUCT, GENE-NAME
RG65_RS09215	G6852	RG65_RS09215	mlc	ROK family transcriptional regulator	DNA-binding transcriptional repressor Mlc	GO-TERMS, PRODUCT-SYNONYMS, GENE-SYNONYMS, PRODUCT, GENE-NAME
RG65_RS09225	G6850	RG65_RS09225	clcB	voltage-gated ClC-type chloride channel ClcB	putative chloride:H+ antiporter ClcB	GO-TERMS, REACTIONS, PRODUCT-SYNONYMS, GENE-SYNONYMS, PRODUCT, GENE-NAME
RG65_RS09230	G6849	RG65_RS09230	dmsD	Tat proofreading chaperone DmsD	redox enzyme maturation protein DmsD	GO-TERMS, PRODUCT-SYNONYMS, GENE-SYNONYMS, PRODUCT, GENE-NAME
RG65_RS09265	G6842	RG65_RS09265	speG	spermidine N1-acetyltransferase	spermidine N-acetyltransferase	GO-TERMS, REACTIONS, PRODUCT-SYNONYMS, PRODUCT, GENE-NAME
RG65_RS09285	G6839	RG65_RS09285	rspA	starvation-sensing protein RspA	mandelate racemase/muconate lactonizing enzyme family protein RspA	GO-TERMS, PRODUCT-SYNONYMS, PRODUCT, GENE-NAME
RG65_RS09315	EG10227	RG65_RS09315	dicB	division inhibition protein DicB	Qin prophage; cell division inhibition protein DicB	GO-TERMS, PRODUCT-SYNONYMS, GENE-SYNONYMS, PRODUCT, GENE-NAME
RG65_RS09360	EG10836	RG65_RS09360	relB	antitoxin RelB	Qin prophage; antitoxin/DNA-binding transcriptional repressor RelB	GO-TERMS, COMPLEXES, PRODUCT-SYNONYMS, GENE-SYNONYMS, PRODUCT, GENE-NAME
RG65_RS09365	EG11131	RG65_RS09365	relE	mRNA interferase RelE	Qin prophage; mRNA interferase toxin RelE	GO-TERMS, REACTIONS, PRODUCT-SYNONYMS, PRODUCT, GENE-NAME
RG65_RS09370	EG11130	RG65_RS09370	hokD	protein HokD	Qin prophage; toxic protein HokD	GO-TERMS, PRODUCT-SYNONYMS, GENE-SYNONYMS, PRODUCT, GENE-NAME
RG65_RS09400	EG12203	RG65_RS09400	cspB	cold-shock protein CspB	Qin prophage; cold shock-like protein CspB	GO-TERMS, PRODUCT-SYNONYMS, PRODUCT, GENE-NAME
RG65_RS09425	G6825	RG65_RS09425	cspI	cold-shock protein CspI	Qin prophage; cold shock protein CspI	GO-TERMS, PRODUCT-SYNONYMS, GENE-SYNONYMS, PRODUCT, GENE-NAME
RG65_RS09440	G6823	RG65_RS09440	gnsB	protein GnsB	Qin prophage; protein GnsB	GO-TERMS, PRODUCT-SYNONYMS, GENE-SYNONYMS, PRODUCT, GENE-NAME
RG65_RS09485	G6817	RG65_RS09485	ydfJ	MFS transporter	putative transporter YdfJ	GO-TERMS, PRODUCT-SYNONYMS, GENE-SYNONYMS, PRODUCT, GENE-NAME
RG65_RS09500	G6814	RG65_RS09500	ydfH	transcriptional regulator	DNA-binding transcriptional repressor YdfH	GO-TERMS, PRODUCT-SYNONYMS, PRODUCT, GENE-NAME
RG65_RS09505	EG12345	RG65_RS09505	ydfG	NAD(P)-dependent oxidoreductase	3-hydroxy acid dehydrogenase YdfG	GO-TERMS, REACTIONS, PRODUCT-SYNONYMS, PRODUCT, GENE-NAME
RG65_RS09515	EG10212	RG65_RS09515	dcp			GO-TERMS, REACTIONS, PRODUCT-SYNONYMS, GENE-NAME
RG65_RS09530	EG11644	RG65_RS09530	ydeI	TIGR00156 family protein	BOF family protein YdeI	GO-TERMS, PRODUCT-SYNONYMS, PRODUCT, GENE-NAME
RG65_RS09535	EG11643	RG65_RS09535	dgcZ	sensor domain-containing diguanylate cyclase	diguanylate cyclase DgcZ	GO-TERMS, REACTIONS, PRODUCT-SYNONYMS, GENE-SYNONYMS, PRODUCT, GENE-NAME
RG65_RS09540	G0-8892	RG65_RS09540	mgtS	hypothetical protein	small protein MgtS	GO-TERMS, PRODUCT-SYNONYMS, GENE-SYNONYMS, PRODUCT, GENE-NAME
RG65_RS09550	EG11639	RG65_RS09550	eamA	O-acetylserine/cysteine exporter	cysteine/O-acetylserine exporter EamA	GO-TERMS, REACTIONS, PRODUCT-SYNONYMS, GENE-SYNONYMS, PRODUCT, GENE-NAME
RG65_RS09590	EG11434	RG65_RS09590	marA	MDR efflux pump AcrAB transcriptional activator MarA	DNA-binding transcriptional dual regulator MarA	GO-TERMS, PRODUCT-SYNONYMS, GENE-SYNONYMS, PRODUCT, GENE-NAME
RG65_RS09595	EG11435	RG65_RS09595	marR	multiple antibiotic resistance transcriptional regulator MarR	DNA-binding transcriptional repressor MarR	GO-TERMS, PRODUCT-SYNONYMS, GENE-SYNONYMS, PRODUCT, GENE-NAME
RG65_RS09605	EG11636	RG65_RS09605	ydeA	sugar transporter	L-arabinose exporter	GO-TERMS, REACTIONS, PRODUCT-SYNONYMS, PRODUCT, GENE-NAME
RG65_RS09630	G6811	RG65_RS09630	sad	succinate-semialdehyde dehydrogenase	succinate semialdehyde dehydrogenase (NAD(P)+) Sad	GO-TERMS, REACTIONS, PRODUCT-SYNONYMS, GENE-SYNONYMS, PRODUCT, GENE-NAME
RG65_RS09635	G6810	RG65_RS09635	glsB			GO-TERMS, REACTIONS, PRODUCT-SYNONYMS, GENE-SYNONYMS, GENE-NAME
RG65_RS09645	G6808	RG65_RS09645	dgcF	GGDEF domain-containing protein	putative diguanylate cyclase DgcF	GO-TERMS, PRODUCT-SYNONYMS, GENE-SYNONYMS, PRODUCT, GENE-NAME
RG65_RS09655	EG11065	RG65_RS09655	uxaB			GO-TERMS, PRODUCT-SYNONYMS, PRODUCT, GENE-NAME
RG65_RS09670	G6806	RG65_RS09670	tam			GO-TERMS, REACTIONS, PRODUCT-SYNONYMS, GENE-SYNONYMS, PRODUCT, GENE-NAME
RG65_RS09675	G6805	RG65_RS09675	lsrG	autoinducer 2-degrading protein LsrG	(4S)-4-hydroxy-5-phosphonooxypentane-2,3-dione isomerase	GO-TERMS, REACTIONS, PRODUCT-SYNONYMS, GENE-SYNONYMS, PRODUCT, GENE-NAME
RG65_RS09680	G6804	RG65_RS09680	lsrF	3-hydroxy-5-phosphonooxypentane-2,4-dione thiolase LsrF	3-hydroxy-2,4-pentadione 5-phosphate thiolase	GO-TERMS, REACTIONS, PRODUCT-SYNONYMS, GENE-SYNONYMS, PRODUCT, GENE-NAME
RG65_RS09685	G6803	RG65_RS09685	lsrB	autoinducer 2 ABC transporter substrate-binding protein LsrB	Autoinducer-2 ABC transporter periplasmic binding protein	CPLX-RXNS, COMPLEXES, PRODUCT-SYNONYMS, GENE-SYNONYMS, PRODUCT, GENE-NAME
RG65_RS09690	G6802	RG65_RS09690	lsrD	autoinducer 2 import system permease LsrD	Autoinducer-2 ABC transporter membrane subunit LsrD	GO-TERMS, REACTIONS, PRODUCT-SYNONYMS, GENE-SYNONYMS, PRODUCT, GENE-NAME
RG65_RS09695	G6801	RG65_RS09695	lsrC	autoinducer 2 ABC transporter permease LsrC	Autoinducer-2 ABC transporter membrane subunit LsrC	GO-TERMS, PRODUCT-SYNONYMS, GENE-SYNONYMS, PRODUCT, GENE-NAME
RG65_RS09700	G6800	RG65_RS09700	lsrA	autoinducer 2 ABC transporter ATP-binding protein LsrA	Autoinducer-2 ABC transporter ATP binding subunit	PRODUCT-SYNONYMS, GENE-SYNONYMS, PRODUCT, GENE-NAME
RG65_RS09705	G6799	RG65_RS09705	lsrR	LsrR family transcriptional regulator	DNA-binding transcriptional repressor LsrR	GO-TERMS, PRODUCT-SYNONYMS, GENE-SYNONYMS, PRODUCT, GENE-NAME
RG65_RS09710	G6798	RG65_RS09710	lsrK			GO-TERMS, PRODUCT-SYNONYMS, GENE-SYNONYMS, GENE-NAME
RG65_RS09720	EG10442	RG65_RS09720	hipB	transcriptional regulator	antitoxin/DNA-binding transcriptional repressor HipB	GO-TERMS, COMPLEXES, PRODUCT-SYNONYMS, PRODUCT, GENE-NAME
RG65_RS09725	EG10443	RG65_RS09725	hipA	type II toxin-antitoxin system HipA family toxin	serine/threonine-protein kinase toxin HipA	GO-TERMS, REACTIONS, PRODUCT-SYNONYMS, PRODUCT, GENE-NAME
RG65_RS09775	G6791	RG65_RS09775	ydeP	oxidoreductase	putative oxidoreductase YdeP	GO-TERMS, PRODUCT-SYNONYMS, PRODUCT, GENE-NAME
RG65_RS09780	G6790	RG65_RS09780	safA	two-component-system connector protein SafA	two-component system connector SafA	GO-TERMS, PRODUCT-SYNONYMS, GENE-SYNONYMS, PRODUCT, GENE-NAME
RG65_RS09785	G6789	RG65_RS09785	ydeO	AraC family transcriptional regulator	DNA-binding transcriptional dual regulator YdeO	GO-TERMS, PRODUCT-SYNONYMS, PRODUCT, GENE-NAME
RG65_RS09805	EG11743	RG65_RS09805	yddB	TonB-dependent receptor	putative TonB-dependent receptor YddB	GO-TERMS, PRODUCT-SYNONYMS, PRODUCT, GENE-NAME
RG65_RS09810	EG11744	RG65_RS09810	pqqL	insulinase family protein	periplasmic metalloprotease	GO-TERMS, PRODUCT-SYNONYMS, GENE-SYNONYMS, PRODUCT, GENE-NAME
RG65_RS09825	EG11490	RG65_RS09825	gadB	glutamate decarboxylase beta	glutamate decarboxylase B	GO-TERMS, REACTIONS, PRODUCT-SYNONYMS, PRODUCT, GENE-NAME
RG65_RS09830	G6786	RG65_RS09830	gadC	glutamate:gamma-aminobutyrate antiporter	L-glutamate:4-aminobutyrate antiporter	GO-TERMS, REACTIONS, PRODUCT-SYNONYMS, GENE-SYNONYMS, PRODUCT, GENE-NAME
RG65_RS09840	G6784	RG65_RS09840	dosC	diguanylate cyclase	diguanylate cyclase DosC	GO-TERMS, COMPLEXES, PRODUCT-SYNONYMS, GENE-SYNONYMS, PRODUCT, GENE-NAME
RG65_RS09845	G6783	RG65_RS09845	dosP	oxygen-sensing cyclic-di-GMP phosphodiesterase	oxygen-sensing c-di-GMP phosphodiesterase DosP	GO-TERMS, REACTIONS, PRODUCT-SYNONYMS, GENE-SYNONYMS, PRODUCT, GENE-NAME
RG65_RS09850	G6782	RG65_RS09850	ddpX			GO-TERMS, PRODUCT-SYNONYMS, GENE-SYNONYMS, PRODUCT, GENE-NAME
RG65_RS09880	EG10680	RG65_RS09880	osmC	peroxiredoxin OsmC	osmotically inducible peroxiredoxin OsmC	GO-TERMS, REACTIONS, PRODUCT-SYNONYMS, PRODUCT, GENE-NAME
RG65_RS09890	G6776	RG65_RS09890	bdm	protein bdm	biofilm-dependent modulation protein	GO-TERMS, PRODUCT-SYNONYMS, GENE-SYNONYMS, PRODUCT, GENE-NAME
RG65_RS09900	EG10948	RG65_RS09900	maeA	NAD-dependent malic enzyme	NAD+-dependent malate dehydrogenase	GO-TERMS, REACTIONS, PRODUCT-SYNONYMS, GENE-SYNONYMS, PRODUCT, GENE-NAME
RG65_RS09905	G6775	RG65_RS09905	adhP	alcohol dehydrogenase AdhP	ethanol dehydrogenase / alcohol dehydrogenase	GO-TERMS, REACTIONS, PRODUCT-SYNONYMS, GENE-SYNONYMS, PRODUCT, GENE-NAME
RG65_RS09910	G6774	RG65_RS09910	yddM	transcriptional regulator	DNA-binding transcriptional regulator YddM	GO-TERMS, PRODUCT-SYNONYMS, PRODUCT, GENE-NAME
RG65_RS09915	EG11229	RG65_RS09915	fdnI	formate dehydrogenase nitrate-inducible cytochrome b556(Fdn) subunit	formate dehydrogenase N subunit gamma	CPLX-RXNS, GO-TERMS, COMPLEXES, PRODUCT-SYNONYMS, PRODUCT, GENE-NAME
RG65_RS09920	EG11228	RG65_RS09920	fdnH	formate dehydrogenase nitrate-inducible iron-sulfur subunit	formate dehydrogenase N subunit beta	GO-TERMS, COMPLEXES, PRODUCT-SYNONYMS, PRODUCT, GENE-NAME
RG65_RS09925	EG11227	RG65_RS09925	fdnG	formate dehydrogenase-N subunit alpha	formate dehydrogenase N subunit alpha	CPLX-RXNS, GO-TERMS, REACTIONS, PRODUCT-SYNONYMS, PRODUCT, GENE-NAME
RG65_RS09930	EG12713	RG65_RS09930	yddG	drug/metabolite DMT transporter permease	amino acid exporter YddG	GO-TERMS, REACTIONS, PRODUCT-SYNONYMS, PRODUCT, GENE-NAME
RG65_RS09975	G6770	RG65_RS09975	nhoA	N-hydroxyarylamine O-acetyltransferase	arylamine N-acetyltransferase	GO-TERMS, REACTIONS, PRODUCT-SYNONYMS, GENE-SYNONYMS, PRODUCT, GENE-NAME
RG65_RS09985	EG11761	RG65_RS09985	pptA			GO-TERMS, REACTIONS, PRODUCT-SYNONYMS, GENE-SYNONYMS, GENE-NAME
RG65_RS10050	G6761	RG65_RS10050	mcbR	transcriptional regulator	DNA-binding transcriptional dual regulator McbR	GO-TERMS, PRODUCT-SYNONYMS, GENE-SYNONYMS, PRODUCT, GENE-NAME
RG65_RS10055	G6760	RG65_RS10055	curA	NADP-dependent oxidoreductase	NADPH-dependent curcumin/dihydrocurcumin reductase	GO-TERMS, REACTIONS, PRODUCT-SYNONYMS, GENE-SYNONYMS, PRODUCT, GENE-NAME
RG65_RS10065	G6759	RG65_RS10065	mnaT	L-methionine sulfoximine/L-methionine sulfone acetyltransferase	L-amino acid N-acyltransferase	REACTIONS, PRODUCT-SYNONYMS, GENE-SYNONYMS, PRODUCT, GENE-NAME
RG65_RS10100	G6755	RG65_RS10100	patD	aminobutyraldehyde dehydrogenase	gamma-aminobutyraldehyde dehydrogenase	GO-TERMS, REACTIONS, PRODUCT-SYNONYMS, GENE-SYNONYMS, PRODUCT, GENE-NAME
RG65_RS10105	G6754	RG65_RS10105	ydcV	ABC transporter permease	putative ABC transporter membrane subunit YdcV	GO-TERMS, COMPLEXES, PRODUCT-SYNONYMS, PRODUCT, GENE-NAME
RG65_RS10110	G6753	RG65_RS10110	ydcU	ABC transporter permease	putative ABC transporter membrane subunit YdcU	GO-TERMS, PRODUCT-SYNONYMS, PRODUCT, GENE-NAME
RG65_RS10115	G6752	RG65_RS10115	ydcT	ABC transporter ATPase	putative ABC transporter ATP-binding protein YdcT	GO-TERMS, PRODUCT-SYNONYMS, PRODUCT, GENE-NAME
RG65_RS10120	G6751	RG65_RS10120	ydcS	spermidine/putrescine ABC transporter substrate-binding protein	putative ABC transporter periplasmic binding protein / polyhydroxybutyrate synthase	GO-TERMS, REACTIONS, PRODUCT-SYNONYMS, PRODUCT, GENE-NAME
RG65_RS10130	G6749	RG65_RS10130	hicB	antitoxin HicB	antitoxin of the HicA-HicB toxin-antitoxin system /  DNA-binding transcriptional repressor HicB	GO-TERMS, PRODUCT-SYNONYMS, GENE-SYNONYMS, PRODUCT, GENE-NAME
RG65_RS10135	G0-10451	RG65_RS10135	hicA	mRNA interferase HicA	toxin of the HicA-HicB toxin-antitoxin system	GO-TERMS, REACTIONS, PRODUCT-SYNONYMS, GENE-SYNONYMS, PRODUCT, GENE-NAME
RG65_RS10145	G6746	RG65_RS10145	rlhA	collagenase-like protease	23S rRNA 5-hydroxycytidine C2501 synthase	GO-TERMS, PRODUCT-SYNONYMS, GENE-SYNONYMS, PRODUCT, GENE-NAME
RG65_RS10150	G6745	RG65_RS10150	sutR	XRE family transcriptional regulator	DNA-binding transcriptional dual regulator SutR	GO-TERMS, PRODUCT-SYNONYMS, GENE-SYNONYMS, PRODUCT, GENE-NAME
RG65_RS10185	EG11884	RG65_RS10185	tehB			GO-TERMS, PRODUCT-SYNONYMS, GENE-NAME
RG65_RS10190	EG11883	RG65_RS10190	tehA	tellurite resistance protein TehA	tellurite resistance protein	GO-TERMS, REACTIONS, PRODUCT-SYNONYMS, PRODUCT, GENE-NAME
RG65_RS10200	EG10853	RG65_RS10200	rimL	50S ribosomal protein L7/L12-serine acetyltransferase	ribosomal-protein-L12-serine N-acetyltransferase	GO-TERMS, REACTIONS, PRODUCT-SYNONYMS, PRODUCT, GENE-NAME
RG65_RS10215	EG12859	mdoD	opgD			GO-TERMS, PRODUCT-SYNONYMS, GENE-SYNONYMS, GENE-NAME
RG65_RS10230	G6737	RG65_RS10230	ydcI	LysR family transcriptional regulator	DNA-binding transcriptional repressor YdcI	GO-TERMS, PRODUCT-SYNONYMS, PRODUCT, GENE-NAME
RG65_RS10235	EG11018	RG65_RS10235	trg	HAMP domain-containing protein	methyl-accepting chemotaxis protein Trg	GO-TERMS, COMPLEXES, PRODUCT-SYNONYMS, PRODUCT, GENE-NAME
RG65_RS10240	G0-9610	RG65_RS10240	hokB	protein HokB	toxin HokB	GO-TERMS, PRODUCT-SYNONYMS, GENE-SYNONYMS, PRODUCT, GENE-NAME
RG65_RS10250	EG10172	RG65_RS10250	cybB	cytochrome b561	superoxide oxidase	GO-TERMS, REACTIONS, PRODUCT-SYNONYMS, PRODUCT, GENE-NAME
RG65_RS10260	EG10035	RG65_RS10260	aldA	aldehyde dehydrogenase	aldehyde dehydrogenase A	GO-TERMS, REACTIONS, PRODUCT-SYNONYMS, GENE-SYNONYMS, PRODUCT, GENE-NAME
RG65_RS10270	G6732	RG65_RS10270	hrpA			GO-TERMS, REACTIONS, PRODUCT-SYNONYMS, GENE-NAME
RG65_RS10275	G6731	RG65_RS10275	azoR	FMN-dependent NADH-azoreductase	FMN dependent NADH:quinone oxidoreductase	GO-TERMS, REACTIONS, PRODUCT-SYNONYMS, GENE-SYNONYMS, PRODUCT, GENE-NAME
RG65_RS10300	EG11309	RG65_RS10300	pdxI	oxidoreductase	pyridoxine 4-dehydrogenase	GO-TERMS, REACTIONS, PRODUCT-SYNONYMS, GENE-SYNONYMS, PRODUCT, GENE-NAME
RG65_RS10305	G6721	RG65_RS10305	paaY	phenylacetic acid degradation protein PaaY	2-hydroxycyclohepta-1,4,6-triene-1-carboxyl-CoA thioesterase	GO-TERMS, REACTIONS, PRODUCT-SYNONYMS, GENE-SYNONYMS, PRODUCT, GENE-NAME
RG65_RS10310	G6720	RG65_RS10310	paaX	transcriptional regulator	DNA-binding transcriptional repressor PaaX	GO-TERMS, PRODUCT-SYNONYMS, GENE-SYNONYMS, PRODUCT, GENE-NAME
RG65_RS10320	G6718	RG65_RS10320	paaJ	3-oxoadipyl-CoA thiolase	beta-ketoadipyl-CoA thiolase	GO-TERMS, REACTIONS, PRODUCT-SYNONYMS, GENE-SYNONYMS, PRODUCT, GENE-NAME
RG65_RS10325	G6717	RG65_RS10325	paaI	acyl-CoA thioesterase	phenylacetyl-CoA thioesterase	GO-TERMS, REACTIONS, PRODUCT-SYNONYMS, GENE-SYNONYMS, PRODUCT, GENE-NAME
RG65_RS10330	G6716	RG65_RS10330	paaH			GO-TERMS, PRODUCT-SYNONYMS, GENE-SYNONYMS, PRODUCT, GENE-NAME
RG65_RS10335	G6715	RG65_RS10335	paaG	2-(1,2-epoxy-1,2-dihydrophenyl)acetyl-CoA isomerase	putative ring 1,2-epoxyphenylacetyl-CoA isomerase (oxepin-CoA forming)	GO-TERMS, COMPLEXES, REACTIONS, PRODUCT-SYNONYMS, GENE-SYNONYMS, PRODUCT, GENE-NAME
RG65_RS10340	G6714	RG65_RS10340	paaF	2,3-dehydroadipyl-CoA hydratase	putative 2,3-dehydroadipyl-CoA hydratase	GO-TERMS, REACTIONS, PRODUCT-SYNONYMS, GENE-SYNONYMS, PRODUCT, GENE-NAME
RG65_RS10345	G6713	RG65_RS10345	paaE	phenylacetate-CoA oxygenase/reductase subunit PaaK	phenylacetyl-CoA 1,2-epoxidase, reductase subunit	CPLX-RXNS, GO-TERMS, COMPLEXES, PRODUCT-SYNONYMS, GENE-SYNONYMS, PRODUCT, GENE-NAME
RG65_RS10355	G6711	RG65_RS10355	paaC	phenylacetic acid degradation protein	phenylacetyl-CoA 1,2-epoxidase, structural subunit	GO-TERMS, PRODUCT-SYNONYMS, GENE-SYNONYMS, PRODUCT, GENE-NAME
RG65_RS10360	G6710	RG65_RS10360	paaB	1,2-phenylacetyl-CoA epoxidase subunit B	phenylacetyl-CoA 1,2-epoxidase subunit B	PRODUCT-SYNONYMS, GENE-SYNONYMS, PRODUCT, GENE-NAME
RG65_RS10365	G6709	RG65_RS10365	paaA	1,2-phenylacetyl-CoA epoxidase subunit A	phenylacetyl-CoA 1,2-epoxidase, monooxygenase subunit	GO-TERMS, PRODUCT-SYNONYMS, GENE-SYNONYMS, PRODUCT, GENE-NAME
RG65_RS10370	G6708	RG65_RS10370	paaZ	phenylacetic acid degradation bifunctional protein PaaZ	fused 3-oxo-5,6-dehydrosuberyl-CoA semialdehyde dehydrogenase and oxepin-CoA hydrolase	GO-TERMS, REACTIONS, PRODUCT-SYNONYMS, GENE-SYNONYMS, PRODUCT, GENE-NAME
RG65_RS10375	EG13139			primary-amine oxidase	copper-containing amine oxidase	GO-TERMS, REACTIONS, PRODUCT-SYNONYMS, GENE-SYNONYMS, PRODUCT
RG65_RS10380	G7961	RG65_RS10380	feaB	NAD-dependent phenylacetaldehyde dehydrogenase	phenylacetaldehyde dehydrogenase	GO-TERMS, REACTIONS, PRODUCT-SYNONYMS, GENE-SYNONYMS, PRODUCT, GENE-NAME
RG65_RS10385	G6706	RG65_RS10385	feaR	transcriptional activator FeaR	DNA-binding transcriptional activator FeaR	GO-TERMS, PRODUCT-SYNONYMS, GENE-SYNONYMS, PRODUCT, GENE-NAME
RG65_RS10405	G592	RG65_RS10405	ldhA	lactate dehydrogenase	D-lactate dehydrogenase	GO-TERMS, PRODUCT-SYNONYMS, GENE-SYNONYMS, PRODUCT, GENE-NAME
RG65_RS10420	G6701	RG65_RS10420	ydbK	pyruvate:ferredoxin (flavodoxin) oxidoreductase	putative pyruvate-flavodoxin oxidoreductase	GO-TERMS, REACTIONS, PRODUCT-SYNONYMS, GENE-SYNONYMS, PRODUCT, GENE-NAME
RG65_RS10430	G6700	RG65_RS10430	ompN	phosphoporin PhoE	outer membrane porin N	GO-TERMS, REACTIONS, PRODUCT-SYNONYMS, GENE-SYNONYMS, PRODUCT, GENE-NAME
RG65_RS10435	G6699	RG65_RS10435	uspF	universal stress protein F	nucleotide binding filament protein	GO-TERMS, PRODUCT-SYNONYMS, GENE-SYNONYMS, PRODUCT, GENE-NAME
RG65_RS10480	EG11020	RG65_RS10480	trkG	Trk system potassium uptake protein TrkG	Rac prophage; K+ transporter TrkG	GO-TERMS, REACTIONS, PRODUCT-SYNONYMS, PRODUCT, GENE-NAME
RG65_RS10490	G6310	RG65_RS10490	rrrD	lysozyme	DLP12 prophage; lysozyme	GO-TERMS, PRODUCT-SYNONYMS, GENE-SYNONYMS, PRODUCT, GENE-NAME
RG65_RS10575	EG12155	kil	kilR	cell division protein FtsZ	Rac prophage; inhibitor of FtsZ	GO-TERMS, PRODUCT-SYNONYMS, GENE-SYNONYMS, PRODUCT, GENE-NAME
RG65_RS10590	EG10827	RG65_RS10590	recE	exonuclease VIII	Rac prophage; exonuclease VIII, ds DNA exonuclease, 5' --> 3' specific	GO-TERMS, REACTIONS, PRODUCT-SYNONYMS, GENE-SYNONYMS, PRODUCT, GENE-NAME
RG65_RS10595	EG11899			DNA recombination protein RecT	Rac prophage; recombinase RecT	GO-TERMS, PRODUCT-SYNONYMS, PRODUCT
RG65_RS10600	EG11900	lar	ralR	restriction endonuclease	Rac prophage; endodeoxyribonuclease toxin RalR	GO-TERMS, REACTIONS, PRODUCT-SYNONYMS, GENE-SYNONYMS, PRODUCT, GENE-NAME
RG65_RS10605	EG11901	RG65_RS10605	rcbA	double-strand break reduction protein	Rac prophage; double-strand break reduction protein	GO-TERMS, PRODUCT-SYNONYMS, GENE-SYNONYMS, PRODUCT, GENE-NAME
RG65_RS10610	G6677	RG65_RS10610	xisR	Rac prophage; conserved protein	Rac prophage; excisionase	GO-TERMS, PRODUCT-SYNONYMS, GENE-SYNONYMS, PRODUCT, GENE-NAME
RG65_RS10620	G6675	RG65_RS10620	ttcA	tRNA 2-thiocytidine(32) synthetase TtcA	tRNA cytosine32 2-sulfurtransferase TtcA	GO-TERMS, REACTIONS, PRODUCT-SYNONYMS, GENE-SYNONYMS, PRODUCT, GENE-NAME
RG65_RS10625	EG10210	RG65_RS10625	dbpA			GO-TERMS, REACTIONS, PRODUCT-SYNONYMS, GENE-SYNONYMS, GENE-NAME
RG65_RS10635	G6674			zinc transporter ZntB	Zn2+:H+ symporter	GO-TERMS, REACTIONS, PRODUCT-SYNONYMS, GENE-SYNONYMS, PRODUCT
RG65_RS10640	G6673	RG65_RS10640	dgcM	sensor domain-containing diguanylate cyclase	diguanylate cyclase DgcM	GO-TERMS, REACTIONS, PRODUCT-SYNONYMS, GENE-SYNONYMS, PRODUCT, GENE-NAME
RG65_RS10655	G6670	RG65_RS10655	abgA	amidohydrolase	p-aminobenzoyl-glutamate hydrolase subunit A	CPLX-RXNS, GO-TERMS, COMPLEXES, PRODUCT-SYNONYMS, GENE-SYNONYMS, PRODUCT, GENE-NAME
RG65_RS10660	G6669	RG65_RS10660	abgB	amidohydrolase	p-aminobenzoyl-glutamate hydrolase subunit B	GO-TERMS, PRODUCT-SYNONYMS, GENE-SYNONYMS, PRODUCT, GENE-NAME
RG65_RS10670	EG12853	RG65_RS10670	abgT	p-aminobenzoyl-glutamate transporter	p-aminobenzoyl glutamate:H+ symporter	GO-TERMS, REACTIONS, PRODUCT-SYNONYMS, GENE-SYNONYMS, PRODUCT, GENE-NAME
RG65_RS10675	EG10668	RG65_RS10675	ogt	methylated-DNA--protein-cysteine methyltransferase	methylated-DNA--[protein]-cysteine S-methyltransferase	GO-TERMS, REACTIONS, PRODUCT-SYNONYMS, PRODUCT, GENE-NAME
RG65_RS10680	EG10325	RG65_RS10680	fnr	transcriptional regulator FNR	DNA-binding transcriptional dual regulator FNR	GO-TERMS, PRODUCT-SYNONYMS, GENE-SYNONYMS, PRODUCT, GENE-NAME
RG65_RS10685	EG11246	RG65_RS10685	uspE			GO-TERMS, PRODUCT-SYNONYMS, GENE-SYNONYMS, GENE-NAME
RG65_RS10695	G6666	RG65_RS10695	ynaI	low conductance mechanosensitive channel YnaI	small conductance mechanosensitive channel YnaI	GO-TERMS, PRODUCT-SYNONYMS, PRODUCT, GENE-NAME
RG65_RS10700	G6665	RG65_RS10700	mppA	periplasmic murein peptide-binding protein	murein tripeptide ABC transporter periplasmic binding protein	CPLX-RXNS, GO-TERMS, COMPLEXES, PRODUCT-SYNONYMS, GENE-SYNONYMS, PRODUCT, GENE-NAME
RG65_RS10710	G6664	RG65_RS10710	pgrR	transcriptional regulator	DNA-binding transcriptional repressor PgrR	GO-TERMS, PRODUCT-SYNONYMS, GENE-SYNONYMS, PRODUCT, GENE-NAME
RG65_RS10725	G6662	RG65_RS10725	mpaA	murein peptide amidase A	murein tripeptide amidase A	GO-TERMS, REACTIONS, PRODUCT-SYNONYMS, GENE-SYNONYMS, PRODUCT, GENE-NAME
RG65_RS10730	G6661	RG65_RS10730	ycjG			GO-TERMS, PRODUCT-SYNONYMS, GENE-SYNONYMS, GENE-NAME
RG65_RS10735	G6660	RG65_RS10735	tpx	2-Cys peroxiredoxin	lipid hydroperoxide peroxidase	GO-TERMS, REACTIONS, PRODUCT-SYNONYMS, GENE-SYNONYMS, PRODUCT, GENE-NAME
RG65_RS10740	EG11042	RG65_RS10740	tyrR	transcriptional regulator TyrR	DNA-binding transcriptional dual regulator TyrR	GO-TERMS, PRODUCT-SYNONYMS, PRODUCT, GENE-NAME
RG65_RS10755	G6658	RG65_RS10755	ycjW	LacI family transcriptional regulator	DNA-binding transcriptional repressor YcjW	GO-TERMS, PRODUCT-SYNONYMS, PRODUCT, GENE-NAME
RG65_RS10760	G6657	RG65_RS10760	ompG	outer membrane protein G	outer membrane porin G	GO-TERMS, REACTIONS, PRODUCT-SYNONYMS, PRODUCT, GENE-NAME
RG65_RS10770	G6655	RG65_RS10770	ycjU			GO-TERMS, REACTIONS, PRODUCT-SYNONYMS, GENE-SYNONYMS, PRODUCT, GENE-NAME
RG65_RS10775	G6654	RG65_RS10775	ycjT	glycoside hydrolase family 65 protein	kojibiose phosphorylase	GO-TERMS, REACTIONS, PRODUCT-SYNONYMS, PRODUCT, GENE-NAME
RG65_RS10780	G6653	RG65_RS10780	ycjS	oxidoreductase	D-glucoside 3-dehydrogenase	GO-TERMS, REACTIONS, PRODUCT-SYNONYMS, PRODUCT, GENE-NAME
RG65_RS10785	G6652	RG65_RS10785	ycjR	sugar phosphate isomerase/epimerase	3-dehydro-D-guloside 4-epimerase	GO-TERMS, REACTIONS, PRODUCT-SYNONYMS, GENE-SYNONYMS, PRODUCT, GENE-NAME
RG65_RS10790	G6651	RG65_RS10790	ycjQ	alcohol dehydrogenase	D-guloside 3-dehydrogenase	GO-TERMS, REACTIONS, PRODUCT-SYNONYMS, PRODUCT, GENE-NAME
RG65_RS10810	G6647	RG65_RS10810	ycjM	sugar phosphorylase	glucosylglycerate phosphorylase	GO-TERMS, REACTIONS, PRODUCT-SYNONYMS, GENE-SYNONYMS, PRODUCT, GENE-NAME
RG65_RS10815	EG10780	RG65_RS10815	pspE			GO-TERMS, REACTIONS, PRODUCT-SYNONYMS, GENE-NAME
RG65_RS10820	EG10779	RG65_RS10820	pspD			GO-TERMS, PRODUCT-SYNONYMS, GENE-NAME
RG65_RS10825	EG10778	RG65_RS10825	pspC	envelope stress response membrane protein PspC	phage shock protein C	GO-TERMS, PRODUCT-SYNONYMS, PRODUCT, GENE-NAME
RG65_RS10830	EG10777	RG65_RS10830	pspB	envelope stress response membrane protein PspB	phage shock protein B	GO-TERMS, PRODUCT-SYNONYMS, PRODUCT, GENE-NAME
RG65_RS10835	EG10776	RG65_RS10835	pspA			GO-TERMS, PRODUCT-SYNONYMS, GENE-SYNONYMS, GENE-NAME
RG65_RS10840	EG12344	RG65_RS10840	pspF	phage shock protein operon transcriptional activator	DNA-binding transcriptional dual regulator PspF	GO-TERMS, PRODUCT-SYNONYMS, GENE-SYNONYMS, PRODUCT, GENE-NAME
RG65_RS10845	G6646	RG65_RS10845	puuE	4-aminobutyrate transaminase	4-aminobutyrate aminotransferase PuuE	GO-TERMS, REACTIONS, PRODUCT-SYNONYMS, GENE-SYNONYMS, PRODUCT, GENE-NAME
RG65_RS10850	EG11822	RG65_RS10850	puuB	FAD-binding oxidoreductase	gamma-glutamylputrescine oxidase	GO-TERMS, REACTIONS, PRODUCT-SYNONYMS, GENE-SYNONYMS, PRODUCT, GENE-NAME
RG65_RS10855	EG10036	RG65_RS10855	puuC	aldehyde dehydrogenase PuuC	gamma-glutamyl-gamma-aminobutyraldehyde dehydrogenase	GO-TERMS, REACTIONS, PRODUCT-SYNONYMS, GENE-SYNONYMS, PRODUCT, GENE-NAME
RG65_RS10865	EG12431	RG65_RS10865	puuR	transcriptional regulator	DNA-binding transcriptional repressor PuuR	GO-TERMS, PRODUCT-SYNONYMS, GENE-SYNONYMS, PRODUCT, GENE-NAME
RG65_RS10870	G6645					GO-TERMS, REACTIONS, PRODUCT-SYNONYMS, GENE-SYNONYMS, PRODUCT
RG65_RS10875	G6644	RG65_RS10875	puuA	gamma-glutamylputrescine synthetase PuuA	glutamate-putrescine ligase	GO-TERMS, REACTIONS, PRODUCT-SYNONYMS, GENE-SYNONYMS, PRODUCT, GENE-NAME
RG65_RS10880	G6643	RG65_RS10880	puuP	APC family permease	putrescine:H+ symporter PuuP	GO-TERMS, REACTIONS, PRODUCT-SYNONYMS, GENE-SYNONYMS, PRODUCT, GENE-NAME
RG65_RS10900	G2001	RG65_RS10900	sapB	peptide ABC transporter permease	putrescine ABC exporter membrane subunit SapB	CPLX-RXNS, GO-TERMS, COMPLEXES, PRODUCT, GENE-NAME
RG65_RS10905	G2000	RG65_RS10905	sapC	peptide ABC transporter permease SapC	putrescine ABC exporter membrane protein SapC	GO-TERMS, PRODUCT, GENE-NAME
RG65_RS10910	EG12304	RG65_RS10910	sapD	peptide ABC transporter ATP-binding protein SapD	putrescine ABC exporter ATP binding protein SapD	GO-TERMS, PRODUCT-SYNONYMS, GENE-SYNONYMS, PRODUCT, GENE-NAME
RG65_RS10915	EG12305	RG65_RS10915	sapF	peptide ABC transporter ATP-binding protein SapF	putrescine ABC exporter ATP binding protein SapF	GO-TERMS, PRODUCT, GENE-NAME
RG65_RS10925	EG11528	RG65_RS10925	fabI	enoyl-[acyl-carrier-protein] reductase FabI	enoyl-[acyl-carrier-protein] reductase	GO-TERMS, REACTIONS, PRODUCT-SYNONYMS, GENE-SYNONYMS, PRODUCT, GENE-NAME
RG65_RS10935	EG11620	RG65_RS10935	rnb	exoribonuclease 2	RNase II	GO-TERMS, REACTIONS, PRODUCT-SYNONYMS, PRODUCT, GENE-NAME
RG65_RS10945	G6639	RG65_RS10945	pdeR	cyclic di-GMP phosphodiesterase	cyclic di-GMP phosphodiesterase PdeR	GO-TERMS, PRODUCT-SYNONYMS, GENE-SYNONYMS, PRODUCT, GENE-NAME
RG65_RS10955	G6638	RG65_RS10955	yciT	DeoR family transcriptional regulator	putative DNA-binding transcriptional regulator YciT	GO-TERMS, PRODUCT-SYNONYMS, GENE-SYNONYMS, PRODUCT, GENE-NAME
RG65_RS10965	EG11128	RG65_RS10965	yciH	stress response translation initiation inhibitor YciH	putative translation factor	GO-TERMS, PRODUCT-SYNONYMS, PRODUCT, GENE-NAME
RG65_RS10970	EG10809	RG65_RS10970	pyrF			GO-TERMS, PRODUCT-SYNONYMS, GENE-NAME
RG65_RS10975	EG12691	RG65_RS10975	lapB	LPS assembly protein B	lipopolysaccharide assembly protein B	GO-TERMS, PRODUCT-SYNONYMS, GENE-SYNONYMS, PRODUCT, GENE-NAME
RG65_RS10980	G6637	RG65_RS10980	lapA	LPS assembly protein A	lipopolysaccharide assembly protein A	GO-TERMS, PRODUCT-SYNONYMS, GENE-SYNONYMS, PRODUCT, GENE-NAME
RG65_RS10985	EG10705	RG65_RS10985	pgpB			GO-TERMS, REACTIONS, PRODUCT-SYNONYMS, GENE-NAME
RG65_RS10990	EG11331	RG65_RS10990	ribA	GTP cyclohydrolase II	GTP cyclohydrolase 2	GO-TERMS, PRODUCT-SYNONYMS, PRODUCT, GENE-NAME
RG65_RS10995	EG11325	RG65_RS10995	acnA	aconitate hydratase AcnA	aconitate hydratase 1	GO-TERMS, REACTIONS, PRODUCT-SYNONYMS, GENE-SYNONYMS, PRODUCT, GENE-NAME
RG65_RS11015	EG10184	RG65_RS11015	cysB	LysR family transcriptional regulator CysB	DNA-binding transcriptional dual regulator CysB	GO-TERMS, PRODUCT-SYNONYMS, PRODUCT, GENE-NAME
RG65_RS11025	EG11013	RG65_RS11025	topA	type I DNA topoisomerase	DNA topoisomerase 1	GO-TERMS, REACTIONS, PRODUCT-SYNONYMS, GENE-SYNONYMS, PRODUCT, GENE-NAME
RG65_RS11035	EG10956	RG65_RS11035	sohB	protease	S49 peptidase family protein	GO-TERMS, PRODUCT-SYNONYMS, PRODUCT, GENE-NAME
RG65_RS11050	EG10130	RG65_RS11050	btuR	cob(I)yrinic acid a,c-diamide adenosyltransferase	cobinamide/cobalamin adenosyltransferase	GO-TERMS, REACTIONS, PRODUCT-SYNONYMS, GENE-SYNONYMS, PRODUCT, GENE-NAME
RG65_RS11055	EG12433	RG65_RS11055	rluB	23S rRNA pseudouridylate synthase B	23S rRNA pseudouridine2605 synthase	GO-TERMS, REACTIONS, PRODUCT-SYNONYMS, GENE-SYNONYMS, PRODUCT, GENE-NAME
RG65_RS11065	G6634	RG65_RS11065	yciV	phosphatase	RNA/ssDNA 5'->3' exonuclease	GO-TERMS, REACTIONS, PRODUCT-SYNONYMS, GENE-SYNONYMS, PRODUCT, GENE-NAME
RG65_RS11070	EG11028	RG65_RS11070	trpE	anthranilate synthase component I	anthranilate synthase subunit TrpE	CPLX-RXNS, GO-TERMS, COMPLEXES, PRODUCT-SYNONYMS, GENE-SYNONYMS, PRODUCT, GENE-NAME
RG65_RS11075	EG11027	RG65_RS11075	trpD	bifunctional glutamine amidotransferase/anthranilate phosphoribosyltransferase	anthranilate synthase subunit TrpD	GO-TERMS, REACTIONS, PRODUCT-SYNONYMS, GENE-SYNONYMS, PRODUCT, GENE-NAME
RG65_RS11080	EG11026	RG65_RS11080	trpC	bifunctional indole-3-glycerol-phosphate synthase TrpC/phosphoribosylanthranilate isomerase TrpF	fused indole-3-glycerol phosphate synthase/phosphoribosylanthranilate isomerase	GO-TERMS, REACTIONS, PRODUCT-SYNONYMS, GENE-SYNONYMS, PRODUCT, GENE-NAME
RG65_RS11085	EG11025	RG65_RS11085	trpB			CPLX-RXNS, GO-TERMS, COMPLEXES, REACTIONS, PRODUCT-SYNONYMS, PRODUCT, GENE-NAME
RG65_RS11090	EG11024	RG65_RS11090	trpA			GO-TERMS, REACTIONS, PRODUCT-SYNONYMS, GENE-SYNONYMS, PRODUCT, GENE-NAME
RG65_RS11110	EG11124	RG65_RS11110	ompW			GO-TERMS, PRODUCT-SYNONYMS, GENE-SYNONYMS, GENE-NAME
RG65_RS11130	EG11121	RG65_RS11130	yciA	acyl-CoA thioesterase	acyl-CoA thioesterase YciA	GO-TERMS, REACTIONS, PRODUCT-SYNONYMS, PRODUCT, GENE-NAME
RG65_RS11155	EG11608	RG65_RS11155	clsA			GO-TERMS, REACTIONS, PRODUCT-SYNONYMS, GENE-SYNONYMS, GENE-NAME
RG65_RS11165	EG10678	RG65_RS11165	oppF	oligopeptide transport ATP-binding protein OppF	murein tripeptide ABC transporter / oligopeptide ABC transporter ATP binding subunit OppF	CPLX-RXNS, GO-TERMS, COMPLEXES, PRODUCT-SYNONYMS, PRODUCT, GENE-NAME
RG65_RS11170	EG10677			ABC transporter ATP-binding protein	murein tripeptide ABC transporter / oligopeptide ABC transporter ATP binding subunit OppD	GO-TERMS, PRODUCT-SYNONYMS, PRODUCT
RG65_RS11175	EG10676	RG65_RS11175	oppC	peptide ABC transporter permease	murein tripeptide ABC transporter / oligopeptide ABC transporter inner membrane subunit OppC	GO-TERMS, COMPLEXES, PRODUCT-SYNONYMS, PRODUCT, GENE-NAME
RG65_RS11180	EG10675			peptide ABC transporter permease	murein tripeptide ABC transporter / oligopeptide ABC transporter inner membrane subunit OppB	GO-TERMS, PRODUCT-SYNONYMS, PRODUCT
RG65_RS11185	EG10674	RG65_RS11185	oppA	oligopeptide ABC transporter substrate-binding protein OppA	oligopeptide ABC transporter periplasmic binding protein	GO-TERMS, PRODUCT-SYNONYMS, PRODUCT, GENE-NAME
RG65_RS11200	EG10031	RG65_RS11200	adhE	bifunctional acetaldehyde-CoA/alcohol dehydrogenase	fused acetaldehyde-CoA dehydrogenase and iron-dependent alcohol dehydrogenasealdehyde/alcohol dehydrogenase AdhE	GO-TERMS, REACTIONS, PRODUCT-SYNONYMS, GENE-SYNONYMS, PRODUCT, GENE-NAME
RG65_RS11205	EG10994	RG65_RS11205	tdk	thymidine kinase	thymidine/deoxyuridine kinase	GO-TERMS, REACTIONS, PRODUCT-SYNONYMS, PRODUCT, GENE-NAME
RG65_RS11210	EG10457	RG65_RS11210	hns	DNA-binding protein H-NS	DNA-binding transcriptional dual regulator H-NS	GO-TERMS, PRODUCT-SYNONYMS, GENE-SYNONYMS, PRODUCT, GENE-NAME
RG65_RS11215	EG11319	RG65_RS11215	galU			GO-TERMS, REACTIONS, PRODUCT-SYNONYMS, GENE-SYNONYMS, PRODUCT, GENE-NAME
RG65_RS11220	EG12121	RG65_RS11220	rssB	two-component system response regulator RssB	regulator of RpoS	GO-TERMS, PRODUCT-SYNONYMS, GENE-SYNONYMS, PRODUCT, GENE-NAME
RG65_RS11235	EG11819	RG65_RS11235	purU			GO-TERMS, PRODUCT-SYNONYMS, GENE-SYNONYMS, GENE-NAME
RG65_RS11265	EG10641	RG65_RS11265	narJ	nitrate reductase molybdenum cofactor assembly chaperone	nitrate reductase 1 molybdenum cofactor assembly chaperone	GO-TERMS, PRODUCT-SYNONYMS, PRODUCT, GENE-NAME
RG65_RS11290	EG10646	RG65_RS11290	narX	nitrate/nitrite two-component system sensor histidine kinase NarX	sensory histidine kinase NarX	GO-TERMS, REACTIONS, PRODUCT-SYNONYMS, GENE-SYNONYMS, PRODUCT, GENE-NAME
RG65_RS11295	EG10643	RG65_RS11295	narL	DNA-binding response regulator	DNA-binding transcriptional dual regulator NarL	GO-TERMS, PRODUCT-SYNONYMS, GENE-SYNONYMS, PRODUCT, GENE-NAME
RG65_RS11310	EG12403	RG65_RS11310	chaC			GO-TERMS, REACTIONS, PRODUCT-SYNONYMS, PRODUCT, GENE-NAME
RG65_RS11320	EG11753	RG65_RS11320	chaA	sodium-potassium/proton antiporter ChaA	Na+/K+:H+ antiporter ChaA	GO-TERMS, REACTIONS, PRODUCT-SYNONYMS, PRODUCT, GENE-NAME
RG65_RS11350	EG10518	RG65_RS11350	kdsA	2-dehydro-3-deoxyphosphooctonate aldolase	3-deoxy-D-manno-octulosonate 8-phosphate synthase	GO-TERMS, REACTIONS, PRODUCT-SYNONYMS, PRODUCT, GENE-NAME
RG65_RS11365	EG12424	RG65_RS11365	prmC	peptide chain release factor N(5)-glutamine methyltransferase	protein-(glutamine-N5) methyltransferase	GO-TERMS, REACTIONS, PRODUCT-SYNONYMS, GENE-SYNONYMS, PRODUCT, GENE-NAME
RG65_RS11370	EG10761	RG65_RS11370	prfA	peptide chain release factor 1	peptide chain release factor RF1	GO-TERMS, PRODUCT-SYNONYMS, GENE-SYNONYMS, PRODUCT, GENE-NAME
RG65_RS11375	EG10427	RG65_RS11375	hemA			GO-TERMS, PRODUCT-SYNONYMS, GENE-SYNONYMS, GENE-NAME
RG65_RS11380	EG11293					GO-TERMS, PRODUCT-SYNONYMS, GENE-SYNONYMS
RG65_RS11385	EG11294	RG65_RS11385	ispE	4-diphosphocytidyl-2C-methyl-D-erythritol kinase	4-(cytidine 5'-diphospho)-2-C-methyl-D-erythritol kinase	GO-TERMS, REACTIONS, PRODUCT-SYNONYMS, GENE-SYNONYMS, PRODUCT, GENE-NAME
RG65_RS11390	EG10774	RG65_RS11390	prs	ribose-phosphate pyrophosphokinase	ribose-phosphate diphosphokinase	GO-TERMS, REACTIONS, PRODUCT-SYNONYMS, GENE-SYNONYMS, PRODUCT, GENE-NAME
RG65_RS11395	EG12392	RG65_RS11395	dauA	sodium-independent anion transporter	aerobic C4-dicarboxylate transporter DauA	GO-TERMS, REACTIONS, PRODUCT-SYNONYMS, GENE-SYNONYMS, PRODUCT, GENE-NAME
RG65_RS11400	EG11533	RG65_RS11400	ychH	membrane protein	stress-induced protein	GO-TERMS, PRODUCT-SYNONYMS, PRODUCT, GENE-NAME
RG65_RS11405	EG10785	RG65_RS11405	pth			GO-TERMS, REACTIONS, PRODUCT-SYNONYMS, GENE-SYNONYMS, GENE-NAME
RG65_RS11410	EG11404	RG65_RS11410	ychF	redox-regulated ATPase YchF	redox-responsive ATPase YchF	GO-TERMS, REACTIONS, PRODUCT-SYNONYMS, GENE-SYNONYMS, PRODUCT, GENE-NAME
RG65_RS11430	G6628	RG65_RS11430	dhaR	sigma-54-dependent Fis family transcriptional regulator	DNA-binding transcriptional dual regulator DhaR	GO-TERMS, PRODUCT-SYNONYMS, GENE-SYNONYMS, PRODUCT, GENE-NAME
RG65_RS11435	G6627	RG65_RS11435	dhaK	dihydroxyacetone kinase subunit DhaK	dihydroxyacetone kinase subunit K	CPLX-RXNS, GO-TERMS, COMPLEXES, PRODUCT-SYNONYMS, GENE-SYNONYMS, PRODUCT, GENE-NAME
RG65_RS11440	G6626	RG65_RS11440	dhaL			GO-TERMS, PRODUCT-SYNONYMS, GENE-SYNONYMS, GENE-NAME
RG65_RS11445	EG12399	RG65_RS11445	dhaM	dihydroxyacetone kinase subunit DhaM	dihydroxyacetone kinase subunit M	GO-TERMS, PRODUCT-SYNONYMS, GENE-SYNONYMS, PRODUCT, GENE-NAME
RG65_RS11455	EG11017			trehalase	periplasmic trehalase	GO-TERMS, PRODUCT-SYNONYMS, GENE-SYNONYMS, PRODUCT
RG65_RS11470	G6623	RG65_RS11470	ycgR			GO-TERMS, PRODUCT-SYNONYMS, GENE-NAME
RG65_RS11475	G6622			murein transglycosylase	lytic murein transglycosylase E	GO-TERMS, REACTIONS, PRODUCT-SYNONYMS, GENE-SYNONYMS, PRODUCT
RG65_RS11485	G6621	RG65_RS11485	ldcA	murein tetrapeptide carboxypeptidase	murein L,D-carboxypeptidase	GO-TERMS, REACTIONS, PRODUCT-SYNONYMS, GENE-SYNONYMS, PRODUCT, GENE-NAME
RG65_RS11495	EG11408	RG65_RS11495	dadX	alanine racemase	alanine racemase 2	GO-TERMS, PRODUCT-SYNONYMS, GENE-SYNONYMS, PRODUCT, GENE-NAME
RG65_RS11500	EG11407	RG65_RS11500	dadA	D-amino acid dehydrogenase small subunit	D-amino acid dehydrogenase	GO-TERMS, REACTIONS, PRODUCT-SYNONYMS, GENE-SYNONYMS, PRODUCT, GENE-NAME
RG65_RS11510	EG10281	RG65_RS11510	fadR	fatty acid metabolism transcriptional regulator FadR	DNA-binding transcriptional dual regulator FadR	GO-TERMS, PRODUCT-SYNONYMS, GENE-SYNONYMS, PRODUCT, GENE-NAME
RG65_RS11515	EG11392	RG65_RS11515	nhaB	Na+/H+ antiporter NhaB	Na+:H+ antiporter NhaB	GO-TERMS, REACTIONS, PRODUCT-SYNONYMS, PRODUCT, GENE-NAME
RG65_RS11520	EG11393	RG65_RS11520	dsbB	disulfide bond formation protein B	protein thiol:quinone oxidoreductase DsbB	GO-TERMS, REACTIONS, PRODUCT-SYNONYMS, GENE-SYNONYMS, PRODUCT, GENE-NAME
RG65_RS11525	EG11056	RG65_RS11525	umuC	protein UmuC	DNA polymerase V catalytic protein	CPLX-RXNS, GO-TERMS, COMPLEXES, PRODUCT-SYNONYMS, GENE-SYNONYMS, PRODUCT, GENE-NAME
RG65_RS11530	EG11057	RG65_RS11530	umuD	protein UmuD	DNA polymerase V protein UmuD	GO-TERMS, PRODUCT-SYNONYMS, PRODUCT, GENE-NAME
RG65_RS11560	G6615	RG65_RS11560	pliG	hypothetical protein	inhibitor of g-type lysozyme	GO-TERMS, PRODUCT-SYNONYMS, GENE-SYNONYMS, PRODUCT, GENE-NAME
RG65_RS11575	EG10596	RG65_RS11575	minC	septum site-determining protein MinC	Z-ring positioning protein MinC	GO-TERMS, COMPLEXES, PRODUCT-SYNONYMS, GENE-SYNONYMS, PRODUCT, GENE-NAME
RG65_RS11580	EG10597	RG65_RS11580	minD	septum site-determining protein MinD	Z-ring positioning protein MinD	GO-TERMS, PRODUCT-SYNONYMS, GENE-SYNONYMS, PRODUCT, GENE-NAME
RG65_RS11585	EG10598	RG65_RS11585	minE	cell division topological specificity factor	Z-ring positioning protein MinE	GO-TERMS, PRODUCT-SYNONYMS, GENE-SYNONYMS, PRODUCT, GENE-NAME
RG65_RS11635	G0-10261	RG65_RS11635	ymgF	hypothetical protein	inner membrane protein YmgF	GO-TERMS, PRODUCT-SYNONYMS, PRODUCT, GENE-NAME
RG65_RS11650	G6606	RG65_RS11650	ariR	RcsB connector protein for regulation of biofilm and acid-resistance	putative two-component system connector protein AriR	GO-TERMS, PRODUCT-SYNONYMS, GENE-SYNONYMS, PRODUCT, GENE-NAME
RG65_RS11660	G6604	RG65_RS11660	ycgZ	two-component-system connector protein YcgZ	putative two-component system connector protein YcgZ	GO-TERMS, PRODUCT-SYNONYMS, PRODUCT, GENE-NAME
RG65_RS11675	G6602	RG65_RS11675	bluR	helix-turn-helix-type transcriptional regulator	DNA-binding transcriptional repressor BluR	GO-TERMS, PRODUCT-SYNONYMS, GENE-SYNONYMS, PRODUCT, GENE-NAME
RG65_RS11690	G6600	RG65_RS11690	iraM	anti-adapter protein IraM	anti-adaptor protein IraM, inhibitor of sigmaS proteolysis	GO-TERMS, PRODUCT-SYNONYMS, GENE-SYNONYMS, PRODUCT, GENE-NAME
RG65_RS11695	EG10489	RG65_RS11695	icd	NADP-dependent isocitrate dehydrogenase	isocitrate dehydrogenase	GO-TERMS, REACTIONS, PRODUCT-SYNONYMS, GENE-SYNONYMS, PRODUCT, GENE-NAME
RG65_RS11700	G6581	RG65_RS11700	rluE	23S rRNA pseudouridine synthase E	23S rRNA pseudouridine2457 synthase	GO-TERMS, REACTIONS, PRODUCT-SYNONYMS, GENE-SYNONYMS, PRODUCT, GENE-NAME
RG65_RS11705	G6580	RG65_RS11705	nudJ	NUDIX hydrolase	phosphatase NudJ	GO-TERMS, REACTIONS, PRODUCT-SYNONYMS, GENE-SYNONYMS, PRODUCT, GENE-NAME
RG65_RS11710	EG11344	RG65_RS11710	mnmA	tRNA 2-thiouridine(34) synthase MnmA	tRNA-specific 2-thiouridylase	GO-TERMS, REACTIONS, PRODUCT-SYNONYMS, GENE-SYNONYMS, PRODUCT, GENE-NAME
RG65_RS11715	EG11345	RG65_RS11715	hflD	lysogenization protein HflD	lysogenization regulator	GO-TERMS, PRODUCT-SYNONYMS, GENE-SYNONYMS, PRODUCT, GENE-NAME
RG65_RS11720	EG11314	RG65_RS11720	purB			GO-TERMS, REACTIONS, PRODUCT-SYNONYMS, GENE-SYNONYMS, GENE-NAME
RG65_RS11725	EG10731	RG65_RS11725	phoP	two-component system response regulator PhoP	DNA-binding transcriptional dual regulator PhoP	GO-TERMS, PRODUCT-SYNONYMS, PRODUCT, GENE-NAME
RG65_RS11730	EG10732	RG65_RS11730	phoQ	sensor protein PhoQ	sensor histidine kinase PhoQ	GO-TERMS, PRODUCT, GENE-NAME
RG65_RS11735	EG11430	RG65_RS11735	roxA	50S ribosomal protein L16 arginine hydroxylase	ribosomal protein-arginine oxygenase	GO-TERMS, REACTIONS, PRODUCT-SYNONYMS, GENE-SYNONYMS, PRODUCT, GENE-NAME
RG65_RS11740	EG11549	RG65_RS11740	pepT			GO-TERMS, REACTIONS, PRODUCT-SYNONYMS, GENE-NAME
RG65_RS11750	EG10749	RG65_RS11750	potA	Fe3+/spermidine/putrescine ABC transporter ATP-binding protein	spermidine preferential ABC transporter ATP binding subunit	CPLX-RXNS, GO-TERMS, COMPLEXES, REACTIONS, PRODUCT, GENE-NAME
RG65_RS11755	EG10750	RG65_RS11755	potB	spermidine/putrescine ABC transporter permease PotB	spermidine preferential ABC transporter membrane subunit PotB	GO-TERMS, COMPLEXES, PRODUCT, GENE-NAME
RG65_RS11760	EG10751	RG65_RS11760	potC	spermidine/putrescine ABC transporter permease	spermidine preferential ABC transporter membrane subunit PotC	GO-TERMS, PRODUCT, GENE-NAME
RG65_RS11765	EG10752	RG65_RS11765	potD	spermidine/putrescine-binding periplasmic protein	spermidine preferential ABC transporter periplasmic binding protein	GO-TERMS, PRODUCT, GENE-NAME
RG65_RS11785	G6576	RG65_RS11785	nagK	N-acetylglucosamine kinase	N-acetyl-D-glucosamine kinase	GO-TERMS, REACTIONS, PRODUCT-SYNONYMS, GENE-SYNONYMS, PRODUCT, GENE-NAME
RG65_RS11790	G6575	RG65_RS11790	lolE	lipoprotein-releasing system transmembrane subunit LolE	lipoprotein release complex - inner membrane subunit	GO-TERMS, COMPLEXES, PRODUCT-SYNONYMS, GENE-SYNONYMS, PRODUCT, GENE-NAME
RG65_RS11795	G6574			lipoprotein-releasing system ATP-binding protein LolD	lipoprotein release complex - ATP binding subunit	GO-TERMS, PRODUCT-SYNONYMS, GENE-SYNONYMS, PRODUCT
RG65_RS11800	G6573	RG65_RS11800	lolC	lipoprotein-releasing system transmembrane subunit LolC	lipoprotein release complex - inner membrane subunit	GO-TERMS, PRODUCT-SYNONYMS, GENE-SYNONYMS, PRODUCT, GENE-NAME
RG65_RS11810	EG11619	RG65_RS11810	mfd			GO-TERMS, PRODUCT-SYNONYMS, GENE-NAME
RG65_RS11815	G6571	RG65_RS11815	ldtC	LysM peptidoglycan-binding domain-containing protein	L,D-transpeptidase LdtC	GO-TERMS, REACTIONS, PRODUCT-SYNONYMS, GENE-SYNONYMS, PRODUCT, GENE-NAME
RG65_RS11820	G6570	RG65_RS11820	bhsA	multiple stress resistance protein BhsA	DUF1471 domain-containing multiple stress resistance outer membrane protein BhsA	GO-TERMS, PRODUCT-SYNONYMS, GENE-SYNONYMS, PRODUCT, GENE-NAME
RG65_RS11825	G6569	RG65_RS11825	comR	TetR/AcrR family transcriptional regulator	DNA-binding transcriptional repressor ComR	GO-TERMS, PRODUCT-SYNONYMS, GENE-SYNONYMS, PRODUCT, GENE-NAME
RG65_RS11830	EG12444	RG65_RS11830	ycfJ	glycine zipper 2TM domain-containing protein	PF05433 family protein YcfJ	GO-TERMS, PRODUCT-SYNONYMS, PRODUCT, GENE-NAME
RG65_RS11840	EG10649	RG65_RS11840	ndh	NADH dehydrogenase	NADH:quinone oxidoreductase II	GO-TERMS, REACTIONS, PRODUCT-SYNONYMS, PRODUCT, GENE-NAME
RG65_RS11850	G6567	RG65_RS11850	nagZ	beta-hexosaminidase	beta-N-acetylhexosaminidase	GO-TERMS, REACTIONS, PRODUCT-SYNONYMS, GENE-SYNONYMS, PRODUCT, GENE-NAME
RG65_RS11855	G6566	RG65_RS11855	thiK			GO-TERMS, PRODUCT-SYNONYMS, GENE-SYNONYMS, GENE-NAME
RG65_RS11860	G6565	RG65_RS11860	lpoB	penicillin-binding protein activator LpoB	outer membrane lipoprotein - activator of MrcB activity	GO-TERMS, PRODUCT-SYNONYMS, GENE-SYNONYMS, PRODUCT, GENE-NAME
RG65_RS11870	EG12172	RG65_RS11870	hinT	histidine triad nucleotide-binding protein	purine nucleoside phosphoramidase	GO-TERMS, REACTIONS, PRODUCT-SYNONYMS, GENE-SYNONYMS, PRODUCT, GENE-NAME
RG65_RS11875	EG10306	RG65_RS11875	fhuE	TonB-dependent siderophore receptor	ferric coprogen/ferric rhodotorulic acid outer membrane transporter	CPLX-RXNS, GO-TERMS, COMPLEXES, PRODUCT-SYNONYMS, PRODUCT, GENE-NAME
RG65_RS11880	EG10787	RG65_RS11880	ptsG	PTS glucose EIICB component	glucose-specific PTS enzyme IIBC component	CPLX-RXNS, GO-TERMS, COMPLEXES, REACTIONS, PRODUCT-SYNONYMS, GENE-SYNONYMS, PRODUCT, GENE-NAME
RG65_RS11890	EG11500	RG65_RS11890	holB			GO-TERMS, COMPLEXES, REACTIONS, PRODUCT-SYNONYMS, PRODUCT, GENE-NAME
RG65_RS11895	EG12302	RG65_RS11895	tmk	thymidylate kinase	dTMP kinase	GO-TERMS, REACTIONS, PRODUCT-SYNONYMS, GENE-SYNONYMS, PRODUCT, GENE-NAME
RG65_RS11900	EG11494	RG65_RS11900	mltG	cell division protein YceG	endolytic murein transglycosylase	GO-TERMS, REACTIONS, PRODUCT-SYNONYMS, GENE-SYNONYMS, PRODUCT, GENE-NAME
RG65_RS11905	EG11493	RG65_RS11905	pabC			GO-TERMS, PRODUCT-SYNONYMS, GENE-NAME
RG65_RS11910	EG12606	RG65_RS11910	fabF	beta-ketoacyl-[acyl-carrier-protein] synthase II	3-oxoacyl-[acyl carrier protein] synthase 2	GO-TERMS, REACTIONS, PRODUCT-SYNONYMS, GENE-SYNONYMS, PRODUCT, GENE-NAME
RG65_RS11915	EG50003	RG65_RS11915	acpP			GO-TERMS, REACTIONS, PRODUCT-SYNONYMS, GENE-NAME
RG65_RS11920	EG11318			beta-ketoacyl-ACP reductase	3-oxoacyl-[acyl-carrier-protein] reductase FabG	GO-TERMS, REACTIONS, PRODUCT-SYNONYMS, PRODUCT
RG65_RS11925	EG11317	RG65_RS11925	fabD	malonyl CoA-ACP transacylase	[acyl-carrier-protein] S-malonyltransferase	GO-TERMS, REACTIONS, PRODUCT-SYNONYMS, GENE-SYNONYMS, PRODUCT, GENE-NAME
RG65_RS11930	EG10277	RG65_RS11930	fabH	3-oxoacyl-ACP synthase III	3-oxoacyl-[acyl carrier protein] synthase 3	GO-TERMS, REACTIONS, PRODUCT-SYNONYMS, PRODUCT, GENE-NAME
RG65_RS11935	EG11437	RG65_RS11935	plsX	phosphate acyltransferase	putative phosphate acyltransferase	GO-TERMS, REACTIONS, PRODUCT-SYNONYMS, PRODUCT, GENE-NAME
RG65_RS11950	EG11438	RG65_RS11950	yceF	m(7)GTP pyrophosphatase	m7GTP pyrophosphatase	GO-TERMS, REACTIONS, PRODUCT-SYNONYMS, PRODUCT, GENE-NAME
RG65_RS11955	EG11118	RG65_RS11955	rluC	ribosomal large subunit pseudouridine synthase C	23S rRNA pseudouridine955/2504/2580 synthase	GO-TERMS, REACTIONS, PRODUCT-SYNONYMS, GENE-SYNONYMS, PRODUCT, GENE-NAME
RG65_RS11965	EG10859	RG65_RS11965	rne			GO-TERMS, REACTIONS, PRODUCT-SYNONYMS, GENE-SYNONYMS, GENE-NAME
RG65_RS11970	EG11545			flagellar hook-filament junction protein FlgL	flagellar hook-filament junction protein 2	PRODUCT-SYNONYMS, GENE-SYNONYMS, PRODUCT
RG65_RS11975	EG11967	RG65_RS11975	flgK	flagellar hook-associated protein FlgK	flagellar hook-filament junction protein 1	GO-TERMS, PRODUCT-SYNONYMS, GENE-SYNONYMS, PRODUCT, GENE-NAME
RG65_RS11980	G366	RG65_RS11980	flgJ	flagellar assembly peptidoglycan hydrolase FlgJ	putative peptidoglycan hydrolase FlgJ	GO-TERMS, PRODUCT-SYNONYMS, GENE-SYNONYMS, PRODUCT, GENE-NAME
RG65_RS11985	G365					GO-TERMS, PRODUCT-SYNONYMS, GENE-SYNONYMS
RG65_RS11990	G364	RG65_RS11990	flgH			GO-TERMS, PRODUCT-SYNONYMS, GENE-SYNONYMS, GENE-NAME
RG65_RS11995	G363	RG65_RS11995	flgG	flagellar basal body rod protein FlgG	flagellar basal-body rod protein FlgG	GO-TERMS, PRODUCT-SYNONYMS, GENE-SYNONYMS, PRODUCT, GENE-NAME
RG65_RS12000	G362			flagellar basal body rod protein FlgF	flagellar basal-body rod protein FlgF	GO-TERMS, PRODUCT-SYNONYMS, GENE-SYNONYMS, PRODUCT
RG65_RS12005	G361					GO-TERMS, PRODUCT-SYNONYMS, GENE-SYNONYMS
RG65_RS12015	G359	RG65_RS12015	flgC	flagellar basal body rod protein FlgC	flagellar basal-body rod protein FlgC	GO-TERMS, PRODUCT-SYNONYMS, GENE-SYNONYMS, PRODUCT, GENE-NAME
RG65_RS12020	G358			flagellar biosynthesis protein FlgB	flagellar basal-body rod protein FlgB	GO-TERMS, PRODUCT-SYNONYMS, GENE-SYNONYMS, PRODUCT
RG65_RS12025	G357	RG65_RS12025	flgA			GO-TERMS, PRODUCT-SYNONYMS, GENE-SYNONYMS, GENE-NAME
RG65_RS12030	G369	RG65_RS12030	flgM	anti-sigma-28 factor FlgM	anti-sigma factor for FliA (sigma28)	GO-TERMS, PRODUCT-SYNONYMS, PRODUCT, GENE-NAME
RG65_RS12040	G6561	RG65_RS12040	murJ			GO-TERMS, REACTIONS, PRODUCT-SYNONYMS, GENE-SYNONYMS, GENE-NAME
RG65_RS12055	EG10851	RG65_RS12055	rimJ	30S ribosomal protein S5 alanine N-acetyltransferase	ribosomal-protein-S5-alanine N-acetyltransferase	GO-TERMS, REACTIONS, PRODUCT-SYNONYMS, GENE-SYNONYMS, PRODUCT, GENE-NAME
RG65_RS12065	EG12688	RG65_RS12065	grxB	glutaredoxin 2	reduced glutaredoxin 2	GO-TERMS, REACTIONS, PRODUCT-SYNONYMS, PRODUCT, GENE-NAME
RG65_RS12075	EG10806	RG65_RS12075	pyrC			GO-TERMS, PRODUCT-SYNONYMS, GENE-NAME
RG65_RS12080	G6558	RG65_RS12080	dinI	DNA-damage-inducible protein I	DNA damage-inducible protein I	GO-TERMS, PRODUCT-SYNONYMS, PRODUCT, GENE-NAME
RG65_RS12085	G6557			biofilm formation regulatory protein BssS	regulator of biofilm formation	GO-TERMS, PRODUCT-SYNONYMS, GENE-SYNONYMS, PRODUCT
RG65_RS12090	G6556	RG65_RS12090	solA			GO-TERMS, REACTIONS, PRODUCT-SYNONYMS, PRODUCT, GENE-NAME
RG65_RS12095	G6555	RG65_RS12095	yceO	DUF2770 domain-containing protein	DUF2770 domain-containing protein YceO	GO-TERMS, PRODUCT-SYNONYMS, PRODUCT, GENE-NAME
RG65_RS12115	EG11116	RG65_RS12115	trhO	rhodanese domain-containing protein	tRNA U34 hydroxylase TrhO	GO-TERMS, REACTIONS, PRODUCT-SYNONYMS, GENE-SYNONYMS, PRODUCT, GENE-NAME
RG65_RS12120	EG10464	RG65_RS12120	lpxL	lipid A biosynthesis lauroyltransferase	lauroyl acyltransferase	GO-TERMS, REACTIONS, PRODUCT-SYNONYMS, GENE-SYNONYMS, PRODUCT, GENE-NAME
RG65_RS12125	EG11343	RG65_RS12125	mdtG	multidrug resistance protein MdtG	efflux pump MdtG	GO-TERMS, REACTIONS, PRODUCT-SYNONYMS, GENE-SYNONYMS, PRODUCT, GENE-NAME
RG65_RS12145	EG11886	RG65_RS12145	opgH	glucosyltransferase	osmoregulated periplasmic glucans (OPGs) biosynthesis protein H	GO-TERMS, PRODUCT-SYNONYMS, GENE-SYNONYMS, PRODUCT, GENE-NAME
RG65_RS12150	EG11885	mdoG	opgG	glucan biosynthesis protein G	osmoregulated periplasmic glucans (OPGs) biosynthesis protein G	GO-TERMS, PRODUCT-SYNONYMS, GENE-SYNONYMS, PRODUCT, GENE-NAME
RG65_RS12155	G6552	RG65_RS12155	opgC	glucan biosynthesis protein C	protein required for succinyl modification of osmoregulated periplasmic glucans	GO-TERMS, PRODUCT-SYNONYMS, GENE-SYNONYMS, PRODUCT, GENE-NAME
RG65_RS12160	G6551	RG65_RS12160	clsC	phospholipase D family protein	cardiolipin synthase C	GO-TERMS, REACTIONS, PRODUCT-SYNONYMS, GENE-SYNONYMS, PRODUCT, GENE-NAME
RG65_RS12165	G6550	RG65_RS12165	ymdB	O-acetyl-ADP-ribose deacetylase	2'-O-acetyl-ADP-ribose deacetylase, regulator of RNase III activity	GO-TERMS, REACTIONS, PRODUCT-SYNONYMS, PRODUCT, GENE-NAME
RG65_RS12180	EG11489			major curlin subunit	curlin, major subunit	GO-TERMS, PRODUCT-SYNONYMS, PRODUCT
RG65_RS12185	G6547			minor curlin subunit	curlin, minor subunit	GO-TERMS, PRODUCT-SYNONYMS, PRODUCT
RG65_RS12200	G6546	RG65_RS12200	csgD	transcriptional regulator CsgD	DNA-binding transcriptional dual regulator CsgD	GO-TERMS, PRODUCT-SYNONYMS, PRODUCT, GENE-NAME
RG65_RS12205	G6545	RG65_RS12205	csgE	curli production assembly/transport component CsgE	curli assembly component CsgE	GO-TERMS, PRODUCT-SYNONYMS, PRODUCT, GENE-NAME
RG65_RS12210	G6544	RG65_RS12210	csgF	curli production assembly/transport component CsgF	curli assembly component CsgF	CPLX-RXNS, GO-TERMS, COMPLEXES, PRODUCT-SYNONYMS, PRODUCT, GENE-NAME
RG65_RS12215	G6543	RG65_RS12215	csgG	curli production assembly/transport component CsgG	curli secretion channel	GO-TERMS, PRODUCT-SYNONYMS, PRODUCT, GENE-NAME
RG65_RS12235	G6539	RG65_RS12235	ghrA			GO-TERMS, REACTIONS, PRODUCT-SYNONYMS, GENE-SYNONYMS, GENE-NAME
RG65_RS12270	G6532	RG65_RS12270	dgcT	GGDEF domain-containing protein	probable diguanylate cyclase DgcT	GO-TERMS, REACTIONS, PRODUCT-SYNONYMS, GENE-SYNONYMS, PRODUCT, GENE-NAME
RG65_RS12275	G6531	RG65_RS12275	pgaA	poly-beta-1,6 N-acetyl-D-glucosamine export porin PgaA	partially deacetylated poly-beta-1,6-N-acetyl-D-glucosamine outer membrane porin	GO-TERMS, REACTIONS, PRODUCT-SYNONYMS, GENE-SYNONYMS, PRODUCT, GENE-NAME
RG65_RS12280	G6530			poly-beta-1,6-N-acetyl-D-glucosamine N-deacetylase PgaB	poly-beta-1,6-N-acetyl-D-glucosamine N-deacetylase and beta-1,6 glycoside hydrolase	GO-TERMS, REACTIONS, PRODUCT-SYNONYMS, GENE-SYNONYMS, PRODUCT
RG65_RS12285	G6529	RG65_RS12285	pgaC	poly-beta-1,6 N-acetyl-D-glucosamine synthase	poly-N-acetyl-D-glucosamine synthase subunit PgaC	CPLX-RXNS, GO-TERMS, COMPLEXES, PRODUCT-SYNONYMS, GENE-SYNONYMS, PRODUCT, GENE-NAME
RG65_RS12290	G6528	RG65_RS12290	pgaD	poly-beta-1,6-N-acetyl-D-glucosamine biosynthesis protein PgaD	poly-N-acetyl-D-glucosamine synthase subunit PgaD	GO-TERMS, PRODUCT-SYNONYMS, GENE-SYNONYMS, PRODUCT, GENE-NAME
RG65_RS12305	EG11735	RG65_RS12305	efeB	deferrochelatase/peroxidase EfeB	heme-containing peroxidase/deferrochelatase	GO-TERMS, REACTIONS, PRODUCT-SYNONYMS, GENE-SYNONYMS, PRODUCT, GENE-NAME
RG65_RS12325	EG10802	RG65_RS12325	putP	sodium/proline symporter PutP	proline:Na+ symporter	GO-TERMS, REACTIONS, PRODUCT-SYNONYMS, GENE-SYNONYMS, PRODUCT, GENE-NAME
RG65_RS12340	EG10801			trifunctional transcriptional regulator/proline dehydrogenase/L-glutamate gamma-semialdehyde dehydrogenase	fused DNA-binding transcriptional repressor / proline dehydrogenase / 1-pyrroline-5-carboxylate dehydrogenase PutA	GO-TERMS, REACTIONS, PRODUCT-SYNONYMS, GENE-SYNONYMS, PRODUCT
RG65_RS12345	EG12301	RG65_RS12345	rutR	transcriptional regulator	DNA-binding transcriptional dual regulator RutR	GO-TERMS, PRODUCT-SYNONYMS, GENE-SYNONYMS, PRODUCT, GENE-NAME
RG65_RS12350	G6523	RG65_RS12350	rutA	pyrimidine monooxygenase	pyrimidine monooxygenase RutA	GO-TERMS, REACTIONS, PRODUCT-SYNONYMS, GENE-SYNONYMS, PRODUCT, GENE-NAME
RG65_RS12355	G6522	RG65_RS12355	rutB	peroxyureidoacrylate/ureidoacrylate amidohydrolase RutB	peroxyureidoacrylate/ureidoacrylate amidohydrolase	GO-TERMS, REACTIONS, PRODUCT-SYNONYMS, GENE-SYNONYMS, PRODUCT, GENE-NAME
RG65_RS12360	G6521	RG65_RS12360	rutC	aminoacrylate deaminase reactive intermediate detoxification; weak enamine/imine deaminase activity	putative aminoacrylate peracid reductase RutC	GO-TERMS, REACTIONS, PRODUCT-SYNONYMS, GENE-SYNONYMS, PRODUCT, GENE-NAME
RG65_RS12365	G6520	RG65_RS12365	rutD	reactive intermediate detoxifying aminoacrylate hydrolase	putative aminoacrylate hydrolase RutD	GO-TERMS, REACTIONS, PRODUCT-SYNONYMS, GENE-SYNONYMS, PRODUCT, GENE-NAME
RG65_RS12370	G6519	RG65_RS12370	rutE	nitroreductase family protein	putative malonic semialdehyde reductase	GO-TERMS, PRODUCT-SYNONYMS, GENE-SYNONYMS, PRODUCT, GENE-NAME
RG65_RS12375	G6518	RG65_RS12375	rutF	FMN reductase	flavin reductase	GO-TERMS, REACTIONS, PRODUCT-SYNONYMS, GENE-SYNONYMS, PRODUCT, GENE-NAME
RG65_RS12380	G6517	RG65_RS12380	rutG	pyrimidine utilization transport protein G	pyrimidine:H+ symporter	GO-TERMS, REACTIONS, PRODUCT-SYNONYMS, GENE-SYNONYMS, PRODUCT, GENE-NAME
RG65_RS12395	EG11540	RG65_RS12395	wrbA	NAD(P)H dehydrogenase (quinone)	NAD(P)H:quinone oxidoreductase	GO-TERMS, REACTIONS, PRODUCT-SYNONYMS, PRODUCT, GENE-NAME
RG65_RS12405	EG10033	RG65_RS12405	agp	bifunctional glucose-1-phosphatase/inositol phosphatase	glucose-1-phosphatase	GO-TERMS, REACTIONS, PRODUCT-SYNONYMS, PRODUCT, GENE-NAME
RG65_RS12415	EG12193	RG65_RS12415	cbpA			GO-TERMS, PRODUCT-SYNONYMS, GENE-NAME
RG65_RS12420	EG12194	RG65_RS12420	cbpM	chaperone modulatory protein CbpM	chaperone modulator CbpM	GO-TERMS, PRODUCT-SYNONYMS, GENE-SYNONYMS, PRODUCT, GENE-NAME
RG65_RS12425	EG12195	RG65_RS12425	torD	molecular chaperone TorD	trimethylamine-N-oxide reductase-specific chaperone	GO-TERMS, PRODUCT-SYNONYMS, PRODUCT, GENE-NAME
RG65_RS12430	EG11814	RG65_RS12430	torA	trimethylamine-N-oxide reductase TorA	trimethylamine N-oxide reductase 1	CPLX-RXNS, GO-TERMS, COMPLEXES, REACTIONS, PRODUCT-SYNONYMS, PRODUCT, GENE-NAME
RG65_RS12435	EG11815	RG65_RS12435	torC	pentaheme c-type cytochrome TorC	cytochrome c menaquinol dehydrogenase TorC	GO-TERMS, PRODUCT-SYNONYMS, PRODUCT, GENE-NAME
RG65_RS12440	EG12615	RG65_RS12440	torR	two-component system response regulator TorR	DNA-binding transcriptional dual regulator TorR	GO-TERMS, PRODUCT-SYNONYMS, PRODUCT, GENE-NAME
RG65_RS12445	G6515	RG65_RS12445	torT	TMAO reductase system periplasmic protein TorT	periplasmic trimethylamine-N-oxide binding protein	GO-TERMS, PRODUCT-SYNONYMS, GENE-SYNONYMS, PRODUCT, GENE-NAME
RG65_RS12450	G6514	RG65_RS12450	torS	TMAO reductase system sensor histidine kinase/response regulator TorS	sensory histidine kinase TorS	GO-TERMS, PRODUCT-SYNONYMS, GENE-SYNONYMS, PRODUCT, GENE-NAME
RG65_RS12475	G6511	RG65_RS12475	cspG	cold-shock protein CspG	cold shock protein CspG	GO-TERMS, PRODUCT-SYNONYMS, PRODUCT, GENE-NAME
RG65_RS12510	G6503	RG65_RS12510	etp	protein-tyrosine-phosphatase	phosphotyrosine-protein phosphatase Etp	GO-TERMS, REACTIONS, PRODUCT-SYNONYMS, GENE-SYNONYMS, PRODUCT, GENE-NAME
RG65_RS12515	EG11826	RG65_RS12515	etk	tyrosine-protein kinase etk	protein-tyrosine kinase Etk	GO-TERMS, REACTIONS, PRODUCT-SYNONYMS, GENE-SYNONYMS, PRODUCT, GENE-NAME
RG65_RS12520	EG10049	RG65_RS12520	appA	periplasmic AppA protein	periplasmic phosphoanhydride phosphatase/multiple inositol-polyphosphate phosphatase	GO-TERMS, REACTIONS, PRODUCT-SYNONYMS, PRODUCT, GENE-NAME
RG65_RS12530	EG11379	RG65_RS12530	appB	cytochrome bd-II ubiquinol oxidase subunit 2	cytochrome bd-II ubiquinol oxidase subunit II	CPLX-RXNS, GO-TERMS, COMPLEXES, PRODUCT-SYNONYMS, GENE-SYNONYMS, PRODUCT, GENE-NAME
RG65_RS12535	EG11380	RG65_RS12535	appC			GO-TERMS, PRODUCT-SYNONYMS, GENE-SYNONYMS, PRODUCT, GENE-NAME
RG65_RS12545	EG10472	RG65_RS12545	hyaE	hydrogenase-1 operon protein HyaE	putative HyaA chaperone	GO-TERMS, PRODUCT-SYNONYMS, PRODUCT, GENE-NAME
RG65_RS12550	EG10471	RG65_RS12550	hyaD	hydrogenase 1 maturation protease	putative hydrogenase 1 maturation protease HyaD	GO-TERMS, PRODUCT-SYNONYMS, PRODUCT, GENE-NAME
RG65_RS12555	EG10470	RG65_RS12555	hyaC	Ni/Fe-hydrogenase B-type cytochrome subunit	hydrogenase 1 cytochrome b subunit	CPLX-RXNS, GO-TERMS, COMPLEXES, REACTIONS, PRODUCT-SYNONYMS, GENE-SYNONYMS, PRODUCT, GENE-NAME
RG65_RS12560	EG10469	RG65_RS12560	hyaB	hydrogenase-1 large chain	hydrogenase 1 large subunit	GO-TERMS, PRODUCT-SYNONYMS, PRODUCT, GENE-NAME
RG65_RS12565	EG10468	RG65_RS12565	hyaA	hydrogenase-1 small chain	hydrogenase 1 small subunit	GO-TERMS, PRODUCT-SYNONYMS, PRODUCT, GENE-NAME
RG65_RS12575	EG11113	RG65_RS12575	yccA	BAX inhibitor protein	modulator of FtsH protease	GO-TERMS, PRODUCT-SYNONYMS, PRODUCT, GENE-NAME
RG65_RS12580	EG12876	RG65_RS12580	tusE	sulfurtransferase TusE	sulfur transfer protein TusE	GO-TERMS, REACTIONS, PRODUCT-SYNONYMS, GENE-SYNONYMS, PRODUCT, GENE-NAME
RG65_RS12585	G6502	RG65_RS12585	yccX			GO-TERMS, PRODUCT-SYNONYMS, GENE-NAME
RG65_RS12590	G6501	RG65_RS12590	rlmI	ribosomal RNA large subunit methyltransferase I	23S rRNA m5C1962 methyltransferase	GO-TERMS, REACTIONS, PRODUCT-SYNONYMS, GENE-SYNONYMS, PRODUCT, GENE-NAME
RG65_RS12595	G6500	RG65_RS12595	hspQ	heat-shock protein HspQ	heat shock protein, hemimethylated DNA-binding protein	GO-TERMS, PRODUCT-SYNONYMS, GENE-SYNONYMS, PRODUCT, GENE-NAME
RG65_RS12615	G6497	RG65_RS12615	mgsA			GO-TERMS, PRODUCT-SYNONYMS, GENE-SYNONYMS, GENE-NAME
RG65_RS12620	EG10426					GO-TERMS, PRODUCT-SYNONYMS, GENE-SYNONYMS
RG65_RS12635	G6494	RG65_RS12635	sxy	protein Sxy	transcriptional coactivator for CRP	GO-TERMS, COMPLEXES, PRODUCT-SYNONYMS, GENE-SYNONYMS, PRODUCT, GENE-NAME
RG65_RS12640	EG10984	RG65_RS12640	sulA			GO-TERMS, PRODUCT-SYNONYMS, GENE-SYNONYMS, GENE-NAME
RG65_RS12655	EG12855	RG65_RS12655	matP			GO-TERMS, PRODUCT-SYNONYMS, GENE-SYNONYMS, GENE-NAME
RG65_RS12665	EG10273	RG65_RS12665	fabA	beta-hydroxydecanoyl-ACP dehydratase	beta-hydroxyacyl-acyl carrier protein dehydratase/isomerase	GO-TERMS, REACTIONS, PRODUCT-SYNONYMS, PRODUCT, GENE-NAME
RG65_RS12670	EG50004	RG65_RS12670	rmf			GO-TERMS, PRODUCT-SYNONYMS, GENE-SYNONYMS, GENE-NAME
RG65_RS12675	G6492	RG65_RS12675	pqiC	lipoprotein	intermembrane transport lipoprotein PqiC	GO-TERMS, PRODUCT-SYNONYMS, GENE-SYNONYMS, PRODUCT, GENE-NAME
RG65_RS12680	G6491	RG65_RS12680	pqiB	paraquat-inducible protein B	intermembrane transport protein PqiB	GO-TERMS, PRODUCT-SYNONYMS, GENE-SYNONYMS, PRODUCT, GENE-NAME
RG65_RS12685	G6490	RG65_RS12685	pqiA	paraquat-inducible protein A	intermembrane transport protein PqiA	GO-TERMS, PRODUCT-SYNONYMS, GENE-SYNONYMS, PRODUCT, GENE-NAME
RG65_RS12690	G6489	RG65_RS12690	uup	ABC transporter ATP-binding protein	ATP-binding protein Uup	GO-TERMS, PRODUCT-SYNONYMS, GENE-SYNONYMS, PRODUCT, GENE-NAME
RG65_RS12695	G6488	RG65_RS12695	rlmL	bifunctional 23S rRNA (guanine(2069)-N(7))-methyltransferase RlmK/23S rRNA (guanine(2445)-N(2))-methyltransferase RlmL	fused 23S rRNA m2G2445 methyltransferase and 23S rRNA m7G2069 methyltransferase	GO-TERMS, REACTIONS, PRODUCT-SYNONYMS, GENE-SYNONYMS, PRODUCT, GENE-NAME
RG65_RS12700	G6487	RG65_RS12700	ycbX	hypothetical protein	6-N-hydroxylaminopurine resistance protein	GO-TERMS, PRODUCT-SYNONYMS, PRODUCT, GENE-NAME
RG65_RS12705	G6486	RG65_RS12705	zapC			GO-TERMS, PRODUCT-SYNONYMS, GENE-SYNONYMS, GENE-NAME
RG65_RS12710	EG10807	RG65_RS12710	pyrD	dihydroorotate dehydrogenase (quinone)	dihydroorotate dehydrogenase, type 2	GO-TERMS, REACTIONS, PRODUCT-SYNONYMS, PRODUCT, GENE-NAME
RG65_RS12720	G6485	RG65_RS12720	ycbV	type 1 fimbrial protein	putative fimbrial protein YcbV	GO-TERMS, PRODUCT-SYNONYMS, PRODUCT, GENE-NAME
RG65_RS12725	G6484	RG65_RS12725	ycbU	fimbriae protein	putative fimbrial protein YcbU	GO-TERMS, PRODUCT-SYNONYMS, PRODUCT, GENE-NAME
RG65_RS12730	G6483	RG65_RS12730	elfG	fimbrial protein	putative fimbrial-like adhesin protein	GO-TERMS, PRODUCT-SYNONYMS, GENE-SYNONYMS, PRODUCT, GENE-NAME
RG65_RS12735	G6482	RG65_RS12735	elfC	fimbrial biogenesis outer membrane usher protein	putative fimbrial usher protein ElfC	GO-TERMS, PRODUCT-SYNONYMS, GENE-SYNONYMS, PRODUCT, GENE-NAME
RG65_RS12740	G6481	RG65_RS12740	elfD	fimbrial protein	putative fimbrial chaperone ElfD	GO-TERMS, PRODUCT-SYNONYMS, GENE-SYNONYMS, PRODUCT, GENE-NAME
RG65_RS12745	G6480	RG65_RS12745	elfA	fimbrial protein	putative laminin-binding fimbrial subunit	GO-TERMS, PRODUCT-SYNONYMS, GENE-SYNONYMS, PRODUCT, GENE-NAME
RG65_RS12755	G6479	RG65_RS12755	ssuE	NAD(P)H-dependent FMN reductase	NADPH-dependent FMN reductase	GO-TERMS, REACTIONS, PRODUCT-SYNONYMS, GENE-SYNONYMS, PRODUCT, GENE-NAME
RG65_RS12760	G6478	RG65_RS12760	ssuA	aliphatic sulfonate ABC transporter substrate-binding protein	aliphatic sulfonate ABC transporter periplasmic binding protein	CPLX-RXNS, GO-TERMS, COMPLEXES, PRODUCT-SYNONYMS, GENE-SYNONYMS, PRODUCT, GENE-NAME
RG65_RS12765	G6477	RG65_RS12765	ssuD	alkanesulfonate monooxygenase	FMNH2-dependent alkanesulfonate monooxygenase	GO-TERMS, REACTIONS, PRODUCT-SYNONYMS, GENE-SYNONYMS, PRODUCT, GENE-NAME
RG65_RS12770	G6476			aliphatic sulfonate ABC transporter permease	aliphatic sulfonate ABC transporter membrane subunit	GO-TERMS, PRODUCT-SYNONYMS, GENE-SYNONYMS, PRODUCT
RG65_RS12775	EG12358	RG65_RS12775	ssuB	aliphatic sulfonates ABC transporter ATP-binding protein	aliphatic sulfonate ABC transporter ATP binding subunit	GO-TERMS, PRODUCT-SYNONYMS, GENE-SYNONYMS, PRODUCT, GENE-NAME
RG65_RS12785	EG10696	RG65_RS12785	pepN			GO-TERMS, REACTIONS, PRODUCT-SYNONYMS, GENE-NAME
RG65_RS12790	EG10742	RG65_RS12790	pncB			GO-TERMS, PRODUCT-SYNONYMS, PRODUCT, GENE-NAME
RG65_RS12795	EG10094	RG65_RS12795	asnS			GO-TERMS, REACTIONS, PRODUCT-SYNONYMS, GENE-SYNONYMS, PRODUCT, GENE-NAME
RG65_RS12800	EG10671	RG65_RS12800	ompF	phosphoporin PhoE	outer membrane porin F	GO-TERMS, REACTIONS, PRODUCT-SYNONYMS, GENE-SYNONYMS, PRODUCT, GENE-NAME
RG65_RS12810	EG10096	RG65_RS12810	aspC	aspartate/tyrosine/aromatic aminotransferase	aspartate aminotransferase	GO-TERMS, REACTIONS, PRODUCT-SYNONYMS, PRODUCT, GENE-NAME
RG65_RS12820	G6475	RG65_RS12820	gloC	MBL fold metallo-hydrolase	hydroxyacylglutathione hydrolase GloC	GO-TERMS, REACTIONS, PRODUCT-SYNONYMS, GENE-SYNONYMS, PRODUCT, GENE-NAME
RG65_RS12825	G6474	RG65_RS12825	mepK	DUF882 domain-containing protein	peptidoglycan LD-endopeptidase	GO-TERMS, REACTIONS, PRODUCT-SYNONYMS, GENE-SYNONYMS, PRODUCT, GENE-NAME
RG65_RS12835	EG11253	RG65_RS12835	ldtD	L,D-transpeptidase	L,D-transpeptidase LdtD	GO-TERMS, REACTIONS, PRODUCT-SYNONYMS, GENE-SYNONYMS, PRODUCT, GENE-NAME
RG65_RS12840	EG10618	RG65_RS12840	mukB	chromosome partition protein MukB	chromosome partitioning protein MukB	GO-TERMS, COMPLEXES, PRODUCT-SYNONYMS, PRODUCT, GENE-NAME
RG65_RS12845	EG11252	RG65_RS12845	mukE	condensin subunit E	chromosome partitioning protein MukE	GO-TERMS, COMPLEXES, PRODUCT-SYNONYMS, GENE-SYNONYMS, PRODUCT, GENE-NAME
RG65_RS12850	EG12165	RG65_RS12850	mukF	chromosome partition protein MukF	chromosome partitioning protein MukF	GO-TERMS, PRODUCT-SYNONYMS, GENE-SYNONYMS, PRODUCT, GENE-NAME
RG65_RS12855	EG12167	RG65_RS12855	cmoM	tRNA uridine 5-oxyacetic acid(34) methyltransferase CmoM	tRNA cmo5U34 methyltransferase	GO-TERMS, REACTIONS, PRODUCT-SYNONYMS, GENE-SYNONYMS, PRODUCT, GENE-NAME
RG65_RS12860	EG12166	RG65_RS12860	elyC	envelope biogenesis factor ElyC	envelope biogenesis factor	GO-TERMS, PRODUCT-SYNONYMS, GENE-SYNONYMS, PRODUCT, GENE-NAME
RG65_RS12870	EG10519	RG65_RS12870	kdsB			GO-TERMS, REACTIONS, PRODUCT-SYNONYMS, PRODUCT, GENE-NAME
RG65_RS12885	EG11409	RG65_RS12885	lpxK			GO-TERMS, REACTIONS, PRODUCT-SYNONYMS, GENE-SYNONYMS, PRODUCT, GENE-NAME
RG65_RS12890	EG10613	RG65_RS12890	msbA	lipid A export ATP-binding/permease MsbA	ATP-binding lipopolysaccharide transport protein	GO-TERMS, REACTIONS, PRODUCT-SYNONYMS, PRODUCT, GENE-NAME
RG65_RS12900	EG10441	RG65_RS12900	ihfB			GO-TERMS, COMPLEXES, PRODUCT-SYNONYMS, GENE-SYNONYMS, PRODUCT, GENE-NAME
RG65_RS12910	EG11265	RG65_RS12910	cmk			GO-TERMS, REACTIONS, PRODUCT-SYNONYMS, GENE-SYNONYMS, GENE-NAME
RG65_RS12920	EG10073	RG65_RS12920	aroA			GO-TERMS, PRODUCT-SYNONYMS, PRODUCT, GENE-NAME
RG65_RS12925	EG10946	RG65_RS12925	serC	3-phosphoserine/phosphohydroxythreonine aminotransferase	phosphoserine/phosphohydroxythreonine aminotransferase	GO-TERMS, REACTIONS, PRODUCT-SYNONYMS, GENE-SYNONYMS, PRODUCT, GENE-NAME
RG65_RS12935	G6468	RG65_RS12935	ycaO	30S ribosomal protein S12 methylthiotransferase accessory protein YcaO	ribosomal protein S12 methylthiotransferase accessory factor YcaO	GO-TERMS, REACTIONS, PRODUCT-SYNONYMS, PRODUCT, GENE-NAME
RG65_RS12940	EG11258	RG65_RS12940	focA	formate transporter FocA	formate channel FocA	GO-TERMS, REACTIONS, PRODUCT-SYNONYMS, GENE-SYNONYMS, PRODUCT, GENE-NAME
RG65_RS12945	EG10701	RG65_RS12945	pflB	formate acetyltransferase 1	pyruvate formate-lyase	GO-TERMS, REACTIONS, PRODUCT-SYNONYMS, GENE-SYNONYMS, PRODUCT, GENE-NAME
RG65_RS12950	EG10028			pyruvate formate lyase-activating protein	pyruvate formate-lyase activating enzyme	GO-TERMS, REACTIONS, PRODUCT-SYNONYMS, GENE-SYNONYMS, PRODUCT
RG65_RS12965	G6466	RG65_RS12965	ycaM	inner membrane transporter YcaM	putative transporter YcaM	GO-TERMS, PRODUCT-SYNONYMS, PRODUCT, GENE-NAME
RG65_RS12980	EG10234	RG65_RS12980	dmsC	dimethyl sulfoxide reductase	dimethyl sulfoxide reductase subunit C	CPLX-RXNS, GO-TERMS, COMPLEXES, PRODUCT-SYNONYMS, PRODUCT, GENE-NAME
RG65_RS12985	EG10233	RG65_RS12985	dmsB	dimethylsulfoxide reductase, chain B	dimethyl sulfoxide reductase subunit B	GO-TERMS, PRODUCT-SYNONYMS, PRODUCT, GENE-NAME
RG65_RS12990	EG10232	RG65_RS12990	dmsA	dimethylsulfoxide reductase subunit A	dimethyl sulfoxide reductase subunit A	GO-TERMS, PRODUCT-SYNONYMS, PRODUCT, GENE-NAME
RG65_RS12995	EG10947	RG65_RS12995	serS			GO-TERMS, REACTIONS, PRODUCT-SYNONYMS, PRODUCT, GENE-NAME
RG65_RS13000	EG12690	RG65_RS13000	rarA	replication-associated recombination protein A	recombination factor	GO-TERMS, PRODUCT-SYNONYMS, GENE-SYNONYMS, PRODUCT, GENE-NAME
RG65_RS13005	G6465			outer membrane lipoprotein carrier protein LolA	outer membrane lipoprotein carrier protein	GO-TERMS, PRODUCT-SYNONYMS, GENE-SYNONYMS, PRODUCT
RG65_RS13010	G6464	RG65_RS13010	ftsK	DNA translocase FtsK	cell division DNA translocase FtsK	GO-TERMS, PRODUCT-SYNONYMS, GENE-SYNONYMS, PRODUCT, GENE-NAME
RG65_RS13015	EG10547	RG65_RS13015	lrp	leucine-responsive regulatory protein	DNA-binding transcriptional dual regulator Lrp	GO-TERMS, PRODUCT-SYNONYMS, GENE-SYNONYMS, PRODUCT, GENE-NAME
RG65_RS13025	EG11032	RG65_RS13025	trxB			GO-TERMS, PRODUCT-SYNONYMS, GENE-SYNONYMS, GENE-NAME
RG65_RS13030	EG11405	RG65_RS13030	cydD	ATP-binding/permease CydD	glutathione/L-cysteine ABC exporter subunit CydD	CPLX-RXNS, GO-TERMS, COMPLEXES, PRODUCT-SYNONYMS, GENE-SYNONYMS, PRODUCT, GENE-NAME
RG65_RS13035	EG10012	RG65_RS13035	cydC	cysteine/glutathione ABC transporter ATP-binding protein/permease CydC	glutathione/L-cysteine ABC exporter subunit CydC	GO-TERMS, REACTIONS, PRODUCT-SYNONYMS, GENE-SYNONYMS, PRODUCT, GENE-NAME
RG65_RS13040	EG11112	RG65_RS13040	aat			GO-TERMS, REACTIONS, PRODUCT-SYNONYMS, GENE-SYNONYMS, PRODUCT, GENE-NAME
RG65_RS13050	EG10504	RG65_RS13050	infA			GO-TERMS, PRODUCT-SYNONYMS, GENE-SYNONYMS, GENE-NAME
RG65_RS13065	EG10156	RG65_RS13065	clpA			CPLX-RXNS, GO-TERMS, COMPLEXES, PRODUCT-SYNONYMS, GENE-SYNONYMS, GENE-NAME
RG65_RS13070	G6463	RG65_RS13070	clpS	ATP-dependent Clp protease adaptor ClpS	specificity factor for ClpA-ClpP chaperone-protease complex	GO-TERMS, PRODUCT-SYNONYMS, GENE-SYNONYMS, PRODUCT, GENE-NAME
RG65_RS13075	EG11111	RG65_RS13075	cspD	cold-shock protein CspD	DNA replication inhibitor	GO-TERMS, PRODUCT-SYNONYMS, GENE-SYNONYMS, PRODUCT, GENE-NAME
RG65_RS13080	G6462	RG65_RS13080	macB	macrolide ABC transporter ATP-binding protein/permease MacB	ABC-type tripartite efflux pump ATP binding/membrane subunit	CPLX-RXNS, GO-TERMS, COMPLEXES, REACTIONS, PRODUCT-SYNONYMS, GENE-SYNONYMS, PRODUCT, GENE-NAME
RG65_RS13085	G6461	RG65_RS13085	macA	MacA family efflux pump subunit	ABC-type tripartite efflux pump membrane fusion protein	GO-TERMS, PRODUCT-SYNONYMS, GENE-SYNONYMS, PRODUCT, GENE-NAME
RG65_RS13105	EG13270	RG65_RS13105	aqpZ	aquaporin Z	water channel AqpZ	GO-TERMS, REACTIONS, PRODUCT-SYNONYMS, GENE-SYNONYMS, PRODUCT, GENE-NAME
RG65_RS13115	G6458	RG65_RS13115	lysO	transporter	L-lysine exporter	GO-TERMS, REACTIONS, PRODUCT-SYNONYMS, GENE-SYNONYMS, PRODUCT, GENE-NAME
RG65_RS13120	G6457	RG65_RS13120	hcp	hydroxylamine reductase	protein S-nitrosylase	GO-TERMS, REACTIONS, PRODUCT-SYNONYMS, GENE-SYNONYMS, PRODUCT, GENE-NAME
RG65_RS13125	G6456	RG65_RS13125	hcr			GO-TERMS, PRODUCT-SYNONYMS, GENE-SYNONYMS, PRODUCT, GENE-NAME
RG65_RS13130	EG10754	RG65_RS13130	poxB	ubiquinone-dependent pyruvate dehydrogenase	pyruvate oxidase	GO-TERMS, REACTIONS, PRODUCT-SYNONYMS, PRODUCT, GENE-NAME
RG65_RS13135	G6455	RG65_RS13135	ltaE			GO-TERMS, REACTIONS, PRODUCT-SYNONYMS, GENE-SYNONYMS, GENE-NAME
RG65_RS13150	G6452	RG65_RS13150	amiD	N-acetylmuramoyl-L-alanine amidase	N-acetylmuramoyl-L-alanine amidase D	GO-TERMS, REACTIONS, PRODUCT-SYNONYMS, GENE-SYNONYMS, PRODUCT, GENE-NAME
RG65_RS13165	EG11624	RG65_RS13165	artP	arginine ABC transporter ATP-binding protein ArtP	L-arginine ABC transporter ATP binding subunit	CPLX-RXNS, GO-TERMS, COMPLEXES, PRODUCT, GENE-NAME
RG65_RS13175	EG11626	RG65_RS13175	artQ	arginine ABC transporter permease ArtQ	L-arginine ABC transporter membrane subunit ArtQ	GO-TERMS, PRODUCT, GENE-NAME
RG65_RS13180	EG11627			arginine ABC transporter permease ArtM	L-arginine ABC transporter membrane subunit ArtM	GO-TERMS, PRODUCT
RG65_RS13185	EG11628	RG65_RS13185	artJ	arginine/ornithine ABC transporter substrate-binding protein	L-arginine ABC transporter periplasmic binding protein	CPLX-RXNS, GO-TERMS, REACTIONS, PRODUCT, GENE-NAME
RG65_RS13195	G6449	rumB	rlmC	23S rRNA (uracil(747)-C(5))-methyltransferase RlmC	23S rRNA m5U747 methyltransferase	GO-TERMS, REACTIONS, PRODUCT-SYNONYMS, GENE-SYNONYMS, PRODUCT, GENE-NAME
RG65_RS13205	EG11632	RG65_RS13205	potI	putrescine ABC transporter permease PotI	putrescine ABC transporter membrane subunit PotI	CPLX-RXNS, GO-TERMS, COMPLEXES, PRODUCT, GENE-NAME
RG65_RS13210	EG11631	RG65_RS13210	potH	putrescine ABC transporter permease PotH	putrescine ABC transporter membrane subunit PotH	GO-TERMS, PRODUCT, GENE-NAME
RG65_RS13215	EG11630			putrescine transport ATP-binding protein PotG	putrescine ABC transporter ATP binding subunit	GO-TERMS, PRODUCT
RG65_RS13220	EG11629	RG65_RS13220	potF	putrescine-binding periplasmic protein	putrescine ABC transporter periplasmic binding protein	GO-TERMS, PRODUCT, GENE-NAME
RG65_RS13235	EG10852	RG65_RS13235	rimK	30S ribosomal protein S6--L-glutamate ligase	ribosomal protein S6 modification protein	GO-TERMS, REACTIONS, PRODUCT-SYNONYMS, GENE-SYNONYMS, PRODUCT, GENE-NAME
RG65_RS13240	EG11261	RG65_RS13240	nfsA	oxygen-insensitive NADPH nitroreductase	NADPH-dependent nitroreductase NfsA	GO-TERMS, REACTIONS, PRODUCT-SYNONYMS, GENE-SYNONYMS, PRODUCT, GENE-NAME
RG65_RS13250	EG10417	RG65_RS13250	grxA	glutaredoxin	reduced glutaredoxin 1	GO-TERMS, REACTIONS, PRODUCT-SYNONYMS, GENE-SYNONYMS, PRODUCT, GENE-NAME
RG65_RS13380	G6444	RG65_RS13380	rcdA	DNA-binding transcriptional regulator	DNA-binding transcriptional regulator RcdA	GO-TERMS, PRODUCT-SYNONYMS, GENE-SYNONYMS, PRODUCT, GENE-NAME
RG65_RS13390	G6442	RG65_RS13390	ybjI	HAD family hydrolase	5-amino-6-(5-phospho-D-ribitylamino)uracil phosphatase	GO-TERMS, REACTIONS, PRODUCT-SYNONYMS, PRODUCT, GENE-NAME
RG65_RS13400	G6440	RG65_RS13400	mdfA	multidrug transporter MdfA	multidrug efflux pump MdfA / Na+:H+ antiporter / K+:H+ antiporter	GO-TERMS, REACTIONS, PRODUCT-SYNONYMS, GENE-SYNONYMS, PRODUCT, GENE-NAME
RG65_RS13405	G6439	RG65_RS13405	ybjG	undecaprenyl-diphosphatase	undecaprenyl pyrophosphate phosphatase	GO-TERMS, REACTIONS, PRODUCT-SYNONYMS, PRODUCT, GENE-NAME
RG65_RS13410	EG10223	RG65_RS13410	deoR	DeoR family transcriptional regulator	DNA-binding transcriptional repressor DeoR	GO-TERMS, PRODUCT-SYNONYMS, GENE-SYNONYMS, PRODUCT, GENE-NAME
RG65_RS13415	EG10203	RG65_RS13415	dacC	D-alanyl-D-alanine carboxypeptidase	D-alanyl-D-alanine carboxypeptidase DacC	GO-TERMS, REACTIONS, PRODUCT-SYNONYMS, PRODUCT, GENE-NAME
RG65_RS13420	G6438	RG65_RS13420	gstB	glutathione S-transferase	glutathione S-transferase GstB	GO-TERMS, REACTIONS, PRODUCT-SYNONYMS, GENE-SYNONYMS, PRODUCT, GENE-NAME
RG65_RS13425	G6437	RG65_RS13425	yliI	soluble aldose sugar dehydrogenase YliI	aldose sugar dehydrogenase YliI	GO-TERMS, REACTIONS, PRODUCT-SYNONYMS, PRODUCT, GENE-NAME
RG65_RS13430	G6436			biofilm regulator BssR	regulator of biofilm formation	GO-TERMS, PRODUCT-SYNONYMS, GENE-SYNONYMS, PRODUCT
RG65_RS13435	G6435			30S ribosomal protein S12 methylthiotransferase RimO	ribosomal protein S12 methylthiotransferase RimO	GO-TERMS, REACTIONS, PRODUCT-SYNONYMS, GENE-SYNONYMS, PRODUCT
RG65_RS13450	G6432	RG65_RS13450	gsiD	glutathione ABC transporter permease	glutathione ABC transporter membrane subunit GsiD	CPLX-RXNS, GO-TERMS, COMPLEXES, PRODUCT-SYNONYMS, GENE-SYNONYMS, PRODUCT, GENE-NAME
RG65_RS13455	G6431	RG65_RS13455	gsiC	glutathione ABC transporter permease	glutathione ABC transporter membrane subunit GsiC	GO-TERMS, PRODUCT-SYNONYMS, GENE-SYNONYMS, PRODUCT, GENE-NAME
RG65_RS13460	G6430	RG65_RS13460	gsiB	glutathione ABC transporter substrate-binding protein GsiB	glutathione ABC transporter periplasmic binding protein	GO-TERMS, PRODUCT-SYNONYMS, GENE-SYNONYMS, PRODUCT, GENE-NAME
RG65_RS13465	G6429	RG65_RS13465	gsiA	glutathione ABC transporter ATP-binding protein GsiA	glutathione ABC transporter ATP binding subunit GsiA	GO-TERMS, PRODUCT-SYNONYMS, GENE-SYNONYMS, PRODUCT, GENE-NAME
RG65_RS13470	EG12407	RG65_RS13470	iaaA	beta-aspartyl-peptidase	isoaspartyl dipeptidase proenzyme	GO-TERMS, REACTIONS, PRODUCT-SYNONYMS, GENE-SYNONYMS, PRODUCT, GENE-NAME
RG65_RS13475	EG10153	RG65_RS13475	moeA			GO-TERMS, PRODUCT-SYNONYMS, GENE-SYNONYMS, GENE-NAME
RG65_RS13480	EG10154	RG65_RS13480	moeB	molybdopterin-synthase adenylyltransferase MoeB	molybdopterin-synthase adenylyltransferase	GO-TERMS, REACTIONS, PRODUCT-SYNONYMS, GENE-SYNONYMS, PRODUCT, GENE-NAME
RG65_RS13485	G6428	RG65_RS13485	fsaA	fructose-6-phosphate aldolase	fructose-6-phosphate aldolase 1	GO-TERMS, PRODUCT-SYNONYMS, GENE-SYNONYMS, PRODUCT, GENE-NAME
RG65_RS13500	G6425	RG65_RS13500	ybiV	HAD family hydrolase	sugar phosphatase YbiV	GO-TERMS, REACTIONS, PRODUCT-SYNONYMS, GENE-SYNONYMS, PRODUCT, GENE-NAME
RG65_RS13520	G6422	RG65_RS13520	ldtB	transpeptidase	L,D-transpeptidase LdtB	GO-TERMS, REACTIONS, PRODUCT-SYNONYMS, GENE-SYNONYMS, PRODUCT, GENE-NAME
RG65_RS13530	G6420	RG65_RS13530	mntR	transcriptional regulator MntR	DNA-binding transcriptional dual regulator MntR	GO-TERMS, PRODUCT-SYNONYMS, GENE-SYNONYMS, PRODUCT, GENE-NAME
RG65_RS13535	G0-10715	RG65_RS13535	mntS	manganase accumulation protein MntS	small protein MntS	GO-TERMS, PRODUCT-SYNONYMS, GENE-SYNONYMS, PRODUCT, GENE-NAME
RG65_RS13540	G6418	RG65_RS13540	opgE			GO-TERMS, REACTIONS, PRODUCT-SYNONYMS, GENE-SYNONYMS, PRODUCT, GENE-NAME
RG65_RS13550	EG12134	RG65_RS13550	rhtA	threonine transporter RhtB	L-threonine/L-homoserine exporter	GO-TERMS, REACTIONS, PRODUCT-SYNONYMS, GENE-SYNONYMS, PRODUCT, GENE-NAME
RG65_RS13560	EG11415	RG65_RS13560	dps	DNA starvation/stationary phase protection protein	DNA protection during starvation protein	GO-TERMS, PRODUCT-SYNONYMS, GENE-SYNONYMS, PRODUCT, GENE-NAME
RG65_RS13575	EG10386	RG65_RS13575	glnH	amino acid ABC transporter substrate-binding protein	L-glutamine ABC transporter periplasmic binding protein	CPLX-RXNS, GO-TERMS, COMPLEXES, REACTIONS, PRODUCT-SYNONYMS, PRODUCT, GENE-NAME
RG65_RS13580	EG10388	RG65_RS13580	glnP	glutamine ABC transporter permease	L-glutamine ABC transporter membrane subunit	GO-TERMS, COMPLEXES, PRODUCT, GENE-NAME
RG65_RS13585	EG10389			glutamine ABC transporter ATP-binding protein	L-glutamine ABC transporter ATP binding subunit	GO-TERMS, PRODUCT
RG65_RS13595	G6417	RG65_RS13595	ybiO	mechanosensitive channel protein	moderate conductance mechanosensitive channel YbiO	GO-TERMS, PRODUCT-SYNONYMS, PRODUCT, GENE-NAME
RG65_RS13600	G6416	RG65_RS13600	rlmF	23S rRNA (adenine(1618)-N(6))-methyltransferase RlmF	23S rRNA m6A1618 methyltransferase	GO-TERMS, REACTIONS, PRODUCT-SYNONYMS, GENE-SYNONYMS, PRODUCT, GENE-NAME
RG65_RS13610	G6414	RG65_RS13610	fiu	catecholate siderophore receptor Fiu	iron catecholate outer membrane transporter Fiu	CPLX-RXNS, GO-TERMS, COMPLEXES, PRODUCT-SYNONYMS, GENE-SYNONYMS, PRODUCT, GENE-NAME
RG65_RS13630	EG11581	RG65_RS13630	hcxB	malate/lactate/ureidoglycolate dehydrogenase	hydroxycarboxylate dehydrogenase B	GO-TERMS, REACTIONS, PRODUCT-SYNONYMS, GENE-SYNONYMS, PRODUCT, GENE-NAME
RG65_RS13640	EG11357					GO-TERMS, REACTIONS, PRODUCT-SYNONYMS, GENE-SYNONYMS
RG65_RS13650	EG11579	RG65_RS13650	ybiA	DUF1768 domain-containing protein	N-glycosidase YbiA	GO-TERMS, REACTIONS, PRODUCT-SYNONYMS, PRODUCT, GENE-NAME
RG65_RS13655	EG11235	RG65_RS13655	rhlE			GO-TERMS, REACTIONS, PRODUCT-SYNONYMS, GENE-NAME
RG65_RS13660	EG12406	RG65_RS13660	cecR	DUF1956 domain-containing tetR family transcriptional regulator	DNA-binding transcriptional dual regulator CecR	GO-TERMS, PRODUCT-SYNONYMS, GENE-SYNONYMS, PRODUCT, GENE-NAME
RG65_RS13670	G6411	RG65_RS13670	ybhF	ABC transporter ATP-binding protein	putative ABC exporter ATP binding subunit	CPLX-RXNS, GO-TERMS, COMPLEXES, PRODUCT-SYNONYMS, PRODUCT, GENE-NAME
RG65_RS13675	G6410	RG65_RS13675	ybhS	ABC transporter permease	putative ABC exporter membrane subunit YbhS	GO-TERMS, PRODUCT-SYNONYMS, PRODUCT, GENE-NAME
RG65_RS13680	G6409	RG65_RS13680	ybhR	inner membrane transport permease YbhR	putative ABC exporter membrane subunit YbhR	GO-TERMS, PRODUCT-SYNONYMS, PRODUCT, GENE-NAME
RG65_RS13695	G6406	RG65_RS13695	clsB			GO-TERMS, REACTIONS, PRODUCT-SYNONYMS, GENE-SYNONYMS, GENE-NAME
RG65_RS13715	EG11598			molybdopterin synthase catalytic subunit MoaE	molybdopterin synthase catalytic subunit	GO-TERMS, COMPLEXES, REACTIONS, PRODUCT-SYNONYMS, GENE-SYNONYMS, PRODUCT
RG65_RS13720	EG11597					GO-TERMS, PRODUCT-SYNONYMS, GENE-SYNONYMS
RG65_RS13725	EG11666	RG65_RS13725	moaC	cyclic pyranopterin monophosphate synthase MoaC	cyclic pyranopterin monophosphate synthase	GO-TERMS, REACTIONS, PRODUCT-SYNONYMS, GENE-SYNONYMS, PRODUCT, GENE-NAME
RG65_RS13735	EG11595			cyclic pyranopterin monophosphate synthase	GTP 3',8'-cyclase	GO-TERMS, REACTIONS, PRODUCT-SYNONYMS, GENE-SYNONYMS, PRODUCT
RG65_RS13745	EG11062	RG65_RS13745	uvrB	excinuclease ABC subunit B	excision nuclease subunit B	CPLX-RXNS, GO-TERMS, COMPLEXES, REACTIONS, PRODUCT-SYNONYMS, GENE-SYNONYMS, PRODUCT, GENE-NAME
RG65_RS13750	EG10120	RG65_RS13750	bioD	ATP-dependent dethiobiotin synthetase BioD	dethiobiotin synthetase	GO-TERMS, REACTIONS, PRODUCT-SYNONYMS, PRODUCT, GENE-NAME
RG65_RS13755	EG10119	RG65_RS13755	bioC	malonyl-[acyl-carrier protein] O-methyltransferase BioC	malonyl-acyl carrier protein methyltransferase	GO-TERMS, REACTIONS, PRODUCT-SYNONYMS, PRODUCT, GENE-NAME
RG65_RS13760	EG10121	RG65_RS13760	bioF			GO-TERMS, PRODUCT-SYNONYMS, GENE-NAME
RG65_RS13765	EG10118	RG65_RS13765	bioB			GO-TERMS, REACTIONS, PRODUCT-SYNONYMS, GENE-NAME
RG65_RS13770	EG10117	RG65_RS13770	bioA	adenosylmethionine--8-amino-7-oxononanoate transaminase	adenosylmethionine-8-amino-7-oxononanoate aminotransferase	GO-TERMS, REACTIONS, PRODUCT-SYNONYMS, PRODUCT, GENE-NAME
RG65_RS13810	G6397	RG65_RS13810	pgl			GO-TERMS, PRODUCT-SYNONYMS, GENE-SYNONYMS, PRODUCT, GENE-NAME
RG65_RS13815	EG11239	RG65_RS13815	ybhA	Cof-type HAD-IIB family hydrolase	pyridoxal phosphate/fructose-1,6-bisphosphate phosphatase	GO-TERMS, REACTIONS, PRODUCT-SYNONYMS, PRODUCT, GENE-NAME
RG65_RS13820	EG10152	RG65_RS13820	modC	molybdenum import ATP-binding protein ModC	molybdate ABC transporter ATP binding subunit	CPLX-RXNS, GO-TERMS, COMPLEXES, PRODUCT-SYNONYMS, GENE-SYNONYMS, PRODUCT, GENE-NAME
RG65_RS13825	EG10002			molybdenum ABC transporter permease	molybdate ABC transporter membrane subunit	GO-TERMS, PRODUCT-SYNONYMS, GENE-SYNONYMS, PRODUCT
RG65_RS13830	EG12427	RG65_RS13830	modA	molybdate ABC transporter substrate-binding protein	molybdate ABC transporter periplasmic binding protein	GO-TERMS, COMPLEXES, PRODUCT, GENE-NAME
RG65_RS13840	G6396	RG65_RS13840	acrZ			GO-TERMS, PRODUCT-SYNONYMS, GENE-SYNONYMS, GENE-NAME
RG65_RS13845	G6395	RG65_RS13845	modE	molybdenum-dependent transcriptional regulator	DNA-binding transcriptional dual regulator ModE	GO-TERMS, PRODUCT-SYNONYMS, GENE-SYNONYMS, PRODUCT, GENE-NAME
RG65_RS13855	EG10362	RG65_RS13855	galE	UDP-glucose 4-epimerase GalE	UDP-glucose 4-epimerase	GO-TERMS, REACTIONS, PRODUCT-SYNONYMS, GENE-SYNONYMS, PRODUCT, GENE-NAME
RG65_RS13860	EG10366	RG65_RS13860	galT			GO-TERMS, PRODUCT-SYNONYMS, GENE-SYNONYMS, GENE-NAME
RG65_RS13865	EG10363	RG65_RS13865	galK			GO-TERMS, PRODUCT-SYNONYMS, GENE-SYNONYMS, PRODUCT, GENE-NAME
RG65_RS13870	EG11698					GO-TERMS, REACTIONS, PRODUCT-SYNONYMS
RG65_RS13875	EG11699					GO-TERMS, REACTIONS, PRODUCT-SYNONYMS, GENE-SYNONYMS
RG65_RS13880	EG10079	RG65_RS13880	aroG	phospho-2-dehydro-3-deoxyheptonate aldolase Phe-sensitive	3-deoxy-7-phosphoheptulonate synthase, Phe-sensitive	GO-TERMS, REACTIONS, PRODUCT-SYNONYMS, PRODUCT, GENE-NAME
RG65_RS13900	EG11700	RG65_RS13900	pnuC	nicotinamide riboside transporter PnuC	nicotinamide riboside transporter	GO-TERMS, REACTIONS, PRODUCT-SYNONYMS, PRODUCT, GENE-NAME
RG65_RS13905	EG10630	RG65_RS13905	nadA			GO-TERMS, PRODUCT-SYNONYMS, GENE-SYNONYMS, GENE-NAME
RG65_RS13950	EG12854	RG65_RS13950	cpoB	cell division protein CpoB	cell division coordinator CpoB	GO-TERMS, PRODUCT-SYNONYMS, GENE-SYNONYMS, PRODUCT, GENE-NAME
RG65_RS13955	EG10684	RG65_RS13955	pal	peptidoglycan-associated lipoprotein	peptidoglycan-associated outer membrane lipoprotein Pal	GO-TERMS, COMPLEXES, PRODUCT-SYNONYMS, GENE-SYNONYMS, PRODUCT, GENE-NAME
RG65_RS13960	EG11008	RG65_RS13960	tolB	protein TolB	Tol-Pal system periplasmic protein TolB	GO-TERMS, PRODUCT-SYNONYMS, GENE-SYNONYMS, PRODUCT, GENE-NAME
RG65_RS13965	EG11007			cell envelope integrity/translocation protein TolA	Tol-Pal system protein TolA	GO-TERMS, PRODUCT-SYNONYMS, GENE-SYNONYMS, PRODUCT
RG65_RS13970	EG11011	RG65_RS13970	tolR	protein TolR	Tol-Pal system protein TolR	GO-TERMS, PRODUCT, GENE-NAME
RG65_RS13975	EG11010	RG65_RS13975	tolQ	protein TolQ	Tol-Pal system protein TolQ	GO-TERMS, PRODUCT-SYNONYMS, GENE-SYNONYMS, PRODUCT, GENE-NAME
RG65_RS13980	EG11110	RG65_RS13980	ybgC	acyl-CoA thioester hydrolase YbgC	esterase/thioesterase	GO-TERMS, PRODUCT-SYNONYMS, PRODUCT, GENE-NAME
RG65_RS13990	G0-10441	RG65_RS13990	cydX	cytochrome bd-I oxidase subunit CydX	cytochrome bd-I ubiquinol oxidase accessory subunit CydX	CPLX-RXNS, GO-TERMS, COMPLEXES, REACTIONS, PRODUCT-SYNONYMS, GENE-SYNONYMS, PRODUCT, GENE-NAME
RG65_RS13995	EG10174	RG65_RS13995	cydB	cytochrome bd-I ubiquinol oxidase subunit 2	cytochrome bd-I ubiquinol oxidase subunit II	GO-TERMS, PRODUCT-SYNONYMS, GENE-SYNONYMS, PRODUCT, GENE-NAME
RG65_RS14000	EG10173	RG65_RS14000	cydA	cytochrome bd-I ubiquinol oxidase subunit 1	cytochrome bd-I ubiquinol oxidase subunit I	GO-TERMS, PRODUCT-SYNONYMS, GENE-SYNONYMS, PRODUCT, GENE-NAME
RG65_RS14010	EG13236	RG65_RS14010	mngB			GO-TERMS, REACTIONS, PRODUCT-SYNONYMS, GENE-SYNONYMS, PRODUCT, GENE-NAME
RG65_RS14015	EG13235	RG65_RS14015	mngA	PTS 2-O-a-mannosyl-D-glycerate transporter subunit IIABC	MngA	GO-TERMS, REACTIONS, PRODUCT-SYNONYMS, GENE-SYNONYMS, PRODUCT, GENE-NAME
RG65_RS14020	EG11109	RG65_RS14020	mngR	XRE family transcriptional regulator	DNA-binding transcriptional repressor MngR	GO-TERMS, PRODUCT-SYNONYMS, GENE-SYNONYMS, PRODUCT, GENE-NAME
RG65_RS14025	EG10982	RG65_RS14025	sucD	succinyl-CoA ligase subunit alpha	succinyl-CoA synthetase subunit alpha	CPLX-RXNS, GO-TERMS, COMPLEXES, PRODUCT-SYNONYMS, PRODUCT, GENE-NAME
RG65_RS14030	EG10981	RG65_RS14030	sucC	succinyl-CoA ligase subunit beta	succinyl-CoA synthetase subunit beta	GO-TERMS, PRODUCT-SYNONYMS, PRODUCT, GENE-NAME
RG65_RS14035	EG10980	RG65_RS14035	sucB	dihydrolipoyllysine-residue succinyltransferase component of 2-oxoglutarate dehydrogenase complex	dihydrolipoyltranssuccinylase	GO-TERMS, REACTIONS, PRODUCT-SYNONYMS, PRODUCT, GENE-NAME
RG65_RS14040	EG10979	RG65_RS14040	sucA	2-oxoglutarate dehydrogenase subunit E1	subunit of E1(0) component of 2-oxoglutarate dehydrogenase	GO-TERMS, REACTIONS, PRODUCT-SYNONYMS, GENE-SYNONYMS, PRODUCT, GENE-NAME
RG65_RS14050	EG10932			succinate dehydrogenase iron-sulfur subunit	succinate:quinone oxidoreductase, iron-sulfur cluster binding protein	CPLX-RXNS, GO-TERMS, COMPLEXES, PRODUCT-SYNONYMS, GENE-SYNONYMS, PRODUCT
RG65_RS14055	EG10931	RG65_RS14055	sdhA	succinate dehydrogenase flavoprotein subunit	succinate:quinone oxidoreductase, FAD binding protein	GO-TERMS, PRODUCT-SYNONYMS, GENE-SYNONYMS, PRODUCT, GENE-NAME
RG65_RS14060	EG10934	RG65_RS14060	sdhD	succinate dehydrogenase hydrophobic membrane anchor subunit	succinate:quinone oxidoreductase, membrane protein SdhD	GO-TERMS, REACTIONS, PRODUCT-SYNONYMS, GENE-SYNONYMS, PRODUCT, GENE-NAME
RG65_RS14065	EG10933			succinate dehydrogenase cytochrome b556 subunit	succinate:quinone oxidoreductase, membrane protein SdhC	GO-TERMS, PRODUCT-SYNONYMS, GENE-SYNONYMS, PRODUCT
RG65_RS14085	EG10402	RG65_RS14085	gltA	type II citrate synthase	citrate synthase	GO-TERMS, REACTIONS, PRODUCT-SYNONYMS, GENE-SYNONYMS, PRODUCT, GENE-NAME
RG65_RS14115	G6383	RG65_RS14115	nei	endonuclease VII	endonuclease VIII	GO-TERMS, REACTIONS, PRODUCT-SYNONYMS, PRODUCT, GENE-NAME
RG65_RS14120	G6382	RG65_RS14120	pxpA	LamB/YcsF family protein	5-oxoprolinase component A	CPLX-RXNS, COMPLEXES, REACTIONS, PRODUCT-SYNONYMS, GENE-SYNONYMS, PRODUCT, GENE-NAME
RG65_RS14125	G6381	RG65_RS14125	pxpC	hypothetical protein	5-oxoprolinase component C	GO-TERMS, PRODUCT-SYNONYMS, GENE-SYNONYMS, PRODUCT, GENE-NAME
RG65_RS14130	G6380	RG65_RS14130	pxpB	hypothetical protein	5-oxoprolinase component B	GO-TERMS, PRODUCT-SYNONYMS, GENE-SYNONYMS, PRODUCT, GENE-NAME
RG65_RS14140	G6378	RG65_RS14140	dtpD	dipeptide permease D	dipeptide:H+ symporter DtpD	GO-TERMS, REACTIONS, PRODUCT-SYNONYMS, GENE-SYNONYMS, PRODUCT, GENE-NAME
RG65_RS14145	EG10736	RG65_RS14145	phr	deoxyribodipyrimidine photo-lyase	deoxyribodipyrimidine photolyase	GO-TERMS, REACTIONS, PRODUCT-SYNONYMS, GENE-SYNONYMS, PRODUCT, GENE-NAME
RG65_RS14185	G0-10439	RG65_RS14185	kdpF	potassium-transporting ATPase subunit F	K+ transporting P-type ATPase subunit KdpF	CPLX-RXNS, GO-TERMS, COMPLEXES, PRODUCT-SYNONYMS, PRODUCT, GENE-NAME
RG65_RS14190	EG10513	RG65_RS14190	kdpA	potassium-transporting ATPase A chain	K+ transporting P-type ATPase subunit KdpA	GO-TERMS, PRODUCT-SYNONYMS, GENE-SYNONYMS, PRODUCT, GENE-NAME
RG65_RS14195	EG10514	RG65_RS14195	kdpB	potassium-transporting ATPase subunit B	K+ transporting P-type ATPase subunit KdpB	GO-TERMS, PRODUCT-SYNONYMS, GENE-SYNONYMS, PRODUCT, GENE-NAME
RG65_RS14200	EG10515	RG65_RS14200	kdpC	potassium-transporting ATPase subunit C	K+ transporting P-type ATPase subunit KdpC	GO-TERMS, PRODUCT-SYNONYMS, GENE-SYNONYMS, PRODUCT, GENE-NAME
RG65_RS14205	EG10516	RG65_RS14205	kdpD	two-component system sensor histidine kinase KdbD	sensor histidine kinase KdpD	GO-TERMS, REACTIONS, PRODUCT-SYNONYMS, GENE-SYNONYMS, PRODUCT, GENE-NAME
RG65_RS14210	EG10517	RG65_RS14210	kdpE	two-component system response regulator KdpE	DNA-binding transcriptional activator KdpE	GO-TERMS, PRODUCT-SYNONYMS, PRODUCT, GENE-NAME
RG65_RS14225	EG10964	RG65_RS14225	speF	ornithine decarboxylase SpeF	inducible ornithine decarboxylase	GO-TERMS, REACTIONS, PRODUCT-SYNONYMS, PRODUCT, GENE-NAME
RG65_RS14230	EG10753	RG65_RS14230	potE	putrescine-ornithine antiporter	putrescine transporter PotE	GO-TERMS, REACTIONS, PRODUCT-SYNONYMS, PRODUCT, GENE-NAME
RG65_RS14235	EG12144	RG65_RS14235	pgm	alpha-D-glucose phosphate-specific phosphoglucomutase	phosphoglucomutase	GO-TERMS, REACTIONS, PRODUCT-SYNONYMS, GENE-SYNONYMS, PRODUCT, GENE-NAME
RG65_RS14240	EG12197	RG65_RS14240	seqA	replication initiation negative regulator SeqA	negative modulator of initiation of replication	GO-TERMS, PRODUCT-SYNONYMS, GENE-SYNONYMS, PRODUCT, GENE-NAME
RG65_RS14245	EG11776	RG65_RS14245	ybfF	acyl-CoA esterase	esterase	GO-TERMS, PRODUCT-SYNONYMS, PRODUCT, GENE-NAME
RG65_RS14255	EG10318	RG65_RS14255	fldA	flavodoxin-1	flavodoxin 1	GO-TERMS, PRODUCT-SYNONYMS, PRODUCT, GENE-NAME
RG65_RS14265	G0-10580	RG65_RS14265	uof	Fur leader peptide	RyhB-regulated fur leader peptide	GO-TERMS, PRODUCT-SYNONYMS, PRODUCT, GENE-NAME
RG65_RS14280	G6370			chitoporin	chitobiose outer membrane channel	GO-TERMS, REACTIONS, PRODUCT-SYNONYMS, GENE-SYNONYMS, PRODUCT
RG65_RS14290	EG10390	RG65_RS14290	glnS			GO-TERMS, REACTIONS, PRODUCT-SYNONYMS, PRODUCT, GENE-NAME
RG65_RS14295	EG10635	RG65_RS14295	nagE	PTS N-acetyl glucosamine transporter subunit IIABC	N-acetylglucosamine-specific PTS enzyme IIABC component	GO-TERMS, REACTIONS, PRODUCT-SYNONYMS, GENE-SYNONYMS, PRODUCT, GENE-NAME
RG65_RS14300	EG10633	RG65_RS14300	nagB			GO-TERMS, PRODUCT-SYNONYMS, GENE-SYNONYMS, GENE-NAME
RG65_RS14305	EG10632	RG65_RS14305	nagA			GO-TERMS, REACTIONS, PRODUCT-SYNONYMS, PRODUCT, GENE-NAME
RG65_RS14310	EG10636	RG65_RS14310	nagC	N-acetylglucosamine repressor	DNA-binding transcriptional dual regulator NagC	GO-TERMS, PRODUCT-SYNONYMS, GENE-SYNONYMS, PRODUCT, GENE-NAME
RG65_RS14315	EG10634	RG65_RS14315	umpH	ribonucleotide monophosphatase NagD	UMP phosphatase	GO-TERMS, REACTIONS, PRODUCT-SYNONYMS, GENE-SYNONYMS, PRODUCT, GENE-NAME
RG65_RS14320	EG10092					GO-TERMS, REACTIONS, PRODUCT-SYNONYMS
RG65_RS14365	G6365					GO-TERMS, PRODUCT-SYNONYMS, GENE-SYNONYMS, PRODUCT
RG65_RS14370	G6364	RG65_RS14370	miaB	tRNA (N6-isopentenyl adenosine(37)-C2)-methylthiotransferase MiaB	isopentenyl-adenosine A37 tRNA methylthiolase	GO-TERMS, REACTIONS, PRODUCT-SYNONYMS, GENE-SYNONYMS, PRODUCT, GENE-NAME
RG65_RS14380	G6362	RG65_RS14380	ybeY			GO-TERMS, PRODUCT-SYNONYMS, GENE-NAME
RG65_RS14390	EG10168	RG65_RS14390	lnt			GO-TERMS, REACTIONS, PRODUCT-SYNONYMS, GENE-SYNONYMS, PRODUCT, GENE-NAME
RG65_RS14405	G6359	RG65_RS14405	gltI	glutamate/aspartate ABC transporter substrate-binding protein	glutamate/aspartate ABC transporter periplasmic binding protein	CPLX-RXNS, GO-TERMS, COMPLEXES, PRODUCT-SYNONYMS, GENE-SYNONYMS, PRODUCT, GENE-NAME
RG65_RS14410	EG12661	RG65_RS14410	gltJ	glutamate ABC transporter permease	glutamate/aspartate ABC transporter membrane subunit GltJ	GO-TERMS, COMPLEXES, PRODUCT, GENE-NAME
RG65_RS14415	EG12662	RG65_RS14415	gltK	glutamate ABC transporter permease	glutamate/aspartate ABC transporter membrane subunit GltK	GO-TERMS, PRODUCT, GENE-NAME
RG65_RS14420	EG12663	artP	gltL	glutamate/aspartate transport ATP-binding protein GltL	glutamate/aspartate ABC transporter ATP binding subunit	GO-TERMS, PRODUCT, GENE-NAME
RG65_RS14425	G6358	RG65_RS14425	rihA			GO-TERMS, REACTIONS, PRODUCT-SYNONYMS, GENE-SYNONYMS, GENE-NAME
RG65_RS14430	G6357	RG65_RS14430	hscC	molecular chaperone HscC	chaperone protein HscC	GO-TERMS, PRODUCT-SYNONYMS, GENE-SYNONYMS, PRODUCT, GENE-NAME
RG65_RS14470	EG10532	RG65_RS14470	leuS			GO-TERMS, REACTIONS, PRODUCT-SYNONYMS, GENE-SYNONYMS, PRODUCT, GENE-NAME
RG65_RS14475	EG10855	RG65_RS14475	lptE	hypothetical protein	lipopolysaccharide assembly protein LptE	GO-TERMS, PRODUCT-SYNONYMS, GENE-SYNONYMS, PRODUCT, GENE-NAME
RG65_RS14480	EG11412	RG65_RS14480	holA			GO-TERMS, REACTIONS, PRODUCT-SYNONYMS, PRODUCT, GENE-NAME
RG65_RS14485	G6350	RG65_RS14485	nadD	nicotinate-nicotinamide nucleotide adenylyltransferase	nicotinate-mononucleotide adenylyltransferase	GO-TERMS, REACTIONS, PRODUCT-SYNONYMS, GENE-SYNONYMS, PRODUCT, GENE-NAME
RG65_RS14490	G6349	RG65_RS14490	cobC	adenosylcobalamin/alpha-ribazole phosphatase	putative adenosylcobalamin phosphatase/alpha-ribazole phosphatase	REACTIONS, PRODUCT-SYNONYMS, GENE-SYNONYMS, PRODUCT, GENE-NAME
RG65_RS14495	EG11255	RG65_RS14495	rsfS	ribosome silencing factor RsfS	ribosomal silencing factor RsfS	GO-TERMS, PRODUCT-SYNONYMS, GENE-SYNONYMS, PRODUCT, GENE-NAME
RG65_RS14500	EG11254	RG65_RS14500	rlmH	23S rRNA (pseudouridine(1915)-N(3))-methyltransferase RlmH	23S rRNA m3psi1915 methyltransferase	GO-TERMS, REACTIONS, PRODUCT-SYNONYMS, GENE-SYNONYMS, PRODUCT, GENE-NAME
RG65_RS14505	EG10606	RG65_RS14505	mrdA	penicillin-binding protein 2	peptidoglycan DD-transpeptidase MrdA	GO-TERMS, REACTIONS, PRODUCT-SYNONYMS, GENE-SYNONYMS, PRODUCT, GENE-NAME
RG65_RS14510	EG10607	RG65_RS14510	mrdB	rod shape-determining protein RodA	SEDS family protein MrdB	GO-TERMS, PRODUCT-SYNONYMS, GENE-SYNONYMS, PRODUCT, GENE-NAME
RG65_RS14520	EG10201	RG65_RS14520	dacA	D-alanyl-D-alanine carboxypeptidase	D-alanyl-D-alanine carboxypeptidase DacA	GO-TERMS, REACTIONS, PRODUCT-SYNONYMS, GENE-SYNONYMS, PRODUCT, GENE-NAME
RG65_RS14530	EG11591	RG65_RS14530	lipB	octanoyltransferase	lipoyl(octanoyl) transferase	GO-TERMS, REACTIONS, PRODUCT-SYNONYMS, GENE-SYNONYMS, PRODUCT, GENE-NAME
RG65_RS14550	EG11306	RG65_RS14550	lipA			GO-TERMS, REACTIONS, PRODUCT-SYNONYMS, GENE-SYNONYMS, GENE-NAME
RG65_RS14555	EG11305			twin-arginine translocase subunit TatA	twin arginine protein translocation system - TatE protein	GO-TERMS, PRODUCT-SYNONYMS, GENE-SYNONYMS, PRODUCT
RG65_RS14565	EG12209	RG65_RS14565	crcB	fluoride efflux transporter CrcB	F- channel	GO-TERMS, REACTIONS, PRODUCT-SYNONYMS, GENE-SYNONYMS, PRODUCT, GENE-NAME
RG65_RS14570	EG12179	RG65_RS14570	cspE	cold-shock protein CspE	transcription antiterminator and regulator of RNA stability	GO-TERMS, PRODUCT-SYNONYMS, GENE-SYNONYMS, PRODUCT, GENE-NAME
RG65_RS14575	EG12180			phospholipid:lipid A palmitoyltransferase	Lipid A palmitoyltransferase	GO-TERMS, REACTIONS, PRODUCT-SYNONYMS, GENE-SYNONYMS, PRODUCT
RG65_RS14585	G6347	RG65_RS14585	dcuC			GO-TERMS, REACTIONS, PRODUCT-SYNONYMS, GENE-NAME
RG65_RS14590	G6346			response regulator	DNA-binding transcriptional dual regulator DpiA	GO-TERMS, PRODUCT-SYNONYMS, GENE-SYNONYMS, PRODUCT
RG65_RS14595	G6345			sensor histidine kinase	sensor histidine kinase DpiB	GO-TERMS, REACTIONS, PRODUCT-SYNONYMS, GENE-SYNONYMS, PRODUCT
RG65_RS14600	G6344	RG65_RS14600	citC	[citrate (pro-3S)-lyase] ligase	citrate lyase synthetase	GO-TERMS, REACTIONS, PRODUCT-SYNONYMS, GENE-SYNONYMS, PRODUCT, GENE-NAME
RG65_RS14605	G6343	RG65_RS14605	citD	citrate lyase ACP	citrate lyase acyl carrier protein	CPLX-RXNS, GO-TERMS, COMPLEXES, REACTIONS, PRODUCT-SYNONYMS, GENE-SYNONYMS, PRODUCT, GENE-NAME
RG65_RS14610	G6342	RG65_RS14610	citE	citrate lyase subunit beta	citrate lyase beta subunit	GO-TERMS, COMPLEXES, REACTIONS, PRODUCT-SYNONYMS, GENE-SYNONYMS, PRODUCT, GENE-NAME
RG65_RS14615	G6341	RG65_RS14615	citF	citrate lyase subunit alpha	citrate lyase alpha subunit	REACTIONS, PRODUCT-SYNONYMS, GENE-SYNONYMS, PRODUCT, GENE-NAME
RG65_RS14620	G6340	RG65_RS14620	citX			GO-TERMS, PRODUCT-SYNONYMS, GENE-SYNONYMS, PRODUCT, GENE-NAME
RG65_RS14625	G6339			2-(5''-triphosphoribosyl)-3'-dephosphocoenzyme-A synthase	triphosphoribosyl-dephospho-CoA synthase	GO-TERMS, REACTIONS, PRODUCT-SYNONYMS, GENE-SYNONYMS, PRODUCT
RG65_RS14630	G6338	RG65_RS14630	citT	anion permease	citrate:succinate antiporter	GO-TERMS, REACTIONS, PRODUCT-SYNONYMS, GENE-SYNONYMS, PRODUCT, GENE-NAME
RG65_RS14635	EG10856	RG65_RS14635	rna	ribonuclease I	RNase I	GO-TERMS, REACTIONS, PRODUCT-SYNONYMS, GENE-SYNONYMS, PRODUCT, GENE-NAME
RG65_RS14645	G6337	RG65_RS14645	rnk			GO-TERMS, PRODUCT-SYNONYMS, GENE-NAME
RG65_RS14660	G6334	RG65_RS14660	uspG			GO-TERMS, PRODUCT-SYNONYMS, GENE-SYNONYMS, GENE-NAME
RG65_RS14665	EG11385	RG65_RS14665	ahpF	alkyl hydroperoxide reductase subunit F	alkyl hydroperoxide reductase, AhpF component	CPLX-RXNS, GO-TERMS, PRODUCT-SYNONYMS, PRODUCT, GENE-NAME
RG65_RS14670	EG11384	RG65_RS14670	ahpC	alkyl hydroperoxide reductase subunit C	alkyl hydroperoxide reductase, AhpC component	GO-TERMS, PRODUCT-SYNONYMS, GENE-SYNONYMS, PRODUCT, GENE-NAME
RG65_RS14675	G6333	RG65_RS14675	dsbG	thiol:disulfide interchange protein DsbG	protein sulfenic acid reductase and chaperone DsbG	GO-TERMS, REACTIONS, PRODUCT-SYNONYMS, GENE-SYNONYMS, PRODUCT, GENE-NAME
RG65_RS14695	G6329	RG65_RS14695	ybdL	pyridoxal phosphate-dependent aminotransferase	methionine-oxo-acid transaminase, PLP-dependent	GO-TERMS, REACTIONS, PRODUCT-SYNONYMS, PRODUCT, GENE-NAME
RG65_RS14715	EG11105	RG65_RS14715	entH	proofreading thioesterase EntH	proofreading thioesterase in enterobactin biosynthesis	GO-TERMS, REACTIONS, PRODUCT-SYNONYMS, GENE-SYNONYMS, PRODUCT, GENE-NAME
RG65_RS14720	EG10259	RG65_RS14720	entA			GO-TERMS, PRODUCT-SYNONYMS, GENE-NAME
RG65_RS14725	EG10260	RG65_RS14725	entB	isochorismatase	enterobactin synthase component B	CPLX-RXNS, GO-TERMS, COMPLEXES, REACTIONS, PRODUCT-SYNONYMS, GENE-SYNONYMS, PRODUCT, GENE-NAME
RG65_RS14730	EG10263					GO-TERMS, REACTIONS, PRODUCT-SYNONYMS
RG65_RS14735	EG10261	RG65_RS14735	entC			GO-TERMS, REACTIONS, PRODUCT-SYNONYMS, GENE-SYNONYMS, GENE-NAME
RG65_RS14745	EG10294	RG65_RS14745	fepB	ferrienterobactin-binding periplasmic protein	ferric enterobactin ABC transporter periplasmic binding protein	CPLX-RXNS, GO-TERMS, COMPLEXES, PRODUCT, GENE-NAME
RG65_RS14750	EG11104	RG65_RS14750	entS	MFS transporter	enterobactin exporter EntS	GO-TERMS, REACTIONS, PRODUCT-SYNONYMS, GENE-SYNONYMS, PRODUCT, GENE-NAME
RG65_RS14755	EG10296	RG65_RS14755	fepD	iron-enterobactin transporter membrane protein	ferric enterobactin ABC transporter membrane subunit FebD	GO-TERMS, PRODUCT-SYNONYMS, PRODUCT, GENE-NAME
RG65_RS14760	EG10298	RG65_RS14760	fepG	ferric anguibactin ABC transporter permease	ferric enterobactin ABC transporter membrane subunit FepG	GO-TERMS, REACTIONS, PRODUCT, GENE-NAME
RG65_RS14765	EG10295	RG65_RS14765	fepC	iron-enterobactin transporter ATP-binding protein	ferric enterobactin ABC transporter ATP binding subunit	GO-TERMS, PRODUCT, GENE-NAME
RG65_RS14775	EG10264			enterobactin synthase subunit F	apo-serine activating enzyme	GO-TERMS, REACTIONS, PRODUCT-SYNONYMS, PRODUCT
RG65_RS14780	G0-10437	RG65_RS14780	ybdZ	MbtH family protein	enterobactin biosynthesis protein YbdZ	GO-TERMS, PRODUCT-SYNONYMS, PRODUCT, GENE-NAME
RG65_RS14785	EG10299	RG65_RS14785	fes	enterochelin esterase	ferric enterobactin esterase	GO-TERMS, REACTIONS, PRODUCT-SYNONYMS, PRODUCT, GENE-NAME
RG65_RS14795	EG10293	RG65_RS14795	fepA	TonB-dependent siderophore receptor	ferric enterobactin outer membrane transporter	CPLX-RXNS, GO-TERMS, COMPLEXES, PRODUCT-SYNONYMS, GENE-SYNONYMS, PRODUCT, GENE-NAME
RG65_RS14800	EG10262	RG65_RS14800	entD	4'-phosphopantetheinyl transferase	phosphopantetheinyl transferase EntD	GO-TERMS, REACTIONS, PRODUCT-SYNONYMS, PRODUCT, GENE-NAME
RG65_RS14830	G6326	RG65_RS14830	ybdK	glutamate--cysteine ligase	carboxylate-amine ligase	GO-TERMS, REACTIONS, PRODUCT-SYNONYMS, PRODUCT, GENE-NAME
RG65_RS14845	EG50005	RG65_RS14845	nfsB	oxygen-insensitive NAD(P)H nitroreductase	NAD(P)H nitroreductase NfsB	GO-TERMS, REACTIONS, PRODUCT-SYNONYMS, GENE-SYNONYMS, PRODUCT, GENE-NAME
RG65_RS14850	G6323	RG65_RS14850	ybdG	miniconductance mechanosensitive channel	miniconductance mechanosensitive channel YbdG	GO-TERMS, PRODUCT-SYNONYMS, PRODUCT, GENE-NAME
RG65_RS14855	EG10708	RG65_RS14855	pheP	aromatic amino acid transporter AroP	phenylalanine:H+ symporter PheP	GO-TERMS, REACTIONS, PRODUCT-SYNONYMS, PRODUCT, GENE-NAME
RG65_RS14860	EG12367	RG65_RS14860	cusA	CusA/CzcA family heavy metal efflux RND transporter	copper/silver export system RND permease	CPLX-RXNS, GO-TERMS, COMPLEXES, PRODUCT-SYNONYMS, GENE-SYNONYMS, PRODUCT, GENE-NAME
RG65_RS14865	G6322	RG65_RS14865	cusB	efflux RND transporter periplasmic adaptor subunit	copper/silver export system membrane fusion protein	GO-TERMS, PRODUCT-SYNONYMS, GENE-SYNONYMS, PRODUCT, GENE-NAME
RG65_RS14870	G6321	RG65_RS14870	cusF	cation transporter	copper/silver export system periplasmic binding protein	GO-TERMS, REACTIONS, PRODUCT-SYNONYMS, GENE-SYNONYMS, PRODUCT, GENE-NAME
RG65_RS14875	G6320	RG65_RS14875	cusC	cation transporter	copper/silver export system outer membrane channel	GO-TERMS, REACTIONS, PRODUCT-SYNONYMS, GENE-SYNONYMS, PRODUCT, GENE-NAME
RG65_RS14885	G6319	RG65_RS14885	cusR	DNA-binding response regulator	DNA-binding transcriptional activator CusR	GO-TERMS, PRODUCT-SYNONYMS, GENE-SYNONYMS, PRODUCT, GENE-NAME
RG65_RS14890	G6318	RG65_RS14890	cusS	HAMP domain-containing protein	sensor histidine kinase CusS	GO-TERMS, REACTIONS, PRODUCT-SYNONYMS, GENE-SYNONYMS, PRODUCT, GENE-NAME
RG65_RS14920	EG11739			bacteriophage N4 adsorption protein B	bacteriophage N4 adsorption protein	GO-TERMS, PRODUCT-SYNONYMS, PRODUCT
RG65_RS14925	EG11740	RG65_RS14925	nfrA	phage receptor	bacteriophage N4 outer membrane receptor	GO-TERMS, PRODUCT-SYNONYMS, PRODUCT, GENE-NAME
RG65_RS14940	EG10268	RG65_RS14940	envY	AraC family transcriptional regulator	DNA-binding transcriptional activator EnvY	GO-TERMS, PRODUCT-SYNONYMS, PRODUCT, GENE-NAME
RG65_RS14950	EG10673	RG65_RS14950	ompT	outer membrane protease PgtE	DLP12 prophage; protease 7	GO-TERMS, REACTIONS, PRODUCT-SYNONYMS, PRODUCT, GENE-NAME
RG65_RS15030	G6307	RG65_RS15030	ybcQ	antitermination protein Q	DLP12 prophage; putative antitermination protein	GO-TERMS, PRODUCT-SYNONYMS, GENE-SYNONYMS, PRODUCT, GENE-NAME
RG65_RS15040	G6306	RG65_RS15040	rusA	hypothetical protein	DLP12 prophage; crossover junction endodeoxyribonuclease RusA	GO-TERMS, PRODUCT-SYNONYMS, GENE-SYNONYMS, PRODUCT, GENE-NAME
RG65_RS15055	G6303	RG65_RS15055	ybcN	hypothetical protein	DLP12 prophage; DNA base-flipping protein	GO-TERMS, PRODUCT-SYNONYMS, PRODUCT, GENE-NAME
RG65_RS15085	EG10629	RG65_RS15085	emrE	multidrug SMR transporter	DLP12 prophage; multidrug/betaine/choline efflux transporter EmrE	GO-TERMS, REACTIONS, PRODUCT-SYNONYMS, GENE-SYNONYMS, PRODUCT, GENE-NAME
RG65_RS15110	EG11103	RG65_RS15110	fimZ	DNA-binding response regulator	putative LuxR family transcriptional regulator FimZ	GO-TERMS, PRODUCT-SYNONYMS, GENE-SYNONYMS, PRODUCT, GENE-NAME
RG65_RS15115	EG12388	RG65_RS15115	sfmF	fimbriae assembly protein	putative fimbrial protein SfmF	GO-TERMS, PRODUCT-SYNONYMS, GENE-SYNONYMS, PRODUCT, GENE-NAME
RG65_RS15120	G6293	RG65_RS15120	sfmH	type 1 fimbrin D-mannose specific adhesin FimH	putative fimbrial adhesin protein SfmH	GO-TERMS, PRODUCT-SYNONYMS, PRODUCT, GENE-NAME
RG65_RS15125	G6292	RG65_RS15125	sfmD	outer membrane usher protein	putative fimbrial usher protein SfmD	GO-TERMS, PRODUCT-SYNONYMS, PRODUCT, GENE-NAME
RG65_RS15130	G6291	RG65_RS15130	sfmC	molecular chaperone FimC	putative fimbrial chaperone SfmC	PRODUCT-SYNONYMS, PRODUCT, GENE-NAME
RG65_RS15135	G6290	RG65_RS15135	sfmA	hypothetical protein	putative fimbrial protein SfmA	GO-TERMS, PRODUCT-SYNONYMS, PRODUCT, GENE-NAME
RG65_RS15140	EG10328	RG65_RS15140	folD	bifunctional methylenetetrahydrofolate dehydrogenase/methenyltetrahydrofolate cyclohydrolase	bifunctional 5,10-methylene-tetrahydrofolate dehydrogenase/ 5,10-methylene-tetrahydrofolate cyclohydrolase	GO-TERMS, REACTIONS, PRODUCT-SYNONYMS, GENE-SYNONYMS, PRODUCT, GENE-NAME
RG65_RS15145	EG12879	RG65_RS15145	ybcJ	ribosome-associated protein	putative RNA-binding protein YbcJ	GO-TERMS, PRODUCT-SYNONYMS, PRODUCT, GENE-NAME
RG65_RS15155	EG10196	RG65_RS15155	cysS			GO-TERMS, REACTIONS, PRODUCT-SYNONYMS, GENE-SYNONYMS, PRODUCT, GENE-NAME
RG65_RS15160	EG10758	RG65_RS15160	ppiB	peptidyl-prolyl cis-trans isomerase	peptidyl-prolyl cis-trans isomerase B	GO-TERMS, PRODUCT-SYNONYMS, PRODUCT, GENE-NAME
RG65_RS15165	EG12666	RG65_RS15165	lpxH	UDP-2,3-diacylglucosamine hydrolase	UDP-2,3-diacylglucosamine diphosphatase	GO-TERMS, REACTIONS, PRODUCT-SYNONYMS, GENE-SYNONYMS, PRODUCT, GENE-NAME
RG65_RS15175	EG10793	RG65_RS15175	purE	5-(carboxyamino)imidazole ribonucleotide mutase	N5-carboxyaminoimidazole ribonucleotide mutase	GO-TERMS, REACTIONS, PRODUCT-SYNONYMS, GENE-SYNONYMS, PRODUCT, GENE-NAME
RG65_RS15180	EG10796	RG65_RS15180	purK			GO-TERMS, PRODUCT-SYNONYMS, GENE-SYNONYMS, GENE-NAME
RG65_RS15200	G6286	RG65_RS15200	allD			GO-TERMS, REACTIONS, PRODUCT-SYNONYMS, GENE-SYNONYMS, GENE-NAME
RG65_RS15205	G6285	RG65_RS15205	allC			GO-TERMS, PRODUCT-SYNONYMS, GENE-SYNONYMS, GENE-NAME
RG65_RS15210	G6284	RG65_RS15210	allE			GO-TERMS, PRODUCT-SYNONYMS, GENE-SYNONYMS, GENE-NAME
RG65_RS15215	G6283	RG65_RS15215	glxK	glycerate kinase	glycerate 2-kinase 2	GO-TERMS, REACTIONS, PRODUCT-SYNONYMS, GENE-SYNONYMS, PRODUCT, GENE-NAME
RG65_RS15225	G6281	RG65_RS15225	allB	cyclic amidohydrolase	allantoinase	GO-TERMS, PRODUCT-SYNONYMS, GENE-SYNONYMS, PRODUCT, GENE-NAME
RG65_RS15235	G6278	RG65_RS15235	glxR	2-hydroxy-3-oxopropionate reductase	tartronate semialdehyde reductase 2	GO-TERMS, REACTIONS, PRODUCT-SYNONYMS, GENE-SYNONYMS, PRODUCT, GENE-NAME
RG65_RS15240	G6277	RG65_RS15240	hyi			GO-TERMS, PRODUCT-SYNONYMS, GENE-SYNONYMS, GENE-NAME
RG65_RS15245	EG11583	RG65_RS15245	gcl			GO-TERMS, PRODUCT-SYNONYMS, GENE-NAME
RG65_RS15250	G6276	RG65_RS15250	allR	transcriptional regulator	DNA-binding transcriptional repressor AllR	GO-TERMS, PRODUCT-SYNONYMS, GENE-SYNONYMS, PRODUCT, GENE-NAME
RG65_RS15255	G6275	RG65_RS15255	allA			GO-TERMS, PRODUCT-SYNONYMS, GENE-SYNONYMS, GENE-NAME
RG65_RS15260	G6274	RG65_RS15260	allS	HTH-type transcriptional activator AllS	DNA-binding transcriptional activator AllS	GO-TERMS, PRODUCT-SYNONYMS, GENE-SYNONYMS, PRODUCT, GENE-NAME
RG65_RS15265	EG11768	RG65_RS15265	selU	tRNA 2-selenouridine(34) synthase MnmH	tRNA 2-selenouridine synthase	GO-TERMS, REACTIONS, PRODUCT-SYNONYMS, GENE-SYNONYMS, PRODUCT, GENE-NAME
RG65_RS15295	EG11542	RG65_RS15295	tesA	arylesterase	multifunctional acyl-CoA thioesterase I and protease I and lysophospholipase L1	GO-TERMS, REACTIONS, PRODUCT-SYNONYMS, GENE-SYNONYMS, PRODUCT, GENE-NAME
RG65_RS15300	G6269	RG65_RS15300	ybbO	oxidoreductase	NADP+-dependent aldehyde reductase YbbO	GO-TERMS, REACTIONS, PRODUCT-SYNONYMS, PRODUCT, GENE-NAME
RG65_RS15305	G6268	RG65_RS15305	cnoX	co-chaperone YbbN	chaperedoxin	GO-TERMS, PRODUCT-SYNONYMS, GENE-SYNONYMS, PRODUCT, GENE-NAME
RG65_RS15310	G6267	RG65_RS15310	fetB	iron export permease FetB	putative iron ABC exporter membrane subunit FetB	GO-TERMS, PRODUCT-SYNONYMS, GENE-SYNONYMS, PRODUCT, GENE-NAME
RG65_RS15315	G6266	RG65_RS15315	fetA	iron export ATP-binding protein FetA	putative iron ABC exporter ATP-binding subunit FetA	GO-TERMS, PRODUCT-SYNONYMS, GENE-SYNONYMS, PRODUCT, GENE-NAME
RG65_RS15330	G6263	RG65_RS15330	cueR	transcriptional regulator	DNA-binding transcriptional dual regulator CueR	GO-TERMS, PRODUCT-SYNONYMS, GENE-SYNONYMS, PRODUCT, GENE-NAME
RG65_RS15345	G6261	RG65_RS15345	glsA	glutaminase	glutaminase 1	GO-TERMS, PRODUCT-SYNONYMS, GENE-SYNONYMS, PRODUCT, GENE-NAME
RG65_RS15355	G6259	RG65_RS15355	ybaQ	addiction module antidote protein, HigA family	DNA-binding transcriptional regulator YbaQ	PRODUCT-SYNONYMS, PRODUCT, GENE-NAME
RG65_RS15365	EG12454	RG65_RS15365	ybaK	Cys-tRNA(Pro) deacylase	Cys-tRNAPro and Cys-tRNACys deacylase	GO-TERMS, REACTIONS, PRODUCT-SYNONYMS, PRODUCT, GENE-NAME
RG65_RS15370	EG11060			bifunctional UDP-sugar hydrolase/5'-nucleotidase	5'-nucleotidase / UDP-sugar hydrolase	GO-TERMS, REACTIONS, PRODUCT-SYNONYMS, PRODUCT
RG65_RS15380	G6256	RG65_RS15380	fsr	fosmidomycin resistance protein	fosmidomycin efflux pump	GO-TERMS, REACTIONS, PRODUCT-SYNONYMS, PRODUCT, GENE-NAME
RG65_RS15390	EG11102	RG65_RS15390	gsk			GO-TERMS, REACTIONS, PRODUCT-SYNONYMS, GENE-NAME
RG65_RS15395	EG11101	RG65_RS15395	aes			GO-TERMS, REACTIONS, PRODUCT-SYNONYMS, GENE-SYNONYMS, GENE-NAME
RG65_RS15400	EG10431	RG65_RS15400	hemH			GO-TERMS, PRODUCT-SYNONYMS, GENE-SYNONYMS, PRODUCT, GENE-NAME
RG65_RS15405	EG10032	RG65_RS15405	adk			GO-TERMS, REACTIONS, PRODUCT-SYNONYMS, GENE-SYNONYMS, GENE-NAME
RG65_RS15410	EG10461	RG65_RS15410	htpG	molecular chaperone HtpG	chaperone protein HtpG	GO-TERMS, PRODUCT-SYNONYMS, PRODUCT, GENE-NAME
RG65_RS15415	EG10834	RG65_RS15415	recR	recombination protein RecR	DNA repair protein RecR	GO-TERMS, PRODUCT-SYNONYMS, PRODUCT, GENE-NAME
RG65_RS15430	EG10051	RG65_RS15430	apt			GO-TERMS, REACTIONS, PRODUCT-SYNONYMS, GENE-NAME
RG65_RS15445	EG10765	RG65_RS15445	priC			GO-TERMS, PRODUCT-SYNONYMS, GENE-NAME
RG65_RS15450	EG12830	RG65_RS15450	ybaM	DUF2496 domain-containing protein	DUF2496 domain-containing protein YbaM	GO-TERMS, PRODUCT-SYNONYMS, PRODUCT, GENE-NAME
RG65_RS15460	G6255	RG65_RS15460	mscK	mechanosensitive channel MscK	potassium dependent, small conductance mechanosensitive channel	GO-TERMS, REACTIONS, PRODUCT-SYNONYMS, GENE-SYNONYMS, PRODUCT, GENE-NAME
RG65_RS15470	EG12116	RG65_RS15470	acrR	transcriptional regulator	DNA-binding transcriptional repressor AcrR	GO-TERMS, PRODUCT-SYNONYMS, GENE-SYNONYMS, PRODUCT, GENE-NAME
RG65_RS15475	EG11703	RG65_RS15475	acrA	MexE family multidrug efflux RND transporter periplasmic adaptor subunit	multidrug efflux pump membrane fusion lipoprotein AcrA	CPLX-RXNS, GO-TERMS, COMPLEXES, PRODUCT-SYNONYMS, GENE-SYNONYMS, PRODUCT, GENE-NAME
RG65_RS15480	EG11704	RG65_RS15480	acrB	multidrug efflux RND transporter permease subunit	multidrug efflux pump RND permease AcrB	GO-TERMS, PRODUCT-SYNONYMS, GENE-SYNONYMS, PRODUCT, GENE-NAME
RG65_RS15485	EG12429	RG65_RS15485	tomB			GO-TERMS, PRODUCT-SYNONYMS, GENE-SYNONYMS, GENE-NAME
RG65_RS15490	EG10439	RG65_RS15490	hha	hemolysin expression-modulating protein Hha	haemolysin expression-modulating protein Hha	GO-TERMS, PRODUCT-SYNONYMS, PRODUCT, GENE-NAME
RG65_RS15495	G58	RG65_RS15495	maa			GO-TERMS, REACTIONS, PRODUCT-SYNONYMS, GENE-SYNONYMS, PRODUCT, GENE-NAME
RG65_RS15520	G6251	RG65_RS15520	ybaZ	6-O-methylguanine DNA methyltransferase	DNA base-flipping protein	GO-TERMS, PRODUCT-SYNONYMS, GENE-SYNONYMS, PRODUCT, GENE-NAME
RG65_RS15530	EG10995	RG65_RS15530	tesB			GO-TERMS, REACTIONS, PRODUCT-SYNONYMS, GENE-NAME
RG65_RS15535	EG11821	RG65_RS15535	amtB	ammonia channel	ammonia/ammonium transporter	GO-TERMS, REACTIONS, PRODUCT-SYNONYMS, GENE-SYNONYMS, PRODUCT, GENE-NAME
RG65_RS15540	EG12191	RG65_RS15540	glnK	nitrogen regulatory protein P-II 2	nitrogen regulator GlnK	GO-TERMS, PRODUCT-SYNONYMS, GENE-SYNONYMS, PRODUCT, GENE-NAME
RG65_RS15555	G6247	RG65_RS15555	decR	transcriptional regulator	DNA-binding transcriptional activator DecR	GO-TERMS, PRODUCT-SYNONYMS, GENE-SYNONYMS, PRODUCT, GENE-NAME
RG65_RS15560	G6246	RG65_RS15560	cof			GO-TERMS, REACTIONS, PRODUCT-SYNONYMS, GENE-NAME
RG65_RS15570	G6245	RG65_RS15570	queC	7-cyano-7-deazaguanine synthase QueC	7-cyano-7-deazaguanine synthase	GO-TERMS, REACTIONS, PRODUCT-SYNONYMS, GENE-SYNONYMS, PRODUCT, GENE-NAME
RG65_RS15575	G6244	RG65_RS15575	fadM			GO-TERMS, REACTIONS, PRODUCT-SYNONYMS, GENE-SYNONYMS, GENE-NAME
RG65_RS15580	G6243	RG65_RS15580	ybaV	hypothetical protein	helix-hairpin-helix 3 family protein	GO-TERMS, PRODUCT-SYNONYMS, GENE-SYNONYMS, PRODUCT, GENE-NAME
RG65_RS15585	G6242	RG65_RS15585	ppiD	peptidylprolyl isomerase	periplasmic folding chaperone	GO-TERMS, REACTIONS, PRODUCT-SYNONYMS, GENE-SYNONYMS, PRODUCT, GENE-NAME
RG65_RS15590	EG10467	RG65_RS15590	hupB			GO-TERMS, PRODUCT-SYNONYMS, GENE-SYNONYMS, PRODUCT, GENE-NAME
RG65_RS15595	EG10542	RG65_RS15595	lon			GO-TERMS, REACTIONS, PRODUCT-SYNONYMS, GENE-SYNONYMS, GENE-NAME
RG65_RS15600	EG10159	RG65_RS15600	clpX			GO-TERMS, COMPLEXES, PRODUCT-SYNONYMS, GENE-SYNONYMS, GENE-NAME
RG65_RS15605	EG10158	RG65_RS15605	clpP			GO-TERMS, REACTIONS, PRODUCT-SYNONYMS, GENE-SYNONYMS, GENE-NAME
RG65_RS15610	EG11003	RG65_RS15610	tig			GO-TERMS, REACTIONS, PRODUCT-SYNONYMS, GENE-NAME
RG65_RS15620	EG10125	RG65_RS15620	bolA	protein BolA	DNA-binding transcriptional dual regulator BolA	GO-TERMS, PRODUCT-SYNONYMS, PRODUCT, GENE-NAME
RG65_RS15630	EG12183	RG65_RS15630	ampG	muropeptide transporter AmpG	muropeptide:H+ symporter	GO-TERMS, REACTIONS, PRODUCT-SYNONYMS, PRODUCT, GENE-NAME
RG65_RS15635	EG10178	RG65_RS15635	cyoA	cytochrome o ubiquinol oxidase subunit II	cytochrome bo3 ubiquinol oxidase subunit 2	CPLX-RXNS, GO-TERMS, COMPLEXES, REACTIONS, PRODUCT-SYNONYMS, PRODUCT, GENE-NAME
RG65_RS15640	EG10179	RG65_RS15640	cyoB	cytochrome ubiquinol oxidase subunit I	cytochrome bo3 ubiquinol oxidase subunit 1	GO-TERMS, REACTIONS, PRODUCT-SYNONYMS, PRODUCT, GENE-NAME
RG65_RS15645	EG10180	RG65_RS15645	cyoC	cytochrome bo(3) ubiquinol oxidase subunit 3	cytochrome bo3 ubiquinol oxidase subunit 3	GO-TERMS, PRODUCT-SYNONYMS, PRODUCT, GENE-NAME
RG65_RS15650	EG10181	RG65_RS15650	cyoD	cytochrome bo(3) ubiquinol oxidase subunit 4	cytochrome bo3 ubiquinol oxidase subunit 4	GO-TERMS, PRODUCT-SYNONYMS, PRODUCT, GENE-NAME
RG65_RS15655	EG10182	RG65_RS15655	cyoE	protoheme IX farnesyltransferase	heme O synthase	GO-TERMS, REACTIONS, PRODUCT-SYNONYMS, PRODUCT, GENE-NAME
RG65_RS15685	G6239	RG65_RS15685	panE			GO-TERMS, PRODUCT-SYNONYMS, GENE-SYNONYMS, GENE-NAME
RG65_RS15690	G198	RG65_RS15690	yajL	protein deglycase YajL	protein/nucleic acid deglycase 3	GO-TERMS, REACTIONS, PRODUCT-SYNONYMS, GENE-SYNONYMS, PRODUCT, GENE-NAME
RG65_RS15695	G6238	RG65_RS15695	thiI	tRNA 4-thiouridine(8) synthase ThiI	tRNA uridine 4-sulfurtransferase	GO-TERMS, REACTIONS, PRODUCT-SYNONYMS, GENE-SYNONYMS, PRODUCT, GENE-NAME
RG65_RS15700	EG11098	RG65_RS15700	xseB	exodeoxyribonuclease 7 small subunit	exodeoxyribonuclease VII subunit XseB	GO-TERMS, PRODUCT-SYNONYMS, GENE-SYNONYMS, PRODUCT, GENE-NAME
RG65_RS15705	EG10508	RG65_RS15705	ispA	farnesyl-diphosphate synthase	geranyl diphosphate/farnesyl diphosphate synthase	GO-TERMS, REACTIONS, PRODUCT-SYNONYMS, PRODUCT, GENE-NAME
RG65_RS15710	G6237	RG65_RS15710	dxs			GO-TERMS, PRODUCT-SYNONYMS, GENE-SYNONYMS, GENE-NAME
RG65_RS15715	G6236	RG65_RS15715	yajO	aldo/keto reductase	1-deoxyxylulose-5-phosphate synthase YajO	GO-TERMS, REACTIONS, PRODUCT-SYNONYMS, PRODUCT, GENE-NAME
RG65_RS15720	EG10704	RG65_RS15720	pgpA			GO-TERMS, REACTIONS, PRODUCT-SYNONYMS, GENE-SYNONYMS, GENE-NAME
RG65_RS15725	G6234	RG65_RS15725	thiL	thiamine-phosphate kinase	thiamine monophosphate kinase	GO-TERMS, REACTIONS, PRODUCT-SYNONYMS, GENE-SYNONYMS, PRODUCT, GENE-NAME
RG65_RS15730	EG10666			N utilization substance protein B	transcription antitermination protein NusB	GO-TERMS, COMPLEXES, PRODUCT-SYNONYMS, GENE-SYNONYMS, PRODUCT
RG65_RS15735	EG11322	RG65_RS15735	ribE			GO-TERMS, PRODUCT-SYNONYMS, GENE-SYNONYMS, GENE-NAME
RG65_RS15740	EG11321	RG65_RS15740	ribD	bifunctional diaminohydroxyphosphoribosylaminopyrimidine deaminase/5-amino-6-(5-phosphoribosylamino)uracil reductase RibD	fused diaminohydroxyphosphoribosylaminopyrimidine deaminase / 5-amino-6-(5-phosphoribosylamino)uracil reductase	GO-TERMS, REACTIONS, PRODUCT-SYNONYMS, GENE-SYNONYMS, PRODUCT, GENE-NAME
RG65_RS15745	EG11320	RG65_RS15745	nrdR	transcriptional regulator NrdR	NrdR transcriptional repressor	GO-TERMS, PRODUCT-SYNONYMS, GENE-SYNONYMS, PRODUCT, GENE-NAME
RG65_RS15755	EG11035	RG65_RS15755	tsx			GO-TERMS, REACTIONS, PRODUCT-SYNONYMS, GENE-SYNONYMS, GENE-NAME
RG65_RS15765	EG10940	RG65_RS15765	secF	protein translocase subunit SecF	Sec translocon accessory complex subunit SecF	GO-TERMS, COMPLEXES, PRODUCT-SYNONYMS, PRODUCT, GENE-NAME
RG65_RS15770	EG10938	RG65_RS15770	secD	protein translocase subunit SecD	Sec translocon accessory complex subunit SecD	GO-TERMS, PRODUCT-SYNONYMS, PRODUCT, GENE-NAME
RG65_RS15775	EG11096	RG65_RS15775	yajC	preprotein translocase subunit YajC	Sec translocon accessory complex subunit YajC	GO-TERMS, PRODUCT-SYNONYMS, PRODUCT, GENE-NAME
RG65_RS15780	EG10996	RG65_RS15780	tgt	tRNA guanosine(34) transglycosylase Tgt	tRNA-guanine transglycosylase	GO-TERMS, PRODUCT-SYNONYMS, GENE-SYNONYMS, PRODUCT, GENE-NAME
RG65_RS15785	EG10812	RG65_RS15785	queA	tRNA preQ1(34) S-adenosylmethionine ribosyltransferase-isomerase QueA	tRNA preQ134 S-adenosylmethionine ribosyltransferase-isomerase	GO-TERMS, REACTIONS, PRODUCT-SYNONYMS, GENE-SYNONYMS, PRODUCT, GENE-NAME
RG65_RS15790	EG11095	RG65_RS15790	acpH	ACP phosphodiesterase	acyl carrier protein phosphodiesterase	GO-TERMS, REACTIONS, PRODUCT-SYNONYMS, GENE-SYNONYMS, PRODUCT, GENE-NAME
RG65_RS15795	EG10565	RG65_RS15795	malZ			GO-TERMS, REACTIONS, PRODUCT-SYNONYMS, GENE-NAME
RG65_RS15805	EG12168	RG65_RS15805	brnQ	branched-chain amino acid transport system 2 carrier protein	branched chain amino acid transporter BrnQ	GO-TERMS, REACTIONS, PRODUCT-SYNONYMS, GENE-SYNONYMS, PRODUCT, GENE-NAME
RG65_RS15810	EG10733			PAS domain-containing sensor histidine kinase	sensor histidine kinase PhoR	GO-TERMS, REACTIONS, PRODUCT-SYNONYMS, GENE-SYNONYMS, PRODUCT
RG65_RS15815	EG10728	RG65_RS15815	phoB	DNA-binding response regulator	DNA-binding transcriptional dual regulator PhoB	GO-TERMS, PRODUCT-SYNONYMS, GENE-SYNONYMS, PRODUCT, GENE-NAME
RG65_RS15835	EG11288	RG65_RS15835	mak			GO-TERMS, REACTIONS, PRODUCT-SYNONYMS, GENE-SYNONYMS, GENE-NAME
RG65_RS15840	EG12158	RG65_RS15840	rdgC	recombination-associated protein RdgC	nucleoid-associated protein RdgC	GO-TERMS, PRODUCT-SYNONYMS, GENE-SYNONYMS, PRODUCT, GENE-NAME
RG65_RS15850	EG12159	RG65_RS15850	ppnP	hypothetical protein	nucleoside phosphorylase PpnP	GO-TERMS, REACTIONS, PRODUCT-SYNONYMS, GENE-SYNONYMS, PRODUCT, GENE-NAME
RG65_RS15870	EG10082	RG65_RS15870	aroL	shikimate kinase	shikimate kinase 2	GO-TERMS, PRODUCT-SYNONYMS, PRODUCT, GENE-NAME
RG65_RS15880	EG10769	RG65_RS15880	proC			GO-TERMS, REACTIONS, PRODUCT-SYNONYMS, GENE-SYNONYMS, GENE-NAME
RG65_RS15885	EG11257	adrA	dgcC	diguanylate cyclase AdrA	diguanylate cyclase DgcC	GO-TERMS, REACTIONS, PRODUCT-SYNONYMS, GENE-SYNONYMS, PRODUCT, GENE-NAME
RG65_RS15895	EG10727	RG65_RS15895	phoA			GO-TERMS, REACTIONS, PRODUCT-SYNONYMS, GENE-SYNONYMS, GENE-NAME
RG65_RS15900	EG11256	RG65_RS15900	iraP	anti-adapter protein IraP	anti-adaptor protein for sigmaS stabilization	GO-TERMS, PRODUCT-SYNONYMS, GENE-SYNONYMS, PRODUCT, GENE-NAME
RG65_RS15910	EG10213	RG65_RS15910	ddlA			GO-TERMS, REACTIONS, PRODUCT-SYNONYMS, PRODUCT, GENE-NAME
RG65_RS15925	G6227	RG65_RS15925	yaiW	DUF1615 domain-containing protein	surface-exposed outer membrane lipoprotein	GO-TERMS, PRODUCT-SYNONYMS, PRODUCT, GENE-NAME
RG65_RS15930	EG10928	RG65_RS15930	sbmA	peptide transporter	peptide antibiotic/peptide nucleic acid transporter	GO-TERMS, REACTIONS, PRODUCT-SYNONYMS, PRODUCT, GENE-NAME
RG65_RS15940	EG12867	RG65_RS15940	ampH	D-alanyl-D-alanine- carboxypeptidase/endopeptidase AmpH	peptidoglycan DD-carboxypeptidase/peptidoglycan DD-endopeptidase	GO-TERMS, REACTIONS, PRODUCT-SYNONYMS, GENE-SYNONYMS, PRODUCT, GENE-NAME
RG65_RS15945	G6226	RG65_RS15945	iprA	hydrogen peroxide resistance inhibitor IprA	putative DNA-binding transcriptional regulator IprA	PRODUCT-SYNONYMS, GENE-SYNONYMS, PRODUCT, GENE-NAME
RG65_RS15960	EG10428	RG65_RS15960	hemB	delta-aminolevulinic acid dehydratase	porphobilinogen synthase	GO-TERMS, REACTIONS, PRODUCT-SYNONYMS, GENE-SYNONYMS, PRODUCT, GENE-NAME
RG65_RS15965	EG12423	RG65_RS15965	tauD			GO-TERMS, REACTIONS, PRODUCT-SYNONYMS, GENE-SYNONYMS, GENE-NAME
RG65_RS15970	G6219	RG65_RS15970	tauC	taurine ABC transporter permease	taurine ABC transporter membrane subunit	CPLX-RXNS, GO-TERMS, COMPLEXES, PRODUCT-SYNONYMS, GENE-SYNONYMS, PRODUCT, GENE-NAME
RG65_RS15975	G6218			taurine ABC transporter ATP-binding protein	taurine ABC transporter ATP binding subunit	GO-TERMS, PRODUCT-SYNONYMS, GENE-SYNONYMS, PRODUCT
RG65_RS15980	G6217	RG65_RS15980	tauA	taurine ABC transporter substrate-binding protein	taurine ABC transporter periplasmic binding protein	GO-TERMS, PRODUCT-SYNONYMS, GENE-SYNONYMS, PRODUCT, GENE-NAME
RG65_RS16010	G6209	RG65_RS16010	frmR	transcriptional regulator	DNA-binding transcriptional repressor FrmR	GO-TERMS, PRODUCT-SYNONYMS, GENE-SYNONYMS, PRODUCT, GENE-NAME
RG65_RS16015	EG50010	RG65_RS16015	frmA			GO-TERMS, REACTIONS, PRODUCT-SYNONYMS, GENE-SYNONYMS, PRODUCT, GENE-NAME
RG65_RS16020	G6208	RG65_RS16020	frmB			GO-TERMS, REACTIONS, PRODUCT-SYNONYMS, GENE-SYNONYMS, PRODUCT, GENE-NAME
RG65_RS16030	G6206	RG65_RS16030	mhpT	3-(3-hydroxy-phenyl)propionate transporter	3-hydroxyphenylpropionate/3-hydroxycinnamate:H+ symporter	GO-TERMS, REACTIONS, PRODUCT-SYNONYMS, GENE-SYNONYMS, PRODUCT, GENE-NAME
RG65_RS16045	G6205	RG65_RS16045	mhpE			GO-TERMS, PRODUCT-SYNONYMS, PRODUCT, GENE-NAME
RG65_RS16050	M014	RG65_RS16050	mhpF	acetaldehyde dehydrogenase	acetaldehyde dehydrogenase (acetylating) MhpF	GO-TERMS, PRODUCT-SYNONYMS, PRODUCT, GENE-NAME
RG65_RS16055	M013	RG65_RS16055	mhpD	2-keto-4-pentenoate hydratase	2-hydroxypentadienoate hydratase	GO-TERMS, REACTIONS, PRODUCT-SYNONYMS, GENE-SYNONYMS, PRODUCT, GENE-NAME
RG65_RS16060	M012	RG65_RS16060	mhpC	2-hydroxy-6-oxononadienedioate/2-hydroxy-6- oxononatrienedioate hydrolase	2-hydroxy-6-ketonona-2,4-dienedioate hydrolase	GO-TERMS, REACTIONS, PRODUCT-SYNONYMS, PRODUCT, GENE-NAME
RG65_RS16065	M011			2,3-dihydroxyphenylpropionate/2, 3-dihydroxicinnamic acid 1,2-dioxygenase	3-carboxyethylcatechol 2,3-dioxygenase	GO-TERMS, REACTIONS, PRODUCT-SYNONYMS, PRODUCT
RG65_RS16070	M010			3-(3-hydroxyphenyl)propionate hydroxylase	3-(3-hydroxyphenyl)propanoate hydroxylase	GO-TERMS, REACTIONS, PRODUCT-SYNONYMS, PRODUCT
RG65_RS16080	EG10525			lactose operon repressor	DNA-binding transcriptional repressor LacI	GO-TERMS, PRODUCT-SYNONYMS, PRODUCT
RG65_RS16090	EG10527					GO-TERMS, REACTIONS, PRODUCT-SYNONYMS, PRODUCT
RG65_RS16095	EG10526			MFS transporter	lactose permease	GO-TERMS, REACTIONS, PRODUCT-SYNONYMS, PRODUCT
RG65_RS16100	EG10524	RG65_RS16100	lacA			GO-TERMS, REACTIONS, PRODUCT-SYNONYMS, PRODUCT, GENE-NAME
RG65_RS16115	EG10175	RG65_RS16115	cynS	cyanate hydratase	cyanase	GO-TERMS, REACTIONS, PRODUCT-SYNONYMS, GENE-SYNONYMS, PRODUCT, GENE-NAME
RG65_RS16120	EG10176	RG65_RS16120	cynT	carbonic anhydrase	carbonic anhydrase 1	GO-TERMS, REACTIONS, PRODUCT-SYNONYMS, PRODUCT, GENE-NAME
RG65_RS16125	EG11421	RG65_RS16125	cynR	transcriptional regulator CynR	DNA-binding transcriptional dual regulator CynR	PRODUCT-SYNONYMS, PRODUCT, GENE-NAME
RG65_RS16130	EG11326	RG65_RS16130	codA	cytosine deaminase	cytosine/isoguanine deaminase	GO-TERMS, REACTIONS, PRODUCT-SYNONYMS, PRODUCT, GENE-NAME
RG65_RS16135	EG11327	RG65_RS16135	codB	cytosine permease	cytosine transporter	GO-TERMS, REACTIONS, PRODUCT-SYNONYMS, PRODUCT, GENE-NAME
RG65_RS16145	G6200	RG65_RS16145	prpE	propionate--CoA ligase	propionyl-CoA synthetase	GO-TERMS, REACTIONS, PRODUCT-SYNONYMS, GENE-SYNONYMS, PRODUCT, GENE-NAME
RG65_RS16150	G6199	RG65_RS16150	prpD			GO-TERMS, PRODUCT-SYNONYMS, GENE-SYNONYMS, PRODUCT, GENE-NAME
RG65_RS16155	G6198	RG65_RS16155	prpC			GO-TERMS, PRODUCT-SYNONYMS, GENE-SYNONYMS, GENE-NAME
RG65_RS16160	G6196	RG65_RS16160	prpB	methylisocitrate lyase	2-methylisocitrate lyase	GO-TERMS, REACTIONS, PRODUCT-SYNONYMS, GENE-SYNONYMS, PRODUCT, GENE-NAME
RG65_RS16165	G6195	RG65_RS16165	prpR	propionate catabolism operon regulatory protein PrpR	DNA-binding transcriptional dual regulator PrpR	GO-TERMS, PRODUCT-SYNONYMS, GENE-SYNONYMS, PRODUCT, GENE-NAME
RG65_RS16190	G6190	RG65_RS16190	yahK	NAD(P)-dependent alcohol dehydrogenase	aldehyde reductase, NADPH-dependent	GO-TERMS, REACTIONS, PRODUCT-SYNONYMS, PRODUCT, GENE-NAME
RG65_RS16270	EG11236	RG65_RS16270	pdeL	cyclic di-GMP phosphodiesterase	DNA-binding transcriptional activator/c-di-GMP phosphodiesterase PdeL	GO-TERMS, PRODUCT-SYNONYMS, GENE-SYNONYMS, PRODUCT, GENE-NAME
RG65_RS16280	EG10112	RG65_RS16280	betT	choline transporter	choline:H+ symporter	GO-TERMS, REACTIONS, PRODUCT-SYNONYMS, PRODUCT, GENE-NAME
RG65_RS16290	EG10111	RG65_RS16290	betI	transcriptional regulator	DNA-binding transcriptional repressor BetI	GO-TERMS, PRODUCT-SYNONYMS, PRODUCT, GENE-NAME
RG65_RS16295	EG10110	RG65_RS16295	betB	betaine-aldehyde dehydrogenase	betaine aldehyde dehydrogenase	GO-TERMS, REACTIONS, PRODUCT-SYNONYMS, PRODUCT, GENE-NAME
RG65_RS16300	EG10109	RG65_RS16300	betA			GO-TERMS, REACTIONS, PRODUCT-SYNONYMS, GENE-NAME
RG65_RS16330	G6176	RG65_RS16330	ykgE	(Fe-S)-binding protein	putative lactate utilization oxidoreductase YkgE	GO-TERMS, PRODUCT-SYNONYMS, PRODUCT, GENE-NAME
RG65_RS16340	G6174	RG65_RS16340	rclA	pyridine nucleotide-disulfide oxidoreductase	cupric reductase RclA	GO-TERMS, REACTIONS, PRODUCT-SYNONYMS, GENE-SYNONYMS, PRODUCT, GENE-NAME
RG65_RS16345	G6173	RG65_RS16345	rclB	DUF1471 domain-containing protein	DUF1471 domain-containing protein RclB	GO-TERMS, PRODUCT-SYNONYMS, GENE-SYNONYMS, PRODUCT, GENE-NAME
RG65_RS16350	G6171	RG65_RS16350	rclC	protein RclC	reactive chlorine species resistance protein C	GO-TERMS, PRODUCT-SYNONYMS, GENE-SYNONYMS, PRODUCT, GENE-NAME
RG65_RS16380	G6167	RG65_RS16380	ykgM	50S ribosomal protein L31 type B	50S ribosomal subunit protein L31B	GO-TERMS, PRODUCT-SYNONYMS, PRODUCT, GENE-NAME
RG65_RS16385	G0-10434	RG65_RS16385	ykgO	50S ribosomal protein L36	50S ribosomal subunit protein L36B	GO-TERMS, PRODUCT-SYNONYMS, PRODUCT, GENE-NAME
RG65_RS16400	G6165	RG65_RS16400	ecpR	helix-turn-helix transcriptional regulator	DNA-binding transcriptional dual regulator MatA	GO-TERMS, PRODUCT-SYNONYMS, GENE-SYNONYMS, PRODUCT, GENE-NAME
RG65_RS16405	G6164	RG65_RS16405	ecpA	common pilus major fimbrillin subunit EcpA	common pilus major subunit	PRODUCT-SYNONYMS, GENE-SYNONYMS, PRODUCT, GENE-NAME
RG65_RS16450	G6157	RG65_RS16450	paoA	aldehyde dehydrogenase iron-sulfur subunit	aldehyde dehydrogenase, Fe-S subunit	CPLX-RXNS, GO-TERMS, COMPLEXES, PRODUCT-SYNONYMS, GENE-SYNONYMS, PRODUCT, GENE-NAME
RG65_RS16455	G6156	RG65_RS16455	paoB	xanthine dehydrogenase	aldehyde dehydrogenase, FAD-binding subunit	GO-TERMS, REACTIONS, PRODUCT-SYNONYMS, GENE-SYNONYMS, PRODUCT, GENE-NAME
RG65_RS16460	G6155	RG65_RS16460	paoC	PaoABC aldehyde oxidoreductase Moco-containing subunit	aldehyde dehydrogenase: molybdenum cofactor-binding subunit	GO-TERMS, PRODUCT-SYNONYMS, GENE-SYNONYMS, PRODUCT, GENE-NAME
RG65_RS16465	G6154	RG65_RS16465	paoD	hypothetical protein	molybdenum cofactor insertion chaperone PaoD	GO-TERMS, PRODUCT-SYNONYMS, GENE-SYNONYMS, PRODUCT, GENE-NAME
RG65_RS16540	G7230	RG65_RS16540	yfdR	HD family hydrolase	CPS-53 (KpLE1) prophage; 5'-deoxynucleotidase	GO-TERMS, REACTIONS, PRODUCT-SYNONYMS, PRODUCT, GENE-NAME
RG65_RS16570	EG10767	RG65_RS16570	proA			GO-TERMS, PRODUCT-SYNONYMS, GENE-SYNONYMS, GENE-NAME
RG65_RS16575	EG10768	RG65_RS16575	proB			GO-TERMS, PRODUCT-SYNONYMS, GENE-SYNONYMS, GENE-NAME
RG65_RS16580	EG10729	RG65_RS16580	phoE	phosphoporin PhoE	outer membrane porin PhoE	GO-TERMS, REACTIONS, PRODUCT-SYNONYMS, GENE-SYNONYMS, PRODUCT, GENE-NAME
RG65_RS16590	EG11091			esterase	fermentation-respiration switch protein	GO-TERMS, PRODUCT-SYNONYMS, GENE-SYNONYMS, PRODUCT
RG65_RS16595	EG10414	RG65_RS16595	gpt	xanthine phosphoribosyltransferase	xanthine-guanine phsophoribosyltransferase	GO-TERMS, REACTIONS, PRODUCT-SYNONYMS, GENE-SYNONYMS, PRODUCT, GENE-NAME
RG65_RS16600	EG10695	RG65_RS16600	pepD	cytosol nonspecific dipeptidase	peptidase D	GO-TERMS, REACTIONS, PRODUCT-SYNONYMS, GENE-SYNONYMS, PRODUCT, GENE-NAME
RG65_RS16625	G6115	RG65_RS16625	dinB			GO-TERMS, REACTIONS, PRODUCT-SYNONYMS, GENE-SYNONYMS, GENE-NAME
RG65_RS16655	G6110	RG65_RS16655	dinJ	type II toxin-antitoxin system antitoxin DinJ	antitoxin/DNA-binding transcriptional repressor DinJ	GO-TERMS, COMPLEXES, PRODUCT-SYNONYMS, GENE-SYNONYMS, PRODUCT, GENE-NAME
RG65_RS16660	G6109	RG65_RS16660	yafQ	type II toxin-antitoxin system mRNA interferase toxin YafQ	ribosome-dependent mRNA interferase toxin YafQ	GO-TERMS, REACTIONS, PRODUCT-SYNONYMS, PRODUCT, GENE-NAME
RG65_RS16675	G6106	RG65_RS16675	gmhA	phosphoheptose isomerase	D-sedoheptulose 7-phosphate isomerase	GO-TERMS, REACTIONS, PRODUCT-SYNONYMS, GENE-SYNONYMS, PRODUCT, GENE-NAME
RG65_RS16680	G6105					GO-TERMS, REACTIONS, PRODUCT-SYNONYMS, GENE-SYNONYMS
RG65_RS16685	G6104	RG65_RS16685	ivy	inhibitor of vertebrate lysozyme	periplasmic chaperone, inhibitor of vertebrate C-type lysozyme	GO-TERMS, PRODUCT-SYNONYMS, GENE-SYNONYMS, PRODUCT, GENE-NAME
RG65_RS16690	G6103	RG65_RS16690	yafV	amidohydrolase	2-oxoglutaramate amidase	GO-TERMS, REACTIONS, PRODUCT-SYNONYMS, PRODUCT, GENE-NAME
RG65_RS16770	EG10243	RG65_RS16770	dnaQ			GO-TERMS, COMPLEXES, REACTIONS, PRODUCT-SYNONYMS, GENE-SYNONYMS, PRODUCT, GENE-NAME
RG65_RS16775	EG10860	RG65_RS16775	rnhA			GO-TERMS, REACTIONS, PRODUCT-SYNONYMS, GENE-SYNONYMS, GENE-NAME
RG65_RS16785	G6099	RG65_RS16785	gloB	hydroxyacylglutathione hydrolase	hydroxyacylglutathione hydrolase GloB	GO-TERMS, REACTIONS, PRODUCT-SYNONYMS, GENE-SYNONYMS, PRODUCT, GENE-NAME
RG65_RS16790	EG10246	RG65_RS16790	mltD	lytic transglycosylase	membrane-bound lytic murein transglycosylase D	GO-TERMS, REACTIONS, PRODUCT-SYNONYMS, GENE-SYNONYMS, PRODUCT, GENE-NAME
RG65_RS16805	EG11649	RG65_RS16805	yafC	LysR family transcriptional regulator	LysR family transcriptional regulator YafC	GO-TERMS, PRODUCT-SYNONYMS, PRODUCT, GENE-NAME
RG65_RS16810	EG11648	RG65_RS16810	dkgB	2,5-diketo-D-gluconic acid reductase B	methylglyoxal reductase DkgB	GO-TERMS, REACTIONS, PRODUCT-SYNONYMS, GENE-SYNONYMS, PRODUCT, GENE-NAME
RG65_RS16845	EG11736	RG65_RS16845	gmhB	D-glycero-beta-D-manno-heptose 1,7-bisphosphate 7-phosphatase	D-glycero-beta-D-manno-heptose-1,7-bisphosphate 7-phosphatase	GO-TERMS, REACTIONS, PRODUCT-SYNONYMS, GENE-SYNONYMS, PRODUCT, GENE-NAME
RG65_RS16850	EG11621	RG65_RS16850	metN	methionine import ATP-binding protein MetN	L-methionine/D-methionine ABC transporter ATP binding subunit	CPLX-RXNS, GO-TERMS, COMPLEXES, PRODUCT-SYNONYMS, GENE-SYNONYMS, PRODUCT, GENE-NAME
RG65_RS16855	EG11737	RG65_RS16855	metI	methionine ABC transporter	L-methionine/D-methionine ABC transporter membrane subunit	GO-TERMS, REACTIONS, PRODUCT-SYNONYMS, GENE-SYNONYMS, PRODUCT, GENE-NAME
RG65_RS16860	EG11504			methionine ABC transporter substrate-binding protein MetQ	L-methionine/D-methionine ABC transporter membrane anchored binding protein	GO-TERMS, PRODUCT-SYNONYMS, GENE-SYNONYMS, PRODUCT
RG65_RS16865	EG11502	RG65_RS16865	rcsF	Rcs stress response system protein RcsF	sensor lipoprotein RcsF	GO-TERMS, PRODUCT-SYNONYMS, PRODUCT, GENE-NAME
RG65_RS16870	EG11503	RG65_RS16870	trmO	tRNA (N6-threonylcarbamoyladenosine(37)-N6)-methyltransferase TrmO	tRNA m6t6A37 methyltransferase	GO-TERMS, REACTIONS, PRODUCT-SYNONYMS, GENE-SYNONYMS, PRODUCT, GENE-NAME
RG65_RS16875	EG10770	RG65_RS16875	proS			GO-TERMS, REACTIONS, PRODUCT-SYNONYMS, GENE-SYNONYMS, PRODUCT, GENE-NAME
RG65_RS16885	EG12137	RG65_RS16885	nlpE	copper homeostasis/adhesion lipoprotein NlpE	sensor lipoprotein NlpE	GO-TERMS, PRODUCT-SYNONYMS, GENE-SYNONYMS, PRODUCT, GENE-NAME
RG65_RS16890	EG12354	RG65_RS16890	arfB	aminoacyl-tRNA hydrolase	peptidyl-tRNA hydrolase, ribosome rescue factor	GO-TERMS, REACTIONS, PRODUCT-SYNONYMS, GENE-SYNONYMS, PRODUCT, GENE-NAME
RG65_RS16905	G6097	RG65_RS16905	rof	protein rof	modulator of Rho-dependent transcription termination	GO-TERMS, PRODUCT-SYNONYMS, GENE-SYNONYMS, PRODUCT, GENE-NAME
RG65_RS16910	G6096	RG65_RS16910	tilS	tRNA lysidine(34) synthetase TilS	tRNAIle-lysidine synthetase	GO-TERMS, REACTIONS, PRODUCT-SYNONYMS, GENE-SYNONYMS, PRODUCT, GENE-NAME
RG65_RS16920	G6094	RG65_RS16920	ldcC	lysine decarboxylase LdcC	lysine decarboxylase 2	GO-TERMS, REACTIONS, PRODUCT-SYNONYMS, GENE-SYNONYMS, PRODUCT, GENE-NAME
RG65_RS16925	EG11647	RG65_RS16925	accA	acetyl-CoA carboxylase carboxyl transferase subunit alpha	acetyl-CoA carboxyltransferase subunit alpha	GO-TERMS, REACTIONS, PRODUCT-SYNONYMS, PRODUCT, GENE-NAME
RG65_RS16930	EG10238	RG65_RS16930	dnaE			GO-TERMS, REACTIONS, PRODUCT-SYNONYMS, GENE-SYNONYMS, PRODUCT, GENE-NAME
RG65_RS16935	EG10861	RG65_RS16935	rnhB	ribonuclease HII	RNase HII	GO-TERMS, REACTIONS, PRODUCT-SYNONYMS, PRODUCT, GENE-NAME
RG65_RS16940	EG10546	RG65_RS16940	lpxB	lipid-A-disaccharide synthase	lipid A disaccharide synthase	GO-TERMS, REACTIONS, PRODUCT-SYNONYMS, GENE-SYNONYMS, PRODUCT, GENE-NAME
RG65_RS16945	EG10545	RG65_RS16945	lpxA	acyl-[acyl-carrier-protein]--UDP-N- acetylglucosamine O-acyltransferase	acyl-[acyl-carrier-protein]--UDP-N-acetylglucosamine O-acyltransferase	GO-TERMS, REACTIONS, PRODUCT-SYNONYMS, PRODUCT, GENE-NAME
RG65_RS16950	EG11284	RG65_RS16950	fabZ	beta-hydroxyacyl-ACP dehydratase	3-hydroxy-acyl-[acyl-carrier-protein] dehydratase	GO-TERMS, REACTIONS, PRODUCT-SYNONYMS, GENE-SYNONYMS, PRODUCT, GENE-NAME
RG65_RS16955	EG10316					GO-TERMS, REACTIONS, PRODUCT-SYNONYMS, GENE-SYNONYMS, PRODUCT
RG65_RS16960	EG10455	RG65_RS16960	skp	chaperone protein Skp	periplasmic chaperone Skp	GO-TERMS, PRODUCT-SYNONYMS, GENE-SYNONYMS, PRODUCT, GENE-NAME
RG65_RS16965	G6093	RG65_RS16965	bamA			GO-TERMS, COMPLEXES, PRODUCT-SYNONYMS, GENE-SYNONYMS, GENE-NAME
RG65_RS16970	EG12436	RG65_RS16970	rseP	sigma E protease regulator RseP	intramembrane zinc metalloprotease RseP	GO-TERMS, REACTIONS, PRODUCT-SYNONYMS, GENE-SYNONYMS, PRODUCT, GENE-NAME
RG65_RS16975	EG10139	RG65_RS16975	cdsA	phosphatidate cytidylyltransferase	CDP-diglyceride synthetase	GO-TERMS, REACTIONS, PRODUCT-SYNONYMS, GENE-SYNONYMS, PRODUCT, GENE-NAME
RG65_RS16980	G6092	RG65_RS16980	uppS	ditrans,polycis-undecaprenyl-diphosphate synthase ((2E,6E)-farnesyl-diphosphate specific)	ditrans,polycis-undecaprenyl-diphosphate synthase [(2E,6E)-farnesyl-diphosphate specific]	GO-TERMS, REACTIONS, PRODUCT-SYNONYMS, GENE-SYNONYMS, PRODUCT, GENE-NAME
RG65_RS16985	EG12715	RG65_RS16985	dxr	1-deoxy-D-xylulose-5-phosphate reductoisomerase	1-deoxy-D-xylulose 5-phosphate reductoisomerase	GO-TERMS, REACTIONS, PRODUCT-SYNONYMS, GENE-SYNONYMS, PRODUCT, GENE-NAME
RG65_RS16990	EG10335	RG65_RS16990	frr			GO-TERMS, PRODUCT-SYNONYMS, GENE-SYNONYMS, GENE-NAME
RG65_RS16995	EG11539	RG65_RS16995	pyrH			GO-TERMS, PRODUCT-SYNONYMS, GENE-SYNONYMS, GENE-NAME
RG65_RS17000	EG11033	RG65_RS17000	tsf	elongation factor Ts	protein chain elongation factor EF-Ts	GO-TERMS, PRODUCT-SYNONYMS, PRODUCT, GENE-NAME
RG65_RS17020	EG10570	RG65_RS17020	map			GO-TERMS, REACTIONS, PRODUCT-SYNONYMS, GENE-NAME
RG65_RS17025	EG11411	RG65_RS17025	glnD	bifunctional uridylyltransferase/uridylyl-removing protein	PII uridylyltransferase / uridylyl removing enzyme	GO-TERMS, REACTIONS, PRODUCT-SYNONYMS, GENE-SYNONYMS, PRODUCT, GENE-NAME
RG65_RS17030	EG10207	RG65_RS17030	dapD	2,3,4,5-tetrahydropyridine-2,6-dicarboxylate N-succinyltransferase	tetrahydrodipicolinate succinylase	GO-TERMS, REACTIONS, PRODUCT-SYNONYMS, GENE-SYNONYMS, PRODUCT, GENE-NAME
RG65_RS17040	EG12335	RG65_RS17040	cdaR	CdaR family transcriptional regulator	DNA-binding transcriptional activator CdaR	GO-TERMS, PRODUCT-SYNONYMS, GENE-SYNONYMS, PRODUCT, GENE-NAME
RG65_RS17045	EG10463	RG65_RS17045	degP			GO-TERMS, PRODUCT-SYNONYMS, GENE-SYNONYMS, GENE-NAME
RG65_RS17055	EG10225	RG65_RS17055	dgt	dGTPase	dGTP triphosphohydrolase	GO-TERMS, REACTIONS, PRODUCT-SYNONYMS, GENE-SYNONYMS, PRODUCT, GENE-NAME
RG65_RS17060	EG11090	RG65_RS17060	mtn	5'-methylthioadenosine/adenosylhomocysteine nucleosidase	5'-methylthioadenosine/S-adenosylhomocysteine nucleosidase	GO-TERMS, REACTIONS, PRODUCT-SYNONYMS, GENE-SYNONYMS, PRODUCT, GENE-NAME
RG65_RS17065	EG12334	RG65_RS17065	btuF	cobalamin-binding protein	vitamin B12 ABC transporter periplasmic binding protein	CPLX-RXNS, GO-TERMS, COMPLEXES, PRODUCT-SYNONYMS, GENE-SYNONYMS, PRODUCT, GENE-NAME
RG65_RS17075	EG12332	RG65_RS17075	erpA			GO-TERMS, PRODUCT-SYNONYMS, GENE-SYNONYMS, GENE-NAME
RG65_RS17080	EG12331	RG65_RS17080	clcA	ClC family H(+)/Cl(-) exchange transporter	chloride:H+ antiporter ClcA	GO-TERMS, REACTIONS, PRODUCT-SYNONYMS, GENE-SYNONYMS, PRODUCT, GENE-NAME
RG65_RS17085	EG10432	RG65_RS17085	hemL			GO-TERMS, PRODUCT-SYNONYMS, GENE-SYNONYMS, GENE-NAME
RG65_RS17090	EG10303	RG65_RS17090	fhuB	Fe(3+)-hydroxamate ABC transporter permease FhuB	iron(III) hydroxamate ABC transporter membrane subunit	CPLX-RXNS, GO-TERMS, COMPLEXES, REACTIONS, PRODUCT, GENE-NAME
RG65_RS17095	EG10305	RG65_RS17095	fhuD	iron-hydroxamate transporter substrate-binding subunit	iron(III) hydroxamate ABC transporter periplasmic binding protein	GO-TERMS, PRODUCT, GENE-NAME
RG65_RS17100	EG10304	RG65_RS17100	fhuC	iron(3+)-hydroxamate import ATP-binding protein FhuC	iron(III) hydroxamate ABC transporter ATP binding subunit	GO-TERMS, REACTIONS, PRODUCT, GENE-NAME
RG65_RS17105	EG10302	RG65_RS17105	fhuA	TonB-dependent siderophore receptor	ferrichrome outer membrane transporter/phage receptor	CPLX-RXNS, GO-TERMS, COMPLEXES, PRODUCT-SYNONYMS, GENE-SYNONYMS, PRODUCT, GENE-NAME
RG65_RS17110	EG10605	RG65_RS17110	mrcB	penicillin-binding protein 1B	PBP1Bgamma	PRODUCT-SYNONYMS, GENE-SYNONYMS, PRODUCT, GENE-NAME
RG65_RS17125	EG12330	RG65_RS17125	thpR			GO-TERMS, REACTIONS, PRODUCT-SYNONYMS, GENE-SYNONYMS, GENE-NAME
RG65_RS17130	EG10949	RG65_RS17130	sfsA	DNA/RNA nuclease SfsA	putative DNA-binding transcriptional regulator of maltose metabolism	GO-TERMS, REACTIONS, PRODUCT-SYNONYMS, GENE-SYNONYMS, PRODUCT, GENE-NAME
RG65_RS17135	EG10230	RG65_RS17135	dksA			GO-TERMS, PRODUCT-SYNONYMS, GENE-SYNONYMS, GENE-NAME
RG65_RS17140	EG11362	RG65_RS17140	gluQ	tRNA glutamyl-Q(34) synthetase GluQRS	glutamyl-Q tRNAAsp synthetase	GO-TERMS, REACTIONS, PRODUCT-SYNONYMS, GENE-SYNONYMS, PRODUCT, GENE-NAME
RG65_RS17145	EG10690	RG65_RS17145	pcnB	polynucleotide adenylyltransferase PcnB	poly(A) polymerase I	GO-TERMS, REACTIONS, PRODUCT-SYNONYMS, PRODUCT, GENE-NAME
RG65_RS17150	EG11374	RG65_RS17150	folK	2-amino-4-hydroxy-6- hydroxymethyldihydropteridine diphosphokinase	2-amino-4-hydroxy-6-hydroxymethyldihydropteridine diphosphokinase	GO-TERMS, REACTIONS, PRODUCT-SYNONYMS, PRODUCT, GENE-NAME
RG65_RS17155	EG12328	RG65_RS17155	yadN	fimbrial-like adhesin protein	putative fimbrial protein YadN	GO-TERMS, PRODUCT-SYNONYMS, PRODUCT, GENE-NAME
RG65_RS17160	EG11973	RG65_RS17160	yadV	fimbrial chaperone	putative fimbrial chaperone YadV	GO-TERMS, PRODUCT-SYNONYMS, GENE-SYNONYMS, PRODUCT, GENE-NAME
RG65_RS17165	EG11972	RG65_RS17165	htrE	outer membrane usher protein	putative fimbrial usher protein HtrE	GO-TERMS, PRODUCT-SYNONYMS, PRODUCT, GENE-NAME
RG65_RS17170	EG12327	RG65_RS17170	yadM	fimbrial protein	putative fimbrial protein YadM	GO-TERMS, PRODUCT-SYNONYMS, PRODUCT, GENE-NAME
RG65_RS17180	EG12325	RG65_RS17180	yadK	fimbrial protein StaF	putative fimbrial protein YadK	GO-TERMS, PRODUCT-SYNONYMS, PRODUCT, GENE-NAME
RG65_RS17185	EG11678	RG65_RS17185	yadC	fimbrial protein	fimbrial tip-adhesin YadC	GO-TERMS, PRODUCT-SYNONYMS, PRODUCT, GENE-NAME
RG65_RS17190	EG11675	RG65_RS17190	panB			GO-TERMS, REACTIONS, PRODUCT-SYNONYMS, GENE-NAME
RG65_RS17195	EG11746	RG65_RS17195	panC	pantoate--beta-alanine ligase	pantothenate synthetase	GO-TERMS, REACTIONS, PRODUCT-SYNONYMS, PRODUCT, GENE-NAME
RG65_RS17200	EG11748	RG65_RS17200	rpnC	ISNCY family transposase	recombination-promoting nuclease RpnC	GO-TERMS, PRODUCT-SYNONYMS, GENE-SYNONYMS, PRODUCT, GENE-NAME
RG65_RS17215	EG11747	RG65_RS17215	panD	aspartate 1-decarboxylase	aspartate 1-decarboxylase proenzyme	GO-TERMS, PRODUCT-SYNONYMS, PRODUCT, GENE-NAME
RG65_RS17230	EG12321	RG65_RS17230	yadH	inner membrane transport permease YadH	putative ABC transporter membrane subunit YadH	GO-TERMS, COMPLEXES, PRODUCT-SYNONYMS, PRODUCT, GENE-NAME
RG65_RS17235	EG12320	RG65_RS17235	yadG	ABC transporter ATPase	putative ABC transporter ATP-binding protein YadG	GO-TERMS, PRODUCT-SYNONYMS, PRODUCT, GENE-NAME
RG65_RS17240	EG12319	RG65_RS17240	can	carbonic anhydrase	carbonic anhydrase 2	GO-TERMS, REACTIONS, PRODUCT-SYNONYMS, GENE-SYNONYMS, PRODUCT, GENE-NAME
RG65_RS17245	EG20098	RG65_RS17245	hpt			GO-TERMS, REACTIONS, PRODUCT-SYNONYMS, GENE-NAME
RG65_RS17250	EG10369	RG65_RS17250	gcd	membrane-bound PQQ-dependent dehydrogenase, glucose/quinate/shikimate family	quinoprotein glucose dehydrogenase	GO-TERMS, REACTIONS, PRODUCT-SYNONYMS, PRODUCT, GENE-NAME
RG65_RS17260	EG12318	RG65_RS17260	cueO	multicopper oxidase	multicopper oxidase CueO	GO-TERMS, REACTIONS, PRODUCT-SYNONYMS, GENE-SYNONYMS, PRODUCT, GENE-NAME
RG65_RS17270	EG10963	RG65_RS17270	speE	polyamine aminopropyltransferase	spermidine synthase	GO-TERMS, REACTIONS, PRODUCT-SYNONYMS, PRODUCT, GENE-NAME
RG65_RS17275	EG10962	RG65_RS17275	speD			GO-TERMS, REACTIONS, PRODUCT-SYNONYMS, PRODUCT, GENE-NAME
RG65_RS17285	EG12316	RG65_RS17285	acnB	aconitate hydratase B	AcnB	GO-TERMS, REACTIONS, PRODUCT-SYNONYMS, GENE-SYNONYMS, PRODUCT, GENE-NAME
RG65_RS17300	EG10543	RG65_RS17300	lpd	dihydrolipoyl dehydrogenase	lipoamide dehydrogenase	CPLX-RXNS, GO-TERMS, COMPLEXES, REACTIONS, PRODUCT-SYNONYMS, GENE-SYNONYMS, PRODUCT, GENE-NAME
RG65_RS17305	EG10025			dihydrolipoyllysine-residue acetyltransferase component of pyruvate dehydrogenase complex	pyruvate dehydrogenase, E2 subunit	GO-TERMS, COMPLEXES, REACTIONS, PRODUCT-SYNONYMS, PRODUCT
RG65_RS17310	EG10024	RG65_RS17310	aceE			GO-TERMS, REACTIONS, PRODUCT-SYNONYMS, GENE-NAME
RG65_RS17320	EG11088	RG65_RS17320	pdhR	pyruvate dehydrogenase complex repressor	DNA-binding transcriptional dual regulator PdhR	GO-TERMS, PRODUCT-SYNONYMS, GENE-SYNONYMS, PRODUCT, GENE-NAME
RG65_RS17325	EG10084	RG65_RS17325	aroP	aromatic amino acid transporter AroP	aromatic amino acid:H+ symporter AroP	GO-TERMS, REACTIONS, PRODUCT-SYNONYMS, GENE-SYNONYMS, PRODUCT, GENE-NAME
RG65_RS17335	EG10041	RG65_RS17335	ampD	N-acetylmuramoyl-L-alanine amidase	1,6-anhydro-N-acetylmuramoyl-L-alanine amidase	GO-TERMS, REACTIONS, PRODUCT-SYNONYMS, PRODUCT, GENE-NAME
RG65_RS17340	EG11546	RG65_RS17340	nadC	nicotinate-nucleotide pyrophosphorylase [carboxylating]	quinolinate phosphoribosyltransferase (decarboxylating)	GO-TERMS, REACTIONS, PRODUCT-SYNONYMS, PRODUCT, GENE-NAME
RG65_RS17365	EG10422	RG65_RS17365	guaC	guanosine monophosphate reductase	GMP reductase	GO-TERMS, REACTIONS, PRODUCT-SYNONYMS, PRODUCT, GENE-NAME
RG65_RS17370	EG12312	RG65_RS17370	coaE			GO-TERMS, PRODUCT-SYNONYMS, GENE-SYNONYMS, PRODUCT, GENE-NAME
RG65_RS17375	EG12313	RG65_RS17375	zapD	cell division protein ZapD	cell division factor ZapD	GO-TERMS, PRODUCT-SYNONYMS, GENE-SYNONYMS, PRODUCT, GENE-NAME
RG65_RS17380	EG12314	RG65_RS17380	yacG			GO-TERMS, PRODUCT-SYNONYMS, GENE-NAME
RG65_RS17390	EG10626	RG65_RS17390	mutT	8-oxo-dGTP diphosphatase MutT	8-oxo-dGTP diphosphatase	GO-TERMS, REACTIONS, PRODUCT-SYNONYMS, GENE-SYNONYMS, PRODUCT, GENE-NAME
RG65_RS17395	EG10936	RG65_RS17395	secA	protein translocase subunit SecA	protein translocation ATPase	GO-TERMS, PRODUCT-SYNONYMS, GENE-SYNONYMS, PRODUCT, GENE-NAME
RG65_RS17400	EG11087	RG65_RS17400	secM	SecA regulator SecM	SecA translation regulator	GO-TERMS, PRODUCT-SYNONYMS, GENE-SYNONYMS, PRODUCT, GENE-NAME
RG65_RS17405	EG10265	RG65_RS17405	lpxC	UDP-3-O-[3-hydroxymyristoyl] N-acetylglucosamine deacetylase	UDP-3-O-acyl-N-acetylglucosamine deacetylase	GO-TERMS, REACTIONS, PRODUCT-SYNONYMS, GENE-SYNONYMS, PRODUCT, GENE-NAME
RG65_RS17410	EG10347	RG65_RS17410	ftsZ			GO-TERMS, PRODUCT-SYNONYMS, GENE-SYNONYMS, GENE-NAME
RG65_RS17415	EG10339	RG65_RS17415	ftsA			GO-TERMS, PRODUCT-SYNONYMS, GENE-SYNONYMS, GENE-NAME
RG65_RS17420	EG10342	RG65_RS17420	ftsQ			GO-TERMS, COMPLEXES, PRODUCT-SYNONYMS, GENE-NAME
RG65_RS17425	EG10214	ddl	ddlB			GO-TERMS, REACTIONS, PRODUCT-SYNONYMS, GENE-SYNONYMS, PRODUCT, GENE-NAME
RG65_RS17430	EG10619	RG65_RS17430	murC			GO-TERMS, REACTIONS, PRODUCT-SYNONYMS, PRODUCT, GENE-NAME
RG65_RS17435	EG10623	RG65_RS17435	murG	undecaprenyldiphospho-muramoylpentapeptide beta-N-acetylglucosaminyltransferase	N-acetylglucosaminyl transferase	GO-TERMS, REACTIONS, PRODUCT-SYNONYMS, PRODUCT, GENE-NAME
RG65_RS17445	EG10620	RG65_RS17445	murD			GO-TERMS, REACTIONS, PRODUCT-SYNONYMS, PRODUCT, GENE-NAME
RG65_RS17450	EG10604	RG65_RS17450	mraY	phospho-N-acetylmuramoyl-pentapeptide- transferase	phospho-N-acetylmuramoyl-pentapeptide-transferase	GO-TERMS, REACTIONS, PRODUCT-SYNONYMS, GENE-SYNONYMS, PRODUCT, GENE-NAME
RG65_RS17455	EG10622	RG65_RS17455	murF	UDP-N-acetylmuramoyl-tripeptide--D-alanyl-D- alanine ligase	D-alanyl-D-alanine-adding enzyme	GO-TERMS, REACTIONS, PRODUCT-SYNONYMS, GENE-SYNONYMS, PRODUCT, GENE-NAME
RG65_RS17460	EG10621	RG65_RS17460	murE	UDP-N-acetylmuramoyl-L-alanyl-D-glutamate--2, 6-diaminopimelate ligase	UDP-N-acetylmuramoyl-L-alanyl-D-glutamate--2,6-diaminopimelate ligase	GO-TERMS, REACTIONS, PRODUCT-SYNONYMS, PRODUCT, GENE-NAME
RG65_RS17465	EG10341	RG65_RS17465	ftsI	peptidoglycan synthase FtsI	peptidoglycan DD-transpeptidase FtsI	GO-TERMS, REACTIONS, PRODUCT-SYNONYMS, GENE-SYNONYMS, PRODUCT, GENE-NAME
RG65_RS17470	EG11086	RG65_RS17470	ftsL			GO-TERMS, PRODUCT-SYNONYMS, GENE-SYNONYMS, GENE-NAME
RG65_RS17475	EG11085	RG65_RS17475	rsmH	ribosomal RNA small subunit methyltransferase H	16S rRNA m4C1402 methyltransferase	GO-TERMS, REACTIONS, PRODUCT-SYNONYMS, GENE-SYNONYMS, PRODUCT, GENE-NAME
RG65_RS17480	EG11084	RG65_RS17480	mraZ	division/cell wall cluster transcriptional repressor MraZ	DNA-binding transcriptional repressor MraZ	GO-TERMS, PRODUCT-SYNONYMS, GENE-SYNONYMS, PRODUCT, GENE-NAME
RG65_RS17490	EG10338	RG65_RS17490	cra	catabolite repressor/activator	DNA-binding transcriptional dual regulator Cra	GO-TERMS, PRODUCT-SYNONYMS, GENE-SYNONYMS, PRODUCT, GENE-NAME
RG65_RS17500	EG10499	RG65_RS17500	ilvH	acetolactate synthase small subunit	acetolactate synthase / acetohydroxybutanoate synthase, regulatory subunit	CPLX-RXNS, GO-TERMS, COMPLEXES, PRODUCT-SYNONYMS, GENE-SYNONYMS, PRODUCT, GENE-NAME
RG65_RS17505	EG10500	RG65_RS17505	ilvI	acetolactate synthase 3 large subunit	acetolactate synthase / acetohydroxybutanoate synthase, catalytic subunit	GO-TERMS, PRODUCT-SYNONYMS, PRODUCT, GENE-NAME
RG65_RS17510	EG10531	RG65_RS17510	leuO	transcriptional regulator LeuO	DNA-binding transcriptional dual regulator LeuO	GO-TERMS, PRODUCT-SYNONYMS, PRODUCT, GENE-NAME
RG65_RS17515	EG11280	RG65_RS17515	leuL			GO-TERMS, PRODUCT-SYNONYMS, GENE-SYNONYMS, PRODUCT, GENE-NAME
RG65_RS17520	EG11226	RG65_RS17520	leuA			GO-TERMS, PRODUCT-SYNONYMS, GENE-NAME
RG65_RS17525	EG11577	RG65_RS17525	leuB			GO-TERMS, REACTIONS, PRODUCT-SYNONYMS, GENE-NAME
RG65_RS17530	EG11576	RG65_RS17530	leuC	3-isopropylmalate dehydratase large subunit	3-isopropylmalate dehydratase subunit LeuC	CPLX-RXNS, GO-TERMS, COMPLEXES, PRODUCT-SYNONYMS, PRODUCT, GENE-NAME
RG65_RS17535	EG11575	RG65_RS17535	leuD	3-isopropylmalate dehydratase small subunit	3-isopropylmalate dehydratase subunit LeuD	GO-TERMS, PRODUCT-SYNONYMS, PRODUCT, GENE-NAME
RG65_RS17540	EG11754	RG65_RS17540	setA	MFS transporter	sugar exporter SetA	GO-TERMS, REACTIONS, PRODUCT-SYNONYMS, GENE-SYNONYMS, PRODUCT, GENE-NAME
RG65_RS17545	G0-10617	RG65_RS17545	sgrT	glucose uptake inhibitor SgrT	PtsG glucose transporter inhibitor	GO-TERMS, REACTIONS, PRODUCT-SYNONYMS, PRODUCT, GENE-NAME
RG65_RS17550	EG12094	RG65_RS17550	sgrR	transcriptional regulator	DNA-binding transcriptional dual regulator SgrR	GO-TERMS, PRODUCT-SYNONYMS, GENE-SYNONYMS, PRODUCT, GENE-NAME
RG65_RS17555	EG11574	RG65_RS17555	thiB	thiamine ABC transporter substrate-binding protein	thiamine ABC transporter periplasmic binding protein	CPLX-RXNS, GO-TERMS, COMPLEXES, PRODUCT-SYNONYMS, GENE-SYNONYMS, PRODUCT, GENE-NAME
RG65_RS17560	EG11573			thiamine/thiamine pyrophosphate ABC transporter permease ThiP	thiamine ABC transporter membrane subunit	GO-TERMS, REACTIONS, PRODUCT-SYNONYMS, GENE-SYNONYMS, PRODUCT
RG65_RS17565	EG11572	RG65_RS17565	thiQ	thiamine ABC transporter ATP-binding protein ThiQ	thiamine ABC transporter ATP binding subunit	PRODUCT-SYNONYMS, GENE-SYNONYMS, PRODUCT, GENE-NAME
RG65_RS17570	EG11571	RG65_RS17570	yabI	DedA family protein	DedA family protein YabI	GO-TERMS, PRODUCT-SYNONYMS, PRODUCT, GENE-NAME
RG65_RS17575	EG10054	RG65_RS17575	araC	arabinose operon regulatory protein	DNA-binding transcriptional dual regulator AraC	GO-TERMS, PRODUCT-SYNONYMS, PRODUCT, GENE-NAME
RG65_RS17585	EG10053	RG65_RS17585	araB			GO-TERMS, REACTIONS, PRODUCT-SYNONYMS, GENE-NAME
RG65_RS17590	EG10052	RG65_RS17590	araA			GO-TERMS, PRODUCT-SYNONYMS, GENE-NAME
RG65_RS17595	EG10055	RG65_RS17595	araD	L-ribulose-5-phosphate 4-epimerase	L-ribulose-5-phosphate 4-epimerase AraD	GO-TERMS, PRODUCT-SYNONYMS, PRODUCT, GENE-NAME
RG65_RS17600	EG10747	RG65_RS17600	polB			GO-TERMS, REACTIONS, PRODUCT-SYNONYMS, GENE-SYNONYMS, GENE-NAME
RG65_RS17605	EG11083	RG65_RS17605	rapA	RNA polymerase-associated protein RapA	RNA polymerase-binding ATPase and RNAP recycling factor	GO-TERMS, PRODUCT-SYNONYMS, GENE-SYNONYMS, PRODUCT, GENE-NAME
RG65_RS17610	EG12609	RG65_RS17610	rluA	bifunctional tRNA pseudouridine(32) synthase/23S rRNA pseudouridine(746) synthase RluA	23S rRNA pseudouridine746 and tRNA pseudouridine32 synthase	GO-TERMS, REACTIONS, PRODUCT-SYNONYMS, GENE-SYNONYMS, PRODUCT, GENE-NAME
RG65_RS17615	EG11570	RG65_RS17615	djlA	molecular chaperone DjlA	co-chaperone protein DjlA	GO-TERMS, PRODUCT-SYNONYMS, GENE-SYNONYMS, PRODUCT, GENE-NAME
RG65_RS17620	EG11569	RG65_RS17620	lptD	LPS-assembly protein LptD	lipopolysaccharide assembly protein LptD	CPLX-RXNS, GO-TERMS, COMPLEXES, PRODUCT-SYNONYMS, GENE-SYNONYMS, PRODUCT, GENE-NAME
RG65_RS17625	EG10985	RG65_RS17625	surA	chaperone SurA	peptidyl-prolyl cis-trans isomerase SurA	GO-TERMS, REACTIONS, PRODUCT-SYNONYMS, PRODUCT, GENE-NAME
RG65_RS17630	EG10691	RG65_RS17630	pdxA			GO-TERMS, PRODUCT-SYNONYMS, GENE-NAME
RG65_RS17635	EG10523	ksgA	rsmA	ribosomal RNA small subunit methyltransferase A	16S rRNA m62A1518,m62A1519 dimethyltransferase	GO-TERMS, REACTIONS, PRODUCT-SYNONYMS, GENE-SYNONYMS, PRODUCT, GENE-NAME
RG65_RS17645	EG10048	RG65_RS17645	apaH	bis(5'-nucleosyl)-tetraphosphatase (symmetrical)	diadenosine tetraphosphatase	GO-TERMS, REACTIONS, PRODUCT-SYNONYMS, GENE-SYNONYMS, PRODUCT, GENE-NAME
RG65_RS17665	EG10326			type 3 dihydrofolate reductase	dihydrofolate reductase	GO-TERMS, PRODUCT-SYNONYMS, GENE-SYNONYMS, PRODUCT
RG65_RS17670	EG10521	RG65_RS17670	kefC	glutathione-regulated potassium-efflux system protein KefC	K+ : H+ antiporter KefC	GO-TERMS, REACTIONS, PRODUCT-SYNONYMS, GENE-SYNONYMS, PRODUCT, GENE-NAME
RG65_RS17675	EG11568	RG65_RS17675	kefF	glutathione-regulated potassium-efflux system ancillary protein KefF	regulator of KefC-mediated potassium transport and quinone oxidoreductase	GO-TERMS, REACTIONS, PRODUCT-SYNONYMS, GENE-SYNONYMS, PRODUCT, GENE-NAME
RG65_RS17695	EG11563	RG65_RS17695	fixB	protein FixB	putative electron transfer flavoprotein FixB	GO-TERMS, PRODUCT-SYNONYMS, GENE-SYNONYMS, PRODUCT, GENE-NAME
RG65_RS17700	EG11562	RG65_RS17700	fixA	protein FixA	putative electron transfer flavoprotein FixA	GO-TERMS, PRODUCT-SYNONYMS, GENE-SYNONYMS, PRODUCT, GENE-NAME
RG65_RS17705	EG11561	RG65_RS17705	caiT	L-carnitine/gamma-butyrobetaine antiporter	L-carnitine:gamma-butyrobetaine antiporter	GO-TERMS, REACTIONS, PRODUCT-SYNONYMS, GENE-SYNONYMS, PRODUCT, GENE-NAME
RG65_RS17710	EG11560	RG65_RS17710	caiA	crotonobetainyl-CoA dehydrogenase	crotonobetainyl-CoA reductase	GO-TERMS, REACTIONS, PRODUCT-SYNONYMS, GENE-SYNONYMS, PRODUCT, GENE-NAME
RG65_RS17715	EG11559	RG65_RS17715	caiB	L-carnitine CoA-transferase	gamma-butyrobetainyl-CoA:carnitine CoA transferase	GO-TERMS, REACTIONS, PRODUCT-SYNONYMS, GENE-SYNONYMS, PRODUCT, GENE-NAME
RG65_RS17720	EG11558	RG65_RS17720	caiC	ATP-dependent acyl-CoA ligase	carnitine--CoA ligase	GO-TERMS, REACTIONS, PRODUCT-SYNONYMS, GENE-SYNONYMS, PRODUCT, GENE-NAME
RG65_RS17725	EG11557	RG65_RS17725	caiD	carnitinyl-CoA dehydratase	crotonobetainyl-CoA hydratase	GO-TERMS, REACTIONS, PRODUCT-SYNONYMS, GENE-SYNONYMS, PRODUCT, GENE-NAME
RG65_RS17735	G6088	RG65_RS17735	caiF	transcriptional regulator	DNA-binding transcriptional activator CaiF	GO-TERMS, PRODUCT-SYNONYMS, PRODUCT, GENE-NAME
RG65_RS17745	EG10135			carbamoyl phosphate synthase large subunit	carbamoyl phosphate synthetase subunit beta	CPLX-RXNS, GO-TERMS, COMPLEXES, PRODUCT-SYNONYMS, GENE-SYNONYMS, PRODUCT
RG65_RS17750	EG10134	RG65_RS17750	carA	carbamoyl-phosphate synthase small subunit	carbamoyl phosphate synthetase subunit alpha	GO-TERMS, PRODUCT-SYNONYMS, GENE-SYNONYMS, PRODUCT, GENE-NAME
RG65_RS17755	EG10206	RG65_RS17755	dapB			GO-TERMS, PRODUCT-SYNONYMS, GENE-NAME
RG65_RS17760	EG11082	RG65_RS17760	rihC	non-specific ribonucleoside hydrolase RihC	ribonucleoside hydrolase RihC	GO-TERMS, REACTIONS, PRODUCT-SYNONYMS, GENE-SYNONYMS, PRODUCT, GENE-NAME
RG65_RS17765	EG11081	RG65_RS17765	ispH	4-hydroxy-3-methylbut-2-enyl diphosphate reductase	1-hydroxy-2-methyl-2-(E)-butenyl 4-diphosphate reductase	GO-TERMS, REACTIONS, PRODUCT-SYNONYMS, GENE-SYNONYMS, PRODUCT, GENE-NAME
RG65_RS17770	EG11080	RG65_RS17770	fkpB	peptidylprolyl isomerase	peptidyl-prolyl cis-trans isomerase FkpB	GO-TERMS, REACTIONS, PRODUCT-SYNONYMS, GENE-SYNONYMS, PRODUCT, GENE-NAME
RG65_RS17775	EG10548	RG65_RS17775	lspA			GO-TERMS, REACTIONS, PRODUCT-SYNONYMS, GENE-SYNONYMS, GENE-NAME
RG65_RS17780	EG10492	RG65_RS17780	ileS			GO-TERMS, REACTIONS, PRODUCT-SYNONYMS, GENE-SYNONYMS, PRODUCT, GENE-NAME
RG65_RS17785	EG11079	RG65_RS17785	ribF	bifunctional riboflavin kinase/FMN adenylyltransferase	bifunctional riboflavin kinase / FMN adenylyltransferase	GO-TERMS, REACTIONS, PRODUCT-SYNONYMS, GENE-SYNONYMS, PRODUCT, GENE-NAME
RG65_RS17825	EG11078	RG65_RS17825	nhaR	transcriptional activator NhaR	DNA-binding transcriptional activator NhaR	GO-TERMS, PRODUCT-SYNONYMS, GENE-SYNONYMS, PRODUCT, GENE-NAME
RG65_RS17830	EG10652	RG65_RS17830	nhaA	Na+/H+ antiporter NhaA	Na+:H+ antiporter NhaA	GO-TERMS, REACTIONS, PRODUCT-SYNONYMS, GENE-SYNONYMS, PRODUCT, GENE-NAME
RG65_RS17840	EG10240	RG65_RS17840	dnaJ	molecular chaperone DnaJ	chaperone protein DnaJ	GO-TERMS, REACTIONS, PRODUCT-SYNONYMS, GENE-SYNONYMS, PRODUCT, GENE-NAME
RG65_RS17845	EG10241	RG65_RS17845	dnaK	molecular chaperone DnaK	chaperone protein DnaK	GO-TERMS, PRODUCT-SYNONYMS, GENE-SYNONYMS, PRODUCT, GENE-NAME
RG65_RS17860	EG11512	RG65_RS17860	satP	succinate-acetate/proton symporter SatP	acetate/succinate:H+ symporter	GO-TERMS, REACTIONS, PRODUCT-SYNONYMS, GENE-SYNONYMS, PRODUCT, GENE-NAME
RG65_RS17865	EG11511	RG65_RS17865	mog			GO-TERMS, PRODUCT-SYNONYMS, GENE-SYNONYMS, GENE-NAME
RG65_RS17870	EG11556	RG65_RS17870	talB	transaldolase	transaldolase B	GO-TERMS, PRODUCT-SYNONYMS, GENE-SYNONYMS, PRODUCT, GENE-NAME
RG65_RS17880	EG10011	RG65_RS17880	yaaA	peroxide stress protein YaaA	peroxide stress resistance protein YaaA	GO-TERMS, PRODUCT-SYNONYMS, PRODUCT, GENE-NAME
RG65_RS17900	EG11000	RG65_RS17900	thrC			GO-TERMS, PRODUCT-SYNONYMS, PRODUCT, GENE-NAME
RG65_RS17905	EG10999	RG65_RS17905	thrB			GO-TERMS, REACTIONS, PRODUCT-SYNONYMS, GENE-NAME
RG65_RS17910	EG10998	RG65_RS17910	thrA	bifunctional aspartate kinase/homoserine dehydrogenase I	fused aspartate kinase/homoserine dehydrogenase 1	GO-TERMS, REACTIONS, PRODUCT-SYNONYMS, GENE-SYNONYMS, PRODUCT, GENE-NAME
RG65_RS17915	EG11277	RG65_RS17915	thrL			GO-TERMS, PRODUCT-SYNONYMS, PRODUCT, GENE-NAME
RG65_RS17930	EG10061	RG65_RS17930	arcA	DNA-binding response regulator	DNA-binding transcriptional dual regulator ArcA	GO-TERMS, PRODUCT-SYNONYMS, GENE-SYNONYMS, PRODUCT, GENE-NAME
RG65_RS17940	EG10730	RG65_RS17940	creC	two-component system sensor histidine kinase CreC	sensory histidine kinase CreC	GO-TERMS, REACTIONS, PRODUCT-SYNONYMS, GENE-SYNONYMS, PRODUCT, GENE-NAME
RG65_RS17945	EG11218	RG65_RS17945	creB	DNA-binding response regulator	DNA-binding transcriptional regulator CreB	GO-TERMS, PRODUCT-SYNONYMS, GENE-SYNONYMS, PRODUCT, GENE-NAME
RG65_RS17955	EG11366	RG65_RS17955	rob	right origin-binding protein	DNA-binding transcriptional dual regulator Rob	GO-TERMS, PRODUCT-SYNONYMS, GENE-SYNONYMS, PRODUCT, GENE-NAME
RG65_RS17965	EG12600	RG65_RS17965	yjjX	non-canonical purine NTP phosphatase	ITPase/XTPase	GO-TERMS, REACTIONS, PRODUCT-SYNONYMS, PRODUCT, GENE-NAME
RG65_RS17970	EG11029	RG65_RS17970	trpR	Trp operon repressor	DNA-binding transcriptional repressor TrpR	GO-TERMS, PRODUCT-SYNONYMS, GENE-SYNONYMS, PRODUCT, GENE-NAME
RG65_RS17975	EG10950	RG65_RS17975	slt	murein transglycosylase	soluble lytic murein transglycosylase	GO-TERMS, REACTIONS, PRODUCT-SYNONYMS, GENE-SYNONYMS, PRODUCT, GENE-NAME
RG65_RS17985	EG12343	RG65_RS17985	ettA			GO-TERMS, PRODUCT-SYNONYMS, GENE-SYNONYMS, GENE-NAME
RG65_RS17995	EG11335	RG65_RS17995	nadR	trifunctional nicotinamide-nucleotide adenylyltransferase/ribosylnicotinamide kinase/transcriptional regulator NadR	DNA-binding transcriptional repressor/NMN adenylyltransferase NadR	GO-TERMS, REACTIONS, PRODUCT-SYNONYMS, GENE-SYNONYMS, PRODUCT, GENE-NAME
RG65_RS18000	EG11296	RG65_RS18000	radA	DNA repair protein RadA	DNA recombination protein	GO-TERMS, PRODUCT-SYNONYMS, GENE-SYNONYMS, PRODUCT, GENE-NAME
RG65_RS18005	EG10945	RG65_RS18005	serB			GO-TERMS, REACTIONS, PRODUCT-SYNONYMS, PRODUCT, GENE-NAME
RG65_RS18015	EG11796					GO-TERMS, REACTIONS, PRODUCT-SYNONYMS, GENE-SYNONYMS, PRODUCT
RG65_RS18025	EG10222	RG65_RS18025	deoD	purine-nucleoside phosphorylase	purine nucleoside phosphorylase	GO-TERMS, REACTIONS, PRODUCT-SYNONYMS, GENE-SYNONYMS, PRODUCT, GENE-NAME
RG65_RS18030	EG10220	RG65_RS18030	deoB			GO-TERMS, REACTIONS, PRODUCT-SYNONYMS, GENE-SYNONYMS, GENE-NAME
RG65_RS18035	EG10219	RG65_RS18035	deoA			GO-TERMS, REACTIONS, PRODUCT-SYNONYMS, GENE-SYNONYMS, GENE-NAME
RG65_RS18040	EG10221	RG65_RS18040	deoC	2-deoxyribose-5-phosphate aldolase	deoxyribose-phosphate aldolase	GO-TERMS, REACTIONS, PRODUCT-SYNONYMS, GENE-SYNONYMS, PRODUCT, GENE-NAME
RG65_RS18075	EG11391	RG65_RS18075	osmY	molecular chaperone OsmY	periplasmic chaperone OsmY	GO-TERMS, PRODUCT-SYNONYMS, GENE-SYNONYMS, PRODUCT, GENE-NAME
RG65_RS18080	EG12114	RG65_RS18080	prfC	peptide chain release factor 3	peptide chain release factor RF3	GO-TERMS, PRODUCT-SYNONYMS, GENE-SYNONYMS, PRODUCT, GENE-NAME
RG65_RS18195	EG12115	RG65_RS18195	yjjG	noncanonical pyrimidine nucleotidase, YjjG family	pyrimidine 5'-nucleotidase YjjG	GO-TERMS, REACTIONS, PRODUCT-SYNONYMS, PRODUCT, GENE-NAME
RG65_RS18200	EG10850	RG65_RS18200	rimI	ribosomal-protein-alanine N-acetyltransferase	protein N-acetyltransferase RimI	GO-TERMS, REACTIONS, PRODUCT-SYNONYMS, PRODUCT, GENE-NAME
RG65_RS18210	G7950	RG65_RS18210	rsmC	16S rRNA methyltransferase	16S rRNA m2G1207 methyltransferase	GO-TERMS, REACTIONS, PRODUCT-SYNONYMS, GENE-SYNONYMS, PRODUCT, GENE-NAME
RG65_RS18240	G7949	RG65_RS18240	fhuF	hydroxamate siderophore iron reductase FhuF	hydroxamate siderophore iron reductase	GO-TERMS, PRODUCT-SYNONYMS, GENE-SYNONYMS, PRODUCT, GENE-NAME
RG65_RS18245	G7948	RG65_RS18245	bglJ	helix-turn-helix transcriptional regulator	DNA-binding transcriptional regulator BglJ	GO-TERMS, PRODUCT-SYNONYMS, GENE-SYNONYMS, PRODUCT, GENE-NAME
RG65_RS18250	G7947	RG65_RS18250	yjjQ	DNA-binding response regulator	DNA-binding transcriptional repressor YjjQ	GO-TERMS, PRODUCT-SYNONYMS, PRODUCT, GENE-NAME
RG65_RS18265	EG10244	RG65_RS18265	dnaT	primosomal protein 1	primosomal protein DnaT	GO-TERMS, PRODUCT-SYNONYMS, PRODUCT, GENE-NAME
RG65_RS18270	EG10237	RG65_RS18270	dnaC			GO-TERMS, PRODUCT-SYNONYMS, GENE-SYNONYMS, GENE-NAME
RG65_RS18280	EG12591	RG65_RS18280	opgB			GO-TERMS, REACTIONS, PRODUCT-SYNONYMS, GENE-SYNONYMS, GENE-NAME
RG65_RS18285	G7945	RG65_RS18285	lgoD	L-galactonate-5-dehydrogenase	L-galactonate oxidoreductase	GO-TERMS, REACTIONS, PRODUCT-SYNONYMS, GENE-SYNONYMS, PRODUCT, GENE-NAME
RG65_RS18290	G7944	RG65_RS18290	lgoR	transcriptional regulator	putative DNA-binding transcriptional regulator LgoR	GO-TERMS, PRODUCT-SYNONYMS, GENE-SYNONYMS, PRODUCT, GENE-NAME
RG65_RS18295	EG12587	RG65_RS18295	lgoT	L-galactonate transporter	galactonate:H+ symporter	GO-TERMS, REACTIONS, PRODUCT-SYNONYMS, GENE-SYNONYMS, PRODUCT, GENE-NAME
RG65_RS18300	EG11034	RG65_RS18300	tsr	methyl-accepting chemotaxis protein	methyl-accepting chemotaxis protein Tsr	GO-TERMS, COMPLEXES, PRODUCT-SYNONYMS, GENE-SYNONYMS, PRODUCT, GENE-NAME
RG65_RS18360	G7942	RG65_RS18360	btsT	carbon starvation protein A	pyruvate:H+ symporter	GO-TERMS, REACTIONS, PRODUCT-SYNONYMS, GENE-SYNONYMS, PRODUCT, GENE-NAME
RG65_RS18370	EG10021	RG65_RS18370	yjiA	GTPase	P-loop guanosine triphosphatase YjiA	GO-TERMS, PRODUCT-SYNONYMS, PRODUCT, GENE-NAME
RG65_RS18400	EG12576	RG65_RS18400	mdtM	multidrug resistance protein MdtM	multidrug efflux pump / bile salt:H+ antiporter / Na+:H+ antiporter / K+:H+ antiporter	GO-TERMS, REACTIONS, PRODUCT-SYNONYMS, GENE-SYNONYMS, PRODUCT, GENE-NAME
RG65_RS18435	G7928	RG65_RS18435	kptA			GO-TERMS, PRODUCT-SYNONYMS, GENE-SYNONYMS, GENE-NAME
RG65_RS18455	G7925	RG65_RS18455	iadA			GO-TERMS, PRODUCT-SYNONYMS, GENE-SYNONYMS, GENE-NAME
RG65_RS18460	G7924	RG65_RS18460	hypT	transcriptional regulator	DNA-binding transcriptional dual regulator HypT	GO-TERMS, PRODUCT-SYNONYMS, GENE-SYNONYMS, PRODUCT, GENE-NAME
RG65_RS18465	G7923			anti-adapter protein IraD	anti-adaptor protein IraD, inhibitor of sigmaS proteolysis	GO-TERMS, PRODUCT-SYNONYMS, GENE-SYNONYMS, PRODUCT
RG65_RS18480	EG20249	RG65_RS18480	uxuR	GntR family transcriptional regulator	DNA-binding transcriptional repressor UxuR	GO-TERMS, PRODUCT-SYNONYMS, PRODUCT, GENE-NAME
RG65_RS18490	EG20248	RG65_RS18490	uxuB			GO-TERMS, PRODUCT-SYNONYMS, PRODUCT, GENE-NAME
RG65_RS18495	EG11066	RG65_RS18495	uxuA	mannonate dehydratase	D-mannonate dehydratase	GO-TERMS, REACTIONS, PRODUCT-SYNONYMS, PRODUCT, GENE-NAME
RG65_RS18505	EG12563	RG65_RS18505	gntP	gluconate transporter	fructuronate transporter	GO-TERMS, REACTIONS, PRODUCT-SYNONYMS, GENE-SYNONYMS, PRODUCT, GENE-NAME
RG65_RS18515	EG10315	RG65_RS18515	fimH	fimbrial protein	type 1 fimbriae D-mannose specific adhesin	GO-TERMS, COMPLEXES, PRODUCT-SYNONYMS, GENE-SYNONYMS, PRODUCT, GENE-NAME
RG65_RS18520	EG10314	RG65_RS18520	fimG	type 1 fimbrial protein	type 1 fimbriae minor subunit FimG	GO-TERMS, PRODUCT-SYNONYMS, PRODUCT, GENE-NAME
RG65_RS18525	EG10313	RG65_RS18525	fimF	protein FimF	type 1 fimbriae minor subunit FimF	GO-TERMS, PRODUCT-SYNONYMS, PRODUCT, GENE-NAME
RG65_RS18535	EG10310	RG65_RS18535	fimC	chaperone protein FimC	type 1 fimbriae periplasmic chaperone	GO-TERMS, PRODUCT-SYNONYMS, GENE-SYNONYMS, PRODUCT, GENE-NAME
RG65_RS18545	EG10308			type-1 fimbrial protein subunit A	type 1 fimbriae major subunit	GO-TERMS, PRODUCT-SYNONYMS, GENE-SYNONYMS, PRODUCT
RG65_RS18555	EG10312	RG65_RS18555	fimE	type 1 fimbriae regulatory protein FimE	regulator for fimA	GO-TERMS, PRODUCT-SYNONYMS, GENE-SYNONYMS, PRODUCT, GENE-NAME
RG65_RS18560	EG10309	RG65_RS18560	fimB	type 1 fimbriae regulatory protein FimB	regulator for fimA	GO-TERMS, PRODUCT-SYNONYMS, GENE-SYNONYMS, PRODUCT, GENE-NAME
RG65_RS18570	G7921	RG65_RS18570	nanC	N-acetylneuraminic acid outer membrane channel protein NanC	N-acetylneuraminic acid outer membrane channel	GO-TERMS, REACTIONS, PRODUCT-SYNONYMS, GENE-SYNONYMS, PRODUCT, GENE-NAME
RG65_RS18575	G7920	RG65_RS18575	nanM	N-acetylneuraminate epimerase	N-acetylneuraminate mutarotase	GO-TERMS, REACTIONS, PRODUCT-SYNONYMS, GENE-SYNONYMS, PRODUCT, GENE-NAME
RG65_RS18580	G7919	RG65_RS18580	nanS	sialate O-acetylesterase	N-acetyl-9-O-acetylneuraminate esterase	GO-TERMS, REACTIONS, PRODUCT-SYNONYMS, GENE-SYNONYMS, PRODUCT, GENE-NAME
RG65_RS18655	EG11436	RG65_RS18655	ahr	aldehyde reductase Ahr	NADPH-dependent aldehyde reductase Ahr	GO-TERMS, REACTIONS, PRODUCT-SYNONYMS, GENE-SYNONYMS, PRODUCT, GENE-NAME
RG65_RS18665	G7889	RG65_RS18665	lptG	LPS export ABC transporter permease LptG	lipopolysaccharide transport system protein LptG	GO-TERMS, COMPLEXES, PRODUCT-SYNONYMS, GENE-SYNONYMS, PRODUCT, GENE-NAME
RG65_RS18670	G7888	RG65_RS18670	lptF	LPS export ABC transporter permease LptF	lipopolysaccharide transport system protein LptF	GO-TERMS, PRODUCT-SYNONYMS, GENE-SYNONYMS, PRODUCT, GENE-NAME
RG65_RS18675	EG10694	RG65_RS18675	pepA	cytosol aminopeptidase	aminopeptidase A/I	GO-TERMS, REACTIONS, PRODUCT-SYNONYMS, GENE-SYNONYMS, PRODUCT, GENE-NAME
RG65_RS18685	EG11067	RG65_RS18685	valS			GO-TERMS, REACTIONS, PRODUCT-SYNONYMS, GENE-SYNONYMS, PRODUCT, GENE-NAME
RG65_RS18700	G7885	RG65_RS18700	rraB	regulator of ribonuclease activity B	ribonuclease E inhibitor protein B	GO-TERMS, PRODUCT-SYNONYMS, GENE-SYNONYMS, PRODUCT, GENE-NAME
RG65_RS18705	EG10069	RG65_RS18705	argI	ornithine carbamoyltransferase	ornithine carbamoyltransferase ArgI	GO-TERMS, PRODUCT-SYNONYMS, PRODUCT, GENE-NAME
RG65_RS18715	G7883	RG65_RS18715	tabA	YhcH/YjgK/YiaL family protein	DUF386 domain-containing toxin-antitoxin biofilm protein TabA	GO-TERMS, PRODUCT-SYNONYMS, GENE-SYNONYMS, PRODUCT, GENE-NAME
RG65_RS18720	G7882	RG65_RS18720	bdcR	TetR/AcrR family transcriptional regulator	putative transcriptional regulator BdcR	GO-TERMS, PRODUCT-SYNONYMS, GENE-SYNONYMS, PRODUCT, GENE-NAME
RG65_RS18725	G7880	RG65_RS18725	bdcA	SDR family NAD(P)-dependent oxidoreductase	c-di-GMP-binding biofilm dispersal mediator protein	GO-TERMS, PRODUCT-SYNONYMS, GENE-SYNONYMS, PRODUCT, GENE-NAME
RG65_RS18740	EG11279	RG65_RS18740	pyrL			GO-TERMS, PRODUCT-SYNONYMS, GENE-SYNONYMS, PRODUCT, GENE-NAME
RG65_RS18745	EG10805	RG65_RS18745	pyrB			GO-TERMS, COMPLEXES, PRODUCT-SYNONYMS, GENE-NAME
RG65_RS18750	EG10811	RG65_RS18750	pyrI	aspartate carbamoyltransferase regulatory subunit	aspartate carbamoyltransferase, PyrI subunit	GO-TERMS, PRODUCT-SYNONYMS, PRODUCT, GENE-NAME
RG65_RS18770	EG12202	RG65_RS18770	treR	HTH-type transcriptional regulator TreR	DNA-binding transcriptional repressor TreR	GO-TERMS, PRODUCT-SYNONYMS, PRODUCT, GENE-NAME
RG65_RS18775	EG12127	RG65_RS18775	treB	PTS trehalose transporter subunit IIBC	trehalose-specific PTS enzyme IIBC component	CPLX-RXNS, GO-TERMS, COMPLEXES, REACTIONS, PRODUCT-SYNONYMS, PRODUCT, GENE-NAME
RG65_RS18780	EG11402	RG65_RS18780	treC	alpha,alpha-phosphotrehalase	trehalose-6-phosphate hydrolase	GO-TERMS, REACTIONS, PRODUCT-SYNONYMS, GENE-SYNONYMS, PRODUCT, GENE-NAME
RG65_RS18790	EG11417	RG65_RS18790	nrdD	anaerobic ribonucleoside triphosphate reductase	anaerobic ribonucleoside-triphosphate reductase	GO-TERMS, COMPLEXES, REACTIONS, PRODUCT-SYNONYMS, PRODUCT, GENE-NAME
RG65_RS18800	G812	RG65_RS18800	nrdG	anaerobic ribonucleoside-triphosphate reductase-activating protein	anaerobic ribonucleoside-triphosphate reductase activating protein	GO-TERMS, REACTIONS, PRODUCT-SYNONYMS, GENE-SYNONYMS, PRODUCT, GENE-NAME
RG65_RS18810	EG10741	RG65_RS18810	tldE	metalloprotease PmbA	metalloprotease subunit TldE	CPLX-RXNS, GO-TERMS, COMPLEXES, REACTIONS, PRODUCT-SYNONYMS, GENE-SYNONYMS, PRODUCT, GENE-NAME
RG65_RS18820	EG12440	RG65_RS18820	mpl	UDP-N-acetylmuramate:L-alanyl-gamma-D-glutamyl- meso-diaminopimelate ligase	UDP-N-acetylmuramate--L-alanyl-gamma-D-glutamyl-meso-2,6-diaminoheptanedioate ligase	GO-TERMS, REACTIONS, PRODUCT-SYNONYMS, GENE-SYNONYMS, PRODUCT, GENE-NAME
RG65_RS18825	EG10283	RG65_RS18825	fbp	fructose 1,6-bisphosphatase	fructose-1,6-bisphosphatase 1	GO-TERMS, PRODUCT-SYNONYMS, GENE-SYNONYMS, PRODUCT, GENE-NAME
RG65_RS18830	EG12439	RG65_RS18830	yjfF	sugar ABC transporter permease YjfF	galactofuranose ABC transporter putative membrane subunit YjtF	CPLX-RXNS, GO-TERMS, COMPLEXES, PRODUCT, GENE-NAME
RG65_RS18835	EG12520	RG65_RS18835	ytfT	ABC transporter permease	galactofuranose ABC transporter putative membrane subunit YtfT	GO-TERMS, PRODUCT, GENE-NAME
RG65_RS18840	EG12518	RG65_RS18840	ytfR	sugar ABC transporter ATP-binding protein	galactofuranose ABC transporter putative ATP binding subunit	PRODUCT-SYNONYMS, GENE-SYNONYMS, PRODUCT, GENE-NAME
RG65_RS18850	EG12517	RG65_RS18850	ytfQ	ABC transporter substrate-binding protein	galactofuranose ABC transporter periplasmic binding protein	GO-TERMS, PRODUCT, GENE-NAME
RG65_RS18855	EG10755	RG65_RS18855	ppa			GO-TERMS, REACTIONS, PRODUCT-SYNONYMS, GENE-NAME
RG65_RS18860	EG12096	RG65_RS18860	chpB	type II toxin-antitoxin system ChpB family toxin	endoribonuclease toxin ChpB	GO-TERMS, COMPLEXES, REACTIONS, PRODUCT-SYNONYMS, GENE-SYNONYMS, PRODUCT, GENE-NAME
RG65_RS18875	G7875	RG65_RS18875	tamB	autotransporter assembly complex protein TamB	translocation and assembly module subunit TamB	GO-TERMS, COMPLEXES, PRODUCT-SYNONYMS, GENE-SYNONYMS, PRODUCT, GENE-NAME
RG65_RS18880	G7874	RG65_RS18880	tamA	translocation and assembly module TamA	translocation and assembly module subunit TamA	GO-TERMS, PRODUCT-SYNONYMS, GENE-SYNONYMS, PRODUCT, GENE-NAME
RG65_RS18890	EG11433	RG65_RS18890	msrA	peptide-methionine (S)-S-oxide reductase	methionine sulfoxide reductase A	GO-TERMS, REACTIONS, PRODUCT-SYNONYMS, GENE-SYNONYMS, PRODUCT, GENE-NAME
RG65_RS18910	EG10043	RG65_RS18910	cysQ	3'(2'),5'-bisphosphate nucleotidase CysQ	3'(2'),5'-bisphosphate nucleotidase	GO-TERMS, REACTIONS, PRODUCT-SYNONYMS, GENE-SYNONYMS, PRODUCT, GENE-NAME
RG65_RS18915	EG10160	RG65_RS18915	cpdB	2',3'-cyclic-nucleotide 2'-phosphodiesterase/3'-nucleotidase	2'3' cyclic nucleotide phosphodiesterase/3' nucleotidase	GO-TERMS, REACTIONS, PRODUCT-SYNONYMS, PRODUCT, GENE-NAME
RG65_RS18925	G7868	RG65_RS18925	qorB	SDR family NAD(P)-dependent oxidoreductase	NAD(P)H:quinone oxidoreductase	GO-TERMS, REACTIONS, PRODUCT-SYNONYMS, GENE-SYNONYMS, PRODUCT, GENE-NAME
RG65_RS18935	G7866	RG65_RS18935	ytfE			GO-TERMS, PRODUCT-SYNONYMS, GENE-SYNONYMS, GENE-NAME
RG65_RS18940	EG12504	RG65_RS18940	cycA	D-serine/D-alanine/glycine transporter	D-serine/alanine/glycine/:H+symporter	GO-TERMS, REACTIONS, PRODUCT-SYNONYMS, GENE-SYNONYMS, PRODUCT, GENE-NAME
RG65_RS18990	EG10764	RG65_RS18990	priB			GO-TERMS, PRODUCT-SYNONYMS, GENE-NAME
RG65_RS19010	G7860	araD	ulaF			GO-TERMS, REACTIONS, PRODUCT-SYNONYMS, GENE-SYNONYMS, GENE-NAME
RG65_RS19015	G7859	RG65_RS19015	ulaE			GO-TERMS, REACTIONS, PRODUCT-SYNONYMS, GENE-SYNONYMS, GENE-NAME
RG65_RS19020	G7858					GO-TERMS, REACTIONS, PRODUCT-SYNONYMS, GENE-SYNONYMS
RG65_RS19025	EG12495	RG65_RS19025	ulaC	ascorbate-specific phosphotransferase enzyme IIA component	L-ascorbate specific PTS enzyme IIA component	CPLX-RXNS, GO-TERMS, COMPLEXES, PRODUCT-SYNONYMS, GENE-SYNONYMS, PRODUCT, GENE-NAME
RG65_RS19030	EG12494	RG65_RS19030	ulaB	ascorbate-specific phosphotransferase enzyme IIB component	L-ascorbate specific PTS enzyme IIB component	GO-TERMS, PRODUCT-SYNONYMS, GENE-SYNONYMS, PRODUCT, GENE-NAME
RG65_RS19035	G7856	RG65_RS19035	ulaA	ascorbate-specific permease IIC component UlaA	L-ascorbate specific PTS enzyme IIC component	GO-TERMS, REACTIONS, PRODUCT-SYNONYMS, GENE-SYNONYMS, PRODUCT, GENE-NAME
RG65_RS19040	G7855	RG65_RS19040	ulaG			GO-TERMS, PRODUCT-SYNONYMS, GENE-SYNONYMS, GENE-NAME
RG65_RS19045	G7854	RG65_RS19045	ulaR	transcriptional regulator	DNA-binding transcriptional repressor UlaR	GO-TERMS, PRODUCT-SYNONYMS, GENE-SYNONYMS, PRODUCT, GENE-NAME
RG65_RS19050	G7853	RG65_RS19050	yjfP	esterase	carboxylesterase	GO-TERMS, REACTIONS, PRODUCT-SYNONYMS, PRODUCT, GENE-NAME
RG65_RS19055	G7852	RG65_RS19055	bsmA	lipoprotein BsmA	DUF1471 domain-containing putative lipoprotein BsmA	GO-TERMS, PRODUCT-SYNONYMS, GENE-SYNONYMS, PRODUCT, GENE-NAME
RG65_RS19060	G7851	RG65_RS19060	yjfN	DUF1471 domain-containing protein	protease activator YjfN	GO-TERMS, PRODUCT-SYNONYMS, PRODUCT, GENE-NAME
RG65_RS19070	EG11811	RG65_RS19070	aidB	isovaleryl-CoA dehydrogenase	putative acyl-CoA dehydrogenase AidB	GO-TERMS, PRODUCT-SYNONYMS, PRODUCT, GENE-NAME
RG65_RS19105	G7845	RG65_RS19105	rlmB	23S rRNA (guanosine(2251)-2'-O)-methyltransferase RlmB	23S rRNA 2'-O-ribose G2251 methyltransferase	GO-TERMS, REACTIONS, PRODUCT-SYNONYMS, GENE-SYNONYMS, PRODUCT, GENE-NAME
RG65_RS19110	EG11259	RG65_RS19110	rnr	ribonuclease R	RNase R	GO-TERMS, REACTIONS, PRODUCT-SYNONYMS, GENE-SYNONYMS, PRODUCT, GENE-NAME
RG65_RS19115	EG11212	RG65_RS19115	nsrR	transcriptional regulator	DNA-binding transcriptional repressor NsrR	GO-TERMS, PRODUCT-SYNONYMS, GENE-SYNONYMS, PRODUCT, GENE-NAME
RG65_RS19120	EG10790	RG65_RS19120	purA			GO-TERMS, PRODUCT-SYNONYMS, GENE-SYNONYMS, GENE-NAME
RG65_RS19130	EG10435	RG65_RS19130	hflC	protease modulator HflC	regulator of FtsH protease	GO-TERMS, COMPLEXES, PRODUCT-SYNONYMS, GENE-SYNONYMS, PRODUCT, GENE-NAME
RG65_RS19135	EG10436	RG65_RS19135	hflK	FtsH protease activity modulator HflK	regulator of FtsH protease	GO-TERMS, PRODUCT-SYNONYMS, GENE-SYNONYMS, PRODUCT, GENE-NAME
RG65_RS19140	EG10437	RG65_RS19140	hflX	GTPase HflX	ribosome rescue factor HflX	GO-TERMS, REACTIONS, PRODUCT-SYNONYMS, GENE-SYNONYMS, PRODUCT, GENE-NAME
RG65_RS19145	EG10438	RG65_RS19145	hfq			GO-TERMS, PRODUCT-SYNONYMS, GENE-NAME
RG65_RS19150	EG10595	RG65_RS19150	miaA	tRNA (adenosine(37)-N6)-dimethylallyltransferase MiaA	tRNA dimethylallyltransferase	GO-TERMS, REACTIONS, PRODUCT-SYNONYMS, GENE-SYNONYMS, PRODUCT, GENE-NAME
RG65_RS19155	EG11281	RG65_RS19155	mutL			GO-TERMS, PRODUCT-SYNONYMS, GENE-NAME
RG65_RS19160	EG11363	RG65_RS19160	amiB	N-acetylmuramoyl-L-alanine amidase AmiB	N-acetylmuramoyl-L-alanine amidase B	GO-TERMS, REACTIONS, PRODUCT-SYNONYMS, GENE-SYNONYMS, PRODUCT, GENE-NAME
RG65_RS19165	EG11757	RG65_RS19165	tsaE	tRNA (N6-adenosine(37)-N6)-threonylcarbamoyltransferase complex ATPase TsaE	N6-L-threonylcarbamoyladenine synthase, TsaE subunit	GO-TERMS, PRODUCT-SYNONYMS, GENE-SYNONYMS, PRODUCT, GENE-NAME
RG65_RS19170	EG11758	RG65_RS19170	nnr	bifunctional ADP-dependent NAD(P)H-hydrate dehydratase/NAD(P)H-hydrate epimerase	NAD(P)HX epimerase / NAD(P)HX dehydratase	GO-TERMS, REACTIONS, PRODUCT-SYNONYMS, GENE-SYNONYMS, PRODUCT, GENE-NAME
RG65_RS19175	G7843	RG65_RS19175	queG	tRNA epoxyqueuosine(34) reductase QueG	epoxyqueuosine reductase	GO-TERMS, REACTIONS, PRODUCT-SYNONYMS, GENE-SYNONYMS, PRODUCT, GENE-NAME
RG65_RS19195	G7842	RG65_RS19195	orn			GO-TERMS, PRODUCT-SYNONYMS, GENE-SYNONYMS, GENE-NAME
RG65_RS19200	G7841	RG65_RS19200	rsgA	ribosome small subunit-dependent GTPase	ribosome small subunit-dependent GTPase A	GO-TERMS, REACTIONS, PRODUCT-SYNONYMS, GENE-SYNONYMS, PRODUCT, GENE-NAME
RG65_RS19205	EG10775	RG65_RS19205	psd			GO-TERMS, REACTIONS, PRODUCT-SYNONYMS, GENE-NAME
RG65_RS19210	G7840	RG65_RS19210	mscM			GO-TERMS, PRODUCT-SYNONYMS, GENE-SYNONYMS, GENE-NAME
RG65_RS19230	EG11211	RG65_RS19230	epmA	elongation factor P--(R)-beta-lysine ligase	EF-P-lysine lysyltransferase	GO-TERMS, REACTIONS, PRODUCT-SYNONYMS, GENE-SYNONYMS, PRODUCT, GENE-NAME
RG65_RS19235	EG10330	RG65_RS19235	frdA			CPLX-RXNS, GO-TERMS, COMPLEXES, PRODUCT-SYNONYMS, GENE-NAME
RG65_RS19240	EG10331	RG65_RS19240	frdB	fumarate reductase iron-sulfur subunit	fumarate reductase iron-sulfur protein	GO-TERMS, PRODUCT-SYNONYMS, PRODUCT, GENE-NAME
RG65_RS19245	EG10332	RG65_RS19245	frdC	fumarate reductase subunit C	fumarate reductase membrane protein FrdC	GO-TERMS, PRODUCT-SYNONYMS, PRODUCT, GENE-NAME
RG65_RS19250	EG10333	RG65_RS19250	frdD	fumarate reductase subunit D	fumarate reductase membrane protein FrdD	GO-TERMS, PRODUCT-SYNONYMS, PRODUCT, GENE-NAME
RG65_RS19255	EG10040	RG65_RS19255	ampC	BlaEC family class C beta-lactamase	beta-lactamase	GO-TERMS, REACTIONS, PRODUCT-SYNONYMS, GENE-SYNONYMS, PRODUCT, GENE-NAME
RG65_RS19265	EG11616	RG65_RS19265	gdx	quaternary ammonium compound-resistance protein SugE	guanidinium exporter	GO-TERMS, REACTIONS, PRODUCT-SYNONYMS, GENE-SYNONYMS, PRODUCT, GENE-NAME
RG65_RS19270	G0-9562	RG65_RS19270	ecnB	entericidin B	bacteriolytic entericidin B lipoprotein	GO-TERMS, PRODUCT-SYNONYMS, GENE-SYNONYMS, PRODUCT, GENE-NAME
RG65_RS19275	G0-41	RG65_RS19275	ecnA	entericidin A	entericidin A lipoprotein, antidote to entericidin B	GO-TERMS, PRODUCT-SYNONYMS, PRODUCT, GENE-NAME
RG65_RS19280	EG12099	RG65_RS19280	efp	elongation factor P	protein chain elongation factor EF-P	GO-TERMS, PRODUCT-SYNONYMS, PRODUCT, GENE-NAME
RG65_RS19285	G7836	RG65_RS19285	epmB	EF-P beta-lysylation protein EpmB	lysine 2,3-aminomutase	GO-TERMS, REACTIONS, PRODUCT-SYNONYMS, GENE-SYNONYMS, PRODUCT, GENE-NAME
RG65_RS19305	EG10599	RG65_RS19305	groL	molecular chaperone GroEL	chaperonin GroEL	GO-TERMS, COMPLEXES, PRODUCT-SYNONYMS, GENE-SYNONYMS, PRODUCT, GENE-NAME
RG65_RS19310	EG10600	groES	groS	molecular chaperone GroES	cochaperonin GroES	GO-TERMS, PRODUCT-SYNONYMS, GENE-SYNONYMS, PRODUCT, GENE-NAME
RG65_RS19315	G7833	RG65_RS19315	yjeH	L-methionine/branched-chain amino acid transporter	L-methionine/branched chain amino acid exporter	GO-TERMS, REACTIONS, PRODUCT-SYNONYMS, PRODUCT, GENE-NAME
RG65_RS19320	G7832	RG65_RS19320	fxsA	membrane protein FxsA	protein FxsA	GO-TERMS, PRODUCT-SYNONYMS, GENE-SYNONYMS, PRODUCT, GENE-NAME
RG65_RS19330	EG10095	RG65_RS19330	aspA			GO-TERMS, PRODUCT-SYNONYMS, GENE-NAME
RG65_RS19335	EG11225	RG65_RS19335	dcuA	anaerobic C4-dicarboxylate transporter DcuA	C4-dicarboxylate transporter DcuA	GO-TERMS, REACTIONS, PRODUCT-SYNONYMS, GENE-SYNONYMS, PRODUCT, GENE-NAME
RG65_RS19340	EG12177	RG65_RS19340	cutA	divalent-cation tolerance protein CutA	copper binding protein CutA	GO-TERMS, PRODUCT-SYNONYMS, GENE-SYNONYMS, PRODUCT, GENE-NAME
RG65_RS19345	EG12178	dipZ	dsbD	protein-disulfide reductase DsbD	thiol-disulfide exchange protein DsbD	GO-TERMS, REACTIONS, PRODUCT-SYNONYMS, GENE-SYNONYMS, PRODUCT, GENE-NAME
RG65_RS19365	EG10133	RG65_RS19365	cadC	transcriptional regulator	DNA-binding transcriptional activator CadC	GO-TERMS, PRODUCT-SYNONYMS, PRODUCT, GENE-NAME
RG65_RS19370	EG10132			cadaverine/lysine antiporter	lysine:cadaverine antiporter	GO-TERMS, REACTIONS, PRODUCT-SYNONYMS, PRODUCT
RG65_RS19375	EG10131	RG65_RS19375	cadA	lysine decarboxylase CadA	lysine decarboxylase 1	GO-TERMS, REACTIONS, PRODUCT-SYNONYMS, GENE-SYNONYMS, PRODUCT, GENE-NAME
RG65_RS19380	EG12469	RG65_RS19380	dtpC	dipeptide and tripeptide permease C	dipeptide/tripeptide:H+ symporter DtpC	GO-TERMS, REACTIONS, PRODUCT-SYNONYMS, GENE-SYNONYMS, PRODUCT, GENE-NAME
RG65_RS19385	EG10553	RG65_RS19385	lysU	lysine--tRNA ligase heat inducible	lysine--tRNA ligase/Ap4A synthetase/Ap3A synthetase	GO-TERMS, REACTIONS, PRODUCT-SYNONYMS, PRODUCT, GENE-NAME
RG65_RS19390	G0-10472	RG65_RS19390	ghoT	toxin of GhoTS toxin-antitoxin pair; membrane-lytic protein; stimulator of persister cell formation	toxin of the GhoTS toxin-antitoxin system	GO-TERMS, PRODUCT-SYNONYMS, GENE-SYNONYMS, PRODUCT, GENE-NAME
RG65_RS19395	G7830	RG65_RS19395	ghoS	antitoxin	antitoxin of the GhoTS toxin-antitoxin system	GO-TERMS, REACTIONS, PRODUCT-SYNONYMS, GENE-SYNONYMS, PRODUCT, GENE-NAME
RG65_RS19415	G7827	RG65_RS19415	dcuS	two-component system sensor histidine kinase DcuS	sensor histidine kinase DcuS	GO-TERMS, COMPLEXES, REACTIONS, PRODUCT-SYNONYMS, GENE-SYNONYMS, PRODUCT, GENE-NAME
RG65_RS19420	G7826	RG65_RS19420	dcuR	two-component system response regulator DcuR	DNA-binding transcriptional activator DcuR	GO-TERMS, PRODUCT-SYNONYMS, GENE-SYNONYMS, PRODUCT, GENE-NAME
RG65_RS19430	EG10006	RG65_RS19430	dcuB			GO-TERMS, REACTIONS, PRODUCT-SYNONYMS, GENE-SYNONYMS, GENE-NAME
RG65_RS19435	EG10357	RG65_RS19435	fumB	fumarate hydratase class I, anaerobic	fumarase B	GO-TERMS, REACTIONS, PRODUCT-SYNONYMS, PRODUCT, GENE-NAME
RG65_RS19445	EG10578	RG65_RS19445	melB	melibiose:sodium transporter MelB	melibiose:H+/Na+/Li+ symporter	GO-TERMS, REACTIONS, PRODUCT-SYNONYMS, GENE-SYNONYMS, PRODUCT, GENE-NAME
RG65_RS19450	EG10577	RG65_RS19450	melA	alpha-glucosidase/alpha-galactosidase	alpha-galactosidase	GO-TERMS, REACTIONS, PRODUCT-SYNONYMS, GENE-SYNONYMS, PRODUCT, GENE-NAME
RG65_RS19460	EG11230	RG65_RS19460	melR	melibiose operon regulatory protein	DNA-binding transcriptional dual regulator MelR	GO-TERMS, PRODUCT-SYNONYMS, PRODUCT, GENE-NAME
RG65_RS19465	EG11501	RG65_RS19465	adiA	arginine decarboxylase	arginine decarboxylase, degradative	GO-TERMS, REACTIONS, PRODUCT-SYNONYMS, GENE-SYNONYMS, PRODUCT, GENE-NAME
RG65_RS19470	EG11966	RG65_RS19470	adiY	transcriptional regulator	DNA-binding transcriptional activator AdiY	GO-TERMS, PRODUCT-SYNONYMS, PRODUCT, GENE-NAME
RG65_RS19475	EG12462	RG65_RS19475	adiC			GO-TERMS, REACTIONS, PRODUCT-SYNONYMS, GENE-SYNONYMS, GENE-NAME
RG65_RS19480	EG11613	RG65_RS19480	eptA			GO-TERMS, REACTIONS, PRODUCT-SYNONYMS, GENE-SYNONYMS, GENE-NAME
RG65_RS19485	EG11615	RG65_RS19485	basR	two-component system response regulator BasR	DNA-binding transcriptional dual regulator BasR	GO-TERMS, PRODUCT-SYNONYMS, GENE-SYNONYMS, PRODUCT, GENE-NAME
RG65_RS19490	EG11614	RG65_RS19490	basS	two-component system sensor histidine kinase BasS	sensor histidine kinase BasS	GO-TERMS, REACTIONS, PRODUCT-SYNONYMS, GENE-SYNONYMS, PRODUCT, GENE-NAME
RG65_RS19500	EG11612	RG65_RS19500	proP	proline/glycine betaine transporter ProP	osmolyte:H+ symporter ProP	GO-TERMS, REACTIONS, PRODUCT-SYNONYMS, PRODUCT, GENE-NAME
RG65_RS19505	G7823	RG65_RS19505	rdcB	hypothetical protein	regulator of diguanylate cyclase RdcB	GO-TERMS, PRODUCT-SYNONYMS, GENE-SYNONYMS, PRODUCT, GENE-NAME
RG65_RS19510	EG11210	RG65_RS19510	rdcA	clamp-binding protein CrfC	regulator of diguanylate cyclase RdcA	GO-TERMS, PRODUCT-SYNONYMS, GENE-SYNONYMS, PRODUCT, GENE-NAME
RG65_RS19550	EG10716	RG65_RS19550	phnG	phosphonate C-P lyase system protein PhnG	carbon-phosphorus lyase core complex subunit PhnG	CPLX-RXNS, GO-TERMS, COMPLEXES, REACTIONS, PRODUCT-SYNONYMS, PRODUCT, GENE-NAME
RG65_RS19555	EG10717	RG65_RS19555	phnH	phosphonate C-P lyase system protein PhnH	carbon-phosphorus lyase core complex subunit PhnH	GO-TERMS, REACTIONS, PRODUCT-SYNONYMS, PRODUCT, GENE-NAME
RG65_RS19560	EG10718	RG65_RS19560	phnI	carbon-phosphorus lyase complex subunit PhnI	carbon-phosphorus lyase core complex subunit PhnI	GO-TERMS, COMPLEXES, PRODUCT-SYNONYMS, PRODUCT, GENE-NAME
RG65_RS19565	EG10719	RG65_RS19565	phnJ	carbon-phosphorus lyase complex subunit PhnJ	carbon-phosphorus lyase core complex subunit PhnJ	GO-TERMS, REACTIONS, PRODUCT-SYNONYMS, PRODUCT, GENE-NAME
RG65_RS19570	EG10720	RG65_RS19570	phnK	phosphonate C-P lyase system protein PhnK	carbon-phosphorus lyase subunit PhnK	GO-TERMS, PRODUCT-SYNONYMS, PRODUCT, GENE-NAME
RG65_RS19580	EG10721	RG65_RS19580	phnL	alpha-D-ribose 1-methylphosphonate 5-triphosphate synthase subunit PhnL	methylphosphonate degradation complex subunit PhnL	GO-TERMS, REACTIONS, PRODUCT-SYNONYMS, PRODUCT, GENE-NAME
RG65_RS19585	EG10722	RG65_RS19585	phnM	alpha-D-ribose 1-methylphosphonate 5-triphosphate diphosphatase	RPnTP hydrolase	GO-TERMS, REACTIONS, PRODUCT-SYNONYMS, PRODUCT, GENE-NAME
RG65_RS19590	EG10723	RG65_RS19590	phnN	ribose 1,5-bisphosphokinase	ribose 1,5-bisphosphate phosphokinase	GO-TERMS, REACTIONS, PRODUCT-SYNONYMS, PRODUCT, GENE-NAME
RG65_RS19595	EG10724	RG65_RS19595	phnO	protein PhnO	aminoalkylphosphonate N-acetyltransferase	GO-TERMS, REACTIONS, PRODUCT-SYNONYMS, PRODUCT, GENE-NAME
RG65_RS19600	EG10725	RG65_RS19600	phnP	phosphonate metabolism protein PhnP	5-phospho-alpha-D-ribosyl 1,2-cyclic phosphate phosphodiesterase	GO-TERMS, PRODUCT-SYNONYMS, PRODUCT, GENE-NAME
RG65_RS19615	EG11955	RG65_RS19615	yjcS	alkyl/aryl-sulfatase	linear primary-alkylsulfatase	GO-TERMS, REACTIONS, PRODUCT-SYNONYMS, PRODUCT, GENE-NAME
RG65_RS19625	EG11954	RG65_RS19625	mdtN	multidrug transporter subunit MdtN	putative multidrug efflux pump membrane fusion protein	CPLX-RXNS, GO-TERMS, COMPLEXES, PRODUCT-SYNONYMS, GENE-SYNONYMS, PRODUCT, GENE-NAME
RG65_RS19630	EG11953	RG65_RS19630	mdtO	multidrug transporter subunit MdtO	putative multidrug efflux pump subunit MdtO	GO-TERMS, PRODUCT-SYNONYMS, GENE-SYNONYMS, PRODUCT, GENE-NAME
RG65_RS19635	EG11952	RG65_RS19635	mdtP	multidrug resistance transporter	putative multidrug efflux pump outer membrane channel	GO-TERMS, PRODUCT-SYNONYMS, GENE-SYNONYMS, PRODUCT, GENE-NAME
RG65_RS19645	EG10285	RG65_RS19645	fdhF	formate dehydrogenase N subunit alpha, selenocysteine-containing	formate dehydrogenase H	GO-TERMS, REACTIONS, PRODUCT-SYNONYMS, GENE-SYNONYMS, PRODUCT, GENE-NAME
RG65_RS19655	EG10405	RG65_RS19655	gltP	glutamate/aspartate:proton symporter GltP	glutamate/aspartate : H+ symporter GltP	GO-TERMS, REACTIONS, PRODUCT-SYNONYMS, PRODUCT, GENE-NAME
RG65_RS19665	EG11950	RG65_RS19665	nrfG	heme lysase NrfEFG subunit NrfG	putative formate-dependent nitrite reductase complex subunit NrfG	GO-TERMS, PRODUCT-SYNONYMS, GENE-SYNONYMS, PRODUCT, GENE-NAME
RG65_RS19670	EG11949	RG65_RS19670	nrfF	heme lyase NrfEFG subunit NrfF	putative formate-dependent nitrite reductase complex subunit NrfF	GO-TERMS, PRODUCT-SYNONYMS, GENE-SYNONYMS, PRODUCT, GENE-NAME
RG65_RS19675	EG11948	RG65_RS19675	nrfE	heme lyase CcmF/NrfE family subunit	putative cytochrome c-type biogenesis protein NrfE	GO-TERMS, PRODUCT-SYNONYMS, GENE-SYNONYMS, PRODUCT, GENE-NAME
RG65_RS19695	EG11781	RG65_RS19695	nrfA	ammonia-forming cytochrome c nitrite reductase subunit c552	cytochrome c552 nitrite reductase	GO-TERMS, COMPLEXES, PRODUCT-SYNONYMS, PRODUCT, GENE-NAME
RG65_RS19705	EG11448	RG65_RS19705	acs	acetyl-coenzyme A synthetase	acetyl-CoA synthetase (AMP-forming)	GO-TERMS, REACTIONS, PRODUCT-SYNONYMS, GENE-SYNONYMS, PRODUCT, GENE-NAME
RG65_RS19715	EG11942	RG65_RS19715	actP	cation acetate symporter	acetate/glycolate:cation symporter	GO-TERMS, REACTIONS, PRODUCT-SYNONYMS, GENE-SYNONYMS, PRODUCT, GENE-NAME
RG65_RS19730	EG11939	RG65_RS19730	ghxP	guanine/hypoxanthine permease GhxP	guanine/hypoxanthine transporter GhxP	GO-TERMS, REACTIONS, PRODUCT-SYNONYMS, GENE-SYNONYMS, PRODUCT, GENE-NAME
RG65_RS19750	EG10957	RG65_RS19750	soxR	redox-sensitive transcriptional activator SoxR	DNA-binding transcriptional dual regulator SoxR	GO-TERMS, PRODUCT-SYNONYMS, GENE-SYNONYMS, PRODUCT, GENE-NAME
RG65_RS19755	EG10958	RG65_RS19755	soxS	regulatory protein SoxS	DNA-binding transcriptional dual regulator SoxS	GO-TERMS, PRODUCT-SYNONYMS, PRODUCT, GENE-NAME
RG65_RS19760	EG11938	RG65_RS19760	pdeC	EAL domain-containing protein	c-di-GMP phosphodiesterase PdeC	GO-TERMS, REACTIONS, PRODUCT-SYNONYMS, GENE-SYNONYMS, PRODUCT, GENE-NAME
RG65_RS19775	EG10976	RG65_RS19775	ssb			GO-TERMS, PRODUCT-SYNONYMS, GENE-SYNONYMS, GENE-NAME
RG65_RS19780	EG11061	RG65_RS19780	uvrA	excinuclease ABC subunit A	excision nuclease subunit A	GO-TERMS, REACTIONS, PRODUCT-SYNONYMS, GENE-SYNONYMS, PRODUCT, GENE-NAME
RG65_RS19795	EG11934	RG65_RS19795	aphA	class B acid phosphatase	acid phosphatase / phosphotransferase	GO-TERMS, REACTIONS, PRODUCT-SYNONYMS, GENE-SYNONYMS, PRODUCT, GENE-NAME
RG65_RS19805	EG11040	RG65_RS19805	tyrB	aromatic amino acid transaminase	tyrosine aminotransferase	GO-TERMS, REACTIONS, PRODUCT-SYNONYMS, PRODUCT, GENE-NAME
RG65_RS19810	EG10001	RG65_RS19810	alr	alanine racemase biosynthetic	alanine racemase 1	GO-TERMS, REACTIONS, PRODUCT-SYNONYMS, GENE-SYNONYMS, PRODUCT, GENE-NAME
RG65_RS19815	EG10236	RG65_RS19815	dnaB			GO-TERMS, COMPLEXES, REACTIONS, PRODUCT-SYNONYMS, GENE-SYNONYMS, GENE-NAME
RG65_RS19830	EG11932	RG65_RS19830	dusA	tRNA dihydrouridine(20/20a) synthase DusA	tRNA-dihydrouridine synthase A	GO-TERMS, REACTIONS, PRODUCT-SYNONYMS, GENE-SYNONYMS, PRODUCT, GENE-NAME
RG65_RS19845	EG11929	RG65_RS19845	zur	transcriptional regulator Zur	DNA-binding transcriptional repressor Zur	GO-TERMS, PRODUCT-SYNONYMS, GENE-SYNONYMS, PRODUCT, GENE-NAME
RG65_RS19860	EG10533	RG65_RS19860	lexA	LexA repressor	DNA-binding transcriptional repressor LexA	GO-TERMS, REACTIONS, PRODUCT-SYNONYMS, GENE-SYNONYMS, PRODUCT, GENE-NAME
RG65_RS19865	EG10224	RG65_RS19865	dgkA			GO-TERMS, REACTIONS, PRODUCT-SYNONYMS, GENE-NAME
RG65_RS19870	EG10740	RG65_RS19870	plsB			GO-TERMS, REACTIONS, PRODUCT-SYNONYMS, PRODUCT, GENE-NAME
RG65_RS19880	EG11370	RG65_RS19880	ubiA			GO-TERMS, PRODUCT-SYNONYMS, GENE-SYNONYMS, PRODUCT, GENE-NAME
RG65_RS19885	EG11369	RG65_RS19885	ubiC	chorismate--pyruvate lyase	chorismate lyase	GO-TERMS, REACTIONS, PRODUCT-SYNONYMS, PRODUCT, GENE-NAME
RG65_RS19910	EG10528			maltoporin	maltose outer membrane channel / phage lambda receptor protein	GO-TERMS, REACTIONS, PRODUCT-SYNONYMS, GENE-SYNONYMS, PRODUCT
RG65_RS19915	EG10558	RG65_RS19915	malK	maltose/maltodextrin import ATP-binding protein MalK	maltose ABC transporter ATP binding subunit	CPLX-RXNS, GO-TERMS, COMPLEXES, REACTIONS, PRODUCT-SYNONYMS, GENE-SYNONYMS, PRODUCT, GENE-NAME
RG65_RS19925	EG10554	RG65_RS19925	malE	maltose-binding periplasmic protein	maltose ABC transporter periplasmic binding protein	GO-TERMS, PRODUCT-SYNONYMS, PRODUCT, GENE-NAME
RG65_RS19930	EG10555	RG65_RS19930	malF	maltose ABC transporter permease MalF	maltose ABC transporter membrane subunit MalF	GO-TERMS, COMPLEXES, PRODUCT, GENE-NAME
RG65_RS19935	EG10556			maltose ABC transporter permease	maltose ABC transporter membrane subunit MalG	GO-TERMS, PRODUCT
RG65_RS19940	EG11076	RG65_RS19940	xylE	D-xylose transporter XylE	D-xylose:H+ symporter	GO-TERMS, REACTIONS, PRODUCT-SYNONYMS, PRODUCT, GENE-NAME
RG65_RS19955	EG11926	RG65_RS19955	yjbH	membrane protein	YjbH family protein	GO-TERMS, PRODUCT-SYNONYMS, PRODUCT, GENE-NAME
RG65_RS19960	EG11925	RG65_RS19960	yjbG	hypothetical protein	capsule biosynthesis GfcC family protein YjbG	GO-TERMS, PRODUCT-SYNONYMS, PRODUCT, GENE-NAME
RG65_RS19965	EG11924	RG65_RS19965	yjbF	YjbF family lipoprotein	lipoprotein YjbF	GO-TERMS, PRODUCT-SYNONYMS, PRODUCT, GENE-NAME
RG65_RS19970	EG11923	RG65_RS19970	yjbE	polysaccharide production threonine-rich protein	uncharacterized protein YjbE	GO-TERMS, PRODUCT-SYNONYMS, PRODUCT, GENE-NAME
RG65_RS19975	EG10702	RG65_RS19975	pgi			GO-TERMS, PRODUCT-SYNONYMS, GENE-NAME
RG65_RS19985	EG10550	RG65_RS19985	lysC	lysine-sensitive aspartokinase 3	aspartate kinase III	GO-TERMS, REACTIONS, PRODUCT-SYNONYMS, GENE-SYNONYMS, PRODUCT, GENE-NAME
RG65_RS20010	EG11921	RG65_RS20010	rluF	23S rRNA pseudouridine(2604) synthase RluF	23S rRNA pseudouridine2604 and tRNATyr pseudouridine35 synthase	GO-TERMS, REACTIONS, PRODUCT-SYNONYMS, GENE-SYNONYMS, PRODUCT, GENE-NAME
RG65_RS20015	EG11920	RG65_RS20015	pepE			GO-TERMS, REACTIONS, PRODUCT-SYNONYMS, GENE-NAME
RG65_RS20020	EG11919	RG65_RS20020	yjbB	Na/Pi cotransporter family protein	putative inorganic phosphate export protein YjbB	GO-TERMS, REACTIONS, PRODUCT-SYNONYMS, PRODUCT, GENE-NAME
RG65_RS20025	EG10587	RG65_RS20025	metH	methionine synthase	cobalamin-dependent methionine synthase	GO-TERMS, REACTIONS, PRODUCT-SYNONYMS, PRODUCT, GENE-NAME
RG65_RS20030	EG10491	RG65_RS20030	iclR	IclR family transcriptional regulator	DNA-binding transcriptional repressor IclR	GO-TERMS, PRODUCT-SYNONYMS, PRODUCT, GENE-NAME
RG65_RS20040	EG10026	RG65_RS20040	aceK	bifunctional isocitrate dehydrogenase kinase/phosphatase	isocitrate dehydrogenase kinase/phosphatase	GO-TERMS, REACTIONS, PRODUCT-SYNONYMS, PRODUCT, GENE-NAME
RG65_RS20050	EG10022	RG65_RS20050	aceA			GO-TERMS, PRODUCT-SYNONYMS, GENE-SYNONYMS, GENE-NAME
RG65_RS20055	EG10023	RG65_RS20055	aceB			GO-TERMS, PRODUCT-SYNONYMS, GENE-SYNONYMS, PRODUCT, GENE-NAME
RG65_RS20060	EG10581	RG65_RS20060	metA			GO-TERMS, REACTIONS, PRODUCT-SYNONYMS, PRODUCT, GENE-NAME
RG65_RS20065	EG11207	RG65_RS20065	yjaB	acetyltransferase	peptidyl-lysine N-acetyltransferase YjaB	GO-TERMS, REACTIONS, PRODUCT-SYNONYMS, PRODUCT, GENE-NAME
RG65_RS20100	EG10795	RG65_RS20100	purH	bifunctional phosphoribosylaminoimidazolecarboxamide formyltransferase/inosine monophosphate cyclohydrolase	bifunctional AICAR transformylase/IMP cyclohydrolase	GO-TERMS, REACTIONS, PRODUCT-SYNONYMS, PRODUCT, GENE-NAME
RG65_RS20105	EG10792	RG65_RS20105	purD			GO-TERMS, REACTIONS, PRODUCT-SYNONYMS, GENE-SYNONYMS, PRODUCT, GENE-NAME
RG65_RS20110	EG10482	RG65_RS20110	zraR	two-component system response regulator ZraR	DNA-binding transcriptional activator ZraR	GO-TERMS, PRODUCT-SYNONYMS, GENE-SYNONYMS, PRODUCT, GENE-NAME
RG65_RS20115	EG10008	RG65_RS20115	zraS	two-component system sensor histidine kinase ZraS	sensor histidine kinase ZraS	GO-TERMS, REACTIONS, PRODUCT-SYNONYMS, GENE-SYNONYMS, PRODUCT, GENE-NAME
RG65_RS20125	EG11918			zinc resistance-associated protein ZraP	signaling pathway modulator ZraP	GO-TERMS, PRODUCT-SYNONYMS, GENE-SYNONYMS, PRODUCT
RG65_RS20135	EG10466	RG65_RS20135	hupA			GO-TERMS, COMPLEXES, PRODUCT-SYNONYMS, PRODUCT, GENE-NAME
RG65_RS20145	EG11915	RG65_RS20145	nfi			GO-TERMS, REACTIONS, PRODUCT-SYNONYMS, GENE-SYNONYMS, GENE-NAME
RG65_RS20150	EG11543	RG65_RS20150	hemE			GO-TERMS, REACTIONS, PRODUCT-SYNONYMS, GENE-NAME
RG65_RS20155	EG11702			NADH pyrophosphatase	RNA decapping hydrolase	GO-TERMS, REACTIONS, PRODUCT-SYNONYMS, GENE-SYNONYMS, PRODUCT
RG65_RS20160	EG11738	RG65_RS20160	rsd	sigma D regulator	regulator of sigma D	GO-TERMS, PRODUCT-SYNONYMS, GENE-SYNONYMS, PRODUCT, GENE-NAME
RG65_RS20165	EG11585	RG65_RS20165	thiC			GO-TERMS, PRODUCT-SYNONYMS, GENE-NAME
RG65_RS20170	EG11586	RG65_RS20170	thiE			GO-TERMS, REACTIONS, PRODUCT-SYNONYMS, GENE-SYNONYMS, GENE-NAME
RG65_RS20175	EG11587	RG65_RS20175	thiF	thiazole biosynthesis adenylyltransferase ThiF	ThiS adenylyltransferase	GO-TERMS, PRODUCT-SYNONYMS, GENE-SYNONYMS, PRODUCT, GENE-NAME
RG65_RS20185	EG11589	RG65_RS20185	thiG	thiazole synthase	1-deoxy-D-xylulose 5-phosphate:thiol sulfurtransferase	GO-TERMS, COMPLEXES, REACTIONS, PRODUCT-SYNONYMS, GENE-SYNONYMS, PRODUCT, GENE-NAME
RG65_RS20190	EG11590	RG65_RS20190	thiH	2-iminoacetate synthase ThiH	2-iminoacetate synthase	GO-TERMS, REACTIONS, PRODUCT-SYNONYMS, GENE-SYNONYMS, PRODUCT, GENE-NAME
RG65_RS20235	EG10667			transcription termination/antitermination protein NusG	transcription termination factor NusG	GO-TERMS, PRODUCT-SYNONYMS, PRODUCT
RG65_RS20240	EG10939	RG65_RS20240	secE	protein translocase subunit SecE	Sec translocon subunit SecE	GO-TERMS, PRODUCT-SYNONYMS, GENE-SYNONYMS, PRODUCT, GENE-NAME
RG65_RS20280	EG10922	RG65_RS20280	coaA	type I pantothenate kinase	pantothenate kinase	GO-TERMS, REACTIONS, PRODUCT-SYNONYMS, GENE-SYNONYMS, PRODUCT, GENE-NAME
RG65_RS20285	EG10123	RG65_RS20285	birA	bifunctional biotin--[acetyl-CoA-carboxylase] ligase/biotin operon repressor BirA	DNA-binding transcriptional repressor/biotin-[acetyl-CoA-carboxylase] ligase BirA	GO-TERMS, REACTIONS, PRODUCT-SYNONYMS, GENE-SYNONYMS, PRODUCT, GENE-NAME
RG65_RS20290	EG11205	RG65_RS20290	murB	UDP-N-acetylmuramate dehydrogenase	UDP-N-acetylenolpyruvoylglucosamine reductase	GO-TERMS, REACTIONS, PRODUCT-SYNONYMS, GENE-SYNONYMS, PRODUCT, GENE-NAME
RG65_RS20320	EG11204	RG65_RS20320	murI			GO-TERMS, PRODUCT-SYNONYMS, GENE-SYNONYMS, GENE-NAME
RG65_RS20325	EG10126	RG65_RS20325	btuB	vitamin B12/cobalamin outer membrane transporter	cobalamin outer membrane transporter	CPLX-RXNS, GO-TERMS, COMPLEXES, REACTIONS, PRODUCT-SYNONYMS, GENE-SYNONYMS, PRODUCT, GENE-NAME
RG65_RS20330	EG11022	RG65_RS20330	trmA	tRNA (uridine(54)-C5)-methyltransferase TrmA	tRNA m5U54 methyltransferase	GO-TERMS, REACTIONS, PRODUCT-SYNONYMS, GENE-SYNONYMS, PRODUCT, GENE-NAME
RG65_RS20340	EG11394	RG65_RS20340	fabR	TetR family transcriptional regulator	DNA-binding transcriptional repressor FabR	GO-TERMS, PRODUCT-SYNONYMS, GENE-SYNONYMS, PRODUCT, GENE-NAME
RG65_RS20350	EG11428	RG65_RS20350	sthA			GO-TERMS, REACTIONS, PRODUCT-SYNONYMS, GENE-SYNONYMS, GENE-NAME
RG65_RS20355	EG10681	RG65_RS20355	oxyR	DNA-binding transcriptional regulator OxyR	DNA-binding transcriptional dual regulator OxyR	GO-TERMS, PRODUCT-SYNONYMS, GENE-SYNONYMS, PRODUCT, GENE-NAME
RG65_RS20360	EG11223	RG65_RS20360	argH			GO-TERMS, REACTIONS, PRODUCT-SYNONYMS, PRODUCT, GENE-NAME
RG65_RS20365	EG10064	RG65_RS20365	argB			GO-TERMS, REACTIONS, PRODUCT-SYNONYMS, GENE-NAME
RG65_RS20370	EG10065	RG65_RS20370	argC	N-acetyl-gamma-glutamyl-phosphate reductase	N-acetylglutamylphosphate reductase	GO-TERMS, REACTIONS, PRODUCT-SYNONYMS, GENE-SYNONYMS, PRODUCT, GENE-NAME
RG65_RS20375	EG11286	RG65_RS20375	argE			GO-TERMS, REACTIONS, PRODUCT-SYNONYMS, GENE-NAME
RG65_RS20380	EG10756	RG65_RS20380	ppc			GO-TERMS, PRODUCT-SYNONYMS, GENE-SYNONYMS, GENE-NAME
RG65_RS20385	EG11914	RG65_RS20385	eptC	phosphoethanolamine transferase CptA	phosphoethanolamine transferase EptC	GO-TERMS, REACTIONS, PRODUCT-SYNONYMS, GENE-SYNONYMS, PRODUCT, GENE-NAME
RG65_RS20430	EG11905	RG65_RS20430	fsaB	fructose-6-phosphate aldolase	fructose-6-phosphate aldolase 2	GO-TERMS, PRODUCT-SYNONYMS, GENE-SYNONYMS, PRODUCT, GENE-NAME
RG65_RS20435	EG11904			glycerol dehydrogenase	L-1,2-propanediol dehydrogenase / glycerol dehydrogenase	GO-TERMS, REACTIONS, PRODUCT-SYNONYMS, PRODUCT
RG65_RS20450	EG11902	RG65_RS20450	yijE	EamA/RhaT family transporter	cystine exporter	GO-TERMS, REACTIONS, PRODUCT-SYNONYMS, PRODUCT, GENE-NAME
RG65_RS20455	EG10511	RG65_RS20455	katG	catalase/hydroperoxidase HPI(I)	catalase/hydroperoxidase HPI	GO-TERMS, REACTIONS, PRODUCT-SYNONYMS, PRODUCT, GENE-NAME
RG65_RS20460	EG10585	RG65_RS20460	metF			GO-TERMS, REACTIONS, PRODUCT-SYNONYMS, GENE-NAME
RG65_RS20470	EG10590			bifunctional aspartokinase II/homoserine dehydrogenase II	fused aspartate kinase/homoserine dehydrogenase 2	GO-TERMS, REACTIONS, PRODUCT-SYNONYMS, GENE-SYNONYMS, PRODUCT
RG65_RS20475	EG10582	RG65_RS20475	metB	cystathionine gamma-synthase	O-succinylhomoserine(thiol)-lyase / O-succinylhomoserine lyase	GO-TERMS, REACTIONS, PRODUCT-SYNONYMS, GENE-SYNONYMS, PRODUCT, GENE-NAME
RG65_RS20480	EG10588	RG65_RS20480	metJ	met repressor	DNA-binding transcriptional repressor MetJ	GO-TERMS, PRODUCT-SYNONYMS, PRODUCT, GENE-NAME
RG65_RS20530	EG10763	RG65_RS20530	priA	primosomal protein N'	primosome factor N'	GO-TERMS, PRODUCT-SYNONYMS, GENE-SYNONYMS, PRODUCT, GENE-NAME
RG65_RS20535	EG10200	RG65_RS20535	cytR	transcriptional regulator	DNA-binding transcriptional repressor CytR	GO-TERMS, PRODUCT-SYNONYMS, PRODUCT, GENE-NAME
RG65_RS20540	EG11529	RG65_RS20540	ftsN			GO-TERMS, PRODUCT-SYNONYMS, GENE-SYNONYMS, GENE-NAME
RG65_RS20545	EG11676	RG65_RS20545	hslV	HslU--HslV peptidase proteolytic subunit	peptidase component of the HslVU protease	CPLX-RXNS, GO-TERMS, COMPLEXES, PRODUCT-SYNONYMS, GENE-SYNONYMS, PRODUCT, GENE-NAME
RG65_RS20550	EG11881	RG65_RS20550	hslU	HslU--HslV peptidase ATPase subunit	ATPase component of the HslVU protease	GO-TERMS, REACTIONS, PRODUCT-SYNONYMS, GENE-SYNONYMS, PRODUCT, GENE-NAME
RG65_RS20555	EG11880	RG65_RS20555	menA	prenyltransferase	1,4-dihydroxy-2-naphthoate octaprenyltransferase	GO-TERMS, REACTIONS, PRODUCT-SYNONYMS, GENE-SYNONYMS, PRODUCT, GENE-NAME
RG65_RS20560	EG11879	RG65_RS20560	rraA	ribonuclease E activity regulator RraA	ribonuclease E inhibitor protein A	GO-TERMS, PRODUCT-SYNONYMS, GENE-SYNONYMS, PRODUCT, GENE-NAME
RG65_RS20565	EG11878	RG65_RS20565	zapB	cell division protein ZapB	cell division factor ZapB	GO-TERMS, PRODUCT-SYNONYMS, GENE-SYNONYMS, PRODUCT, GENE-NAME
RG65_RS20570	EG10396	RG65_RS20570	glpF	aquaporin	glycerol facilitator	GO-TERMS, REACTIONS, PRODUCT-SYNONYMS, PRODUCT, GENE-NAME
RG65_RS20575	EG10398	RG65_RS20575	glpK			GO-TERMS, PRODUCT-SYNONYMS, GENE-NAME
RG65_RS20580	EG11517	RG65_RS20580	glpX	fructose 1,6-bisphosphatase	fructose-1,6-bisphosphatase 2	GO-TERMS, PRODUCT-SYNONYMS, PRODUCT, GENE-NAME
RG65_RS20585	EG10628	RG65_RS20585	fpr	ferredoxin--NADP(+) reductase	flavodoxin/ferredoxin-NADP+ reductase	GO-TERMS, REACTIONS, PRODUCT-SYNONYMS, GENE-SYNONYMS, PRODUCT, GENE-NAME
RG65_RS20590	EG11877	RG65_RS20590	uspD			GO-TERMS, PRODUCT-SYNONYMS, GENE-SYNONYMS, GENE-NAME
RG65_RS20615	EG11015	RG65_RS20615	tpiA			GO-TERMS, PRODUCT-SYNONYMS, GENE-SYNONYMS, GENE-NAME
RG65_RS20620	EG10138	RG65_RS20620	cdh	CDP-diacylglycerol pyrophosphatase	CDP-diacylglycerol diphosphatase	GO-TERMS, REACTIONS, PRODUCT-SYNONYMS, PRODUCT, GENE-NAME
RG65_RS20625	EG10929	RG65_RS20625	sbp	sulfate ABC transporter substrate-binding protein	sulfate/thiosulfate ABC transporter periplasmic binding protein Sbp	CPLX-RXNS, GO-TERMS, COMPLEXES, REACTIONS, PRODUCT, GENE-NAME
RG65_RS20640	EG10699	RG65_RS20640	pfkA	ATP-dependent 6-phosphofructokinase	6-phosphofructokinase 1	GO-TERMS, REACTIONS, PRODUCT-SYNONYMS, PRODUCT, GENE-NAME
RG65_RS20645	EG11873	RG65_RS20645	fieF	cation-efflux pump FieF	Zn2+/Fe2+/Cd2+ exporter	GO-TERMS, REACTIONS, PRODUCT-SYNONYMS, GENE-SYNONYMS, PRODUCT, GENE-NAME
RG65_RS20650	G7816					GO-TERMS, PRODUCT-SYNONYMS, GENE-SYNONYMS
RG65_RS20655	EG10020	RG65_RS20655	cpxR	DNA-binding response regulator	DNA-binding transcriptional dual regulator CpxR	GO-TERMS, PRODUCT-SYNONYMS, GENE-SYNONYMS, PRODUCT, GENE-NAME
RG65_RS20660	EG10163	RG65_RS20660	cpxA	two-component sensor histidine kinase	sensor histidine kinase CpxA	GO-TERMS, REACTIONS, PRODUCT-SYNONYMS, GENE-SYNONYMS, PRODUCT, GENE-NAME
RG65_RS20665	EG11870	RG65_RS20665	yiiM	MOSC domain-containing protein	2-amino-6-N-hydroxylaminopurine resistance protein	GO-TERMS, PRODUCT-SYNONYMS, PRODUCT, GENE-NAME
RG65_RS20670	EG11869	RG65_RS20670	kdgT	2-keto-3-deoxygluconate permease	2-dehydro-3-deoxy-D-gluconate:H+ symporter	GO-TERMS, REACTIONS, PRODUCT-SYNONYMS, PRODUCT, GENE-NAME
RG65_RS20685	EG10953	RG65_RS20685	sodA	superoxide dismutase [Mn]	superoxide dismutase (Mn)	GO-TERMS, REACTIONS, PRODUCT-SYNONYMS, PRODUCT, GENE-NAME
RG65_RS20690	EG11313	RG65_RS20690	rhaT	rhamnose/proton symporter RhaT	rhamnose/lyxose:H+ symporter	GO-TERMS, REACTIONS, PRODUCT-SYNONYMS, PRODUCT, GENE-NAME
RG65_RS20700	EG10843	RG65_RS20700	rhaS	transcriptional activator RhaS	DNA-binding transcriptional activator RhaS	GO-TERMS, PRODUCT-SYNONYMS, GENE-SYNONYMS, PRODUCT, GENE-NAME
RG65_RS20710	EG11868	RG65_RS20710	rhaB			GO-TERMS, PRODUCT-SYNONYMS, PRODUCT, GENE-NAME
RG65_RS20715	EG11867	RG65_RS20715	rhaA			GO-TERMS, REACTIONS, PRODUCT-SYNONYMS, GENE-NAME
RG65_RS20720	EG11866	RG65_RS20720	rhaD			GO-TERMS, PRODUCT-SYNONYMS, GENE-NAME
RG65_RS20725	EG11865	RG65_RS20725	rhaM			GO-TERMS, PRODUCT-SYNONYMS, GENE-SYNONYMS, GENE-NAME
RG65_RS20755	EG11859	RG65_RS20755	fdhD	sulfurtransferase FdhD	sulfurtransferase for molybdenum cofactor sulfuration	GO-TERMS, REACTIONS, PRODUCT-SYNONYMS, PRODUCT, GENE-NAME
RG65_RS20775	EG11857	RG65_RS20775	fdoH	formate dehydrogenase-O iron-sulfur subunit	formate dehydrogenase O subunit beta	CPLX-RXNS, GO-TERMS, COMPLEXES, PRODUCT-SYNONYMS, PRODUCT, GENE-NAME
RG65_RS20780	EG11856	RG65_RS20780	fdoI	formate dehydrogenase cytochrome b556(fdo) subunit	formate dehydrogenase O subunit gamma	GO-TERMS, PRODUCT-SYNONYMS, PRODUCT, GENE-NAME
RG65_RS20785	EG10284	RG65_RS20785	fdhE	formate dehydrogenase accessory protein FdhE	formate dehydrogenase formation protein	GO-TERMS, PRODUCT-SYNONYMS, PRODUCT, GENE-NAME
RG65_RS20805	EG11853	RG65_RS20805	fabY	acetyltransferase	putative fatty acid biosynthesis enzyme FabY	GO-TERMS, PRODUCT-SYNONYMS, GENE-SYNONYMS, PRODUCT, GENE-NAME
RG65_RS20810	EG11852	RG65_RS20810	dtd			GO-TERMS, REACTIONS, PRODUCT-SYNONYMS, GENE-SYNONYMS, GENE-NAME
RG65_RS20820	EG11850	RG65_RS20820	yihX			GO-TERMS, REACTIONS, PRODUCT-SYNONYMS, PRODUCT, GENE-NAME
RG65_RS20845	EG11846	RG65_RS20845	yihT	aldolase	6-deoxy-6-sulfofructose-1-phosphate aldolase	GO-TERMS, PRODUCT-SYNONYMS, GENE-SYNONYMS, PRODUCT, GENE-NAME
RG65_RS20850	EG11847	RG65_RS20850	yihU	sulfolactaldehyde 3-reductase	3-sulfolactaldehyde reductase	GO-TERMS, REACTIONS, PRODUCT-SYNONYMS, GENE-SYNONYMS, PRODUCT, GENE-NAME
RG65_RS20855	EG11848	RG65_RS20855	yihV	sugar kinase	6-deoxy-6-sulfofructose kinase	GO-TERMS, REACTIONS, PRODUCT-SYNONYMS, GENE-SYNONYMS, PRODUCT, GENE-NAME
RG65_RS20860	EG11849	RG65_RS20860	csqR	DeoR/GlpR transcriptional regulator	DNA-binding transcriptional dual regulator CsqR	GO-TERMS, PRODUCT-SYNONYMS, GENE-SYNONYMS, PRODUCT, GENE-NAME
RG65_RS20880	EG11837	RG65_RS20880	bipA	translational GTPase TypA	50S ribosomal subunit assembly factor BipA	GO-TERMS, PRODUCT-SYNONYMS, GENE-SYNONYMS, PRODUCT, GENE-NAME
RG65_RS20890	EG10383	RG65_RS20890	glnA			GO-TERMS, PRODUCT-SYNONYMS, GENE-NAME
RG65_RS20895	EG10387	RG65_RS20895	glnL	two-component system sensor histidine kinase NtrB	sensory histidine kinase NtrB	GO-TERMS, PRODUCT-SYNONYMS, GENE-SYNONYMS, PRODUCT, GENE-NAME
RG65_RS20900	EG10385	RG65_RS20900	glnG	nitrogen regulation protein NR(I)	DNA-binding transcriptional dual regulator NtrC	GO-TERMS, PRODUCT-SYNONYMS, GENE-SYNONYMS, PRODUCT, GENE-NAME
RG65_RS20910	EG11836	RG65_RS20910	hemN	oxygen-independent coproporphyrinogen III oxidase	coproporphyrinogen III dehydrogenase	GO-TERMS, REACTIONS, PRODUCT-SYNONYMS, GENE-SYNONYMS, PRODUCT, GENE-NAME
RG65_RS20915	EG11835	RG65_RS20915	yihI			GO-TERMS, PRODUCT-SYNONYMS, GENE-NAME
RG65_RS20925	EG11203	RG65_RS20925	yihA	GTP-binding protein	GTP-binding protein YihA	GO-TERMS, PRODUCT-SYNONYMS, GENE-SYNONYMS, PRODUCT, GENE-NAME
RG65_RS20930	EG10746	RG65_RS20930	polA			GO-TERMS, REACTIONS, PRODUCT-SYNONYMS, GENE-SYNONYMS, GENE-NAME
RG65_RS20955	EG11297	RG65_RS20955	dsbA	protein disulfide oxidoreductase DsbA	thiol:disulfide oxidoreductase DsbA	GO-TERMS, REACTIONS, PRODUCT-SYNONYMS, GENE-SYNONYMS, PRODUCT, GENE-NAME
RG65_RS20960	EG11831	RG65_RS20960	srkA			GO-TERMS, REACTIONS, PRODUCT-SYNONYMS, GENE-SYNONYMS, GENE-NAME
RG65_RS20970	EG11829			molybdenum cofactor guanylyltransferase MobA	molybdenum cofactor guanylyltransferase	GO-TERMS, REACTIONS, PRODUCT-SYNONYMS, GENE-SYNONYMS, PRODUCT
RG65_RS21005	EG11485					GO-TERMS, REACTIONS, PRODUCT-SYNONYMS, GENE-SYNONYMS
RG65_RS21010	EG11021	RG65_RS21010	trkH	trk system potassium uptake protein trkH	K+ transporter TrkH	GO-TERMS, REACTIONS, PRODUCT-SYNONYMS, PRODUCT, GENE-NAME
RG65_RS21020	EG10698	RG65_RS21020	pepQ			GO-TERMS, PRODUCT-SYNONYMS, GENE-NAME
RG65_RS21025	EG10279	RG65_RS21025	fadB	fatty acid oxidation complex subunit alpha FadB	multifunctional enoyl-CoA hydratase, 3-hydroxyacyl-CoA epimerase, Delta3-cis- Delta2-trans-enoyl-CoA isomerase, L-3-hydroxyacyl-CoA dehydrogenase	GO-TERMS, COMPLEXES, REACTIONS, PRODUCT-SYNONYMS, GENE-SYNONYMS, PRODUCT, GENE-NAME
RG65_RS21030	EG10278	RG65_RS21030	fadA	acetyl-CoA C-acyltransferase FadA	3-ketoacyl-CoA thiolase	GO-TERMS, REACTIONS, PRODUCT-SYNONYMS, GENE-SYNONYMS, PRODUCT, GENE-NAME
RG65_RS21035	EG10334	RG65_RS21035	fre	NAD(P)H-flavin reductase	flavin reductase	GO-TERMS, REACTIONS, PRODUCT-SYNONYMS, GENE-SYNONYMS, PRODUCT, GENE-NAME
RG65_RS21040	EG11396	RG65_RS21040	ubiD			GO-TERMS, REACTIONS, PRODUCT-SYNONYMS, GENE-SYNONYMS, GENE-NAME
RG65_RS21045	EG10839	RG65_RS21045	rfaH	transcription/translation regulatory transformer protein RfaH	transcription antiterminator RfaH	GO-TERMS, PRODUCT-SYNONYMS, GENE-SYNONYMS, PRODUCT, GENE-NAME
RG65_RS21050	EG11481	RG65_RS21050	tatD	Tat-linked quality control protein TatD	3' -> 5' ssDNA/RNA  exonuclease TatD	GO-TERMS, REACTIONS, PRODUCT-SYNONYMS, GENE-SYNONYMS, PRODUCT, GENE-NAME
RG65_RS21055	EG11479	RG65_RS21055	tatC	twin-arginine translocase subunit TatC	twin arginine protein translocation system - TatC protein	CPLX-RXNS, GO-TERMS, COMPLEXES, PRODUCT-SYNONYMS, GENE-SYNONYMS, PRODUCT, GENE-NAME
RG65_RS21060	G7808	RG65_RS21060	tatB	twin-arginine translocase subunit TatB	twin arginine protein translocation system - TatB protein	GO-TERMS, PRODUCT-SYNONYMS, GENE-SYNONYMS, PRODUCT, GENE-NAME
RG65_RS21065	G7806	RG65_RS21065	tatA	twin-arginine translocase subunit TatA	twin arginine protein translocation system - TatA protein	GO-TERMS, PRODUCT-SYNONYMS, GENE-SYNONYMS, PRODUCT, GENE-NAME
RG65_RS21070	EG11476					GO-TERMS, PRODUCT-SYNONYMS, GENE-SYNONYMS
RG65_RS21075	EG11474	RG65_RS21075	ubiJ	ubiquinone biosynthesis protein UbiJ	ubiquinone biosynthesis accessory factor UbiJ	GO-TERMS, PRODUCT-SYNONYMS, GENE-SYNONYMS, PRODUCT, GENE-NAME
RG65_RS21080	EG11473	RG65_RS21080	ubiE	ubiquinone/menaquinone biosynthesis C-methyltransferase UbiE	bifunctional 2-octaprenyl-6-methoxy-1,4-benzoquinol methylase and demethylmenaquinone methyltransferase	GO-TERMS, REACTIONS, PRODUCT-SYNONYMS, GENE-SYNONYMS, PRODUCT, GENE-NAME
RG65_RS21085	EG11472	RG65_RS21085	rmuC	DNA recombination protein RmuC	putative recombination limiting protein RmuC	GO-TERMS, PRODUCT-SYNONYMS, GENE-SYNONYMS, PRODUCT, GENE-NAME
RG65_RS21095	EG11045	RG65_RS21095	udp			GO-TERMS, REACTIONS, PRODUCT-SYNONYMS, GENE-NAME
RG65_RS21105	EG10584	RG65_RS21105	metE	5-methyltetrahydropteroyltriglutamate-- homocysteine S-methyltransferase	cobalamin-independent homocysteine transmethylase	GO-TERMS, REACTIONS, PRODUCT-SYNONYMS, GENE-SYNONYMS, PRODUCT, GENE-NAME
RG65_RS21110	EG10591	RG65_RS21110	metR	transcriptional regulator	DNA-binding transcriptional dual regulator MetR	GO-TERMS, PRODUCT-SYNONYMS, PRODUCT, GENE-NAME
RG65_RS21115	EG11471	RG65_RS21115	bioP	EamA-like transporter	biotin transporter	GO-TERMS, REACTIONS, PRODUCT-SYNONYMS, GENE-SYNONYMS, PRODUCT, GENE-NAME
RG65_RS21120	EG11470	RG65_RS21120	yigL	pyridoxal phosphate phosphatase YigL	phosphosugar phosphatase YigL	GO-TERMS, REACTIONS, PRODUCT-SYNONYMS, PRODUCT, GENE-NAME
RG65_RS21125	EG10739	RG65_RS21125	pldB			GO-TERMS, REACTIONS, PRODUCT-SYNONYMS, GENE-NAME
RG65_RS21130	EG11469			homoserine/homoserine lactone efflux protein	L-homoserine/L-homoserine lactone/L-threonine exporter	GO-TERMS, REACTIONS, PRODUCT-SYNONYMS, GENE-SYNONYMS, PRODUCT
RG65_RS21135	EG11468	RG65_RS21135	rhtC	threonine export protein RhtC	L-threonine exporter	GO-TERMS, REACTIONS, PRODUCT-SYNONYMS, GENE-SYNONYMS, PRODUCT, GENE-NAME
RG65_RS21140	EG10833	RG65_RS21140	recQ	DNA helicase RecQ	ATP-dependent DNA helicase RecQ	GO-TERMS, REACTIONS, PRODUCT-SYNONYMS, PRODUCT, GENE-NAME
RG65_RS21145	EG10738	RG65_RS21145	pldA	phospholipase A(1)	outer membrane phospholipase A	GO-TERMS, REACTIONS, PRODUCT-SYNONYMS, PRODUCT, GENE-NAME
RG65_RS21185	EG11463	RG65_RS21185	corA	magnesium transporter CorA	Ni2+/Co2+/Mg2+ transporter	GO-TERMS, REACTIONS, PRODUCT-SYNONYMS, PRODUCT, GENE-NAME
RG65_RS21200	EG11064	RG65_RS21200	uvrD			GO-TERMS, REACTIONS, PRODUCT-SYNONYMS, GENE-SYNONYMS, GENE-NAME
RG65_RS21205	EG11202	RG65_RS21205	yigB	flavin mononucleotide phosphatase YigB	5-amino-6-(5-phospho-D-ribitylamino)uracil phosphatase	GO-TERMS, REACTIONS, PRODUCT-SYNONYMS, PRODUCT, GENE-NAME
RG65_RS21210	EG11069	RG65_RS21210	xerC	tyrosine recombinase XerC	site-specific tyrosine recombinase	GO-TERMS, COMPLEXES, PRODUCT-SYNONYMS, PRODUCT, GENE-NAME
RG65_RS21220	EG10209	RG65_RS21220	dapF			GO-TERMS, PRODUCT-SYNONYMS, GENE-NAME
RG65_RS21250	EG11653	RG65_RS21250	cyaY	iron donor protein CyaY	frataxin CyaY	GO-TERMS, PRODUCT-SYNONYMS, PRODUCT, GENE-NAME
RG65_RS21255	EG10170	RG65_RS21255	cyaA	class I adenylate cyclase	adenylate cyclase	GO-TERMS, REACTIONS, PRODUCT-SYNONYMS, GENE-SYNONYMS, PRODUCT, GENE-NAME
RG65_RS21265	EG10429	RG65_RS21265	hemC			GO-TERMS, PRODUCT-SYNONYMS, GENE-SYNONYMS, PRODUCT, GENE-NAME
RG65_RS21270	EG10430	RG65_RS21270	hemD	uroporphyrinogen III methyltransferase	uroporphyrinogen-III synthase	GO-TERMS, REACTIONS, PRODUCT-SYNONYMS, PRODUCT, GENE-NAME
RG65_RS21320	EG11458	RG65_RS21320	rffM	lipopolysaccharide N-acetylmannosaminouronosyltransferase	UDP-N-acetyl-D-mannosaminuronic acid transferase	GO-TERMS, REACTIONS, PRODUCT-SYNONYMS, GENE-SYNONYMS, PRODUCT, GENE-NAME
RG65_RS21325	EG11457	RG65_RS21325	wzyE	O-antigen assembly polymerase	putative enterobacterial common antigen polymerase	GO-TERMS, COMPLEXES, PRODUCT-SYNONYMS, GENE-SYNONYMS, PRODUCT, GENE-NAME
RG65_RS21330	G7800	RG65_RS21330	wecF			GO-TERMS, REACTIONS, PRODUCT-SYNONYMS, GENE-SYNONYMS, PRODUCT, GENE-NAME
RG65_RS21335	EG11486	RG65_RS21335	wzxE	lipid III flippase WzxE	lipid III flippase	GO-TERMS, REACTIONS, PRODUCT-SYNONYMS, GENE-SYNONYMS, PRODUCT, GENE-NAME
RG65_RS21340	EG11456	RG65_RS21340	wecE	dTDP-4-amino-4,6-dideoxygalactose transaminase	dTDP-4-dehydro-6-deoxy-D-glucose transaminase	GO-TERMS, REACTIONS, PRODUCT-SYNONYMS, GENE-SYNONYMS, PRODUCT, GENE-NAME
RG65_RS21345	EG11455	RG65_RS21345	rffC			GO-TERMS, PRODUCT-SYNONYMS, GENE-SYNONYMS, PRODUCT, GENE-NAME
RG65_RS21360	EG11452	RG65_RS21360	wecC			GO-TERMS, REACTIONS, PRODUCT-SYNONYMS, GENE-SYNONYMS, PRODUCT, GENE-NAME
RG65_RS21365	EG11451	RG65_RS21365	wecB	UDP-N-acetylglucosamine 2-epimerase (non-hydrolyzing)	UDP-N-acetylglucosamine 2-epimerase	GO-TERMS, REACTIONS, PRODUCT-SYNONYMS, GENE-SYNONYMS, PRODUCT, GENE-NAME
RG65_RS21370	EG11295	RG65_RS21370	wzzE	LPS biosynthesis protein	enterobacterial common antigen polysaccharide co-polymerase	GO-TERMS, PRODUCT-SYNONYMS, GENE-SYNONYMS, PRODUCT, GENE-NAME
RG65_RS21375	EG10840	RG65_RS21375	rfe	undecaprenyl-phosphate alpha-N-acetylglucosaminyl 1-phosphate transferase	UDP-N-acetylglucosamine--undecaprenyl-phosphate N-acetylglucosaminephosphotransferase	GO-TERMS, REACTIONS, PRODUCT-SYNONYMS, GENE-SYNONYMS, PRODUCT, GENE-NAME
RG65_RS21385	EG10845	RG65_RS21385	rho			GO-TERMS, PRODUCT-SYNONYMS, GENE-SYNONYMS, GENE-NAME
RG65_RS21390	EG12428	RG65_RS21390	rhoL			GO-TERMS, PRODUCT-SYNONYMS, PRODUCT, GENE-NAME
RG65_RS21395	EG11031	RG65_RS21395	trxA	thiol reductase thioredoxin	thioredoxin 1	GO-TERMS, REACTIONS, PRODUCT-SYNONYMS, GENE-SYNONYMS, PRODUCT, GENE-NAME
RG65_RS21400	EG10844	RG65_RS21400	rhlB			GO-TERMS, REACTIONS, PRODUCT-SYNONYMS, GENE-SYNONYMS, GENE-NAME
RG65_RS21410	EG10413	RG65_RS21410	gpp	guanosine-5'-triphosphate,3'-diphosphate pyrophosphatase	guanosine-5'-triphosphate,3'-diphosphate phosphatase	GO-TERMS, REACTIONS, PRODUCT-SYNONYMS, GENE-SYNONYMS, PRODUCT, GENE-NAME
RG65_RS21415	EG10837	RG65_RS21415	rep	DNA helicase Rep	ATP-dependent DNA helicase Rep	GO-TERMS, REACTIONS, PRODUCT-SYNONYMS, GENE-SYNONYMS, PRODUCT, GENE-NAME
RG65_RS21425	EG12352	RG65_RS21425	ppiC	peptidyl-prolyl cis-trans isomerase	peptidyl-prolyl cis-trans isomerase C	GO-TERMS, PRODUCT-SYNONYMS, GENE-SYNONYMS, PRODUCT, GENE-NAME
RG65_RS21430	EG10495	RG65_RS21430	ilvC	ketol-acid reductoisomerase	ketol-acid reductoisomerase (NADP+)	GO-TERMS, REACTIONS, PRODUCT-SYNONYMS, PRODUCT, GENE-NAME
RG65_RS21435	EG10503	RG65_RS21435	ilvY	LysR family transcriptional regulator	DNA-binding transcriptional dual regulator IlvY	PRODUCT-SYNONYMS, PRODUCT, GENE-NAME
RG65_RS21440	EG10493	RG65_RS21440	ilvA	threonine ammonia-lyase, biosynthetic	threonine deaminase	GO-TERMS, REACTIONS, PRODUCT-SYNONYMS, GENE-SYNONYMS, PRODUCT, GENE-NAME
RG65_RS21445	EG10496	RG65_RS21445	ilvD			GO-TERMS, PRODUCT-SYNONYMS, GENE-NAME
RG65_RS21450	EG10497	RG65_RS21450	ilvE	branched chain amino acid aminotransferase	branched-chain-amino-acid aminotransferase	GO-TERMS, REACTIONS, PRODUCT-SYNONYMS, PRODUCT, GENE-NAME
RG65_RS21465	EG11270	RG65_RS21465	ilvL	IlvGMEDA operon leader peptide	ilvXGMEDA operon leader peptide	GO-TERMS, PRODUCT-SYNONYMS, PRODUCT, GENE-NAME
RG65_RS21475	EG11450	RG65_RS21475	maoP	DUF413 domain-containing protein	macrodomain Ori protein	GO-TERMS, PRODUCT-SYNONYMS, GENE-SYNONYMS, PRODUCT, GENE-NAME
RG65_RS21480	EG11449	RG65_RS21480	hdfR	transcriptional regulator	DNA-binding transcriptional dual regulator HdfR	GO-TERMS, PRODUCT-SYNONYMS, GENE-SYNONYMS, PRODUCT, GENE-NAME
RG65_RS21520	EG11733	RG65_RS21520	yieP	GntR family transcriptional regulator	DNA-binding transcriptional regulator YieP	GO-TERMS, PRODUCT-SYNONYMS, PRODUCT, GENE-NAME
RG65_RS21530	EG10819	RG65_RS21530	rbsR	ribose operon repressor	DNA-binding transcriptional dual regulator RbsR	GO-TERMS, PRODUCT-SYNONYMS, PRODUCT, GENE-NAME
RG65_RS21535	EG10818	RG65_RS21535	rbsK			GO-TERMS, PRODUCT-SYNONYMS, GENE-NAME
RG65_RS21540	EG10815	RG65_RS21540	rbsB	ribose ABC transporter substrate-binding protein RbsB	ribose ABC transporter periplasmic binding protein	CPLX-RXNS, GO-TERMS, COMPLEXES, PRODUCT-SYNONYMS, GENE-SYNONYMS, PRODUCT, GENE-NAME
RG65_RS21545	EG10816	RG65_RS21545	rbsC	ribose ABC transporter permease	ribose ABC transporter membrane subunit	GO-TERMS, PRODUCT-SYNONYMS, GENE-SYNONYMS, PRODUCT, GENE-NAME
RG65_RS21550	EG10814	RG65_RS21550	rbsA	ribose ABC transporter ATP-binding protein RbsA	ribose ABC transporter ATP binding subunit	GO-TERMS, PRODUCT-SYNONYMS, GENE-SYNONYMS, PRODUCT, GENE-NAME
RG65_RS21555	EG10817	RG65_RS21555	rbsD			GO-TERMS, REACTIONS, PRODUCT-SYNONYMS, GENE-SYNONYMS, GENE-NAME
RG65_RS21560	EG11541	trkD	kup	low affinity potassium transport system protein kup	K+:H+ symporter Kup	GO-TERMS, REACTIONS, PRODUCT-SYNONYMS, GENE-SYNONYMS, PRODUCT, GENE-NAME
RG65_RS21565	EG11731	RG65_RS21565	ravA	ATPase RavA	regulatory ATPase RavA	GO-TERMS, REACTIONS, PRODUCT-SYNONYMS, GENE-SYNONYMS, PRODUCT, GENE-NAME
RG65_RS21570	EG11730	RG65_RS21570	viaA			GO-TERMS, PRODUCT-SYNONYMS, GENE-SYNONYMS, PRODUCT, GENE-NAME
RG65_RS21575	EG10091	RG65_RS21575	asnA	aspartate--ammonia ligase	asparagine synthetase A	GO-TERMS, REACTIONS, PRODUCT-SYNONYMS, PRODUCT, GENE-NAME
RG65_RS21580	EG10093	RG65_RS21580	asnC	AsnC family transcriptional regulator	DNA-binding transcriptional dual regulator AsnC	GO-TERMS, PRODUCT-SYNONYMS, PRODUCT, GENE-NAME
RG65_RS21590	EG10375	RG65_RS21590	mnmG	tRNA uridine(34) 5-carboxymethylaminomethyl synthesis enzyme MnmG	5-carboxymethylaminomethyluridine-tRNA synthase subunit MnmG	CPLX-RXNS, GO-TERMS, COMPLEXES, REACTIONS, PRODUCT-SYNONYMS, GENE-SYNONYMS, PRODUCT, GENE-NAME
RG65_RS21595	EG10376	RG65_RS21595	rsmG	ribosomal RNA small subunit methyltransferase G	16S rRNA m7G527 methyltransferase	GO-TERMS, REACTIONS, PRODUCT-SYNONYMS, GENE-SYNONYMS, PRODUCT, GENE-NAME
RG65_RS21605	EG10099	RG65_RS21605	atpB	ATP synthase subunit A	ATP synthase F0 complex subunit a	CPLX-RXNS, GO-TERMS, COMPLEXES, REACTIONS, PRODUCT-SYNONYMS, GENE-SYNONYMS, PRODUCT, GENE-NAME
RG65_RS21610	EG10102	RG65_RS21610	atpE	ATP synthase subunit C	ATP synthase F0 complex subunit c	GO-TERMS, REACTIONS, PRODUCT-SYNONYMS, GENE-SYNONYMS, PRODUCT, GENE-NAME
RG65_RS21615	EG10103	RG65_RS21615	atpF	ATP synthase subunit B	ATP synthase F0 complex subunit b	GO-TERMS, REACTIONS, PRODUCT-SYNONYMS, GENE-SYNONYMS, PRODUCT, GENE-NAME
RG65_RS21620	EG10105	RG65_RS21620	atpH	ATP synthase subunit delta	ATP synthase F1 complex subunit delta	GO-TERMS, COMPLEXES, REACTIONS, PRODUCT-SYNONYMS, GENE-SYNONYMS, PRODUCT, GENE-NAME
RG65_RS21625	EG10098	RG65_RS21625	atpA	ATP synthase subunit alpha	ATP synthase F1 complex subunit alpha	GO-TERMS, REACTIONS, PRODUCT-SYNONYMS, GENE-SYNONYMS, PRODUCT, GENE-NAME
RG65_RS21630	EG10104	RG65_RS21630	atpG	ATP synthase subunit gamma	ATP synthase F1 complex subunit gamma	GO-TERMS, REACTIONS, PRODUCT-SYNONYMS, GENE-SYNONYMS, PRODUCT, GENE-NAME
RG65_RS21635	EG10101	RG65_RS21635	atpD	ATP synthase subunit beta	ATP synthase F1 complex subunit beta	GO-TERMS, REACTIONS, PRODUCT-SYNONYMS, GENE-SYNONYMS, PRODUCT, GENE-NAME
RG65_RS21640	EG10100			ATP synthase epsilon chain	ATP synthase F1 complex subunit epsilon	GO-TERMS, REACTIONS, PRODUCT-SYNONYMS, GENE-SYNONYMS, PRODUCT
RG65_RS21650	EG11198	RG65_RS21650	glmU	bifunctional N-acetylglucosamine-1-phosphate uridyltransferase/glucosamine-1-phosphate acetyltransferase	fused N-acetylglucosamine-1-phosphate uridyltransferase and glucosamine-1-phosphate acetyltransferase	GO-TERMS, REACTIONS, PRODUCT-SYNONYMS, GENE-SYNONYMS, PRODUCT, GENE-NAME
RG65_RS21655	EG10382	RG65_RS21655	glmS	glutamine--fructose-6-phosphate transaminase (isomerizing)	L-glutamine--D-fructose-6-phosphate aminotransferase	GO-TERMS, REACTIONS, PRODUCT-SYNONYMS, PRODUCT, GENE-NAME
RG65_RS21680	EG10734	RG65_RS21680	pstS	phosphate-binding protein	phosphate ABC transporter periplasmic binding protein	CPLX-RXNS, GO-TERMS, COMPLEXES, PRODUCT-SYNONYMS, GENE-SYNONYMS, PRODUCT, GENE-NAME
RG65_RS21685	EG10784	RG65_RS21685	pstC	phosphate ABC transporter permease	phosphate ABC transporter membrane subunit PstC	GO-TERMS, COMPLEXES, PRODUCT-SYNONYMS, GENE-SYNONYMS, PRODUCT, GENE-NAME
RG65_RS21690	EG10782	RG65_RS21690	pstA	phosphate ABC transporter, permease protein PstA	phosphate ABC transporter membrane subunit PstA	GO-TERMS, PRODUCT-SYNONYMS, GENE-SYNONYMS, PRODUCT, GENE-NAME
RG65_RS21695	EG10783	RG65_RS21695	pstB	phosphate ABC transporter ATP-binding protein	phosphate ABC transporter ATP binding subunit	GO-TERMS, PRODUCT-SYNONYMS, GENE-SYNONYMS, PRODUCT, GENE-NAME
RG65_RS21700	EG10735	RG65_RS21700	phoU	phosphate-specific transport system accessory protein PhoU	negative regulator of the pho regulon	GO-TERMS, REACTIONS, PRODUCT-SYNONYMS, GENE-SYNONYMS, PRODUCT, GENE-NAME
RG65_RS21705	EG10116	RG65_RS21705	bglG	cryptic beta-glucoside bgl operon antiterminator	transcriptional antiterminator BglG	GO-TERMS, PRODUCT-SYNONYMS, GENE-SYNONYMS, PRODUCT, GENE-NAME
RG65_RS21710	EG10115	RG65_RS21710	bglF	PTS beta-glucoside transporter subunit IIABC	beta-glucoside specific PTS enzyme II / BglG kinase / BglG phosphatase	GO-TERMS, REACTIONS, PRODUCT-SYNONYMS, GENE-SYNONYMS, PRODUCT, GENE-NAME
RG65_RS21715	EG10114	RG65_RS21715	bglB	glycoside hydrolase family 1 protein	6-phospho-beta-glucosidase B	GO-TERMS, REACTIONS, PRODUCT-SYNONYMS, GENE-SYNONYMS, PRODUCT, GENE-NAME
RG65_RS21735	EG11727	RG65_RS21735	cbrC	hypothetical protein	UPF0167 family colicin E2 tolerance protein CbrC	GO-TERMS, PRODUCT-SYNONYMS, GENE-SYNONYMS, PRODUCT, GENE-NAME
RG65_RS21745	EG11725	RG65_RS21745	yieH			GO-TERMS, PRODUCT-SYNONYMS, GENE-NAME
RG65_RS21750	EG11724	RG65_RS21750	adeP	NCS2 family permease	adenine:H+ symporter	GO-TERMS, REACTIONS, PRODUCT-SYNONYMS, GENE-SYNONYMS, PRODUCT, GENE-NAME
RG65_RS21755	EG11723	RG65_RS21755	yieF			GO-TERMS, REACTIONS, PRODUCT-SYNONYMS, GENE-SYNONYMS, GENE-NAME
RG65_RS21765	EG11721	RG65_RS21765	yidZ	transcriptional regulator	putative LysR-type transcriptional regulator YidZ	GO-TERMS, PRODUCT-SYNONYMS, PRODUCT, GENE-NAME
RG65_RS21770	EG11720	RG65_RS21770	mdtL	multidrug resistance protein MdtL	efflux pump MdtL	GO-TERMS, REACTIONS, PRODUCT-SYNONYMS, GENE-SYNONYMS, PRODUCT, GENE-NAME
RG65_RS21775	EG11006	RG65_RS21775	tnaB	tryptophan permease	tryptophan:H+ symporter TnaB	GO-TERMS, REACTIONS, PRODUCT-SYNONYMS, GENE-SYNONYMS, PRODUCT, GENE-NAME
RG65_RS21780	EG11005	RG65_RS21780	tnaA			GO-TERMS, REACTIONS, PRODUCT-SYNONYMS, GENE-SYNONYMS, GENE-NAME
RG65_RS21785	EG11276	RG65_RS21785	tnaC	tryptophanase leader peptide	tnaAB operon leader peptide	GO-TERMS, PRODUCT-SYNONYMS, GENE-SYNONYMS, PRODUCT, GENE-NAME
RG65_RS21790	EG10997	RG65_RS21790	mnmE	tRNA uridine-5-carboxymethylaminomethyl(34) synthesis GTPase MnmE	5-carboxymethylaminomethyluridine-tRNA synthase GTPase subunit	GO-TERMS, REACTIONS, PRODUCT-SYNONYMS, GENE-SYNONYMS, PRODUCT, GENE-NAME
RG65_RS21795	EG11197	RG65_RS21795	yidC			GO-TERMS, PRODUCT-SYNONYMS, GENE-NAME
RG65_RS21800	G0-10470	RG65_RS21800	yidD	membrane protein insertion efficiency factor YidD	membrane protein insertion efficiency factor	GO-TERMS, PRODUCT-SYNONYMS, PRODUCT, GENE-NAME
RG65_RS21820	EG10235					GO-TERMS, PRODUCT-SYNONYMS
RG65_RS21825	EG10242	RG65_RS21825	dnaN	DNA polymerase III subunit beta	beta sliding clamp	GO-TERMS, REACTIONS, PRODUCT-SYNONYMS, PRODUCT, GENE-NAME
RG65_RS21830	EG10828	RG65_RS21830	recF	DNA replication and repair protein RecF	DNA repair protein RecF	CPLX-RXNS, GO-TERMS, COMPLEXES, PRODUCT-SYNONYMS, GENE-SYNONYMS, PRODUCT, GENE-NAME
RG65_RS21835	EG10424	RG65_RS21835	gyrB			GO-TERMS, REACTIONS, PRODUCT-SYNONYMS, GENE-SYNONYMS, GENE-NAME
RG65_RS21845	EG11195	RG65_RS21845	yidA			GO-TERMS, REACTIONS, PRODUCT-SYNONYMS, GENE-NAME
RG65_RS21855	G7789	RG65_RS21855	dgoR	transcriptional regulator	DNA-binding transcriptional regulator DgoR	GO-TERMS, PRODUCT-SYNONYMS, GENE-SYNONYMS, PRODUCT, GENE-NAME
RG65_RS21860	EG20051	RG65_RS21860	dgoK	2-oxo-3-deoxygalactonate kinase	2-dehydro-3-deoxygalactonokinase	GO-TERMS, REACTIONS, PRODUCT-SYNONYMS, GENE-SYNONYMS, PRODUCT, GENE-NAME
RG65_RS21865	EG20049	RG65_RS21865	dgoA			GO-TERMS, PRODUCT-SYNONYMS, GENE-SYNONYMS, PRODUCT, GENE-NAME
RG65_RS21870	GB4478	RG65_RS21870	dgoD	D-galactonate dehydratase 2	D-galactonate dehydratase	GO-TERMS, REACTIONS, PRODUCT-SYNONYMS, GENE-SYNONYMS, PRODUCT, GENE-NAME
RG65_RS21875	EG20053	RG65_RS21875	dgoT	MFS transporter	D-galactonate:H+ symporter	GO-TERMS, REACTIONS, PRODUCT-SYNONYMS, GENE-SYNONYMS, PRODUCT, GENE-NAME
RG65_RS21880	EG11714	RG65_RS21880	cbrA	protein CbrA	colicin M resistance protein	GO-TERMS, PRODUCT-SYNONYMS, GENE-SYNONYMS, PRODUCT, GENE-NAME
RG65_RS21885	EG11713	RG65_RS21885	yidR	DUF3748 domain-containing protein	DUF3748 domain-containing galacturonate catabolism protein YidR	GO-TERMS, PRODUCT-SYNONYMS, PRODUCT, GENE-NAME
RG65_RS21895	EG11534	RG65_RS21895	ibpA	heat-shock protein IbpA	small heat shock protein IbpA	GO-TERMS, PRODUCT-SYNONYMS, GENE-SYNONYMS, PRODUCT, GENE-NAME
RG65_RS21900	EG11535	RG65_RS21900	ibpB	heat-shock protein IbpB	small heat shock protein IbpB	GO-TERMS, PRODUCT-SYNONYMS, GENE-SYNONYMS, PRODUCT, GENE-NAME
RG65_RS21970	EG11693	RG65_RS21970	emrD	multidrug transporter EmrD	multidrug efflux pump EmrD	GO-TERMS, REACTIONS, PRODUCT-SYNONYMS, GENE-SYNONYMS, PRODUCT, GENE-NAME
RG65_RS22005	EG10494	RG65_RS22005	ilvB	acetolactate synthase, large subunit, biosynthetic type	acetohydroxy acid synthase I subunit IlvB	CPLX-RXNS, GO-TERMS, COMPLEXES, PRODUCT-SYNONYMS, PRODUCT, GENE-NAME
RG65_RS22010	EG10502	RG65_RS22010	ilvN	acetolactate synthase isozyme 1 small subunit	acetohydroxy acid synthase I subunit IlvN	GO-TERMS, PRODUCT-SYNONYMS, PRODUCT, GENE-NAME
RG65_RS22015	EG11051	RG65_RS22015	uhpA	DNA-binding response regulator	DNA-binding transcriptional activator UhpA	GO-TERMS, PRODUCT-SYNONYMS, PRODUCT, GENE-NAME
RG65_RS22020	EG11052	RG65_RS22020	uhpB	sensor protein UhpB	sensory histidine kinase UhpB	GO-TERMS, PRODUCT, GENE-NAME
RG65_RS22030	EG11054	RG65_RS22030	uhpT	hexose phosphate transporter	hexose-6-phosphate:phosphate antiporter	GO-TERMS, REACTIONS, PRODUCT-SYNONYMS, PRODUCT, GENE-NAME
RG65_RS22035	EG11692	RG65_RS22035	adeD			GO-TERMS, REACTIONS, PRODUCT-SYNONYMS, GENE-SYNONYMS, GENE-NAME
RG65_RS22040	EG11691	RG65_RS22040	adeQ	NCS2 family permease	adenine transporter	GO-TERMS, REACTIONS, PRODUCT-SYNONYMS, GENE-SYNONYMS, PRODUCT, GENE-NAME
RG65_RS22055	EG11689			purine ribonucleoside efflux pump NepI	purine ribonucleoside exporter	GO-TERMS, REACTIONS, PRODUCT-SYNONYMS, GENE-SYNONYMS, PRODUCT
RG65_RS22105	EG11685	RG65_RS22105	yicI	alpha-xylosidase	alpha-D-xyloside xylohydrolase	GO-TERMS, REACTIONS, PRODUCT-SYNONYMS, PRODUCT, GENE-NAME
RG65_RS22115	EG11194	RG65_RS22115	xanP	xanthine permease XanP	xanthine:H+ symporter XanP	GO-TERMS, REACTIONS, PRODUCT-SYNONYMS, GENE-SYNONYMS, PRODUCT, GENE-NAME
RG65_RS22120	EG10406	RG65_RS22120	gltS	sodium/glutamate symport carrier protein	glutamate:sodium symporter	GO-TERMS, REACTIONS, PRODUCT-SYNONYMS, GENE-SYNONYMS, PRODUCT, GENE-NAME
RG65_RS22130	EG10829	RG65_RS22130	recG	DNA helicase RecG	ATP-dependent DNA helicase RecG	GO-TERMS, REACTIONS, PRODUCT-SYNONYMS, GENE-SYNONYMS, PRODUCT, GENE-NAME
RG65_RS22135	EG10967	RG65_RS22135	trmH	tRNA (guanosine(18)-2'-O)-methyltransferase TrmH	tRNA (Gm18) 2'-O-methyltransferase	GO-TERMS, REACTIONS, PRODUCT-SYNONYMS, GENE-SYNONYMS, PRODUCT, GENE-NAME
RG65_RS22140	EG10966	RG65_RS22140	spoT	bifunctional (p)ppGpp synthetase II/ guanosine-3',5'-bis pyrophosphate 3'-pyrophosphohydrolase	bifunctional (p)ppGpp synthase/hydrolase SpoT	GO-TERMS, REACTIONS, PRODUCT-SYNONYMS, PRODUCT, GENE-NAME
RG65_RS22145	EG10899	RG65_RS22145	rpoZ	DNA-directed RNA polymerase subunit omega	RNA polymerase subunit omega	GO-TERMS, REACTIONS, PRODUCT-SYNONYMS, GENE-SYNONYMS, PRODUCT, GENE-NAME
RG65_RS22150	EG10965	RG65_RS22150	gmk			GO-TERMS, REACTIONS, PRODUCT-SYNONYMS, GENE-SYNONYMS, GENE-NAME
RG65_RS22155	EG11334	RG65_RS22155	ligB	NAD-dependent DNA ligase LigB	DNA ligase B	GO-TERMS, REACTIONS, PRODUCT-SYNONYMS, GENE-SYNONYMS, PRODUCT, GENE-NAME
RG65_RS22165	EG11193	RG65_RS22165	dinD			GO-TERMS, PRODUCT-SYNONYMS, GENE-SYNONYMS, GENE-NAME
RG65_RS22185	EG10808	RG65_RS22185	pyrE			GO-TERMS, PRODUCT-SYNONYMS, GENE-NAME
RG65_RS22190	EG11191	RG65_RS22190	slmA			GO-TERMS, PRODUCT-SYNONYMS, GENE-SYNONYMS, GENE-NAME
RG65_RS22195	EG10251	RG65_RS22195	dut			GO-TERMS, PRODUCT-SYNONYMS, GENE-SYNONYMS, GENE-NAME
RG65_RS22200	EG10004	RG65_RS22200	dfp	phosphopantothenoylcysteine decarboxylase	fused 4'-phosphopantothenoylcysteine decarboxylase and phosphopantothenoylcysteine synthetase	GO-TERMS, REACTIONS, PRODUCT-SYNONYMS, GENE-SYNONYMS, PRODUCT, GENE-NAME
RG65_RS22220	EG10329	RG65_RS22220	mutM	formamidopyrimidine-DNA glycosylase	DNA-formamidopyrimidine glycosylase	GO-TERMS, REACTIONS, PRODUCT-SYNONYMS, GENE-SYNONYMS, PRODUCT, GENE-NAME
RG65_RS22225	EG11190	RG65_RS22225	coaD	phosphopantetheine adenylyltransferase	pantetheine-phosphate adenylyltransferase	GO-TERMS, REACTIONS, PRODUCT-SYNONYMS, GENE-SYNONYMS, PRODUCT, GENE-NAME
RG65_RS22230	EG10520	RG65_RS22230	waaA	3-deoxy-D-manno-octulosonic acid transferase	KDO transferase	GO-TERMS, REACTIONS, PRODUCT-SYNONYMS, GENE-SYNONYMS, PRODUCT, GENE-NAME
RG65_RS22235	EG11341	RG65_RS22235	waaQ	lipopolysaccharide core heptosyltransferase RfaQ	lipopolysaccharide core heptosyltransferase 3	GO-TERMS, REACTIONS, PRODUCT-SYNONYMS, GENE-SYNONYMS, PRODUCT, GENE-NAME
RG65_RS22240	EG11339	RG65_RS22240	waaG	glycosyltransferase family 1 protein	lipopolysaccharide glucosyltransferase I	GO-TERMS, PRODUCT-SYNONYMS, GENE-SYNONYMS, PRODUCT, GENE-NAME
RG65_RS22245	EG11340	RG65_RS22245	waaP	lipopolysaccharide core heptose(I) kinase RfaP	lipopolysaccharide core heptose (I) kinase	GO-TERMS, REACTIONS, PRODUCT-SYNONYMS, GENE-SYNONYMS, PRODUCT, GENE-NAME
RG65_RS22250	EG11352	RG65_RS22250	waaO	lipopolysaccharide 3-alpha-galactosyltransferase	UDP-D-glucose:(glucosyl)LPS alpha-1,3-glucosyltransferase	GO-TERMS, REACTIONS, PRODUCT-SYNONYMS, GENE-SYNONYMS, PRODUCT, GENE-NAME
RG65_RS22255	EG11425	RG65_RS22255	waaY	lipopolysaccharide core heptose(II) kinase RfaY	lipopolysaccharide core heptose (II) kinase	GO-TERMS, REACTIONS, PRODUCT-SYNONYMS, GENE-SYNONYMS, PRODUCT, GENE-NAME
RG65_RS22260	EG11353	RG65_RS22260	waaJ	UDP-glucose--(galactosyl) LPS alpha1,2-glucosyltransferase	UDP-glucose:(glucosyl)LPS alpha-1,2-glucosyltransferase	GO-TERMS, REACTIONS, PRODUCT-SYNONYMS, GENE-SYNONYMS, PRODUCT, GENE-NAME
RG65_RS22275	EG11189	RG65_RS22275	waaC	lipopolysaccharide heptosyltransferase RfaC	ADP-heptose:LPS heptosyltransferase 1	GO-TERMS, REACTIONS, PRODUCT-SYNONYMS, GENE-SYNONYMS, PRODUCT, GENE-NAME
RG65_RS22280	EG12210	RG65_RS22280	waaF			GO-TERMS, REACTIONS, PRODUCT-SYNONYMS, GENE-SYNONYMS, PRODUCT, GENE-NAME
RG65_RS22285	EG10838	RG65_RS22285	rfaD	ADP-L-glycero-D-mannoheptose-6-epimerase	ADP-L-glycero-D-mannoheptose 6-epimerase	GO-TERMS, REACTIONS, PRODUCT-SYNONYMS, GENE-SYNONYMS, PRODUCT, GENE-NAME
RG65_RS22295	EG10512	RG65_RS22295	kbl	glycine C-acetyltransferase	2-amino-3-ketobutyrate CoA ligase	GO-TERMS, REACTIONS, PRODUCT-SYNONYMS, PRODUCT, GENE-NAME
RG65_RS22300	EG10993	RG65_RS22300	tdh	L-threonine 3-dehydrogenase	threonine dehydrogenase	GO-TERMS, REACTIONS, PRODUCT-SYNONYMS, PRODUCT, GENE-NAME
RG65_RS22305	EG11266	RG65_RS22305	waaH	glycosyltransferase	UDP-glucuronate:LPS(HepIII) glycosyltransferase	GO-TERMS, REACTIONS, PRODUCT-SYNONYMS, GENE-SYNONYMS, PRODUCT, GENE-NAME
RG65_RS22315	EG12297	RG65_RS22315	envC			GO-TERMS, PRODUCT-SYNONYMS, GENE-SYNONYMS, GENE-NAME
RG65_RS22320	EG12296	RG65_RS22320	gpmM			GO-TERMS, PRODUCT-SYNONYMS, GENE-SYNONYMS, GENE-NAME
RG65_RS22335	EG12294	RG65_RS22335	grxC	glutaredoxin	glutaredoxin 3	GO-TERMS, REACTIONS, PRODUCT-SYNONYMS, GENE-SYNONYMS, PRODUCT, GENE-NAME
RG65_RS22340	EG10937	RG65_RS22340	secB	protein-export protein SecB	protein export chaperone SecB	GO-TERMS, PRODUCT-SYNONYMS, PRODUCT, GENE-NAME
RG65_RS22345	EG20091	RG65_RS22345	gpsA	NAD(P)H-dependent glycerol-3-phosphate dehydrogenase	glycerol-3-phosphate dehydrogenase	GO-TERMS, REACTIONS, PRODUCT-SYNONYMS, PRODUCT, GENE-NAME
RG65_RS22350	EG10187	RG65_RS22350	cysE			GO-TERMS, COMPLEXES, PRODUCT-SYNONYMS, GENE-NAME
RG65_RS22355	EG11888	RG65_RS22355	trmL	tRNA (uridine(34)/cytosine(34)/5- carboxymethylaminomethyluridine(34)-2'-O)- methyltransferase TrmL	tRNA (cytidine/uridine-2'-O)-ribose methyltransferase	GO-TERMS, REACTIONS, PRODUCT-SYNONYMS, GENE-SYNONYMS, PRODUCT, GENE-NAME
RG65_RS22360	EG11963			alpha-hydroxy-acid oxidizing enzyme	L-lactate dehydrogenase	GO-TERMS, REACTIONS, PRODUCT-SYNONYMS, GENE-SYNONYMS, PRODUCT
RG65_RS22365	EG11962	RG65_RS22365	lldR	dual role activator/repressor for lldPRD operon	DNA-binding transcriptional dual regulator LldR	GO-TERMS, PRODUCT-SYNONYMS, GENE-SYNONYMS, PRODUCT, GENE-NAME
RG65_RS22370	EG11961	RG65_RS22370	lldP	L-lactate permease	lactate/glycolate:H+ symporter LldP	GO-TERMS, REACTIONS, PRODUCT-SYNONYMS, GENE-SYNONYMS, PRODUCT, GENE-NAME
RG65_RS22420	EG11965	RG65_RS22420	mtlR	MltR family transcriptional regulator	transcriptional repressor MtlR	GO-TERMS, COMPLEXES, PRODUCT-SYNONYMS, PRODUCT, GENE-NAME
RG65_RS22425	EG10616	RG65_RS22425	mtlD			GO-TERMS, PRODUCT-SYNONYMS, GENE-NAME
RG65_RS22430	EG10615	RG65_RS22430	mtlA	PTS mannitol transporter subunit IIABC	mannitol-specific PTS enzyme IICBA component	GO-TERMS, REACTIONS, PRODUCT-SYNONYMS, GENE-SYNONYMS, PRODUCT, GENE-NAME
RG65_RS22500	EG10941	RG65_RS22500	selA	L-seryl-tRNA(Sec) selenium transferase	selenocysteine synthase	GO-TERMS, REACTIONS, PRODUCT-SYNONYMS, GENE-SYNONYMS, PRODUCT, GENE-NAME
RG65_RS22510	EG12293	RG65_RS22510	yiaY			GO-TERMS, REACTIONS, PRODUCT-SYNONYMS, GENE-NAME
RG65_RS22515	EG12292	RG65_RS22515	aldB	aldehyde dehydrogenase	aldehyde dehydrogenase B	GO-TERMS, REACTIONS, PRODUCT-SYNONYMS, GENE-SYNONYMS, PRODUCT, GENE-NAME
RG65_RS22560	EG12287	RG65_RS22560	sgbE			GO-TERMS, REACTIONS, PRODUCT-SYNONYMS, GENE-SYNONYMS, GENE-NAME
RG65_RS22570	EG12285			3-keto-L-gulonate-6-phosphate decarboxylase	3-keto-L-gulonate-6-phosphate decarboxylase SgbH	GO-TERMS, PRODUCT-SYNONYMS, GENE-SYNONYMS, PRODUCT
RG65_RS22575	EG12284	RG65_RS22575	lyxK	carbohydrate kinase	L-xylulose kinase	GO-TERMS, PRODUCT-SYNONYMS, GENE-SYNONYMS, PRODUCT, GENE-NAME
RG65_RS22580	EG12283	RG65_RS22580	yiaO	TRAP transporter substrate-binding protein	2,3-diketo-L-gulonate:Na+ symporter - periplasmic binding protein	CPLX-RXNS, GO-TERMS, COMPLEXES, PRODUCT-SYNONYMS, PRODUCT, GENE-NAME
RG65_RS22585	EG12282	RG65_RS22585	yiaN	2,3-diketo-L-gulonate TRAP transporter permease	2,3-diketo-L-gulonate:Na+ symporter - membrane subunit	GO-TERMS, REACTIONS, PRODUCT-SYNONYMS, PRODUCT, GENE-NAME
RG65_RS22590	EG12281	RG65_RS22590	yiaM	2,3-diketo-L-gulonate TRAP transporter permease	2,3-diketo-L-gulonate:Na+ symporter - membrane subunit	GO-TERMS, REACTIONS, PRODUCT-SYNONYMS, PRODUCT, GENE-NAME
RG65_RS22600	EG12279	RG65_RS22600	yiaK			GO-TERMS, PRODUCT-SYNONYMS, GENE-NAME
RG65_RS22605	EG12278	RG65_RS22605	plaR	IclR family transcriptional regulator	DNA-binding transcriptional repressor PlaR	GO-TERMS, PRODUCT-SYNONYMS, GENE-SYNONYMS, PRODUCT, GENE-NAME
RG65_RS22615	EG10107	RG65_RS22615	avtA	valine--pyruvate transaminase	valine--pyruvate aminotransferase	GO-TERMS, REACTIONS, PRODUCT-SYNONYMS, PRODUCT, GENE-NAME
RG65_RS22620	EG11316	RG65_RS22620	malS			GO-TERMS, REACTIONS, PRODUCT-SYNONYMS, PRODUCT, GENE-NAME
RG65_RS22630	EG20253	RG65_RS22630	xylR	XylR family transcriptional regulator	DNA-binding transcriptional dual regulator XylR	GO-TERMS, PRODUCT-SYNONYMS, PRODUCT, GENE-NAME
RG65_RS22635	EG12276	RG65_RS22635	xylH	xylose ABC transporter permease	xylose ABC transporter membrane subunit	CPLX-RXNS, GO-TERMS, COMPLEXES, PRODUCT, GENE-NAME
RG65_RS22640	EG12275	RG65_RS22640	xylG	xylose ABC transporter ATP-binding protein	xylose ABC transporter ATP binding subunit	GO-TERMS, PRODUCT, GENE-NAME
RG65_RS22645	EG20252	RG65_RS22645	xylF	xylose ABC transporter substrate-binding protein	xylose ABC transporter periplasmic binding protein	GO-TERMS, PRODUCT-SYNONYMS, GENE-SYNONYMS, PRODUCT, GENE-NAME
RG65_RS22650	EG11074	RG65_RS22650	xylA			GO-TERMS, REACTIONS, PRODUCT-SYNONYMS, GENE-NAME
RG65_RS22655	EG11075	RG65_RS22655	xylB			GO-TERMS, REACTIONS, PRODUCT-SYNONYMS, GENE-NAME
RG65_RS22670	EG12274	RG65_RS22670	wecH	O-acetyltransferase	O-acetyltransferase WecH	GO-TERMS, PRODUCT-SYNONYMS, GENE-SYNONYMS, PRODUCT, GENE-NAME
RG65_RS22680	EG10409	RG65_RS22680	glyQ			CPLX-RXNS, GO-TERMS, COMPLEXES, PRODUCT-SYNONYMS, GENE-SYNONYMS, PRODUCT, GENE-NAME
RG65_RS22685	EG10410	RG65_RS22685	glyS			GO-TERMS, PRODUCT-SYNONYMS, GENE-SYNONYMS, PRODUCT, GENE-NAME
RG65_RS22690	G0-9613	RG65_RS22690	hokA	Hok/Gef family protein	small toxic polypeptide	PRODUCT-SYNONYMS, GENE-SYNONYMS, PRODUCT, GENE-NAME
RG65_RS22695	EG10166	RG65_RS22695	cspA	cold-shock protein	cold shock protein CspA	GO-TERMS, PRODUCT-SYNONYMS, PRODUCT, GENE-NAME
RG65_RS22710	EG12272	RG65_RS22710	ghrB	bifunctional glyoxylate/hydroxypyruvate reductase B	glyoxylate reductase	GO-TERMS, REACTIONS, PRODUCT-SYNONYMS, GENE-SYNONYMS, PRODUCT, GENE-NAME
RG65_RS22720	EG10124	RG65_RS22720	bisC	molybdopterin guanine dinucleotide-containing S/N-oxide reductase	biotin sulfoxide reductase	GO-TERMS, REACTIONS, PRODUCT-SYNONYMS, PRODUCT, GENE-NAME
RG65_RS22725	EG12270	RG65_RS22725	yiaC	N-acetyltransferase	peptidyl-lysine N-acetyltransferase YiaC	GO-TERMS, REACTIONS, PRODUCT-SYNONYMS, PRODUCT, GENE-NAME
RG65_RS22730	EG10986	RG65_RS22730	tag	DNA-3-methyladenine glycosylase I	3-methyl-adenine DNA glycosylase I, constitutive	GO-TERMS, REACTIONS, PRODUCT-SYNONYMS, GENE-SYNONYMS, PRODUCT, GENE-NAME
RG65_RS22745	EG12268	RG65_RS22745	yhjX	oxalate/formate antiport family MFS transporter	putative transporter YhjX	GO-TERMS, REACTIONS, PRODUCT-SYNONYMS, PRODUCT, GENE-NAME
RG65_RS22775	EG12267	RG65_RS22775	eptB	phosphoethanolamine transferase EptB	Kdo2-lipid A phosphoethanolamine 7''-transferase	GO-TERMS, REACTIONS, PRODUCT-SYNONYMS, GENE-SYNONYMS, PRODUCT, GENE-NAME
RG65_RS22795	EG10248	RG65_RS22795	dppA	periplasmic dipeptide transporter	dipeptide ABC transporter periplasmic binding protein	CPLX-RXNS, GO-TERMS, COMPLEXES, REACTIONS, PRODUCT-SYNONYMS, GENE-SYNONYMS, PRODUCT, GENE-NAME
RG65_RS22805	EG12625	RG65_RS22805	dppB	dipeptide ABC transporter permease DppB	dipeptide ABC transporter membrane subunit DppB	GO-TERMS, COMPLEXES, PRODUCT-SYNONYMS, PRODUCT, GENE-NAME
RG65_RS22810	EG12626	RG65_RS22810	dppC	dipeptide ABC transporter permease DppC	dipeptide ABC transporter membrane subunit DppC	GO-TERMS, PRODUCT-SYNONYMS, PRODUCT, GENE-NAME
RG65_RS22815	EG12627	RG65_RS22815	dppD	dipeptide ABC transporter ATP-binding protein	dipeptide ABC transporter ATP binding subunit DppD	GO-TERMS, PRODUCT-SYNONYMS, PRODUCT, GENE-NAME
RG65_RS22820	EG12628			dipeptide ABC transporter ATP-binding protein	dipeptide ABC transporter ATP binding subunit DppF	GO-TERMS, PRODUCT-SYNONYMS, GENE-SYNONYMS, PRODUCT
RG65_RS22865	EG12265	RG65_RS22865	bcsG	cellulose biosynthesis protein BcsG	cellulose phosphoethanolamine transferase	GO-TERMS, REACTIONS, PRODUCT-SYNONYMS, GENE-SYNONYMS, PRODUCT, GENE-NAME
RG65_RS22890	EG12260					CPLX-RXNS, GO-TERMS, COMPLEXES, REACTIONS, PRODUCT-SYNONYMS, GENE-SYNONYMS
RG65_RS22895	EG12259	RG65_RS22895	bcsB	cellulose biosynthesis cyclic di-GMP-binding regulatory protein BcsB	cellulose synthase periplasmic subunit	GO-TERMS, PRODUCT-SYNONYMS, GENE-SYNONYMS, PRODUCT, GENE-NAME
RG65_RS22900	EG12258	RG65_RS22900	bcsZ	cellulase	endo-1,4-D-glucanase	GO-TERMS, REACTIONS, PRODUCT-SYNONYMS, GENE-SYNONYMS, PRODUCT, GENE-NAME
RG65_RS22920	EG20044	RG65_RS22920	dctA	C4-dicarboxylate ABC transporter	C4 dicarboxylate/orotate:H+ symporter	GO-TERMS, COMPLEXES, REACTIONS, PRODUCT-SYNONYMS, PRODUCT, GENE-NAME
RG65_RS22935	EG12253	RG65_RS22935	kdgK			GO-TERMS, PRODUCT-SYNONYMS, GENE-SYNONYMS, GENE-NAME
RG65_RS22945	EG12252	RG65_RS22945	pdeH	cyclic di-GMP phosphodiesterase YhjH	c-di-GMP phosphodiesterase PdeH	GO-TERMS, REACTIONS, PRODUCT-SYNONYMS, GENE-SYNONYMS, PRODUCT, GENE-NAME
RG65_RS22960	EG12248	RG65_RS22960	yhjD	inner membrane protein YhjD	putative transporter YhjD	GO-TERMS, PRODUCT-SYNONYMS, PRODUCT, GENE-NAME
RG65_RS22975	EG12245			trehalase	cytoplasmic trehalase	GO-TERMS, PRODUCT-SYNONYMS, PRODUCT
RG65_RS22980	EG12244	RG65_RS22980	ccp	cytochrome-c peroxidase	cytochrome c peroxidase	GO-TERMS, REACTIONS, PRODUCT-SYNONYMS, GENE-SYNONYMS, PRODUCT, GENE-NAME
RG65_RS22985	EG50009	RG65_RS22985	gadA	glutamate decarboxylase alpha	glutamate decarboxylase A	GO-TERMS, REACTIONS, PRODUCT-SYNONYMS, GENE-SYNONYMS, PRODUCT, GENE-NAME
RG65_RS22990	EG12243	RG65_RS22990	gadX	AraC family transcriptional regulator	DNA-binding transcriptional dual regulator GadX	GO-TERMS, PRODUCT-SYNONYMS, GENE-SYNONYMS, PRODUCT, GENE-NAME
RG65_RS22995	EG12242	RG65_RS22995	gadW	AraC family transcriptional regulator	DNA-binding transcriptional dual regulator GadW	GO-TERMS, PRODUCT-SYNONYMS, GENE-SYNONYMS, PRODUCT, GENE-NAME
RG65_RS23005	EG12241	RG65_RS23005	mdtF	multidrug efflux RND transporter permease subunit	multidrug efflux pump RND permease MdtF	CPLX-RXNS, GO-TERMS, COMPLEXES, PRODUCT-SYNONYMS, GENE-SYNONYMS, PRODUCT, GENE-NAME
RG65_RS23010	EG12240	RG65_RS23010	mdtE	multidrug resistance protein MdtE	multidrug efflux pump membrane fusion protein MdtE	GO-TERMS, PRODUCT-SYNONYMS, GENE-SYNONYMS, PRODUCT, GENE-NAME
RG65_RS23020	EG11544	RG65_RS23020	gadE	transcriptional regulator GadE	DNA-binding transcriptional activator GadE	GO-TERMS, PRODUCT-SYNONYMS, GENE-SYNONYMS, PRODUCT, GENE-NAME
RG65_RS23025	EG11495	RG65_RS23025	hdeD	protein HdeD	acid-resistance membrane protein	GO-TERMS, PRODUCT-SYNONYMS, GENE-SYNONYMS, PRODUCT, GENE-NAME
RG65_RS23030	EG11398	RG65_RS23030	hdeA	acid stress chaperone HdeA	periplasmic acid stress chaperone HdeA	GO-TERMS, PRODUCT-SYNONYMS, GENE-SYNONYMS, PRODUCT, GENE-NAME
RG65_RS23035	EG11399			acid stress chaperone HdeB	periplasmic acid stress chaperone HdeB	GO-TERMS, PRODUCT-SYNONYMS, GENE-SYNONYMS, PRODUCT
RG65_RS23045	EG11889	RG65_RS23045	dctR	helix-turn-helix transcriptional regulator	putative DNA-binding transcriptional regulator DctR	GO-TERMS, PRODUCT-SYNONYMS, GENE-SYNONYMS, PRODUCT, GENE-NAME
RG65_RS23080	EG12236	RG65_RS23080	arsB	arsenic transporter	arsenite/antimonite:H+ antiporter	GO-TERMS, REACTIONS, PRODUCT-SYNONYMS, GENE-SYNONYMS, PRODUCT, GENE-NAME
RG65_RS23085	EG12235	RG65_RS23085	arsR	transcriptional regulator	DNA-binding transcriptional repressor ArsR	GO-TERMS, PRODUCT-SYNONYMS, GENE-SYNONYMS, PRODUCT, GENE-NAME
RG65_RS23100	EG10412	RG65_RS23100	gor	glutathione reductase	glutathione reductase (NADPH)	GO-TERMS, PRODUCT-SYNONYMS, GENE-SYNONYMS, PRODUCT, GENE-NAME
RG65_RS23105	EG12234	RG65_RS23105	rlmJ	23S rRNA (adenine(2030)-N(6))-methyltransferase RlmJ	23S rRNA m6A2030 methyltransferase	GO-TERMS, REACTIONS, PRODUCT-SYNONYMS, GENE-SYNONYMS, PRODUCT, GENE-NAME
RG65_RS23110	EG11441	RG65_RS23110	prlC			GO-TERMS, REACTIONS, PRODUCT-SYNONYMS, GENE-SYNONYMS, GENE-NAME
RG65_RS23115	EG12233	RG65_RS23115	rsmJ	16S rRNA (guanine(1516)-N(2))-methyltransferase RsmJ	16S rRNA m2G1516 methyltransferase	GO-TERMS, REACTIONS, PRODUCT-SYNONYMS, GENE-SYNONYMS, PRODUCT, GENE-NAME
RG65_RS23120	EG12232	RG65_RS23120	dtpB	MFS transporter	dipeptide/tripeptide:H+ symporter DtpB	GO-TERMS, REACTIONS, PRODUCT-SYNONYMS, GENE-SYNONYMS, PRODUCT, GENE-NAME
RG65_RS23135	EG12231	RG65_RS23135	uspB	universal stress protein B	putative universal stress (ethanol tolerance) protein B	GO-TERMS, PRODUCT-SYNONYMS, GENE-SYNONYMS, PRODUCT, GENE-NAME
RG65_RS23140	EG12230	RG65_RS23140	pitA	Low-affinity inorganic phosphate transporter 1	metal phosphate:H+ symporter PitA	GO-TERMS, REACTIONS, PRODUCT-SYNONYMS, GENE-SYNONYMS, PRODUCT, GENE-NAME
RG65_RS23150	EG12228	RG65_RS23150	yhiM	hypothetical protein	inner membrane protein YhiM	GO-TERMS, PRODUCT-SYNONYMS, PRODUCT, GENE-NAME
RG65_RS23180	EG12223	RG65_RS23180	rbbA	ABC transporter ATP-binding protein/permease	ribosome-associated ATPase	GO-TERMS, PRODUCT-SYNONYMS, GENE-SYNONYMS, PRODUCT, GENE-NAME
RG65_RS23200	EG11519	RG65_RS23200	nikR	nickel-responsive transcriptional regulator NikR	DNA-binding transcriptional repressor NikR	GO-TERMS, PRODUCT-SYNONYMS, GENE-SYNONYMS, PRODUCT, GENE-NAME
RG65_RS23205	EG12079	RG65_RS23205	nikE	nickel import ATP-binding protein NikE	Ni(2+) ABC transporter ATP binding subunit NikE	CPLX-RXNS, GO-TERMS, COMPLEXES, PRODUCT-SYNONYMS, GENE-SYNONYMS, PRODUCT, GENE-NAME
RG65_RS23210	EG12078	RG65_RS23210	nikD	nickel import ATP-binding protein NikD	Ni(2+) ABC transporter ATP binding subunit NikD	GO-TERMS, PRODUCT-SYNONYMS, GENE-SYNONYMS, PRODUCT, GENE-NAME
RG65_RS23215	EG12077	RG65_RS23215	nikC	nickel ABC transporter permease subunit NikC	Ni(2+) ABC transporter membrane subunit NikC	GO-TERMS, PRODUCT-SYNONYMS, GENE-SYNONYMS, PRODUCT, GENE-NAME
RG65_RS23220	EG12076	RG65_RS23220	nikB	nickel ABC transporter permease subunit NikB	Ni(2+) ABC transporter membrane subunit NikB	GO-TERMS, PRODUCT-SYNONYMS, GENE-SYNONYMS, PRODUCT, GENE-NAME
RG65_RS23225	EG12075	RG65_RS23225	nikA	nickel ABC transporter, nickel/metallophore periplasmic binding protein	Ni(2+) ABC transporter periplasmic binding protein	GO-TERMS, PRODUCT-SYNONYMS, GENE-SYNONYMS, PRODUCT, GENE-NAME
RG65_RS23230	EG12221	RG65_RS23230	acpT	4'-phosphopantetheinyl transferase	holo-[acyl carrier protein] synthase 2	GO-TERMS, REACTIONS, PRODUCT-SYNONYMS, GENE-SYNONYMS, PRODUCT, GENE-NAME
RG65_RS23250	EG12217	RG65_RS23250	yhhQ	VUT family protein	putative queuosine precursor transporter	GO-TERMS, PRODUCT-SYNONYMS, PRODUCT, GENE-NAME
[truncated: 204,766 more chars]
