# Supplementary material for: Leveraging Curation Among Escherichia coli Pathway/Genome Databases Using Ortholog-Based Annotation Propagation
Source: Front Microbiol. 2021 Mar 8;12:614355. doi: 10.3389/fmicb.2021.614355 (PMC7982652; doi:10.3389/fmicb.2021.614355)
Supplement: Supplementary file 1 [file Data_Sheet_1.ZIP › reports/GCF_003546975_ortholog-synchronization-report_ECOLI_2020-06-17.txt]

Summary of Ortholog Propagation from ECOLI/Escherichia coli K-12 substr. MG1655 to GCF_003546975/Escherichia coli Nissle 1917 (GCF_003546975.1)

Organism A (target) = GCF_003546975/Escherichia coli Nissle 1917 (GCF_003546975.1)
Organism B (source) = ECOLI/Escherichia coli K-12 substr. MG1655


Contents:
---------
1. Input parameters
2. Summary statistics
3. Propagated genes
4. Not-propagated genes
5. Updated genes of previously unknown or vague function


1. Input parameters
-------------------
The following parameterizable factors were considered when deciding whether or not to synchronize a gene with its ortholog:
* P-value cutoff: 1.0e-10 (synchronize only if sequence similarity between orthologs has P-value <= cutoff)
* Length cutoff: 10.0% (synchronize only if length difference between orthologs <= cutoff)
* Source experimental evidence (synchronize only if the source gene function has experimental evidence)

The following factors were NOT considered when deciding whether or not to synchronize a gene with its ortholog:
* Extra reactions (synchronize only if the target gene is not already assigned to one or more reactions that are materially different from any assigned to the source gene)
* Synteny (synchronize only if there is a synteny match with either the directly upstream or downstream gene)


2. Summary statistics
---------------------
Number of orthologs successfully propagated:	2491
  Genes of previously unknown function that now have known functions:	10
  Genes of previously vague function that now have known functions:	23
Number of genes for which propagation could not be done:	2159
  No ortholog found:	972
  Multiple orthologs found:	18
  Source ortholog lacks experimental evidence:	1045	(52 of these had other reasons as well)
  P-value exceeds threshold:	26	(22 of these had other reasons as well)
  Length difference exceeds threshold:	50	(32 of these had other reasons as well)
  Orthologs of other complex components could not be identified:	111	(13 of these had other reasons as well)


3. Propagated genes
-------------------
The following genes in GCF_003546975/Escherichia coli Nissle 1917 (GCF_003546975.1) were synchronized with their ortholog in ECOLI/Escherichia coli K-12 substr. MG1655:
(Gene and product names are included only when they have changed)

A Gene	B Ortholog	Old Gene Name	New Gene Name	Old Product Name	New Product Name	Updated Attributes
CIW80_RS00010	G6732					GO-TERMS, REACTIONS, PRODUCT-SYNONYMS
CIW80_RS00020	EG10035			aldehyde dehydrogenase	aldehyde dehydrogenase A	GO-TERMS, REACTIONS, PRODUCT-SYNONYMS, GENE-SYNONYMS, PRODUCT
CIW80_RS00030	EG10172			cytochrome b561	superoxide oxidase	GO-TERMS, REACTIONS, PRODUCT-SYNONYMS, PRODUCT
CIW80_RS00050	G6737	CIW80_RS00050	ydcI	LysR family transcriptional regulator	DNA-binding transcriptional repressor YdcI	GO-TERMS, PRODUCT-SYNONYMS, PRODUCT, GENE-NAME
CIW80_RS00065	EG12859	CIW80_RS00065	opgD	glucan biosynthesis protein	glucan biosynthesis protein D	GO-TERMS, PRODUCT-SYNONYMS, GENE-SYNONYMS, PRODUCT, GENE-NAME
CIW80_RS00080	EG10853			50S ribosomal protein L7/L12-serine acetyltransferase	ribosomal-protein-L12-serine N-acetyltransferase	GO-TERMS, REACTIONS, PRODUCT-SYNONYMS, PRODUCT
CIW80_RS00090	EG11883			dicarboxylate transporter/tellurite-resistance protein TehA	tellurite resistance protein	GO-TERMS, REACTIONS, PRODUCT-SYNONYMS, PRODUCT
CIW80_RS00095	EG11884			tellurite resistance methyltransferase TehB	tellurite methyltransferase	GO-TERMS, REACTIONS, PRODUCT-SYNONYMS, PRODUCT
CIW80_RS00110	G6745	CIW80_RS00110	sutR	helix-turn-helix domain-containing protein	DNA-binding transcriptional dual regulator SutR	GO-TERMS, PRODUCT-SYNONYMS, GENE-SYNONYMS, PRODUCT, GENE-NAME
CIW80_RS00115	G6746					GO-TERMS, PRODUCT-SYNONYMS, GENE-SYNONYMS
CIW80_RS00135	G6751	CIW80_RS00135	ydcS	ABC transporter substrate-binding protein	putative ABC transporter periplasmic binding protein / polyhydroxybutyrate synthase	GO-TERMS, COMPLEXES, REACTIONS, PRODUCT-SYNONYMS, PRODUCT, GENE-NAME
CIW80_RS00140	G6752	CIW80_RS00140	ydcT	ABC transporter ATP-binding protein	putative ABC transporter ATP-binding protein YdcT	GO-TERMS, PRODUCT-SYNONYMS, PRODUCT, GENE-NAME
CIW80_RS00145	G6753	CIW80_RS00145	ydcU	ABC transporter permease	putative ABC transporter membrane subunit YdcU	GO-TERMS, PRODUCT-SYNONYMS, PRODUCT, GENE-NAME
CIW80_RS00150	G6754	CIW80_RS00150	ydcV	ABC transporter permease	putative ABC transporter membrane subunit YdcV	GO-TERMS, PRODUCT-SYNONYMS, PRODUCT, GENE-NAME
CIW80_RS00155	G6755			aminobutyraldehyde dehydrogenase	gamma-aminobutyraldehyde dehydrogenase	GO-TERMS, REACTIONS, PRODUCT-SYNONYMS, GENE-SYNONYMS, PRODUCT
CIW80_RS00185	G6759	CIW80_RS00185	mnaT	L-methionine sulfoximine/L-methionine sulfone acetyltransferase	L-amino acid N-acyltransferase	REACTIONS, PRODUCT-SYNONYMS, GENE-SYNONYMS, PRODUCT, GENE-NAME
CIW80_RS00305	G6770			N-hydroxyarylamine O-acetyltransferase	arylamine N-acetyltransferase	GO-TERMS, REACTIONS, PRODUCT-SYNONYMS, GENE-SYNONYMS, PRODUCT
CIW80_RS00340	EG12713			aromatic amino acid efflux DMT transporter YddG	amino acid exporter YddG	GO-TERMS, REACTIONS, PRODUCT-SYNONYMS, PRODUCT
CIW80_RS00350	EG11227			formate dehydrogenase-N subunit alpha	formate dehydrogenase N subunit alpha	CPLX-RXNS, GO-TERMS, COMPLEXES, REACTIONS, PRODUCT-SYNONYMS, PRODUCT
CIW80_RS00355	EG11228	fdxH	fdnH	formate dehydrogenase subunit beta	formate dehydrogenase N subunit beta	GO-TERMS, REACTIONS, PRODUCT-SYNONYMS, PRODUCT, GENE-NAME
CIW80_RS00360	EG11229	CIW80_RS00360	fdnI	formate dehydrogenase cytochrome b556 subunit	formate dehydrogenase N subunit gamma	GO-TERMS, PRODUCT-SYNONYMS, PRODUCT, GENE-NAME
CIW80_RS00365	G6774	CIW80_RS00365	yddM	HigA family addiction module antidote protein	DNA-binding transcriptional regulator YddM	GO-TERMS, PRODUCT-SYNONYMS, PRODUCT, GENE-NAME
CIW80_RS00375	G6775			alcohol dehydrogenase AdhP	ethanol dehydrogenase / alcohol dehydrogenase	GO-TERMS, REACTIONS, PRODUCT-SYNONYMS, GENE-SYNONYMS, PRODUCT
CIW80_RS00380	EG10948	CIW80_RS00380	maeA	NAD-dependent malic enzyme	NAD+-dependent malate dehydrogenase	GO-TERMS, REACTIONS, PRODUCT-SYNONYMS, GENE-SYNONYMS, PRODUCT, GENE-NAME
CIW80_RS00390	G6776	CIW80_RS00390	bdm			GO-TERMS, PRODUCT-SYNONYMS, GENE-SYNONYMS, GENE-NAME
CIW80_RS00400	EG10680			peroxiredoxin OsmC	osmotically inducible peroxiredoxin OsmC	GO-TERMS, REACTIONS, PRODUCT-SYNONYMS, PRODUCT
CIW80_RS00405	G6783			oxygen-sensing cyclic-di-GMP phosphodiesterase	oxygen-sensing c-di-GMP phosphodiesterase DosP	GO-TERMS, COMPLEXES, REACTIONS, PRODUCT-SYNONYMS, GENE-SYNONYMS, PRODUCT
CIW80_RS00420	G6786			acid resistance gamma-aminobutyrate antiporter GadC	L-glutamate:4-aminobutyrate antiporter	GO-TERMS, REACTIONS, PRODUCT-SYNONYMS, GENE-SYNONYMS, PRODUCT
CIW80_RS00425	EG11490	CIW80_RS00425	gadB	glutamate decarboxylase	glutamate decarboxylase B	GO-TERMS, REACTIONS, PRODUCT-SYNONYMS, PRODUCT, GENE-NAME
CIW80_RS00435	EG11744	CIW80_RS00435	pqqL	insulinase family protein	periplasmic metalloprotease	GO-TERMS, PRODUCT-SYNONYMS, GENE-SYNONYMS, PRODUCT, GENE-NAME
CIW80_RS00440	EG11743	CIW80_RS00440	yddB	TonB-dependent receptor	putative TonB-dependent receptor YddB	GO-TERMS, PRODUCT-SYNONYMS, PRODUCT, GENE-NAME
CIW80_RS00460	G6789			acid stress response transcriptional regulator YdeO	DNA-binding transcriptional dual regulator YdeO	GO-TERMS, PRODUCT-SYNONYMS, PRODUCT
CIW80_RS00465	G6790					GO-TERMS, PRODUCT-SYNONYMS, GENE-SYNONYMS
CIW80_RS00470	G6791			acid resistance putative oxidoreductase YdeP	putative oxidoreductase YdeP	GO-TERMS, PRODUCT-SYNONYMS, PRODUCT
CIW80_RS00530	EG10443			type II toxin-antitoxin system serine/threonine protein kinase toxin HipA	serine/threonine-protein kinase toxin HipA	GO-TERMS, COMPLEXES, REACTIONS, PRODUCT-SYNONYMS, PRODUCT
CIW80_RS00535	EG10442			type II toxin-antitoxin system antitoxin HipB	antitoxin/DNA-binding transcriptional repressor HipB	GO-TERMS, PRODUCT-SYNONYMS, PRODUCT
CIW80_RS00540	G6806	CIW80_RS00540	tam			GO-TERMS, REACTIONS, PRODUCT-SYNONYMS, GENE-SYNONYMS, PRODUCT, GENE-NAME
CIW80_RS00550	EG11065	CIW80_RS00550	uxaB			GO-TERMS, PRODUCT-SYNONYMS, PRODUCT, GENE-NAME
CIW80_RS00570	G6810			glutaminase B	glutaminase 2	GO-TERMS, REACTIONS, PRODUCT-SYNONYMS, GENE-SYNONYMS, PRODUCT
CIW80_RS00575	G6811	CIW80_RS00575	sad	succinate-semialdehyde dehydrogenase	succinate semialdehyde dehydrogenase (NAD(P)+) Sad	GO-TERMS, REACTIONS, PRODUCT-SYNONYMS, GENE-SYNONYMS, PRODUCT, GENE-NAME
CIW80_RS00590	EG11636			L-arabinose MFS transporter	L-arabinose exporter	GO-TERMS, REACTIONS, PRODUCT-SYNONYMS, PRODUCT
CIW80_RS00600	EG11435			multiple antibiotic resistance transcriptional regulator MarR	DNA-binding transcriptional repressor MarR	GO-TERMS, PRODUCT-SYNONYMS, GENE-SYNONYMS, PRODUCT
CIW80_RS00605	EG11434			MDR efflux pump AcrAB transcriptional activator MarA	DNA-binding transcriptional dual regulator MarA	GO-TERMS, PRODUCT-SYNONYMS, GENE-SYNONYMS, PRODUCT
CIW80_RS00645	EG11639			O-acetylserine/cysteine exporter	cysteine/O-acetylserine exporter EamA	GO-TERMS, REACTIONS, PRODUCT-SYNONYMS, GENE-SYNONYMS, PRODUCT
CIW80_RS00655	G0-8892			protein MgtS	small protein MgtS	GO-TERMS, PRODUCT-SYNONYMS, GENE-SYNONYMS, PRODUCT
CIW80_RS00660	EG11643					GO-TERMS, REACTIONS, PRODUCT-SYNONYMS, GENE-SYNONYMS
CIW80_RS00675	EG10212					GO-TERMS, REACTIONS, PRODUCT-SYNONYMS
CIW80_RS00685	EG12345			bifunctional NADP-dependent 3-hydroxy acid dehydrogenase/3-hydroxypropionate dehydrogenase YdfG	3-hydroxy acid dehydrogenase YdfG	GO-TERMS, REACTIONS, PRODUCT-SYNONYMS, PRODUCT
CIW80_RS00690	G6814	CIW80_RS00690	ydfH	GntR family transcriptional regulator	DNA-binding transcriptional repressor YdfH	GO-TERMS, PRODUCT-SYNONYMS, PRODUCT, GENE-NAME
CIW80_RS00715	G6839			starvation-sensing protein RspA	mandelate racemase/muconate lactonizing enzyme family protein RspA	PRODUCT-SYNONYMS, PRODUCT
CIW80_RS00735	G6842			spermidine N1-acetyltransferase	spermidine N-acetyltransferase	GO-TERMS, REACTIONS, PRODUCT-SYNONYMS, PRODUCT
CIW80_RS00770	G6849			Tat proofreading chaperone DmsD	redox enzyme maturation protein DmsD	GO-TERMS, PRODUCT-SYNONYMS, GENE-SYNONYMS, PRODUCT
CIW80_RS00775	G6850			voltage-gated ClC-type chloride channel ClcB	putative chloride:H+ antiporter ClcB	GO-TERMS, REACTIONS, PRODUCT-SYNONYMS, GENE-SYNONYMS, PRODUCT
CIW80_RS00785	G6852					GO-TERMS, COMPLEXES, PRODUCT-SYNONYMS
CIW80_RS00820	G6857			multidrug/spermidine efflux SMR transporter subunit MdtI	multidrug/spermidine efflux pump membrane subunit MdtI	CPLX-RXNS, GO-TERMS, COMPLEXES, REACTIONS, PRODUCT-SYNONYMS, GENE-SYNONYMS, PRODUCT
CIW80_RS00825	G6858			multidrug/spermidine efflux SMR transporter subunit MdtJ	multidrug/spermidine efflux pump membrane subunit MdtJ	GO-TERMS, REACTIONS, PRODUCT-SYNONYMS, GENE-SYNONYMS, PRODUCT
CIW80_RS00835	G6859			AI-2 transporter TqsA	autoinducer 2 exporter	GO-TERMS, REACTIONS, PRODUCT-SYNONYMS, GENE-SYNONYMS, PRODUCT
CIW80_RS00840	EG10745			Re/Si-specific NAD(P)(+) transhydrogenase subunit beta	pyridine nucleotide transhydrogenase subunit beta	CPLX-RXNS, GO-TERMS, COMPLEXES, PRODUCT-SYNONYMS, PRODUCT
CIW80_RS00845	EG10744			Re/Si-specific NAD(P)(+) transhydrogenase subunit alpha	pyridine nucleotide transhydrogenase subunit alpha	GO-TERMS, REACTIONS, PRODUCT-SYNONYMS, PRODUCT
CIW80_RS00855	G6861	CIW80_RS00855	ydgI	amino acid permease	putative arginine:ornithine antiporter	GO-TERMS, REACTIONS, PRODUCT-SYNONYMS, GENE-SYNONYMS, PRODUCT, GENE-NAME
CIW80_RS00860	G6862					GO-TERMS, REACTIONS, PRODUCT-SYNONYMS, GENE-SYNONYMS
CIW80_RS00870	G6864			two-component system response regulator RstA	DNA-binding transcriptional regulator RstA	GO-TERMS, PRODUCT-SYNONYMS, GENE-SYNONYMS, PRODUCT
CIW80_RS00875	EG11233			two-component system sensor histidine kinase RstB	sensory histidine kinase RstB	GO-TERMS, REACTIONS, PRODUCT-SYNONYMS, GENE-SYNONYMS, PRODUCT
CIW80_RS00880	EG11038	CIW80_RS00880	tus			GO-TERMS, PRODUCT-SYNONYMS, GENE-SYNONYMS, GENE-NAME
CIW80_RS00885	EG10358			class II fumarate hydratase	fumarase C	GO-TERMS, REACTIONS, PRODUCT-SYNONYMS, PRODUCT
CIW80_RS00890	EG10356	CIW80_RS00890	fumA	fumarate hydratase	fumarase A	GO-TERMS, REACTIONS, PRODUCT-SYNONYMS, PRODUCT, GENE-NAME
CIW80_RS00895	EG10566					GO-TERMS, PRODUCT-SYNONYMS, GENE-SYNONYMS, PRODUCT
CIW80_RS00910	EG11658			glucuronide transporter	glucuronide:H+ symporter	GO-TERMS, REACTIONS, PRODUCT-SYNONYMS, GENE-SYNONYMS, PRODUCT
CIW80_RS00915	EG11055					GO-TERMS, REACTIONS, PRODUCT-SYNONYMS, GENE-SYNONYMS, PRODUCT
CIW80_RS00920	G6867	CIW80_RS00920	uidR	TetR/AcrR family transcriptional regulator	DNA-binding transcriptional repressor UidR	GO-TERMS, PRODUCT-SYNONYMS, GENE-SYNONYMS, PRODUCT, GENE-NAME
CIW80_RS00925	EG10425					GO-TERMS, REACTIONS, PRODUCT-SYNONYMS, GENE-SYNONYMS, PRODUCT
CIW80_RS00930	EG10557	CIW80_RS00930	malI	Mal regulon transcriptional regulator MalI	DNA-binding transcriptional repressor MalI	GO-TERMS, PRODUCT-SYNONYMS, PRODUCT, GENE-NAME
CIW80_RS00935	EG10563	CIW80_RS00935	malX	PTS maltose transporter subunit IICB	PTS enzyme IIBC component MalX	GO-TERMS, REACTIONS, PRODUCT-SYNONYMS, PRODUCT, GENE-NAME
CIW80_RS00940	EG10564			bifunctional maltose regulon transcriptional repressor/cystathionine beta-lyase MalY	negative regulator of MalT activity/cystathionine beta-lyase	GO-TERMS, REACTIONS, PRODUCT-SYNONYMS, PRODUCT
CIW80_RS00945	EG10030	CIW80_RS00945	add			GO-TERMS, REACTIONS, PRODUCT-SYNONYMS, GENE-NAME
CIW80_RS00955	G0-9561			division septum protein Blr	beta-lactam resistance protein	GO-TERMS, PRODUCT-SYNONYMS, PRODUCT
CIW80_RS00965	G6869	ydgT	cnu	transcription modulator YdgT	H-NS- and StpA-binding protein	GO-TERMS, PRODUCT-SYNONYMS, GENE-SYNONYMS, PRODUCT, GENE-NAME
CIW80_RS00980	G6872			electron transport complex subunit RsxB	SoxR [2Fe-2S] reducing system protein RsxB	PRODUCT-SYNONYMS, GENE-SYNONYMS, PRODUCT
CIW80_RS00985	G6873			electron transport complex subunit RsxC	SoxR [2Fe-2S] reducing system protein RsxC	PRODUCT-SYNONYMS, GENE-SYNONYMS, PRODUCT
CIW80_RS01000	G6876	CIW80_RS01000	rsxE	electron transport complex subunit E	SoxR [2Fe-2S] reducing system protein RsxE	GO-TERMS, PRODUCT-SYNONYMS, GENE-SYNONYMS, PRODUCT, GENE-NAME
CIW80_RS01005	EG10662					GO-TERMS, REACTIONS, PRODUCT-SYNONYMS
CIW80_RS01015	G6877			dipeptide/tripeptide permease DtpA	dipeptide/tripeptide:H+ symporter DtpA	GO-TERMS, REACTIONS, PRODUCT-SYNONYMS, GENE-SYNONYMS, PRODUCT
CIW80_RS01020	G6878			glutathione transferase GstA	glutathione S-transferase GstA	GO-TERMS, REACTIONS, PRODUCT-SYNONYMS, GENE-SYNONYMS, PRODUCT
CIW80_RS01025	G6879			pyridoxal kinase PdxY	pyridoxal kinase 2	GO-TERMS, REACTIONS, PRODUCT-SYNONYMS, GENE-SYNONYMS, PRODUCT
CIW80_RS01030	EG11043					GO-TERMS, REACTIONS, PRODUCT-SYNONYMS, PRODUCT
CIW80_RS01035	EG11487			pyridoxamine 5'-phosphate oxidase	pyridoxine/pyridoxamine 5'-phosphate oxidase	GO-TERMS, REACTIONS, PRODUCT-SYNONYMS, PRODUCT
CIW80_RS01040	EG11488			C-type lysozyme inhibitor	inhibitor of c-type lysozyme, putative lipoprotein	GO-TERMS, PRODUCT-SYNONYMS, GENE-SYNONYMS, PRODUCT
CIW80_RS01045	G6880					GO-TERMS, REACTIONS, PRODUCT-SYNONYMS, GENE-SYNONYMS, PRODUCT
CIW80_RS01050	G6881					GO-TERMS, PRODUCT-SYNONYMS
CIW80_RS01055	G6882			transcriptional regulator SlyA	DNA-binding transcriptional dual regulator SlyA	GO-TERMS, PRODUCT-SYNONYMS, PRODUCT
CIW80_RS01075	G6886			superoxide dismutase [Cu-Zn] SodC2	superoxide dismutase (Cu-Zn)	GO-TERMS, REACTIONS, PRODUCT-SYNONYMS, PRODUCT
CIW80_RS01090	G6889	CIW80_RS01090	nemR	TetR/AcrR family transcriptional regulator	DNA-binding transcriptional repressor NemR	GO-TERMS, PRODUCT-SYNONYMS, GENE-SYNONYMS, PRODUCT, GENE-NAME
CIW80_RS01095	G6890					GO-TERMS, REACTIONS, PRODUCT-SYNONYMS, GENE-SYNONYMS, PRODUCT
CIW80_RS01100	G6891			lactoylglutathione lyase	glyoxalase I	GO-TERMS, REACTIONS, PRODUCT-SYNONYMS, PRODUCT
CIW80_RS01105	EG11547	CIW80_RS01105	rnt	ribonuclease T	RNase T	GO-TERMS, REACTIONS, PRODUCT-SYNONYMS, PRODUCT, GENE-NAME
CIW80_RS01120	EG12181	CIW80_RS01120	grxD	Grx4 family monothiol glutaredoxin	glutaredoxin 4	GO-TERMS, COMPLEXES, PRODUCT-SYNONYMS, GENE-SYNONYMS, PRODUCT, GENE-NAME
CIW80_RS01125	G6892	CIW80_RS01125	mepH	C40 family peptidase	peptidoglycan DD-endopeptidase MepH	GO-TERMS, REACTIONS, PRODUCT-SYNONYMS, GENE-SYNONYMS, PRODUCT, GENE-NAME
CIW80_RS01130	EG10954			superoxide dismutase [Fe]	superoxide dismutase (Fe)	GO-TERMS, REACTIONS, PRODUCT-SYNONYMS, PRODUCT
CIW80_RS01140	G0-10594	ynhF	cydH	stress response protein YnhF	cytochrome bd-I ubiquinol oxidase accessory subunit CydH	CPLX-RXNS, GO-TERMS, COMPLEXES, PRODUCT-SYNONYMS, GENE-SYNONYMS, PRODUCT, GENE-NAME
CIW80_RS01145	EG10800			HTH-type transcriptional repressor PurR	DNA-binding transcriptional repressor PurR	GO-TERMS, PRODUCT-SYNONYMS, PRODUCT
CIW80_RS01160	EG11531	CIW80_RS01160	cfa			GO-TERMS, REACTIONS, PRODUCT-SYNONYMS, GENE-SYNONYMS, GENE-NAME
CIW80_RS01165	EG11406	ribE	ribC			GO-TERMS, PRODUCT-SYNONYMS, GENE-SYNONYMS, GENE-NAME
CIW80_RS01170	EG12400			multidrug efflux MATE transporter MdtK	multidrug efflux pump MdtK	GO-TERMS, REACTIONS, PRODUCT-SYNONYMS, GENE-SYNONYMS, PRODUCT
CIW80_RS01230	G6903			fumarate hydratase FumD	fumarase D	GO-TERMS, REACTIONS, PRODUCT-SYNONYMS, GENE-SYNONYMS, PRODUCT
CIW80_RS01235	EG10804			pyruvate kinase PykF	pyruvate kinase I	GO-TERMS, REACTIONS, PRODUCT-SYNONYMS, PRODUCT
CIW80_RS01240	EG10544	CIW80_RS01240	lpp	major outer membrane lipoprotein	murein lipoprotein	GO-TERMS, PRODUCT-SYNONYMS, GENE-SYNONYMS, PRODUCT, GENE-NAME
CIW80_RS01245	G6904					GO-TERMS, REACTIONS, PRODUCT-SYNONYMS, GENE-SYNONYMS
CIW80_RS01250	G6905			cysteine desulfuration protein SufE	sulfur carrier protein SufE	GO-TERMS, PRODUCT-SYNONYMS, GENE-SYNONYMS, PRODUCT
CIW80_RS01255	G6906			cysteine desulfurase SufS	L-cysteine desulfurase	GO-TERMS, REACTIONS, PRODUCT-SYNONYMS, GENE-SYNONYMS, PRODUCT
CIW80_RS01260	G6907			Fe-S cluster assembly protein SufD	Fe-S cluster scaffold complex subunit SufD	GO-TERMS, COMPLEXES, PRODUCT-SYNONYMS, GENE-SYNONYMS, PRODUCT
CIW80_RS01265	G6908			Fe-S cluster assembly ATPase SufC	Fe-S cluster scaffold complex subunit SufC	GO-TERMS, PRODUCT-SYNONYMS, GENE-SYNONYMS, PRODUCT
CIW80_RS01270	G6909			Fe-S cluster assembly protein SufB	Fe-S cluster scaffold complex subunit SufB	GO-TERMS, PRODUCT-SYNONYMS, GENE-SYNONYMS, PRODUCT
CIW80_RS01275	EG11378			Fe-S cluster assembly scaffold SufA	iron-sulfur cluster insertion protein SufA	GO-TERMS, PRODUCT-SYNONYMS, GENE-SYNONYMS, PRODUCT
CIW80_RS01285	G6912					GO-TERMS, PRODUCT-SYNONYMS, GENE-SYNONYMS
CIW80_RS01320	EG11234					GO-TERMS, REACTIONS, PRODUCT-SYNONYMS
CIW80_RS01325	EG10076			type I 3-dehydroquinate dehydratase	3-dehydroquinate dehydratase	GO-TERMS, REACTIONS, PRODUCT-SYNONYMS, PRODUCT
CIW80_RS01370	EG12357	CIW80_RS01370	fadK	medium-chain fatty-acid--CoA ligase	short chain acyl-CoA synthetase	GO-TERMS, REACTIONS, PRODUCT-SYNONYMS, GENE-SYNONYMS, PRODUCT, GENE-NAME
CIW80_RS01375	EG10759			phosphoenolpyruvate synthase	phosphoenolpyruvate synthetase	GO-TERMS, REACTIONS, PRODUCT-SYNONYMS, GENE-SYNONYMS, PRODUCT
CIW80_RS01385	EG11132			posphoenolpyruvate synthetase regulatory kinase/phosphorylase PpsR	posphoenolpyruvate synthetase regulatory protein	GO-TERMS, REACTIONS, PRODUCT-SYNONYMS, GENE-SYNONYMS, PRODUCT
CIW80_RS01390	EG10080			3-deoxy-7-phosphoheptulonate synthase AroH	3-deoxy-7-phosphoheptulonate synthase, Trp-sensitive	GO-TERMS, REACTIONS, PRODUCT-SYNONYMS, PRODUCT
CIW80_RS01405	G6925	ydiV	rflP	anti-FlhDC factor	anti-FlhDC factor RflP	GO-TERMS, PRODUCT-SYNONYMS, GENE-SYNONYMS, PRODUCT, GENE-NAME
CIW80_RS01415	EG10128			vitamin B12 ABC transporter ATP-binding protein BtuD	vitamin B12 ABC transporter ATP binding subunit	GO-TERMS, REACTIONS, PRODUCT
CIW80_RS01420	EG10129	CIW80_RS01420	btuE	glutathione peroxidase	thioredoxin/glutathione peroxidase	GO-TERMS, REACTIONS, PRODUCT-SYNONYMS, PRODUCT, GENE-NAME
CIW80_RS01425	EG10127			vitamin B12 ABC transporter permease BtuC	vitamin B12 ABC transporter membrane subunit	GO-TERMS, REACTIONS, PRODUCT
CIW80_RS01430	EG10440					GO-TERMS, COMPLEXES, PRODUCT-SYNONYMS, GENE-SYNONYMS, PRODUCT
CIW80_RS01435	EG10710					CPLX-RXNS, GO-TERMS, COMPLEXES, PRODUCT-SYNONYMS, PRODUCT
CIW80_RS01440	EG10709					GO-TERMS, PRODUCT-SYNONYMS, GENE-SYNONYMS, PRODUCT
CIW80_RS01460	EG10506					GO-TERMS, PRODUCT-SYNONYMS, GENE-SYNONYMS
CIW80_RS01465	EG11001					GO-TERMS, REACTIONS, PRODUCT-SYNONYMS, PRODUCT
CIW80_RS01485	EG10700			6-phosphofructokinase II	6-phosphofructokinase 2	GO-TERMS, REACTIONS, PRODUCT-SYNONYMS, PRODUCT
CIW80_RS01505	G6932			hexitol phosphatase HxpB	hexitol phosphatase B	GO-TERMS, REACTIONS, PRODUCT-SYNONYMS, GENE-SYNONYMS, PRODUCT
CIW80_RS01515	G6934	CIW80_RS01515	tcyP	L-cystine transporter	cystine/sulfocysteine:cation symporter	GO-TERMS, REACTIONS, PRODUCT-SYNONYMS, GENE-SYNONYMS, PRODUCT, GENE-NAME
CIW80_RS01520	G6936			cell division activator CedA	cell division modulator	GO-TERMS, PRODUCT-SYNONYMS, GENE-SYNONYMS, PRODUCT
CIW80_RS01525	EG10509					GO-TERMS, REACTIONS, PRODUCT-SYNONYMS
CIW80_RS01530	EG12198					GO-TERMS, PRODUCT-SYNONYMS, GENE-SYNONYMS
CIW80_RS01535	EG10144	CIW80_RS01535	chbF	6-phospho-beta-glucosidase	monoacetylchitobiose-6-phosphate hydrolase	GO-TERMS, REACTIONS, PRODUCT-SYNONYMS, GENE-SYNONYMS, PRODUCT, GENE-NAME
CIW80_RS01545	EG10142			PTS N,N'-diacetylchitobiose transporter subunit IIA	N,N'-diacetylchitobiose-specific PTS enzyme IIA component	CPLX-RXNS, GO-TERMS, COMPLEXES, PRODUCT-SYNONYMS, GENE-SYNONYMS, PRODUCT
CIW80_RS01550	EG10141			PTS N,N'-diacetylchitobiose transporter subunit IIC	N,N'-diacetylchitobiose-specific PTS enzyme IIC component	GO-TERMS, PRODUCT-SYNONYMS, GENE-SYNONYMS, PRODUCT
CIW80_RS01555	EG10140			PTS N,N'-diacetylchitobiose transporter subunit IIB	N,N'-diacetylchitobiose-specific PTS enzyme IIB component	GO-TERMS, PRODUCT-SYNONYMS, GENE-SYNONYMS, PRODUCT
CIW80_RS01570	EG10663			ammonia-dependent NAD(+) synthetase	NH3-dependent NAD+ synthetase	GO-TERMS, REACTIONS, PRODUCT-SYNONYMS, GENE-SYNONYMS, PRODUCT
CIW80_RS01575	G6937					GO-TERMS, REACTIONS, PRODUCT-SYNONYMS, GENE-SYNONYMS
CIW80_RS01585	G6939	CIW80_RS01585	spy	ATP-independent periplasmic protein-refolding chaperone	ATP-independent periplasmic chaperone	GO-TERMS, PRODUCT-SYNONYMS, PRODUCT, GENE-NAME
CIW80_RS01590	G6940					GO-TERMS, PRODUCT-SYNONYMS, GENE-SYNONYMS, PRODUCT
CIW80_RS01595	G6941					GO-TERMS, REACTIONS, PRODUCT-SYNONYMS, GENE-SYNONYMS, PRODUCT
CIW80_RS01600	G6942			succinylglutamate-semialdehyde dehydrogenase	aldehyde dehydrogenase	GO-TERMS, REACTIONS, PRODUCT-SYNONYMS, GENE-SYNONYMS, PRODUCT
CIW80_RS01605	G6943					REACTIONS, PRODUCT-SYNONYMS, GENE-SYNONYMS, PRODUCT
CIW80_RS01610	G6944			succinylornithine/acetylornithine transaminase	succinylornithine transaminase	GO-TERMS, REACTIONS, PRODUCT-SYNONYMS, GENE-SYNONYMS, PRODUCT
CIW80_RS01620	EG11073					GO-TERMS, REACTIONS, PRODUCT-SYNONYMS, GENE-SYNONYMS
CIW80_RS01660	G6952	CIW80_RS01660	ynjE	sulfurtransferase	molybdopterin synthase sulfurtransferase	GO-TERMS, PRODUCT-SYNONYMS, PRODUCT, GENE-NAME
CIW80_RS01670	G6954	CIW80_RS01670	nudG	pyrimidine (deoxy)nucleoside triphosphate diphosphatase	5-hydroxy-CTP diphosphatase	GO-TERMS, REACTIONS, PRODUCT-SYNONYMS, GENE-SYNONYMS, PRODUCT, GENE-NAME
CIW80_RS01680	EG10372	CIW80_RS01680	gdhA	NADP-specific glutamate dehydrogenase	glutamate dehydrogenase	GO-TERMS, REACTIONS, PRODUCT-SYNONYMS, PRODUCT, GENE-NAME
CIW80_RS01690	G6357	CIW80_RS01690	hscC	molecular chaperone HscC	chaperone protein HscC	GO-TERMS, PRODUCT-SYNONYMS, GENE-SYNONYMS, PRODUCT, GENE-NAME
CIW80_RS01700	EG11014	CIW80_RS01700	topB			GO-TERMS, REACTIONS, PRODUCT-SYNONYMS, GENE-SYNONYMS, GENE-NAME
CIW80_RS01705	EG10943			selenide, water dikinase SelD	selenide, water dikinase	GO-TERMS, REACTIONS, PRODUCT-SYNONYMS, GENE-SYNONYMS, PRODUCT
CIW80_RS01725	EG10968			signal peptide peptidase SppA	protease IV, a signal peptide peptidase	GO-TERMS, REACTIONS, PRODUCT-SYNONYMS, PRODUCT
CIW80_RS01730	EG10045			asparaginase	L-asparaginase 1	GO-TERMS, PRODUCT-SYNONYMS, PRODUCT
CIW80_RS01735	EG11135			bifunctional nicotinamidase/pyrazinamidase	nicotinamidase	GO-TERMS, REACTIONS, PRODUCT-SYNONYMS, GENE-SYNONYMS, PRODUCT
CIW80_RS01750	G6958					GO-TERMS, REACTIONS, PRODUCT-SYNONYMS
CIW80_RS01755	G6959	CIW80_RS01755	ydjH	carbohydrate kinase family protein	L-glycero-L-galacto-octuluronate kinase	GO-TERMS, REACTIONS, PRODUCT-SYNONYMS, PRODUCT, GENE-NAME
CIW80_RS01760	G6960	CIW80_RS01760	ydjI	ketose-bisphosphate aldolase	L-glycero-L-galacto-octuluronate-1-phosphate aldolase	GO-TERMS, REACTIONS, PRODUCT-SYNONYMS, PRODUCT, GENE-NAME
CIW80_RS01785	EG12394			peptide-methionine (R)-S-oxide reductase MsrB	methionine sulfoxide reductase B	GO-TERMS, REACTIONS, PRODUCT-SYNONYMS, GENE-SYNONYMS, PRODUCT
CIW80_RS01790	EG10367			glyceraldehyde-3-phosphate dehydrogenase	glyceraldehyde-3-phosphate dehydrogenase A	GO-TERMS, PRODUCT-SYNONYMS, GENE-SYNONYMS, PRODUCT
CIW80_RS01800	G6967					GO-TERMS, REACTIONS, PRODUCT-SYNONYMS
CIW80_RS01805	G6968	CIW80_RS01805	mipA	MipA/OmpV family protein	MltA-interacting protein	GO-TERMS, PRODUCT-SYNONYMS, GENE-SYNONYMS, PRODUCT, GENE-NAME
CIW80_RS01810	G6969	CIW80_RS01810	yeaG	PrkA family serine protein kinase	protein kinase YeaG	GO-TERMS, REACTIONS, PRODUCT-SYNONYMS, PRODUCT, GENE-NAME
CIW80_RS01830	G6973					GO-TERMS, PRODUCT-SYNONYMS
CIW80_RS01845	G6976	CIW80_RS01845	nimR	helix-turn-helix transcriptional regulator	DNA-binding transcriptional repressor NimR	GO-TERMS, PRODUCT-SYNONYMS, GENE-SYNONYMS, PRODUCT, GENE-NAME
CIW80_RS01850	G6977			2-nitroimidazole transporter	2-nitroimidazole exporter	GO-TERMS, REACTIONS, PRODUCT-SYNONYMS, GENE-SYNONYMS, PRODUCT
CIW80_RS01865	G6980					GO-TERMS, REACTIONS, PRODUCT-SYNONYMS, GENE-SYNONYMS
CIW80_RS01895	G6984			leucine efflux protein LeuE	leucine exporter	GO-TERMS, REACTIONS, PRODUCT-SYNONYMS, GENE-SYNONYMS, PRODUCT
CIW80_RS01910	EG10858	CIW80_RS01910	rnd	ribonuclease D	RNase D	GO-TERMS, REACTIONS, PRODUCT-SYNONYMS, PRODUCT, GENE-NAME
CIW80_RS01915	EG11530			long-chain-fatty-acid--CoA ligase FadD	long-chain-fatty-acid--CoA ligase	GO-TERMS, REACTIONS, PRODUCT-SYNONYMS, GENE-SYNONYMS, PRODUCT
CIW80_RS01925	G6991			tRNA (adenosine(37)-N6)-threonylcarbamoyltransferase complex dimerization subunit type 1 TsaB	N6-L-threonylcarbamoyladenine synthase, TsaB subunit	GO-TERMS, REACTIONS, PRODUCT-SYNONYMS, GENE-SYNONYMS, PRODUCT
CIW80_RS01930	G6992	CIW80_RS01930	yoaA	ATP-dependent DNA helicase	putative ATP-dependent 5' to 3' DNA helicase	GO-TERMS, PRODUCT-SYNONYMS, PRODUCT, GENE-NAME
CIW80_RS01935	G6993	CIW80_RS01935	yoaB	RidA family protein	RutC family protein YoaB	GO-TERMS, PRODUCT-SYNONYMS, PRODUCT, GENE-NAME
CIW80_RS01950	EG10683			aminodeoxychorismate synthase component 1	aminodeoxychorismate synthase subunit 1	CPLX-RXNS, GO-TERMS, COMPLEXES, REACTIONS, PRODUCT-SYNONYMS, PRODUCT
CIW80_RS01955	EG12693	CIW80_RS01955	nudL	CoA pyrophosphatase	putative NUDIX hydrolase with low 3-phosphohydroxypyruvate phosphatase activity	GO-TERMS, REACTIONS, PRODUCT-SYNONYMS, GENE-SYNONYMS, PRODUCT, GENE-NAME
CIW80_RS01960	EG10930			L-serine ammonia-lyase	L-serine deaminase I	GO-TERMS, REACTIONS, PRODUCT-SYNONYMS, PRODUCT
CIW80_RS01980	EG10567			PTS mannose transporter subunit IIAB	mannose-specific PTS enzyme IIAB component	CPLX-RXNS, GO-TERMS, COMPLEXES, PRODUCT-SYNONYMS, GENE-SYNONYMS, PRODUCT
CIW80_RS01985	EG10568	CIW80_RS01985	manY	PTS mannose/fructose/sorbose transporter subunit IIC	mannose-specific PTS enzyme IIC component	GO-TERMS, REACTIONS, PRODUCT-SYNONYMS, GENE-SYNONYMS, PRODUCT, GENE-NAME
CIW80_RS01990	EG10569	CIW80_RS01990	manZ	PTS mannose transporter subunit IID	mannose-specific PTS enzyme IID component	GO-TERMS, PRODUCT-SYNONYMS, GENE-SYNONYMS, PRODUCT, GENE-NAME
CIW80_RS02005	G6999			manganese efflux pump MntP	Mn2+ exporter	GO-TERMS, REACTIONS, PRODUCT-SYNONYMS, GENE-SYNONYMS, PRODUCT
CIW80_RS02010	EG12207			23S rRNA (guanine(745)-N(1))-methyltransferase	23S rRNA m1G745 methyltransferase	GO-TERMS, REACTIONS, PRODUCT-SYNONYMS, GENE-SYNONYMS, PRODUCT
CIW80_RS02015	EG12204	cspE	cspC	transcription antiterminator/RNA stability regulator CspE	stress protein, member of the CspA family	GO-TERMS, PRODUCT-SYNONYMS, GENE-SYNONYMS, PRODUCT, GENE-NAME
CIW80_RS02020	G7000	CIW80_RS02020	yobF	YobF family protein	DUF2527 domain-containing protein YobF	GO-TERMS, PRODUCT-SYNONYMS, PRODUCT, GENE-NAME
CIW80_RS02030	G7002			PhoP/PhoQ regulator MgrB	PhoQ kinase inhibitor	GO-TERMS, PRODUCT-SYNONYMS, GENE-SYNONYMS, PRODUCT
CIW80_RS02040	G7003			DNA-binding transcriptional regulator KdgR	DNA-binding transcriptional repressor KdgR	GO-TERMS, PRODUCT-SYNONYMS, GENE-SYNONYMS, PRODUCT
CIW80_RS02050	EG10462					GO-TERMS, PRODUCT-SYNONYMS
CIW80_RS02055	EG10760	CIW80_RS02055	prc	carboxy terminal-processing peptidase	tail-specific protease	GO-TERMS, REACTIONS, PRODUCT-SYNONYMS, GENE-SYNONYMS, PRODUCT, GENE-NAME
CIW80_RS02060	EG12866					GO-TERMS, PRODUCT-SYNONYMS, GENE-SYNONYMS
CIW80_RS02065	G7005	CIW80_RS02065	msrC	GAF domain-containing protein	free methionine-(R)-sulfoxide reductase	GO-TERMS, REACTIONS, PRODUCT-SYNONYMS, GENE-SYNONYMS, PRODUCT, GENE-NAME
CIW80_RS02075	G7007	CIW80_RS02075	letB	lipid-binding membrane homeostasis protein YebT	lipophilic envelope spanning tunnel	GO-TERMS, PRODUCT-SYNONYMS, GENE-SYNONYMS, PRODUCT, GENE-NAME
CIW80_RS02080	G7008			16S rRNA (cytosine(1407)-C(5))-methyltransferase RsmF	16S rRNA m5C1407 methyltransferase	GO-TERMS, REACTIONS, PRODUCT-SYNONYMS, GENE-SYNONYMS, PRODUCT
CIW80_RS02095	G7011			protein-serine/threonine phosphatase	phosphoprotein phosphatase 1	GO-TERMS, REACTIONS, PRODUCT-SYNONYMS, GENE-SYNONYMS, PRODUCT
CIW80_RS02125	G7016			exodeoxyribonuclease X	exonuclease X	GO-TERMS, PRODUCT-SYNONYMS, GENE-SYNONYMS, PRODUCT
CIW80_RS02145	EG11808					GO-TERMS, PRODUCT-SYNONYMS
CIW80_RS02150	EG11809			formate-dependent phosphoribosylglycinamide formyltransferase	phosphoribosylglycinamide formyltransferase 2	GO-TERMS, REACTIONS, PRODUCT-SYNONYMS, PRODUCT
CIW80_RS02155	EG10256	CIW80_RS02155	eda	bifunctional 4-hydroxy-2-oxoglutarate aldolase/2-dehydro-3-deoxy-phosphogluconate aldolase	KHG/KDPG aldolase	GO-TERMS, REACTIONS, PRODUCT-SYNONYMS, GENE-SYNONYMS, PRODUCT, GENE-NAME
CIW80_RS02160	EG10257					GO-TERMS, PRODUCT-SYNONYMS, PRODUCT
CIW80_RS02165	EG11221			glucose-6-phosphate dehydrogenase	NADP+-dependent glucose-6-phosphate dehydrogenase	GO-TERMS, REACTIONS, PRODUCT-SYNONYMS, PRODUCT
CIW80_RS02170	EG12860	CIW80_RS02170	yebK	MurR/RpiR family transcriptional regulator	DNA-binding transcriptional repressor YebK	GO-TERMS, PRODUCT-SYNONYMS, GENE-SYNONYMS, PRODUCT, GENE-NAME
CIW80_RS02175	EG10803	pyk	pykA	pyruvate kinase	pyruvate kinase II	GO-TERMS, REACTIONS, PRODUCT-SYNONYMS, PRODUCT, GENE-NAME
CIW80_RS02180	EG10614			lauroyl-Kdo(2)-lipid IV(A) myristoyltransferase	Lipid A biosynthesis myristoyltransferase	GO-TERMS, REACTIONS, PRODUCT-SYNONYMS, GENE-SYNONYMS, PRODUCT
CIW80_RS02185	EG10013			murein DD-endopeptidase MepM	peptidoglycan DD-endopeptidase MepM	GO-TERMS, REACTIONS, PRODUCT-SYNONYMS, GENE-SYNONYMS, PRODUCT
CIW80_RS02190	G7017			zinc ABC transporter substrate-binding protein ZnuA	Zn2+ ABC transporter periplasmic binding protein	CPLX-RXNS, GO-TERMS, COMPLEXES, PRODUCT-SYNONYMS, GENE-SYNONYMS, PRODUCT
CIW80_RS02195	G7018			zinc ABC transporter ATP-binding protein ZnuC	Zn2+ ABC transporter ATP binding subunit	GO-TERMS, PRODUCT-SYNONYMS, GENE-SYNONYMS, PRODUCT
CIW80_RS02200	EG12368			zinc ABC transporter permease subunit ZnuB	Zn2+ ABC transporter membrane subunit	GO-TERMS, PRODUCT-SYNONYMS, GENE-SYNONYMS, PRODUCT
CIW80_RS02205	RUVB			Holliday junction branch migration DNA helicase RuvB	Holliday junction branch migration complex subunit RuvB	CPLX-RXNS, GO-TERMS, COMPLEXES, PRODUCT-SYNONYMS, PRODUCT
CIW80_RS02210	RUVA			Holliday junction branch migration protein RuvA	Holliday junction branch migration complex subunit RuvA	GO-TERMS, PRODUCT-SYNONYMS, PRODUCT
CIW80_RS02225	EG10925					GO-TERMS, REACTIONS, PRODUCT-SYNONYMS
CIW80_RS02235	EG11138					GO-TERMS, REACTIONS, PRODUCT-SYNONYMS, GENE-SYNONYMS
CIW80_RS02240	EG10097					GO-TERMS, REACTIONS, PRODUCT-SYNONYMS, GENE-SYNONYMS, PRODUCT
CIW80_RS02500	G7230	CIW80_RS02500	yfdR	hypothetical protein	CPS-53 (KpLE1) prophage; 5'-deoxynucleotidase	GO-TERMS, REACTIONS, PRODUCT-SYNONYMS, PRODUCT, GENE-NAME
CIW80_RS02555	G7020			carboxy-S-adenosyl-L-methionine synthase CmoA	carboxy-S-adenosyl-L-methionine synthase	GO-TERMS, REACTIONS, PRODUCT-SYNONYMS, GENE-SYNONYMS, PRODUCT
CIW80_RS02560	G7021			tRNA 5-methoxyuridine(34)/uridine 5-oxyacetic acid(34) synthase CmoB	tRNA U34 carboxymethyltransferase	GO-TERMS, REACTIONS, PRODUCT-SYNONYMS, GENE-SYNONYMS, PRODUCT
CIW80_RS02565	G7022	CIW80_RS02565	torZ	Trimethylamine-N-oxide reductase 2	trimethylamine N-oxide reductase 2	GO-TERMS, REACTIONS, PRODUCT-SYNONYMS, GENE-SYNONYMS, PRODUCT, GENE-NAME
CIW80_RS02590	EG10071					GO-TERMS, REACTIONS, PRODUCT-SYNONYMS, GENE-SYNONYMS, PRODUCT
CIW80_RS02595	G7027	CIW80_RS02595	flhE			GO-TERMS, PRODUCT-SYNONYMS, GENE-NAME
CIW80_RS02610	EG10151			protein phosphatase CheZ	chemotaxis protein CheZ	GO-TERMS, REACTIONS, PRODUCT-SYNONYMS, PRODUCT
CIW80_RS02620	EG10147	CIW80_RS02620	cheB	chemotaxis response regulator protein-glutamate methylesterase	protein-glutamate methylesterase/protein glutamine deamidase	GO-TERMS, REACTIONS, PRODUCT-SYNONYMS, PRODUCT, GENE-NAME
CIW80_RS02625	EG10148			protein-glutamate O-methyltransferase CheR	chemotaxis protein methyltransferase	GO-TERMS, REACTIONS, PRODUCT-SYNONYMS, GENE-SYNONYMS, PRODUCT
CIW80_RS02635	EG10988			methyl-accepting chemotaxis protein II	methyl-accepting chemotaxis protein Tar	GO-TERMS, COMPLEXES, PRODUCT-SYNONYMS, GENE-SYNONYMS, PRODUCT
CIW80_RS02650	EG10602			flagellar motor protein MotB	motility protein B	GO-TERMS, COMPLEXES, PRODUCT-SYNONYMS, GENE-SYNONYMS, PRODUCT
CIW80_RS02655	EG10601			flagellar motor stator protein MotA	motility protein A	GO-TERMS, PRODUCT-SYNONYMS, GENE-SYNONYMS, PRODUCT
CIW80_RS02660	EG10319			flagellar transcriptional regulator FlhC	DNA-binding transcriptional dual regulator FlhC	GO-TERMS, COMPLEXES, PRODUCT-SYNONYMS, GENE-SYNONYMS, PRODUCT
CIW80_RS02665	EG10320			flagellar transcriptional regulator FlhD	DNA-binding transcriptional dual regulator FlhD	GO-TERMS, PRODUCT-SYNONYMS, GENE-SYNONYMS, PRODUCT
CIW80_RS02670	G7031			universal stress protein UspC	universal stress protein C	GO-TERMS, PRODUCT-SYNONYMS, GENE-SYNONYMS, PRODUCT
CIW80_RS02675	EG11751			alpha,alpha-trehalose-phosphate synthase	trehalose-6-phosphate synthase	GO-TERMS, REACTIONS, PRODUCT-SYNONYMS, PRODUCT
CIW80_RS02680	EG11752			trehalose-phosphatase	trehalose-6-phosphate phosphatase	GO-TERMS, REACTIONS, PRODUCT-SYNONYMS, GENE-SYNONYMS, PRODUCT
CIW80_RS02685	EG10059	CIW80_RS02685	araH	L-arabinose ABC transporter permease AraH	arabinose ABC transporter membrane subunit	CPLX-RXNS, GO-TERMS, COMPLEXES, PRODUCT-SYNONYMS, GENE-SYNONYMS, PRODUCT, GENE-NAME
CIW80_RS02690	EG10058	CIW80_RS02690	araG	L-arabinose ABC transporter ATP-binding protein AraG	arabinose ABC transporter ATP binding subunit	GO-TERMS, PRODUCT, GENE-NAME
CIW80_RS02695	EG10057	CIW80_RS02695	araF	arabinose ABC transporter substrate-binding protein	arabinose ABC transporter periplasmic binding protein	GO-TERMS, REACTIONS, PRODUCT, GENE-NAME
CIW80_RS02730	EG10921			non-heme ferritin	ferritin iron storage protein	GO-TERMS, REACTIONS, PRODUCT-SYNONYMS, GENE-SYNONYMS, PRODUCT
CIW80_RS02765	EG10706					GO-TERMS, REACTIONS, PRODUCT-SYNONYMS, PRODUCT
CIW80_RS02770	EG11063			excinuclease ABC subunit UvrC	excision nuclease subunit C	CPLX-RXNS, GO-TERMS, COMPLEXES, REACTIONS, PRODUCT-SYNONYMS, PRODUCT
CIW80_RS02775	EG11140			UvrY/SirA/GacA family response regulator transcription factor	DNA-binding transcriptional activator UvrY	GO-TERMS, PRODUCT-SYNONYMS, GENE-SYNONYMS, PRODUCT
CIW80_RS02785	EG10935			transcriptional regulator SdiA	DNA-binding transcriptional dual regulator SdiA	GO-TERMS, PRODUCT-SYNONYMS, PRODUCT
CIW80_RS02790	EG12347	yecC	tcyN	L-cystine ABC transporter ATP-binding protein YecC	cystine ABC transporter ATP binding subunit	CPLX-RXNS, GO-TERMS, COMPLEXES, REACTIONS, PRODUCT-SYNONYMS, GENE-SYNONYMS, PRODUCT, GENE-NAME
CIW80_RS02795	G7037			cystine ABC transporter permease	cystine ABC transporter membrane subunit	GO-TERMS, COMPLEXES, PRODUCT-SYNONYMS, GENE-SYNONYMS, PRODUCT
CIW80_RS02800	G7038					GO-TERMS, REACTIONS, PRODUCT-SYNONYMS, GENE-SYNONYMS
CIW80_RS02805	G7039			cystine ABC transporter substrate-binding protein	cystine ABC transporter periplasmic binding protein	GO-TERMS, PRODUCT-SYNONYMS, GENE-SYNONYMS, PRODUCT
CIW80_RS02810	EG11356			flagella biosynthesis regulatory protein FliZ	DNA-binding transcriptional regulator FliZ	GO-TERMS, PRODUCT-SYNONYMS, GENE-SYNONYMS, PRODUCT
CIW80_RS02830	EG10841			flagellar filament capping protein FliD	flagellar filament capping protein	GO-TERMS, PRODUCT-SYNONYMS, GENE-SYNONYMS, PRODUCT
CIW80_RS02835	EG11388			flagellar export chaperone FliS	flagellar biosynthesis protein FliS	GO-TERMS, PRODUCT-SYNONYMS, PRODUCT
CIW80_RS02840	EG11389			flagella biosynthesis regulatory protein FliT	flagellar biosynthesis protein FliT	GO-TERMS, PRODUCT-SYNONYMS, PRODUCT
CIW80_RS02845	EG11387					GO-TERMS, REACTIONS, PRODUCT-SYNONYMS, GENE-SYNONYMS, PRODUCT
CIW80_RS02870	EG11662	CIW80_RS02870	yedK	SOS response-associated peptidase	genome maintenance protein	GO-TERMS, REACTIONS, PRODUCT-SYNONYMS, GENE-SYNONYMS, PRODUCT, GENE-NAME
CIW80_RS02900	EG10629			SMR family multidrug efflux protein EmrE	DLP12 prophage; multidrug/betaine/choline efflux transporter EmrE	GO-TERMS, REACTIONS, PRODUCT-SYNONYMS, GENE-SYNONYMS, PRODUCT
CIW80_RS02920	EG11347			flagellar basal body M-ring protein FliF	flagellar basal-body MS-ring and collar protein	GO-TERMS, PRODUCT-SYNONYMS, GENE-SYNONYMS, PRODUCT
CIW80_RS02925	EG11654					GO-TERMS, COMPLEXES, PRODUCT-SYNONYMS, GENE-SYNONYMS
CIW80_RS02945	G379			flagellar hook length control protein FliK	flagellar hook-length control protein	GO-TERMS, PRODUCT-SYNONYMS, GENE-SYNONYMS, PRODUCT
CIW80_RS02950	EG10322			flagellar basal body-associated protein FliL	flagellar protein FliL	GO-TERMS, PRODUCT-SYNONYMS, GENE-SYNONYMS, PRODUCT
CIW80_RS02955	EG10323					GO-TERMS, PRODUCT-SYNONYMS, GENE-SYNONYMS
CIW80_RS02960	EG10324					GO-TERMS, PRODUCT-SYNONYMS, GENE-SYNONYMS
CIW80_RS03010	EG11068	CIW80_RS03010	vsr	very short patch repair endonuclease	DNA mismatch endonuclease Vsr	GO-TERMS, PRODUCT-SYNONYMS, PRODUCT, GENE-NAME
CIW80_RS03015	EG10211	CIW80_RS03015	dcm	DNA cytosine methyltransferase	DNA-cytosine methyltransferase	GO-TERMS, REACTIONS, PRODUCT-SYNONYMS, GENE-SYNONYMS, PRODUCT, GENE-NAME
CIW80_RS03040	G7055			protein deglycase HchA	protein/nucleic acid deglycase 1	GO-TERMS, REACTIONS, PRODUCT-SYNONYMS, GENE-SYNONYMS, PRODUCT
CIW80_RS03045	G7056	CIW80_RS03045	hprS	heavy metal sensor histidine kinase	sensor histidine kinase HprS	GO-TERMS, REACTIONS, PRODUCT-SYNONYMS, GENE-SYNONYMS, PRODUCT, GENE-NAME
CIW80_RS03050	G7057			response regulator transcription factor HprR	DNA-binding transcriptional dual regulator HprR	GO-TERMS, PRODUCT-SYNONYMS, GENE-SYNONYMS, PRODUCT
CIW80_RS03055	G7058			hydroxyisourate hydrolase	hydroxyisourate hydrolase / transthyretin-related protein	GO-TERMS, REACTIONS, PRODUCT-SYNONYMS, GENE-SYNONYMS, PRODUCT
CIW80_RS03060	G7059			protein-methionine-sulfoxide reductase catalytic subunit MsrP	protein-L-methionine sulfoxide reductase catalytic subunit MsrP	CPLX-RXNS, GO-TERMS, COMPLEXES, PRODUCT-SYNONYMS, GENE-SYNONYMS, PRODUCT
CIW80_RS03065	G7060			protein-methionine-sulfoxide reductase heme-binding subunit MsrQ	protein-L-methionine sulfoxide reductase heme-binding subunit MsrQ	GO-TERMS, PRODUCT-SYNONYMS, GENE-SYNONYMS, PRODUCT
CIW80_RS03070	G7061					GO-TERMS, PRODUCT-SYNONYMS, GENE-SYNONYMS
CIW80_RS03215	G7063			DgsA anti-repressor MtfA	Mlc titration factor	GO-TERMS, REACTIONS, PRODUCT-SYNONYMS, GENE-SYNONYMS, PRODUCT
CIW80_RS03310	G7067			shikimate transporter	shikimate:H+ symporter	GO-TERMS, REACTIONS, PRODUCT-SYNONYMS, GENE-SYNONYMS, PRODUCT
CIW80_RS03315	EG10039					GO-TERMS, PRODUCT-SYNONYMS
CIW80_RS03335	G7072			nitrogen assimilation transcriptional regulator	DNA-binding transcriptional dual regulator Nac	GO-TERMS, PRODUCT-SYNONYMS, PRODUCT
CIW80_RS03340	G7071			HTH-type transcriptional regulator Cbl	DNA-binding transcriptional activator Cbl	GO-TERMS, PRODUCT-SYNONYMS, PRODUCT
CIW80_RS03350	G7070			toxic metabolite efflux MATE transporter YeeO	FMN/FAD exporter	GO-TERMS, REACTIONS, PRODUCT-SYNONYMS, PRODUCT
CIW80_RS03485	G7073			L,D-transpeptidase	L,D-transpeptidase LdtA	GO-TERMS, REACTIONS, PRODUCT-SYNONYMS, GENE-SYNONYMS, PRODUCT
CIW80_RS03490	EG12151					GO-TERMS, REACTIONS, PRODUCT-SYNONYMS, PRODUCT
CIW80_RS03495	EG12150			adenosylcobinamide-GDP ribazoletransferase	cobalamin 5'-phosphate synthase	GO-TERMS, REACTIONS, PRODUCT-SYNONYMS, PRODUCT
CIW80_RS03500	EG13238			bifunctional adenosylcobinamide kinase/adenosylcobinamide-phosphate guanylyltransferase	cobinamide-P guanylyltransferase / cobinamide kinase	GO-TERMS, REACTIONS, PRODUCT-SYNONYMS, PRODUCT
CIW80_RS03770	G7084	cbtA	cbeA	type IV toxin-antitoxin system toxin CbtA	CP4-44 prophage; cytoskeleton bundling-enhancing antitoxin CbeA	GO-TERMS, PRODUCT-SYNONYMS, GENE-SYNONYMS, PRODUCT, GENE-NAME
CIW80_RS03775	G7085			type IV toxin-antitoxin system toxin CbtA	CP4-44 prophage; cytoskeleton-binding toxin CbtA	GO-TERMS, PRODUCT-SYNONYMS, GENE-SYNONYMS, PRODUCT
CIW80_RS03810	EG11892			DNA gyrase inhibitor SbmC	DNA gyrase inhibitor	GO-TERMS, PRODUCT-SYNONYMS, GENE-SYNONYMS, PRODUCT
CIW80_RS03825	EG11893			serine-type D-Ala-D-Ala carboxypeptidase DacD	D-alanyl-D-alanine carboxypeptidase DacD	GO-TERMS, REACTIONS, PRODUCT-SYNONYMS, GENE-SYNONYMS, PRODUCT
CIW80_RS03830	EG10926					GO-TERMS, PRODUCT-SYNONYMS, GENE-SYNONYMS
CIW80_RS03835	EG11896			putrescine/proton symporter PlaP	putrescine:H+ symporter PlaP	GO-TERMS, REACTIONS, PRODUCT-SYNONYMS, GENE-SYNONYMS, PRODUCT
CIW80_RS03855	G0-9121	CIW80_RS03855	yoeB	Txe/YoeB family addiction module toxin	ribosome-dependent mRNA interferase toxin YoeB	GO-TERMS, COMPLEXES, REACTIONS, PRODUCT-SYNONYMS, PRODUCT, GENE-NAME
CIW80_RS03860	EG12844			YoeB-YefM toxin-antitoxin system antitoxin YefM	YefM antitoxin of the YoeB-YefM toxin-antitoxin pair and DNA binding transcriptional repressor	GO-TERMS, PRODUCT-SYNONYMS, PRODUCT
CIW80_RS03875	EG10449					GO-TERMS, PRODUCT-SYNONYMS
CIW80_RS03880	EG10447			histidinol dehydrogenase	histidinal/histidinol dehydrogenase	GO-TERMS, REACTIONS, PRODUCT-SYNONYMS, PRODUCT
CIW80_RS03885	EG10446			histidinol-phosphate transaminase	histidinol-phosphate aminotransferase	GO-TERMS, REACTIONS, PRODUCT-SYNONYMS, PRODUCT
CIW80_RS03890	EG10445			bifunctional histidinol-phosphatase/imidazoleglycerol-phosphate dehydratase HisB	imidazoleglycerol-phosphate dehydratase / histidinol-phosphatase	GO-TERMS, REACTIONS, PRODUCT-SYNONYMS, PRODUCT
CIW80_RS03895	EG10450					CPLX-RXNS, GO-TERMS, COMPLEXES, PRODUCT-SYNONYMS
CIW80_RS03900	EG10444			1-(5-phosphoribosyl)-5-[(5- phosphoribosylamino)methylideneamino]imidazole-4- carboxamide isomerase	1-(5-phosphoribosyl)-5-[(5-phosphoribosylamino)methylideneamino]imidazole-4-carboxamide isomerase	GO-TERMS, REACTIONS, PRODUCT-SYNONYMS, PRODUCT
CIW80_RS03905	EG10448					GO-TERMS, PRODUCT-SYNONYMS
CIW80_RS03910	EG10451	CIW80_RS03910	hisI	bifunctional phosphoribosyl-AMP cyclohydrolase/phosphoribosyl-ATP diphosphatase HisIE	putative bifunctional phosphoribosyl-AMP cyclohydrolase/phosphoribosyl-ATP pyrophosphatase	GO-TERMS, REACTIONS, PRODUCT-SYNONYMS, GENE-SYNONYMS, PRODUCT, GENE-NAME
CIW80_RS03920	G7091	CIW80_RS03920	ugd			GO-TERMS, PRODUCT-SYNONYMS, GENE-SYNONYMS, GENE-NAME
CIW80_RS03925	EG10411	gndA	gnd	NADP-dependent phosphogluconate dehydrogenase	6-phosphogluconate dehydrogenase, decarboxylating	GO-TERMS, REACTIONS, PRODUCT-SYNONYMS, PRODUCT, GENE-NAME
CIW80_RS03930	EG10162			phosphomannomutase CpsG	phosphomannomutase	GO-TERMS, REACTIONS, PRODUCT-SYNONYMS, GENE-SYNONYMS, PRODUCT
CIW80_RS03935	EG10161			mannose-1-phosphate guanyltransferase	mannose-1-phosphate guanylyltransferase	GO-TERMS, REACTIONS, PRODUCT-SYNONYMS, GENE-SYNONYMS, PRODUCT
CIW80_RS03970	EG11980	wzx	rfbX	O6 family O-antigen flippase	polyisoprenol-linked O-antigen repeat unit flippase	GO-TERMS, REACTIONS, PRODUCT-SYNONYMS, GENE-SYNONYMS, PRODUCT, GENE-NAME
CIW80_RS03990	G7095			colanic acid biosynthesis glycosyltransferase WcaL	putative colanic biosynthesis glycosyl transferase	GO-TERMS, PRODUCT-SYNONYMS, GENE-SYNONYMS, PRODUCT
CIW80_RS04000	G7097					GO-TERMS, PRODUCT-SYNONYMS, GENE-SYNONYMS, PRODUCT
CIW80_RS04005	G7098			undecaprenyl-phosphate glucose phosphotransferase	UDP-glucose:undecaprenyl-phosphate glucose-1-phosphate transferase	GO-TERMS, REACTIONS, PRODUCT-SYNONYMS, PRODUCT
CIW80_RS04010	EG10162			phosphomannomutase CpsG	phosphomannomutase	GO-TERMS, REACTIONS, PRODUCT-SYNONYMS, GENE-SYNONYMS, PRODUCT
CIW80_RS04015	EG10161			mannose-1-phosphate guanyltransferase	mannose-1-phosphate guanylyltransferase	GO-TERMS, REACTIONS, PRODUCT-SYNONYMS, GENE-SYNONYMS, PRODUCT
CIW80_RS04020	EG11790					GO-TERMS, REACTIONS, PRODUCT-SYNONYMS, GENE-SYNONYMS
CIW80_RS04025	EG11789	CIW80_RS04025	gmm			GO-TERMS, REACTIONS, PRODUCT-SYNONYMS, GENE-SYNONYMS, GENE-NAME
CIW80_RS04030	EG11788					GO-TERMS, REACTIONS, PRODUCT-SYNONYMS
CIW80_RS04035	EG11787					GO-TERMS, PRODUCT-SYNONYMS, GENE-SYNONYMS
CIW80_RS04040	G7099					GO-TERMS, REACTIONS, PRODUCT-SYNONYMS
CIW80_RS04045	G7100			colanic acid biosynthesis glycosyltransferase WcaE	colanic acid biosynthesis fucosyltransferase WcaE	GO-TERMS, REACTIONS, PRODUCT-SYNONYMS, PRODUCT
CIW80_RS04055	G7102			colanic acid biosynthesis glycosyltransferase WcaC	colanic acid biosynthesis galactosyltransferase WcaC	GO-TERMS, REACTIONS, PRODUCT-SYNONYMS, PRODUCT
CIW80_RS04060	G7103					GO-TERMS, REACTIONS, PRODUCT-SYNONYMS
CIW80_RS04070	G7105			tyrosine-protein kinase Wzc	protein-tyrosine kinase Wzc	GO-TERMS, COMPLEXES, REACTIONS, PRODUCT-SYNONYMS, PRODUCT
CIW80_RS04075	G7106			low molecular weight protein-tyrosine-phosphatase Wzb	protein-tyrosine phosphatase	GO-TERMS, REACTIONS, PRODUCT-SYNONYMS, PRODUCT
CIW80_RS04080	G7107	CIW80_RS04080	wza	polysaccharide export protein	outer membrane polysaccharide export protein Wza	GO-TERMS, REACTIONS, PRODUCT-SYNONYMS, PRODUCT, GENE-NAME
CIW80_RS04090	EG11361			outer membrane assembly protein AsmA	putative assembly protein AsmA	GO-TERMS, PRODUCT-SYNONYMS, GENE-SYNONYMS, PRODUCT
CIW80_RS04095	EG11418	CIW80_RS04095	dcd			GO-TERMS, REACTIONS, PRODUCT-SYNONYMS, GENE-SYNONYMS, GENE-NAME
CIW80_RS04100	EG11701	CIW80_RS04100	udk	uridine kinase	uridine/cytidine kinase	GO-TERMS, REACTIONS, PRODUCT-SYNONYMS, PRODUCT, GENE-NAME
CIW80_RS04105	EG12396	CIW80_RS04105	dgcE	diguanylate cyclase	putative diguanylate cyclase DgcE	GO-TERMS, PRODUCT-SYNONYMS, GENE-SYNONYMS, PRODUCT, GENE-NAME
CIW80_RS04110	EG11222					GO-TERMS, REACTIONS, PRODUCT-SYNONYMS, GENE-SYNONYMS
CIW80_RS04130	G7111					GO-TERMS, REACTIONS, PRODUCT-SYNONYMS, GENE-SYNONYMS
CIW80_RS04150	G7113			multidrug efflux RND transporter subunit MdtA	multidrug efflux pump membrane fusion protein MdtA	CPLX-RXNS, GO-TERMS, COMPLEXES, PRODUCT-SYNONYMS, GENE-SYNONYMS, PRODUCT
CIW80_RS04155	G7114			multidrug efflux RND transporter permease subunit MdtB	multidrug efflux pump RND permease subunit MdtB	GO-TERMS, PRODUCT-SYNONYMS, GENE-SYNONYMS, PRODUCT
CIW80_RS04160	G7115			multidrug efflux RND transporter permease subunit MdtC	multidrug efflux pump RND permease subunit MdtC	GO-TERMS, PRODUCT-SYNONYMS, GENE-SYNONYMS, PRODUCT
CIW80_RS04170	EG11617			two-component system sensor histidine kinase BaeS	sensor histidine kinase BaeS	GO-TERMS, REACTIONS, PRODUCT-SYNONYMS, PRODUCT
CIW80_RS04175	EG11618			two-component system response regulator BaeR	DNA-binding transcriptional activator BaeR	GO-TERMS, PRODUCT-SYNONYMS, PRODUCT
CIW80_RS04210	G7118	CIW80_RS04210	trhP	tRNA 5-hydroxyuridine modification protein YegQ	tRNA wobble base hydroxylation protein TrhP	GO-TERMS, PRODUCT-SYNONYMS, GENE-SYNONYMS, PRODUCT, GENE-NAME
CIW80_RS04220	G7123					GO-TERMS, REACTIONS, PRODUCT-SYNONYMS
CIW80_RS04230	EG12417					GO-TERMS, PRODUCT-SYNONYMS
CIW80_RS04250	G7128			tagatose-bisphosphate aldolase subunit GatZ	tagatose-1,6-bisphosphate aldolase 2 subunit GatZ	CPLX-RXNS, COMPLEXES, PRODUCT-SYNONYMS, PRODUCT
CIW80_RS04255	EG12419			tagatose-bisphosphate aldolase subunit GatY	tagatose-1,6-bisphosphate aldolase 2 subunit GatY	GO-TERMS, PRODUCT-SYNONYMS, GENE-SYNONYMS, PRODUCT
CIW80_RS04265	G7129			class I fructose-bisphosphate aldolase	fructose-bisphosphate aldolase class I	GO-TERMS, REACTIONS, PRODUCT-SYNONYMS, GENE-SYNONYMS, PRODUCT
CIW80_RS04295	G7135					GO-TERMS, REACTIONS, PRODUCT-SYNONYMS, GENE-SYNONYMS
CIW80_RS04300	M007					GO-TERMS, REACTIONS, PRODUCT-SYNONYMS
CIW80_RS04305	G7137			Ni(II)/Co(II)-binding transcriptional repressor RcnR	DNA-binding transcriptional repressor RcnR	GO-TERMS, PRODUCT-SYNONYMS, GENE-SYNONYMS, PRODUCT
CIW80_RS04310	G7138	CIW80_RS04310	rcnA	nickel/cobalt efflux protein RcnA	Ni2+/Co2+ exporter	GO-TERMS, REACTIONS, PRODUCT-SYNONYMS, GENE-SYNONYMS, PRODUCT, GENE-NAME
CIW80_RS04315	G7139			Ni(II)/Co(II) efflux transporter accessory subunit RcnB	periplasmic protein involved in nickel/cobalt export	GO-TERMS, REACTIONS, PRODUCT-SYNONYMS, GENE-SYNONYMS, PRODUCT
CIW80_RS04320	EG11987	CIW80_RS04320	yehA	putative fimbrial-like adhesin protein	putative fimbrial adhesin YehA	GO-TERMS, PRODUCT-SYNONYMS, PRODUCT, GENE-NAME
CIW80_RS04325	EG11988	CIW80_RS04325	yehB	fimbrial biogenesis outer membrane usher protein	putative fimbrial usher protein YehB	GO-TERMS, PRODUCT-SYNONYMS, PRODUCT, GENE-NAME
CIW80_RS04330	EG11989	CIW80_RS04330	yehC	fimbria/pilus periplasmic chaperone	putative fimbrial chaperone YehC	PRODUCT-SYNONYMS, PRODUCT, GENE-NAME
CIW80_RS04335	EG11990	CIW80_RS04335	yehD	fimbrial protein	putative fimbrial protein YehD	GO-TERMS, PRODUCT-SYNONYMS, PRODUCT, GENE-NAME
CIW80_RS04355	EG10586					GO-TERMS, REACTIONS, PRODUCT-SYNONYMS, PRODUCT
CIW80_RS04405	EG12006	yehT	btsR	two-component system response regulator BtsR	DNA-binding transcriptional dual regulator BtsR	GO-TERMS, PRODUCT-SYNONYMS, GENE-SYNONYMS, PRODUCT, GENE-NAME
CIW80_RS04410	EG12007			two-component regulatory system sensor histidine kinase BtsS	high-affinity pyruvate receptor	GO-TERMS, REACTIONS, PRODUCT-SYNONYMS, GENE-SYNONYMS, PRODUCT
CIW80_RS04415	EG12008			HTH-type transcriptional regulator MlrA	DNA-binding transcriptional activator MlrA	GO-TERMS, PRODUCT-SYNONYMS, GENE-SYNONYMS, PRODUCT
CIW80_RS04425	EG12009			glycine betaine ABC transporter permease YehW	glycine betaine ABC transporter membrane subunit YehW	CPLX-RXNS, GO-TERMS, COMPLEXES, PRODUCT-SYNONYMS, PRODUCT
CIW80_RS04430	EG12010			glycine betaine ABC transporter ATP binding protein YehX	glycine betaine ABC transporter ATP binding subunit YehX	GO-TERMS, PRODUCT-SYNONYMS, PRODUCT
CIW80_RS04435	EG12011			glycine betaine ABC transporter permease YehY	glycine betaine ABC transporter membrane subunit YehY	GO-TERMS, PRODUCT-SYNONYMS, PRODUCT
CIW80_RS04440	EG12012			glycine betaine ABC transporter substrate-binding protein OsmF	glycine betaine ABC transporter periplasmic binding protein OsmF	GO-TERMS, PRODUCT-SYNONYMS, GENE-SYNONYMS, PRODUCT
CIW80_RS04445	EG12013			beta-glucosidase BglX	beta-D-glucoside glucohydrolase, periplasmic	GO-TERMS, REACTIONS, PRODUCT-SYNONYMS, GENE-SYNONYMS, PRODUCT
CIW80_RS04450	EG10231	CIW80_RS04450	dld	D-lactate dehydrogenase	quinone-dependent D-lactate dehydrogenase	GO-TERMS, REACTIONS, PRODUCT-SYNONYMS, GENE-SYNONYMS, PRODUCT, GENE-NAME
CIW80_RS04455	EG12015	CIW80_RS04455	pbpG	D-alanyl-D-alanine endopeptidase	peptidoglycan DD-endopeptidase PbpG	GO-TERMS, REACTIONS, PRODUCT-SYNONYMS, GENE-SYNONYMS, PRODUCT, GENE-NAME
CIW80_RS04465	EG12017	CIW80_RS04465	yohD	DedA family protein	DedA family protein YohD	GO-TERMS, PRODUCT-SYNONYMS, PRODUCT, GENE-NAME
CIW80_RS04495	EG12022			tRNA dihydrouridine(16) synthase DusC	tRNA-dihydrouridine16 synthase	GO-TERMS, REACTIONS, PRODUCT-SYNONYMS, GENE-SYNONYMS, PRODUCT
CIW80_RS04510	EG10137			cytidine deaminase	cytidine/deoxycytidine deaminase	GO-TERMS, REACTIONS, PRODUCT-SYNONYMS, PRODUCT
CIW80_RS04525	G7145	CIW80_RS04525	preT	NAD(P)-dependent oxidoreductase	NAD-dependent dihydropyrimidine dehydrogenase subunit PreT	CPLX-RXNS, GO-TERMS, COMPLEXES, PRODUCT-SYNONYMS, GENE-SYNONYMS, PRODUCT, GENE-NAME
CIW80_RS04530	EG11289					GO-TERMS, REACTIONS, PRODUCT-SYNONYMS, GENE-SYNONYMS
CIW80_RS04535	EG10594			galactose/methyl galactoside ABC transporter permease MglC	D-galactose/methyl-galactoside ABC transporter membrane subunit	CPLX-RXNS, GO-TERMS, COMPLEXES, PRODUCT-SYNONYMS, GENE-SYNONYMS, PRODUCT
CIW80_RS04540	EG10592			galactose/methyl galactoside ABC transporter ATP-binding protein MglA	D-galactose/methyl-galactoside ABC transporter ATP binding subunit	GO-TERMS, PRODUCT-SYNONYMS, GENE-SYNONYMS, PRODUCT
CIW80_RS04545	EG10593			galactose/glucose ABC transporter substrate-binding protein MglB	D-galactose/methyl-galactoside ABC transporter periplasmic binding protein	GO-TERMS, REACTIONS, PRODUCT-SYNONYMS, PRODUCT
CIW80_RS04550	EG10365			HTH-type transcriptional regulator GalS	DNA-binding transcriptional dual regulator GalS	GO-TERMS, PRODUCT-SYNONYMS, GENE-SYNONYMS, PRODUCT
CIW80_RS04565	EG11375			GTP cyclohydrolase I FolE	GTP cyclohydrolase 1	GO-TERMS, REACTIONS, PRODUCT-SYNONYMS, PRODUCT
CIW80_RS04575	EG12026	CIW80_RS04575	yeiG	S-formylglutathione hydrolase YeiG	S-formylglutathione hydrolase / S-lactoylglutathione hydrolase	GO-TERMS, REACTIONS, PRODUCT-SYNONYMS, PRODUCT, GENE-NAME
CIW80_RS04580	EG10155			catecholate siderophore receptor CirA	iron-catecholate outer membrane transporter CirA	GO-TERMS, PRODUCT-SYNONYMS, GENE-SYNONYMS, PRODUCT
CIW80_RS04590	EG11337			lysine-specific permease	lysine:H+ symporter	GO-TERMS, REACTIONS, PRODUCT-SYNONYMS, GENE-SYNONYMS, PRODUCT
CIW80_RS04595	EG12105	CIW80_RS04595	yeiE	LysR family transcriptional regulator	LysR-type transcriptional regulator YeiE	GO-TERMS, PRODUCT-SYNONYMS, PRODUCT, GENE-NAME
CIW80_RS04605	EG10651	CIW80_RS04605	nfo	deoxyribonuclease IV	endonuclease IV	GO-TERMS, REACTIONS, PRODUCT-SYNONYMS, PRODUCT, GENE-NAME
CIW80_RS04615	EG12030			ribosylpyrimidine nucleosidase	pyrimidine-specific ribonucleoside hydrolase RihB	GO-TERMS, REACTIONS, PRODUCT-SYNONYMS, GENE-SYNONYMS, PRODUCT
CIW80_RS04620	EG12031			transcriptional regulator YeiL	putative DNA-binding transcriptional regulator YeiL	GO-TERMS, PRODUCT-SYNONYMS, PRODUCT
CIW80_RS04630	EG12033	CIW80_RS04630	psuG			GO-TERMS, PRODUCT-SYNONYMS, GENE-SYNONYMS, GENE-NAME
CIW80_RS04640	EG10336			PTS fructose transporter subunit IIBC	fructose-specific PTS multiphosphoryl transfer protein FruA	CPLX-RXNS, GO-TERMS, COMPLEXES, PRODUCT-SYNONYMS, GENE-SYNONYMS, PRODUCT
CIW80_RS04645	EG10337					GO-TERMS, PRODUCT-SYNONYMS, GENE-SYNONYMS
CIW80_RS04650	G7990	CIW80_RS04650	fruB	fused PTS fructose transporter subunit IIA/HPr protein	fructose-specific PTS multiphosphoryl transfer protein FruB	GO-TERMS, PRODUCT-SYNONYMS, GENE-SYNONYMS, PRODUCT, GENE-NAME
CIW80_RS04660	EG12034			sugar efflux transporter SetB	sugar exporter SetB	GO-TERMS, REACTIONS, PRODUCT-SYNONYMS, GENE-SYNONYMS, PRODUCT
CIW80_RS04680	EG12104	CIW80_RS04680	yeiR	GTP-binding protein	zinc-binding GTPase YeiR	GO-TERMS, REACTIONS, PRODUCT-SYNONYMS, PRODUCT, GENE-NAME
CIW80_RS04685	G7146			Kdo(2)-lipid A phosphotransferase	Kdo2-lipid A phosphotransferase	GO-TERMS, REACTIONS, PRODUCT-SYNONYMS, GENE-SYNONYMS, PRODUCT
CIW80_RS04690	G7147			bifunctional murein DD-endopeptidase/murein LD-carboxypeptidase	peptidoglycan DD-endopeptidase/peptidoglycan LD-carboxypeptidase	GO-TERMS, REACTIONS, PRODUCT-SYNONYMS, GENE-SYNONYMS, PRODUCT
CIW80_RS04700	EG12037	CIW80_RS04700	yejA	ABC transporter substrate-binding protein	putative oligopeptide ABC transporter periplasmic binding protein YejA	CPLX-RXNS, GO-TERMS, COMPLEXES, PRODUCT, GENE-NAME
CIW80_RS04705	EG12038	CIW80_RS04705	yejB	microcin C ABC transporter permease YejB	putative oligopeptide ABC transporter membrane subunit YejB	GO-TERMS, COMPLEXES, PRODUCT, GENE-NAME
CIW80_RS04710	EG12040	CIW80_RS04710	yejE	ABC transporter permease	putative oligopeptide ABC transporter membrane subunit YejE	GO-TERMS, PRODUCT, GENE-NAME
CIW80_RS04715	EG12041			microcin C ABC transporter ATP-binding protein YejF	putative oligopeptide ABC transporter ATP binding subunit YejF	GO-TERMS, PRODUCT
CIW80_RS04730	EG11419			multidrug efflux MFS transporter Bcr	multidrug efflux pump Bcr	GO-TERMS, REACTIONS, PRODUCT-SYNONYMS, GENE-SYNONYMS, PRODUCT
CIW80_RS04735	EG12044			16S rRNA pseudouridine(516) synthase RsuA	16S rRNA pseudouridine516 synthase	GO-TERMS, REACTIONS, PRODUCT-SYNONYMS, GENE-SYNONYMS, PRODUCT
CIW80_RS04740	EG12045	CIW80_RS04740	radD	DEAD/DEAH box helicase	putative DNA repair helicase RadD	GO-TERMS, REACTIONS, PRODUCT-SYNONYMS, GENE-SYNONYMS, PRODUCT, GENE-NAME
CIW80_RS04885	EG11527			nitrate/nitrite response regulator protein NarP	DNA-binding transcriptional dual regulator NarP	GO-TERMS, PRODUCT-SYNONYMS, PRODUCT
CIW80_RS04890	EG12052	CIW80_RS04890	ccmH	cytochrome c-type biogenesis protein CcmH	holocytochrome c synthase CcmH component	GO-TERMS, COMPLEXES, REACTIONS, PRODUCT-SYNONYMS, GENE-SYNONYMS, PRODUCT, GENE-NAME
CIW80_RS04895	EG12053	dsbE	ccmG	thiol:disulfide interchange protein DsbE	thiol:disulfide oxidoreductase CcmG	GO-TERMS, REACTIONS, PRODUCT-SYNONYMS, GENE-SYNONYMS, PRODUCT, GENE-NAME
CIW80_RS04900	EG12054	CIW80_RS04900	ccmF	heme lyase CcmF/NrfE family subunit	holocytochrome c synthase CcmF component	GO-TERMS, REACTIONS, PRODUCT-SYNONYMS, GENE-SYNONYMS, PRODUCT, GENE-NAME
CIW80_RS04905	EG12055			cytochrome c maturation protein CcmE	periplasmic heme chaperone	CPLX-RXNS, GO-TERMS, COMPLEXES, PRODUCT-SYNONYMS, GENE-SYNONYMS, PRODUCT
CIW80_RS04910	EG12169			heme exporter protein CcmD	heme trafficking system membrane protein CcmD	GO-TERMS, COMPLEXES, PRODUCT-SYNONYMS, GENE-SYNONYMS, PRODUCT
CIW80_RS04915	EG12057			heme exporter protein CcmC	c-type cytochrome biogenesis protein CcmC	GO-TERMS, PRODUCT-SYNONYMS, GENE-SYNONYMS, PRODUCT
CIW80_RS04920	EG12058			heme exporter protein CcmB	heme trafficking system membrane protein CcmB	CPLX-RXNS, GO-TERMS, COMPLEXES, PRODUCT-SYNONYMS, GENE-SYNONYMS, PRODUCT
CIW80_RS04925	EG12059			cytochrome c biogenesis heme-transporting ATPase CcmA	heme trafficking system ATP-binding protein	GO-TERMS, REACTIONS, PRODUCT-SYNONYMS, GENE-SYNONYMS, PRODUCT
CIW80_RS04935	EG12061			nitrate reductase cytochrome c-type subunit	periplasmic nitrate reductase cytochrome c550 protein	CPLX-RXNS, GO-TERMS, COMPLEXES, PRODUCT-SYNONYMS, GENE-SYNONYMS, PRODUCT
CIW80_RS04940	EG12062			quinol dehydrogenase ferredoxin subunit NapH	ferredoxin-type protein NapH	CPLX-RXNS, GO-TERMS, COMPLEXES, PRODUCT-SYNONYMS, GENE-SYNONYMS, PRODUCT
CIW80_RS04945	EG12064					GO-TERMS, PRODUCT-SYNONYMS, GENE-SYNONYMS
CIW80_RS04950	EG12067			periplasmic nitrate reductase subunit alpha	periplasmic nitrate reductase subunit NapA	GO-TERMS, REACTIONS, PRODUCT-SYNONYMS, GENE-SYNONYMS, PRODUCT
CIW80_RS04955	EG12143			chaperone NapD	NapA signal peptide-binding chaperone NapD	GO-TERMS, PRODUCT-SYNONYMS, GENE-SYNONYMS, PRODUCT
CIW80_RS04960	EG12068			ferredoxin-type protein NapF	ferredoxin-type protein	GO-TERMS, PRODUCT-SYNONYMS, GENE-SYNONYMS, PRODUCT
CIW80_RS04970	EG10255					GO-TERMS, PRODUCT-SYNONYMS, GENE-SYNONYMS
CIW80_RS04975	EG12069			malate dehydrogenase (quinone)	malate:quinone oxidoreductase	GO-TERMS, REACTIONS, PRODUCT-SYNONYMS, GENE-SYNONYMS, PRODUCT
CIW80_RS04985	EG10037			DNA oxidative demethylase AlkB	DNA oxidative demethylase	GO-TERMS, REACTIONS, PRODUCT-SYNONYMS, GENE-SYNONYMS, PRODUCT
CIW80_RS04990	EG10029			bifunctional DNA-binding transcriptional regulator/O6-methylguanine-DNA methyltransferase Ada	DNA-binding transcriptional dual regulator / DNA repair protein Ada	GO-TERMS, REACTIONS, PRODUCT-SYNONYMS, PRODUCT
CIW80_RS04995	EG12073	apbE	ftp	FAD:protein FMN transferase ApbE	FAD:protein FMN transferase	GO-TERMS, REACTIONS, PRODUCT-SYNONYMS, GENE-SYNONYMS, PRODUCT, GENE-NAME
CIW80_RS05000	EG10670			porin OmpC	outer membrane porin C	GO-TERMS, REACTIONS, PRODUCT-SYNONYMS, GENE-SYNONYMS, PRODUCT
CIW80_RS05005	EG12385			phosphotransferase RcsD	RcsD phosphotransferase	GO-TERMS, PRODUCT-SYNONYMS, GENE-SYNONYMS, PRODUCT
CIW80_RS05015	EG10822			two-component system sensor histidine kinase RcsC	histidine kinase RcsC	GO-TERMS, COMPLEXES, REACTIONS, PRODUCT
CIW80_RS05020	EG11667			two-component system sensor histidine kinase AtoS	sensor histidine kinase AtoS	GO-TERMS, REACTIONS, PRODUCT-SYNONYMS, PRODUCT
CIW80_RS05025	EG11668			acetoacetate metabolism transcriptional regulator AtoC	DNA-binding transcriptional activator/ornithine decarboxylase inhibitor AtoC	GO-TERMS, PRODUCT-SYNONYMS, PRODUCT
CIW80_RS05030	EG11669			acetate CoA-transferase subunit alpha	acetyl-CoA:acetoacetyl-CoA transferase subunit alpha	CPLX-RXNS, COMPLEXES, REACTIONS, PRODUCT-SYNONYMS, PRODUCT
CIW80_RS05035	EG11670	CIW80_RS05035	atoA	succinyl-CoA--3-ketoacid-CoA transferase	acetyl-CoA:acetoacetyl-CoA transferase subunit beta	GO-TERMS, REACTIONS, PRODUCT-SYNONYMS, PRODUCT, GENE-NAME
CIW80_RS05040	EG11671	CIW80_RS05040	atoE	TIGR00366 family protein	short chain fatty acid transporter	GO-TERMS, REACTIONS, PRODUCT-SYNONYMS, PRODUCT, GENE-NAME
CIW80_RS05045	EG11672	CIW80_RS05045	atoB	acetyl-CoA C-acetyltransferase	acetyl-CoA acetyltransferase	GO-TERMS, REACTIONS, PRODUCT-SYNONYMS, PRODUCT, GENE-NAME
CIW80_RS05075	EG10423			DNA topoisomerase (ATP-hydrolyzing) subunit A	DNA gyrase subunit A	GO-TERMS, REACTIONS, PRODUCT-SYNONYMS, GENE-SYNONYMS, PRODUCT
CIW80_RS05080	EG11143	CIW80_RS05080	ubiG	bifunctional 3-demethylubiquinone 3-O-methyltransferase/2-octaprenyl-6-hydroxy phenol methylase	bifunctional 3-demethylubiquinone-8 3-O-methyltransferase and 2-octaprenyl-6-hydroxyphenol methylase	GO-TERMS, REACTIONS, PRODUCT-SYNONYMS, GENE-SYNONYMS, PRODUCT, GENE-NAME
CIW80_RS05085	EG12850			AIDA-I family autotransporter adhesin YfaL/EhaC	putative autotransporter adhesin YfaL	GO-TERMS, PRODUCT-SYNONYMS, GENE-SYNONYMS, PRODUCT
CIW80_RS05090	EG10660			ribonucleoside-diphosphate reductase subunit alpha	ribonucleoside-diphosphate reductase 1 subunit alpha	CPLX-RXNS, GO-TERMS, COMPLEXES, PRODUCT-SYNONYMS, GENE-SYNONYMS, PRODUCT
CIW80_RS05095	EG10661			ribonucleotide-diphosphate reductase subunit beta	ribonucleoside-diphosphate reductase 1 subunit beta	GO-TERMS, PRODUCT-SYNONYMS, GENE-SYNONYMS, PRODUCT
CIW80_RS05100	EG12360					GO-TERMS, PRODUCT-SYNONYMS
CIW80_RS05110	EG10399			glycerophosphodiester phosphodiesterase	glycerophosphoryl diester phosphodiesterase GlpQ	GO-TERMS, REACTIONS, PRODUCT-SYNONYMS, PRODUCT
CIW80_RS05115	EG10401			glycerol-3-phosphate transporter	sn-glycerol 3-phosphate:phosphate antiporter	GO-TERMS, REACTIONS, PRODUCT-SYNONYMS, PRODUCT
CIW80_RS05120	EG10391					CPLX-RXNS, GO-TERMS, COMPLEXES, PRODUCT-SYNONYMS
CIW80_RS05125	EG10392			glycerol-3-phosphate dehydrogenase subunit GlpB	anaerobic glycerol-3-phosphate dehydrogenase subunit B	GO-TERMS, PRODUCT-SYNONYMS, GENE-SYNONYMS, PRODUCT
CIW80_RS05130	EG10393					GO-TERMS, PRODUCT-SYNONYMS
CIW80_RS05140	G7158	CIW80_RS05140	yfaU			GO-TERMS, PRODUCT-SYNONYMS, GENE-NAME
CIW80_RS05150	G7160					GO-TERMS, PRODUCT-SYNONYMS, GENE-SYNONYMS
CIW80_RS05170	G7164			nucleoside triphosphatase NudI	pyrimidine deoxynucleotide diphosphatase NudI	GO-TERMS, REACTIONS, PRODUCT-SYNONYMS, GENE-SYNONYMS, PRODUCT
CIW80_RS05180	G7166					GO-TERMS, PRODUCT-SYNONYMS, GENE-SYNONYMS, PRODUCT
CIW80_RS05185	G7167					GO-TERMS, PRODUCT-SYNONYMS, GENE-SYNONYMS, PRODUCT
CIW80_RS05190	G7168			bifunctional UDP-4-amino-4-deoxy-L-arabinose formyltransferase/UDP-glucuronic acid oxidase ArnA	fused UDP-4-amino-4-deoxy-L-arabinose formyltransferase/UDP-glucuronate dehydrogenase	GO-TERMS, REACTIONS, PRODUCT-SYNONYMS, GENE-SYNONYMS, PRODUCT
CIW80_RS05195	G7169	CIW80_RS05195	arnD	4-deoxy-4-formamido-L-arabinose- phosphoundecaprenol deformylase	putative 4-deoxy-4-formamido-L-arabinose-phosphoundecaprenol deformylase ArnD	GO-TERMS, REACTIONS, PRODUCT-SYNONYMS, GENE-SYNONYMS, PRODUCT, GENE-NAME
CIW80_RS05200	G7170			lipid IV(A) 4-amino-4-deoxy-L-arabinosyltransferase	lipid IVA 4-amino-4-deoxy-L-arabinosyltransferase	GO-TERMS, REACTIONS, PRODUCT-SYNONYMS, GENE-SYNONYMS, PRODUCT
CIW80_RS05205	G0-10460			4-amino-4-deoxy-L-arabinose-phosphoundecaprenol flippase subunit ArnE	undecaprenyl-phosphate-alpha-L-Ara4N flippase - ArnE subunit	CPLX-RXNS, GO-TERMS, COMPLEXES, PRODUCT-SYNONYMS, GENE-SYNONYMS, PRODUCT
CIW80_RS05210	G7171			4-amino-4-deoxy-L-arabinose-phosphoundecaprenol flippase subunit ArnF	undecaprenyl-phosphate-alpha-L-Ara4N flippase - ArnF subunit	GO-TERMS, PRODUCT-SYNONYMS, GENE-SYNONYMS, PRODUCT
CIW80_RS05220	EG12437					GO-TERMS, REACTIONS, PRODUCT-SYNONYMS, PRODUCT
CIW80_RS05225	EG11532					GO-TERMS, REACTIONS, PRODUCT-SYNONYMS, PRODUCT
CIW80_RS05230	EG11368					GO-TERMS, PRODUCT-SYNONYMS
CIW80_RS05235	EG12438			2-succinyl-6-hydroxy-2, 4-cyclohexadiene-1-carboxylate synthase	2-succinyl-6-hydroxy-2,4-cyclohexadiene-1-carboxylate synthase	GO-TERMS, REACTIONS, PRODUCT-SYNONYMS, GENE-SYNONYMS, PRODUCT
CIW80_RS05240	EG10579			2-succinyl-5-enolpyruvyl-6-hydroxy-3- cyclohexene-1-carboxylic-acid synthase	2-succinyl-5-enolpyruvyl-6-hydroxy-3-cyclohexene-1-carboxylate synthase	GO-TERMS, REACTIONS, PRODUCT-SYNONYMS, PRODUCT
CIW80_RS05245	EG12362					GO-TERMS, REACTIONS, PRODUCT-SYNONYMS, GENE-SYNONYMS
CIW80_RS05260	G7175					GO-TERMS, REACTIONS, PRODUCT-SYNONYMS, GENE-SYNONYMS
CIW80_RS05280	EG12093			NADH-quinone oxidoreductase subunit NuoN	NADH:quinone oxidoreductase subunit N	CPLX-RXNS, GO-TERMS, COMPLEXES, PRODUCT-SYNONYMS, PRODUCT
CIW80_RS05285	EG11773			NADH-quinone oxidoreductase subunit M	NADH:quinone oxidoreductase subunit M	GO-TERMS, PRODUCT-SYNONYMS, GENE-SYNONYMS, PRODUCT
CIW80_RS05290	EG12092			NADH-quinone oxidoreductase subunit L	NADH:quinone oxidoreductase subunit L	GO-TERMS, PRODUCT-SYNONYMS, PRODUCT
CIW80_RS05295	EG12091			NADH-quinone oxidoreductase subunit NuoK	NADH:quinone oxidoreductase subunit K	GO-TERMS, PRODUCT-SYNONYMS, PRODUCT
CIW80_RS05300	EG12090			NADH-quinone oxidoreductase subunit J	NADH:quinone oxidoreductase subunit J	GO-TERMS, PRODUCT-SYNONYMS, PRODUCT
CIW80_RS05305	EG12089			NADH-quinone oxidoreductase subunit NuoI	NADH:quinone oxidoreductase subunit I	GO-TERMS, COMPLEXES, PRODUCT-SYNONYMS, PRODUCT
CIW80_RS05310	EG12088			NADH-quinone oxidoreductase subunit NuoH	NADH:quinone oxidoreductase subunit H	GO-TERMS, PRODUCT-SYNONYMS, PRODUCT
CIW80_RS05315	EG12087			NADH-quinone oxidoreductase subunit NuoG	NADH:quinone oxidoreductase subunit G	GO-TERMS, PRODUCT-SYNONYMS, PRODUCT
CIW80_RS05320	EG11774			NADH-quinone oxidoreductase subunit NuoF	NADH:quinone oxidoreductase subunit F	GO-TERMS, PRODUCT-SYNONYMS, PRODUCT
CIW80_RS05325	EG12086			NADH-quinone oxidoreductase subunit NuoE	NADH:quinone oxidoreductase subunit E	GO-TERMS, PRODUCT-SYNONYMS, PRODUCT
CIW80_RS05330	EG12084			NADH-quinone oxidoreductase subunit C/D	NADH:quinone oxidoreductase subunit CD	GO-TERMS, PRODUCT-SYNONYMS, GENE-SYNONYMS, PRODUCT
CIW80_RS05335	EG12083	CIW80_RS05335	nuoB	NADH-quinone oxidoreductase subunit B	NADH:quinone oxidoreductase subunit B	GO-TERMS, PRODUCT-SYNONYMS, PRODUCT, GENE-NAME
CIW80_RS05340	EG12082			NADH-quinone oxidoreductase subunit NuoA	NADH:quinone oxidoreductase subunit A	GO-TERMS, PRODUCT-SYNONYMS, PRODUCT
CIW80_RS05345	EG12123			transcriptional regulator LrhA	DNA-binding transcriptional dual regulator LrhA	GO-TERMS, PRODUCT-SYNONYMS, GENE-SYNONYMS, PRODUCT
CIW80_RS05355	G7184	CIW80_RS05355	alaA	pyridoxal phosphate-dependent aminotransferase	glutamate--pyruvate aminotransferase AlaA	GO-TERMS, REACTIONS, PRODUCT-SYNONYMS, GENE-SYNONYMS, PRODUCT, GENE-NAME
CIW80_RS05360	G7185	CIW80_RS05360	yfbR	5'-deoxynucleotidase	dCMP phosphohydrolase	GO-TERMS, REACTIONS, PRODUCT-SYNONYMS, PRODUCT, GENE-NAME
CIW80_RS05370	G7187			hexitol phosphatase HpxA	hexitol phosphatase A	GO-TERMS, REACTIONS, PRODUCT-SYNONYMS, GENE-SYNONYMS, PRODUCT
CIW80_RS05385	EG10027	CIW80_RS05385	ackA			GO-TERMS, REACTIONS, PRODUCT-SYNONYMS, GENE-NAME
CIW80_RS05390	EG20173	CIW80_RS05390	pta			GO-TERMS, PRODUCT-SYNONYMS, GENE-NAME
CIW80_RS05405	G7192	CIW80_RS05405	yfcE	phosphodiesterase	phosphodiesterase YfcE	GO-TERMS, PRODUCT-SYNONYMS, PRODUCT, GENE-NAME
CIW80_RS05410	G7193	CIW80_RS05410	yfcF	glutathione transferase	glutathione S-transferase YfcF	GO-TERMS, REACTIONS, PRODUCT-SYNONYMS, PRODUCT, GENE-NAME
CIW80_RS05415	G7194			GSH-dependent disulfide bond oxidoreductase	disulfide reductase	GO-TERMS, REACTIONS, PRODUCT-SYNONYMS, PRODUCT
CIW80_RS05420	G7195					GO-TERMS, PRODUCT-SYNONYMS
CIW80_RS05445	EG12124			histidine ABC transporter substrate-binding protein HisJ	histidine ABC transporter periplasmic binding protein	CPLX-RXNS, GO-TERMS, COMPLEXES, PRODUCT
CIW80_RS05455	EG11044	CIW80_RS05455	ubiX	UbiX family flavin prenyltransferase	flavin prenyltransferase	GO-TERMS, REACTIONS, PRODUCT-SYNONYMS, GENE-SYNONYMS, PRODUCT, GENE-NAME
CIW80_RS05460	EG10794					GO-TERMS, PRODUCT-SYNONYMS, GENE-SYNONYMS
CIW80_RS05465	EG10169					GO-TERMS, PRODUCT-SYNONYMS, GENE-SYNONYMS
CIW80_RS05470	EG10218					GO-TERMS, PRODUCT-SYNONYMS
CIW80_RS05475	EG10327			bifunctional tetrahydrofolate synthase/dihydrofolate synthase	bifunctional folylpolyglutamate synthetase / dihydrofolate synthetase	GO-TERMS, REACTIONS, PRODUCT-SYNONYMS, GENE-SYNONYMS, PRODUCT
CIW80_RS05480	EG10217			acetyl-CoA carboxylase, carboxyltransferase subunit beta	acetyl-CoA carboxyltransferase subunit beta	GO-TERMS, REACTIONS, PRODUCT-SYNONYMS, GENE-SYNONYMS, PRODUCT
CIW80_RS05490	EG10454			tRNA pseudouridine(38-40) synthase TruA	tRNA pseudouridine38-40 synthase	GO-TERMS, REACTIONS, PRODUCT-SYNONYMS, GENE-SYNONYMS, PRODUCT
CIW80_RS05500	G0-9461			4-phosphoerythronate dehydrogenase PdxB	erythronate-4-phosphate dehydrogenase	GO-TERMS, REACTIONS, PRODUCT-SYNONYMS, GENE-SYNONYMS, PRODUCT
CIW80_RS05515	EG10274			beta-ketoacyl-ACP synthase I	3-oxoacyl-[acyl carrier protein] synthase 1	GO-TERMS, REACTIONS, PRODUCT-SYNONYMS, GENE-SYNONYMS, PRODUCT
CIW80_RS05520	G7199			bifunctional tRNA (5-methylaminomethyl-2-thiouridine)(34)-methyltransferase MnmD/FAD-dependent 5-carboxymethylaminomethyl-2-thiouridine(34) oxidoreductase MnmC	fused 5-methylaminomethyl-2-thiouridine-forming methyltransferase and FAD-dependent demodification enzyme	GO-TERMS, REACTIONS, PRODUCT-SYNONYMS, GENE-SYNONYMS, PRODUCT
CIW80_RS05530	G7201	CIW80_RS05530	epmC	elongation factor P hydroxylase	EF-P-Lys34 hydroxylase	GO-TERMS, REACTIONS, PRODUCT-SYNONYMS, GENE-SYNONYMS, PRODUCT, GENE-NAME
CIW80_RS05540	EG10580			penicillin-insensitive murein endopeptidase	peptidoglycan DD-endopeptidase/peptidoglycan LD-endopeptidase	GO-TERMS, REACTIONS, PRODUCT-SYNONYMS, PRODUCT
CIW80_RS05545	EG10075					GO-TERMS, PRODUCT-SYNONYMS
CIW80_RS05550	EG12449			50S ribosomal protein L3 N(5)-glutamine methyltransferase	50S ribosomal subunit protein L3 N5-glutamine methyltransferase	GO-TERMS, REACTIONS, PRODUCT-SYNONYMS, GENE-SYNONYMS, PRODUCT
CIW80_RS05570	G7204	CIW80_RS05570	yfcP	fimbrial protein	putative fimbrial protein YfcP	GO-TERMS, PRODUCT-SYNONYMS, PRODUCT, GENE-NAME
CIW80_RS05575	G7205	CIW80_RS05575	yfcQ	fimbrial protein	putative fimbrial protein YfcQ	GO-TERMS, PRODUCT-SYNONYMS, PRODUCT, GENE-NAME
CIW80_RS05580	G7206	CIW80_RS05580	yfcR	fimbrial protein	putative fimbrial protein YfcR	GO-TERMS, PRODUCT-SYNONYMS, PRODUCT, GENE-NAME
CIW80_RS05585	G7207	CIW80_RS05585	yfcS	fimbria/pilus periplasmic chaperone	putative fimbrial chaperone YfcS	PRODUCT-SYNONYMS, PRODUCT, GENE-NAME
CIW80_RS05595	G7210	CIW80_RS05595	yfcV	fimbrial protein	putative fimbrial protein YfcV	GO-TERMS, PRODUCT-SYNONYMS, PRODUCT, GENE-NAME
CIW80_RS05600	G7211					GO-TERMS, REACTIONS, PRODUCT-SYNONYMS, GENE-SYNONYMS
CIW80_RS05605	G7212			fatty acid oxidation complex subunit alpha FadJ	3-hydroxyacyl-CoA dehydrogenase FadJ	GO-TERMS, COMPLEXES, REACTIONS, PRODUCT-SYNONYMS, GENE-SYNONYMS, PRODUCT
CIW80_RS05610	G7213			acetyl-CoA C-acyltransferase FadI	3-ketoacyl-CoA thiolase FadI	GO-TERMS, REACTIONS, PRODUCT-SYNONYMS, GENE-SYNONYMS, PRODUCT
CIW80_RS05620	EG10280			long-chain fatty acid transporter FadL	long-chain fatty acid outer membrane channel / bacteriophage T2 receptor	GO-TERMS, REACTIONS, PRODUCT-SYNONYMS, GENE-SYNONYMS, PRODUCT
CIW80_RS05660	EG10309	CIW80_RS05660	fimB	tyrosine-type recombinase/integrase	regulator for fimA	GO-TERMS, PRODUCT-SYNONYMS, GENE-SYNONYMS, PRODUCT, GENE-NAME
CIW80_RS05670	EG13161			DNA-binding transcriptional regulator DsdC	DNA-binding transcriptional dual regulator DsdC	PRODUCT-SYNONYMS, PRODUCT
CIW80_RS05680	EG10249					GO-TERMS, REACTIONS, PRODUCT-SYNONYMS
CIW80_RS05685	EG13283			multidrug efflux MFS transporter permease subunit EmrY	tripartite efflux pump membrane subunit EmrY	CPLX-RXNS, GO-TERMS, COMPLEXES, PRODUCT-SYNONYMS, PRODUCT
CIW80_RS05690	G7233			multidrug efflux MFS transporter periplasmic adaptor subunit EmrK	tripartite efflux pump membrane fusion protein EmrK	GO-TERMS, PRODUCT-SYNONYMS, PRODUCT
CIW80_RS05695	EG11609			acid-sensing system DNA-binding response regulator EvgA	DNA-binding transcriptional activator EvgA	GO-TERMS, PRODUCT-SYNONYMS, PRODUCT
CIW80_RS05700	EG11610			acid-sensing system histidine kinase EvgS	sensor histidine kinase EvgS	GO-TERMS, REACTIONS, PRODUCT
CIW80_RS05705	G7234	CIW80_RS05705	yfdE	CoA:oxalate CoA-transferase	acetyl-CoA:oxalate CoA-transferase	GO-TERMS, REACTIONS, PRODUCT-SYNONYMS, PRODUCT, GENE-NAME
CIW80_RS05715	G7236	CIW80_RS05715	oxc			GO-TERMS, PRODUCT-SYNONYMS, GENE-SYNONYMS, GENE-NAME
CIW80_RS05720	G7237	CIW80_RS05720	frc			GO-TERMS, REACTIONS, PRODUCT-SYNONYMS, GENE-SYNONYMS, GENE-NAME
CIW80_RS05730	G7239	CIW80_RS05730	ypdI	lipoprotein	colanic acid synthesis putative lipoprotein YpdI	GO-TERMS, PRODUCT-SYNONYMS, PRODUCT, GENE-NAME
CIW80_RS05745	G7241			kdo(2)-lipid IV(A) palmitoleoyltransferase	palmitoleoyl acyltransferase	GO-TERMS, REACTIONS, PRODUCT-SYNONYMS, GENE-SYNONYMS, PRODUCT
CIW80_RS05755	G7242	CIW80_RS05755	alaC	alanine transaminase	glutamate--pyruvate aminotransferase AlaC	GO-TERMS, REACTIONS, PRODUCT-SYNONYMS, GENE-SYNONYMS, PRODUCT, GENE-NAME
CIW80_RS05760	G7243	CIW80_RS05760	pyrS	sensor histidine kinase	sensor histidine kinase PyrS	GO-TERMS, REACTIONS, PRODUCT-SYNONYMS, GENE-SYNONYMS, PRODUCT, GENE-NAME
CIW80_RS05765	G7244	CIW80_RS05765	pyrR	response regulator transcription factor	DNA-binding transcriptional activator PyrR	GO-TERMS, PRODUCT-SYNONYMS, GENE-SYNONYMS, PRODUCT, GENE-NAME
CIW80_RS05780	G7247	CIW80_RS05780	ypdE	aminopeptidase	aminopeptidase YpdE	GO-TERMS, REACTIONS, PRODUCT-SYNONYMS, PRODUCT, GENE-NAME
CIW80_RS05785	G7248	CIW80_RS05785	ypdF	aminopeptidase	aminopeptidase YpdF	GO-TERMS, REACTIONS, PRODUCT-SYNONYMS, PRODUCT, GENE-NAME
CIW80_RS05800	EG12957	CIW80_RS05800	glk			GO-TERMS, REACTIONS, PRODUCT-SYNONYMS, GENE-NAME
CIW80_RS05815	G7254			Mn(2+) uptake NRAMP transporter MntH	Mn2+/Fe2+: H+ symporter MntH	GO-TERMS, REACTIONS, PRODUCT-SYNONYMS, GENE-SYNONYMS, PRODUCT
CIW80_RS05820	EG11971			nucleoside permease NupC	nucleoside:H+ symporter NupC	GO-TERMS, REACTIONS, PRODUCT-SYNONYMS, GENE-SYNONYMS, PRODUCT
CIW80_RS05850	EG10407					GO-TERMS, REACTIONS, PRODUCT-SYNONYMS, GENE-SYNONYMS, PRODUCT
CIW80_RS05875	EG11146	CIW80_RS05875	xapR	LysR family transcriptional regulator	DNA-binding transcriptional activator XapR	GO-TERMS, PRODUCT-SYNONYMS, GENE-SYNONYMS, PRODUCT, GENE-NAME
CIW80_RS05885	EG13159			xanthosine/proton symporter XapB	xanthosine:H+ symporter XapB	GO-TERMS, REACTIONS, PRODUCT-SYNONYMS, PRODUCT
CIW80_RS05890	G85					GO-TERMS, REACTIONS, PRODUCT-SYNONYMS, GENE-SYNONYMS
CIW80_RS05915	EG10534			NAD-dependent DNA ligase LigA	DNA ligase	GO-TERMS, REACTIONS, PRODUCT-SYNONYMS, GENE-SYNONYMS, PRODUCT
CIW80_RS05920	G7258					GO-TERMS, PRODUCT-SYNONYMS
CIW80_RS05925	EG10003			sulfate transporter CysZ	sulfate:H+ symporter	GO-TERMS, REACTIONS, PRODUCT-SYNONYMS, PRODUCT
CIW80_RS05930	EG10192					GO-TERMS, REACTIONS, PRODUCT-SYNONYMS, GENE-SYNONYMS
CIW80_RS05935	EG10788					GO-TERMS, PRODUCT-SYNONYMS, GENE-SYNONYMS, PRODUCT
CIW80_RS05940	EG10789			phosphoenolpyruvate-protein phosphotransferase PtsI	PTS enzyme I	GO-TERMS, REACTIONS, PRODUCT-SYNONYMS, GENE-SYNONYMS, PRODUCT
CIW80_RS05945	EG10165	CIW80_RS05945	crr	PTS glucose transporter subunit IIA	Enzyme IIAGlc	CPLX-RXNS, GO-TERMS, COMPLEXES, REACTIONS, PRODUCT-SYNONYMS, GENE-SYNONYMS, PRODUCT, GENE-NAME
CIW80_RS05950	G7259			pyridoxine/pyridoxal/pyridoxamine kinase	pyridoxal kinase I	GO-TERMS, REACTIONS, PRODUCT-SYNONYMS, GENE-SYNONYMS, PRODUCT
CIW80_RS05960	EG10193					GO-TERMS, REACTIONS, PRODUCT-SYNONYMS
CIW80_RS05965	EG10183			sulfate/thiosulfate ABC transporter ATP-binding protein CysA	sulfate/thiosulfate ABC transporter ATP binding subunit	GO-TERMS, COMPLEXES, PRODUCT
CIW80_RS05970	EG10198			sulfate/thiosulfate ABC transporter permease CysW	sulfate/thiosulfate ABC transporter inner membrane subunit CysW	GO-TERMS, PRODUCT
CIW80_RS05975	EG10197	cysT	cysU	sulfate/thiosulfate ABC transporter permease CysT	sulfate/thiosulfate ABC transporter inner membrane subunit CysU	GO-TERMS, PRODUCT-SYNONYMS, GENE-SYNONYMS, PRODUCT, GENE-NAME
CIW80_RS05980	EG10195	CIW80_RS05980	cysP	sulfate ABC transporter substrate-binding protein	thiosulfate/sulfate ABC transporter periplasmic binding protein CysP	CPLX-RXNS, GO-TERMS, REACTIONS, PRODUCT-SYNONYMS, PRODUCT, GENE-NAME
CIW80_RS05985	EG12133			SDR family oxidoreductase UcpA	oxidoreductase UcpA	GO-TERMS, REACTIONS, PRODUCT-SYNONYMS, GENE-SYNONYMS, PRODUCT
CIW80_RS05990	G7263					GO-TERMS, REACTIONS, PRODUCT-SYNONYMS, GENE-SYNONYMS, PRODUCT
CIW80_RS05995	G7264			PTS N-acetylmuramic acid transporter subunit IIBC	N-acetylmuramic acid-specific PTS enzyme IICB component / anhydro-N-acetylmuramic acid transporter	GO-TERMS, REACTIONS, PRODUCT-SYNONYMS, GENE-SYNONYMS, PRODUCT
CIW80_RS06000	G7266					GO-TERMS, REACTIONS, PRODUCT-SYNONYMS
CIW80_RS06020	EG11823			N-acetylmuramoyl-L-alanine amidase AmiA	N-acetylmuramoyl-L-alanine amidase A	GO-TERMS, REACTIONS, PRODUCT-SYNONYMS, GENE-SYNONYMS, PRODUCT
CIW80_RS06025	EG12189			oxygen-dependent coproporphyrinogen oxidase	coproporphyrinogen III oxidase	GO-TERMS, REACTIONS, PRODUCT-SYNONYMS, GENE-SYNONYMS, PRODUCT
CIW80_RS06045	EG50007	CIW80_RS06045	eutC	ethanolamine ammonia-lyase subunit EutC	ethanolamine ammonia-lyase subunit beta	GO-TERMS, COMPLEXES, PRODUCT-SYNONYMS, PRODUCT, GENE-NAME
CIW80_RS06050	EG50006	CIW80_RS06050	eutB	ethanolamine ammonia-lyase subunit EutB	ethanolamine ammonia-lyase subunit alpha	GO-TERMS, PRODUCT-SYNONYMS, PRODUCT, GENE-NAME
CIW80_RS06055	G7281			ethanolamine ammonia-lyase reactivating factor EutA	ethanolamine ammonia-lyase reactivase EutA	GO-TERMS, PRODUCT-SYNONYMS, GENE-SYNONYMS, PRODUCT
CIW80_RS06075	G7285	CIW80_RS06075	eutE	aldehyde dehydrogenase EutE	acetaldehyde dehydrogenase (acetylating) EutE	GO-TERMS, REACTIONS, PRODUCT-SYNONYMS, GENE-SYNONYMS, PRODUCT, GENE-NAME
CIW80_RS06090	G7288	pta	eutD	phosphate acetyltransferase	phosphate acetyltransferase EutD	GO-TERMS, PRODUCT-SYNONYMS, GENE-SYNONYMS, PRODUCT, GENE-NAME
CIW80_RS06115	G7293	CIW80_RS06115	maeB	NADP-dependent oxaloacetate-decarboxylating malate dehydrogenase	NADP+-dependent malate dehydrogenase	GO-TERMS, REACTIONS, PRODUCT-SYNONYMS, GENE-SYNONYMS, PRODUCT, GENE-NAME
CIW80_RS06125	EG12100	tkt	tktB	transketolase	transketolase 2	GO-TERMS, PRODUCT-SYNONYMS, PRODUCT, GENE-NAME
CIW80_RS06140	EG12410			GDP-mannose pyrophosphatase NudK	GDP-mannose hydrolase	GO-TERMS, REACTIONS, PRODUCT-SYNONYMS, GENE-SYNONYMS, PRODUCT
CIW80_RS06145	EG12409	CIW80_RS06145	aegA	formate-dependent uric acid utilization protein AegA	putative oxidoreductase AegA	GO-TERMS, PRODUCT-SYNONYMS, GENE-SYNONYMS, PRODUCT, GENE-NAME
CIW80_RS06150	EG11460			nitrate/nitrite two-component system sensor histidine kinase NarQ	sensory histidine kinase NarQ	GO-TERMS, REACTIONS, PRODUCT-SYNONYMS, PRODUCT
CIW80_RS06155	EG10014			multidrug efflux RND transporter permease AcrD	multidrug efflux pump RND permease AcrD	GO-TERMS, PRODUCT-SYNONYMS, GENE-SYNONYMS, PRODUCT
CIW80_RS06170	EG10208					GO-TERMS, PRODUCT-SYNONYMS, GENE-SYNONYMS
CIW80_RS06180	G7296	CIW80_RS06180	ypfH	esterase	esterase YpfH	GO-TERMS, PRODUCT-SYNONYMS, PRODUCT, GENE-NAME
CIW80_RS06185	G7297	CIW80_RS06185	tmcA	tRNA(Met) cytidine acetyltransferase	tRNAMet cytidine acetyltransferase	GO-TERMS, REACTIONS, PRODUCT-SYNONYMS, GENE-SYNONYMS, PRODUCT, GENE-NAME
CIW80_RS06195	EG10791			phosphoribosylaminoimidazolesuccinocarboxamide synthase	phosphoribosylaminoimidazole-succinocarboxamide synthase	GO-TERMS, REACTIONS, PRODUCT-SYNONYMS, GENE-SYNONYMS, PRODUCT
CIW80_RS06200	EG10658					GO-TERMS, PRODUCT-SYNONYMS, GENE-SYNONYMS
CIW80_RS06205	EG10205					GO-TERMS, PRODUCT-SYNONYMS
CIW80_RS06210	EG11149	CIW80_RS06210	gcvR	glycine cleavage system transcriptional repressor	putative transcriptional regulator GcvR	GO-TERMS, PRODUCT-SYNONYMS, GENE-SYNONYMS, PRODUCT, GENE-NAME
CIW80_RS06215	EG10108	CIW80_RS06215	bcp	thioredoxin-dependent thiol peroxidase	thiol peroxidase	GO-TERMS, REACTIONS, PRODUCT-SYNONYMS, PRODUCT, GENE-NAME
CIW80_RS06225	G7311	CIW80_RS06225	bepA			GO-TERMS, REACTIONS, PRODUCT-SYNONYMS, GENE-SYNONYMS, PRODUCT, GENE-NAME
CIW80_RS06235	G7313			DnaA inactivator Hda	inibitor of reinitiation of DNA replication	GO-TERMS, PRODUCT-SYNONYMS, GENE-SYNONYMS, PRODUCT
CIW80_RS06240	EG12129			uracil permease	uracil:H+ symporter UraA	GO-TERMS, REACTIONS, PRODUCT-SYNONYMS, PRODUCT
CIW80_RS06245	EG11332	CIW80_RS06245	upp			GO-TERMS, PRODUCT-SYNONYMS, GENE-SYNONYMS, GENE-NAME
CIW80_RS06255	EG10798			phosphoribosylformylglycinamidine cyclo-ligase	phosphoribosylformylglycinamide cyclo-ligase	GO-TERMS, REACTIONS, PRODUCT-SYNONYMS, GENE-SYNONYMS, PRODUCT
CIW80_RS06260	EG10799			phosphoribosylglycinamide formyltransferase	phosphoribosylglycinamide formyltransferase 1	GO-TERMS, REACTIONS, PRODUCT-SYNONYMS, GENE-SYNONYMS, PRODUCT
CIW80_RS06265	EG11510	ppk1	ppk	polyphosphate kinase 1	polyphosphate kinase	GO-TERMS, REACTIONS, PRODUCT-SYNONYMS, PRODUCT, GENE-NAME
CIW80_RS06270	EG11403					GO-TERMS, PRODUCT-SYNONYMS
CIW80_RS06275	G7314			cyclic-guanylate-specific phosphodiesterase PdeF	cyclic di-GMP phosphodiesterase PdeF	GO-TERMS, REACTIONS, PRODUCT-SYNONYMS, GENE-SYNONYMS, PRODUCT
CIW80_RS06300	G7317	CIW80_RS06300	yfgI	hypothetical protein	nalidixic acid resistance protein YfgI	GO-TERMS, PRODUCT-SYNONYMS, PRODUCT, GENE-NAME
CIW80_RS06305	EG10420			glutamine-hydrolyzing GMP synthase	GMP synthetase	GO-TERMS, REACTIONS, PRODUCT-SYNONYMS, PRODUCT
CIW80_RS06310	EG10421			IMP dehydrogenase	inosine 5'-monophosphate dehydrogenase	GO-TERMS, REACTIONS, PRODUCT-SYNONYMS, GENE-SYNONYMS, PRODUCT
CIW80_RS06315	EG11072			exodeoxyribonuclease VII large subunit	exodeoxyribonuclease VII subunit XseA	GO-TERMS, REACTIONS, PRODUCT-SYNONYMS, GENE-SYNONYMS, PRODUCT
CIW80_RS06340	G7319			ribosome biogenesis GTPase Der	50S ribosomal subunit stability factor	GO-TERMS, REACTIONS, PRODUCT-SYNONYMS, GENE-SYNONYMS, PRODUCT
CIW80_RS06345	G7320					GO-TERMS, PRODUCT-SYNONYMS, GENE-SYNONYMS
CIW80_RS06350	G7321	CIW80_RS06350	yfgM	YfgM family protein	ancillary SecYEG translocon subunit	GO-TERMS, PRODUCT-SYNONYMS, PRODUCT, GENE-NAME
CIW80_RS06355	EG10453					GO-TERMS, REACTIONS, PRODUCT-SYNONYMS, PRODUCT
CIW80_RS06360	EG10370			flavodoxin-dependent (E)-4-hydroxy-3-methylbut-2-enyl-diphosphate synthase	(E)-4-hydroxy-3-methylbut-2-enyl-diphosphate synthase (flavodoxin)	GO-TERMS, REACTIONS, PRODUCT-SYNONYMS, PRODUCT
CIW80_RS06365	EG10015					GO-TERMS, PRODUCT-SYNONYMS, GENE-SYNONYMS
CIW80_RS06375	EG12401	trmG/rlmN	rlmN	bifunctional tRNA (adenosine(37)-C2)-methyltransferase TrmG/ribosomal RNA large subunit methyltransferase RlmN	23S rRNA m2A2503 methyltransferase/tRNA m2A37 methyltransferase	GO-TERMS, REACTIONS, PRODUCT-SYNONYMS, GENE-SYNONYMS, PRODUCT, GENE-NAME
CIW80_RS06380	EG10650	CIW80_RS06380	ndk	nucleoside-diphosphate kinase	nucleoside diphosphate kinase	GO-TERMS, REACTIONS, PRODUCT-SYNONYMS, PRODUCT, GENE-NAME
CIW80_RS06385	G7322					GO-TERMS, REACTIONS, PRODUCT-SYNONYMS, GENE-SYNONYMS
CIW80_RS06390	G7323	CIW80_RS06390	yfhM			GO-TERMS, PRODUCT-SYNONYMS, PRODUCT, GENE-NAME
CIW80_RS06395	EG11600					GO-TERMS, REACTIONS, PRODUCT-SYNONYMS, GENE-SYNONYMS
CIW80_RS06405	EG11601			enhanced serine sensitivity protein SseB	protein SseB	PRODUCT-SYNONYMS, PRODUCT
CIW80_RS06410	EG12310			aminopeptidase PepB	aminopeptidase B	GO-TERMS, REACTIONS, PRODUCT-SYNONYMS, GENE-SYNONYMS, PRODUCT
CIW80_RS06415	EG12311			Fe-S cluster assembly protein IscX	accessory iron-sulfur cluster assembly protein IscX	GO-TERMS, PRODUCT-SYNONYMS, GENE-SYNONYMS, PRODUCT
CIW80_RS06420	EG11328			ISC system 2Fe-2S type ferredoxin	reduced ferredoxin	GO-TERMS, PRODUCT-SYNONYMS, PRODUCT
CIW80_RS06425	EG12130			Fe-S protein assembly chaperone HscA	iron-sulfur cluster biosynthesis chaperone HscA	GO-TERMS, PRODUCT-SYNONYMS, GENE-SYNONYMS, PRODUCT
CIW80_RS06430	EG12131			co-chaperone HscB	[Fe-S] cluster biosynthesis co-chaperone HscB	GO-TERMS, PRODUCT-SYNONYMS, GENE-SYNONYMS, PRODUCT
CIW80_RS06435	EG12132			iron-sulfur cluster assembly protein IscA	iron-sulfur cluster insertion protein IscA	GO-TERMS, PRODUCT-SYNONYMS, GENE-SYNONYMS, PRODUCT
CIW80_RS06440	G7324			Fe-S cluster assembly scaffold IscU	scaffold protein for iron-sulfur cluster assembly	GO-TERMS, PRODUCT-SYNONYMS, GENE-SYNONYMS, PRODUCT
CIW80_RS06445	G7325	CIW80_RS06445	iscS	IscS subfamily cysteine desulfurase	cysteine desulfurase	GO-TERMS, REACTIONS, PRODUCT-SYNONYMS, GENE-SYNONYMS, PRODUCT, GENE-NAME
CIW80_RS06450	G7326			Fe-S cluster assembly transcriptional regulator IscR	DNA-binding transcriptional dual regulator IscR	GO-TERMS, PRODUCT-SYNONYMS, GENE-SYNONYMS, PRODUCT
CIW80_RS06455	G7327			tRNA (cytosine(32)/uridine(32)-2'-O)-methyltransferase TrmJ	tRNA Cm32/Um32 methyltransferase	GO-TERMS, REACTIONS, PRODUCT-SYNONYMS, GENE-SYNONYMS, PRODUCT
CIW80_RS06460	EG10983			inositol-1-monophosphatase	inositol-phosphate phosphatase	GO-TERMS, REACTIONS, PRODUCT-SYNONYMS, GENE-SYNONYMS, PRODUCT
CIW80_RS06520	EG10408	CIW80_RS06520	glyA			GO-TERMS, REACTIONS, PRODUCT-SYNONYMS, GENE-NAME
CIW80_RS06525	EG10456	hmpA	hmp	NO-inducible flavohemoprotein	nitric oxide dioxygenase	GO-TERMS, REACTIONS, PRODUCT-SYNONYMS, GENE-SYNONYMS, PRODUCT, GENE-NAME
CIW80_RS06530	EG10384			nitrogen regulatory protein P-II	nitrogen regulatory protein PII-1	GO-TERMS, PRODUCT-SYNONYMS, PRODUCT
CIW80_RS06535	EG11285			two-component system response regulator GlrR	DNA-binding transcriptional activator GlrR	GO-TERMS, PRODUCT-SYNONYMS, GENE-SYNONYMS, PRODUCT
CIW80_RS06540	EG12139			two-component system QseEF-associated lipoprotein QseG	outer membrane lipoprotein QseG	GO-TERMS, PRODUCT-SYNONYMS, GENE-SYNONYMS, PRODUCT
CIW80_RS06545	G7345	qseE	glrK	two component system sensor histidine kinase QseE/GlrK	histidine kinase GlrK	GO-TERMS, REACTIONS, PRODUCT-SYNONYMS, GENE-SYNONYMS, PRODUCT, GENE-NAME
CIW80_RS06550	EG10797			phosphoribosylformylglycinamidine synthase	phosphoribosylformylglycinamide synthetase	GO-TERMS, REACTIONS, PRODUCT-SYNONYMS, PRODUCT
CIW80_RS06555	EG11373			membrane-bound lytic murein transglycosylase MltF	membrane-bound lytic murein transglycosylase F	GO-TERMS, REACTIONS, PRODUCT-SYNONYMS, GENE-SYNONYMS, PRODUCT
CIW80_RS06560	EG11372			tRNA adenosine(34) deaminase TadA	tRNA adenosine34 deaminase	GO-TERMS, REACTIONS, PRODUCT-SYNONYMS, GENE-SYNONYMS, PRODUCT
CIW80_RS06565	EG11371	yfhb	pgpC			GO-TERMS, REACTIONS, PRODUCT-SYNONYMS, GENE-SYNONYMS, GENE-NAME
CIW80_RS06590	EG10247	CIW80_RS06590	acpS	holo-ACP synthase	holo-[acyl-carrier-protein] synthase	GO-TERMS, REACTIONS, PRODUCT-SYNONYMS, GENE-SYNONYMS, PRODUCT, GENE-NAME
CIW80_RS06595	EG10693					GO-TERMS, PRODUCT-SYNONYMS
CIW80_RS06600	EG10832					GO-TERMS, PRODUCT-SYNONYMS
CIW80_RS06605	EG10270			GTPase Era	30S ribosomal subunit maturation GTPase Era	GO-TERMS, REACTIONS, PRODUCT-SYNONYMS, GENE-SYNONYMS, PRODUCT
CIW80_RS06610	EG10857	CIW80_RS06610	rnc	ribonuclease III	RNase III	GO-TERMS, PRODUCT-SYNONYMS, GENE-SYNONYMS, PRODUCT, GENE-NAME
CIW80_RS06620	EG10530					GO-TERMS, REACTIONS, PRODUCT-SYNONYMS, GENE-SYNONYMS
CIW80_RS06625	EG10529			elongation factor 4	30S ribosomal subunit biogenesis factor LepA	GO-TERMS, REACTIONS, PRODUCT-SYNONYMS, PRODUCT
CIW80_RS06630	G7347			SoxR-reducing system protein RseC	protein RseC	GO-TERMS, PRODUCT-SYNONYMS, PRODUCT
CIW80_RS06635	G7348			sigma-E factor regulatory protein RseB	anti-sigma factor stabilizing protein RseB	GO-TERMS, PRODUCT-SYNONYMS, PRODUCT
CIW80_RS06640	EG12341					GO-TERMS, PRODUCT-SYNONYMS, GENE-SYNONYMS
CIW80_RS06645	EG11897			RNA polymerase sigma factor RpoE	RNA polymerase sigma E factor	GO-TERMS, PRODUCT-SYNONYMS, GENE-SYNONYMS, PRODUCT
CIW80_RS06650	EG10631					GO-TERMS, PRODUCT-SYNONYMS, GENE-SYNONYMS
CIW80_RS06655	EG11538	trmN	yfiC	tRNA(1)(Val) (adenine(37)-N(6))-methyltransferase TrmN	tRNA m6A37 methyltransferase	GO-TERMS, REACTIONS, PRODUCT-SYNONYMS, GENE-SYNONYMS, PRODUCT, GENE-NAME
CIW80_RS06660	EG10975					GO-TERMS, REACTIONS, PRODUCT-SYNONYMS, GENE-SYNONYMS
CIW80_RS06670	EG12445			cysteine/O-acetylserine transporter	cysteine/O-acetylserine exporter EamB	GO-TERMS, REACTIONS, PRODUCT-SYNONYMS, GENE-SYNONYMS, PRODUCT
CIW80_RS06675	EG11784			autonomous glycyl radical cofactor GrcA	stress-induced alternate pyruvate formate-lyase subunit	GO-TERMS, PRODUCT-SYNONYMS, GENE-SYNONYMS, PRODUCT
CIW80_RS06680	EG11058	CIW80_RS06680	ung			GO-TERMS, PRODUCT-SYNONYMS, GENE-NAME
CIW80_RS06695	EG11887			thioredoxin TrxC	reduced thioredoxin 2	GO-TERMS, PRODUCT-SYNONYMS, GENE-SYNONYMS, PRODUCT
CIW80_RS06700	G7349	CIW80_RS06700	tapT	DTW domain-containing protein	tRNA 3-amino-3-carboxypropyltransferase	GO-TERMS, REACTIONS, PRODUCT-SYNONYMS, GENE-SYNONYMS, PRODUCT, GENE-NAME
CIW80_RS06705	G7350	pat	patZ	protein lysine acetyltransferase	peptidyl-lysine N-acetyltransferase	GO-TERMS, REACTIONS, PRODUCT-SYNONYMS, GENE-SYNONYMS, PRODUCT, GENE-NAME
CIW80_RS06710	EG10781			CDP-diacylglycerol--serine O-phosphatidyltransferase	phosphatidylserine synthase	GO-TERMS, REACTIONS, PRODUCT-SYNONYMS, GENE-SYNONYMS, PRODUCT
CIW80_RS06720	EG10522			alpha-ketoglutarate permease	alpha-ketoglutarate:H+ symporter	GO-TERMS, REACTIONS, PRODUCT-SYNONYMS, GENE-SYNONYMS, PRODUCT
CIW80_RS06750	EG12097			polyphenol oxidase	polyphenol oxidase YfiH	GO-TERMS, PRODUCT-SYNONYMS, GENE-SYNONYMS, PRODUCT
CIW80_RS06755	EG12098			23S rRNA pseudouridine(1911/1915/1917) synthase RluD	23S rRNA pseudouridine1911/1915/1917 synthase	GO-TERMS, REACTIONS, PRODUCT-SYNONYMS, GENE-SYNONYMS, PRODUCT
CIW80_RS06760	G7352					GO-TERMS, PRODUCT-SYNONYMS, GENE-SYNONYMS
CIW80_RS06770	EG11151			ribosome-associated translation inhibitor RaiA	ribosome-associated inhibitor A	GO-TERMS, PRODUCT-SYNONYMS, GENE-SYNONYMS, PRODUCT
CIW80_RS06780	EG10707			bifunctional chorismate mutase/prephenate dehydratase	fused chorismate mutase/prephenate dehydratase	GO-TERMS, REACTIONS, PRODUCT-SYNONYMS, PRODUCT
CIW80_RS06785	EG11039			bifunctional chorismate mutase/prephenate dehydrogenase	fused chorismate mutase/prephenate dehydrogenase	GO-TERMS, REACTIONS, PRODUCT-SYNONYMS, PRODUCT
CIW80_RS06790	EG10078			3-deoxy-7-phosphoheptulonate synthase AroF	3-deoxy-7-phosphoheptulonate synthase, Tyr-sensitive	GO-TERMS, REACTIONS, PRODUCT-SYNONYMS, PRODUCT
CIW80_RS06800	G7354	CIW80_RS06800	yfiR	YfiR family protein	DUF4154 domain-containing protein YfiR	GO-TERMS, PRODUCT-SYNONYMS, PRODUCT, GENE-NAME
CIW80_RS06805	EG12880					GO-TERMS, REACTIONS, PRODUCT-SYNONYMS, GENE-SYNONYMS
CIW80_RS06820	EG11023			tRNA (guanosine(37)-N1)-methyltransferase TrmD	tRNA m1G37 methyltransferase	GO-TERMS, REACTIONS, PRODUCT-SYNONYMS, PRODUCT
CIW80_RS06825	EG11153					GO-TERMS, PRODUCT-SYNONYMS, GENE-SYNONYMS
CIW80_RS06850	EG10416					GO-TERMS, REACTIONS, PRODUCT-SYNONYMS
CIW80_RS06860	EG12192			NAD(+) kinase	NAD kinase	GO-TERMS, REACTIONS, PRODUCT-SYNONYMS, GENE-SYNONYMS, PRODUCT
CIW80_RS06865	EG10831					GO-TERMS, PRODUCT-SYNONYMS, GENE-SYNONYMS
CIW80_RS06870	EG10952					GO-TERMS, PRODUCT-SYNONYMS, GENE-SYNONYMS
CIW80_RS06880	G7358			type II toxin-antitoxin system toxin RatA	ribosome association toxin RatA	GO-TERMS, PRODUCT-SYNONYMS, GENE-SYNONYMS, PRODUCT
CIW80_RS06885	EG11782			SsrA-binding protein SmpB	SsrA-binding protein	GO-TERMS, PRODUCT-SYNONYMS, GENE-SYNONYMS, PRODUCT
CIW80_RS06900	G7394	csiD	glaH	carbon starvation induced protein CsiD	glutarate hydroxylase GlaH	GO-TERMS, REACTIONS, PRODUCT-SYNONYMS, GENE-SYNONYMS, PRODUCT, GENE-NAME
CIW80_RS06905	EG12387	lhgO	lhgD	L-2-hydroxyglutarate oxidase	L-2-hydroxyglutarate dehydrogenase	GO-TERMS, REACTIONS, PRODUCT-SYNONYMS, GENE-SYNONYMS, PRODUCT, GENE-NAME
CIW80_RS06910	EG11329			NADP-dependent succinate-semialdehyde dehydrogenase	succinate-semialdehyde dehydrogenase (NADP+) GabD	GO-TERMS, REACTIONS, PRODUCT-SYNONYMS, PRODUCT
CIW80_RS06915	EG10361			4-aminobutyrate--2-oxoglutarate transaminase	4-aminobutyrate aminotransferase GabT	GO-TERMS, REACTIONS, PRODUCT-SYNONYMS, PRODUCT
CIW80_RS06920	EG11330			GABA permease	4-aminobutanoate:H+ symporter	GO-TERMS, REACTIONS, PRODUCT-SYNONYMS, PRODUCT
CIW80_RS06925	EG12386	csiR	glaR	DNA-binding transcriptional regulator CsiR	DNA-binding transcriptional repressor GlaR	GO-TERMS, PRODUCT-SYNONYMS, GENE-SYNONYMS, PRODUCT, GENE-NAME
CIW80_RS06930	G7395			potassium binding protein Kbp	K+ binding protein	GO-TERMS, PRODUCT-SYNONYMS, GENE-SYNONYMS, PRODUCT
CIW80_RS06940	G7397	CIW80_RS06940	ygaV	helix-turn-helix transcriptional regulator	putative DNA-binding transcriptional regulator YgaV	PRODUCT-SYNONYMS, PRODUCT, GENE-NAME
CIW80_RS06945	G7398					GO-TERMS, REACTIONS, PRODUCT-SYNONYMS
CIW80_RS06950	EG11554			DNA-binding protein StpA	DNA-binding transcriptional repressor StpA with RNA chaperone activity	GO-TERMS, PRODUCT-SYNONYMS, GENE-SYNONYMS, PRODUCT
CIW80_RS06955	G7399			L-alanine exporter AlaE	L-alanine exporter	GO-TERMS, REACTIONS, PRODUCT-SYNONYMS, GENE-SYNONYMS, PRODUCT
CIW80_RS06980	G7401			glutaredoxin-like protein NrdH	glutaredoxin-like protein	GO-TERMS, PRODUCT-SYNONYMS, GENE-SYNONYMS, PRODUCT
CIW80_RS06985	G7402			class Ib ribonucleoside-diphosphate reductase assembly flavoprotein NrdI	dimanganese-tyrosyl radical cofactor maintenance flavodoxin NrdI	GO-TERMS, PRODUCT-SYNONYMS, GENE-SYNONYMS, PRODUCT
CIW80_RS06990	EG20257			class 1b ribonucleoside-diphosphate reductase subunit alpha	ribonucleoside-diphosphate reductase 2 subunit alpha	CPLX-RXNS, GO-TERMS, COMPLEXES, PRODUCT-SYNONYMS, PRODUCT
CIW80_RS06995	EG12381			class 1b ribonucleoside-diphosphate reductase subunit beta	ribonucleoside-diphosphate reductase 2 subunit beta	GO-TERMS, PRODUCT-SYNONYMS, GENE-SYNONYMS, PRODUCT
CIW80_RS07005	EG10771			glycine betaine/L-proline ABC transporter ATP-binding protein ProV	glycine betaine ABC transporter ATP binding subunit ProV	CPLX-RXNS, GO-TERMS, COMPLEXES, PRODUCT-SYNONYMS, GENE-SYNONYMS, PRODUCT
CIW80_RS07010	EG10772			glycine betaine/L-proline ABC transporter permease ProW	glycine betaine ABC transporter membrane subunit ProW	GO-TERMS, PRODUCT-SYNONYMS, GENE-SYNONYMS, PRODUCT
CIW80_RS07015	EG10773			glycine betaine/L-proline ABC transporter substrate-binding protein ProX	glycine betaine ABC transporter periplasmic binding protein ProX	GO-TERMS, PRODUCT-SYNONYMS, GENE-SYNONYMS, PRODUCT
CIW80_RS07025	G7405	CIW80_RS07025	ygaZ	AzlC family ABC transporter permease	L-valine exporter, YgaZ component	CPLX-RXNS, GO-TERMS, COMPLEXES, PRODUCT-SYNONYMS, PRODUCT, GENE-NAME
CIW80_RS07030	G7406			L-valine transporter subunit YgaH	L-valine exporter, YgaH component	GO-TERMS, REACTIONS, PRODUCT-SYNONYMS, PRODUCT
CIW80_RS07035	EG10603	emrR	mprA	multidrug efflux transporter EmrAB transcriptional repressor EmrR	DNA-binding transcriptional repressor MprA	GO-TERMS, PRODUCT-SYNONYMS, GENE-SYNONYMS, PRODUCT, GENE-NAME
CIW80_RS07040	EG11354			multidrug efflux MFS transporter periplasmic adaptor subunit EmrA	multidrug efflux pump membrane fusion protein EmrA	CPLX-RXNS, GO-TERMS, COMPLEXES, PRODUCT-SYNONYMS, PRODUCT
CIW80_RS07045	EG11439			multidrug efflux MFS transporter permease subunit EmrB	multidrug efflux pump membrane subunit EmrB	GO-TERMS, PRODUCT-SYNONYMS, PRODUCT
CIW80_RS07060	EG12712					GO-TERMS, REACTIONS, PRODUCT-SYNONYMS, GENE-SYNONYMS, PRODUCT
CIW80_RS07065	EG10418					GO-TERMS, REACTIONS, PRODUCT-SYNONYMS, GENE-SYNONYMS, PRODUCT
CIW80_RS07075	G7408			fructose-1-phosphate/6-phosphogluconate phosphatase	fructose-1-phosphate phosphatase YqaB	GO-TERMS, REACTIONS, PRODUCT-SYNONYMS, PRODUCT
CIW80_RS07110	EG10034			alanine--tRNA ligase	alanine--tRNA ligase/DNA-binding transcriptional repressor	GO-TERMS, REACTIONS, PRODUCT-SYNONYMS, GENE-SYNONYMS, PRODUCT
CIW80_RS07115	EG12080			recombination regulator RecX	RecA inhibitor RecX	GO-TERMS, PRODUCT-SYNONYMS, GENE-SYNONYMS, PRODUCT
CIW80_RS07120	EG10823			recombinase RecA	DNA recombination/repair protein RecA	GO-TERMS, REACTIONS, PRODUCT-SYNONYMS, GENE-SYNONYMS, PRODUCT
CIW80_RS07125	G7409			nicotinamide-nucleotide amidase	NMN aminohydrolase	GO-TERMS, REACTIONS, PRODUCT-SYNONYMS, GENE-SYNONYMS, PRODUCT
CIW80_RS07130	G7410			lytic murein transglycosylase B	membrane-bound lytic murein transglycosylase B	GO-TERMS, REACTIONS, PRODUCT-SYNONYMS, GENE-SYNONYMS, PRODUCT
CIW80_RS07135	G8210			PTS glucitol/sorbitol transporter subunit IIC	sorbitol-specific PTS enzyme IIC2 component	CPLX-RXNS, GO-TERMS, COMPLEXES, PRODUCT-SYNONYMS, GENE-SYNONYMS, PRODUCT
CIW80_RS07140	EG10969			PTS glucitol/sorbitol transporter subunit IIB	sorbitol-specific PTS enzyme IIBC1 component	GO-TERMS, PRODUCT-SYNONYMS, GENE-SYNONYMS, PRODUCT
CIW80_RS07145	EG10970			PTS glucitol/sorbitol transporter subunit IIA	sorbitol-specific PTS enzyme IIA component	GO-TERMS, PRODUCT-SYNONYMS, PRODUCT
CIW80_RS07150	EG10971			sorbitol-6-phosphate dehydrogenase	sorbitol-6-phosphate 2-dehydrogenase	GO-TERMS, REACTIONS, PRODUCT-SYNONYMS, GENE-SYNONYMS, PRODUCT
CIW80_RS07155	EG10972			transcriptional regulator GutM	DNA-binding transcriptional activator GutM	GO-TERMS, PRODUCT-SYNONYMS, GENE-SYNONYMS, PRODUCT
CIW80_RS07160	EG10974			glucitol operon DNA-binding transcriptional repressor SrlR	DNA-binding transcriptional repressor SrlR	GO-TERMS, PRODUCT-SYNONYMS, PRODUCT
CIW80_RS07165	EG10973			arabinose-5-phosphate isomerase GutQ	D-arabinose 5-phosphate isomerase GutQ	GO-TERMS, REACTIONS, PRODUCT-SYNONYMS, GENE-SYNONYMS, PRODUCT
CIW80_RS07170	EG12108			nitric oxide reductase transcriptional regulator NorR	DNA-binding transcriptional dual regulator NorR	GO-TERMS, PRODUCT-SYNONYMS, GENE-SYNONYMS, PRODUCT
CIW80_RS07175	G7413					GO-TERMS, REACTIONS, PRODUCT-SYNONYMS, GENE-SYNONYMS
CIW80_RS07180	EG12450			NADH:flavorubredoxin reductase NorW	NorW	GO-TERMS, REACTIONS, PRODUCT-SYNONYMS, GENE-SYNONYMS, PRODUCT
CIW80_RS07185	EG11551			carbamoyltransferase HypF	carbamoyl--[HypE] ligase	GO-TERMS, REACTIONS, PRODUCT-SYNONYMS, GENE-SYNONYMS, PRODUCT
CIW80_RS07190	EG11552			electron transport protein HydN	putative electron transport protein HydN	GO-TERMS, PRODUCT-SYNONYMS, PRODUCT
CIW80_RS07210	G7602	CIW80_RS07210	higB	mRNA interferase HigB	ribosome-dependent mRNA interferase toxin HigB	GO-TERMS, REACTIONS, PRODUCT-SYNONYMS, GENE-SYNONYMS, PRODUCT, GENE-NAME
CIW80_RS07220	G7414			hydrogenase maturation peptidase HycI	hydrogenase 3 maturation protease	GO-TERMS, REACTIONS, PRODUCT-SYNONYMS, PRODUCT
CIW80_RS07225	EG10481	CIW80_RS07225	hycH	HycH family protein	formate hydrogenlyase assembly protein	GO-TERMS, PRODUCT-SYNONYMS, GENE-SYNONYMS, PRODUCT, GENE-NAME
CIW80_RS07230	EG10480					CPLX-RXNS, GO-TERMS, COMPLEXES, PRODUCT-SYNONYMS, GENE-SYNONYMS
CIW80_RS07235	EG10479					PRODUCT-SYNONYMS, GENE-SYNONYMS
CIW80_RS07240	EG10478	CIW80_RS07240	hycE	hydrogenase large subunit	formate hydrogenlyase subunit HycE	GO-TERMS, PRODUCT-SYNONYMS, GENE-SYNONYMS, PRODUCT, GENE-NAME
CIW80_RS07245	EG10477					GO-TERMS, PRODUCT-SYNONYMS, GENE-SYNONYMS
CIW80_RS07250	EG10476			formate hydrogenlyase subunit 3	formate hydrogenlyase subunit HycC	GO-TERMS, PRODUCT-SYNONYMS, GENE-SYNONYMS, PRODUCT
CIW80_RS07255	EG10475	CIW80_RS07255	hycB	4Fe-4S dicluster domain-containing protein	formate hydrogenlyase subunit HycB	GO-TERMS, PRODUCT-SYNONYMS, GENE-SYNONYMS, PRODUCT, GENE-NAME
CIW80_RS07260	EG10474			formate hydrogenlyase regulator HycA	regulator of the transcriptional regulator FhlA	PRODUCT-SYNONYMS, GENE-SYNONYMS, PRODUCT
CIW80_RS07265	EG10483			hydrogenase maturation nickel metallochaperone HypA	hydrogenase 3 nickel incorporation protein HypA	GO-TERMS, COMPLEXES, PRODUCT-SYNONYMS, PRODUCT
CIW80_RS07270	EG10484			hydrogenase nickel incorporation protein HypB	hydrogenase isoenzymes nickel incorporation protein HypB	GO-TERMS, REACTIONS, PRODUCT-SYNONYMS, GENE-SYNONYMS, PRODUCT
CIW80_RS07275	EG10485					GO-TERMS, COMPLEXES, REACTIONS, PRODUCT-SYNONYMS
CIW80_RS07280	EG10486			hydrogenase formation protein HypD	Fe-(CN)2CO cofactor assembly scaffold protein HypD	GO-TERMS, PRODUCT-SYNONYMS, GENE-SYNONYMS, PRODUCT
CIW80_RS07285	EG10487			hydrogenase maturation carbamoyl dehydratase HypE	hydrogenase maturation protein, carbamoyl dehydratase	GO-TERMS, REACTIONS, PRODUCT-SYNONYMS, GENE-SYNONYMS, PRODUCT
CIW80_RS07290	EG10301	flhA	fhlA	formate hydrogenlyase transcriptional activator FlhA	DNA-binding transcriptional activator FhlA	GO-TERMS, REACTIONS, PRODUCT-SYNONYMS, GENE-SYNONYMS, PRODUCT, GENE-NAME
CIW80_RS07305	EG10625					GO-TERMS, PRODUCT-SYNONYMS, GENE-SYNONYMS
CIW80_RS07310	G7415			protein-serine/threonine phosphatase	phosphoprotein phosphatase 2	GO-TERMS, REACTIONS, PRODUCT-SYNONYMS, GENE-SYNONYMS, PRODUCT
CIW80_RS07355	EG10510			RNA polymerase sigma factor RpoS	RNA polymerase, sigma S (sigma 38) factor	GO-TERMS, PRODUCT-SYNONYMS, GENE-SYNONYMS, PRODUCT
CIW80_RS07365	EG10689			protein-L-isoaspartate O-methyltransferase	L-isoaspartate protein carboxylmethyltransferase type II	GO-TERMS, REACTIONS, PRODUCT-SYNONYMS, PRODUCT
CIW80_RS07370	EG11817	surE	umpG	5'/3'-nucleotidase SurE	broad specificity 5'(3')-nucleotidase and polyphosphatase	GO-TERMS, REACTIONS, PRODUCT-SYNONYMS, GENE-SYNONYMS, PRODUCT, GENE-NAME
CIW80_RS07375	G7422			tRNA pseudouridine(13) synthase TruD	tRNA pseudouridine13 synthase	GO-TERMS, REACTIONS, PRODUCT-SYNONYMS, GENE-SYNONYMS, PRODUCT
CIW80_RS07380	EG11816					GO-TERMS, REACTIONS, PRODUCT-SYNONYMS, GENE-SYNONYMS, PRODUCT
CIW80_RS07385	G7423					GO-TERMS, REACTIONS, PRODUCT-SYNONYMS, GENE-SYNONYMS, PRODUCT
CIW80_RS07390	G7424					GO-TERMS, PRODUCT-SYNONYMS, GENE-SYNONYMS
CIW80_RS07400	EG10185					GO-TERMS, PRODUCT-SYNONYMS
CIW80_RS07405	EG10194			sulfate adenylyltransferase subunit CysN	sulfate adenylyltransferase subunit 1	CPLX-RXNS, GO-TERMS, PRODUCT-SYNONYMS, PRODUCT
CIW80_RS07410	EG10186			sulfate adenylyltransferase subunit CysD	sulfate adenylyltransferase subunit 2	GO-TERMS, PRODUCT-SYNONYMS, PRODUCT
CIW80_RS07415	EG10488	CIW80_RS07415	iap	aminopeptidase	alkaline phosphatase isozyme conversion protein	GO-TERMS, REACTIONS, PRODUCT-SYNONYMS, PRODUCT, GENE-NAME
CIW80_RS07430	EG10189					GO-TERMS, PRODUCT-SYNONYMS
CIW80_RS07435	EG10190			assimilatory sulfite reductase (NADPH) hemoprotein subunit	sulfite reductase, hemoprotein subunit	CPLX-RXNS, GO-TERMS, COMPLEXES, PRODUCT-SYNONYMS, PRODUCT
CIW80_RS07440	EG10191			NADPH-dependent assimilatory sulfite reductase flavoprotein subunit	sulfite reductase, flavoprotein subunit	GO-TERMS, REACTIONS, PRODUCT-SYNONYMS, PRODUCT
CIW80_RS07445	G7431			6-carboxytetrahydropterin synthase QueD	6-carboxy-5,6,7,8-tetrahydropterin synthase	GO-TERMS, REACTIONS, PRODUCT-SYNONYMS, GENE-SYNONYMS, PRODUCT
CIW80_RS07530	EG10258	CIW80_RS07530	eno	phosphopyruvate hydratase	enolase	GO-TERMS, REACTIONS, PRODUCT-SYNONYMS, PRODUCT, GENE-NAME
CIW80_RS07535	EG10810			CTP synthase (glutamine hydrolyzing)	CTP synthetase	GO-TERMS, REACTIONS, PRODUCT-SYNONYMS, PRODUCT
CIW80_RS07540	EG10572					GO-TERMS, REACTIONS, PRODUCT-SYNONYMS
CIW80_RS07545	EG10835	CIW80_RS07545	relA	GTP pyrophosphokinase	GDP/GTP pyrophosphokinase	GO-TERMS, REACTIONS, PRODUCT-SYNONYMS, GENE-SYNONYMS, PRODUCT, GENE-NAME
CIW80_RS07550	EG11247			23S rRNA (uracil(1939)-C(5))-methyltransferase RlmD	23S rRNA m5U1939 methyltransferase	GO-TERMS, REACTIONS, PRODUCT-SYNONYMS, GENE-SYNONYMS, PRODUCT
CIW80_RS07555	EG11367			two-component sensor histidine kinase BarA	sensor histidine kinase BarA	GO-TERMS, REACTIONS, PRODUCT-SYNONYMS, GENE-SYNONYMS, PRODUCT
CIW80_RS07560	G7445			glucarate dehydratase	D-glucarate dehydratase	GO-TERMS, REACTIONS, PRODUCT-SYNONYMS, GENE-SYNONYMS, PRODUCT
CIW80_RS07570	G7447	CIW80_RS07570	gudP	MFS transporter	galactarate/D-glucarate transporter GudP	GO-TERMS, REACTIONS, PRODUCT-SYNONYMS, GENE-SYNONYMS, PRODUCT, GENE-NAME
CIW80_RS07580	G7449			tRNA pseudouridine(65) synthase TruC	tRNA pseudouridine65 synthase	GO-TERMS, REACTIONS, PRODUCT-SYNONYMS, GENE-SYNONYMS, PRODUCT
CIW80_RS07595	G7451	CIW80_RS07595	syd			GO-TERMS, PRODUCT-SYNONYMS, GENE-SYNONYMS, GENE-NAME
CIW80_RS07600	G7452			NADPH-dependent 7-cyano-7-deazaguanine reductase QueF	7-cyano-7-deazaguanine reductase	GO-TERMS, REACTIONS, PRODUCT-SYNONYMS, GENE-SYNONYMS, PRODUCT
CIW80_RS07605	EG12373					GO-TERMS, REACTIONS, PRODUCT-SYNONYMS, GENE-SYNONYMS
CIW80_RS07610	EG12142	CIW80_RS07610	sdaC	HAAAP family serine/threonine permease	L-serine:H+ symporter SdaC	GO-TERMS, REACTIONS, PRODUCT-SYNONYMS, GENE-SYNONYMS, PRODUCT, GENE-NAME
CIW80_RS07615	EG11623	CIW80_RS07615	sdaB	L-serine ammonia-lyase	L-serine deaminase II	GO-TERMS, REACTIONS, PRODUCT-SYNONYMS, PRODUCT, GENE-NAME
CIW80_RS07620	EG12372	xni	ygdG	flap endonuclease Xni	flap endonuclease	GO-TERMS, PRODUCT-SYNONYMS, GENE-SYNONYMS, PRODUCT, GENE-NAME
CIW80_RS07625	EG10351			lactaldehyde reductase	L-1,2-propanediol oxidoreductase	GO-TERMS, REACTIONS, PRODUCT-SYNONYMS, PRODUCT
CIW80_RS07630	EG10348					GO-TERMS, REACTIONS, PRODUCT-SYNONYMS, GENE-SYNONYMS
CIW80_RS07635	EG10352			L-fucose:H+ symporter permease	L-fucose:H+ symporter	GO-TERMS, REACTIONS, PRODUCT-SYNONYMS, PRODUCT
CIW80_RS07640	EG10349					GO-TERMS, REACTIONS, PRODUCT-SYNONYMS
CIW80_RS07645	EG10350					GO-TERMS, REACTIONS, PRODUCT-SYNONYMS
CIW80_RS07650	EG10355					GO-TERMS, REACTIONS, PRODUCT-SYNONYMS
CIW80_RS07655	EG10353			L-fucose operon activator	DNA-binding transcriptional activator FucR	GO-TERMS, PRODUCT-SYNONYMS, PRODUCT
CIW80_RS07660	EG11794			23S rRNA (cytidine(2498)-2'-O)-methyltransferase RlmM	23S rRNA 2'-O-ribose C2498 methyltransferase	GO-TERMS, REACTIONS, PRODUCT-SYNONYMS, GENE-SYNONYMS, PRODUCT
CIW80_RS07670	EG11795	CIW80_RS07670	gcvA	transcriptional regulator GcvA	DNA-binding transcriptional dual regulator GcvA	GO-TERMS, PRODUCT-SYNONYMS, PRODUCT, GENE-NAME
CIW80_RS07680	G7454			cysteine desulfurase CsdA	cysteine sulfinate desulfinase	GO-TERMS, REACTIONS, PRODUCT-SYNONYMS, GENE-SYNONYMS, PRODUCT
CIW80_RS07685	G7455			cysteine desulfurase sulfur acceptor subunit CsdE	sulfur acceptor protein CsdE	GO-TERMS, PRODUCT-SYNONYMS, GENE-SYNONYMS, PRODUCT
CIW80_RS07690	G7456			tRNA cyclic N6-threonylcarbamoyladenosine(37) synthase TcdA	tRNA threonylcarbamoyladenosine dehydratase	GO-TERMS, REACTIONS, PRODUCT-SYNONYMS, GENE-SYNONYMS, PRODUCT
CIW80_RS07695	G7457			murein transglycosylase A	membrane-bound lytic murein transglycosylase A	GO-TERMS, REACTIONS, PRODUCT-SYNONYMS, GENE-SYNONYMS, PRODUCT
CIW80_RS07840	G7458	CIW80_RS07840	amiC	N-acetylmuramoyl-L-alanine amidase	N-acetylmuramoyl-L-alanine amidase C	GO-TERMS, REACTIONS, PRODUCT-SYNONYMS, GENE-SYNONYMS, PRODUCT, GENE-NAME
CIW80_RS07845	EG10063	CIW80_RS07845	argA	amino-acid N-acetyltransferase	N-acetylglutamate synthase	GO-TERMS, REACTIONS, PRODUCT-SYNONYMS, GENE-SYNONYMS, PRODUCT, GENE-NAME
CIW80_RS07850	EG10826			exodeoxyribonuclease V subunit alpha	exodeoxyribonuclease V subunit RecD	CPLX-RXNS, GO-TERMS, COMPLEXES, REACTIONS, PRODUCT-SYNONYMS, GENE-SYNONYMS, PRODUCT
CIW80_RS07855	EG10824			exodeoxyribonuclease V subunit beta	exodeoxyribonuclease V subunit RecB	GO-TERMS, REACTIONS, PRODUCT-SYNONYMS, GENE-SYNONYMS, PRODUCT
CIW80_RS07860	EG10786	CIW80_RS07860	ptrA	pitrilysin	protease 3	GO-TERMS, REACTIONS, PRODUCT-SYNONYMS, GENE-SYNONYMS, PRODUCT, GENE-NAME
CIW80_RS07865	EG10825			exodeoxyribonuclease V subunit gamma	exodeoxyribonuclease V subunit RecC	GO-TERMS, PRODUCT-SYNONYMS, PRODUCT
CIW80_RS07895	EG11002					GO-TERMS, PRODUCT-SYNONYMS
CIW80_RS07900	EG12128	CIW80_RS07900	lgt	prolipoprotein diacylglyceryl transferase	phosphatidylglycerol--prolipoprotein diacylglyceryl transferase	GO-TERMS, REACTIONS, PRODUCT-SYNONYMS, GENE-SYNONYMS, PRODUCT, GENE-NAME
CIW80_RS07910	G7459					GO-TERMS, REACTIONS, PRODUCT-SYNONYMS, GENE-SYNONYMS
CIW80_RS07915	EG10624			DNA mismatch repair endonuclease MutH	DNA mismatch repair protein MutH	CPLX-RXNS, GO-TERMS, COMPLEXES, PRODUCT-SYNONYMS, GENE-SYNONYMS, PRODUCT
CIW80_RS07935	EG12455			lysophospholipid transporter LplT	lysophospholipid transporter	GO-TERMS, REACTIONS, PRODUCT-SYNONYMS, GENE-SYNONYMS, PRODUCT
CIW80_RS07940	EG11679	CIW80_RS07940	aas	bifunctional acyl-ACP--phospholipid O-acyltransferase/long-chain-fatty-acid--ACP ligase	fused 2-acylglycerophospho-ethanolamine acyltransferase/acyl-acyl carrier protein synthetase	GO-TERMS, REACTIONS, PRODUCT-SYNONYMS, PRODUCT, GENE-NAME
CIW80_RS07945	EG10364			HTH-type transcriptional regulator GalR	DNA-binding transcriptional dual regulator GalR	GO-TERMS, PRODUCT-SYNONYMS, GENE-SYNONYMS, PRODUCT
CIW80_RS07950	EG10549					GO-TERMS, PRODUCT-SYNONYMS
CIW80_RS07955	EG10551	CIW80_RS07955	lysR	LysR family transcriptional regulator	DNA-binding transcriptional dual regulator LysR	GO-TERMS, PRODUCT-SYNONYMS, PRODUCT, GENE-NAME
CIW80_RS07960	EG11157	CIW80_RS07960	ygeA	aspartate/glutamate racemase	amino acid racemase YgeA	GO-TERMS, REACTIONS, PRODUCT-SYNONYMS, PRODUCT, GENE-NAME
CIW80_RS07965	EG10056	CIW80_RS07965	araE	sugar porter family MFS transporter	arabinose:H+ symporter	GO-TERMS, REACTIONS, PRODUCT-SYNONYMS, PRODUCT, GENE-NAME
CIW80_RS07970	EG12361			2-dehydro-3-deoxy-D-gluconate 5-dehydrogenase KduD	putative 2-keto-3-deoxy-D-gluconate dehydrogenase	GO-TERMS, REACTIONS, PRODUCT-SYNONYMS, GENE-SYNONYMS, PRODUCT
CIW80_RS07975	G7463					GO-TERMS, REACTIONS, PRODUCT-SYNONYMS, GENE-SYNONYMS
CIW80_RS07980	G7464	CIW80_RS07980	yqeF	acetyl-CoA C-acetyltransferase	putative acyltransferase	GO-TERMS, REACTIONS, PRODUCT-SYNONYMS, PRODUCT, GENE-NAME
CIW80_RS08005	G7485			xanthine dehydrogenase molybdenum-binding subunit XdhA	putative xanthine dehydrogenase molybdenum-binding subunit XdhA	CPLX-RXNS, GO-TERMS, COMPLEXES, PRODUCT-SYNONYMS, GENE-SYNONYMS, PRODUCT
CIW80_RS08010	G7486			xanthine dehydrogenase FAD-binding subunit XdhB	putative xanthine dehydrogenase FAD-binding subunit XdhB	GO-TERMS, PRODUCT-SYNONYMS, GENE-SYNONYMS, PRODUCT
CIW80_RS08015	G7487			xanthine dehydrogenase iron sulfur-binding subunit XdhC	putative xanthine dehydrogenase iron-sulfur-binding subunit XdhC	PRODUCT-SYNONYMS, GENE-SYNONYMS, PRODUCT
CIW80_RS08030	G7490	dpaL	ygeX	diaminopropionate ammonia-lyase	2,3-diaminopropionate ammonia-lyase	GO-TERMS, REACTIONS, PRODUCT-SYNONYMS, PRODUCT, GENE-NAME
CIW80_RS08040	G7492	CIW80_RS08040	hyuA	D-phenylhydantoinase	phenylhydantoinase	GO-TERMS, REACTIONS, PRODUCT-SYNONYMS, GENE-SYNONYMS, PRODUCT, GENE-NAME
CIW80_RS08060	G7496					GO-TERMS, PRODUCT-SYNONYMS, GENE-SYNONYMS
CIW80_RS08085	G7501			xanthine/proton symporter XanQ	xanthine:H+ symporter XanQ	GO-TERMS, REACTIONS, PRODUCT-SYNONYMS, GENE-SYNONYMS, PRODUCT
CIW80_RS08090	G7502					GO-TERMS, REACTIONS, PRODUCT-SYNONYMS, GENE-SYNONYMS, PRODUCT
CIW80_RS08095	G7503	CIW80_RS08095	ghxQ	NCS2 family permease	guanine/hypoxanthine transporter GhxQ	GO-TERMS, REACTIONS, PRODUCT-SYNONYMS, GENE-SYNONYMS, PRODUCT, GENE-NAME
CIW80_RS08110	G7507	CIW80_RS08110	uacT	purine permease	urate:H+ symporter	GO-TERMS, REACTIONS, PRODUCT-SYNONYMS, GENE-SYNONYMS, PRODUCT, GENE-NAME
CIW80_RS08120	G7508	CIW80_RS08120	idi			GO-TERMS, REACTIONS, PRODUCT-SYNONYMS, GENE-SYNONYMS, PRODUCT, GENE-NAME
CIW80_RS08125	EG10552			lysine--tRNA ligase	lysine--tRNA ligase, constitutive	GO-TERMS, REACTIONS, PRODUCT-SYNONYMS, GENE-SYNONYMS, PRODUCT
CIW80_RS08130	EG10762			peptide chain release factor 2	peptide chain release factor RF2	GO-TERMS, PRODUCT-SYNONYMS, GENE-SYNONYMS, PRODUCT
CIW80_RS08135	EG10830			single-stranded-DNA-specific exonuclease RecJ	ssDNA-specific exonuclease RecJ	GO-TERMS, REACTIONS, PRODUCT-SYNONYMS, PRODUCT
CIW80_RS08140	EG11070			bifunctional protein-disulfide isomerase/oxidoreductase DsbC	protein disulfide isomerase DsbC	GO-TERMS, REACTIONS, PRODUCT-SYNONYMS, GENE-SYNONYMS, PRODUCT
CIW80_RS08145	EG11071	CIW80_RS08145	xerD	site-specific tyrosine recombinase XerD	site-specific recombinase	GO-TERMS, COMPLEXES, PRODUCT-SYNONYMS, GENE-SYNONYMS, PRODUCT, GENE-NAME
CIW80_RS08155	G7509	CIW80_RS08155	ygfX	membrane protein	protein YgfX	GO-TERMS, PRODUCT-SYNONYMS, GENE-SYNONYMS, PRODUCT, GENE-NAME
CIW80_RS08160	G7510			FAD assembly factor SdhE	FAD assembly factor	GO-TERMS, PRODUCT-SYNONYMS, GENE-SYNONYMS, PRODUCT
CIW80_RS08165	G7511			tRNA-modifying protein YgfZ	folate-binding protein	GO-TERMS, PRODUCT-SYNONYMS, GENE-SYNONYMS, PRODUCT
CIW80_RS08175	G7513	CIW80_RS08175	yqfB	ASCH domain-containing protein	N4-acetylcytidine amidohydrolase	GO-TERMS, REACTIONS, PRODUCT-SYNONYMS, PRODUCT, GENE-NAME
CIW80_RS08180	G495	CIW80_RS08180	bglA	6-phospho-beta-glucosidase	6-phospho-beta-glucosidase A	GO-TERMS, REACTIONS, PRODUCT-SYNONYMS, GENE-SYNONYMS, PRODUCT, GENE-NAME
CIW80_RS08185	EG11810			aminomethyl-transferring glycine dehydrogenase	glycine decarboxylase	CPLX-RXNS, GO-TERMS, COMPLEXES, REACTIONS, PRODUCT-SYNONYMS, PRODUCT
CIW80_RS08190	EG10371			glycine cleavage system protein GcvH	glycine cleavage system H protein	GO-TERMS, REACTIONS, PRODUCT-SYNONYMS, GENE-SYNONYMS, PRODUCT
CIW80_RS08195	EG11442			glycine cleavage system aminomethyltransferase GcvT	aminomethyltransferase	GO-TERMS, REACTIONS, PRODUCT-SYNONYMS, PRODUCT
CIW80_RS08200	EG11333			FAD-dependent 2-octaprenylphenol hydroxylase	2-octaprenylphenol 6-hydroxylase	GO-TERMS, COMPLEXES, REACTIONS, PRODUCT-SYNONYMS, PRODUCT
CIW80_RS08205	EG11324			2-octaprenyl-6-methoxyphenyl hydroxylase	2-octaprenyl-6-methoxyphenol 4-hydroxylase	GO-TERMS, REACTIONS, PRODUCT-SYNONYMS, GENE-SYNONYMS, PRODUCT
CIW80_RS08210	EG10697					GO-TERMS, REACTIONS, PRODUCT-SYNONYMS
CIW80_RS08220	EG12878					GO-TERMS, PRODUCT-SYNONYMS, GENE-SYNONYMS
CIW80_RS08230	EG11158	CIW80_RS08230	fau	5-formyltetrahydrofolate cyclo-ligase	putative 5-formyltetrahydrofolate cyclo-ligase	GO-TERMS, PRODUCT-SYNONYMS, GENE-SYNONYMS, PRODUCT, GENE-NAME
CIW80_RS08240	EG10944	CIW80_RS08240	serA	D-3-phosphoglycerate dehydrogenase	phosphoglycerate dehydrogenase	GO-TERMS, REACTIONS, PRODUCT-SYNONYMS, PRODUCT, GENE-NAME
CIW80_RS08245	EG11443			ribose-5-phosphate isomerase RpiA	ribose-5-phosphate isomerase A	GO-TERMS, REACTIONS, PRODUCT-SYNONYMS, GENE-SYNONYMS, PRODUCT
CIW80_RS08255	EG10490	CIW80_RS08255	argP	LysR family transcriptional regulator ArgP	DNA-binding transcriptional dual regulator ArgP	GO-TERMS, PRODUCT-SYNONYMS, GENE-SYNONYMS, PRODUCT, GENE-NAME
CIW80_RS08280	EG11159			arginine exporter ArgO	L-arginine exporter	GO-TERMS, REACTIONS, PRODUCT-SYNONYMS, GENE-SYNONYMS, PRODUCT
CIW80_RS08285	EG11160	CIW80_RS08285	mscS	small-conductance mechanosensitive channel MscS	small conductance mechanosensitive channel MscS	GO-TERMS, REACTIONS, PRODUCT-SYNONYMS, GENE-SYNONYMS, PRODUCT, GENE-NAME
CIW80_RS08290	EG10282			class II fructose-bisphosphate aldolase	fructose-bisphosphate aldolase class II	GO-TERMS, REACTIONS, PRODUCT-SYNONYMS, GENE-SYNONYMS, PRODUCT
CIW80_RS08295	EG10703	CIW80_RS08295	pgk			GO-TERMS, PRODUCT-SYNONYMS, PRODUCT, GENE-NAME
CIW80_RS08300	EG10368	CIW80_RS08300	epd	erythrose-4-phosphate dehydrogenase	D-erythrose-4-phosphate dehydrogenase	GO-TERMS, REACTIONS, PRODUCT-SYNONYMS, GENE-SYNONYMS, PRODUCT, GENE-NAME
CIW80_RS08335	EG11162					GO-TERMS, REACTIONS, PRODUCT-SYNONYMS, GENE-SYNONYMS
CIW80_RS08350	EG11792	CIW80_RS08350	cmtA	PTS mannitol transporter subunit IICB	mannitol-specific PTS enzyme IICB component CmtA	CPLX-RXNS, GO-TERMS, COMPLEXES, PRODUCT-SYNONYMS, PRODUCT, GENE-NAME
CIW80_RS08355	EG11791			PTS mannitol transporter subunit IIA	mannitol-specific PTS enzyme IIA component CmtB	PRODUCT-SYNONYMS, GENE-SYNONYMS, PRODUCT
CIW80_RS08365	EG11427	tkt	tktA	transketolase	transketolase 1	GO-TERMS, PRODUCT-SYNONYMS, GENE-SYNONYMS, PRODUCT, GENE-NAME
CIW80_RS08370	EG11291	CIW80_RS08370	loiP	M48 family metallopeptidase	metalloprotease LoiP	GO-TERMS, REACTIONS, PRODUCT-SYNONYMS, GENE-SYNONYMS, PRODUCT, GENE-NAME
CIW80_RS08375	EG10960					GO-TERMS, PRODUCT-SYNONYMS
CIW80_RS08385	EG10959			biosynthetic arginine decarboxylase	arginine decarboxylase, biosynthetic	GO-TERMS, REACTIONS, PRODUCT-SYNONYMS, PRODUCT
CIW80_RS08390	G7521					GO-TERMS, PRODUCT-SYNONYMS
CIW80_RS08405	EG10589					GO-TERMS, PRODUCT-SYNONYMS, GENE-SYNONYMS
CIW80_RS08410	EG12148	CIW80_RS08410	galP	sugar porter family MFS transporter	galactose:H+ symporter	GO-TERMS, REACTIONS, PRODUCT-SYNONYMS, GENE-SYNONYMS, PRODUCT, GENE-NAME
CIW80_RS08420	EG11336			deoxyribonuclease I	DNA-specific endonuclease I	GO-TERMS, REACTIONS, PRODUCT-SYNONYMS, PRODUCT
CIW80_RS08425	EG12366			16S rRNA (uracil(1498)-N(3))-methyltransferase	16S rRNA m3U1498 methyltransferase	GO-TERMS, REACTIONS, PRODUCT-SYNONYMS, GENE-SYNONYMS, PRODUCT
CIW80_RS08430	EG10419			glutathione synthase	glutathione synthetase	GO-TERMS, REACTIONS, PRODUCT-SYNONYMS, GENE-SYNONYMS, PRODUCT
CIW80_RS08440	G7525	ruvX	yqgF	Holliday junction resolvase RuvX	ribonuclease H-like domain containing nuclease	GO-TERMS, REACTIONS, PRODUCT-SYNONYMS, PRODUCT, GENE-NAME
CIW80_RS08455	G7528			osmotic shock tolerance protein YggT	uncharacterized protein YggT	GO-TERMS, PRODUCT-SYNONYMS, PRODUCT
CIW80_RS08465	G7530	CIW80_RS08465	rdgB	XTP/dITP diphosphatase	dITP/XTP pyrophosphatase	GO-TERMS, REACTIONS, PRODUCT-SYNONYMS, GENE-SYNONYMS, PRODUCT, GENE-NAME
CIW80_RS08480	EG10046					GO-TERMS, REACTIONS, PRODUCT-SYNONYMS
CIW80_RS08485	EG12705	CIW80_RS08485	yggN	DUF2884 domain-containing protein	DUF2884 domain-containing protein YggN	GO-TERMS, PRODUCT-SYNONYMS, GENE-SYNONYMS, PRODUCT, GENE-NAME
CIW80_RS08495	EG11779			tRNA (guanosine(46)-N7)-methyltransferase TrmB	tRNA m7G46 methyltransferase	GO-TERMS, REACTIONS, PRODUCT-SYNONYMS, GENE-SYNONYMS, PRODUCT
CIW80_RS08500	EG10627			A/G-specific adenine glycosylase	adenine DNA glycosylase	REACTIONS, PRODUCT-SYNONYMS, GENE-SYNONYMS, PRODUCT
CIW80_RS08505	G7532	CIW80_RS08505	yggX	oxidative damage protection protein	putative Fe2+-trafficking protein	GO-TERMS, PRODUCT-SYNONYMS, PRODUCT, GENE-NAME
CIW80_RS08510	G7533			membrane-bound lytic murein transglycosylase MltC	membrane-bound lytic murein transglycosylase C	GO-TERMS, REACTIONS, PRODUCT-SYNONYMS, GENE-SYNONYMS, PRODUCT
CIW80_RS08515	EG10664	CIW80_RS08515	nupG	nucleoside permease	nucleoside:H+ symporter NupG	GO-TERMS, REACTIONS, PRODUCT-SYNONYMS, PRODUCT, GENE-NAME
CIW80_RS08520	EG10961	CIW80_RS08520	speC	ornithine decarboxylase	constitutive ornithine decarboxylase	GO-TERMS, PRODUCT-SYNONYMS, PRODUCT, GENE-NAME
CIW80_RS08830	G436	CIW80_RS08830	nanT	MFS transporter	N-acetylneuraminate:H+ symporter	GO-TERMS, REACTIONS, PRODUCT-SYNONYMS, PRODUCT, GENE-NAME
CIW80_RS08940	G7080	ag43	flu	autotransporter adhesin Ag43	CP4-44 prophage; self recognizing antigen 43 (Ag43) autotransporter	GO-TERMS, PRODUCT-SYNONYMS, GENE-SYNONYMS, PRODUCT, GENE-NAME
CIW80_RS09165	G7539	CIW80_RS09165	pppA			GO-TERMS, REACTIONS, PRODUCT-SYNONYMS, GENE-SYNONYMS, GENE-NAME
CIW80_RS09185	G7542			glycolate permease GlcA	glycolate/lactate:H+ symporter GlcA	GO-TERMS, REACTIONS, PRODUCT-SYNONYMS, GENE-SYNONYMS, PRODUCT
CIW80_RS09190	EG20080					GO-TERMS, PRODUCT-SYNONYMS, GENE-SYNONYMS, PRODUCT
CIW80_RS09200	G0-8601			glycolate oxidase subunit GlcF	glycolate dehydrogenase, putative iron-sulfur subunit	CPLX-RXNS, GO-TERMS, COMPLEXES, PRODUCT-SYNONYMS, GENE-SYNONYMS, PRODUCT
CIW80_RS09205	G7544			glycolate oxidase subunit GlcE	glycolate dehydrogenase, putative FAD-binding subunit	GO-TERMS, PRODUCT-SYNONYMS, GENE-SYNONYMS, PRODUCT
CIW80_RS09210	G7545			glycolate oxidase subunit GlcD	glycolate dehydrogenase, putative FAD-linked subunit	GO-TERMS, PRODUCT-SYNONYMS, GENE-SYNONYMS, PRODUCT
CIW80_RS09215	G7546			transcriptional regulator GlcC	DNA-binding transcriptional dual regulator GlcC	GO-TERMS, PRODUCT-SYNONYMS, GENE-SYNONYMS, PRODUCT
CIW80_RS09220	G7547	CIW80_RS09220	yghO	DNA-binding protein	putative DNA-binding transcriptional regulator YghO	GO-TERMS, PRODUCT-SYNONYMS, PRODUCT, GENE-NAME
CIW80_RS09285	EG12883			inorganic phosphate transporter PitB	metal phosphate:H+ symporter PitB	GO-TERMS, REACTIONS, PRODUCT-SYNONYMS, PRODUCT
CIW80_RS09290	EG12882	CIW80_RS09290	gss	bifunctional glutathionylspermidine amidase/synthase	fused glutathionylspermidine amidase / glutathionylspermidine synthetase	GO-TERMS, REACTIONS, PRODUCT-SYNONYMS, GENE-SYNONYMS, PRODUCT, GENE-NAME
CIW80_RS09295	G7553			glutathione-dependent disulfide-bond oxidoreductase	disulfide reductase / organic hydroperoxide reductase	GO-TERMS, REACTIONS, PRODUCT-SYNONYMS, PRODUCT
CIW80_RS09300	EG11805					GO-TERMS, PRODUCT-SYNONYMS
CIW80_RS09305	EG11804	hypA	hybF	hydrogenase maturation nickel metallochaperone HypA	hydrogenase maturation protein HybF	GO-TERMS, PRODUCT-SYNONYMS, PRODUCT, GENE-NAME
CIW80_RS09310	EG11803			hydrogenase-2 assembly chaperone	hydrogenase 2-specific chaperone	GO-TERMS, PRODUCT-SYNONYMS, PRODUCT
CIW80_RS09315	EG11802	CIW80_RS09315	hybD	HyaD/HybD family hydrogenase maturation endopeptidase	hydrogenase 2 maturation protease	GO-TERMS, REACTIONS, PRODUCT-SYNONYMS, PRODUCT, GENE-NAME
CIW80_RS09320	EG11801					CPLX-RXNS, GO-TERMS, COMPLEXES, REACTIONS, PRODUCT-SYNONYMS
CIW80_RS09325	EG11800			Ni/Fe-hydrogenase cytochrome b subunit	hydrogenase 2 membrane subunit	GO-TERMS, REACTIONS, PRODUCT-SYNONYMS, PRODUCT
CIW80_RS09330	EG11799			hydrogenase 2 operon protein HybA	hydrogenase 2 iron-sulfur protein	GO-TERMS, REACTIONS, PRODUCT-SYNONYMS, GENE-SYNONYMS, PRODUCT
CIW80_RS09335	G7554					GO-TERMS, REACTIONS, PRODUCT-SYNONYMS, GENE-SYNONYMS
CIW80_RS09355	G7558	CIW80_RS09355	gpr			GO-TERMS, REACTIONS, PRODUCT-SYNONYMS, GENE-SYNONYMS, GENE-NAME
CIW80_RS09365	EG11292			NADP(+)-dependent aldehyde reductase	NADP+-dependent aldehyde reductase	GO-TERMS, REACTIONS, PRODUCT-SYNONYMS, PRODUCT
CIW80_RS09370	EG10272			TonB system transport protein ExbD	Ton complex subunit ExbD	CPLX-RXNS, GO-TERMS, COMPLEXES, PRODUCT-SYNONYMS, PRODUCT
CIW80_RS09375	EG10271	CIW80_RS09375	exbB	biopolymer transporter ExbB	Ton complex subunit ExbB	GO-TERMS, PRODUCT-SYNONYMS, PRODUCT, GENE-NAME
CIW80_RS09385	EG10583			cystathionine beta-lyase	cystathionine beta-lyase / L-cysteine desulfhydrase / alanine racemase	GO-TERMS, REACTIONS, PRODUCT-SYNONYMS, PRODUCT
CIW80_RS09390	EG11824	CIW80_RS09390	yghB	DedA family protein	DedA family protein YghB	GO-TERMS, PRODUCT-SYNONYMS, PRODUCT, GENE-NAME
CIW80_RS09395	G7563	CIW80_RS09395	yqhC	AraC family transcriptional regulator	DNA-binding transcriptional activator YqhC	GO-TERMS, PRODUCT-SYNONYMS, PRODUCT, GENE-NAME
CIW80_RS09400	G7564	CIW80_RS09400	yqhD	alcohol dehydrogenase	NADPH-dependent aldehyde reductase YqhD	GO-TERMS, REACTIONS, PRODUCT-SYNONYMS, PRODUCT, GENE-NAME
CIW80_RS09405	G7565			2,5-didehydrogluconate reductase DkgA	methylglyoxal reductase DkgA	GO-TERMS, REACTIONS, PRODUCT-SYNONYMS, GENE-SYNONYMS, PRODUCT
CIW80_RS09460	EG11376			cell division protein FtsP	cell division protein required during stress conditions	GO-TERMS, PRODUCT-SYNONYMS, GENE-SYNONYMS, PRODUCT
CIW80_RS09465	EG11377					GO-TERMS, REACTIONS, PRODUCT-SYNONYMS, PRODUCT
CIW80_RS09470	EG10686					GO-TERMS, COMPLEXES, REACTIONS, PRODUCT-SYNONYMS
CIW80_RS09475	G7570	CIW80_RS09475	ygiS	ABC transporter substrate-binding protein	putative deoxycholate binding periplasmic protein	GO-TERMS, PRODUCT-SYNONYMS, PRODUCT, GENE-NAME
CIW80_RS09480	G7573	CIW80_RS09480	ygiV	AraC family transcriptional regulator	DNA-binding transcriptional repressor YgiV	GO-TERMS, PRODUCT-SYNONYMS, PRODUCT, GENE-NAME
CIW80_RS09485	G7574			OB fold stress tolerance protein YgiW	BOF family protein YgiW	GO-TERMS, PRODUCT-SYNONYMS, GENE-SYNONYMS, PRODUCT
CIW80_RS09490	G7575			two-component system response regulator QseB	DNA-binding transcriptional activator QseB	GO-TERMS, PRODUCT-SYNONYMS, GENE-SYNONYMS, PRODUCT
CIW80_RS09510	EG12656					GO-TERMS, REACTIONS, PRODUCT-SYNONYMS, GENE-SYNONYMS
CIW80_RS09550	EG10687					GO-TERMS, REACTIONS, PRODUCT-SYNONYMS, GENE-SYNONYMS
CIW80_RS09555	G7578					GO-TERMS, PRODUCT-SYNONYMS, GENE-SYNONYMS
CIW80_RS09560	G7579			3',5'-cyclic-AMP phosphodiesterase	cAMP phosphodiesterase	GO-TERMS, REACTIONS, PRODUCT-SYNONYMS, GENE-SYNONYMS, PRODUCT
CIW80_RS09570	EG12633	CIW80_RS09570	nudF	ADP-ribose diphosphatase	ADP-sugar pyrophosphatase	GO-TERMS, REACTIONS, PRODUCT-SYNONYMS, GENE-SYNONYMS, PRODUCT, GENE-NAME
CIW80_RS09585	EG11164	CIW80_RS09585	ygiB	DUF1190 family protein	DUF1190 domain-containing protein YgiB	GO-TERMS, PRODUCT-SYNONYMS, PRODUCT, GENE-NAME
CIW80_RS09610	EG11166					GO-TERMS, PRODUCT-SYNONYMS
CIW80_RS09615	EG11167			zinc transporter ZupT	heavy metal divalent cation transporter ZupT	GO-TERMS, REACTIONS, PRODUCT-SYNONYMS, GENE-SYNONYMS, PRODUCT
CIW80_RS09645	EG10465					GO-TERMS, PRODUCT-SYNONYMS, GENE-SYNONYMS
CIW80_RS09650	G7582	CIW80_RS09650	ubiK	accessory factor UbiK family protein	ubiquinone biosynthesis accessory factor UbiK	GO-TERMS, PRODUCT-SYNONYMS, GENE-SYNONYMS, PRODUCT, GENE-NAME
CIW80_RS09655	EG11381			cell surface composition regulator GlgS	surface composition regulator	GO-TERMS, PRODUCT-SYNONYMS, GENE-SYNONYMS, PRODUCT
CIW80_RS09680	G7590			bifunctional D-glycero-beta-D-manno-heptose-7-phosphate kinase/D-glycero-beta-D-manno-heptose 1-phosphate adenylyltransferase HldE	fused heptose 7-phosphate kinase/heptose 1-phosphate adenyltransferase	GO-TERMS, REACTIONS, PRODUCT-SYNONYMS, GENE-SYNONYMS, PRODUCT
CIW80_RS09685	EG11602			bifunctional [glutamate--ammonia ligase]-adenylyl-L-tyrosine phosphorylase/[glutamate--ammonia-ligase] adenylyltransferase	fused glutamine synthetase deadenylase/glutamine synthetase adenylyltransferase	GO-TERMS, REACTIONS, PRODUCT-SYNONYMS, PRODUCT
CIW80_RS09690	EG11603	CIW80_RS09690	ygiF			GO-TERMS, PRODUCT-SYNONYMS, GENE-NAME
CIW80_RS09715	EG10136			fused tRNA nucleotidyltransferase/2',3'-cyclic phosphodiesterase/2' nucleotidase/phosphatase Cca	fused CCA tRNA nucleotidyltransferase/phosphohydrolase	GO-TERMS, REACTIONS, PRODUCT-SYNONYMS, PRODUCT
CIW80_RS09720	EG11665	CIW80_RS09720	bacA	undecaprenyl-diphosphate phosphatase	undecaprenyl pyrophosphate phosphatase	GO-TERMS, REACTIONS, PRODUCT-SYNONYMS, GENE-SYNONYMS, PRODUCT, GENE-NAME
CIW80_RS09725	EG11673			bifunctional dihydroneopterin aldolase/7,8-dihydroneopterin epimerase	dihydroneopterin aldolase	GO-TERMS, REACTIONS, PRODUCT-SYNONYMS, GENE-SYNONYMS, PRODUCT
CIW80_RS09735	EG12694			DNA-binding transcriptional activator TtdR	DNA-binding transcriptional activator Dan	GO-TERMS, PRODUCT-SYNONYMS, GENE-SYNONYMS, PRODUCT
CIW80_RS09745	EG11168					GO-TERMS, COMPLEXES, PRODUCT-SYNONYMS, GENE-SYNONYMS, PRODUCT
CIW80_RS09750	EG11169					GO-TERMS, PRODUCT-SYNONYMS, GENE-SYNONYMS, PRODUCT
CIW80_RS09755	EG12393	CIW80_RS09755	ttdT	L-tartrate/succinate antiporter	L-tartrate:succinate antiporter	GO-TERMS, REACTIONS, PRODUCT-SYNONYMS, GENE-SYNONYMS, PRODUCT, GENE-NAME
CIW80_RS09760	EG11171			tRNA (adenosine(37)-N6)-threonylcarbamoyltransferase complex transferase subunit TsaD	N6-L-threonylcarbamoyladenine synthase, TsaD subunit	CPLX-RXNS, GO-TERMS, COMPLEXES, REACTIONS, PRODUCT-SYNONYMS, GENE-SYNONYMS, PRODUCT
CIW80_RS09770	EG10239					GO-TERMS, PRODUCT-SYNONYMS, GENE-SYNONYMS
CIW80_RS09775	EG10896			RNA polymerase sigma factor RpoD	RNA polymerase, sigma 70 (sigma D) factor	GO-TERMS, COMPLEXES, PRODUCT-SYNONYMS, GENE-SYNONYMS, PRODUCT
CIW80_RS09780	EG12717	CIW80_RS09780	mug	G/U mismatch-specific DNA glycosylase	stationary phase mismatch/uracil DNA glycosylase	GO-TERMS, REACTIONS, PRODUCT-SYNONYMS, GENE-SYNONYMS, PRODUCT, GENE-NAME
CIW80_RS09790	G7593			NADPH-dependent ferric chelate reductase	NADPH-dependent ferric-chelate reductase	GO-TERMS, REACTIONS, PRODUCT-SYNONYMS, GENE-SYNONYMS, PRODUCT
CIW80_RS09805	G7595	CIW80_RS09805	aer	PAS domain-containing protein	aerotaxis sensor receptor, flavoprotein	GO-TERMS, PRODUCT-SYNONYMS, GENE-SYNONYMS, PRODUCT, GENE-NAME
CIW80_RS09815	G7596	ygjG	patA			GO-TERMS, REACTIONS, PRODUCT-SYNONYMS, GENE-SYNONYMS, GENE-NAME
CIW80_RS09825	EG10254			transcriptional regulator EbgR	DNA-binding transcriptional repressor EbgR	GO-TERMS, PRODUCT-SYNONYMS, PRODUCT
CIW80_RS09830	EG10252			beta-galactosidase subunit alpha	evolved beta-D-galactosidase subunit alpha	CPLX-RXNS, GO-TERMS, COMPLEXES, PRODUCT-SYNONYMS, PRODUCT
CIW80_RS09835	EG10253	CIW80_RS09835	ebgC	beta-galactosidase subunit beta	DUF386 domain-containing evolved beta-D-galactosidase subunit beta	GO-TERMS, PRODUCT-SYNONYMS, PRODUCT, GENE-NAME
CIW80_RS09850	G7599	CIW80_RS09850	ygjK	alpha-glucosidase	glycoside hydrolase	GO-TERMS, REACTIONS, PRODUCT-SYNONYMS, PRODUCT, GENE-NAME
CIW80_RS09855	G36	CIW80_RS09855	fadH	NADPH-dependent 2,4-dienoyl-CoA reductase	2,4-dienoyl-CoA reductase	GO-TERMS, REACTIONS, PRODUCT-SYNONYMS, GENE-SYNONYMS, PRODUCT, GENE-NAME
CIW80_RS09860	G7601			type II toxin-antitoxin system antitoxin HigA	antitoxin/DNA-binding transcriptional repressor HigA	GO-TERMS, COMPLEXES, PRODUCT-SYNONYMS, GENE-SYNONYMS, PRODUCT
CIW80_RS09870	G7603			23S rRNA (guanine(1835)-N(2))-methyltransferase RlmG	23S rRNA m2G1835 methyltransferase	GO-TERMS, REACTIONS, PRODUCT-SYNONYMS, GENE-SYNONYMS, PRODUCT
CIW80_RS09895	EG12732			serine/threonine transporter SstT	serine/threonine:Na+ symporter	GO-TERMS, REACTIONS, PRODUCT-SYNONYMS, GENE-SYNONYMS, PRODUCT
CIW80_RS09900	G7608	CIW80_RS09900	ygjV	YgjV family protein	inner membrane protein	GO-TERMS, PRODUCT-SYNONYMS, PRODUCT, GENE-NAME
CIW80_RS09905	EG12734	CIW80_RS09905	uxaA	altronate dehydratase	D-altronate dehydratase	GO-TERMS, REACTIONS, PRODUCT-SYNONYMS, GENE-SYNONYMS, PRODUCT, GENE-NAME
CIW80_RS09910	G81			glucuronate isomerase	D-glucoronate/D-galacturonate isomerase	GO-TERMS, REACTIONS, PRODUCT-SYNONYMS, GENE-SYNONYMS, PRODUCT
CIW80_RS09915	EG12738	CIW80_RS09915	exuT	MFS transporter	hexuronate transporter	GO-TERMS, REACTIONS, PRODUCT-SYNONYMS, PRODUCT, GENE-NAME
CIW80_RS09920	EG12739			transcriptional regulator ExuR	DNA-binding transcriptional repressor ExuR	GO-TERMS, PRODUCT-SYNONYMS, PRODUCT
CIW80_RS09925	G7609	CIW80_RS09925	yqjA	DedA family protein	DedA family protein YqjA	GO-TERMS, PRODUCT-SYNONYMS, GENE-SYNONYMS, PRODUCT, GENE-NAME
CIW80_RS09930	G7610			EnvZ/OmpR regulon moderator MzrA	modulator protein MzrA	GO-TERMS, PRODUCT-SYNONYMS, GENE-SYNONYMS, PRODUCT
CIW80_RS09940	G7612	CIW80_RS09940	yqjD	DUF883 domain-containing protein	ribosome- and membrane-associated DUF883 domain-containing protein YqjD	GO-TERMS, PRODUCT-SYNONYMS, PRODUCT, GENE-NAME
CIW80_RS09960	G7616	CIW80_RS09960	yqjG	glutathione S-transferase family protein	glutathionyl-hydroquinone reductase YqjG	GO-TERMS, REACTIONS, PRODUCT-SYNONYMS, PRODUCT, GENE-NAME
CIW80_RS09970	G7619	CIW80_RS09970	yhaJ	LysR family transcriptional regulator	DNA-binding transcriptional activator YhaJ	GO-TERMS, PRODUCT-SYNONYMS, PRODUCT, GENE-NAME
CIW80_RS09985	G7622	CIW80_RS09985	cyuA	serine dehydratase subunit alpha family protein	putative L-cysteine desulfidase CyuA	GO-TERMS, REACTIONS, PRODUCT-SYNONYMS, GENE-SYNONYMS, PRODUCT, GENE-NAME
CIW80_RS10000	G7624			L-serine ammonia-lyase	L-serine deaminase III	GO-TERMS, REACTIONS, PRODUCT-SYNONYMS, GENE-SYNONYMS, PRODUCT
CIW80_RS10010	G7627			2-ketobutyrate formate-lyase/pyruvate formate-lyase	2-ketobutyrate formate-lyase/pyruvate formate-lyase 4	GO-TERMS, REACTIONS, PRODUCT-SYNONYMS, GENE-SYNONYMS, PRODUCT
CIW80_RS10015	EG11172					GO-TERMS, REACTIONS, PRODUCT-SYNONYMS, GENE-SYNONYMS
CIW80_RS10020	EG10991			threonine/serine transporter TdcC	threonine/serine:H+ symporter	GO-TERMS, REACTIONS, PRODUCT-SYNONYMS, PRODUCT
CIW80_RS10025	EG10990			bifunctional threonine ammonia-lyase/L-serine ammonia-lyase TdcB	catabolic threonine dehydratase	GO-TERMS, REACTIONS, PRODUCT-SYNONYMS, GENE-SYNONYMS, PRODUCT
CIW80_RS10035	EG10989			transcriptional regulator TdcA	DNA-binding transcriptional activator TdcA	GO-TERMS, PRODUCT-SYNONYMS, PRODUCT
CIW80_RS10050	EG11175			glycerate 2-kinase	glycerate 2-kinase 1	GO-TERMS, PRODUCT-SYNONYMS, GENE-SYNONYMS, PRODUCT
CIW80_RS10055	EG11176	CIW80_RS10055	garR	2-hydroxy-3-oxopropionate reductase	tartronate semialdehyde reductase	GO-TERMS, REACTIONS, PRODUCT-SYNONYMS, GENE-SYNONYMS, PRODUCT, GENE-NAME
CIW80_RS10060	EG10016			2-dehydro-3-deoxyglucarate aldolase	alpha-dehydro-beta-deoxy-D-glucarate aldolase	GO-TERMS, REACTIONS, PRODUCT-SYNONYMS, GENE-SYNONYMS, PRODUCT
CIW80_RS10065	EG12760	CIW80_RS10065	garP	MFS transporter	galactarate/D-glucarate transporter GarP	GO-TERMS, REACTIONS, PRODUCT-SYNONYMS, GENE-SYNONYMS, PRODUCT, GENE-NAME
CIW80_RS10070	EG12522					GO-TERMS, PRODUCT-SYNONYMS, GENE-SYNONYMS, PRODUCT
CIW80_RS10075	EG10955	CIW80_RS10075	prlF	type II toxin-antitoxin system PrlF family antitoxin	antitoxin PrlF	GO-TERMS, COMPLEXES, PRODUCT-SYNONYMS, GENE-SYNONYMS, PRODUCT, GENE-NAME
CIW80_RS10080	G7629	CIW80_RS10080	yhaV	type II toxin-antitoxin system YhaV family toxin	ribosome-dependent mRNA interferase toxin YhaV	GO-TERMS, REACTIONS, PRODUCT-SYNONYMS, PRODUCT, GENE-NAME
CIW80_RS10085	G7630	CIW80_RS10085	agaR	DeoR family transcriptional regulator	DNA-binding transcriptional repressor AgaR	GO-TERMS, PRODUCT-SYNONYMS, GENE-SYNONYMS, PRODUCT, GENE-NAME
CIW80_RS10090	G7631			tagatose-bisphosphate aldolase subunit KbaZ	tagatose-1,6-bisphosphate aldolase 1 subunit KbaZ	CPLX-RXNS, COMPLEXES, PRODUCT-SYNONYMS, GENE-SYNONYMS, PRODUCT
CIW80_RS10125	EG12768			tagatose-bisphosphate aldolase subunit KbaY	tagatose-1,6-bisphosphate aldolase 1 subunit KbaY	GO-TERMS, PRODUCT-SYNONYMS, GENE-SYNONYMS, PRODUCT
CIW80_RS10130	EG12769			PTS N-acetylgalactosamine transporter subunit IIB	galactosamine-specific PTS enzyme IIB component	CPLX-RXNS, COMPLEXES, PRODUCT-SYNONYMS, GENE-SYNONYMS, PRODUCT
CIW80_RS10135	EG12770			PTS N-acetylgalactosamine transporter subunit IIC	galactosamine-specific PTS enzyme IIC component	GO-TERMS, PRODUCT-SYNONYMS, GENE-SYNONYMS, PRODUCT
CIW80_RS10140	G7635			PTS N-acetylgalactosamine transporter subunit IID	galactosamine-specific PTS enzyme IID component	GO-TERMS, PRODUCT-SYNONYMS, GENE-SYNONYMS, PRODUCT
CIW80_RS10150	G7641			16S rRNA (cytidine(1402)-2'-O)-methyltransferase	16S rRNA 2'-O-ribose C1402 methyltransferase	GO-TERMS, REACTIONS, PRODUCT-SYNONYMS, GENE-SYNONYMS, PRODUCT
CIW80_RS10155	G7642	CIW80_RS10155	lpoA	penicillin-binding protein activator	outer membrane lipoprotein - activator of MrcA activity	GO-TERMS, PRODUCT-SYNONYMS, GENE-SYNONYMS, PRODUCT, GENE-NAME
CIW80_RS10165	EG12780			DnaA initiator-associating protein DiaA	DnaA initiator-associating factor for replication initiation	GO-TERMS, PRODUCT-SYNONYMS, GENE-SYNONYMS, PRODUCT
CIW80_RS10190	G7649			DNA damage response exodeoxyribonuclease YhbQ	DNA damage response nuclease YhbQ	GO-TERMS, REACTIONS, PRODUCT-SYNONYMS, PRODUCT
CIW80_RS10200	G7651	CIW80_RS10200	ubiT	SCP2 domain-containing protein	anaerobic ubiquinone biosynthesis accessory factor UbiT	GO-TERMS, PRODUCT-SYNONYMS, GENE-SYNONYMS, PRODUCT, GENE-NAME
CIW80_RS10205	G7652	CIW80_RS10205	ubiU	U32 family peptidase	ubiquinone biosynthesis protein UbiU	GO-TERMS, COMPLEXES, PRODUCT-SYNONYMS, GENE-SYNONYMS, PRODUCT, GENE-NAME
CIW80_RS10210	G7653	CIW80_RS10210	ubiV	U32 family peptidase	ubiquinone biosynthesis protein UbiV	GO-TERMS, PRODUCT-SYNONYMS, GENE-SYNONYMS, PRODUCT, GENE-NAME
CIW80_RS10220	EG10617	CIW80_RS10220	mtr	tryptophan permease	tryptophan:H+ symporter Mtr	GO-TERMS, REACTIONS, PRODUCT-SYNONYMS, PRODUCT, GENE-NAME
CIW80_RS10225	EG10215	CIW80_RS10225	deaD	DEAD/DEAH family ATP-dependent RNA helicase	ATP-dependent RNA helicase DeaD	GO-TERMS, REACTIONS, PRODUCT-SYNONYMS, GENE-SYNONYMS, PRODUCT, GENE-NAME
CIW80_RS10235	EG12371					GO-TERMS, PRODUCT-SYNONYMS, GENE-SYNONYMS
CIW80_RS10240	EG10743			polyribonucleotide nucleotidyltransferase	polynucleotide phosphorylase	GO-TERMS, COMPLEXES, REACTIONS, PRODUCT-SYNONYMS, GENE-SYNONYMS, PRODUCT
CIW80_RS10250	EG11177			tRNA pseudouridine(55) synthase TruB	tRNA pseudouridine55 synthase	GO-TERMS, REACTIONS, PRODUCT-SYNONYMS, GENE-SYNONYMS, PRODUCT
CIW80_RS10255	EG11178			30S ribosome-binding factor RbfA	30S ribosome binding factor	GO-TERMS, PRODUCT-SYNONYMS, GENE-SYNONYMS, PRODUCT
CIW80_RS10260	EG10505					GO-TERMS, PRODUCT-SYNONYMS, GENE-SYNONYMS
CIW80_RS10265	EG10665					GO-TERMS, PRODUCT-SYNONYMS
CIW80_RS10270	EG11179					GO-TERMS, PRODUCT-SYNONYMS, GENE-SYNONYMS
CIW80_RS10295	EG12095			preprotein translocase subunit SecG	Sec translocon subunit SecG	CPLX-RXNS, GO-TERMS, COMPLEXES, PRODUCT-SYNONYMS, GENE-SYNONYMS, PRODUCT
CIW80_RS10300	EG11553					GO-TERMS, REACTIONS, PRODUCT-SYNONYMS, GENE-SYNONYMS
CIW80_RS10305	EG50011					GO-TERMS, PRODUCT-SYNONYMS, GENE-SYNONYMS
CIW80_RS10310	EG11506					CPLX-RXNS, GO-TERMS, COMPLEXES, PRODUCT-SYNONYMS, GENE-SYNONYMS
CIW80_RS10315	EG11507			23S rRNA (uridine(2552)-2'-O)-methyltransferase RlmE	23S rRNA 2'-O-ribose U2552 methyltransferase	GO-TERMS, REACTIONS, PRODUCT-SYNONYMS, GENE-SYNONYMS, PRODUCT
CIW80_RS10320	EG12794			ribosome assembly RNA-binding protein YhbY	ribosome assembly factor YhbY	GO-TERMS, PRODUCT-SYNONYMS, PRODUCT
CIW80_RS10325	EG10415					GO-TERMS, PRODUCT-SYNONYMS
CIW80_RS10330	EG10202			serine-type D-Ala-D-Ala carboxypeptidase	peptidoglycan DD-endopeptidase DacB	GO-TERMS, REACTIONS, PRODUCT-SYNONYMS, PRODUCT
CIW80_RS10335	G7656	cgtA	obgE	Obg family GTPase CgtA	GTPase ObgE	GO-TERMS, REACTIONS, PRODUCT-SYNONYMS, GENE-SYNONYMS, PRODUCT, GENE-NAME
CIW80_RS10355	EG10017			octaprenyl diphosphate synthase	all-trans-octaprenyl-diphosphate synthase	GO-TERMS, REACTIONS, PRODUCT-SYNONYMS, GENE-SYNONYMS, PRODUCT
CIW80_RS10365	EG11358					GO-TERMS, REACTIONS, PRODUCT-SYNONYMS, GENE-SYNONYMS, PRODUCT
CIW80_RS10375	G7658			lipid asymmetry maintenance protein MlaB	intermembrane phospholipid transport system protein MlaB	GO-TERMS, COMPLEXES, PRODUCT-SYNONYMS, GENE-SYNONYMS, PRODUCT
CIW80_RS10380	G7659			phospholipid-binding protein MlaC	intermembrane phospholipid transport system - periplasmic binding protein	GO-TERMS, PRODUCT-SYNONYMS, GENE-SYNONYMS, PRODUCT
CIW80_RS10385	EG12799			outer membrane lipid asymmetry maintenance protein MlaD	intermembrane phospholipid transport system, substrate binding protein MlaD	GO-TERMS, PRODUCT-SYNONYMS, GENE-SYNONYMS, PRODUCT
CIW80_RS10390	EG12800			lipid asymmetry maintenance ABC transporter permease subunit MlaE	intermembrane phospholipid transport system, integral membrane subunit MlaE	GO-TERMS, PRODUCT-SYNONYMS, GENE-SYNONYMS, PRODUCT
CIW80_RS10395	EG12801			phospholipid ABC transporter ATP-binding protein MlaF	intermembrane phospholipid transport system, ATP binding subunit MlaF	GO-TERMS, REACTIONS, PRODUCT-SYNONYMS, GENE-SYNONYMS, PRODUCT
CIW80_RS10405	G7662			arabinose-5-phosphate isomerase KdsD	D-arabinose 5-phosphate isomerase KdsD	GO-TERMS, REACTIONS, PRODUCT-SYNONYMS, GENE-SYNONYMS, PRODUCT
CIW80_RS10415	G7664			LPS export ABC transporter periplasmic protein LptC	lipopolysaccharide transport system protein LptC	GO-TERMS, COMPLEXES, PRODUCT-SYNONYMS, GENE-SYNONYMS, PRODUCT
CIW80_RS10420	G7665			lipopolysaccharide ABC transporter substrate-binding protein LptA	lipopolysaccharide transport system protein LptA	GO-TERMS, PRODUCT-SYNONYMS, GENE-SYNONYMS, PRODUCT
CIW80_RS10425	EG11680			LPS export ABC transporter ATP-binding protein	lipopolysaccharide transport system ATP binding protein LptB	GO-TERMS, PRODUCT-SYNONYMS, GENE-SYNONYMS, PRODUCT
CIW80_RS10430	EG10898			RNA polymerase factor sigma-54	RNA polymerase, sigma 54 (sigma N) factor	GO-TERMS, COMPLEXES, PRODUCT-SYNONYMS, GENE-SYNONYMS, PRODUCT
CIW80_RS10435	EG11681	CIW80_RS10435	hpf	ribosome hibernation promoting factor	ribosome hibernation-promoting factor	GO-TERMS, PRODUCT-SYNONYMS, GENE-SYNONYMS, PRODUCT, GENE-NAME
CIW80_RS10440	EG11682			PTS IIA-like nitrogen regulatory protein PtsN	phosphotransferase system enzyme IIA(Ntr)	GO-TERMS, PRODUCT-SYNONYMS, GENE-SYNONYMS, PRODUCT
CIW80_RS10445	EG12146			RNase adapter RapZ	RNase adaptor protein RapZ	GO-TERMS, PRODUCT-SYNONYMS, GENE-SYNONYMS, PRODUCT
CIW80_RS10450	EG12147			PTS phosphocarrier protein NPr	phosphorelay protein NPr	GO-TERMS, PRODUCT-SYNONYMS, GENE-SYNONYMS, PRODUCT
CIW80_RS10460	G7668			monofunctional biosynthetic peptidoglycan transglycosylase	peptidoglycan glycosyltransferase MtgA	GO-TERMS, REACTIONS, PRODUCT-SYNONYMS, GENE-SYNONYMS, PRODUCT
CIW80_RS10465	EG11383			isoprenoid biosynthesis glyoxalase ElbB	low activity glyoxalase ElbB	GO-TERMS, REACTIONS, PRODUCT-SYNONYMS, GENE-SYNONYMS, PRODUCT
CIW80_RS10470	EG10062			aerobic respiration two-component sensor histidine kinase ArcB	sensor histidine kinase ArcB	GO-TERMS, REACTIONS, PRODUCT-SYNONYMS, PRODUCT
CIW80_RS10490	EG10403			glutamate synthase large subunit	glutamate synthase subunit GltB	CPLX-RXNS, GO-TERMS, COMPLEXES, REACTIONS, PRODUCT-SYNONYMS, GENE-SYNONYMS, PRODUCT
CIW80_RS10495	EG10404	CIW80_RS10495	gltD	NAD(P)-binding protein	glutamate synthase subunit GltD	GO-TERMS, PRODUCT-SYNONYMS, GENE-SYNONYMS, PRODUCT, GENE-NAME
CIW80_RS10505	G7676	CIW80_RS10505	nanK			GO-TERMS, REACTIONS, PRODUCT-SYNONYMS, GENE-SYNONYMS, PRODUCT, GENE-NAME
CIW80_RS10510	G7677	CIW80_RS10510	nanE	N-acetylmannosamine-6-phosphate 2-epimerase	putative N-acetylmannosamine-6-phosphate epimerase	GO-TERMS, REACTIONS, PRODUCT-SYNONYMS, GENE-SYNONYMS, PRODUCT, GENE-NAME
CIW80_RS10515	G436			sialic acid transporter NanT	N-acetylneuraminate:H+ symporter	GO-TERMS, REACTIONS, PRODUCT-SYNONYMS, PRODUCT
CIW80_RS10520	EG10637					GO-TERMS, REACTIONS, PRODUCT-SYNONYMS, GENE-SYNONYMS, PRODUCT
CIW80_RS10525	G7678			transcriptional regulator NanR	DNA-binding transcriptional dual regulator NanR	GO-TERMS, PRODUCT-SYNONYMS, GENE-SYNONYMS, PRODUCT
CIW80_RS10530	EG10978					GO-TERMS, PRODUCT-SYNONYMS
CIW80_RS10535	EG10977					GO-TERMS, PRODUCT-SYNONYMS, GENE-SYNONYMS
CIW80_RS10550	G7680	CIW80_RS10550	zapE			GO-TERMS, PRODUCT-SYNONYMS, GENE-SYNONYMS, GENE-NAME
CIW80_RS10560	G7682			serine endoprotease DegQ	periplasmic serine endoprotease	GO-TERMS, REACTIONS, PRODUCT-SYNONYMS, GENE-SYNONYMS, PRODUCT
CIW80_RS10565	EG11652			outer membrane-stress sensor serine endopeptidase DegS	serine endoprotease	GO-TERMS, REACTIONS, PRODUCT-SYNONYMS, GENE-SYNONYMS, PRODUCT
CIW80_RS10570	EG10576					GO-TERMS, PRODUCT-SYNONYMS
CIW80_RS10575	EG10070			transcriptional regulator ArgR	DNA-binding transcriptional dual regulator ArgR	GO-TERMS, PRODUCT-SYNONYMS, GENE-SYNONYMS, PRODUCT
CIW80_RS10580	G7683			peroxide/acid stress response protein YhcN	DUF1471 domain-containing stress-induced protein YhcN	GO-TERMS, PRODUCT-SYNONYMS, PRODUCT
CIW80_RS10590	G7685			p-hydroxybenzoic acid efflux pump subunit AaeB	aromatic carboxylic acid efflux pump subunit AaeB	CPLX-RXNS, GO-TERMS, COMPLEXES, REACTIONS, PRODUCT-SYNONYMS, GENE-SYNONYMS, PRODUCT
CIW80_RS10595	G7686			p-hydroxybenzoic acid efflux pump subunit AaeA	aromatic carboxylic acid efflux pump membrane fusion protein	GO-TERMS, REACTIONS, PRODUCT-SYNONYMS, GENE-SYNONYMS, PRODUCT
CIW80_RS10605	G7688			HTH-type transcriptional activator AaeR	LysR-type transcriptional regulator AaeR	GO-TERMS, PRODUCT-SYNONYMS, GENE-SYNONYMS, PRODUCT
CIW80_RS10610	G7689			metalloprotease TldD	metalloprotease subunit TldD	CPLX-RXNS, GO-TERMS, COMPLEXES, REACTIONS, PRODUCT-SYNONYMS, GENE-SYNONYMS, PRODUCT
CIW80_RS10620	EG11299	CIW80_RS10620	rng	ribonuclease G	RNase G	GO-TERMS, REACTIONS, PRODUCT-SYNONYMS, GENE-SYNONYMS, PRODUCT, GENE-NAME
CIW80_RS10625	EG11298					GO-TERMS, REACTIONS, PRODUCT-SYNONYMS
CIW80_RS10630	EG10610			rod shape-determining protein MreD	cell shape determining protein MreD	GO-TERMS, PRODUCT-SYNONYMS, PRODUCT
CIW80_RS10635	EG10609			rod shape-determining protein MreC	cell shape determining protein MreC	GO-TERMS, PRODUCT-SYNONYMS, PRODUCT
CIW80_RS10640	EG10608	CIW80_RS10640	mreB	rod shape-determining protein	dynamic cytoskeletal protein MreB	GO-TERMS, PRODUCT-SYNONYMS, GENE-SYNONYMS, PRODUCT, GENE-NAME
CIW80_RS10650	EG10018			RNase E specificity factor CsrD	regulator of CsrB and CsrC decay	GO-TERMS, PRODUCT-SYNONYMS, GENE-SYNONYMS, PRODUCT
CIW80_RS10655	EG11315	CIW80_RS10655	yhdH	oxidoreductase	acrylyl-CoA reductase	GO-TERMS, REACTIONS, PRODUCT-SYNONYMS, GENE-SYNONYMS, PRODUCT, GENE-NAME
CIW80_RS10665	EG10275			acetyl-CoA carboxylase biotin carboxyl carrier protein	biotin carboxyl carrier protein	GO-TERMS, REACTIONS, PRODUCT-SYNONYMS, PRODUCT
CIW80_RS10670	EG10276			acetyl-CoA carboxylase biotin carboxylase subunit	biotin carboxylase	GO-TERMS, REACTIONS, PRODUCT-SYNONYMS, GENE-SYNONYMS, PRODUCT
CIW80_RS10720	EG10685			sodium/pantothenate symporter	pantothenate:Na+ symporter	GO-TERMS, REACTIONS, PRODUCT-SYNONYMS, PRODUCT
CIW80_RS10725	EG11497			50S ribosomal protein L11 methyltransferase	ribosomal protein L11 methyltransferase	GO-TERMS, REACTIONS, PRODUCT-SYNONYMS, GENE-SYNONYMS, PRODUCT
CIW80_RS10730	EG11311			tRNA dihydrouridine synthase DusB	tRNA-dihydrouridine synthase B	GO-TERMS, REACTIONS, PRODUCT-SYNONYMS, GENE-SYNONYMS, PRODUCT
CIW80_RS10735	EG10317			DNA-binding transcriptional regulator Fis	DNA-binding transcriptional dual regulator Fis	GO-TERMS, PRODUCT-SYNONYMS, GENE-SYNONYMS, PRODUCT
CIW80_RS10740	EG11498			adenine-specific DNA-methyltransferase	DNA adenine methyltransferase	GO-TERMS, REACTIONS, PRODUCT-SYNONYMS, GENE-SYNONYMS, PRODUCT
CIW80_RS10750	EG11741	acrS	envR	multidrug efflux transporter transcriptional repressor AcrS	DNA-binding transcriptional repressor EnvR	GO-TERMS, PRODUCT-SYNONYMS, GENE-SYNONYMS, PRODUCT, GENE-NAME
CIW80_RS10760	EG10266			multidrug efflux RND transporter periplasmic adaptor subunit AcrE	multidrug efflux pump membrane fusion lipoprotein AcrE	CPLX-RXNS, GO-TERMS, COMPLEXES, PRODUCT-SYNONYMS, GENE-SYNONYMS, PRODUCT
CIW80_RS10765	EG10267			multidrug efflux RND transporter permease subunit AcrF	multidrug efflux pump RND permease AcrF	GO-TERMS, PRODUCT-SYNONYMS, GENE-SYNONYMS, PRODUCT
CIW80_RS10845	EG10077					GO-TERMS, PRODUCT-SYNONYMS, PRODUCT
CIW80_RS10850	G7698			L-threonylcarbamoyladenylate synthase type 1 TsaC	threonylcarbamoyl-AMP synthase	GO-TERMS, REACTIONS, PRODUCT-SYNONYMS, GENE-SYNONYMS, PRODUCT
CIW80_RS10870	EG11440	CIW80_RS10870	def			GO-TERMS, REACTIONS, PRODUCT-SYNONYMS, GENE-SYNONYMS, GENE-NAME
CIW80_RS10875	EG11268	CIW80_RS10875	fmt	methionyl-tRNA formyltransferase	10-formyltetrahydrofolate:L-methionyl-tRNAfMet N-formyltransferase	GO-TERMS, REACTIONS, PRODUCT-SYNONYMS, GENE-SYNONYMS, PRODUCT, GENE-NAME
CIW80_RS10880	EG12163			16S rRNA (cytosine(967)-C(5))-methyltransferase RsmB	16S rRNA m5C967 methyltransferase	GO-TERMS, REACTIONS, PRODUCT-SYNONYMS, GENE-SYNONYMS, PRODUCT
CIW80_RS10885	EG11019			Trk system potassium transporter TrkA	NAD-binding component of Trk potassium transporters	GO-TERMS, PRODUCT-SYNONYMS, PRODUCT
CIW80_RS10890	EG11180			large-conductance mechanosensitive channel protein MscL	large conductance mechanosensitive channel	GO-TERMS, REACTIONS, PRODUCT-SYNONYMS, GENE-SYNONYMS, PRODUCT
CIW80_RS10895	G0-10465	CIW80_RS10895	arfA			GO-TERMS, PRODUCT-SYNONYMS, GENE-SYNONYMS, GENE-NAME
CIW80_RS10900	EG11969			Zn(2+)-responsive transcriptional regulator	DNA-binding transcriptional activator ZntR	GO-TERMS, PRODUCT-SYNONYMS, GENE-SYNONYMS, PRODUCT
CIW80_RS10915	EG10893			DNA-directed RNA polymerase subunit alpha	RNA polymerase subunit alpha	CPLX-RXNS, GO-TERMS, COMPLEXES, REACTIONS, PRODUCT-SYNONYMS, GENE-SYNONYMS, PRODUCT
CIW80_RS10940	EG10766			preprotein translocase subunit SecY	Sec translocon subunit SecY	GO-TERMS, PRODUCT-SYNONYMS, GENE-SYNONYMS, PRODUCT
CIW80_RS11060	G7702					COMPLEXES, PRODUCT-SYNONYMS, GENE-SYNONYMS, PRODUCT
CIW80_RS11065	G7703			type II secretion system secretin GspD	Type II secretion system protein GspD	GO-TERMS, PRODUCT-SYNONYMS, GENE-SYNONYMS, PRODUCT
CIW80_RS11070	G7704			type II secretion system ATPase GspE	Type II secretion system protein GspE	GO-TERMS, PRODUCT-SYNONYMS, GENE-SYNONYMS, PRODUCT
CIW80_RS11075	G7705			type II secretion system inner membrane protein GspF	Type II secretion system protein GspF	GO-TERMS, PRODUCT-SYNONYMS, GENE-SYNONYMS, PRODUCT
CIW80_RS11080	G7706			type II secretion system major pseudopilin GspG	Type II secretion system protein GspG	PRODUCT-SYNONYMS, GENE-SYNONYMS, PRODUCT
CIW80_RS11085	G7707			type II secretion system minor pseudopilin GspH	Type II secretion system protein GspH	GO-TERMS, PRODUCT-SYNONYMS, GENE-SYNONYMS, PRODUCT
CIW80_RS11090	G7708			type II secretion system minor pseudopilin GspI	Type II secretion system protein GspI	PRODUCT-SYNONYMS, GENE-SYNONYMS, PRODUCT
CIW80_RS11095	G7709			type II secretion system minor pseudopilin GspJ	Type II secretion system protein GspJ	PRODUCT-SYNONYMS, GENE-SYNONYMS, PRODUCT
CIW80_RS11100	G7710	CIW80_RS11100	gspK	type II secretion system minor pseudopilin GspK	Type II secretion system protein GspK	PRODUCT-SYNONYMS, GENE-SYNONYMS, PRODUCT, GENE-NAME
CIW80_RS11105	G7711					GO-TERMS, PRODUCT-SYNONYMS, GENE-SYNONYMS, PRODUCT
CIW80_RS11110	EG12173	CIW80_RS11110	gspM	type II secretion system protein M	Type II secretion system protein GspM	PRODUCT-SYNONYMS, GENE-SYNONYMS, PRODUCT, GENE-NAME
CIW80_RS11115	EG11359	CIW80_RS11115	gspO	prepilin peptidase	Type II secretion system prepilin peptidase	GO-TERMS, REACTIONS, PRODUCT-SYNONYMS, GENE-SYNONYMS, PRODUCT, GENE-NAME
CIW80_RS11120	EG10113	CIW80_RS11120	bfr			GO-TERMS, REACTIONS, PRODUCT-SYNONYMS, GENE-NAME
CIW80_RS11130	EG11237			bifunctional chitinase/lysozyme	endochitinase	GO-TERMS, REACTIONS, PRODUCT-SYNONYMS, GENE-SYNONYMS, PRODUCT
CIW80_RS11160	G7712					CPLX-RXNS, GO-TERMS, COMPLEXES, PRODUCT-SYNONYMS, GENE-SYNONYMS
CIW80_RS11165	G7713					GO-TERMS, PRODUCT-SYNONYMS, GENE-SYNONYMS
CIW80_RS11170	G7714					GO-TERMS, PRODUCT-SYNONYMS, GENE-SYNONYMS
CIW80_RS11175	G7715	CIW80_RS11175	yheO	transcriptional regulator	DNA-binding transcriptional regulator YheO	GO-TERMS, PRODUCT-SYNONYMS, PRODUCT, GENE-NAME
CIW80_RS11180	G7716			FKBP-type peptidyl-prolyl cis-trans isomerase	peptidyl-prolyl cis-trans isomerase FkpA	GO-TERMS, REACTIONS, PRODUCT-SYNONYMS, GENE-SYNONYMS, PRODUCT
CIW80_RS11190	EG11663	CIW80_RS11190	slyD	peptidylprolyl isomerase	FKBP-type peptidyl-prolyl cis-trans isomerase SlyD	GO-TERMS, REACTIONS, PRODUCT-SYNONYMS, PRODUCT, GENE-NAME
CIW80_RS11200	EG20110			glutathione-regulated potassium-efflux system protein KefB	K+ : H+ antiporter KefB	GO-TERMS, REACTIONS, PRODUCT-SYNONYMS, GENE-SYNONYMS, PRODUCT
CIW80_RS11205	G7717					GO-TERMS, PRODUCT-SYNONYMS, GENE-SYNONYMS
CIW80_RS11215	EG12903	CIW80_RS11215	yheS	ABC transporter ATP-binding protein	putative ATP-binding protein YheS	GO-TERMS, PRODUCT-SYNONYMS, PRODUCT, GENE-NAME
CIW80_RS11245	EG10164			cAMP-activated global transcriptional regulator CRP	DNA-binding transcriptional dual regulator CRP	GO-TERMS, COMPLEXES, PRODUCT-SYNONYMS, GENE-SYNONYMS, PRODUCT
CIW80_RS11255	EG10066	argD/dapC	argD	bifunctional acetylornithine/succinyldiaminopimelate transaminase	N-acetylornithine aminotransferase / N-succinyldiaminopimelate aminotransferase	GO-TERMS, REACTIONS, PRODUCT-SYNONYMS, GENE-SYNONYMS, PRODUCT, GENE-NAME
CIW80_RS11260	EG10682			aminodeoxychorismate synthase component 2	aminodeoxychorismate synthase subunit 2	GO-TERMS, REACTIONS, PRODUCT-SYNONYMS, PRODUCT
CIW80_RS11265	EG10307	CIW80_RS11265	fic	putative adenosine monophosphate-protein transferase Fic	putative adenosine monophosphate--protein transferase Fic	GO-TERMS, COMPLEXES, PRODUCT-SYNONYMS, GENE-SYNONYMS, PRODUCT, GENE-NAME
CIW80_RS11275	EG10757			peptidylprolyl isomerase A	peptidyl-prolyl cis-trans isomerase A	GO-TERMS, REACTIONS, PRODUCT-SYNONYMS, GENE-SYNONYMS, PRODUCT
CIW80_RS11285	EG10653	CIW80_RS11285	nirB	nitrite reductase large subunit	nitrite reductase catalytic subunit NirB	CPLX-RXNS, GO-TERMS, COMPLEXES, REACTIONS, PRODUCT-SYNONYMS, PRODUCT, GENE-NAME
CIW80_RS11290	EG10655			nitrite reductase small subunit NirD	nitrite reductase subunit NirD	GO-TERMS, PRODUCT-SYNONYMS, PRODUCT
CIW80_RS11295	EG10654					GO-TERMS, PRODUCT-SYNONYMS, PRODUCT
CIW80_RS11300	EG10188	cobA	cysG	uroporphyrinogen-III C-methyltransferase	siroheme synthase	GO-TERMS, REACTIONS, PRODUCT-SYNONYMS, PRODUCT, GENE-NAME
CIW80_RS11350	EG11030					GO-TERMS, REACTIONS, PRODUCT-SYNONYMS, PRODUCT
CIW80_RS11355	EG11871	CIW80_RS11355	gph			GO-TERMS, PRODUCT-SYNONYMS, GENE-SYNONYMS, PRODUCT, GENE-NAME
CIW80_RS11360	M004	CIW80_RS11360	rpe			GO-TERMS, PRODUCT-SYNONYMS, GENE-SYNONYMS, PRODUCT, GENE-NAME
CIW80_RS11365	EG10204	CIW80_RS11365	dam	adenine-specific DNA-methyltransferase	DNA adenine methyltransferase	GO-TERMS, REACTIONS, PRODUCT-SYNONYMS, PRODUCT, GENE-NAME
CIW80_RS11370	EG11183					GO-TERMS, PRODUCT-SYNONYMS, GENE-SYNONYMS
CIW80_RS11375	EG10074					GO-TERMS, REACTIONS, PRODUCT-SYNONYMS, PRODUCT
CIW80_RS11380	EG10081			shikimate kinase AroK	shikimate kinase 1	GO-TERMS, REACTIONS, PRODUCT-SYNONYMS, PRODUCT
CIW80_RS11385	EG12113			DNA uptake porin HofQ	DNA utilization protein HofQ	GO-TERMS, REACTIONS, PRODUCT-SYNONYMS, GENE-SYNONYMS, PRODUCT
CIW80_RS11390	G7736					GO-TERMS, PRODUCT-SYNONYMS, GENE-SYNONYMS
CIW80_RS11395	G7737					GO-TERMS, PRODUCT-SYNONYMS, GENE-SYNONYMS
CIW80_RS11400	G7738	CIW80_RS11400	hofN	PilN domain-containing protein	DNA utilization protein HofN	GO-TERMS, PRODUCT-SYNONYMS, GENE-SYNONYMS, PRODUCT, GENE-NAME
CIW80_RS11405	G7739					GO-TERMS, PRODUCT-SYNONYMS, GENE-SYNONYMS
CIW80_RS11410	EG10748			peptidoglycan glycosyltransferase/peptidoglycan DD-transpeptidase MrcA	peptidoglycan glycosyltransferase / peptidoglycan DD-transpeptidase MrcA	GO-TERMS, REACTIONS, PRODUCT-SYNONYMS, GENE-SYNONYMS, PRODUCT
CIW80_RS11415	G7740			ADP compounds hydrolase NudE	ADP-sugar diphosphatase NudE	GO-TERMS, REACTIONS, PRODUCT-SYNONYMS, GENE-SYNONYMS, PRODUCT
CIW80_RS11420	G7741			intracellular growth attenuator protein IgaA	inner membrane protein IgaA	GO-TERMS, PRODUCT-SYNONYMS, GENE-SYNONYMS, PRODUCT
CIW80_RS11425	G7742	CIW80_RS11425	yrfG	GMP/IMP nucleotidase	purine nucleotidase	GO-TERMS, REACTIONS, PRODUCT-SYNONYMS, PRODUCT, GENE-NAME
CIW80_RS11430	G7743			ribosome-associated heat shock protein Hsp15	heat shock protein Hsp15	GO-TERMS, PRODUCT-SYNONYMS, GENE-SYNONYMS, PRODUCT
CIW80_RS11435	G7744	CIW80_RS11435	hslO	Hsp33 family molecular chaperone HslO	molecular chaperone Hsp33	GO-TERMS, PRODUCT-SYNONYMS, GENE-SYNONYMS, PRODUCT, GENE-NAME
CIW80_RS11450	EG10688	pckA	pck			GO-TERMS, REACTIONS, PRODUCT-SYNONYMS, GENE-SYNONYMS, PRODUCT, GENE-NAME
CIW80_RS11465	EG10269			two-component system sensor histidine kinase EnvZ	sensor histidine kinase EnvZ	GO-TERMS, REACTIONS, PRODUCT-SYNONYMS, GENE-SYNONYMS, PRODUCT
CIW80_RS11470	EG10672			two-component system response regulator OmpR	DNA-binding transcriptional dual regulator OmpR	GO-TERMS, PRODUCT-SYNONYMS, GENE-SYNONYMS, PRODUCT
CIW80_RS11480	EG11578					GO-TERMS, PRODUCT-SYNONYMS
CIW80_RS11495	EG12101			ferrous iron transporter A	ferrous iron transport protein A	GO-TERMS, PRODUCT-SYNONYMS, PRODUCT
CIW80_RS11500	EG12102			Fe(2+) transporter permease subunit FeoB	Fe2+ transporter FeoB	GO-TERMS, REACTIONS, PRODUCT-SYNONYMS, PRODUCT
CIW80_RS11520	EG10122			pimeloyl-ACP methyl ester esterase BioH	pimeloyl-acyl carrier protein methyl ester esterase	GO-TERMS, REACTIONS, PRODUCT-SYNONYMS, GENE-SYNONYMS, PRODUCT
CIW80_RS11525	G7747	gntX	yhgH	DNA utilization protein GntX	DNA utilization protein YhgH	GO-TERMS, PRODUCT-SYNONYMS, GENE-SYNONYMS, PRODUCT, GENE-NAME
CIW80_RS11530	G7748			Fe-S biogenesis protein NfuA	iron-sulfur cluster carrier protein NfuA	GO-TERMS, PRODUCT-SYNONYMS, GENE-SYNONYMS, PRODUCT
CIW80_RS11535	EG12380			gluconate transporter	high-affinity gluconate transporter	GO-TERMS, REACTIONS, PRODUCT-SYNONYMS, GENE-SYNONYMS, PRODUCT
CIW80_RS11540	EG10561					GO-TERMS, REACTIONS, PRODUCT-SYNONYMS, GENE-SYNONYMS, PRODUCT
CIW80_RS11545	EG10560					GO-TERMS, REACTIONS, PRODUCT-SYNONYMS, GENE-SYNONYMS
CIW80_RS11550	EG10562			HTH-type transcriptional regulator MalT	DNA-binding transcriptional activator MalT	GO-TERMS, PRODUCT-SYNONYMS, GENE-SYNONYMS, PRODUCT
CIW80_RS11555	G7750					GO-TERMS, REACTIONS, PRODUCT-SYNONYMS, GENE-SYNONYMS
CIW80_RS11560	G7751	CIW80_RS11560	rtcB	RtcB family protein	RNA-splicing ligase	GO-TERMS, REACTIONS, PRODUCT-SYNONYMS, GENE-SYNONYMS, PRODUCT, GENE-NAME
CIW80_RS11565	EG12356	CIW80_RS11565	rtcR	sigma 54-dependent transcriptional regulator	DNA-binding transcriptional activator RtcR	GO-TERMS, PRODUCT-SYNONYMS, GENE-SYNONYMS, PRODUCT, GENE-NAME
CIW80_RS11575	EG10397			rhomboid family intramembrane serine protease GlpG	rhomboid protease GlpG	GO-TERMS, REACTIONS, PRODUCT-SYNONYMS, PRODUCT
CIW80_RS11580	EG10395					GO-TERMS, REACTIONS, PRODUCT-SYNONYMS
CIW80_RS11585	EG10394	CIW80_RS11585	glpD	glycerol-3-phosphate dehydrogenase	aerobic glycerol 3-phosphate dehydrogenase	GO-TERMS, REACTIONS, PRODUCT-SYNONYMS, GENE-SYNONYMS, PRODUCT, GENE-NAME
CIW80_RS11620	G6484	CIW80_RS11620	ycbU	type 1 fimbrial protein	putative fimbrial protein YcbU	GO-TERMS, PRODUCT-SYNONYMS, PRODUCT, GENE-NAME
CIW80_RS11640	EG10380	CIW80_RS11640	glgP			GO-TERMS, REACTIONS, PRODUCT-SYNONYMS, GENE-SYNONYMS, GENE-NAME
CIW80_RS11645	EG10377			glycogen synthase GlgA	glycogen synthase	GO-TERMS, REACTIONS, PRODUCT-SYNONYMS, PRODUCT
CIW80_RS11650	EG10379					GO-TERMS, PRODUCT-SYNONYMS
CIW80_RS11655	EG10381			glycogen debranching protein GlgX	limit dextrin alpha-1,6-glucohydrolase	GO-TERMS, REACTIONS, PRODUCT-SYNONYMS, PRODUCT
CIW80_RS11660	EG10378					GO-TERMS, REACTIONS, PRODUCT-SYNONYMS, PRODUCT
CIW80_RS11665	EG10088					GO-TERMS, PRODUCT-SYNONYMS, GENE-SYNONYMS
CIW80_RS11685	EG12631			gluconate transporter	low-affinity gluconate transporter	GO-TERMS, REACTIONS, PRODUCT-SYNONYMS, GENE-SYNONYMS, PRODUCT
CIW80_RS11690	EG12629			gluconokinase	D-gluconate kinase, thermostable	GO-TERMS, REACTIONS, PRODUCT-SYNONYMS, PRODUCT
CIW80_RS11695	EG12630	CIW80_RS11695	gntR	HTH-type transcriptional regulator GntR	DNA-binding transcriptional repressor GntR	GO-TERMS, PRODUCT-SYNONYMS, PRODUCT, GENE-NAME
CIW80_RS11700	G7756	CIW80_RS11700	yhhW	pirin family protein	quercetin 2,3-dioxygenase	GO-TERMS, REACTIONS, PRODUCT-SYNONYMS, PRODUCT, GENE-NAME
CIW80_RS11730	G7763	CIW80_RS11730	yrhB	hypothetical protein	putative heat shock chaperone	PRODUCT-SYNONYMS, PRODUCT, GENE-NAME
CIW80_RS11735	EG10374	CIW80_RS11735	ggt	gamma-glutamyltransferase	glutathione hydrolase proenzyme	GO-TERMS, REACTIONS, PRODUCT-SYNONYMS, PRODUCT, GENE-NAME
CIW80_RS11745	EG11050			glycerophosphodiester phosphodiesterase	glycerophosphodiester phosphodiesterase UgpQ	GO-TERMS, REACTIONS, PRODUCT-SYNONYMS, PRODUCT
CIW80_RS11750	EG11048	CIW80_RS11750	ugpC	sn-glycerol-3-phosphate import ATP-binding protein UgpC	sn-glycerol 3-phosphate ABC transporter ATP binding subunit	CPLX-RXNS, GO-TERMS, COMPLEXES, PRODUCT, GENE-NAME
CIW80_RS11755	EG11049			sn-glycerol-3-phosphate ABC transporter permease UgpE	sn-glycerol 3-phosphate ABC transporter membrane subunit UgpE	GO-TERMS, PRODUCT
CIW80_RS11760	EG11046			sn-glycerol-3-phosphate ABC transporter permease UgpA	sn-glycerol 3-phosphate ABC transporter membrane subunit UgpA	GO-TERMS, PRODUCT-SYNONYMS, GENE-SYNONYMS, PRODUCT
CIW80_RS11765	EG11047			sn-glycerol-3-phosphate ABC transporter substrate-binding protein UgpB	sn-glycerol 3-phosphate ABC transporter periplasmic binding protein	GO-TERMS, PRODUCT-SYNONYMS, GENE-SYNONYMS, PRODUCT
CIW80_RS11770	EG10536			high-affinity branched-chain amino acid ABC transporter ATP-binding protein LivF	branched chain amino acid/phenylalanine ABC transporter ATP binding subunit LivF	CPLX-RXNS, GO-TERMS, COMPLEXES, PRODUCT
CIW80_RS11775	EG10537			high-affinity branched-chain amino acid ABC transporter ATP-binding protein LivG	branched chain amino acid/phenylalanine ABC transporter ATP binding subunit LivG	GO-TERMS, PRODUCT-SYNONYMS, GENE-SYNONYMS, PRODUCT
CIW80_RS11780	EG10541	CIW80_RS11780	livM	high-affinity branched-chain amino acid ABC transporter permease LivM	branched chain amino acid/phenylalanine ABC transporter membrane subunit LivM	GO-TERMS, PRODUCT, GENE-NAME
CIW80_RS11785	EG10538			high-affinity branched-chain amino acid ABC transporter permease LivH	branched chain amino acid/phenylalanine ABC transporter membrane subunit LivH	GO-TERMS, PRODUCT-SYNONYMS, GENE-SYNONYMS, PRODUCT
CIW80_RS11790	EG10540			high-affinity branched-chain amino acid ABC transporter substrate-binding protein LivK	L-leucine/L-phenylalanine ABC transporter periplasmic binding protein	GO-TERMS, PRODUCT-SYNONYMS, GENE-SYNONYMS, PRODUCT, GENE-NAME
CIW80_RS11795	EG12211	panM	panZ	aspartate 1-decarboxylase autocleavage activator PanM	PanD maturation factor	GO-TERMS, PRODUCT-SYNONYMS, GENE-SYNONYMS, PRODUCT, GENE-NAME
CIW80_RS11800	EG10539	CIW80_RS11800	livJ	branched-chain amino acid ABC transporter substrate-binding protein	branched chain amino acid/phenylalanine ABC transporter periplasmic binding protein	GO-TERMS, PRODUCT-SYNONYMS, GENE-SYNONYMS, PRODUCT, GENE-NAME
CIW80_RS11805	EG10897			RNA polymerase sigma factor RpoH	RNA polymerase, sigma 32 (sigma H) factor	GO-TERMS, PRODUCT-SYNONYMS, GENE-SYNONYMS, PRODUCT
CIW80_RS11810	EG10345					GO-TERMS, COMPLEXES, PRODUCT-SYNONYMS, GENE-SYNONYMS
CIW80_RS11815	EG10340			cell division ATP-binding protein FtsE	cell division protein FtsE	GO-TERMS, PRODUCT-SYNONYMS, PRODUCT
CIW80_RS11820	EG10346			signal recognition particle-docking protein FtsY	signal recognition particle receptor	GO-TERMS, PRODUCT-SYNONYMS, PRODUCT
CIW80_RS11825	EG10343			16S rRNA (guanine(966)-N(2))-methyltransferase	16S rRNA m2G966 methyltransferase	GO-TERMS, REACTIONS, PRODUCT-SYNONYMS, GENE-SYNONYMS, PRODUCT
CIW80_RS11845	EG12215			Zn(II)/Cd(II)/Pb(II) translocating P-type ATPase ZntA	Zn2+/Cd2+/Pb2+ exporting P-type ATPase	GO-TERMS, REACTIONS, PRODUCT-SYNONYMS, GENE-SYNONYMS, PRODUCT
CIW80_RS11850	EG12216			sulfurtransferase TusA	sulfur transfer protein TusA	GO-TERMS, REACTIONS, PRODUCT-SYNONYMS, GENE-SYNONYMS, PRODUCT
CIW80_RS11855	EG12217	CIW80_RS11855	yhhQ	7-cyano-7-deazaguanine/7-aminomethyl-7- deazaguanine transporter	putative queuosine precursor transporter	GO-TERMS, REACTIONS, PRODUCT-SYNONYMS, PRODUCT, GENE-NAME
CIW80_RS11875	EG12221			4'-phosphopantetheinyl transferase AcpT	holo-[acyl carrier protein] synthase 2	GO-TERMS, REACTIONS, PRODUCT-SYNONYMS, GENE-SYNONYMS, PRODUCT
CIW80_RS11880	EG12075			nickel ABC transporter, nickel/metallophore periplasmic binding protein	Ni(2+) ABC transporter periplasmic binding protein	CPLX-RXNS, GO-TERMS, COMPLEXES, PRODUCT-SYNONYMS, GENE-SYNONYMS, PRODUCT
CIW80_RS11885	EG12076			nickel ABC transporter permease subunit NikB	Ni(2+) ABC transporter membrane subunit NikB	GO-TERMS, PRODUCT-SYNONYMS, GENE-SYNONYMS, PRODUCT
CIW80_RS11890	EG12077			nickel ABC transporter permease subunit NikC	Ni(2+) ABC transporter membrane subunit NikC	GO-TERMS, PRODUCT-SYNONYMS, GENE-SYNONYMS, PRODUCT
CIW80_RS11895	EG12078			nickel import ATP-binding protein NikD	Ni(2+) ABC transporter ATP binding subunit NikD	GO-TERMS, PRODUCT-SYNONYMS, GENE-SYNONYMS, PRODUCT
CIW80_RS11900	EG12079			nickel import ATP-binding protein NikE	Ni(2+) ABC transporter ATP binding subunit NikE	GO-TERMS, PRODUCT-SYNONYMS, GENE-SYNONYMS, PRODUCT
CIW80_RS11905	EG11519			nickel-responsive transcriptional regulator NikR	DNA-binding transcriptional repressor NikR	GO-TERMS, PRODUCT-SYNONYMS, GENE-SYNONYMS, PRODUCT
CIW80_RS11950	EG12223			ribosome-associated ATPase/putative transporter RbbA	ribosome-associated ATPase	GO-TERMS, PRODUCT-SYNONYMS, GENE-SYNONYMS, PRODUCT
CIW80_RS11965	EG12228	CIW80_RS11965	yhiM	DUF2776 family protein	inner membrane protein YhiM	GO-TERMS, PRODUCT-SYNONYMS, PRODUCT, GENE-NAME
CIW80_RS11975	EG12230			inorganic phosphate transporter PitA	metal phosphate:H+ symporter PitA	GO-TERMS, REACTIONS, PRODUCT-SYNONYMS, GENE-SYNONYMS, PRODUCT
CIW80_RS11980	EG12231			universal stress protein UspB	putative universal stress (ethanol tolerance) protein B	GO-TERMS, PRODUCT-SYNONYMS, GENE-SYNONYMS, PRODUCT
CIW80_RS11995	EG12232			dipeptide/tripeptide permease DtpB	dipeptide/tripeptide:H+ symporter DtpB	GO-TERMS, REACTIONS, PRODUCT-SYNONYMS, GENE-SYNONYMS, PRODUCT
CIW80_RS12000	EG12233			16S rRNA (guanine(1516)-N(2))-methyltransferase RsmJ	16S rRNA m2G1516 methyltransferase	GO-TERMS, REACTIONS, PRODUCT-SYNONYMS, GENE-SYNONYMS, PRODUCT
CIW80_RS12005	EG11441					GO-TERMS, REACTIONS, PRODUCT-SYNONYMS, GENE-SYNONYMS
CIW80_RS12010	EG12234	CIW80_RS12010	rlmJ	23S rRNA (adenine(2030)-N(6))-methyltransferase RlmJ	23S rRNA m6A2030 methyltransferase	GO-TERMS, REACTIONS, PRODUCT-SYNONYMS, GENE-SYNONYMS, PRODUCT, GENE-NAME
CIW80_RS12015	EG10412	gorA	gor	glutathione-disulfide reductase	glutathione reductase (NADPH)	GO-TERMS, REACTIONS, PRODUCT-SYNONYMS, GENE-SYNONYMS, PRODUCT, GENE-NAME
CIW80_RS12050	EG11889	CIW80_RS12050	dctR	helix-turn-helix transcriptional regulator	putative DNA-binding transcriptional regulator DctR	GO-TERMS, PRODUCT-SYNONYMS, GENE-SYNONYMS, PRODUCT, GENE-NAME
CIW80_RS12110	EG11399			acid-activated periplasmic chaperone HdeB	periplasmic acid stress chaperone HdeB	GO-TERMS, PRODUCT-SYNONYMS, GENE-SYNONYMS, PRODUCT
CIW80_RS12115	EG11398			acid-activated periplasmic chaperone HdeA	periplasmic acid stress chaperone HdeA	GO-TERMS, PRODUCT-SYNONYMS, GENE-SYNONYMS, PRODUCT
CIW80_RS12120	EG11495	CIW80_RS12120	hdeD	HdeD family acid-resistance protein	acid-resistance membrane protein	GO-TERMS, PRODUCT-SYNONYMS, GENE-SYNONYMS, PRODUCT, GENE-NAME
CIW80_RS12125	EG11544			acid resistance transcriptional activator GadE	DNA-binding transcriptional activator GadE	GO-TERMS, COMPLEXES, PRODUCT-SYNONYMS, GENE-SYNONYMS, PRODUCT
CIW80_RS12150	EG12242			acid resistance transcriptional activator GadW	DNA-binding transcriptional dual regulator GadW	GO-TERMS, PRODUCT-SYNONYMS, GENE-SYNONYMS, PRODUCT
CIW80_RS12155	EG12243			acid resistance transcriptional activator GadX	DNA-binding transcriptional dual regulator GadX	GO-TERMS, PRODUCT-SYNONYMS, GENE-SYNONYMS, PRODUCT
CIW80_RS12160	EG50009	CIW80_RS12160	gadA	glutamate decarboxylase	glutamate decarboxylase A	GO-TERMS, REACTIONS, PRODUCT-SYNONYMS, GENE-SYNONYMS, PRODUCT, GENE-NAME
CIW80_RS12165	EG12244	CIW80_RS12165	ccp			GO-TERMS, REACTIONS, PRODUCT-SYNONYMS, GENE-SYNONYMS, PRODUCT, GENE-NAME
CIW80_RS12170	EG12245			alpha,alpha-trehalase TreF	cytoplasmic trehalase	GO-TERMS, REACTIONS, PRODUCT-SYNONYMS, PRODUCT
CIW80_RS12185	EG12248			inner membrane protein YhjD	putative transporter YhjD	GO-TERMS, PRODUCT-SYNONYMS, PRODUCT
CIW80_RS12200	EG12252			cyclic-guanylate-specific phosphodiesterase	c-di-GMP phosphodiesterase PdeH	GO-TERMS, REACTIONS, PRODUCT-SYNONYMS, GENE-SYNONYMS, PRODUCT
CIW80_RS12210	EG12253	CIW80_RS12210	kdgK	sugar kinase	2-dehydro-3-deoxygluconokinase	GO-TERMS, REACTIONS, PRODUCT-SYNONYMS, GENE-SYNONYMS, PRODUCT, GENE-NAME
CIW80_RS12225	EG20044	CIW80_RS12225	dctA	dicarboxylate/amino acid:cation symporter	C4 dicarboxylate/orotate:H+ symporter	GO-TERMS, COMPLEXES, REACTIONS, PRODUCT-SYNONYMS, PRODUCT, GENE-NAME
CIW80_RS12240	EG12258			cellulase	endo-1,4-D-glucanase	GO-TERMS, REACTIONS, PRODUCT-SYNONYMS, GENE-SYNONYMS, PRODUCT
CIW80_RS12245	EG12259			cellulose biosynthesis cyclic di-GMP-binding regulatory protein BcsB	cellulose synthase periplasmic subunit	CPLX-RXNS, GO-TERMS, COMPLEXES, PRODUCT-SYNONYMS, GENE-SYNONYMS, PRODUCT
CIW80_RS12250	EG12260			UDP-forming cellulose synthase catalytic subunit	cellulose synthase catalytic subunit	GO-TERMS, REACTIONS, PRODUCT-SYNONYMS, GENE-SYNONYMS, PRODUCT
CIW80_RS12275	EG12265			cellulose biosynthesis protein BcsG	cellulose phosphoethanolamine transferase	GO-TERMS, REACTIONS, PRODUCT-SYNONYMS, GENE-SYNONYMS, PRODUCT
CIW80_RS12280	G0-9041	CIW80_RS12280	ldrD	type I toxin-antitoxin system toxin Ldr family protein	small toxic polypeptide LdrD	GO-TERMS, PRODUCT-SYNONYMS, PRODUCT, GENE-NAME
CIW80_RS12305	EG12628					CPLX-RXNS, GO-TERMS, COMPLEXES, PRODUCT-SYNONYMS, GENE-SYNONYMS
CIW80_RS12310	EG12627			dipeptide ABC transporter ATP-binding protein	dipeptide ABC transporter ATP binding subunit DppD	GO-TERMS, PRODUCT-SYNONYMS, PRODUCT
CIW80_RS12315	EG12626			dipeptide ABC transporter permease DppC	dipeptide ABC transporter membrane subunit DppC	GO-TERMS, PRODUCT-SYNONYMS, PRODUCT
CIW80_RS12320	EG12625			dipeptide ABC transporter permease DppB	dipeptide ABC transporter membrane subunit DppB	GO-TERMS, PRODUCT-SYNONYMS, PRODUCT
CIW80_RS12330	EG10248			dipeptide ABC transporter substrate-binding protein DppA	dipeptide ABC transporter periplasmic binding protein	GO-TERMS, PRODUCT-SYNONYMS, GENE-SYNONYMS, PRODUCT
CIW80_RS12340	EG12267			kdo(2)-lipid A phosphoethanolamine 7''-transferase	Kdo2-lipid A phosphoethanolamine 7''-transferase	GO-TERMS, REACTIONS, PRODUCT-SYNONYMS, GENE-SYNONYMS, PRODUCT
CIW80_RS12345	EG12268	CIW80_RS12345	yhjX	MFS transporter	putative transporter YhjX	GO-TERMS, PRODUCT-SYNONYMS, PRODUCT, GENE-NAME
CIW80_RS12360	EG10986			DNA-3-methyladenine glycosylase I	3-methyl-adenine DNA glycosylase I, constitutive	GO-TERMS, REACTIONS, PRODUCT-SYNONYMS, GENE-SYNONYMS, PRODUCT
CIW80_RS12365	EG12270	CIW80_RS12365	yiaC	N-acetyltransferase	peptidyl-lysine N-acetyltransferase YiaC	GO-TERMS, REACTIONS, PRODUCT-SYNONYMS, PRODUCT, GENE-NAME
CIW80_RS12370	EG10124	CIW80_RS12370	bisC	molybdopterin guanine dinucleotide-containing S/N-oxide reductase	biotin sulfoxide reductase	GO-TERMS, REACTIONS, PRODUCT-SYNONYMS, PRODUCT, GENE-NAME
CIW80_RS12380	EG12272			glyoxylate/hydroxypyruvate reductase GhrB	glyoxylate reductase	GO-TERMS, REACTIONS, PRODUCT-SYNONYMS, GENE-SYNONYMS, PRODUCT
CIW80_RS12395	EG10166			RNA chaperone/antiterminator CspA	cold shock protein CspA	GO-TERMS, PRODUCT-SYNONYMS, PRODUCT
CIW80_RS12400	G0-9613			type I toxin-antitoxin system toxin HokA	small toxic polypeptide	GO-TERMS, PRODUCT-SYNONYMS, GENE-SYNONYMS, PRODUCT
CIW80_RS12405	EG10410					CPLX-RXNS, GO-TERMS, COMPLEXES, PRODUCT-SYNONYMS, GENE-SYNONYMS, PRODUCT
CIW80_RS12410	EG10409					GO-TERMS, PRODUCT-SYNONYMS, GENE-SYNONYMS, PRODUCT
CIW80_RS12420	EG12274	CIW80_RS12420	wecH	acyltransferase	O-acetyltransferase WecH	GO-TERMS, PRODUCT-SYNONYMS, GENE-SYNONYMS, PRODUCT, GENE-NAME
CIW80_RS12435	EG11075					GO-TERMS, REACTIONS, PRODUCT-SYNONYMS
CIW80_RS12440	EG11074					GO-TERMS, REACTIONS, PRODUCT-SYNONYMS
CIW80_RS12445	EG20252			D-xylose ABC transporter substrate-binding protein	xylose ABC transporter periplasmic binding protein	CPLX-RXNS, GO-TERMS, COMPLEXES, REACTIONS, PRODUCT-SYNONYMS, GENE-SYNONYMS, PRODUCT
CIW80_RS12450	EG12275			D-xylose ABC transporter ATP-binding protein	xylose ABC transporter ATP binding subunit	GO-TERMS, REACTIONS, PRODUCT
CIW80_RS12455	EG12276			xylose ABC transporter permease XylH	xylose ABC transporter membrane subunit	GO-TERMS, REACTIONS, PRODUCT
CIW80_RS12460	EG20253	CIW80_RS12460	xylR	XylR family transcriptional regulator	DNA-binding transcriptional dual regulator XylR	GO-TERMS, PRODUCT-SYNONYMS, PRODUCT, GENE-NAME
CIW80_RS12470	EG11316					GO-TERMS, REACTIONS, PRODUCT-SYNONYMS, PRODUCT
CIW80_RS12475	EG10107			valine--pyruvate transaminase	valine--pyruvate aminotransferase	GO-TERMS, REACTIONS, PRODUCT-SYNONYMS, PRODUCT
CIW80_RS12485	EG12278	yiaJ	plaR	IclR family transcriptional regulator YiaJ	DNA-binding transcriptional repressor PlaR	GO-TERMS, PRODUCT-SYNONYMS, GENE-SYNONYMS, PRODUCT, GENE-NAME
CIW80_RS12490	EG12279	CIW80_RS12490	yiaK	3-dehydro-L-gulonate 2-dehydrogenase	2,3-diketo-L-gulonate reductase	GO-TERMS, REACTIONS, PRODUCT-SYNONYMS, PRODUCT, GENE-NAME
CIW80_RS12505	EG12281			2,3-diketo-L-gulonate TRAP transporter small permease YiaM	2,3-diketo-L-gulonate:Na+ symporter - membrane subunit	CPLX-RXNS, GO-TERMS, COMPLEXES, REACTIONS, PRODUCT-SYNONYMS, PRODUCT
CIW80_RS12515	EG12283			2,3-diketo-L-gulonate transporter substrate-binding protein YiaO	2,3-diketo-L-gulonate:Na+ symporter - periplasmic binding protein	GO-TERMS, REACTIONS, PRODUCT-SYNONYMS, PRODUCT
CIW80_RS12520	EG12284			L-xylulokinase	L-xylulose kinase	GO-TERMS, REACTIONS, PRODUCT-SYNONYMS, GENE-SYNONYMS, PRODUCT
CIW80_RS12525	EG12285	ulaD	sgbH	3-keto-L-gulonate-6-phosphate decarboxylase UlaD	3-keto-L-gulonate-6-phosphate decarboxylase SgbH	GO-TERMS, REACTIONS, PRODUCT-SYNONYMS, GENE-SYNONYMS, PRODUCT, GENE-NAME
CIW80_RS12535	EG12287	araD	sgbE	L-ribulose-5-phosphate 4-epimerase	L-ribulose-5-phosphate 4-epimerase SgbE	GO-TERMS, PRODUCT-SYNONYMS, GENE-SYNONYMS, PRODUCT, GENE-NAME
CIW80_RS12540	EG12292	CIW80_RS12540	aldB	aldehyde dehydrogenase	aldehyde dehydrogenase B	GO-TERMS, REACTIONS, PRODUCT-SYNONYMS, GENE-SYNONYMS, PRODUCT, GENE-NAME
CIW80_RS12550	EG12293					GO-TERMS, REACTIONS, PRODUCT-SYNONYMS
CIW80_RS12560	EG10941	CIW80_RS12560	selA	L-seryl-tRNA(Sec) selenium transferase	selenocysteine synthase	GO-TERMS, REACTIONS, PRODUCT-SYNONYMS, GENE-SYNONYMS, PRODUCT, GENE-NAME
CIW80_RS12580	EG10615	CIW80_RS12580	mtlA	PTS mannitol transporter subunit IICBA	mannitol-specific PTS enzyme IICBA component	GO-TERMS, REACTIONS, PRODUCT-SYNONYMS, GENE-SYNONYMS, PRODUCT, GENE-NAME
CIW80_RS12585	EG10616					GO-TERMS, PRODUCT-SYNONYMS
CIW80_RS12590	EG11965					GO-TERMS, COMPLEXES, PRODUCT-SYNONYMS
CIW80_RS12620	EG11961			L-lactate permease	lactate/glycolate:H+ symporter LldP	GO-TERMS, REACTIONS, PRODUCT-SYNONYMS, GENE-SYNONYMS, PRODUCT
CIW80_RS12625	EG11962			transcriptional regulator LldR	DNA-binding transcriptional dual regulator LldR	GO-TERMS, PRODUCT-SYNONYMS, GENE-SYNONYMS, PRODUCT
CIW80_RS12630	EG11963			quinone-dependent L-lactate dehydrogenase	L-lactate dehydrogenase	GO-TERMS, REACTIONS, PRODUCT-SYNONYMS, GENE-SYNONYMS, PRODUCT
CIW80_RS12635	EG11888			tRNA (uridine(34)/cytosine(34)/5- carboxymethylaminomethyluridine(34)-2'-O)- methyltransferase TrmL	tRNA (cytidine/uridine-2'-O)-ribose methyltransferase	GO-TERMS, REACTIONS, PRODUCT-SYNONYMS, GENE-SYNONYMS, PRODUCT
CIW80_RS12640	EG10187			serine O-acetyltransferase	serine acetyltransferase	GO-TERMS, COMPLEXES, REACTIONS, PRODUCT-SYNONYMS, PRODUCT
CIW80_RS12645	EG20091			NAD(P)H-dependent glycerol-3-phosphate dehydrogenase	glycerol-3-phosphate dehydrogenase	GO-TERMS, REACTIONS, PRODUCT-SYNONYMS, PRODUCT
CIW80_RS12650	EG10937			protein-export chaperone SecB	protein export chaperone SecB	GO-TERMS, PRODUCT-SYNONYMS, PRODUCT
CIW80_RS12655	EG12294					GO-TERMS, REACTIONS, PRODUCT-SYNONYMS, GENE-SYNONYMS
CIW80_RS12670	EG12296					GO-TERMS, PRODUCT-SYNONYMS, GENE-SYNONYMS
CIW80_RS12675	EG12297					GO-TERMS, PRODUCT-SYNONYMS, GENE-SYNONYMS
CIW80_RS12685	EG11266					GO-TERMS, REACTIONS, PRODUCT-SYNONYMS, GENE-SYNONYMS, PRODUCT
CIW80_RS12690	EG10993	CIW80_RS12690	tdh	L-threonine 3-dehydrogenase	threonine dehydrogenase	GO-TERMS, REACTIONS, PRODUCT-SYNONYMS, PRODUCT, GENE-NAME
CIW80_RS12695	EG10512			glycine C-acetyltransferase	2-amino-3-ketobutyrate CoA ligase	GO-TERMS, REACTIONS, PRODUCT-SYNONYMS, PRODUCT
CIW80_RS12700	EG10838			ADP-glyceromanno-heptose 6-epimerase	ADP-L-glycero-D-mannoheptose 6-epimerase	GO-TERMS, REACTIONS, PRODUCT-SYNONYMS, GENE-SYNONYMS, PRODUCT
CIW80_RS12705	EG12210	rfaF	waaF	ADP-heptose--LPS heptosyltransferase RfaF	ADP-heptose--LPS heptosyltransferase 2	GO-TERMS, REACTIONS, PRODUCT-SYNONYMS, GENE-SYNONYMS, PRODUCT, GENE-NAME
CIW80_RS12710	EG11189	rfaC	waaC	lipopolysaccharide heptosyltransferase RfaC	ADP-heptose:LPS heptosyltransferase 1	GO-TERMS, REACTIONS, PRODUCT-SYNONYMS, GENE-SYNONYMS, PRODUCT, GENE-NAME
CIW80_RS12715	EG11424	CIW80_RS12715	waaL	O-antigen ligase family protein	O-antigen ligase	GO-TERMS, REACTIONS, PRODUCT-SYNONYMS, GENE-SYNONYMS, PRODUCT, GENE-NAME
CIW80_RS12730	EG11425	rfaY	waaY	lipopolysaccharide core heptose(II) kinase RfaY	lipopolysaccharide core heptose (II) kinase	GO-TERMS, REACTIONS, PRODUCT-SYNONYMS, GENE-SYNONYMS, PRODUCT, GENE-NAME
CIW80_RS12735	EG11353	CIW80_RS12735	waaJ	LPS 1,2-glucosyltransferase	UDP-glucose:(glucosyl)LPS alpha-1,2-glucosyltransferase	GO-TERMS, PRODUCT-SYNONYMS, GENE-SYNONYMS, PRODUCT, GENE-NAME
CIW80_RS12740	EG11352			lipopolysaccharide 3-alpha-galactosyltransferase	UDP-D-glucose:(glucosyl)LPS alpha-1,3-glucosyltransferase	GO-TERMS, REACTIONS, PRODUCT-SYNONYMS, GENE-SYNONYMS, PRODUCT
CIW80_RS12745	EG11340	rfaP	waaP	lipopolysaccharide core heptose(I) kinase RfaP	lipopolysaccharide core heptose (I) kinase	GO-TERMS, REACTIONS, PRODUCT-SYNONYMS, GENE-SYNONYMS, PRODUCT, GENE-NAME
CIW80_RS12750	EG11339	CIW80_RS12750	waaG	glycosyltransferase family 4 protein	lipopolysaccharide glucosyltransferase I	GO-TERMS, PRODUCT-SYNONYMS, GENE-SYNONYMS, PRODUCT, GENE-NAME
CIW80_RS12755	EG11341	rfaQ	waaQ	lipopolysaccharide core heptosyltransferase RfaQ	lipopolysaccharide core heptosyltransferase 3	GO-TERMS, REACTIONS, PRODUCT-SYNONYMS, GENE-SYNONYMS, PRODUCT, GENE-NAME
CIW80_RS12760	EG10520	CIW80_RS12760	waaA	3-deoxy-D-manno-octulosonic acid transferase	KDO transferase	GO-TERMS, REACTIONS, PRODUCT-SYNONYMS, GENE-SYNONYMS, PRODUCT, GENE-NAME
CIW80_RS12765	EG11190					GO-TERMS, PRODUCT-SYNONYMS, GENE-SYNONYMS
CIW80_RS12770	EG10329			bifunctional DNA-formamidopyrimidine glycosylase/DNA-(apurinic or apyrimidinic site) lyase	DNA-formamidopyrimidine glycosylase	GO-TERMS, REACTIONS, PRODUCT-SYNONYMS, GENE-SYNONYMS, PRODUCT
CIW80_RS12790	EG10004	coaBC	dfp	bifunctional phosphopantothenoylcysteine decarboxylase/phosphopantothenate--cysteine ligase CoaBC	fused 4'-phosphopantothenoylcysteine decarboxylase and phosphopantothenoylcysteine synthetase	GO-TERMS, REACTIONS, PRODUCT-SYNONYMS, GENE-SYNONYMS, PRODUCT, GENE-NAME
CIW80_RS12795	EG10251	CIW80_RS12795	dut			GO-TERMS, PRODUCT-SYNONYMS, GENE-SYNONYMS, GENE-NAME
CIW80_RS12800	EG11191					GO-TERMS, PRODUCT-SYNONYMS, GENE-SYNONYMS
CIW80_RS12805	EG10808					GO-TERMS, PRODUCT-SYNONYMS
CIW80_RS12825	EG11193					GO-TERMS, PRODUCT-SYNONYMS, GENE-SYNONYMS
CIW80_RS12835	EG11334			NAD-dependent DNA ligase LigB	DNA ligase B	GO-TERMS, REACTIONS, PRODUCT-SYNONYMS, GENE-SYNONYMS, PRODUCT
CIW80_RS12840	EG10965	CIW80_RS12840	gmk			GO-TERMS, REACTIONS, PRODUCT-SYNONYMS, GENE-SYNONYMS, GENE-NAME
CIW80_RS12845	EG10899			DNA-directed RNA polymerase subunit omega	RNA polymerase subunit omega	GO-TERMS, REACTIONS, PRODUCT-SYNONYMS, GENE-SYNONYMS, PRODUCT
CIW80_RS12850	EG10966			bifunctional GTP diphosphokinase/guanosine-3',5'-bis pyrophosphate 3'-pyrophosphohydrolase	bifunctional (p)ppGpp synthase/hydrolase SpoT	GO-TERMS, REACTIONS, PRODUCT-SYNONYMS, PRODUCT
CIW80_RS12855	EG10967			tRNA (guanosine(18)-2'-O)-methyltransferase TrmH	tRNA (Gm18) 2'-O-methyltransferase	GO-TERMS, REACTIONS, PRODUCT-SYNONYMS, GENE-SYNONYMS, PRODUCT
CIW80_RS12860	EG10829					GO-TERMS, REACTIONS, PRODUCT-SYNONYMS, GENE-SYNONYMS
CIW80_RS12865	EG10406			sodium/glutamate symporter	glutamate:sodium symporter	GO-TERMS, REACTIONS, PRODUCT-SYNONYMS, GENE-SYNONYMS, PRODUCT
CIW80_RS12870	EG11194			xanthine/proton symporter XanP	xanthine:H+ symporter XanP	GO-TERMS, REACTIONS, PRODUCT-SYNONYMS, GENE-SYNONYMS, PRODUCT
CIW80_RS12920	EG11685			alpha-xylosidase	alpha-D-xyloside xylohydrolase	GO-TERMS, REACTIONS, PRODUCT-SYNONYMS, PRODUCT
CIW80_RS12935	G7218	CIW80_RS12935	intS	tyrosine-type recombinase/integrase	CPS-53 (KpLE1) prophage; prophage CPS-53 integrase	GO-TERMS, PRODUCT-SYNONYMS, GENE-SYNONYMS, PRODUCT, GENE-NAME
CIW80_RS13065	EG11689			purine ribonucleoside efflux pump NepI	purine ribonucleoside exporter	GO-TERMS, REACTIONS, PRODUCT-SYNONYMS, GENE-SYNONYMS, PRODUCT
CIW80_RS13080	EG11691	CIW80_RS13080	adeQ	NCS2 family permease	adenine transporter	GO-TERMS, REACTIONS, PRODUCT-SYNONYMS, GENE-SYNONYMS, PRODUCT, GENE-NAME
CIW80_RS13085	EG11692					GO-TERMS, REACTIONS, PRODUCT-SYNONYMS, GENE-SYNONYMS
CIW80_RS13090	EG11054					GO-TERMS, REACTIONS, PRODUCT-SYNONYMS
CIW80_RS13100	EG11052			signal transduction histidine-protein kinase/phosphatase UhpB	sensory histidine kinase UhpB	GO-TERMS, REACTIONS, PRODUCT
CIW80_RS13105	EG11051			transcriptional regulator UhpA	DNA-binding transcriptional activator UhpA	GO-TERMS, PRODUCT-SYNONYMS, PRODUCT
CIW80_RS13120	EG10502			acetolactate synthase small subunit	acetohydroxy acid synthase I subunit IlvN	CPLX-RXNS, GO-TERMS, COMPLEXES, PRODUCT-SYNONYMS, PRODUCT
CIW80_RS13125	EG10494			acetolactate synthase large subunit	acetohydroxy acid synthase I subunit IlvB	GO-TERMS, PRODUCT-SYNONYMS, PRODUCT
CIW80_RS13135	EG11693			multidrug efflux MFS transporter EmrD	multidrug efflux pump EmrD	GO-TERMS, REACTIONS, PRODUCT-SYNONYMS, GENE-SYNONYMS, PRODUCT
CIW80_RS13175	EG11535			heat shock chaperone IbpB	small heat shock protein IbpB	GO-TERMS, PRODUCT-SYNONYMS, GENE-SYNONYMS, PRODUCT
CIW80_RS13180	EG11534			heat shock chaperone IbpA	small heat shock protein IbpA	GO-TERMS, PRODUCT-SYNONYMS, GENE-SYNONYMS, PRODUCT
CIW80_RS13190	EG11713	CIW80_RS13190	yidR	DUF3748 domain-containing protein	DUF3748 domain-containing galacturonate catabolism protein YidR	GO-TERMS, PRODUCT-SYNONYMS, PRODUCT, GENE-NAME
CIW80_RS13195	EG11714					GO-TERMS, PRODUCT-SYNONYMS, GENE-SYNONYMS
CIW80_RS13200	EG20053	CIW80_RS13200	dgoT	MFS transporter	D-galactonate:H+ symporter	GO-TERMS, REACTIONS, PRODUCT-SYNONYMS, GENE-SYNONYMS, PRODUCT, GENE-NAME
CIW80_RS13205	GB4478			galactonate dehydratase	D-galactonate dehydratase	GO-TERMS, REACTIONS, PRODUCT-SYNONYMS, GENE-SYNONYMS, PRODUCT
CIW80_RS13210	EG20049	CIW80_RS13210	dgoA			GO-TERMS, PRODUCT-SYNONYMS, GENE-SYNONYMS, PRODUCT, GENE-NAME
CIW80_RS13215	EG20051	CIW80_RS13215	dgoK			GO-TERMS, PRODUCT-SYNONYMS, GENE-SYNONYMS, PRODUCT, GENE-NAME
CIW80_RS13220	G7789	CIW80_RS13220	dgoR	D-galactonate utilization transcriptional regulator DgoR	DNA-binding transcriptional regulator DgoR	GO-TERMS, PRODUCT-SYNONYMS, GENE-SYNONYMS, PRODUCT, GENE-NAME
CIW80_RS13230	EG11195	CIW80_RS13230	yidA	sugar-phosphatase	sugar phosphatase YidA	GO-TERMS, REACTIONS, PRODUCT-SYNONYMS, PRODUCT, GENE-NAME
CIW80_RS13240	EG10424			DNA topoisomerase (ATP-hydrolyzing) subunit B	DNA gyrase subunit B	CPLX-RXNS, GO-TERMS, COMPLEXES, REACTIONS, PRODUCT-SYNONYMS, GENE-SYNONYMS, PRODUCT
CIW80_RS13245	EG10828			DNA replication/repair protein RecF	DNA repair protein RecF	GO-TERMS, PRODUCT-SYNONYMS, GENE-SYNONYMS, PRODUCT
CIW80_RS13255	EG10235					GO-TERMS, PRODUCT-SYNONYMS
CIW80_RS13275	G0-10470			membrane protein insertion efficiency factor YidD	membrane protein insertion efficiency factor	GO-TERMS, PRODUCT-SYNONYMS, PRODUCT
CIW80_RS13280	EG11197					GO-TERMS, PRODUCT-SYNONYMS
CIW80_RS13285	EG10997			tRNA uridine-5-carboxymethylaminomethyl(34) synthesis GTPase MnmE	5-carboxymethylaminomethyluridine-tRNA synthase GTPase subunit	CPLX-RXNS, GO-TERMS, COMPLEXES, REACTIONS, PRODUCT-SYNONYMS, GENE-SYNONYMS, PRODUCT
CIW80_RS13290	EG11276			tryptophanase leader peptide	tnaAB operon leader peptide	GO-TERMS, PRODUCT-SYNONYMS, GENE-SYNONYMS, PRODUCT
CIW80_RS13295	EG11005					GO-TERMS, REACTIONS, PRODUCT-SYNONYMS, GENE-SYNONYMS
CIW80_RS13300	EG11006			low affinity tryptophan permease TnaB	tryptophan:H+ symporter TnaB	GO-TERMS, REACTIONS, PRODUCT-SYNONYMS, GENE-SYNONYMS, PRODUCT
CIW80_RS13305	EG11720			multidrug efflux MFS transporter MdtL	efflux pump MdtL	GO-TERMS, REACTIONS, PRODUCT-SYNONYMS, GENE-SYNONYMS, PRODUCT
CIW80_RS13310	EG11721			HTH-type transcriptional regulator YidZ	putative LysR-type transcriptional regulator YidZ	GO-TERMS, PRODUCT-SYNONYMS, PRODUCT
CIW80_RS13320	EG11723			NAD(P)H-dependent chromate oxidoreductase YieF	chromate reductase	GO-TERMS, REACTIONS, PRODUCT-SYNONYMS, GENE-SYNONYMS, PRODUCT
CIW80_RS13325	EG11724	CIW80_RS13325	adeP	NCS2 family permease	adenine:H+ symporter	GO-TERMS, REACTIONS, PRODUCT-SYNONYMS, GENE-SYNONYMS, PRODUCT, GENE-NAME
CIW80_RS13330	EG11725					GO-TERMS, PRODUCT-SYNONYMS
CIW80_RS13355	EG10114	CIW80_RS13355	bglB	glycoside hydrolase family 1 protein	6-phospho-beta-glucosidase B	GO-TERMS, REACTIONS, PRODUCT-SYNONYMS, GENE-SYNONYMS, PRODUCT, GENE-NAME
CIW80_RS13360	EG10115			PTS beta-glucoside transporter subunit IIABC	beta-glucoside specific PTS enzyme II / BglG kinase / BglG phosphatase	GO-TERMS, REACTIONS, PRODUCT-SYNONYMS, GENE-SYNONYMS, PRODUCT
CIW80_RS13365	EG10116					GO-TERMS, PRODUCT-SYNONYMS, GENE-SYNONYMS
CIW80_RS13370	EG10735			phosphate signaling complex protein PhoU	negative regulator of the pho regulon	GO-TERMS, REACTIONS, PRODUCT-SYNONYMS, GENE-SYNONYMS, PRODUCT
CIW80_RS13375	EG10783			phosphate ABC transporter ATP-binding protein PstB	phosphate ABC transporter ATP binding subunit	CPLX-RXNS, GO-TERMS, COMPLEXES, PRODUCT-SYNONYMS, GENE-SYNONYMS, PRODUCT
CIW80_RS13380	EG10782			phosphate ABC transporter permease PstA	phosphate ABC transporter membrane subunit PstA	GO-TERMS, PRODUCT-SYNONYMS, GENE-SYNONYMS, PRODUCT
CIW80_RS13385	EG10784			phosphate ABC transporter permease PstC	phosphate ABC transporter membrane subunit PstC	GO-TERMS, PRODUCT-SYNONYMS, GENE-SYNONYMS, PRODUCT
CIW80_RS13390	EG10734			phosphate ABC transporter substrate-binding protein PstS	phosphate ABC transporter periplasmic binding protein	GO-TERMS, PRODUCT-SYNONYMS, GENE-SYNONYMS, PRODUCT
CIW80_RS13395	EG10382			glutamine--fructose-6-phosphate transaminase (isomerizing)	L-glutamine--D-fructose-6-phosphate aminotransferase	GO-TERMS, REACTIONS, PRODUCT-SYNONYMS, PRODUCT
CIW80_RS13400	EG11198			bifunctional UDP-N-acetylglucosamine diphosphorylase/glucosamine-1-phosphate N-acetyltransferase GlmU	fused N-acetylglucosamine-1-phosphate uridyltransferase and glucosamine-1-phosphate acetyltransferase	GO-TERMS, REACTIONS, PRODUCT-SYNONYMS, GENE-SYNONYMS, PRODUCT
CIW80_RS13410	EG10100			F0F1 ATP synthase subunit epsilon	ATP synthase F1 complex subunit epsilon	CPLX-RXNS, GO-TERMS, COMPLEXES, PRODUCT-SYNONYMS, GENE-SYNONYMS, PRODUCT
CIW80_RS13415	EG10101			F0F1 ATP synthase subunit beta	ATP synthase F1 complex subunit beta	GO-TERMS, PRODUCT-SYNONYMS, GENE-SYNONYMS, PRODUCT
CIW80_RS13420	EG10104			F0F1 ATP synthase subunit gamma	ATP synthase F1 complex subunit gamma	GO-TERMS, PRODUCT-SYNONYMS, GENE-SYNONYMS, PRODUCT
CIW80_RS13425	EG10098			F0F1 ATP synthase subunit alpha	ATP synthase F1 complex subunit alpha	GO-TERMS, PRODUCT-SYNONYMS, GENE-SYNONYMS, PRODUCT
CIW80_RS13430	EG10105			F0F1 ATP synthase subunit delta	ATP synthase F1 complex subunit delta	GO-TERMS, PRODUCT-SYNONYMS, GENE-SYNONYMS, PRODUCT
CIW80_RS13435	EG10103			F0F1 ATP synthase subunit B	ATP synthase F0 complex subunit b	GO-TERMS, COMPLEXES, PRODUCT-SYNONYMS, GENE-SYNONYMS, PRODUCT
CIW80_RS13440	EG10102			F0F1 ATP synthase subunit C	ATP synthase F0 complex subunit c	GO-TERMS, PRODUCT-SYNONYMS, GENE-SYNONYMS, PRODUCT
CIW80_RS13445	EG10099			F0F1 ATP synthase subunit A	ATP synthase F0 complex subunit a	GO-TERMS, PRODUCT-SYNONYMS, GENE-SYNONYMS, PRODUCT
CIW80_RS13455	EG10376			16S rRNA (guanine(527)-N(7))-methyltransferase RsmG	16S rRNA m7G527 methyltransferase	GO-TERMS, REACTIONS, PRODUCT-SYNONYMS, GENE-SYNONYMS, PRODUCT
CIW80_RS13460	EG10375			tRNA uridine(34) 5-carboxymethylaminomethyl synthesis enzyme MnmG	5-carboxymethylaminomethyluridine-tRNA synthase subunit MnmG	GO-TERMS, REACTIONS, PRODUCT-SYNONYMS, GENE-SYNONYMS, PRODUCT
CIW80_RS13470	EG10093			transcriptional regulator AsnC	DNA-binding transcriptional dual regulator AsnC	GO-TERMS, PRODUCT-SYNONYMS, PRODUCT
CIW80_RS13475	EG10091			aspartate--ammonia ligase	asparagine synthetase A	GO-TERMS, REACTIONS, PRODUCT-SYNONYMS, PRODUCT
CIW80_RS13480	EG11730			ATPase RavA stimulator ViaA	protein ViaA	GO-TERMS, PRODUCT-SYNONYMS, GENE-SYNONYMS, PRODUCT
CIW80_RS13485	EG11731			ATPase RavA	regulatory ATPase RavA	GO-TERMS, REACTIONS, PRODUCT-SYNONYMS, GENE-SYNONYMS, PRODUCT
CIW80_RS13490	EG11541	CIW80_RS13490	kup	low affinity potassium transporter Kup	K+:H+ symporter Kup	GO-TERMS, REACTIONS, PRODUCT-SYNONYMS, GENE-SYNONYMS, PRODUCT, GENE-NAME
CIW80_RS13495	EG10817					GO-TERMS, REACTIONS, PRODUCT-SYNONYMS, GENE-SYNONYMS
CIW80_RS13500	EG10814			ribose ABC transporter ATP-binding protein RbsA	ribose ABC transporter ATP binding subunit	CPLX-RXNS, GO-TERMS, COMPLEXES, PRODUCT-SYNONYMS, GENE-SYNONYMS, PRODUCT
CIW80_RS13505	EG10816			ribose ABC transporter permease	ribose ABC transporter membrane subunit	GO-TERMS, PRODUCT-SYNONYMS, GENE-SYNONYMS, PRODUCT
CIW80_RS13510	EG10815			ribose ABC transporter substrate-binding protein RbsB	ribose ABC transporter periplasmic binding protein	GO-TERMS, PRODUCT-SYNONYMS, GENE-SYNONYMS, PRODUCT
CIW80_RS13515	EG10818					GO-TERMS, PRODUCT-SYNONYMS
CIW80_RS13520	EG10819			ribose operon transcriptional repressor RbsR	DNA-binding transcriptional dual regulator RbsR	GO-TERMS, PRODUCT-SYNONYMS, PRODUCT
CIW80_RS13535	EG11733	CIW80_RS13535	yieP	FadR family transcriptional regulator	DNA-binding transcriptional regulator YieP	GO-TERMS, PRODUCT-SYNONYMS, PRODUCT, GENE-NAME
CIW80_RS13570	EG11449			HTH-type transcriptional regulator HdfR	DNA-binding transcriptional dual regulator HdfR	GO-TERMS, PRODUCT-SYNONYMS, GENE-SYNONYMS, PRODUCT
CIW80_RS13575	EG11450			macrodomain Ori organization protein MaoP	macrodomain Ori protein	GO-TERMS, PRODUCT-SYNONYMS, GENE-SYNONYMS, PRODUCT
CIW80_RS13590	EG11270			ilv operon leader peptide	ilvXGMEDA operon leader peptide	GO-TERMS, PRODUCT-SYNONYMS, PRODUCT
CIW80_RS13610	EG10497			branched-chain-amino-acid transaminase	branched-chain-amino-acid aminotransferase	GO-TERMS, REACTIONS, PRODUCT-SYNONYMS, PRODUCT
CIW80_RS13615	EG10496					GO-TERMS, REACTIONS, PRODUCT-SYNONYMS
CIW80_RS13620	EG10493			threonine ammonia-lyase, biosynthetic	threonine deaminase	GO-TERMS, REACTIONS, PRODUCT-SYNONYMS, GENE-SYNONYMS, PRODUCT
CIW80_RS13625	EG10503			HTH-type transcriptional activator IlvY	DNA-binding transcriptional dual regulator IlvY	PRODUCT-SYNONYMS, PRODUCT
CIW80_RS13630	EG10495			ketol-acid reductoisomerase	ketol-acid reductoisomerase (NADP+)	GO-TERMS, REACTIONS, PRODUCT-SYNONYMS, PRODUCT
CIW80_RS13635	EG12352	CIW80_RS13635	ppiC	peptidylprolyl isomerase C	peptidyl-prolyl cis-trans isomerase C	GO-TERMS, REACTIONS, PRODUCT-SYNONYMS, GENE-SYNONYMS, PRODUCT, GENE-NAME
CIW80_RS13640	EG10837			DNA helicase Rep	ATP-dependent DNA helicase Rep	GO-TERMS, REACTIONS, PRODUCT-SYNONYMS, GENE-SYNONYMS, PRODUCT
CIW80_RS13645	EG10413	gppA	gpp	guanosine-5'-triphosphate,3'-diphosphate diphosphatase	guanosine-5'-triphosphate,3'-diphosphate phosphatase	GO-TERMS, REACTIONS, PRODUCT-SYNONYMS, GENE-SYNONYMS, PRODUCT, GENE-NAME
CIW80_RS13655	EG10844					GO-TERMS, REACTIONS, PRODUCT-SYNONYMS, GENE-SYNONYMS
CIW80_RS13660	EG11031			thioredoxin TrxA	thioredoxin 1	GO-TERMS, REACTIONS, PRODUCT-SYNONYMS, GENE-SYNONYMS, PRODUCT
CIW80_RS13665	EG12428			rho operon leader peptide rhoL	rho operon leader peptide	GO-TERMS, PRODUCT-SYNONYMS, PRODUCT
CIW80_RS13670	EG10845					GO-TERMS, PRODUCT-SYNONYMS, GENE-SYNONYMS
CIW80_RS13675	EG10840	wecA	rfe			GO-TERMS, REACTIONS, PRODUCT-SYNONYMS, GENE-SYNONYMS, PRODUCT, GENE-NAME
CIW80_RS13680	EG11295			ECA polysaccharide chain length modulation protein	enterobacterial common antigen polysaccharide co-polymerase	GO-TERMS, COMPLEXES, PRODUCT-SYNONYMS, GENE-SYNONYMS, PRODUCT
CIW80_RS13685	EG11451	CIW80_RS13685	wecB	UDP-N-acetylglucosamine 2-epimerase (non-hydrolyzing)	UDP-N-acetylglucosamine 2-epimerase	GO-TERMS, REACTIONS, PRODUCT-SYNONYMS, GENE-SYNONYMS, PRODUCT, GENE-NAME
CIW80_RS13690	EG11452					GO-TERMS, REACTIONS, PRODUCT-SYNONYMS, GENE-SYNONYMS, PRODUCT
CIW80_RS13695	EG11453			dTDP-glucose 4,6-dehydratase	dTDP-glucose 4,6-dehydratase 2	GO-TERMS, PRODUCT-SYNONYMS, GENE-SYNONYMS, PRODUCT
CIW80_RS13700	EG11454	rfbA	rffH	glucose-1-phosphate thymidylyltransferase RfbA	dTDP-glucose pyrophosphorylase 2	GO-TERMS, REACTIONS, PRODUCT-SYNONYMS, GENE-SYNONYMS, PRODUCT, GENE-NAME
CIW80_RS13705	EG11455	CIW80_RS13705	rffC	dTDP-fucosamine acetyltransferase	dTDP-4-amino-4,6-dideoxy-D-galactose acyltransferase	GO-TERMS, REACTIONS, PRODUCT-SYNONYMS, GENE-SYNONYMS, PRODUCT, GENE-NAME
CIW80_RS13710	EG11456	rffA	wecE	dTDP-4-amino-4,6-dideoxygalactose transaminase	dTDP-4-dehydro-6-deoxy-D-glucose transaminase	GO-TERMS, REACTIONS, PRODUCT-SYNONYMS, GENE-SYNONYMS, PRODUCT, GENE-NAME
CIW80_RS13715	EG11486			lipid III flippase WzxE	lipid III flippase	GO-TERMS, REACTIONS, PRODUCT-SYNONYMS, GENE-SYNONYMS, PRODUCT
CIW80_RS13720	G7800	rffT	wecF			GO-TERMS, REACTIONS, PRODUCT-SYNONYMS, GENE-SYNONYMS, PRODUCT, GENE-NAME
CIW80_RS13725	EG11457			O-antigen assembly polymerase	putative enterobacterial common antigen polymerase	GO-TERMS, PRODUCT-SYNONYMS, GENE-SYNONYMS, PRODUCT
CIW80_RS13730	EG11458			lipopolysaccharide N-acetylmannosaminouronosyltransferase	UDP-N-acetyl-D-mannosaminuronic acid transferase	GO-TERMS, REACTIONS, PRODUCT-SYNONYMS, GENE-SYNONYMS, PRODUCT
CIW80_RS13780	EG10430					GO-TERMS, PRODUCT-SYNONYMS, PRODUCT
CIW80_RS13785	EG10429					GO-TERMS, PRODUCT-SYNONYMS, GENE-SYNONYMS, PRODUCT
CIW80_RS13795	EG10170			class I adenylate cyclase	adenylate cyclase	GO-TERMS, REACTIONS, PRODUCT-SYNONYMS, GENE-SYNONYMS, PRODUCT
CIW80_RS13800	EG11653			iron donor protein CyaY	frataxin CyaY	GO-TERMS, PRODUCT-SYNONYMS, PRODUCT
CIW80_RS13820	EG10209					GO-TERMS, PRODUCT-SYNONYMS
CIW80_RS13830	EG11069			tyrosine recombinase XerC	site-specific tyrosine recombinase	GO-TERMS, PRODUCT-SYNONYMS, PRODUCT
CIW80_RS13835	EG11202			5-amino-6-(5-phospho-D-ribitylamino)uracil phosphatase YigB	5-amino-6-(5-phospho-D-ribitylamino)uracil phosphatase	GO-TERMS, REACTIONS, PRODUCT-SYNONYMS, PRODUCT
CIW80_RS13840	EG11064					GO-TERMS, REACTIONS, PRODUCT-SYNONYMS, GENE-SYNONYMS
CIW80_RS13855	EG11463			magnesium/cobalt transporter CorA	Ni2+/Co2+/Mg2+ transporter	GO-TERMS, REACTIONS, PRODUCT-SYNONYMS, PRODUCT
CIW80_RS13880	EG10738			phospholipase A	outer membrane phospholipase A	GO-TERMS, REACTIONS, PRODUCT-SYNONYMS, PRODUCT
CIW80_RS13885	EG10833					GO-TERMS, REACTIONS, PRODUCT-SYNONYMS
CIW80_RS13890	EG11468			threonine export protein RhtC	L-threonine exporter	GO-TERMS, REACTIONS, PRODUCT-SYNONYMS, GENE-SYNONYMS, PRODUCT
CIW80_RS13895	EG11469			homoserine/homoserine lactone efflux protein	L-homoserine/L-homoserine lactone/L-threonine exporter	GO-TERMS, REACTIONS, PRODUCT-SYNONYMS, GENE-SYNONYMS, PRODUCT
CIW80_RS13900	EG10739					GO-TERMS, REACTIONS, PRODUCT-SYNONYMS
CIW80_RS13905	EG11470			sugar/pyridoxal phosphate phosphatase YigL	phosphosugar phosphatase YigL	GO-TERMS, REACTIONS, PRODUCT-SYNONYMS, PRODUCT
CIW80_RS13910	EG11471					GO-TERMS, PRODUCT-SYNONYMS, GENE-SYNONYMS
CIW80_RS13915	EG10591			HTH-type transcriptional regulator MetR	DNA-binding transcriptional dual regulator MetR	GO-TERMS, PRODUCT-SYNONYMS, PRODUCT
CIW80_RS13920	EG10584			5-methyltetrahydropteroyltriglutamate-- homocysteine S-methyltransferase	cobalamin-independent homocysteine transmethylase	GO-TERMS, REACTIONS, PRODUCT-SYNONYMS, GENE-SYNONYMS, PRODUCT
CIW80_RS14010	EG11045	CIW80_RS14010	udp			GO-TERMS, REACTIONS, PRODUCT-SYNONYMS, GENE-NAME
CIW80_RS14045	EG11472			DNA recombination protein RmuC	putative recombination limiting protein RmuC	GO-TERMS, PRODUCT-SYNONYMS, GENE-SYNONYMS, PRODUCT
CIW80_RS14050	EG11473			bifunctional demethylmenaquinone methyltransferase/2-methoxy-6-polyprenyl-1,4-benzoquinol methylase UbiE	bifunctional 2-octaprenyl-6-methoxy-1,4-benzoquinol methylase and demethylmenaquinone methyltransferase	GO-TERMS, REACTIONS, PRODUCT-SYNONYMS, GENE-SYNONYMS, PRODUCT
CIW80_RS14055	EG11474			ubiquinone biosynthesis protein UbiJ	ubiquinone biosynthesis accessory factor UbiJ	GO-TERMS, PRODUCT-SYNONYMS, GENE-SYNONYMS, PRODUCT
CIW80_RS14060	EG11476			ubiquinone biosynthesis regulatory protein kinase UbiB	ubiquinone biosynthesis protein UbiB	GO-TERMS, PRODUCT-SYNONYMS, GENE-SYNONYMS, PRODUCT
CIW80_RS14065	G7806			Sec-independent protein translocase subunit TatA	twin arginine protein translocation system - TatA protein	GO-TERMS, PRODUCT-SYNONYMS, GENE-SYNONYMS, PRODUCT
CIW80_RS14070	G7808			Sec-independent protein translocase subunit TatB	twin arginine protein translocation system - TatB protein	GO-TERMS, PRODUCT-SYNONYMS, GENE-SYNONYMS, PRODUCT
CIW80_RS14075	EG11479			Sec-independent protein translocase subunit TatC	twin arginine protein translocation system - TatC protein	GO-TERMS, PRODUCT-SYNONYMS, GENE-SYNONYMS, PRODUCT
CIW80_RS14080	EG11481			3'-5' ssDNA/RNA exonuclease TatD	3' -> 5' ssDNA/RNA  exonuclease TatD	GO-TERMS, REACTIONS, PRODUCT-SYNONYMS, GENE-SYNONYMS, PRODUCT
CIW80_RS14085	EG10839			transcription/translation regulatory transformer protein RfaH	transcription antiterminator RfaH	GO-TERMS, PRODUCT-SYNONYMS, GENE-SYNONYMS, PRODUCT
CIW80_RS14090	EG11396			4-hydroxy-3-polyprenylbenzoate decarboxylase	3-octaprenyl-4-hydroxybenzoate decarboxylase	GO-TERMS, REACTIONS, PRODUCT-SYNONYMS, GENE-SYNONYMS, PRODUCT
CIW80_RS14095	EG10334	CIW80_RS14095	fre	NAD(P)H-flavin reductase	flavin reductase	GO-TERMS, REACTIONS, PRODUCT-SYNONYMS, GENE-SYNONYMS, PRODUCT, GENE-NAME
CIW80_RS14100	EG10278			acetyl-CoA C-acyltransferase FadA	3-ketoacyl-CoA thiolase	GO-TERMS, COMPLEXES, REACTIONS, PRODUCT-SYNONYMS, GENE-SYNONYMS, PRODUCT
CIW80_RS14105	EG10279			fatty acid oxidation complex subunit alpha FadB	multifunctional enoyl-CoA hydratase, 3-hydroxyacyl-CoA epimerase, Delta3-cis- Delta2-trans-enoyl-CoA isomerase, L-3-hydroxyacyl-CoA dehydrogenase	GO-TERMS, REACTIONS, PRODUCT-SYNONYMS, GENE-SYNONYMS, PRODUCT
CIW80_RS14110	EG10698					GO-TERMS, PRODUCT-SYNONYMS
CIW80_RS14120	EG11021			Trk system potassium transporter TrkH	K+ transporter TrkH	GO-TERMS, REACTIONS, PRODUCT-SYNONYMS, PRODUCT
CIW80_RS14125	EG11485			menaquinone-dependent protoporphyrinogen IX dehydrogenase	protoporphyrinogen oxidase	GO-TERMS, REACTIONS, PRODUCT-SYNONYMS, GENE-SYNONYMS, PRODUCT
CIW80_RS14155	EG11829			molybdenum cofactor guanylyltransferase MobA	molybdenum cofactor guanylyltransferase	GO-TERMS, REACTIONS, PRODUCT-SYNONYMS, GENE-SYNONYMS, PRODUCT
CIW80_RS14165	EG11831	CIW80_RS14165	srkA	serine/threonine protein kinase	stress response kinase A	GO-TERMS, PRODUCT-SYNONYMS, GENE-SYNONYMS, PRODUCT, GENE-NAME
CIW80_RS14170	EG11297			thiol:disulfide interchange protein DsbA	thiol:disulfide oxidoreductase DsbA	GO-TERMS, REACTIONS, PRODUCT-SYNONYMS, GENE-SYNONYMS, PRODUCT
CIW80_RS14190	EG10746					GO-TERMS, REACTIONS, PRODUCT-SYNONYMS, GENE-SYNONYMS
CIW80_RS14195	EG11203	CIW80_RS14195	yihA	YihA family ribosome biogenesis GTP-binding protein	GTP-binding protein YihA	GO-TERMS, PRODUCT-SYNONYMS, GENE-SYNONYMS, PRODUCT, GENE-NAME
CIW80_RS14200	EG11835					GO-TERMS, PRODUCT-SYNONYMS
CIW80_RS14205	EG11836			oxygen-independent coproporphyrinogen III oxidase	coproporphyrinogen III dehydrogenase	GO-TERMS, REACTIONS, PRODUCT-SYNONYMS, GENE-SYNONYMS, PRODUCT
CIW80_RS14215	EG10385	CIW80_RS14215	glnG	nitrogen regulation protein NR(I)	DNA-binding transcriptional dual regulator NtrC	GO-TERMS, PRODUCT-SYNONYMS, GENE-SYNONYMS, PRODUCT, GENE-NAME
CIW80_RS14220	EG10387	CIW80_RS14220	glnL	two-component system sensor histidine kinase NtrB	sensory histidine kinase NtrB	GO-TERMS, PRODUCT-SYNONYMS, GENE-SYNONYMS, PRODUCT, GENE-NAME
CIW80_RS14225	EG10383	CIW80_RS14225	glnA	glutamate--ammonia ligase	glutamine synthetase	GO-TERMS, REACTIONS, PRODUCT-SYNONYMS, PRODUCT, GENE-NAME
CIW80_RS14235	EG11837	typA	bipA	ribosome-dependent GTPase TypA	50S ribosomal subunit assembly factor BipA	GO-TERMS, PRODUCT-SYNONYMS, GENE-SYNONYMS, PRODUCT, GENE-NAME
CIW80_RS14255	EG11849	CIW80_RS14255	csqR	DeoR/GlpR transcriptional regulator	DNA-binding transcriptional dual regulator CsqR	GO-TERMS, PRODUCT-SYNONYMS, GENE-SYNONYMS, PRODUCT, GENE-NAME
CIW80_RS14260	EG11848	CIW80_RS14260	yihV	sugar kinase	6-deoxy-6-sulfofructose kinase	GO-TERMS, PRODUCT-SYNONYMS, GENE-SYNONYMS, PRODUCT, GENE-NAME
CIW80_RS14265	EG11847			sulfolactaldehyde 3-reductase	3-sulfolactaldehyde reductase	GO-TERMS, REACTIONS, PRODUCT-SYNONYMS, GENE-SYNONYMS, PRODUCT
CIW80_RS14270	EG11846	CIW80_RS14270	yihT	aldolase	6-deoxy-6-sulfofructose-1-phosphate aldolase	GO-TERMS, PRODUCT-SYNONYMS, GENE-SYNONYMS, PRODUCT, GENE-NAME
CIW80_RS14295	EG11850			glucose-1-phosphatase	alpha-D-glucose-1-phosphate phosphatase YihX	GO-TERMS, PRODUCT-SYNONYMS, PRODUCT
CIW80_RS14305	EG11852			D-tyrosyl-tRNA(Tyr) deacylase	D-aminoacyl-tRNA deacylase	GO-TERMS, REACTIONS, PRODUCT-SYNONYMS, GENE-SYNONYMS, PRODUCT
CIW80_RS14310	EG11853	CIW80_RS14310	fabY	fatty acid biosynthesis protein FabY	putative fatty acid biosynthesis enzyme FabY	GO-TERMS, PRODUCT-SYNONYMS, GENE-SYNONYMS, PRODUCT, GENE-NAME
CIW80_RS14360	EG10284			formate dehydrogenase accessory protein FdhE	formate dehydrogenase formation protein	GO-TERMS, PRODUCT-SYNONYMS, PRODUCT
CIW80_RS14365	EG11856			formate dehydrogenase cytochrome b556 subunit	formate dehydrogenase O subunit gamma	GO-TERMS, COMPLEXES, PRODUCT-SYNONYMS, PRODUCT
CIW80_RS14370	EG11857	fdxH	fdoH	formate dehydrogenase subunit beta	formate dehydrogenase O subunit beta	GO-TERMS, REACTIONS, PRODUCT-SYNONYMS, PRODUCT, GENE-NAME
CIW80_RS14375	EG11858	fdnG	fdoG	formate dehydrogenase-N subunit alpha	formate dehydrogenase O subunit alpha	GO-TERMS, REACTIONS, PRODUCT-SYNONYMS, PRODUCT, GENE-NAME
CIW80_RS14380	EG11859			formate dehydrogenase accessory sulfurtransferase FdhD	sulfurtransferase for molybdenum cofactor sulfuration	GO-TERMS, REACTIONS, PRODUCT-SYNONYMS, PRODUCT
CIW80_RS14395	EG11865					GO-TERMS, PRODUCT-SYNONYMS, GENE-SYNONYMS
CIW80_RS14400	EG11866					GO-TERMS, PRODUCT-SYNONYMS
CIW80_RS14405	EG11867					GO-TERMS, REACTIONS, PRODUCT-SYNONYMS
CIW80_RS14410	EG11868					GO-TERMS, PRODUCT-SYNONYMS, PRODUCT
CIW80_RS14415	EG10843	CIW80_RS14415	rhaS	HTH-type transcriptional activator RhaS	DNA-binding transcriptional activator RhaS	GO-TERMS, PRODUCT-SYNONYMS, GENE-SYNONYMS, PRODUCT, GENE-NAME
CIW80_RS14425	EG11313			L-rhamnose/proton symporter RhaT	rhamnose/lyxose:H+ symporter	GO-TERMS, REACTIONS, PRODUCT-SYNONYMS, PRODUCT
CIW80_RS14430	EG10953			superoxide dismutase [Mn]	superoxide dismutase (Mn)	GO-TERMS, REACTIONS, PRODUCT-SYNONYMS, PRODUCT
CIW80_RS14435	EG11869			2-keto-3-deoxygluconate transporter	2-dehydro-3-deoxy-D-gluconate:H+ symporter	GO-TERMS, REACTIONS, PRODUCT-SYNONYMS, PRODUCT
CIW80_RS14440	EG11870	CIW80_RS14440	yiiM	6-N-hydroxylaminopurine resistance protein	2-amino-6-N-hydroxylaminopurine resistance protein	GO-TERMS, PRODUCT-SYNONYMS, PRODUCT, GENE-NAME
CIW80_RS14445	EG10163			envelope stress sensor histidine kinase CpxA	sensor histidine kinase CpxA	GO-TERMS, REACTIONS, PRODUCT-SYNONYMS, GENE-SYNONYMS, PRODUCT
CIW80_RS14450	EG10020			envelope stress response regulator transcription factor CpxR	DNA-binding transcriptional dual regulator CpxR	GO-TERMS, PRODUCT-SYNONYMS, GENE-SYNONYMS, PRODUCT
CIW80_RS14455	G7816			cell-envelope stress modulator CpxP	periplasmic protein CpxP	GO-TERMS, PRODUCT-SYNONYMS, GENE-SYNONYMS, PRODUCT
CIW80_RS14460	EG11873			CDF family cation-efflux transporter FieF	Zn2+/Fe2+/Cd2+ exporter	GO-TERMS, REACTIONS, PRODUCT-SYNONYMS, GENE-SYNONYMS, PRODUCT
CIW80_RS14465	EG10699			6-phosphofructokinase	6-phosphofructokinase 1	GO-TERMS, REACTIONS, PRODUCT-SYNONYMS, PRODUCT
CIW80_RS14470	EG10929	CIW80_RS14470	sbp	sulfate ABC transporter substrate-binding protein	sulfate/thiosulfate ABC transporter periplasmic binding protein Sbp	CPLX-RXNS, GO-TERMS, COMPLEXES, REACTIONS, PRODUCT, GENE-NAME
CIW80_RS14475	EG10138	CIW80_RS14475	cdh			GO-TERMS, PRODUCT-SYNONYMS, PRODUCT, GENE-NAME
CIW80_RS14480	EG11015					GO-TERMS, PRODUCT-SYNONYMS, GENE-SYNONYMS
CIW80_RS14500	EG11877			universal stress protein UspD	universal stress protein D	GO-TERMS, PRODUCT-SYNONYMS, GENE-SYNONYMS, PRODUCT
CIW80_RS14505	EG10628	CIW80_RS14505	fpr	ferredoxin--NADP(+) reductase	flavodoxin/ferredoxin-NADP+ reductase	GO-TERMS, REACTIONS, PRODUCT-SYNONYMS, GENE-SYNONYMS, PRODUCT, GENE-NAME
CIW80_RS14510	EG11517			class II fructose-bisphosphatase	fructose-1,6-bisphosphatase 2	GO-TERMS, REACTIONS, PRODUCT-SYNONYMS, PRODUCT
CIW80_RS14515	EG10398			glycerol kinase GlpK	glycerol kinase	GO-TERMS, REACTIONS, PRODUCT-SYNONYMS, PRODUCT
CIW80_RS14520	EG10396			glycerol uptake facilitator protein GlpF	glycerol facilitator	GO-TERMS, REACTIONS, PRODUCT-SYNONYMS, PRODUCT
CIW80_RS14525	EG11878			septal ring assembly protein ZapB	cell division factor ZapB	GO-TERMS, PRODUCT-SYNONYMS, GENE-SYNONYMS, PRODUCT
CIW80_RS14530	EG11879			ribonuclease E activity regulator RraA	ribonuclease E inhibitor protein A	GO-TERMS, PRODUCT-SYNONYMS, GENE-SYNONYMS, PRODUCT
CIW80_RS14535	EG11880			1,4-dihydroxy-2-naphthoate polyprenyltransferase	1,4-dihydroxy-2-naphthoate octaprenyltransferase	GO-TERMS, REACTIONS, PRODUCT-SYNONYMS, GENE-SYNONYMS, PRODUCT
CIW80_RS14540	EG11881			HslU--HslV peptidase ATPase subunit	ATPase component of the HslVU protease	CPLX-RXNS, GO-TERMS, COMPLEXES, PRODUCT-SYNONYMS, GENE-SYNONYMS, PRODUCT
CIW80_RS14545	EG11676			ATP-dependent protease subunit HslV	peptidase component of the HslVU protease	GO-TERMS, PRODUCT-SYNONYMS, GENE-SYNONYMS, PRODUCT
CIW80_RS14550	EG11529					GO-TERMS, PRODUCT-SYNONYMS, GENE-SYNONYMS
CIW80_RS14555	EG10200			DNA-binding transcriptional regulator CytR	DNA-binding transcriptional repressor CytR	GO-TERMS, PRODUCT-SYNONYMS, PRODUCT
CIW80_RS14560	EG10763			primosomal protein N'	primosome factor N'	GO-TERMS, PRODUCT-SYNONYMS, GENE-SYNONYMS, PRODUCT
CIW80_RS14575	EG10588			met regulon transcriptional regulator MetJ	DNA-binding transcriptional repressor MetJ	GO-TERMS, PRODUCT-SYNONYMS, PRODUCT
CIW80_RS14580	EG10582			cystathionine gamma-synthase	O-succinylhomoserine(thiol)-lyase / O-succinylhomoserine lyase	GO-TERMS, REACTIONS, PRODUCT-SYNONYMS, GENE-SYNONYMS, PRODUCT
CIW80_RS14585	EG10590	CIW80_RS14585	metL	bifunctional aspartate kinase/homoserine dehydrogenase II	fused aspartate kinase/homoserine dehydrogenase 2	GO-TERMS, REACTIONS, PRODUCT-SYNONYMS, GENE-SYNONYMS, PRODUCT, GENE-NAME
CIW80_RS14615	EG10585			methylenetetrahydrofolate reductase	5,10-methylenetetrahydrofolate reductase	GO-TERMS, REACTIONS, PRODUCT-SYNONYMS, PRODUCT
CIW80_RS14620	EG10511			catalase/peroxidase HPI	catalase/hydroperoxidase HPI	GO-TERMS, REACTIONS, PRODUCT-SYNONYMS, PRODUCT
CIW80_RS14625	EG11902			cystine transporter YijE	cystine exporter	GO-TERMS, REACTIONS, PRODUCT-SYNONYMS, PRODUCT
CIW80_RS14635	EG11904			bifunctional L-1,2-propanediol dehydrogenase/glycerol dehydrogenase	L-1,2-propanediol dehydrogenase / glycerol dehydrogenase	GO-TERMS, REACTIONS, PRODUCT-SYNONYMS, PRODUCT
CIW80_RS14640	EG11905	fsa	fsaB	fructose-6-phosphate aldolase	fructose-6-phosphate aldolase 2	GO-TERMS, PRODUCT-SYNONYMS, GENE-SYNONYMS, PRODUCT, GENE-NAME
CIW80_RS14680	EG11914	cptA	eptC	phosphoethanolamine transferase CptA	phosphoethanolamine transferase EptC	GO-TERMS, REACTIONS, PRODUCT-SYNONYMS, GENE-SYNONYMS, PRODUCT, GENE-NAME
CIW80_RS14685	EG10756	CIW80_RS14685	ppc			GO-TERMS, PRODUCT-SYNONYMS, GENE-SYNONYMS, GENE-NAME
CIW80_RS14690	EG11286					GO-TERMS, REACTIONS, PRODUCT-SYNONYMS
CIW80_RS14695	EG10065			N-acetyl-gamma-glutamyl-phosphate reductase	N-acetylglutamylphosphate reductase	GO-TERMS, REACTIONS, PRODUCT-SYNONYMS, GENE-SYNONYMS, PRODUCT
CIW80_RS14700	EG10064					GO-TERMS, REACTIONS, PRODUCT-SYNONYMS
CIW80_RS14705	EG11223					GO-TERMS, REACTIONS, PRODUCT-SYNONYMS, PRODUCT
CIW80_RS14710	G6839	CIW80_RS14710	rspA	D-galactonate dehydratase family protein	mandelate racemase/muconate lactonizing enzyme family protein RspA	PRODUCT-SYNONYMS, PRODUCT, GENE-NAME
CIW80_RS14720	EG10681			DNA-binding transcriptional regulator OxyR	DNA-binding transcriptional dual regulator OxyR	GO-TERMS, PRODUCT-SYNONYMS, GENE-SYNONYMS, PRODUCT
CIW80_RS14725	EG11428	CIW80_RS14725	sthA	Si-specific NAD(P)(+) transhydrogenase	soluble pyridine nucleotide transhydrogenase	GO-TERMS, REACTIONS, PRODUCT-SYNONYMS, GENE-SYNONYMS, PRODUCT, GENE-NAME
CIW80_RS14740	EG11394			HTH-type transcriptional repressor FabR	DNA-binding transcriptional repressor FabR	GO-TERMS, PRODUCT-SYNONYMS, GENE-SYNONYMS, PRODUCT
CIW80_RS14750	EG11022			tRNA (uridine(54)-C5)-methyltransferase TrmA	tRNA m5U54 methyltransferase	GO-TERMS, REACTIONS, PRODUCT-SYNONYMS, GENE-SYNONYMS, PRODUCT
CIW80_RS14755	EG10126			TonB-dependent vitamin B12 receptor BtuB	cobalamin outer membrane transporter	GO-TERMS, PRODUCT-SYNONYMS, GENE-SYNONYMS, PRODUCT
CIW80_RS14760	EG11204					GO-TERMS, PRODUCT-SYNONYMS, GENE-SYNONYMS
CIW80_RS14785	EG11205	CIW80_RS14785	murB	UDP-N-acetylmuramate dehydrogenase	UDP-N-acetylenolpyruvoylglucosamine reductase	GO-TERMS, REACTIONS, PRODUCT-SYNONYMS, GENE-SYNONYMS, PRODUCT, GENE-NAME
CIW80_RS14790	EG10123			bifunctional biotin--[acetyl-CoA-carboxylase] ligase/biotin operon repressor BirA	DNA-binding transcriptional repressor/biotin-[acetyl-CoA-carboxylase] ligase BirA	GO-TERMS, REACTIONS, PRODUCT-SYNONYMS, GENE-SYNONYMS, PRODUCT
CIW80_RS14795	EG10922			type I pantothenate kinase	pantothenate kinase	GO-TERMS, REACTIONS, PRODUCT-SYNONYMS, GENE-SYNONYMS, PRODUCT
CIW80_RS14830	EG10939			preprotein translocase subunit SecE	Sec translocon subunit SecE	GO-TERMS, PRODUCT-SYNONYMS, GENE-SYNONYMS, PRODUCT
CIW80_RS14835	EG10667			transcription termination/antitermination protein NusG	transcription termination factor NusG	GO-TERMS, PRODUCT-SYNONYMS, PRODUCT
CIW80_RS14865	EG10894			DNA-directed RNA polymerase subunit beta	RNA polymerase subunit beta	GO-TERMS, COMPLEXES, PRODUCT-SYNONYMS, GENE-SYNONYMS, PRODUCT
CIW80_RS14870	EG10895			DNA-directed RNA polymerase subunit beta'	RNA polymerase subunit beta'	GO-TERMS, PRODUCT-SYNONYMS, GENE-SYNONYMS, PRODUCT
CIW80_RS14875	EG11590			2-iminoacetate synthase ThiH	2-iminoacetate synthase	GO-TERMS, COMPLEXES, REACTIONS, PRODUCT-SYNONYMS, GENE-SYNONYMS, PRODUCT
CIW80_RS14880	EG11589	CIW80_RS14880	thiG	thiazole synthase	1-deoxy-D-xylulose 5-phosphate:thiol sulfurtransferase	GO-TERMS, REACTIONS, PRODUCT-SYNONYMS, GENE-SYNONYMS, PRODUCT, GENE-NAME
CIW80_RS14890	EG11587			thiazole biosynthesis adenylyltransferase ThiF	ThiS adenylyltransferase	GO-TERMS, PRODUCT-SYNONYMS, GENE-SYNONYMS, PRODUCT
CIW80_RS14895	EG11586					GO-TERMS, REACTIONS, PRODUCT-SYNONYMS, GENE-SYNONYMS
CIW80_RS14900	EG11585			phosphomethylpyrimidine synthase ThiC	phosphomethylpyrimidine synthase	GO-TERMS, REACTIONS, PRODUCT-SYNONYMS, PRODUCT
CIW80_RS14905	EG11738	CIW80_RS14905	rsd	sigma D regulator	regulator of sigma D	GO-TERMS, PRODUCT-SYNONYMS, GENE-SYNONYMS, PRODUCT, GENE-NAME
CIW80_RS14910	EG11702			NAD(+) diphosphatase	RNA decapping hydrolase	GO-TERMS, REACTIONS, PRODUCT-SYNONYMS, GENE-SYNONYMS, PRODUCT
CIW80_RS14915	EG11543					GO-TERMS, REACTIONS, PRODUCT-SYNONYMS
CIW80_RS14920	EG11915	CIW80_RS14920	nfi	deoxyribonuclease V	endonuclease V	GO-TERMS, REACTIONS, PRODUCT-SYNONYMS, GENE-SYNONYMS, PRODUCT, GENE-NAME
CIW80_RS14930	EG10466					GO-TERMS, PRODUCT-SYNONYMS, PRODUCT
CIW80_RS14940	EG11918			zinc resistance sensor/chaperone ZraP	signaling pathway modulator ZraP	GO-TERMS, PRODUCT-SYNONYMS, GENE-SYNONYMS, PRODUCT
CIW80_RS14945	EG10008			two-component system sensor histidine kinase ZraS	sensor histidine kinase ZraS	GO-TERMS, REACTIONS, PRODUCT-SYNONYMS, GENE-SYNONYMS, PRODUCT
CIW80_RS14950	EG10482			sigma-54-dependent response regulator transcription factor ZraR	DNA-binding transcriptional activator ZraR	GO-TERMS, PRODUCT-SYNONYMS, GENE-SYNONYMS, PRODUCT
CIW80_RS14955	EG10792					GO-TERMS, REACTIONS, PRODUCT-SYNONYMS, GENE-SYNONYMS, PRODUCT
CIW80_RS14960	EG10795			bifunctional phosphoribosylaminoimidazolecarboxamide formyltransferase/IMP cyclohydrolase	bifunctional AICAR transformylase/IMP cyclohydrolase	GO-TERMS, REACTIONS, PRODUCT-SYNONYMS, PRODUCT
CIW80_RS14995	EG11206	CIW80_RS14995	yjaA	hypothetical protein	stress response protein	GO-TERMS, PRODUCT-SYNONYMS, PRODUCT, GENE-NAME
CIW80_RS15000	EG11207	CIW80_RS15000	yjaB	acetyltransferase	peptidyl-lysine N-acetyltransferase YjaB	GO-TERMS, REACTIONS, PRODUCT-SYNONYMS, PRODUCT, GENE-NAME
CIW80_RS15005	EG10581					GO-TERMS, REACTIONS, PRODUCT-SYNONYMS, PRODUCT
CIW80_RS15010	EG10023					GO-TERMS, PRODUCT-SYNONYMS, GENE-SYNONYMS, PRODUCT
CIW80_RS15015	EG10022					GO-TERMS, PRODUCT-SYNONYMS, GENE-SYNONYMS
CIW80_RS15020	EG10026			bifunctional isocitrate dehydrogenase kinase/phosphatase	isocitrate dehydrogenase kinase/phosphatase	GO-TERMS, REACTIONS, PRODUCT-SYNONYMS, PRODUCT
CIW80_RS15025	EG10491			glyoxylate bypass operon transcriptional repressor IclR	DNA-binding transcriptional repressor IclR	GO-TERMS, PRODUCT-SYNONYMS, PRODUCT
CIW80_RS15030	EG10587			methionine synthase	cobalamin-dependent methionine synthase	GO-TERMS, REACTIONS, PRODUCT-SYNONYMS, PRODUCT
CIW80_RS15045	EG11919	CIW80_RS15045	yjbB	Na/Pi cotransporter family protein	putative inorganic phosphate export protein YjbB	GO-TERMS, REACTIONS, PRODUCT-SYNONYMS, PRODUCT, GENE-NAME
CIW80_RS15050	EG11920			dipeptidase PepE	peptidase E	GO-TERMS, REACTIONS, PRODUCT-SYNONYMS, PRODUCT
CIW80_RS15085	G6799	CIW80_RS15085	lsrR	sugar-binding transcriptional regulator	DNA-binding transcriptional repressor LsrR	GO-TERMS, PRODUCT-SYNONYMS, GENE-SYNONYMS, PRODUCT, GENE-NAME
CIW80_RS15090	EG11921			23S rRNA pseudouridine(2604) synthase RluF	23S rRNA pseudouridine2604 and tRNATyr pseudouridine35 synthase	GO-TERMS, REACTIONS, PRODUCT-SYNONYMS, GENE-SYNONYMS, PRODUCT
CIW80_RS15100	EG10550			lysine-sensitive aspartokinase 3	aspartate kinase III	GO-TERMS, REACTIONS, PRODUCT-SYNONYMS, GENE-SYNONYMS, PRODUCT
CIW80_RS15115	EG10702	CIW80_RS15115	pgi			GO-TERMS, PRODUCT-SYNONYMS, GENE-NAME
CIW80_RS15120	EG11923	CIW80_RS15120	yjbE	polysaccharide production threonine-rich protein	uncharacterized protein YjbE	GO-TERMS, PRODUCT-SYNONYMS, PRODUCT, GENE-NAME
CIW80_RS15125	EG11924	CIW80_RS15125	yjbF	YjbF family lipoprotein	lipoprotein YjbF	GO-TERMS, PRODUCT-SYNONYMS, PRODUCT, GENE-NAME
CIW80_RS15130	EG11925	CIW80_RS15130	yjbG	capsule biosynthesis GfcC family protein	capsule biosynthesis GfcC family protein YjbG	GO-TERMS, PRODUCT-SYNONYMS, PRODUCT, GENE-NAME
CIW80_RS15135	EG11926	CIW80_RS15135	yjbH	YjbH domain-containing protein	YjbH family protein	GO-TERMS, PRODUCT-SYNONYMS, PRODUCT, GENE-NAME
CIW80_RS15150	EG10556			maltose ABC transporter permease MalG	maltose ABC transporter membrane subunit MalG	CPLX-RXNS, GO-TERMS, COMPLEXES, PRODUCT
CIW80_RS15155	EG10555			maltose ABC transporter permease MalF	maltose ABC transporter membrane subunit MalF	GO-TERMS, PRODUCT
CIW80_RS15160	EG10554			maltose/maltodextrin ABC transporter substrate-binding protein MalE	maltose ABC transporter periplasmic binding protein	GO-TERMS, COMPLEXES, PRODUCT-SYNONYMS, PRODUCT
CIW80_RS15165	EG10558			maltose/maltodextrin ABC transporter ATP-binding protein MalK	maltose ABC transporter ATP binding subunit	GO-TERMS, PRODUCT-SYNONYMS, GENE-SYNONYMS, PRODUCT
CIW80_RS15170	EG10528			maltoporin LamB	maltose outer membrane channel / phage lambda receptor protein	GO-TERMS, REACTIONS, PRODUCT-SYNONYMS, GENE-SYNONYMS, PRODUCT
CIW80_RS15180	EG11369					GO-TERMS, PRODUCT-SYNONYMS, PRODUCT
CIW80_RS15185	EG11370	CIW80_RS15185	ubiA			GO-TERMS, REACTIONS, PRODUCT-SYNONYMS, GENE-SYNONYMS, PRODUCT, GENE-NAME
CIW80_RS15190	EG10740			glycerol-3-phosphate 1-O-acyltransferase PlsB	glycerol-3-phosphate 1-O-acyltransferase	GO-TERMS, REACTIONS, PRODUCT-SYNONYMS, PRODUCT
CIW80_RS15195	EG10224	CIW80_RS15195	dgkA			GO-TERMS, REACTIONS, PRODUCT-SYNONYMS, GENE-NAME
CIW80_RS15200	EG10533			repressor LexA	DNA-binding transcriptional repressor LexA	GO-TERMS, REACTIONS, PRODUCT-SYNONYMS, GENE-SYNONYMS, PRODUCT
CIW80_RS15215	EG11929			zinc uptake transcriptional repressor Zur	DNA-binding transcriptional repressor Zur	GO-TERMS, PRODUCT-SYNONYMS, GENE-SYNONYMS, PRODUCT
CIW80_RS15220	EG11932			tRNA dihydrouridine(20/20a) synthase DusA	tRNA-dihydrouridine synthase A	GO-TERMS, REACTIONS, PRODUCT-SYNONYMS, GENE-SYNONYMS, PRODUCT
CIW80_RS15240	G6817	CIW80_RS15240	ydfJ	MHS family MFS transporter	putative transporter YdfJ	GO-TERMS, PRODUCT-SYNONYMS, GENE-SYNONYMS, PRODUCT, GENE-NAME
CIW80_RS15260	EG10236	CIW80_RS15260	dnaB	replicative DNA helicase DnaB	replicative DNA helicase	GO-TERMS, REACTIONS, PRODUCT-SYNONYMS, GENE-SYNONYMS, PRODUCT, GENE-NAME
CIW80_RS15270	EG10001			alanine racemase	alanine racemase 1	GO-TERMS, PRODUCT-SYNONYMS, GENE-SYNONYMS, PRODUCT
CIW80_RS15285	EG11040	CIW80_RS15285	tyrB	aromatic amino acid transaminase	tyrosine aminotransferase	GO-TERMS, REACTIONS, PRODUCT-SYNONYMS, PRODUCT, GENE-NAME
CIW80_RS15290	EG10979	CIW80_RS15290	sucA	2-oxoglutarate dehydrogenase E1 component	subunit of E1(0) component of 2-oxoglutarate dehydrogenase	CPLX-RXNS, GO-TERMS, COMPLEXES, REACTIONS, PRODUCT-SYNONYMS, GENE-SYNONYMS, PRODUCT, GENE-NAME
CIW80_RS15335	EG11934			acid phosphatase AphA	acid phosphatase / phosphotransferase	GO-TERMS, REACTIONS, PRODUCT-SYNONYMS, GENE-SYNONYMS, PRODUCT
CIW80_RS15350	EG11061			excinuclease ABC subunit UvrA	excision nuclease subunit A	GO-TERMS, REACTIONS, PRODUCT-SYNONYMS, GENE-SYNONYMS, PRODUCT
CIW80_RS15360	EG10976	CIW80_RS15360	ssb	single-stranded DNA-binding protein SSB1	ssDNA-binding protein	GO-TERMS, PRODUCT-SYNONYMS, GENE-SYNONYMS, PRODUCT, GENE-NAME
CIW80_RS15375	EG11938					GO-TERMS, REACTIONS, PRODUCT-SYNONYMS, GENE-SYNONYMS
CIW80_RS15380	EG10958			superoxide response transcriptional regulator SoxS	DNA-binding transcriptional dual regulator SoxS	GO-TERMS, PRODUCT-SYNONYMS, PRODUCT
CIW80_RS15385	EG10957			redox-sensitive transcriptional activator SoxR	DNA-binding transcriptional dual regulator SoxR	GO-TERMS, PRODUCT-SYNONYMS, GENE-SYNONYMS, PRODUCT
CIW80_RS15395	EG11939	CIW80_RS15395	ghxP	NCS2 family permease	guanine/hypoxanthine transporter GhxP	GO-TERMS, REACTIONS, PRODUCT-SYNONYMS, GENE-SYNONYMS, PRODUCT, GENE-NAME
CIW80_RS15420	EG11942			cation/acetate symporter ActP	acetate/glycolate:cation symporter	GO-TERMS, REACTIONS, PRODUCT-SYNONYMS, GENE-SYNONYMS, PRODUCT
CIW80_RS15430	EG11448			acetate--CoA ligase	acetyl-CoA synthetase (AMP-forming)	GO-TERMS, REACTIONS, PRODUCT-SYNONYMS, GENE-SYNONYMS, PRODUCT
CIW80_RS15445	EG11781			ammonia-forming nitrite reductase cytochrome c552 subunit	cytochrome c552 nitrite reductase	GO-TERMS, COMPLEXES, REACTIONS, PRODUCT-SYNONYMS, PRODUCT
CIW80_RS15465	EG11948	CIW80_RS15465	nrfE	heme lyase CcmF/NrfE family subunit	putative cytochrome c-type biogenesis protein NrfE	GO-TERMS, PRODUCT-SYNONYMS, GENE-SYNONYMS, PRODUCT, GENE-NAME
CIW80_RS15470	EG11949			heme lyase NrfEFG subunit NrfF	putative formate-dependent nitrite reductase complex subunit NrfF	GO-TERMS, PRODUCT-SYNONYMS, GENE-SYNONYMS, PRODUCT
CIW80_RS15475	EG11950			heme lyase NrfEFG subunit NrfG	putative formate-dependent nitrite reductase complex subunit NrfG	GO-TERMS, PRODUCT-SYNONYMS, GENE-SYNONYMS, PRODUCT
CIW80_RS15485	EG10405			glutamate/aspartate:proton symporter GltP	glutamate/aspartate : H+ symporter GltP	GO-TERMS, REACTIONS, PRODUCT-SYNONYMS, PRODUCT
CIW80_RS15520	EG10285	CIW80_RS15520	fdhF	formate dehydrogenase H subunit alpha, selenocysteine-containing	formate dehydrogenase H	CPLX-RXNS, GO-TERMS, COMPLEXES, REACTIONS, PRODUCT-SYNONYMS, GENE-SYNONYMS, PRODUCT, GENE-NAME
CIW80_RS15525	EG11952			multidrug efflux transporter outer membrane subunit MdtP	putative multidrug efflux pump outer membrane channel	CPLX-RXNS, GO-TERMS, COMPLEXES, PRODUCT-SYNONYMS, GENE-SYNONYMS, PRODUCT
CIW80_RS15530	EG11953			multidrug efflux transporter permease subunit MdtO	putative multidrug efflux pump subunit MdtO	GO-TERMS, PRODUCT-SYNONYMS, GENE-SYNONYMS, PRODUCT
CIW80_RS15535	EG11954			multidrug efflux transporter periplasmic adaptor subunit MdtN	putative multidrug efflux pump membrane fusion protein	GO-TERMS, PRODUCT-SYNONYMS, GENE-SYNONYMS, PRODUCT
CIW80_RS15545	EG11955			alkyl sulfatase YjcS	linear primary-alkylsulfatase	GO-TERMS, REACTIONS, PRODUCT-SYNONYMS, PRODUCT
CIW80_RS15550	EG11956			allose kinase	D-allose kinase	GO-TERMS, REACTIONS, PRODUCT-SYNONYMS, GENE-SYNONYMS, PRODUCT
CIW80_RS15555	EG11957	rpe	alsE	ribulose-phosphate 3-epimerase	D-allulose-6-phosphate 3-epimerase	GO-TERMS, REACTIONS, PRODUCT-SYNONYMS, GENE-SYNONYMS, PRODUCT, GENE-NAME
CIW80_RS15560	EG11958			D-allose ABC transporter permease	D-allose ABC transporter membrane subunit	CPLX-RXNS, GO-TERMS, COMPLEXES, PRODUCT-SYNONYMS, GENE-SYNONYMS, PRODUCT
CIW80_RS15565	EG11959			D-allose ABC transporter ATP-binding protein AlsA	D-allose ABC transporter ATP binding subunit	GO-TERMS, PRODUCT-SYNONYMS, GENE-SYNONYMS, PRODUCT
CIW80_RS15570	EG12458			D-allose transporter substrate-binding protein	D-allose ABC transporter periplasmic binding protein	GO-TERMS, REACTIONS, PRODUCT-SYNONYMS, GENE-SYNONYMS, PRODUCT
CIW80_RS15575	G7821			als operon DNA-binding transcriptional repressor AlsR	DNA-binding transcriptional repressor AlsR	GO-TERMS, PRODUCT-SYNONYMS, GENE-SYNONYMS, PRODUCT
CIW80_RS15585	EG11827			bifunctional allose-6-phosphate isomerase/ribose-5-phosphate isomerase RpiB	allose-6-phosphate isomerase / ribose-5-phosphate isomerase B	GO-TERMS, REACTIONS, PRODUCT-SYNONYMS, GENE-SYNONYMS, PRODUCT
CIW80_RS15595	EG10725			phosphonate metabolism protein PhnP	5-phospho-alpha-D-ribosyl 1,2-cyclic phosphate phosphodiesterase	GO-TERMS, REACTIONS, PRODUCT-SYNONYMS, PRODUCT
CIW80_RS15600	EG10724					GO-TERMS, REACTIONS, PRODUCT-SYNONYMS, PRODUCT
CIW80_RS15605	EG10723			ribose 1,5-bisphosphokinase	ribose 1,5-bisphosphate phosphokinase	GO-TERMS, REACTIONS, PRODUCT-SYNONYMS, PRODUCT
CIW80_RS15610	EG10722			alpha-D-ribose 1-methylphosphonate 5-triphosphate diphosphatase	RPnTP hydrolase	GO-TERMS, REACTIONS, PRODUCT-SYNONYMS, PRODUCT
CIW80_RS15615	EG10721			phosphonate C-P lyase system protein PhnL	methylphosphonate degradation complex subunit PhnL	CPLX-RXNS, GO-TERMS, COMPLEXES, REACTIONS, PRODUCT-SYNONYMS, PRODUCT
CIW80_RS15620	EG10720			phosphonate C-P lyase system protein PhnK	carbon-phosphorus lyase subunit PhnK	GO-TERMS, PRODUCT-SYNONYMS, PRODUCT
CIW80_RS15625	EG10719			alpha-D-ribose 1-methylphosphonate 5-phosphate C-P-lyase PhnJ	carbon-phosphorus lyase core complex subunit PhnJ	GO-TERMS, COMPLEXES, REACTIONS, PRODUCT-SYNONYMS, PRODUCT
CIW80_RS15630	EG10718			alpha-D-ribose 1-methylphosphonate 5-triphosphate synthase subunit PhnI	carbon-phosphorus lyase core complex subunit PhnI	GO-TERMS, REACTIONS, PRODUCT-SYNONYMS, PRODUCT
CIW80_RS15635	EG10717			phosphonate C-P lyase system protein PhnH	carbon-phosphorus lyase core complex subunit PhnH	GO-TERMS, REACTIONS, PRODUCT-SYNONYMS, PRODUCT
CIW80_RS15640	EG10716			phosphonate C-P lyase system protein PhnG	carbon-phosphorus lyase core complex subunit PhnG	GO-TERMS, REACTIONS, PRODUCT-SYNONYMS, PRODUCT
CIW80_RS15680	EG11210	crfC	rdcA	clamp-binding protein CrfC	regulator of diguanylate cyclase RdcA	GO-TERMS, PRODUCT-SYNONYMS, GENE-SYNONYMS, PRODUCT, GENE-NAME
CIW80_RS15685	G7823	CIW80_RS15685	rdcB	hypothetical protein	regulator of diguanylate cyclase RdcB	GO-TERMS, PRODUCT-SYNONYMS, GENE-SYNONYMS, PRODUCT, GENE-NAME
CIW80_RS15690	EG11612			glycine betaine/L-proline transporter ProP	osmolyte:H+ symporter ProP	GO-TERMS, REACTIONS, PRODUCT-SYNONYMS, PRODUCT
CIW80_RS15700	EG11614	pmrB	basS	two-component system sensor histidine kinase PmrB	sensor histidine kinase BasS	GO-TERMS, REACTIONS, PRODUCT-SYNONYMS, GENE-SYNONYMS, PRODUCT, GENE-NAME
CIW80_RS15705	EG11615			two-component system response regulator BasR	DNA-binding transcriptional dual regulator BasR	GO-TERMS, PRODUCT-SYNONYMS, GENE-SYNONYMS, PRODUCT
CIW80_RS15710	EG11613					GO-TERMS, REACTIONS, PRODUCT-SYNONYMS, GENE-SYNONYMS
CIW80_RS15715	EG12462			arginine/agmatine antiporter	arginine:agmatine antiporter	GO-TERMS, REACTIONS, PRODUCT-SYNONYMS, GENE-SYNONYMS, PRODUCT
CIW80_RS15720	EG11966	CIW80_RS15720	adiY	helix-turn-helix domain-containing protein	DNA-binding transcriptional activator AdiY	GO-TERMS, PRODUCT-SYNONYMS, PRODUCT, GENE-NAME
CIW80_RS15725	EG11501			arginine decarboxylase	arginine decarboxylase, degradative	GO-TERMS, REACTIONS, PRODUCT-SYNONYMS, GENE-SYNONYMS, PRODUCT
CIW80_RS15730	EG11230			transcriptional regulator MelR	DNA-binding transcriptional dual regulator MelR	GO-TERMS, PRODUCT-SYNONYMS, PRODUCT
CIW80_RS15740	EG10577					GO-TERMS, REACTIONS, PRODUCT-SYNONYMS, GENE-SYNONYMS, PRODUCT
CIW80_RS15750	EG10357	CIW80_RS15750	fumB	class I fumarate hydratase	fumarase B	GO-TERMS, REACTIONS, PRODUCT-SYNONYMS, PRODUCT, GENE-NAME
CIW80_RS15755	EG10006	CIW80_RS15755	dcuB	anaerobic C4-dicarboxylate transporter	anaerobic C4-dicarboxylate transporter DcuB	GO-TERMS, COMPLEXES, REACTIONS, PRODUCT-SYNONYMS, GENE-SYNONYMS, PRODUCT, GENE-NAME
CIW80_RS15765	G7826			two-component system response regulator DcuR	DNA-binding transcriptional activator DcuR	GO-TERMS, PRODUCT-SYNONYMS, GENE-SYNONYMS, PRODUCT
CIW80_RS15770	G7827			two-component system sensor histidine kinase DcuS	sensor histidine kinase DcuS	GO-TERMS, REACTIONS, PRODUCT-SYNONYMS, GENE-SYNONYMS, PRODUCT
CIW80_RS15785	G7830			type V toxin-antitoxin system endoribonuclease antitoxin GhoS	antitoxin of the GhoTS toxin-antitoxin system	GO-TERMS, REACTIONS, PRODUCT-SYNONYMS, GENE-SYNONYMS, PRODUCT
CIW80_RS15790	G0-10472			type V toxin-antitoxin system toxin GhoT	toxin of the GhoTS toxin-antitoxin system	GO-TERMS, PRODUCT-SYNONYMS, GENE-SYNONYMS, PRODUCT
CIW80_RS15795	EG10553	lysS	lysU	lysine--tRNA ligase	lysine--tRNA ligase/Ap4A synthetase/Ap3A synthetase	GO-TERMS, REACTIONS, PRODUCT-SYNONYMS, PRODUCT, GENE-NAME
CIW80_RS15800	EG12469			dipeptide/tripeptide permease DtpC	dipeptide/tripeptide:H+ symporter DtpC	GO-TERMS, REACTIONS, PRODUCT-SYNONYMS, GENE-SYNONYMS, PRODUCT
CIW80_RS15805	EG10131	CIW80_RS15805	cadA	lysine decarboxylase CadA	lysine decarboxylase 1	GO-TERMS, REACTIONS, PRODUCT-SYNONYMS, GENE-SYNONYMS, PRODUCT, GENE-NAME
CIW80_RS15810	EG10132			cadaverine/lysine antiporter	lysine:cadaverine antiporter	GO-TERMS, REACTIONS, PRODUCT-SYNONYMS, PRODUCT
CIW80_RS15820	EG10133	CIW80_RS15820	cadC	CadC family transcriptional regulator	DNA-binding transcriptional activator CadC	GO-TERMS, PRODUCT-SYNONYMS, PRODUCT, GENE-NAME
CIW80_RS15840	EG12178	CIW80_RS15840	dsbD	protein-disulfide reductase DsbD	thiol-disulfide exchange protein DsbD	GO-TERMS, REACTIONS, PRODUCT-SYNONYMS, GENE-SYNONYMS, PRODUCT, GENE-NAME
CIW80_RS15845	EG12177			divalent cation tolerance protein CutA	copper binding protein CutA	GO-TERMS, PRODUCT-SYNONYMS, GENE-SYNONYMS, PRODUCT
CIW80_RS15850	EG11225	CIW80_RS15850	dcuA	anaerobic C4-dicarboxylate transporter	C4-dicarboxylate transporter DcuA	GO-TERMS, REACTIONS, PRODUCT-SYNONYMS, GENE-SYNONYMS, PRODUCT, GENE-NAME
CIW80_RS15855	EG10095					GO-TERMS, PRODUCT-SYNONYMS
CIW80_RS15860	G7832			membrane protein FxsA	protein FxsA	GO-TERMS, PRODUCT-SYNONYMS, GENE-SYNONYMS, PRODUCT
CIW80_RS15865	G7833			L-methionine/branched-chain amino acid transporter	L-methionine/branched chain amino acid exporter	GO-TERMS, REACTIONS, PRODUCT-SYNONYMS, PRODUCT
CIW80_RS15870	EG10600	CIW80_RS15870	groS	co-chaperone GroES	cochaperonin GroES	GO-TERMS, COMPLEXES, PRODUCT-SYNONYMS, GENE-SYNONYMS, PRODUCT, GENE-NAME
CIW80_RS15875	EG10599					GO-TERMS, REACTIONS, PRODUCT-SYNONYMS, GENE-SYNONYMS
CIW80_RS15890	G7836			EF-P beta-lysylation protein EpmB	lysine 2,3-aminomutase	GO-TERMS, REACTIONS, PRODUCT-SYNONYMS, GENE-SYNONYMS, PRODUCT
CIW80_RS15895	EG12099			elongation factor P	protein chain elongation factor EF-P	GO-TERMS, PRODUCT-SYNONYMS, PRODUCT
CIW80_RS15900	G0-41			lipoprotein antitoxin entericidin A	entericidin A lipoprotein, antidote to entericidin B	GO-TERMS, PRODUCT-SYNONYMS, PRODUCT
CIW80_RS15905	G0-9562			lipoprotein toxin entericidin B	bacteriolytic entericidin B lipoprotein	GO-TERMS, PRODUCT-SYNONYMS, GENE-SYNONYMS, PRODUCT
CIW80_RS15910	EG11616	CIW80_RS15910	gdx	quaternary ammonium compound-resistance protein SugE	guanidinium exporter	GO-TERMS, REACTIONS, PRODUCT-SYNONYMS, GENE-SYNONYMS, PRODUCT, GENE-NAME
CIW80_RS15920	EG10040	blaEC	ampC	BlaEC family class C beta-lactamase	beta-lactamase	GO-TERMS, REACTIONS, PRODUCT-SYNONYMS, GENE-SYNONYMS, PRODUCT, GENE-NAME
CIW80_RS15925	EG10333			fumarate reductase subunit FrdD	fumarate reductase membrane protein FrdD	CPLX-RXNS, GO-TERMS, COMPLEXES, PRODUCT-SYNONYMS, PRODUCT
CIW80_RS15930	EG10332			fumarate reductase subunit FrdC	fumarate reductase membrane protein FrdC	GO-TERMS, PRODUCT-SYNONYMS, PRODUCT
CIW80_RS15935	EG10331	CIW80_RS15935	frdB	succinate dehydrogenase/fumarate reductase iron-sulfur subunit	fumarate reductase iron-sulfur protein	GO-TERMS, REACTIONS, PRODUCT-SYNONYMS, PRODUCT, GENE-NAME
CIW80_RS15940	EG10330			fumarate reductase (quinol) flavoprotein subunit	fumarate reductase flavoprotein subunit	GO-TERMS, PRODUCT-SYNONYMS, PRODUCT
CIW80_RS15945	EG11211			elongation factor P--(R)-beta-lysine ligase	EF-P-lysine lysyltransferase	GO-TERMS, REACTIONS, PRODUCT-SYNONYMS, GENE-SYNONYMS, PRODUCT
CIW80_RS15955	G7840					GO-TERMS, PRODUCT-SYNONYMS, GENE-SYNONYMS
CIW80_RS15960	EG10775			phosphatidylserine decarboxylase	phosphatidylserine decarboxylase proenzyme	GO-TERMS, REACTIONS, PRODUCT-SYNONYMS, PRODUCT
CIW80_RS15965	G7841			small ribosomal subunit biogenesis GTPase RsgA	ribosome small subunit-dependent GTPase A	GO-TERMS, REACTIONS, PRODUCT-SYNONYMS, GENE-SYNONYMS, PRODUCT
CIW80_RS15970	G7842	CIW80_RS15970	orn			GO-TERMS, PRODUCT-SYNONYMS, GENE-SYNONYMS, GENE-NAME
CIW80_RS15995	G7843			tRNA epoxyqueuosine(34) reductase QueG	epoxyqueuosine reductase	GO-TERMS, REACTIONS, PRODUCT-SYNONYMS, GENE-SYNONYMS, PRODUCT
CIW80_RS16000	EG11758	CIW80_RS16000	nnr	bifunctional ADP-dependent NAD(P)H-hydrate dehydratase/NAD(P)H-hydrate epimerase	NAD(P)HX epimerase / NAD(P)HX dehydratase	GO-TERMS, REACTIONS, PRODUCT-SYNONYMS, GENE-SYNONYMS, PRODUCT, GENE-NAME
CIW80_RS16005	EG11757			tRNA (adenosine(37)-N6)-threonylcarbamoyltransferase complex ATPase subunit type 1 TsaE	N6-L-threonylcarbamoyladenine synthase, TsaE subunit	GO-TERMS, REACTIONS, PRODUCT-SYNONYMS, GENE-SYNONYMS, PRODUCT
CIW80_RS16010	EG11363			N-acetylmuramoyl-L-alanine amidase AmiB	N-acetylmuramoyl-L-alanine amidase B	GO-TERMS, REACTIONS, PRODUCT-SYNONYMS, GENE-SYNONYMS, PRODUCT
CIW80_RS16015	EG11281			DNA mismatch repair endonuclease MutL	DNA mismatch repair protein MutL	GO-TERMS, PRODUCT-SYNONYMS, PRODUCT
CIW80_RS16020	EG10595			tRNA (adenosine(37)-N6)-dimethylallyltransferase MiaA	tRNA dimethylallyltransferase	GO-TERMS, REACTIONS, PRODUCT-SYNONYMS, GENE-SYNONYMS, PRODUCT
CIW80_RS16025	EG10438			RNA chaperone Hfq	RNA-binding protein Hfq	GO-TERMS, PRODUCT-SYNONYMS, PRODUCT
CIW80_RS16030	EG10437			GTPase HflX	ribosome rescue factor HflX	GO-TERMS, REACTIONS, PRODUCT-SYNONYMS, GENE-SYNONYMS, PRODUCT
CIW80_RS16035	EG10436			FtsH protease activity modulator HflK	regulator of FtsH protease	GO-TERMS, COMPLEXES, PRODUCT-SYNONYMS, GENE-SYNONYMS, PRODUCT
CIW80_RS16040	EG10435			protease modulator HflC	regulator of FtsH protease	GO-TERMS, PRODUCT-SYNONYMS, GENE-SYNONYMS, PRODUCT
CIW80_RS16050	EG10790			adenylosuccinate synthase	adenylosuccinate synthetase	GO-TERMS, REACTIONS, PRODUCT-SYNONYMS, GENE-SYNONYMS, PRODUCT
CIW80_RS16055	EG11212			nitric oxide-sensing transcriptional repressor NsrR	DNA-binding transcriptional repressor NsrR	GO-TERMS, PRODUCT-SYNONYMS, GENE-SYNONYMS, PRODUCT
CIW80_RS16060	EG11259	CIW80_RS16060	rnr	ribonuclease R	RNase R	GO-TERMS, REACTIONS, PRODUCT-SYNONYMS, GENE-SYNONYMS, PRODUCT, GENE-NAME
CIW80_RS16065	G7845			23S rRNA (guanosine(2251)-2'-O)-methyltransferase RlmB	23S rRNA 2'-O-ribose G2251 methyltransferase	GO-TERMS, REACTIONS, PRODUCT-SYNONYMS, GENE-SYNONYMS, PRODUCT
CIW80_RS16100	EG11811	CIW80_RS16100	aidB	isovaleryl-CoA dehydrogenase	putative acyl-CoA dehydrogenase AidB	GO-TERMS, PRODUCT-SYNONYMS, PRODUCT, GENE-NAME
CIW80_RS16110	G7851					GO-TERMS, PRODUCT-SYNONYMS
CIW80_RS16115	G7852			biofilm peroxide resistance protein BsmA	DUF1471 domain-containing putative lipoprotein BsmA	GO-TERMS, PRODUCT-SYNONYMS, GENE-SYNONYMS, PRODUCT
CIW80_RS16120	G7853	CIW80_RS16120	yjfP	esterase	carboxylesterase	GO-TERMS, REACTIONS, PRODUCT-SYNONYMS, PRODUCT, GENE-NAME
CIW80_RS16125	G7854			HTH-type transcriptional regulator UlaR	DNA-binding transcriptional repressor UlaR	GO-TERMS, PRODUCT-SYNONYMS, GENE-SYNONYMS, PRODUCT
CIW80_RS16130	G7855			L-ascorbate 6-phosphate lactonase	L-ascorbate-6-phosphate lactonase	GO-TERMS, REACTIONS, PRODUCT-SYNONYMS, GENE-SYNONYMS, PRODUCT
CIW80_RS16135	G7856			PTS ascorbate transporter subunit IIC	L-ascorbate specific PTS enzyme IIC component	CPLX-RXNS, GO-TERMS, COMPLEXES, PRODUCT-SYNONYMS, GENE-SYNONYMS, PRODUCT
CIW80_RS16140	EG12494			PTS ascorbate transporter subunit IIB	L-ascorbate specific PTS enzyme IIB component	GO-TERMS, PRODUCT-SYNONYMS, GENE-SYNONYMS, PRODUCT
CIW80_RS16145	EG12495			PTS ascorbate transporter subunit IIA	L-ascorbate specific PTS enzyme IIA component	GO-TERMS, PRODUCT-SYNONYMS, GENE-SYNONYMS, PRODUCT
CIW80_RS16150	G7858					GO-TERMS, REACTIONS, PRODUCT-SYNONYMS, GENE-SYNONYMS
CIW80_RS16155	G7859	CIW80_RS16155	ulaE			GO-TERMS, REACTIONS, PRODUCT-SYNONYMS, GENE-SYNONYMS, GENE-NAME
CIW80_RS16160	G7860	CIW80_RS16160	ulaF			GO-TERMS, REACTIONS, PRODUCT-SYNONYMS, GENE-SYNONYMS, GENE-NAME
CIW80_RS16175	EG10764					GO-TERMS, PRODUCT-SYNONYMS
CIW80_RS16255	EG12504			D-serine/D-alanine/glycine transporter	D-serine/alanine/glycine/:H+symporter	GO-TERMS, REACTIONS, PRODUCT-SYNONYMS, GENE-SYNONYMS, PRODUCT
CIW80_RS16260	G7866					GO-TERMS, PRODUCT-SYNONYMS, GENE-SYNONYMS
CIW80_RS16270	G7868					GO-TERMS, REACTIONS, PRODUCT-SYNONYMS, GENE-SYNONYMS
CIW80_RS16280	EG10160			2',3'-cyclic-nucleotide 2'-phosphodiesterase	2'3' cyclic nucleotide phosphodiesterase/3' nucleotidase	GO-TERMS, REACTIONS, PRODUCT-SYNONYMS, PRODUCT
CIW80_RS16285	EG10043			3'(2'),5'-bisphosphate nucleotidase CysQ	3'(2'),5'-bisphosphate nucleotidase	GO-TERMS, REACTIONS, PRODUCT-SYNONYMS, GENE-SYNONYMS, PRODUCT
CIW80_RS16305	EG11433			peptide-methionine (S)-S-oxide reductase MsrA	methionine sulfoxide reductase A	GO-TERMS, REACTIONS, PRODUCT-SYNONYMS, GENE-SYNONYMS, PRODUCT
CIW80_RS16310	G7874			autotransporter assembly complex protein TamA	translocation and assembly module subunit TamA	GO-TERMS, COMPLEXES, PRODUCT-SYNONYMS, GENE-SYNONYMS, PRODUCT
CIW80_RS16315	G7875			autotransporter assembly complex protein TamB	translocation and assembly module subunit TamB	GO-TERMS, PRODUCT-SYNONYMS, GENE-SYNONYMS, PRODUCT
CIW80_RS16330	EG10755	CIW80_RS16330	ppa	inorganic diphosphatase	inorganic pyrophosphatase	GO-TERMS, REACTIONS, PRODUCT-SYNONYMS, PRODUCT, GENE-NAME
CIW80_RS16335	EG12517			galactofuranose ABC transporter substrate-binding protein YtfQ	galactofuranose ABC transporter periplasmic binding protein	CPLX-RXNS, GO-TERMS, COMPLEXES, PRODUCT
CIW80_RS16340	EG12518	CIW80_RS16340	ytfR	sugar ABC transporter ATP-binding protein	galactofuranose ABC transporter putative ATP binding subunit	COMPLEXES, PRODUCT-SYNONYMS, GENE-SYNONYMS, PRODUCT, GENE-NAME
CIW80_RS16345	EG12520	CIW80_RS16345	ytfT	ABC transporter permease	galactofuranose ABC transporter putative membrane subunit YtfT	GO-TERMS, PRODUCT, GENE-NAME
CIW80_RS16350	EG12439			sugar ABC transporter permease YjfF	galactofuranose ABC transporter putative membrane subunit YjtF	GO-TERMS, PRODUCT
CIW80_RS16355	EG10283	CIW80_RS16355	fbp	class 1 fructose-bisphosphatase	fructose-1,6-bisphosphatase 1	GO-TERMS, REACTIONS, PRODUCT-SYNONYMS, GENE-SYNONYMS, PRODUCT, GENE-NAME
CIW80_RS16360	EG12440			UDP-N-acetylmuramate:L-alanyl-gamma-D-glutamyl- meso-diaminopimelate ligase	UDP-N-acetylmuramate--L-alanyl-gamma-D-glutamyl-meso-2,6-diaminoheptanedioate ligase	GO-TERMS, REACTIONS, PRODUCT-SYNONYMS, GENE-SYNONYMS, PRODUCT
CIW80_RS16370	EG10741	pmbA	tldE	metalloprotease PmbA	metalloprotease subunit TldE	GO-TERMS, REACTIONS, PRODUCT-SYNONYMS, GENE-SYNONYMS, PRODUCT, GENE-NAME
CIW80_RS16380	G812			anaerobic ribonucleoside-triphosphate reductase-activating protein	anaerobic ribonucleoside-triphosphate reductase activating protein	GO-TERMS, COMPLEXES, REACTIONS, PRODUCT-SYNONYMS, GENE-SYNONYMS, PRODUCT
CIW80_RS16385	EG11417					GO-TERMS, REACTIONS, PRODUCT-SYNONYMS
CIW80_RS16390	EG11402			alpha,alpha-phosphotrehalase	trehalose-6-phosphate hydrolase	GO-TERMS, REACTIONS, PRODUCT-SYNONYMS, GENE-SYNONYMS, PRODUCT
CIW80_RS16395	EG12127			PTS trehalose transporter subunit IIBC	trehalose-specific PTS enzyme IIBC component	GO-TERMS, REACTIONS, PRODUCT-SYNONYMS, PRODUCT
CIW80_RS16400	EG12202			HTH-type transcriptional regulator TreR	DNA-binding transcriptional repressor TreR	GO-TERMS, PRODUCT-SYNONYMS, PRODUCT
CIW80_RS16405	G0-10689			mgtA regulatory leader peptide MgtL	leader peptide MgtL	GO-TERMS, PRODUCT-SYNONYMS, PRODUCT
CIW80_RS16420	EG10811			aspartate carbamoyltransferase regulatory subunit	aspartate carbamoyltransferase, PyrI subunit	CPLX-RXNS, GO-TERMS, COMPLEXES, REACTIONS, PRODUCT-SYNONYMS, PRODUCT
CIW80_RS16425	EG10805			aspartate carbamoyltransferase	aspartate carbamoyltransferase catalytic subunit	GO-TERMS, REACTIONS, PRODUCT-SYNONYMS, PRODUCT
CIW80_RS16430	EG11279			pyr operon leader peptide	pyrBI operon leader peptide	GO-TERMS, PRODUCT-SYNONYMS, GENE-SYNONYMS, PRODUCT
CIW80_RS16460	G7883	CIW80_RS16460	tabA	DUF386 domain-containing protein	DUF386 domain-containing toxin-antitoxin biofilm protein TabA	GO-TERMS, PRODUCT-SYNONYMS, GENE-SYNONYMS, PRODUCT, GENE-NAME
CIW80_RS16465	EG10069	argF	argI	ornithine carbamoyltransferase	ornithine carbamoyltransferase ArgI	GO-TERMS, REACTIONS, PRODUCT-SYNONYMS, PRODUCT, GENE-NAME
CIW80_RS16470	G7885			ribonuclease E inhibitor RraB	ribonuclease E inhibitor protein B	GO-TERMS, PRODUCT-SYNONYMS, GENE-SYNONYMS, PRODUCT
CIW80_RS16485	EG11067					GO-TERMS, REACTIONS, PRODUCT-SYNONYMS, GENE-SYNONYMS, PRODUCT
CIW80_RS16495	EG10694			leucyl aminopeptidase	aminopeptidase A/I	GO-TERMS, REACTIONS, PRODUCT-SYNONYMS, GENE-SYNONYMS, PRODUCT
CIW80_RS16500	G7888			LPS export ABC transporter permease LptF	lipopolysaccharide transport system protein LptF	GO-TERMS, COMPLEXES, PRODUCT-SYNONYMS, GENE-SYNONYMS, PRODUCT
CIW80_RS16505	G7889			LPS export ABC transporter permease LptG	lipopolysaccharide transport system protein LptG	GO-TERMS, PRODUCT-SYNONYMS, GENE-SYNONYMS, PRODUCT
CIW80_RS16515	EG11436					GO-TERMS, REACTIONS, PRODUCT-SYNONYMS, GENE-SYNONYMS
CIW80_RS16600	EG10290			Fe(3+) dicitrate ABC transporter ATP-binding protein FecE	ferric citrate ABC transporter ATP binding subunit	CPLX-RXNS, GO-TERMS, COMPLEXES, PRODUCT-SYNONYMS, PRODUCT
CIW80_RS16605	EG10289			Fe(3+) dicitrate ABC transporter permease subunit FecD	ferric citrate ABC transporter membrane subunit FecD	GO-TERMS, PRODUCT
CIW80_RS16610	EG10288			iron-dicitrate ABC transporter permease FecC	ferric citrate ABC transporter membrane subunit FecC	GO-TERMS, REACTIONS, PRODUCT
CIW80_RS16615	EG10287			Fe(3+) dicitrate ABC transporter substrate-binding protein FecB	ferric citrate ABC transporter periplasmic binding protein	GO-TERMS, PRODUCT-SYNONYMS, PRODUCT
CIW80_RS16620	EG10286			Fe(3+) dicitrate transport protein FecA	ferric citrate outer membrane transporter	CPLX-RXNS, GO-TERMS, COMPLEXES, REACTIONS, PRODUCT-SYNONYMS, PRODUCT
CIW80_RS16625	EG10292			fec operon regulator FecR	ferric citrate regulator FecR	GO-TERMS, PRODUCT-SYNONYMS, PRODUCT
CIW80_RS16750	G7080	ag43	flu	autotransporter adhesin Ag43	CP4-44 prophage; self recognizing antigen 43 (Ag43) autotransporter	GO-TERMS, PRODUCT-SYNONYMS, GENE-SYNONYMS, PRODUCT, GENE-NAME
CIW80_RS16900	G7910	CIW80_RS16900	yjhG	YjhG/YagF family D-xylonate dehydratase	KpLE2 phage-like element; D-xylonate dehydratase	GO-TERMS, REACTIONS, PRODUCT-SYNONYMS, PRODUCT, GENE-NAME
CIW80_RS16905	G7911	CIW80_RS16905	yjhH	dihydrodipicolinate synthase family protein	KpLE2 phage-like element; putative 2-dehydro-3-deoxy-D-pentonate aldolase	GO-TERMS, REACTIONS, PRODUCT-SYNONYMS, PRODUCT, GENE-NAME
CIW80_RS16960	G7917	CIW80_RS16960	yjhQ	N-acetyltransferase	KpLE2 phage-like element; putative acetyltransferase TopAI antitoxin YjhQ	GO-TERMS, PRODUCT-SYNONYMS, PRODUCT, GENE-NAME
CIW80_RS16965	G0-10473	CIW80_RS16965	topAI	hypothetical protein	KpLE2 phage-like element; toxin of the TopAI-YjhQ toxin-antitoxin system, TopA inhibitor	GO-TERMS, PRODUCT-SYNONYMS, GENE-SYNONYMS, PRODUCT, GENE-NAME
CIW80_RS16990	G7919	CIW80_RS16990	nanS	9-O-acetyl-N-acetylneuraminic acid deacetylase	N-acetyl-9-O-acetylneuraminate esterase	GO-TERMS, REACTIONS, PRODUCT-SYNONYMS, GENE-SYNONYMS, PRODUCT, GENE-NAME
CIW80_RS16995	G7920	CIW80_RS16995	nanM	N-acetylneuraminate epimerase	N-acetylneuraminate mutarotase	GO-TERMS, REACTIONS, PRODUCT-SYNONYMS, GENE-SYNONYMS, PRODUCT, GENE-NAME
CIW80_RS17000	G7921			N-acetylneuraminic acid outer membrane channel NanC	N-acetylneuraminic acid outer membrane channel	GO-TERMS, REACTIONS, PRODUCT-SYNONYMS, GENE-SYNONYMS, PRODUCT
CIW80_RS17035	EG10312			type 1 fimbria regulatory protein FimE	regulator for fimA	GO-TERMS, PRODUCT-SYNONYMS, GENE-SYNONYMS, PRODUCT
CIW80_RS17045	EG10308			metal ABC transporter substrate-binding lipoprotein/fibrin-binding adhesin FimA	type 1 fimbriae major subunit	GO-TERMS, COMPLEXES, PRODUCT-SYNONYMS, GENE-SYNONYMS, PRODUCT
CIW80_RS17055	EG10310			type 1 fimbria chaperone FimC	type 1 fimbriae periplasmic chaperone	GO-TERMS, PRODUCT-SYNONYMS, GENE-SYNONYMS, PRODUCT
CIW80_RS17065	EG10313			type 1 fimbria minor subunit FimF	type 1 fimbriae minor subunit FimF	GO-TERMS, PRODUCT-SYNONYMS, PRODUCT
CIW80_RS17070	EG10314			type 1 fimbria minor subunit FimG	type 1 fimbriae minor subunit FimG	GO-TERMS, PRODUCT-SYNONYMS, PRODUCT
CIW80_RS17075	EG10315			type 1 fimbria D-mannose specific adhesin FimH	type 1 fimbriae D-mannose specific adhesin	GO-TERMS, PRODUCT-SYNONYMS, GENE-SYNONYMS, PRODUCT
CIW80_RS17080	EG12563			gluconate permease GntP	fructuronate transporter	GO-TERMS, REACTIONS, PRODUCT-SYNONYMS, GENE-SYNONYMS, PRODUCT
CIW80_RS17090	EG11066			mannonate dehydratase	D-mannonate dehydratase	GO-TERMS, REACTIONS, PRODUCT-SYNONYMS, PRODUCT
CIW80_RS17095	EG20248	CIW80_RS17095	uxuB	fructuronate reductase	D-mannonate oxidoreductase	GO-TERMS, REACTIONS, PRODUCT-SYNONYMS, PRODUCT, GENE-NAME
CIW80_RS17105	EG20249			Uxu operon transcriptional regulator	DNA-binding transcriptional repressor UxuR	GO-TERMS, PRODUCT-SYNONYMS, PRODUCT
CIW80_RS17120	G7923			anti-adapter protein IraD	anti-adaptor protein IraD, inhibitor of sigmaS proteolysis	GO-TERMS, PRODUCT-SYNONYMS, GENE-SYNONYMS, PRODUCT
CIW80_RS17125	G7924			hypochlorite stress DNA-binding transcriptional regulator HypT	DNA-binding transcriptional dual regulator HypT	GO-TERMS, PRODUCT-SYNONYMS, GENE-SYNONYMS, PRODUCT
CIW80_RS17130	G7925			beta-aspartyl-peptidase	isoaspartyl dipeptidase	GO-TERMS, REACTIONS, PRODUCT-SYNONYMS, GENE-SYNONYMS, PRODUCT
CIW80_RS17145	G7928					GO-TERMS, PRODUCT-SYNONYMS, GENE-SYNONYMS
CIW80_RS17180	EG12576			multidrug efflux MFS transporter MdtM	multidrug efflux pump / bile salt:H+ antiporter / Na+:H+ antiporter / K+:H+ antiporter	GO-TERMS, REACTIONS, PRODUCT-SYNONYMS, GENE-SYNONYMS, PRODUCT
CIW80_RS17210	G7940			endoribonuclease SymE	toxic protein SymE	GO-TERMS, PRODUCT-SYNONYMS, GENE-SYNONYMS, PRODUCT
CIW80_RS17245	EG10021	CIW80_RS17245	yjiA	GTPase	P-loop guanosine triphosphatase YjiA	GO-TERMS, PRODUCT-SYNONYMS, PRODUCT, GENE-NAME
CIW80_RS17255	G7942			pyruvate/proton symporter BtsT	pyruvate:H+ symporter	GO-TERMS, REACTIONS, PRODUCT-SYNONYMS, GENE-SYNONYMS, PRODUCT
CIW80_RS17265	EG11034	CIW80_RS17265	tsr	methyl-accepting chemotaxis protein	methyl-accepting chemotaxis protein Tsr	GO-TERMS, COMPLEXES, PRODUCT-SYNONYMS, GENE-SYNONYMS, PRODUCT, GENE-NAME
CIW80_RS17270	EG12587	CIW80_RS17270	lgoT	MFS transporter	galactonate:H+ symporter	GO-TERMS, REACTIONS, PRODUCT-SYNONYMS, GENE-SYNONYMS, PRODUCT, GENE-NAME
CIW80_RS17275	G7944	CIW80_RS17275	lgoR	GntR family transcriptional regulator	putative DNA-binding transcriptional regulator LgoR	GO-TERMS, PRODUCT-SYNONYMS, GENE-SYNONYMS, PRODUCT, GENE-NAME
CIW80_RS17280	G7945	CIW80_RS17280	lgoD	zinc-binding alcohol dehydrogenase family protein	L-galactonate oxidoreductase	GO-TERMS, REACTIONS, PRODUCT-SYNONYMS, GENE-SYNONYMS, PRODUCT, GENE-NAME
CIW80_RS17285	EG12591			phosphatidylglycerol--membrane-oligosaccharide glycerophosphotransferase	phosphoglycerol transferase I	GO-TERMS, REACTIONS, PRODUCT-SYNONYMS, GENE-SYNONYMS, PRODUCT
CIW80_RS17295	EG10237					GO-TERMS, PRODUCT-SYNONYMS, GENE-SYNONYMS
CIW80_RS17300	EG10244					GO-TERMS, COMPLEXES, PRODUCT-SYNONYMS
CIW80_RS17315	G7947	CIW80_RS17315	yjjQ	response regulator transcription factor	DNA-binding transcriptional repressor YjjQ	GO-TERMS, PRODUCT-SYNONYMS, PRODUCT, GENE-NAME
CIW80_RS17320	G7948			DNA-binding transcriptional activator BglJ	DNA-binding transcriptional regulator BglJ	GO-TERMS, COMPLEXES, PRODUCT-SYNONYMS, GENE-SYNONYMS, PRODUCT
CIW80_RS17325	G7949			siderophore-iron reductase FhuF	hydroxamate siderophore iron reductase	GO-TERMS, PRODUCT-SYNONYMS, GENE-SYNONYMS, PRODUCT
CIW80_RS17350	G7950			16S rRNA (guanine(1207)-N(2))-methyltransferase RsmC	16S rRNA m2G1207 methyltransferase	GO-TERMS, REACTIONS, PRODUCT-SYNONYMS, GENE-SYNONYMS, PRODUCT
CIW80_RS17360	EG10850			ribosomal protein S18-alanine N-acetyltransferase	protein N-acetyltransferase RimI	GO-TERMS, REACTIONS, PRODUCT-SYNONYMS, PRODUCT
CIW80_RS17365	EG12115	CIW80_RS17365	yjjG	pyrimidine 5'-nucleotidase	pyrimidine 5'-nucleotidase YjjG	GO-TERMS, REACTIONS, PRODUCT-SYNONYMS, PRODUCT, GENE-NAME
CIW80_RS17370	EG12114			peptide chain release factor 3	peptide chain release factor RF3	GO-TERMS, PRODUCT-SYNONYMS, GENE-SYNONYMS, PRODUCT
CIW80_RS17375	EG11391			molecular chaperone OsmY	periplasmic chaperone OsmY	GO-TERMS, PRODUCT-SYNONYMS, GENE-SYNONYMS, PRODUCT
CIW80_RS17405	EG10221					GO-TERMS, PRODUCT-SYNONYMS, GENE-SYNONYMS, PRODUCT
CIW80_RS17410	EG10219					GO-TERMS, REACTIONS, PRODUCT-SYNONYMS, GENE-SYNONYMS
CIW80_RS17415	EG10220					GO-TERMS, REACTIONS, PRODUCT-SYNONYMS, GENE-SYNONYMS
CIW80_RS17420	EG10222			purine-nucleoside phosphorylase	purine nucleoside phosphorylase	GO-TERMS, REACTIONS, PRODUCT-SYNONYMS, GENE-SYNONYMS, PRODUCT
CIW80_RS17430	EG11796			lipoate--protein ligase LplA	lipoate--protein ligase A	GO-TERMS, REACTIONS, PRODUCT-SYNONYMS, GENE-SYNONYMS, PRODUCT
CIW80_RS17440	EG10945	CIW80_RS17440	serB			GO-TERMS, REACTIONS, PRODUCT-SYNONYMS, PRODUCT, GENE-NAME
CIW80_RS17445	EG11296			DNA repair protein RadA	DNA recombination protein	GO-TERMS, PRODUCT-SYNONYMS, GENE-SYNONYMS, PRODUCT
CIW80_RS17450	EG11335	CIW80_RS17450	nadR	trifunctional nicotinamide-nucleotide adenylyltransferase/ribosylnicotinamide kinase/transcriptional regulator NadR	DNA-binding transcriptional repressor/NMN adenylyltransferase NadR	GO-TERMS, REACTIONS, PRODUCT-SYNONYMS, GENE-SYNONYMS, PRODUCT, GENE-NAME
CIW80_RS17455	EG12343					GO-TERMS, PRODUCT-SYNONYMS, GENE-SYNONYMS
CIW80_RS17460	EG10950	sltY	slt	murein transglycosylase	soluble lytic murein transglycosylase	GO-TERMS, REACTIONS, PRODUCT-SYNONYMS, GENE-SYNONYMS, PRODUCT, GENE-NAME
CIW80_RS17465	EG11029			trp operon repressor	DNA-binding transcriptional repressor TrpR	GO-TERMS, PRODUCT-SYNONYMS, GENE-SYNONYMS, PRODUCT
CIW80_RS17470	EG12600			non-canonical purine NTP phosphatase	ITPase/XTPase	GO-TERMS, REACTIONS, PRODUCT-SYNONYMS, PRODUCT
CIW80_RS17480	EG11366	robA	rob	MDR efflux pump AcrAB transcriptional activator RobA	DNA-binding transcriptional dual regulator Rob	GO-TERMS, PRODUCT-SYNONYMS, GENE-SYNONYMS, PRODUCT, GENE-NAME
CIW80_RS17490	EG11218			two-component system response regulator CreB	DNA-binding transcriptional regulator CreB	GO-TERMS, PRODUCT-SYNONYMS, GENE-SYNONYMS, PRODUCT
CIW80_RS17495	EG10730			two-component system sensor histidine kinase CreC	sensory histidine kinase CreC	GO-TERMS, REACTIONS, PRODUCT-SYNONYMS, GENE-SYNONYMS, PRODUCT
CIW80_RS17505	EG10061			two-component system response regulator ArcA	DNA-binding transcriptional dual regulator ArcA	GO-TERMS, PRODUCT-SYNONYMS, GENE-SYNONYMS, PRODUCT
CIW80_RS17520	EG11277					GO-TERMS, PRODUCT-SYNONYMS, PRODUCT
CIW80_RS17525	EG10998			bifunctional aspartate kinase/homoserine dehydrogenase I	fused aspartate kinase/homoserine dehydrogenase 1	GO-TERMS, REACTIONS, PRODUCT-SYNONYMS, GENE-SYNONYMS, PRODUCT
CIW80_RS17530	EG10999					GO-TERMS, REACTIONS, PRODUCT-SYNONYMS
CIW80_RS17535	EG11000					GO-TERMS, PRODUCT-SYNONYMS, PRODUCT
CIW80_RS17545	EG10011			peroxide stress protein YaaA	peroxide stress resistance protein YaaA	GO-TERMS, PRODUCT-SYNONYMS, PRODUCT
CIW80_RS17555	EG11556	tal	talB	transaldolase	transaldolase B	GO-TERMS, PRODUCT-SYNONYMS, GENE-SYNONYMS, PRODUCT, GENE-NAME
CIW80_RS17560	EG11511	CIW80_RS17560	mog			GO-TERMS, PRODUCT-SYNONYMS, GENE-SYNONYMS, GENE-NAME
CIW80_RS17565	EG11512			acetate uptake transporter	acetate/succinate:H+ symporter	GO-TERMS, REACTIONS, PRODUCT-SYNONYMS, GENE-SYNONYMS, PRODUCT
CIW80_RS17580	EG10241			molecular chaperone DnaK	chaperone protein DnaK	GO-TERMS, REACTIONS, PRODUCT-SYNONYMS, GENE-SYNONYMS, PRODUCT
CIW80_RS17585	EG10240			molecular chaperone DnaJ	chaperone protein DnaJ	GO-TERMS, REACTIONS, PRODUCT-SYNONYMS, GENE-SYNONYMS, PRODUCT
CIW80_RS17615	EG10652			Na+/H+ antiporter NhaA	Na+:H+ antiporter NhaA	GO-TERMS, REACTIONS, PRODUCT-SYNONYMS, GENE-SYNONYMS, PRODUCT
CIW80_RS17620	EG11078			transcriptional activator NhaR	DNA-binding transcriptional activator NhaR	GO-TERMS, PRODUCT-SYNONYMS, GENE-SYNONYMS, PRODUCT
CIW80_RS17635	EG11079			bifunctional riboflavin kinase/FAD synthetase	bifunctional riboflavin kinase / FMN adenylyltransferase	GO-TERMS, REACTIONS, PRODUCT-SYNONYMS, GENE-SYNONYMS, PRODUCT
CIW80_RS17640	EG10492					GO-TERMS, REACTIONS, PRODUCT-SYNONYMS, GENE-SYNONYMS, PRODUCT
CIW80_RS17645	EG10548	CIW80_RS17645	lspA			GO-TERMS, REACTIONS, PRODUCT-SYNONYMS, GENE-SYNONYMS, GENE-NAME
CIW80_RS17650	EG11080			FKBP-type peptidyl-prolyl cis-trans isomerase	peptidyl-prolyl cis-trans isomerase FkpB	GO-TERMS, REACTIONS, PRODUCT-SYNONYMS, GENE-SYNONYMS, PRODUCT
CIW80_RS17655	EG11081			4-hydroxy-3-methylbut-2-enyl diphosphate reductase	1-hydroxy-2-methyl-2-(E)-butenyl 4-diphosphate reductase	GO-TERMS, REACTIONS, PRODUCT-SYNONYMS, GENE-SYNONYMS, PRODUCT
CIW80_RS17660	EG11082					GO-TERMS, REACTIONS, PRODUCT-SYNONYMS, GENE-SYNONYMS
CIW80_RS17670	EG10206					GO-TERMS, PRODUCT-SYNONYMS
CIW80_RS17680	EG10134	CIW80_RS17680	carA	carbamoyl-phosphate synthase small subunit	carbamoyl phosphate synthetase subunit alpha	CPLX-RXNS, GO-TERMS, COMPLEXES, PRODUCT-SYNONYMS, GENE-SYNONYMS, PRODUCT, GENE-NAME
CIW80_RS17685	EG10135			carbamoyl-phosphate synthase large subunit	carbamoyl phosphate synthetase subunit beta	GO-TERMS, PRODUCT-SYNONYMS, GENE-SYNONYMS, PRODUCT
CIW80_RS17690	G6088			carnitine metabolism transcriptional regulator CaiF	DNA-binding transcriptional activator CaiF	GO-TERMS, PRODUCT-SYNONYMS, PRODUCT
CIW80_RS17700	EG11557					GO-TERMS, PRODUCT-SYNONYMS, GENE-SYNONYMS, PRODUCT
CIW80_RS17705	EG11558			crotonobetaine/carnitine-CoA ligase	carnitine--CoA ligase	GO-TERMS, REACTIONS, PRODUCT-SYNONYMS, GENE-SYNONYMS, PRODUCT
CIW80_RS17710	EG11559			L-carnitine CoA-transferase	gamma-butyrobetainyl-CoA:carnitine CoA transferase	GO-TERMS, REACTIONS, PRODUCT-SYNONYMS, GENE-SYNONYMS, PRODUCT
CIW80_RS17715	EG11560			crotonobetainyl-CoA dehydrogenase	crotonobetainyl-CoA reductase	GO-TERMS, REACTIONS, PRODUCT-SYNONYMS, GENE-SYNONYMS, PRODUCT
CIW80_RS17720	EG11561	CIW80_RS17720	caiT	L-carnitine/gamma-butyrobetaine antiporter	L-carnitine:gamma-butyrobetaine antiporter	GO-TERMS, REACTIONS, PRODUCT-SYNONYMS, GENE-SYNONYMS, PRODUCT, GENE-NAME
CIW80_RS17725	EG11562	CIW80_RS17725	fixA	electron transfer flavoprotein FixA	putative electron transfer flavoprotein FixA	GO-TERMS, PRODUCT-SYNONYMS, GENE-SYNONYMS, PRODUCT, GENE-NAME
CIW80_RS17730	EG11563	CIW80_RS17730	fixB	electron transfer flavoprotein subunit alpha/FixB family protein	putative electron transfer flavoprotein FixB	GO-TERMS, PRODUCT-SYNONYMS, GENE-SYNONYMS, PRODUCT, GENE-NAME
CIW80_RS17750	EG11568			glutathione-regulated potassium-efflux system oxidoreductase KefF	regulator of KefC-mediated potassium transport and quinone oxidoreductase	GO-TERMS, REACTIONS, PRODUCT-SYNONYMS, GENE-SYNONYMS, PRODUCT
CIW80_RS17755	EG10521			glutathione-regulated potassium-efflux system protein KefC	K+ : H+ antiporter KefC	GO-TERMS, REACTIONS, PRODUCT-SYNONYMS, GENE-SYNONYMS, PRODUCT
CIW80_RS17760	EG10326			type 3 dihydrofolate reductase	dihydrofolate reductase	GO-TERMS, PRODUCT-SYNONYMS, GENE-SYNONYMS, PRODUCT
CIW80_RS17775	EG10048			bis(5'-nucleosyl)-tetraphosphatase (symmetrical)	diadenosine tetraphosphatase	GO-TERMS, REACTIONS, PRODUCT-SYNONYMS, GENE-SYNONYMS, PRODUCT
CIW80_RS17785	EG10523			16S rRNA (adenine(1518)-N(6)/adenine(1519)-N(6))- dimethyltransferase RsmA	16S rRNA m62A1518,m62A1519 dimethyltransferase	GO-TERMS, REACTIONS, PRODUCT-SYNONYMS, GENE-SYNONYMS, PRODUCT
CIW80_RS17790	EG10691			4-hydroxythreonine-4-phosphate dehydrogenase PdxA	4-hydroxythreonine-4-phosphate dehydrogenase	GO-TERMS, REACTIONS, PRODUCT-SYNONYMS, PRODUCT
CIW80_RS17795	EG10985			peptidylprolyl isomerase SurA	peptidyl-prolyl cis-trans isomerase SurA	GO-TERMS, REACTIONS, PRODUCT-SYNONYMS, PRODUCT
CIW80_RS17800	EG11569			LPS assembly protein LptD	lipopolysaccharide assembly protein LptD	CPLX-RXNS, GO-TERMS, COMPLEXES, PRODUCT-SYNONYMS, GENE-SYNONYMS, PRODUCT
CIW80_RS17805	EG11570			co-chaperone DjlA	co-chaperone protein DjlA	GO-TERMS, PRODUCT-SYNONYMS, GENE-SYNONYMS, PRODUCT
CIW80_RS17810	EG12609			bifunctional tRNA pseudouridine(32) synthase/23S rRNA pseudouridine(746) synthase RluA	23S rRNA pseudouridine746 and tRNA pseudouridine32 synthase	GO-TERMS, REACTIONS, PRODUCT-SYNONYMS, GENE-SYNONYMS, PRODUCT
CIW80_RS17815	EG11083			RNA polymerase-associated protein RapA	RNA polymerase-binding ATPase and RNAP recycling factor	GO-TERMS, PRODUCT-SYNONYMS, GENE-SYNONYMS, PRODUCT
CIW80_RS17820	EG10747					GO-TERMS, REACTIONS, PRODUCT-SYNONYMS, GENE-SYNONYMS
CIW80_RS17825	EG10055			L-ribulose-5-phosphate 4-epimerase	L-ribulose-5-phosphate 4-epimerase AraD	GO-TERMS, PRODUCT-SYNONYMS, PRODUCT
CIW80_RS17830	EG10052					GO-TERMS, PRODUCT-SYNONYMS
CIW80_RS17835	EG10053					GO-TERMS, REACTIONS, PRODUCT-SYNONYMS
CIW80_RS17845	EG10054			arabinose operon transcriptional regulator AraC	DNA-binding transcriptional dual regulator AraC	GO-TERMS, PRODUCT-SYNONYMS, PRODUCT
CIW80_RS17860	EG11571	CIW80_RS17860	yabI	DedA family protein	DedA family protein YabI	GO-TERMS, PRODUCT-SYNONYMS, PRODUCT, GENE-NAME
CIW80_RS17865	EG11572			thiamine ABC transporter ATP-binding protein ThiQ	thiamine ABC transporter ATP binding subunit	CPLX-RXNS, COMPLEXES, PRODUCT-SYNONYMS, GENE-SYNONYMS, PRODUCT
CIW80_RS17870	EG11573			thiamine/thiamine pyrophosphate ABC transporter permease ThiP	thiamine ABC transporter membrane subunit	GO-TERMS, REACTIONS, PRODUCT-SYNONYMS, GENE-SYNONYMS, PRODUCT
CIW80_RS17875	EG11574			thiamine ABC transporter substrate binding subunit	thiamine ABC transporter periplasmic binding protein	GO-TERMS, PRODUCT-SYNONYMS, GENE-SYNONYMS, PRODUCT
CIW80_RS17880	EG12094	CIW80_RS17880	sgrR	HTH-type transcriptional regulator SgrR	DNA-binding transcriptional dual regulator SgrR	GO-TERMS, PRODUCT-SYNONYMS, GENE-SYNONYMS, PRODUCT, GENE-NAME
CIW80_RS17885	G0-10617			glucose uptake inhibitor SgrT	PtsG glucose transporter inhibitor	GO-TERMS, REACTIONS, PRODUCT-SYNONYMS, PRODUCT
CIW80_RS17890	EG11575			3-isopropylmalate dehydratase small subunit	3-isopropylmalate dehydratase subunit LeuD	CPLX-RXNS, GO-TERMS, COMPLEXES, PRODUCT-SYNONYMS, PRODUCT
CIW80_RS17895	EG11576			3-isopropylmalate dehydratase large subunit	3-isopropylmalate dehydratase subunit LeuC	GO-TERMS, PRODUCT-SYNONYMS, PRODUCT
CIW80_RS17900	EG11577					GO-TERMS, REACTIONS, PRODUCT-SYNONYMS
CIW80_RS17905	EG11226					GO-TERMS, PRODUCT-SYNONYMS
CIW80_RS17910	EG11280					GO-TERMS, PRODUCT-SYNONYMS, GENE-SYNONYMS, PRODUCT
CIW80_RS17915	EG10531			transcriptional regulator LeuO	DNA-binding transcriptional dual regulator LeuO	GO-TERMS, PRODUCT-SYNONYMS, PRODUCT
CIW80_RS17920	EG10500			acetolactate synthase 3 large subunit	acetolactate synthase / acetohydroxybutanoate synthase, catalytic subunit	CPLX-RXNS, GO-TERMS, COMPLEXES, PRODUCT-SYNONYMS, PRODUCT
CIW80_RS17925	EG10499	ilvN	ilvH	acetolactate synthase small subunit	acetolactate synthase / acetohydroxybutanoate synthase, regulatory subunit	GO-TERMS, PRODUCT-SYNONYMS, GENE-SYNONYMS, PRODUCT, GENE-NAME
CIW80_RS17935	EG10338			catabolite repressor/activator	DNA-binding transcriptional dual regulator Cra	GO-TERMS, PRODUCT-SYNONYMS, GENE-SYNONYMS, PRODUCT
CIW80_RS17940	EG11084			division/cell wall cluster transcriptional repressor MraZ	DNA-binding transcriptional repressor MraZ	GO-TERMS, PRODUCT-SYNONYMS, GENE-SYNONYMS, PRODUCT
CIW80_RS17945	EG11085			16S rRNA (cytosine(1402)-N(4))-methyltransferase RsmH	16S rRNA m4C1402 methyltransferase	GO-TERMS, REACTIONS, PRODUCT-SYNONYMS, GENE-SYNONYMS, PRODUCT
CIW80_RS17950	EG11086					GO-TERMS, COMPLEXES, PRODUCT-SYNONYMS, GENE-SYNONYMS
CIW80_RS17955	EG10341	CIW80_RS17955	ftsI	peptidoglycan glycosyltransferase FtsI	peptidoglycan DD-transpeptidase FtsI	GO-TERMS, REACTIONS, PRODUCT-SYNONYMS, GENE-SYNONYMS, PRODUCT, GENE-NAME
CIW80_RS17960	EG10621			UDP-N-acetylmuramoyl-L-alanyl-D-glutamate--2, 6-diaminopimelate ligase	UDP-N-acetylmuramoyl-L-alanyl-D-glutamate--2,6-diaminopimelate ligase	GO-TERMS, REACTIONS, PRODUCT-SYNONYMS, PRODUCT
CIW80_RS17965	EG10622			UDP-N-acetylmuramoyl-tripeptide--D-alanyl-D- alanine ligase	D-alanyl-D-alanine-adding enzyme	GO-TERMS, REACTIONS, PRODUCT-SYNONYMS, GENE-SYNONYMS, PRODUCT
CIW80_RS17970	EG10604			phospho-N-acetylmuramoyl-pentapeptide- transferase	phospho-N-acetylmuramoyl-pentapeptide-transferase	GO-TERMS, REACTIONS, PRODUCT-SYNONYMS, GENE-SYNONYMS, PRODUCT
CIW80_RS17975	EG10620					GO-TERMS, REACTIONS, PRODUCT-SYNONYMS, PRODUCT
CIW80_RS17985	EG10623			undecaprenyldiphospho-muramoylpentapeptide beta-N-acetylglucosaminyltransferase	N-acetylglucosaminyl transferase	GO-TERMS, REACTIONS, PRODUCT-SYNONYMS, PRODUCT
CIW80_RS17990	EG10619					GO-TERMS, REACTIONS, PRODUCT-SYNONYMS, PRODUCT
CIW80_RS17995	EG10214	CIW80_RS17995	ddlB	D-alanine--D-alanine ligase	D-alanine--D-alanine ligase B	GO-TERMS, REACTIONS, PRODUCT-SYNONYMS, GENE-SYNONYMS, PRODUCT, GENE-NAME
CIW80_RS18000	EG10342					GO-TERMS, PRODUCT-SYNONYMS
CIW80_RS18005	EG10339					GO-TERMS, PRODUCT-SYNONYMS, GENE-SYNONYMS
CIW80_RS18010	EG10347					GO-TERMS, PRODUCT-SYNONYMS, GENE-SYNONYMS
CIW80_RS18015	EG10265					GO-TERMS, REACTIONS, PRODUCT-SYNONYMS, GENE-SYNONYMS, PRODUCT
CIW80_RS18020	EG11087			secA regulator SecM	SecA translation regulator	GO-TERMS, PRODUCT-SYNONYMS, GENE-SYNONYMS, PRODUCT
CIW80_RS18025	EG10936			preprotein translocase subunit SecA	protein translocation ATPase	GO-TERMS, PRODUCT-SYNONYMS, GENE-SYNONYMS, PRODUCT
CIW80_RS18030	EG10626			8-oxo-dGTP diphosphatase MutT	8-oxo-dGTP diphosphatase	GO-TERMS, REACTIONS, PRODUCT-SYNONYMS, GENE-SYNONYMS, PRODUCT
CIW80_RS18040	EG12314					GO-TERMS, PRODUCT-SYNONYMS
CIW80_RS18045	EG12313			cell division protein ZapD	cell division factor ZapD	GO-TERMS, PRODUCT-SYNONYMS, GENE-SYNONYMS, PRODUCT
CIW80_RS18050	EG12312					GO-TERMS, PRODUCT-SYNONYMS, GENE-SYNONYMS, PRODUCT
CIW80_RS18055	EG10422					GO-TERMS, PRODUCT-SYNONYMS
CIW80_RS18080	EG11546			carboxylating nicotinate-nucleotide diphosphorylase	quinolinate phosphoribosyltransferase (decarboxylating)	GO-TERMS, REACTIONS, PRODUCT-SYNONYMS, PRODUCT
CIW80_RS18085	EG10041			1,6-anhydro-N-acetylmuramyl-L-alanine amidase AmpD	1,6-anhydro-N-acetylmuramoyl-L-alanine amidase	GO-TERMS, REACTIONS, PRODUCT-SYNONYMS, PRODUCT
CIW80_RS18095	EG10084			aromatic amino acid transporter AroP	aromatic amino acid:H+ symporter AroP	GO-TERMS, REACTIONS, PRODUCT-SYNONYMS, GENE-SYNONYMS, PRODUCT
CIW80_RS18130	EG11088			pyruvate dehydrogenase complex transcriptional repressor PdhR	DNA-binding transcriptional dual regulator PdhR	GO-TERMS, PRODUCT-SYNONYMS, GENE-SYNONYMS, PRODUCT
CIW80_RS18135	EG10024			pyruvate dehydrogenase (acetyl-transferring), homodimeric type	pyruvate dehydrogenase E1 component	CPLX-RXNS, GO-TERMS, COMPLEXES, REACTIONS, PRODUCT-SYNONYMS, PRODUCT
CIW80_RS18140	EG10025			pyruvate dehydrogenase complex dihydrolipoyllysine-residue acetyltransferase	pyruvate dehydrogenase, E2 subunit	GO-TERMS, REACTIONS, PRODUCT-SYNONYMS, PRODUCT
CIW80_RS18145	EG10543	lpdA	lpd	dihydrolipoyl dehydrogenase	lipoamide dehydrogenase	CPLX-RXNS, GO-TERMS, COMPLEXES, REACTIONS, PRODUCT-SYNONYMS, GENE-SYNONYMS, PRODUCT, GENE-NAME
CIW80_RS18160	EG12316			bifunctional aconitate hydratase 2/2-methylisocitrate dehydratase	AcnB	GO-TERMS, REACTIONS, PRODUCT-SYNONYMS, GENE-SYNONYMS, PRODUCT
CIW80_RS18170	EG10962			adenosylmethionine decarboxylase	S-adenosylmethionine decarboxylase proenzyme	GO-TERMS, REACTIONS, PRODUCT-SYNONYMS, PRODUCT
CIW80_RS18175	EG10963			polyamine aminopropyltransferase	spermidine synthase	GO-TERMS, REACTIONS, PRODUCT-SYNONYMS, PRODUCT
CIW80_RS18185	EG12318					GO-TERMS, REACTIONS, PRODUCT-SYNONYMS, GENE-SYNONYMS
CIW80_RS18190	EG10369	CIW80_RS18190	gcd	glucose/quinate/shikimate family membrane-bound PQQ-dependent dehydrogenase	quinoprotein glucose dehydrogenase	GO-TERMS, REACTIONS, PRODUCT-SYNONYMS, PRODUCT, GENE-NAME
CIW80_RS18195	EG20098	CIW80_RS18195	hpt			GO-TERMS, REACTIONS, PRODUCT-SYNONYMS, GENE-NAME
CIW80_RS18200	EG12319	CIW80_RS18200	can	carbonate dehydratase	carbonic anhydrase 2	GO-TERMS, REACTIONS, PRODUCT-SYNONYMS, GENE-SYNONYMS, PRODUCT, GENE-NAME
CIW80_RS18205	EG12320	CIW80_RS18205	yadG	ABC transporter ATP-binding protein	putative ABC transporter ATP-binding protein YadG	GO-TERMS, COMPLEXES, PRODUCT-SYNONYMS, PRODUCT, GENE-NAME
CIW80_RS18210	EG12321	CIW80_RS18210	yadH	ABC transporter permease	putative ABC transporter membrane subunit YadH	GO-TERMS, PRODUCT-SYNONYMS, PRODUCT, GENE-NAME
CIW80_RS18225	EG11747			aspartate 1-decarboxylase	aspartate 1-decarboxylase proenzyme	GO-TERMS, REACTIONS, PRODUCT-SYNONYMS, PRODUCT
CIW80_RS18235	EG11748	CIW80_RS18235	rpnC	Rpn family recombination-promoting nuclease/putative transposase	recombination-promoting nuclease RpnC	GO-TERMS, REACTIONS, PRODUCT-SYNONYMS, GENE-SYNONYMS, PRODUCT, GENE-NAME
CIW80_RS18245	EG11746			pantoate--beta-alanine ligase	pantothenate synthetase	GO-TERMS, REACTIONS, PRODUCT-SYNONYMS, PRODUCT
CIW80_RS18250	EG11675					GO-TERMS, REACTIONS, PRODUCT-SYNONYMS
CIW80_RS18255	EG11678	CIW80_RS18255	yadC	fimbrial-like adhesin	fimbrial tip-adhesin YadC	GO-TERMS, PRODUCT-SYNONYMS, PRODUCT, GENE-NAME
CIW80_RS18260	EG12325	CIW80_RS18260	yadK	fimbrial protein	putative fimbrial protein YadK	GO-TERMS, PRODUCT-SYNONYMS, PRODUCT, GENE-NAME
CIW80_RS18270	EG12327	CIW80_RS18270	yadM	fimbrial protein	putative fimbrial protein YadM	GO-TERMS, PRODUCT-SYNONYMS, PRODUCT, GENE-NAME
CIW80_RS18275	EG11972	CIW80_RS18275	htrE	outer membrane usher protein	putative fimbrial usher protein HtrE	GO-TERMS, PRODUCT-SYNONYMS, PRODUCT, GENE-NAME
CIW80_RS18280	EG11973	CIW80_RS18280	yadV	fimbrial chaperone	putative fimbrial chaperone YadV	GO-TERMS, PRODUCT-SYNONYMS, GENE-SYNONYMS, PRODUCT, GENE-NAME
CIW80_RS18285	EG12328	CIW80_RS18285	yadN	fimbrial protein	putative fimbrial protein YadN	GO-TERMS, PRODUCT-SYNONYMS, PRODUCT, GENE-NAME
CIW80_RS18290	EG11374			2-amino-4-hydroxy-6- hydroxymethyldihydropteridine diphosphokinase	2-amino-4-hydroxy-6-hydroxymethyldihydropteridine diphosphokinase	GO-TERMS, REACTIONS, PRODUCT-SYNONYMS, PRODUCT
CIW80_RS18295	EG10690			polynucleotide adenylyltransferase PcnB	poly(A) polymerase I	GO-TERMS, REACTIONS, PRODUCT-SYNONYMS, PRODUCT
CIW80_RS18300	EG11362	gluQRS	gluQ	tRNA glutamyl-Q(34) synthetase GluQRS	glutamyl-Q tRNAAsp synthetase	GO-TERMS, REACTIONS, PRODUCT-SYNONYMS, GENE-SYNONYMS, PRODUCT, GENE-NAME
CIW80_RS18305	EG10230	CIW80_RS18305	dksA			GO-TERMS, PRODUCT-SYNONYMS, GENE-SYNONYMS, GENE-NAME
CIW80_RS18310	EG10949			DNA/RNA nuclease SfsA	putative DNA-binding transcriptional regulator of maltose metabolism	GO-TERMS, REACTIONS, PRODUCT-SYNONYMS, GENE-SYNONYMS, PRODUCT
CIW80_RS18315	EG12330					GO-TERMS, REACTIONS, PRODUCT-SYNONYMS, GENE-SYNONYMS
CIW80_RS18325	EG10605			bifunctional glycosyl transferase/transpeptidase	PBP1Bgamma	REACTIONS, PRODUCT-SYNONYMS, GENE-SYNONYMS, PRODUCT
CIW80_RS18330	EG10302			ferrichrome porin FhuA	ferrichrome outer membrane transporter/phage receptor	CPLX-RXNS, GO-TERMS, COMPLEXES, PRODUCT-SYNONYMS, GENE-SYNONYMS, PRODUCT
CIW80_RS18335	EG10304			Fe3+-hydroxamate ABC transporter ATP-binding protein FhuC	iron(III) hydroxamate ABC transporter ATP binding subunit	CPLX-RXNS, GO-TERMS, COMPLEXES, REACTIONS, PRODUCT
CIW80_RS18340	EG10305			Fe(3+)-hydroxamate ABC transporter substrate-binding protein FhuD	iron(III) hydroxamate ABC transporter periplasmic binding protein	GO-TERMS, COMPLEXES, PRODUCT
CIW80_RS18345	EG10303			Fe(3+)-hydroxamate ABC transporter permease FhuB	iron(III) hydroxamate ABC transporter membrane subunit	GO-TERMS, PRODUCT
CIW80_RS18350	EG10432					GO-TERMS, PRODUCT-SYNONYMS, GENE-SYNONYMS
CIW80_RS18355	EG12331			H(+)/Cl(-) exchange transporter ClcA	chloride:H+ antiporter ClcA	GO-TERMS, REACTIONS, PRODUCT-SYNONYMS, GENE-SYNONYMS, PRODUCT
CIW80_RS18360	EG12332					GO-TERMS, PRODUCT-SYNONYMS, GENE-SYNONYMS
CIW80_RS18370	EG12334			vitamin B12 ABC transporter substrate-binding protein BtuF	vitamin B12 ABC transporter periplasmic binding protein	CPLX-RXNS, GO-TERMS, COMPLEXES, REACTIONS, PRODUCT-SYNONYMS, GENE-SYNONYMS, PRODUCT
CIW80_RS18375	EG11090	mtnN	mtn			GO-TERMS, REACTIONS, PRODUCT-SYNONYMS, GENE-SYNONYMS, GENE-NAME
CIW80_RS18380	EG10225	CIW80_RS18380	dgt	dGTPase	dGTP triphosphohydrolase	GO-TERMS, REACTIONS, PRODUCT-SYNONYMS, GENE-SYNONYMS, PRODUCT, GENE-NAME
CIW80_RS18390	EG10463			serine endoprotease DegP	periplasmic serine endoprotease DegP	GO-TERMS, REACTIONS, PRODUCT-SYNONYMS, GENE-SYNONYMS, PRODUCT
CIW80_RS18395	EG12335	CIW80_RS18395	cdaR	CdaR family transcriptional regulator	DNA-binding transcriptional activator CdaR	GO-TERMS, PRODUCT-SYNONYMS, GENE-SYNONYMS, PRODUCT, GENE-NAME
CIW80_RS18405	EG10207			2,3,4,5-tetrahydropyridine-2,6-dicarboxylate N-succinyltransferase	tetrahydrodipicolinate succinylase	GO-TERMS, REACTIONS, PRODUCT-SYNONYMS, GENE-SYNONYMS, PRODUCT
CIW80_RS18410	EG11411			bifunctional uridylyltransferase/uridylyl-removing protein GlnD	PII uridylyltransferase / uridylyl removing enzyme	GO-TERMS, REACTIONS, PRODUCT-SYNONYMS, GENE-SYNONYMS, PRODUCT
CIW80_RS18415	EG10570			type I methionyl aminopeptidase	methionine aminopeptidase	GO-TERMS, REACTIONS, PRODUCT-SYNONYMS, PRODUCT
CIW80_RS18430	EG11033			elongation factor Ts	protein chain elongation factor EF-Ts	GO-TERMS, PRODUCT-SYNONYMS, PRODUCT
CIW80_RS18435	EG11539					GO-TERMS, PRODUCT-SYNONYMS, GENE-SYNONYMS
CIW80_RS18440	EG10335	CIW80_RS18440	frr	ribosome recycling factor	ribosome-recycling factor	GO-TERMS, PRODUCT-SYNONYMS, GENE-SYNONYMS, PRODUCT, GENE-NAME
CIW80_RS18445	EG12715	ispC	dxr	1-deoxy-D-xylulose-5-phosphate reductoisomerase	1-deoxy-D-xylulose 5-phosphate reductoisomerase	GO-TERMS, REACTIONS, PRODUCT-SYNONYMS, GENE-SYNONYMS, PRODUCT, GENE-NAME
CIW80_RS18450	G6092	ispU	uppS	(2E,6E)-farnesyl-diphosphate-specific ditrans,polycis-undecaprenyl-diphosphate synthase	ditrans,polycis-undecaprenyl-diphosphate synthase [(2E,6E)-farnesyl-diphosphate specific]	GO-TERMS, REACTIONS, PRODUCT-SYNONYMS, GENE-SYNONYMS, PRODUCT, GENE-NAME
CIW80_RS18455	EG10139			phosphatidate cytidylyltransferase	CDP-diglyceride synthetase	GO-TERMS, REACTIONS, PRODUCT-SYNONYMS, GENE-SYNONYMS, PRODUCT
CIW80_RS18460	EG12436			sigma E protease regulator RseP	intramembrane zinc metalloprotease RseP	GO-TERMS, REACTIONS, PRODUCT-SYNONYMS, GENE-SYNONYMS, PRODUCT
CIW80_RS18465	G6093					GO-TERMS, COMPLEXES, PRODUCT-SYNONYMS, GENE-SYNONYMS
CIW80_RS18470	EG10455			molecular chaperone Skp	periplasmic chaperone Skp	GO-TERMS, PRODUCT-SYNONYMS, GENE-SYNONYMS, PRODUCT
CIW80_RS18475	EG10316					GO-TERMS, REACTIONS, PRODUCT-SYNONYMS, GENE-SYNONYMS, PRODUCT
CIW80_RS18480	EG11284			3-hydroxyacyl-ACP dehydratase FabZ	3-hydroxy-acyl-[acyl-carrier-protein] dehydratase	GO-TERMS, REACTIONS, PRODUCT-SYNONYMS, GENE-SYNONYMS, PRODUCT
CIW80_RS18485	EG10545			acyl-ACP--UDP-N-acetylglucosamine O-acyltransferase	acyl-[acyl-carrier-protein]--UDP-N-acetylglucosamine O-acyltransferase	GO-TERMS, REACTIONS, PRODUCT-SYNONYMS, PRODUCT
CIW80_RS18490	EG10546			lipid-A-disaccharide synthase	lipid A disaccharide synthase	GO-TERMS, REACTIONS, PRODUCT-SYNONYMS, GENE-SYNONYMS, PRODUCT
CIW80_RS18495	EG10861			ribonuclease HII	RNase HII	GO-TERMS, REACTIONS, PRODUCT-SYNONYMS, PRODUCT
CIW80_RS18505	EG11647			acetyl-CoA carboxylase carboxyl transferase subunit alpha	acetyl-CoA carboxyltransferase subunit alpha	CPLX-RXNS, GO-TERMS, COMPLEXES, REACTIONS, PRODUCT-SYNONYMS, PRODUCT
CIW80_RS18510	G6094			lysine decarboxylase LdcC	lysine decarboxylase 2	GO-TERMS, REACTIONS, PRODUCT-SYNONYMS, GENE-SYNONYMS, PRODUCT
CIW80_RS18520	G6096			tRNA lysidine(34) synthetase TilS	tRNAIle-lysidine synthetase	GO-TERMS, REACTIONS, PRODUCT-SYNONYMS, GENE-SYNONYMS, PRODUCT
CIW80_RS18525	G6097			Rho-binding antiterminator	modulator of Rho-dependent transcription termination	GO-TERMS, PRODUCT-SYNONYMS, GENE-SYNONYMS, PRODUCT
CIW80_RS18540	EG12354	CIW80_RS18540	arfB	aminoacyl-tRNA hydrolase	peptidyl-tRNA hydrolase, ribosome rescue factor	GO-TERMS, REACTIONS, PRODUCT-SYNONYMS, GENE-SYNONYMS, PRODUCT, GENE-NAME
CIW80_RS18545	EG12137			envelope stress response activation lipoprotein NlpE	sensor lipoprotein NlpE	GO-TERMS, PRODUCT-SYNONYMS, PRODUCT
CIW80_RS18560	EG10770					GO-TERMS, REACTIONS, PRODUCT-SYNONYMS, GENE-SYNONYMS, PRODUCT
CIW80_RS18565	EG11503	tsaA	trmO	tRNA (N6-threonylcarbamoyladenosine(37)-N6)-methyltransferase TrmO	tRNA m6t6A37 methyltransferase	GO-TERMS, REACTIONS, PRODUCT-SYNONYMS, GENE-SYNONYMS, PRODUCT, GENE-NAME
CIW80_RS18570	EG11502			Rcs stress response system protein RcsF	sensor lipoprotein RcsF	GO-TERMS, PRODUCT-SYNONYMS, PRODUCT
CIW80_RS18575	EG11504			methionine ABC transporter substrate-binding lipoprotein MetQ	L-methionine/D-methionine ABC transporter membrane anchored binding protein	CPLX-RXNS, GO-TERMS, COMPLEXES, PRODUCT-SYNONYMS, GENE-SYNONYMS, PRODUCT
CIW80_RS18580	EG11737			methionine ABC transporter permease MetI	L-methionine/D-methionine ABC transporter membrane subunit	GO-TERMS, PRODUCT-SYNONYMS, GENE-SYNONYMS, PRODUCT
CIW80_RS18585	EG11621			methionine ABC transporter ATP-binding protein MetN	L-methionine/D-methionine ABC transporter ATP binding subunit	GO-TERMS, PRODUCT-SYNONYMS, GENE-SYNONYMS, PRODUCT
CIW80_RS18590	EG11736			D-glycero-beta-D-manno-heptose 1,7-bisphosphate 7-phosphatase	D-glycero-beta-D-manno-heptose-1,7-bisphosphate 7-phosphatase	GO-TERMS, REACTIONS, PRODUCT-SYNONYMS, GENE-SYNONYMS, PRODUCT
CIW80_RS18625	EG11648			2,5-didehydrogluconate reductase DkgB	methylglyoxal reductase DkgB	GO-TERMS, REACTIONS, PRODUCT-SYNONYMS, GENE-SYNONYMS, PRODUCT
CIW80_RS18630	EG11649	CIW80_RS18630	yafC	LysR family transcriptional regulator	LysR family transcriptional regulator YafC	GO-TERMS, PRODUCT-SYNONYMS, PRODUCT, GENE-NAME
CIW80_RS18645	EG10246			murein transglycosylase D	membrane-bound lytic murein transglycosylase D	GO-TERMS, REACTIONS, PRODUCT-SYNONYMS, GENE-SYNONYMS, PRODUCT
CIW80_RS18650	G6099			hydroxyacylglutathione hydrolase	hydroxyacylglutathione hydrolase GloB	GO-TERMS, REACTIONS, PRODUCT-SYNONYMS, GENE-SYNONYMS, PRODUCT
CIW80_RS18660	EG10860					GO-TERMS, REACTIONS, PRODUCT-SYNONYMS, GENE-SYNONYMS
CIW80_RS18970	G7892	CIW80_RS18970	idnO	gluconate 5-dehydrogenase	5-keto-D-gluconate 5-reductase	GO-TERMS, REACTIONS, PRODUCT-SYNONYMS, GENE-SYNONYMS, PRODUCT, GENE-NAME
CIW80_RS19205	G6103					GO-TERMS, PRODUCT-SYNONYMS
CIW80_RS19210	G6104	CIW80_RS19210	ivy	C-lysozyme inhibitor	periplasmic chaperone, inhibitor of vertebrate C-type lysozyme	GO-TERMS, PRODUCT-SYNONYMS, GENE-SYNONYMS, PRODUCT, GENE-NAME
CIW80_RS19215	G6105	CIW80_RS19215	fadE			GO-TERMS, REACTIONS, PRODUCT-SYNONYMS, GENE-SYNONYMS, GENE-NAME
CIW80_RS19220	G6106	lpcA	gmhA			GO-TERMS, PRODUCT-SYNONYMS, GENE-SYNONYMS, GENE-NAME
CIW80_RS19250	G6115					GO-TERMS, REACTIONS, PRODUCT-SYNONYMS, GENE-SYNONYMS
CIW80_RS19270	EG10695			cytosol nonspecific dipeptidase	peptidase D	GO-TERMS, REACTIONS, PRODUCT-SYNONYMS, GENE-SYNONYMS, PRODUCT
CIW80_RS19275	EG10414	CIW80_RS19275	gpt	xanthine phosphoribosyltransferase	xanthine-guanine phsophoribosyltransferase	GO-TERMS, REACTIONS, PRODUCT-SYNONYMS, GENE-SYNONYMS, PRODUCT, GENE-NAME
CIW80_RS19280	EG11091			esterase FrsA	fermentation-respiration switch protein	GO-TERMS, PRODUCT-SYNONYMS, GENE-SYNONYMS, PRODUCT
CIW80_RS19290	EG10729			phosphoporin PhoE	outer membrane porin PhoE	GO-TERMS, REACTIONS, PRODUCT-SYNONYMS, GENE-SYNONYMS, PRODUCT
CIW80_RS19295	EG10768					GO-TERMS, PRODUCT-SYNONYMS, GENE-SYNONYMS
CIW80_RS19300	EG10767					GO-TERMS, PRODUCT-SYNONYMS, GENE-SYNONYMS
CIW80_RS19340	G6158	CIW80_RS19340	yagU	YagU family protein	inner membrane protein that contributes to acid resistance	GO-TERMS, PRODUCT-SYNONYMS, PRODUCT, GENE-NAME
CIW80_RS19375	G6164			common pilus major fimbrillin subunit EcpA	common pilus major subunit	PRODUCT-SYNONYMS, GENE-SYNONYMS, PRODUCT
CIW80_RS19380	G6165			ECP biosynthesis operon DNA-binding transcriptional regulator EcpR	DNA-binding transcriptional dual regulator MatA	GO-TERMS, PRODUCT-SYNONYMS, GENE-SYNONYMS, PRODUCT
CIW80_RS19395	G0-10434	CIW80_RS19395	ykgO	50S ribosomal protein L36	50S ribosomal subunit protein L36B	GO-TERMS, PRODUCT-SYNONYMS, PRODUCT, GENE-NAME
CIW80_RS19400	G6167	CIW80_RS19400	ykgM	type B 50S ribosomal protein L31	50S ribosomal subunit protein L31B	GO-TERMS, PRODUCT-SYNONYMS, PRODUCT, GENE-NAME
CIW80_RS19465	G6171			reactive chlorine species resistance protein RclC	reactive chlorine species resistance protein C	GO-TERMS, PRODUCT-SYNONYMS, GENE-SYNONYMS, PRODUCT
CIW80_RS19470	G6173	CIW80_RS19470	rclB	DUF1471 domain-containing protein	DUF1471 domain-containing protein RclB	GO-TERMS, PRODUCT-SYNONYMS, GENE-SYNONYMS, PRODUCT, GENE-NAME
CIW80_RS19475	G6174	CIW80_RS19475	rclA	pyridine nucleotide-disulfide oxidoreductase	cupric reductase RclA	GO-TERMS, REACTIONS, PRODUCT-SYNONYMS, GENE-SYNONYMS, PRODUCT, GENE-NAME
CIW80_RS19485	G6176	CIW80_RS19485	ykgE	(Fe-S)-binding protein	putative lactate utilization oxidoreductase YkgE	GO-TERMS, PRODUCT-SYNONYMS, PRODUCT, GENE-NAME
CIW80_RS19550	EG10109					GO-TERMS, REACTIONS, PRODUCT-SYNONYMS
CIW80_RS19555	EG10110			betaine-aldehyde dehydrogenase	betaine aldehyde dehydrogenase	GO-TERMS, REACTIONS, PRODUCT-SYNONYMS, PRODUCT
CIW80_RS19560	EG10111			transcriptional regulator BetI	DNA-binding transcriptional repressor BetI	GO-TERMS, PRODUCT-SYNONYMS, PRODUCT
CIW80_RS19570	EG10112			choline BCCT transporter BetT	choline:H+ symporter	GO-TERMS, REACTIONS, PRODUCT-SYNONYMS, PRODUCT
CIW80_RS19575	EG11236	CIW80_RS19575	pdeL	EAL domain-containing protein	DNA-binding transcriptional activator/c-di-GMP phosphodiesterase PdeL	GO-TERMS, REACTIONS, PRODUCT-SYNONYMS, GENE-SYNONYMS, PRODUCT, GENE-NAME
CIW80_RS19625	G6190			NADPH-dependent aldehyde reductase YahK	aldehyde reductase, NADPH-dependent	GO-TERMS, REACTIONS, PRODUCT-SYNONYMS, PRODUCT
CIW80_RS19645	G6195			propionate catabolism operon regulatory protein PrpR	DNA-binding transcriptional dual regulator PrpR	GO-TERMS, PRODUCT-SYNONYMS, GENE-SYNONYMS, PRODUCT
CIW80_RS19650	G6196			methylisocitrate lyase	2-methylisocitrate lyase	GO-TERMS, REACTIONS, PRODUCT-SYNONYMS, GENE-SYNONYMS, PRODUCT
CIW80_RS19655	G6198					GO-TERMS, REACTIONS, PRODUCT-SYNONYMS, GENE-SYNONYMS
CIW80_RS19660	G6199					GO-TERMS, PRODUCT-SYNONYMS, GENE-SYNONYMS, PRODUCT
CIW80_RS19665	G6200			propionate--CoA ligase	propionyl-CoA synthetase	GO-TERMS, REACTIONS, PRODUCT-SYNONYMS, GENE-SYNONYMS, PRODUCT
CIW80_RS19670	EG11327			cytosine permease	cytosine transporter	GO-TERMS, REACTIONS, PRODUCT-SYNONYMS, PRODUCT
CIW80_RS19675	EG11326	CIW80_RS19675	codA	cytosine deaminase	cytosine/isoguanine deaminase	GO-TERMS, REACTIONS, PRODUCT-SYNONYMS, PRODUCT, GENE-NAME
CIW80_RS19680	EG10524					GO-TERMS, REACTIONS, PRODUCT-SYNONYMS, PRODUCT
CIW80_RS19685	EG10526					GO-TERMS, REACTIONS, PRODUCT-SYNONYMS
CIW80_RS19690	EG10527	CIW80_RS19690	lacZ			GO-TERMS, REACTIONS, PRODUCT-SYNONYMS, PRODUCT, GENE-NAME
CIW80_RS19700	EG10525	CIW80_RS19700	lacI	LacI family DNA-binding transcriptional regulator	DNA-binding transcriptional repressor LacI	GO-TERMS, PRODUCT-SYNONYMS, PRODUCT, GENE-NAME
CIW80_RS19715	G6208	CIW80_RS19715	frmB			GO-TERMS, REACTIONS, PRODUCT-SYNONYMS, GENE-SYNONYMS, PRODUCT, GENE-NAME
CIW80_RS19720	EG50010	CIW80_RS19720	frmA			GO-TERMS, REACTIONS, PRODUCT-SYNONYMS, GENE-SYNONYMS, PRODUCT, GENE-NAME
CIW80_RS19725	G6209			formaldehyde-responsive transcriptional repressor FrmR	DNA-binding transcriptional repressor FrmR	GO-TERMS, PRODUCT-SYNONYMS, GENE-SYNONYMS, PRODUCT
CIW80_RS19750	G6217			taurine ABC transporter substrate-binding protein	taurine ABC transporter periplasmic binding protein	CPLX-RXNS, GO-TERMS, COMPLEXES, PRODUCT-SYNONYMS, GENE-SYNONYMS, PRODUCT
CIW80_RS19755	G6218			taurine ABC transporter ATP-binding subunit	taurine ABC transporter ATP binding subunit	GO-TERMS, PRODUCT-SYNONYMS, GENE-SYNONYMS, PRODUCT
CIW80_RS19760	G6219			taurine ABC transporter permease TauC	taurine ABC transporter membrane subunit	GO-TERMS, PRODUCT-SYNONYMS, GENE-SYNONYMS, PRODUCT
CIW80_RS19765	EG12423					GO-TERMS, REACTIONS, PRODUCT-SYNONYMS, GENE-SYNONYMS
CIW80_RS19770	EG10428					GO-TERMS, PRODUCT-SYNONYMS, GENE-SYNONYMS
CIW80_RS19780	G6226			hydrogen peroxide resistance inhibitor IprA	putative DNA-binding transcriptional regulator IprA	PRODUCT-SYNONYMS, GENE-SYNONYMS, PRODUCT
CIW80_RS19785	EG12867			D-alanyl-D-alanine- carboxypeptidase/endopeptidase AmpH	peptidoglycan DD-carboxypeptidase/peptidoglycan DD-endopeptidase	GO-TERMS, REACTIONS, PRODUCT-SYNONYMS, GENE-SYNONYMS, PRODUCT
CIW80_RS19795	EG10928			peptide antibiotic transporter SbmA	peptide antibiotic/peptide nucleic acid transporter	GO-TERMS, REACTIONS, PRODUCT-SYNONYMS, PRODUCT
CIW80_RS19800	G6227			surface-exposed outer membrane lipoprotein YaiW	surface-exposed outer membrane lipoprotein	GO-TERMS, PRODUCT-SYNONYMS, PRODUCT
CIW80_RS19820	EG10213	CIW80_RS19820	ddlA			GO-TERMS, REACTIONS, PRODUCT-SYNONYMS, PRODUCT, GENE-NAME
CIW80_RS19825	EG11256			anti-adapter protein IraP	anti-adaptor protein for sigmaS stabilization	GO-TERMS, PRODUCT-SYNONYMS, GENE-SYNONYMS, PRODUCT
CIW80_RS19830	EG10727					GO-TERMS, REACTIONS, PRODUCT-SYNONYMS, GENE-SYNONYMS
CIW80_RS19840	EG11257	adrA	dgcC	diguanylate cyclase AdrA	diguanylate cyclase DgcC	GO-TERMS, REACTIONS, PRODUCT-SYNONYMS, GENE-SYNONYMS, PRODUCT, GENE-NAME
CIW80_RS19845	EG10769					GO-TERMS, REACTIONS, PRODUCT-SYNONYMS, GENE-SYNONYMS
CIW80_RS19855	EG10082			shikimate kinase AroL	shikimate kinase 2	GO-TERMS, REACTIONS, PRODUCT-SYNONYMS, PRODUCT
CIW80_RS19870	EG12159			pyrimidine/purine nucleoside phosphorylase	nucleoside phosphorylase PpnP	GO-TERMS, REACTIONS, PRODUCT-SYNONYMS, GENE-SYNONYMS, PRODUCT
CIW80_RS19885	EG12158			recombination-associated protein RdgC	nucleoid-associated protein RdgC	GO-TERMS, PRODUCT-SYNONYMS, GENE-SYNONYMS, PRODUCT
CIW80_RS19890	EG11288	CIW80_RS19890	mak			GO-TERMS, REACTIONS, PRODUCT-SYNONYMS, GENE-SYNONYMS, GENE-NAME
CIW80_RS19910	EG10728			phosphate response regulator transcription factor PhoB	DNA-binding transcriptional dual regulator PhoB	GO-TERMS, PRODUCT-SYNONYMS, GENE-SYNONYMS, PRODUCT
CIW80_RS19915	EG10733			phosphate regulon sensor histidine kinase PhoR	sensor histidine kinase PhoR	GO-TERMS, REACTIONS, PRODUCT-SYNONYMS, GENE-SYNONYMS, PRODUCT
CIW80_RS19920	EG12168			branched-chain amino acid transporter carrier protein BrnQ	branched chain amino acid transporter BrnQ	GO-TERMS, REACTIONS, PRODUCT-SYNONYMS, GENE-SYNONYMS, PRODUCT
CIW80_RS19930	EG10565					GO-TERMS, REACTIONS, PRODUCT-SYNONYMS
CIW80_RS19935	EG11095			ACP phosphodiesterase	acyl carrier protein phosphodiesterase	GO-TERMS, REACTIONS, PRODUCT-SYNONYMS, GENE-SYNONYMS, PRODUCT
CIW80_RS19940	EG10812			tRNA preQ1(34) S-adenosylmethionine ribosyltransferase-isomerase QueA	tRNA preQ134 S-adenosylmethionine ribosyltransferase-isomerase	GO-TERMS, REACTIONS, PRODUCT-SYNONYMS, GENE-SYNONYMS, PRODUCT
CIW80_RS19945	EG10996			tRNA guanosine(34) transglycosylase Tgt	tRNA-guanine transglycosylase	GO-TERMS, PRODUCT-SYNONYMS, GENE-SYNONYMS, PRODUCT
CIW80_RS19950	EG11096			preprotein translocase subunit YajC	Sec translocon accessory complex subunit YajC	GO-TERMS, COMPLEXES, PRODUCT-SYNONYMS, PRODUCT
CIW80_RS19955	EG10938			protein translocase subunit SecD	Sec translocon accessory complex subunit SecD	GO-TERMS, PRODUCT-SYNONYMS, PRODUCT
CIW80_RS19960	EG10940			protein translocase subunit SecF	Sec translocon accessory complex subunit SecF	GO-TERMS, PRODUCT-SYNONYMS, PRODUCT
CIW80_RS19970	EG11035	CIW80_RS19970	tsx			GO-TERMS, REACTIONS, PRODUCT-SYNONYMS, GENE-SYNONYMS, GENE-NAME
CIW80_RS19980	EG11320			transcriptional regulator NrdR	NrdR transcriptional repressor	GO-TERMS, PRODUCT-SYNONYMS, GENE-SYNONYMS, PRODUCT
CIW80_RS19985	EG11321			bifunctional diaminohydroxyphosphoribosylaminopyrimidine deaminase/5-amino-6-(5-phosphoribosylamino)uracil reductase RibD	fused diaminohydroxyphosphoribosylaminopyrimidine deaminase / 5-amino-6-(5-phosphoribosylamino)uracil reductase	GO-TERMS, REACTIONS, PRODUCT-SYNONYMS, GENE-SYNONYMS, PRODUCT
CIW80_RS19990	EG11322					GO-TERMS, PRODUCT-SYNONYMS, GENE-SYNONYMS
CIW80_RS19995	EG10666			transcription antitermination factor NusB	transcription antitermination protein NusB	GO-TERMS, COMPLEXES, PRODUCT-SYNONYMS, GENE-SYNONYMS, PRODUCT
CIW80_RS20000	G6234			thiamine-phosphate kinase	thiamine monophosphate kinase	GO-TERMS, REACTIONS, PRODUCT-SYNONYMS, GENE-SYNONYMS, PRODUCT
CIW80_RS20005	EG10704					GO-TERMS, REACTIONS, PRODUCT-SYNONYMS, GENE-SYNONYMS
CIW80_RS20010	G6236					GO-TERMS, REACTIONS, PRODUCT-SYNONYMS
CIW80_RS20015	G6237	CIW80_RS20015	dxs			GO-TERMS, PRODUCT-SYNONYMS, GENE-SYNONYMS, GENE-NAME
CIW80_RS20020	EG10508			(2E,6E)-farnesyl diphosphate synthase	geranyl diphosphate/farnesyl diphosphate synthase	GO-TERMS, REACTIONS, PRODUCT-SYNONYMS, PRODUCT
CIW80_RS20025	EG11098			exodeoxyribonuclease VII small subunit	exodeoxyribonuclease VII subunit XseB	CPLX-RXNS, GO-TERMS, COMPLEXES, REACTIONS, PRODUCT-SYNONYMS, GENE-SYNONYMS, PRODUCT
CIW80_RS20030	G6238			tRNA 4-thiouridine(8) synthase ThiI	tRNA uridine 4-sulfurtransferase	GO-TERMS, REACTIONS, PRODUCT-SYNONYMS, GENE-SYNONYMS, PRODUCT
CIW80_RS20035	G198			protein deglycase YajL	protein/nucleic acid deglycase 3	GO-TERMS, REACTIONS, PRODUCT-SYNONYMS, GENE-SYNONYMS, PRODUCT
CIW80_RS20040	G6239					GO-TERMS, PRODUCT-SYNONYMS, GENE-SYNONYMS
CIW80_RS20055	EG10182			protoheme IX farnesyltransferase	heme O synthase	GO-TERMS, REACTIONS, PRODUCT-SYNONYMS, PRODUCT
CIW80_RS20060	EG10181	CIW80_RS20060	cyoD	cytochrome o ubiquinol oxidase subunit IV	cytochrome bo3 ubiquinol oxidase subunit 4	CPLX-RXNS, GO-TERMS, COMPLEXES, PRODUCT-SYNONYMS, PRODUCT, GENE-NAME
CIW80_RS20065	EG10180	CIW80_RS20065	cyoC	cytochrome o ubiquinol oxidase subunit III	cytochrome bo3 ubiquinol oxidase subunit 3	GO-TERMS, PRODUCT-SYNONYMS, PRODUCT, GENE-NAME
CIW80_RS20070	EG10179	CIW80_RS20070	cyoB	cytochrome o ubiquinol oxidase subunit I	cytochrome bo3 ubiquinol oxidase subunit 1	GO-TERMS, PRODUCT-SYNONYMS, PRODUCT, GENE-NAME
CIW80_RS20075	EG10178	CIW80_RS20075	cyoA	cytochrome o ubiquinol oxidase subunit II	cytochrome bo3 ubiquinol oxidase subunit 2	GO-TERMS, PRODUCT-SYNONYMS, PRODUCT, GENE-NAME
CIW80_RS20080	EG12183			muropeptide MFS transporter AmpG	muropeptide:H+ symporter	GO-TERMS, REACTIONS, PRODUCT-SYNONYMS, PRODUCT
CIW80_RS20090	EG10125			transcriptional regulator BolA	DNA-binding transcriptional dual regulator BolA	GO-TERMS, PRODUCT-SYNONYMS, PRODUCT
CIW80_RS20100	EG11003	CIW80_RS20100	tig			GO-TERMS, REACTIONS, PRODUCT-SYNONYMS, GENE-NAME
CIW80_RS20105	EG10158			ATP-dependent Clp endopeptidase proteolytic subunit ClpP	ATP-dependent Clp protease proteolytic subunit	CPLX-RXNS, GO-TERMS, COMPLEXES, REACTIONS, PRODUCT-SYNONYMS, GENE-SYNONYMS, PRODUCT
CIW80_RS20110	EG10159			ATP-dependent protease ATP-binding subunit ClpX	ATP-dependent Clp protease ATP-binding subunit ClpX	GO-TERMS, PRODUCT-SYNONYMS, GENE-SYNONYMS, PRODUCT
CIW80_RS20115	EG10542	CIW80_RS20115	lon	endopeptidase La	Lon protease	GO-TERMS, REACTIONS, PRODUCT-SYNONYMS, GENE-SYNONYMS, PRODUCT, GENE-NAME
CIW80_RS20120	EG10467					GO-TERMS, COMPLEXES, PRODUCT-SYNONYMS, GENE-SYNONYMS, PRODUCT
CIW80_RS20125	G6242			peptidylprolyl isomerase	periplasmic folding chaperone	GO-TERMS, REACTIONS, PRODUCT-SYNONYMS, GENE-SYNONYMS, PRODUCT
CIW80_RS20130	G6243	CIW80_RS20130	ybaV	hypothetical protein	helix-hairpin-helix 3 family protein	GO-TERMS, PRODUCT-SYNONYMS, GENE-SYNONYMS, PRODUCT, GENE-NAME
CIW80_RS20135	G6244	CIW80_RS20135	fadM	YbgC/FadM family acyl-CoA thioesterase	long-chain acyl-CoA thioesterase FadM	GO-TERMS, REACTIONS, PRODUCT-SYNONYMS, GENE-SYNONYMS, PRODUCT, GENE-NAME
CIW80_RS20140	G6245			7-cyano-7-deazaguanine synthase QueC	7-cyano-7-deazaguanine synthase	GO-TERMS, REACTIONS, PRODUCT-SYNONYMS, GENE-SYNONYMS, PRODUCT
CIW80_RS20150	G6246					GO-TERMS, REACTIONS, PRODUCT-SYNONYMS
CIW80_RS20155	G6247	CIW80_RS20155	decR	Lrp/AsnC family transcriptional regulator	DNA-binding transcriptional activator DecR	GO-TERMS, PRODUCT-SYNONYMS, GENE-SYNONYMS, PRODUCT, GENE-NAME
CIW80_RS20170	EG12191			P-II family nitrogen regulator	nitrogen regulator GlnK	GO-TERMS, PRODUCT-SYNONYMS, GENE-SYNONYMS, PRODUCT
CIW80_RS20175	EG11821			ammonium transporter AmtB	ammonia/ammonium transporter	GO-TERMS, REACTIONS, PRODUCT-SYNONYMS, GENE-SYNONYMS, PRODUCT
CIW80_RS20180	EG10995					GO-TERMS, REACTIONS, PRODUCT-SYNONYMS
CIW80_RS20190	G6251	atl	ybaZ			GO-TERMS, PRODUCT-SYNONYMS, GENE-SYNONYMS, GENE-NAME
CIW80_RS20215	G58	CIW80_RS20215	maa			GO-TERMS, REACTIONS, PRODUCT-SYNONYMS, GENE-SYNONYMS, PRODUCT, GENE-NAME
CIW80_RS20220	EG10439			hemolysin expression modulator Hha	haemolysin expression-modulating protein Hha	GO-TERMS, PRODUCT-SYNONYMS, PRODUCT
CIW80_RS20225	EG12429					GO-TERMS, PRODUCT-SYNONYMS, GENE-SYNONYMS
CIW80_RS20230	EG11704	CIW80_RS20230	acrB	multidrug efflux RND transporter permease subunit	multidrug efflux pump RND permease AcrB	CPLX-RXNS, GO-TERMS, COMPLEXES, PRODUCT-SYNONYMS, GENE-SYNONYMS, PRODUCT, GENE-NAME
CIW80_RS20235	EG11703			multidrug efflux RND transporter periplasmic adaptor subunit AcrA	multidrug efflux pump membrane fusion lipoprotein AcrA	CPLX-RXNS, GO-TERMS, COMPLEXES, PRODUCT-SYNONYMS, GENE-SYNONYMS, PRODUCT
CIW80_RS20240	EG12116			multidrug efflux transporter transcriptional repressor AcrR	DNA-binding transcriptional repressor AcrR	GO-TERMS, PRODUCT-SYNONYMS, GENE-SYNONYMS, PRODUCT
CIW80_RS20250	G6255			mechanosensitive channel MscK	potassium dependent, small conductance mechanosensitive channel	GO-TERMS, REACTIONS, PRODUCT-SYNONYMS, GENE-SYNONYMS, PRODUCT
CIW80_RS20255	EG12830	CIW80_RS20255	ybaM	pleiotropic regulatory protein RsmS	DUF2496 domain-containing protein YbaM	GO-TERMS, PRODUCT-SYNONYMS, PRODUCT, GENE-NAME
CIW80_RS20260	EG10765					GO-TERMS, PRODUCT-SYNONYMS
CIW80_RS20270	EG10051	CIW80_RS20270	apt			GO-TERMS, REACTIONS, PRODUCT-SYNONYMS, GENE-NAME
CIW80_RS20285	EG10834			recombination protein RecR	DNA repair protein RecR	CPLX-RXNS, GO-TERMS, COMPLEXES, PRODUCT-SYNONYMS, PRODUCT
CIW80_RS20290	EG10461			molecular chaperone HtpG	chaperone protein HtpG	GO-TERMS, PRODUCT-SYNONYMS, PRODUCT
CIW80_RS20300	EG10032	CIW80_RS20300	adk			GO-TERMS, REACTIONS, PRODUCT-SYNONYMS, GENE-SYNONYMS, GENE-NAME
CIW80_RS20305	EG10431	CIW80_RS20305	hemH			GO-TERMS, PRODUCT-SYNONYMS, GENE-SYNONYMS, PRODUCT, GENE-NAME
CIW80_RS20310	EG11101	CIW80_RS20310	aes	acetyl esterase	acetylesterase	GO-TERMS, REACTIONS, PRODUCT-SYNONYMS, GENE-SYNONYMS, PRODUCT, GENE-NAME
CIW80_RS20315	EG11102	CIW80_RS20315	gsk			GO-TERMS, REACTIONS, PRODUCT-SYNONYMS, GENE-NAME
CIW80_RS20325	G6256	CIW80_RS20325	fsr	MFS transporter	fosmidomycin efflux pump	GO-TERMS, REACTIONS, PRODUCT-SYNONYMS, PRODUCT, GENE-NAME
CIW80_RS20330	EG11060	CIW80_RS20330	ushA	bifunctional UDP-sugar hydrolase/5'-nucleotidase	5'-nucleotidase / UDP-sugar hydrolase	GO-TERMS, REACTIONS, PRODUCT-SYNONYMS, PRODUCT, GENE-NAME
CIW80_RS20335	EG12454			Cys-tRNA(Pro)/Cys-tRNA(Cys) deacylase YbaK	Cys-tRNAPro and Cys-tRNACys deacylase	GO-TERMS, REACTIONS, PRODUCT-SYNONYMS, PRODUCT
CIW80_RS20355	G6259	CIW80_RS20355	ybaQ	HigA family addiction module antidote protein	DNA-binding transcriptional regulator YbaQ	GO-TERMS, PRODUCT-SYNONYMS, PRODUCT, GENE-NAME
CIW80_RS20365	G6261			glutaminase A	glutaminase 1	GO-TERMS, REACTIONS, PRODUCT-SYNONYMS, GENE-SYNONYMS, PRODUCT
CIW80_RS20375	G6263	CIW80_RS20375	cueR	HTH-type transcriptional regulator CueR	DNA-binding transcriptional dual regulator CueR	GO-TERMS, PRODUCT-SYNONYMS, GENE-SYNONYMS, PRODUCT, GENE-NAME
CIW80_RS20395	G6266			iron ABC transporter ATP-binding protein FetA	putative iron ABC exporter ATP-binding subunit FetA	GO-TERMS, PRODUCT-SYNONYMS, GENE-SYNONYMS, PRODUCT
CIW80_RS20400	G6267			iron export ABC transporter permease subunit FetB	putative iron ABC exporter membrane subunit FetB	GO-TERMS, PRODUCT-SYNONYMS, GENE-SYNONYMS, PRODUCT
CIW80_RS20405	G6268					GO-TERMS, PRODUCT-SYNONYMS, GENE-SYNONYMS
CIW80_RS20410	G6269			NADP(+)-dependent aldehyde reductase	NADP+-dependent aldehyde reductase YbbO	GO-TERMS, REACTIONS, PRODUCT-SYNONYMS, PRODUCT
CIW80_RS20415	EG11542			multifunctional acyl-CoA thioesterase I/protease I/lysophospholipase L1	multifunctional acyl-CoA thioesterase I and protease I and lysophospholipase L1	GO-TERMS, REACTIONS, PRODUCT-SYNONYMS, GENE-SYNONYMS, PRODUCT
CIW80_RS20430	EG11768	mnmH	selU	tRNA 2-selenouridine(34) synthase MnmH	tRNA 2-selenouridine synthase	GO-TERMS, REACTIONS, PRODUCT-SYNONYMS, GENE-SYNONYMS, PRODUCT, GENE-NAME
CIW80_RS20435	G6274			HTH-type transcriptional activator AllS	DNA-binding transcriptional activator AllS	GO-TERMS, PRODUCT-SYNONYMS, GENE-SYNONYMS, PRODUCT
CIW80_RS20440	G6275					GO-TERMS, PRODUCT-SYNONYMS, GENE-SYNONYMS
CIW80_RS20445	G6276			HTH-type transcriptional repressor AllR	DNA-binding transcriptional repressor AllR	GO-TERMS, PRODUCT-SYNONYMS, GENE-SYNONYMS, PRODUCT
CIW80_RS20450	EG11583					GO-TERMS, PRODUCT-SYNONYMS
CIW80_RS20455	G6277	CIW80_RS20455	hyi			GO-TERMS, PRODUCT-SYNONYMS, GENE-SYNONYMS, GENE-NAME
CIW80_RS20460	G6278			2-hydroxy-3-oxopropionate reductase	tartronate semialdehyde reductase 2	GO-TERMS, REACTIONS, PRODUCT-SYNONYMS, GENE-SYNONYMS, PRODUCT
CIW80_RS20470	G6281			allantoinase AllB	allantoinase	GO-TERMS, REACTIONS, PRODUCT-SYNONYMS, GENE-SYNONYMS, PRODUCT
CIW80_RS20480	G6283			glycerate 3-kinase	glycerate 2-kinase 2	GO-TERMS, REACTIONS, PRODUCT-SYNONYMS, GENE-SYNONYMS, PRODUCT
CIW80_RS20485	G6284					GO-TERMS, PRODUCT-SYNONYMS, GENE-SYNONYMS
CIW80_RS20490	G6285			allantoate deiminase	allantoate amidohydrolase	GO-TERMS, REACTIONS, PRODUCT-SYNONYMS, GENE-SYNONYMS, PRODUCT
CIW80_RS20495	G6286					GO-TERMS, REACTIONS, PRODUCT-SYNONYMS, GENE-SYNONYMS
CIW80_RS20500	G6287	CIW80_RS20500	fdrA	acyl-CoA synthetase FdrA	putative acyl-CoA synthetase FdrA	GO-TERMS, REACTIONS, PRODUCT-SYNONYMS, GENE-SYNONYMS, PRODUCT, GENE-NAME
CIW80_RS20520	EG10796					GO-TERMS, PRODUCT-SYNONYMS, GENE-SYNONYMS
CIW80_RS20525	EG10793			5-(carboxyamino)imidazole ribonucleotide mutase	N5-carboxyaminoimidazole ribonucleotide mutase	GO-TERMS, REACTIONS, PRODUCT-SYNONYMS, GENE-SYNONYMS, PRODUCT
CIW80_RS20540	EG12666					GO-TERMS, REACTIONS, PRODUCT-SYNONYMS, GENE-SYNONYMS, PRODUCT
CIW80_RS20545	EG10758			peptidylprolyl isomerase B	peptidyl-prolyl cis-trans isomerase B	GO-TERMS, REACTIONS, PRODUCT-SYNONYMS, PRODUCT
CIW80_RS20550	EG10196					GO-TERMS, REACTIONS, PRODUCT-SYNONYMS, GENE-SYNONYMS, PRODUCT
CIW80_RS20560	EG12879			ribosome-associated protein YbcJ	putative RNA-binding protein YbcJ	GO-TERMS, PRODUCT-SYNONYMS, PRODUCT
CIW80_RS20565	EG10328			bifunctional methylenetetrahydrofolate dehydrogenase/methenyltetrahydrofolate cyclohydrolase FolD	bifunctional 5,10-methylene-tetrahydrofolate dehydrogenase/ 5,10-methylene-tetrahydrofolate cyclohydrolase	GO-TERMS, REACTIONS, PRODUCT-SYNONYMS, GENE-SYNONYMS, PRODUCT
CIW80_RS20600	EG10673			omptin family outer membrane protease OmpT	DLP12 prophage; protease 7	GO-TERMS, REACTIONS, PRODUCT-SYNONYMS, PRODUCT
CIW80_RS20610	EG11740	CIW80_RS20610	nfrA	phage receptor	bacteriophage N4 outer membrane receptor	GO-TERMS, PRODUCT-SYNONYMS, PRODUCT, GENE-NAME
CIW80_RS20620	G6318			Cu(+)/Ag(+) sensor histidine kinase CusS	sensor histidine kinase CusS	GO-TERMS, REACTIONS, PRODUCT-SYNONYMS, GENE-SYNONYMS, PRODUCT
CIW80_RS20625	G6319			copper response regulator transcription factor CusR	DNA-binding transcriptional activator CusR	GO-TERMS, PRODUCT-SYNONYMS, GENE-SYNONYMS, PRODUCT
CIW80_RS20630	G6320			Cu(+)/Ag(+) efflux RND transporter outer membrane channel CusC	copper/silver export system outer membrane channel	CPLX-RXNS, GO-TERMS, COMPLEXES, REACTIONS, PRODUCT-SYNONYMS, GENE-SYNONYMS, PRODUCT
CIW80_RS20635	G6321			Cu(+)/Ag(+) efflux RND transporter periplasmic metallochaperone CusF	copper/silver export system periplasmic binding protein	GO-TERMS, REACTIONS, PRODUCT-SYNONYMS, GENE-SYNONYMS, PRODUCT
CIW80_RS20640	G6322			Cu(+)/Ag(+) efflux RND transporter periplasmic adaptor subunit CusB	copper/silver export system membrane fusion protein	GO-TERMS, REACTIONS, PRODUCT-SYNONYMS, GENE-SYNONYMS, PRODUCT
CIW80_RS20645	EG12367			Cu(+)/Ag(+) efflux RND transporter permease subunit CusA	copper/silver export system RND permease	GO-TERMS, REACTIONS, PRODUCT-SYNONYMS, GENE-SYNONYMS, PRODUCT
CIW80_RS20650	EG10708			phenylalanine transporter	phenylalanine:H+ symporter PheP	GO-TERMS, REACTIONS, PRODUCT-SYNONYMS, PRODUCT
CIW80_RS20655	G6323	CIW80_RS20655	ybdG	mechanosensitive ion channel family protein	miniconductance mechanosensitive channel YbdG	GO-TERMS, PRODUCT-SYNONYMS, PRODUCT, GENE-NAME
CIW80_RS20660	EG50005			oxygen-insensitive NAD(P)H nitroreductase	NAD(P)H nitroreductase NfsB	GO-TERMS, REACTIONS, PRODUCT-SYNONYMS, GENE-SYNONYMS, PRODUCT
CIW80_RS20675	G6326	CIW80_RS20675	ybdK	glutamate--cysteine ligase	carboxylate-amine ligase	GO-TERMS, REACTIONS, PRODUCT-SYNONYMS, PRODUCT, GENE-NAME
CIW80_RS20695	EG10262			enterobactin synthase subunit EntD	phosphopantetheinyl transferase EntD	CPLX-RXNS, GO-TERMS, COMPLEXES, REACTIONS, PRODUCT-SYNONYMS, PRODUCT
CIW80_RS20700	EG10293			siderophore enterobactin receptor FepA	ferric enterobactin outer membrane transporter	GO-TERMS, PRODUCT-SYNONYMS, GENE-SYNONYMS, PRODUCT
CIW80_RS20705	EG10299			enterochelin esterase	ferric enterobactin esterase	GO-TERMS, REACTIONS, PRODUCT-SYNONYMS, PRODUCT
CIW80_RS20710	G0-10437	CIW80_RS20710	ybdZ	MbtH family protein	enterobactin biosynthesis protein YbdZ	GO-TERMS, PRODUCT-SYNONYMS, PRODUCT, GENE-NAME
CIW80_RS20715	EG10264			enterobactin non-ribosomal peptide synthetase EntF	apo-serine activating enzyme	GO-TERMS, REACTIONS, PRODUCT-SYNONYMS, PRODUCT
CIW80_RS20730	EG10295			iron-enterobactin ABC transporter ATP-binding protein	ferric enterobactin ABC transporter ATP binding subunit	CPLX-RXNS, GO-TERMS, COMPLEXES, PRODUCT
CIW80_RS20735	EG10298			iron-enterobactin ABC transporter permease	ferric enterobactin ABC transporter membrane subunit FepG	GO-TERMS, PRODUCT
CIW80_RS20740	EG10296			Fe(3+)-siderophore ABC transporter permease	ferric enterobactin ABC transporter membrane subunit FebD	GO-TERMS, REACTIONS, PRODUCT-SYNONYMS, PRODUCT
CIW80_RS20745	EG11104			enterobactin transporter EntS	enterobactin exporter EntS	GO-TERMS, REACTIONS, PRODUCT-SYNONYMS, GENE-SYNONYMS, PRODUCT
CIW80_RS20750	EG10294			Fe2+-enterobactin ABC transporter substrate-binding protein	ferric enterobactin ABC transporter periplasmic binding protein	GO-TERMS, REACTIONS, PRODUCT
CIW80_RS20755	EG10261					GO-TERMS, REACTIONS, PRODUCT-SYNONYMS, GENE-SYNONYMS
CIW80_RS20760	EG10263			(2,3-dihydroxybenzoyl)adenylate synthase	2,3-dihydroxybenzoate-AMP ligase	GO-TERMS, REACTIONS, PRODUCT-SYNONYMS, PRODUCT
CIW80_RS20765	EG10260			enterobactin biosynthesis bifunctional isochorismatase/aryl carrier protein EntB	enterobactin synthase component B	GO-TERMS, REACTIONS, PRODUCT-SYNONYMS, GENE-SYNONYMS, PRODUCT
CIW80_RS20770	EG10259	dhbA	entA			GO-TERMS, PRODUCT-SYNONYMS, GENE-NAME
CIW80_RS20775	EG11105			proofreading thioesterase EntH	proofreading thioesterase in enterobactin biosynthesis	GO-TERMS, REACTIONS, PRODUCT-SYNONYMS, GENE-SYNONYMS, PRODUCT
CIW80_RS20795	G6329			methionine-oxo-acid transaminase	methionine-oxo-acid transaminase, PLP-dependent	GO-TERMS, REACTIONS, PRODUCT-SYNONYMS, PRODUCT
CIW80_RS20815	G6333			thiol:disulfide interchange protein DsbG	protein sulfenic acid reductase and chaperone DsbG	GO-TERMS, REACTIONS, PRODUCT-SYNONYMS, GENE-SYNONYMS, PRODUCT
CIW80_RS20820	EG11384			alkyl hydroperoxide reductase subunit C	alkyl hydroperoxide reductase, AhpC component	CPLX-RXNS, GO-TERMS, PRODUCT-SYNONYMS, GENE-SYNONYMS, PRODUCT
CIW80_RS20825	EG11385			alkyl hydroperoxide reductase subunit F	alkyl hydroperoxide reductase, AhpF component	GO-TERMS, PRODUCT-SYNONYMS, PRODUCT
CIW80_RS20830	G6334			universal stress protein UspG	universal stress protein G	GO-TERMS, PRODUCT-SYNONYMS, GENE-SYNONYMS, PRODUCT
CIW80_RS20835	G6337	CIW80_RS20835	rnk			GO-TERMS, PRODUCT-SYNONYMS, GENE-NAME
CIW80_RS20845	EG10856	CIW80_RS20845	rna	ribonuclease I	RNase I	GO-TERMS, REACTIONS, PRODUCT-SYNONYMS, GENE-SYNONYMS, PRODUCT, GENE-NAME
CIW80_RS20850	G6338			citrate/succinate antiporter CitT	citrate:succinate antiporter	GO-TERMS, REACTIONS, PRODUCT-SYNONYMS, GENE-SYNONYMS, PRODUCT
CIW80_RS20855	G6339	CIW80_RS20855	citG	triphosphoribosyl-dephospho-CoA synthase CitG	triphosphoribosyl-dephospho-CoA synthase	GO-TERMS, REACTIONS, PRODUCT-SYNONYMS, GENE-SYNONYMS, PRODUCT, GENE-NAME
CIW80_RS20860	G6340			citrate lyase holo-[acyl-carrier protein] synthase	apo-citrate lyase phosphoribosyl-dephospho-CoA transferase	GO-TERMS, REACTIONS, PRODUCT-SYNONYMS, GENE-SYNONYMS, PRODUCT
CIW80_RS20865	G6341			citrate lyase subunit alpha	citrate lyase alpha subunit	CPLX-RXNS, COMPLEXES, REACTIONS, PRODUCT-SYNONYMS, GENE-SYNONYMS, PRODUCT
CIW80_RS20870	G6342			citrate (pro-3S)-lyase subunit beta	citrate lyase beta subunit	GO-TERMS, COMPLEXES, REACTIONS, PRODUCT-SYNONYMS, GENE-SYNONYMS, PRODUCT
CIW80_RS20875	G6343					GO-TERMS, REACTIONS, PRODUCT-SYNONYMS, GENE-SYNONYMS
CIW80_RS20880	G6344			[citrate (pro-3S)-lyase] ligase	citrate lyase synthetase	GO-TERMS, REACTIONS, PRODUCT-SYNONYMS, GENE-SYNONYMS, PRODUCT
CIW80_RS20885	G6345					GO-TERMS, REACTIONS, PRODUCT-SYNONYMS, GENE-SYNONYMS
CIW80_RS20890	G6346			two-component response regulator DpiA	DNA-binding transcriptional dual regulator DpiA	GO-TERMS, PRODUCT-SYNONYMS, GENE-SYNONYMS, PRODUCT
CIW80_RS20895	G6347					GO-TERMS, REACTIONS, PRODUCT-SYNONYMS
CIW80_RS20905	EG12180	CIW80_RS20905	pagP	phospholipid:lipid A palmitoyltransferase	Lipid A palmitoyltransferase	GO-TERMS, REACTIONS, PRODUCT-SYNONYMS, GENE-SYNONYMS, PRODUCT, GENE-NAME
CIW80_RS20910	EG12179			transcription antiterminator/RNA stability regulator CspE	transcription antiterminator and regulator of RNA stability	GO-TERMS, PRODUCT-SYNONYMS, PRODUCT
CIW80_RS20915	EG12209			fluoride efflux transporter CrcB	F- channel	GO-TERMS, REACTIONS, PRODUCT-SYNONYMS, GENE-SYNONYMS, PRODUCT
CIW80_RS20925	EG11305			twin-arginine translocase subunit TatE	twin arginine protein translocation system - TatE protein	CPLX-RXNS, GO-TERMS, COMPLEXES, PRODUCT-SYNONYMS, GENE-SYNONYMS, PRODUCT
CIW80_RS20930	EG11306					GO-TERMS, REACTIONS, PRODUCT-SYNONYMS, GENE-SYNONYMS
CIW80_RS20945	EG11591			lipoyl(octanoyl) transferase LipB	lipoyl(octanoyl) transferase	GO-TERMS, REACTIONS, PRODUCT-SYNONYMS, GENE-SYNONYMS, PRODUCT
CIW80_RS20955	EG10201					GO-TERMS, REACTIONS, PRODUCT-SYNONYMS, GENE-SYNONYMS
CIW80_RS20965	EG10607			peptidoglycan glycosyltransferase MrdB	SEDS family protein MrdB	GO-TERMS, REACTIONS, PRODUCT-SYNONYMS, PRODUCT
CIW80_RS20970	EG10606	CIW80_RS20970	mrdA			GO-TERMS, REACTIONS, PRODUCT-SYNONYMS, GENE-SYNONYMS, GENE-NAME
CIW80_RS20975	EG11254			23S rRNA (pseudouridine(1915)-N(3))-methyltransferase RlmH	23S rRNA m3psi1915 methyltransferase	GO-TERMS, REACTIONS, PRODUCT-SYNONYMS, GENE-SYNONYMS, PRODUCT
CIW80_RS20980	EG11255			ribosome silencing factor	ribosomal silencing factor RsfS	GO-TERMS, PRODUCT-SYNONYMS, GENE-SYNONYMS, PRODUCT
CIW80_RS20985	G6349	CIW80_RS20985	cobC	adenosylcobalamin/alpha-ribazole phosphatase	putative adenosylcobalamin phosphatase/alpha-ribazole phosphatase	REACTIONS, PRODUCT-SYNONYMS, GENE-SYNONYMS, PRODUCT, GENE-NAME
CIW80_RS20990	G6350			nicotinate-nucleotide adenylyltransferase	nicotinate-mononucleotide adenylyltransferase	GO-TERMS, REACTIONS, PRODUCT-SYNONYMS, GENE-SYNONYMS, PRODUCT
CIW80_RS21000	EG10855			LPS assembly lipoprotein LptE	lipopolysaccharide assembly protein LptE	GO-TERMS, PRODUCT-SYNONYMS, GENE-SYNONYMS, PRODUCT
CIW80_RS21005	EG10532					GO-TERMS, REACTIONS, PRODUCT-SYNONYMS, GENE-SYNONYMS, PRODUCT
CIW80_RS21015	G6358					GO-TERMS, REACTIONS, PRODUCT-SYNONYMS, GENE-SYNONYMS
CIW80_RS21020	EG12663			glutamate/aspartate ABC transporter ATP binding protein GltL	glutamate/aspartate ABC transporter ATP binding subunit	CPLX-RXNS, COMPLEXES, PRODUCT
CIW80_RS21025	EG12662			glutamate/aspartate ABC transporter permease GltK	glutamate/aspartate ABC transporter membrane subunit GltK	GO-TERMS, PRODUCT
CIW80_RS21030	EG12661			glutamate/aspartate ABC transporter permease GltJ	glutamate/aspartate ABC transporter membrane subunit GltJ	GO-TERMS, PRODUCT
CIW80_RS21035	G6359			glutamate/aspartate ABC transporter substrate-binding protein GltI	glutamate/aspartate ABC transporter periplasmic binding protein	GO-TERMS, PRODUCT-SYNONYMS, GENE-SYNONYMS, PRODUCT
CIW80_RS21050	EG10168					GO-TERMS, REACTIONS, PRODUCT-SYNONYMS, GENE-SYNONYMS, PRODUCT
CIW80_RS21060	G6362			rRNA maturation RNase YbeY	endoribonuclease YbeY	GO-TERMS, PRODUCT-SYNONYMS, PRODUCT
CIW80_RS21070	G6364			tRNA (N6-isopentenyl adenosine(37)-C2)-methylthiotransferase MiaB	isopentenyl-adenosine A37 tRNA methylthiolase	GO-TERMS, REACTIONS, PRODUCT-SYNONYMS, GENE-SYNONYMS, PRODUCT
CIW80_RS21075	G6365					GO-TERMS, PRODUCT-SYNONYMS, GENE-SYNONYMS, PRODUCT
CIW80_RS21120	EG10092	CIW80_RS21120	asnB	asparagine synthase B	asparagine synthetase B	GO-TERMS, REACTIONS, PRODUCT-SYNONYMS, PRODUCT, GENE-NAME
CIW80_RS21125	EG10634	nagD	umpH	ribonucleotide monophosphatase NagD	UMP phosphatase	GO-TERMS, REACTIONS, PRODUCT-SYNONYMS, GENE-SYNONYMS, PRODUCT, GENE-NAME
CIW80_RS21130	EG10636			DNA-binding transcriptional regulator NagC	DNA-binding transcriptional dual regulator NagC	GO-TERMS, PRODUCT-SYNONYMS, PRODUCT
CIW80_RS21135	EG10632					GO-TERMS, REACTIONS, PRODUCT-SYNONYMS, PRODUCT
CIW80_RS21140	EG10633					GO-TERMS, PRODUCT-SYNONYMS, GENE-SYNONYMS
CIW80_RS21145	EG10635			PTS N-acetyl glucosamine transporter subunit IIABC	N-acetylglucosamine-specific PTS enzyme IIABC component	GO-TERMS, REACTIONS, PRODUCT-SYNONYMS, GENE-SYNONYMS, PRODUCT
CIW80_RS21195	EG10390					GO-TERMS, REACTIONS, PRODUCT-SYNONYMS, PRODUCT
CIW80_RS21200	G6370			chitoporin	chitobiose outer membrane channel	GO-TERMS, REACTIONS, PRODUCT-SYNONYMS, GENE-SYNONYMS, PRODUCT
CIW80_RS21215	G0-10580	CIW80_RS21215	uof	fur leader peptide	RyhB-regulated fur leader peptide	GO-TERMS, PRODUCT-SYNONYMS, PRODUCT, GENE-NAME
CIW80_RS21220	EG10318			flavodoxin FldA	flavodoxin 1	GO-TERMS, PRODUCT-SYNONYMS, PRODUCT
CIW80_RS21230	EG11776	CIW80_RS21230	ybfF			GO-TERMS, PRODUCT-SYNONYMS, GENE-NAME
CIW80_RS21235	EG12197			replication initiation negative regulator SeqA	negative modulator of initiation of replication	GO-TERMS, PRODUCT-SYNONYMS, GENE-SYNONYMS, PRODUCT
CIW80_RS21240	EG12144	CIW80_RS21240	pgm	alpha-D-glucose phosphate-specific phosphoglucomutase	phosphoglucomutase	GO-TERMS, REACTIONS, PRODUCT-SYNONYMS, GENE-SYNONYMS, PRODUCT, GENE-NAME
CIW80_RS21245	EG10753			putrescine-ornithine antiporter	putrescine transporter PotE	GO-TERMS, REACTIONS, PRODUCT-SYNONYMS, PRODUCT
CIW80_RS21250	EG10964			ornithine decarboxylase SpeF	inducible ornithine decarboxylase	GO-TERMS, REACTIONS, PRODUCT-SYNONYMS, PRODUCT
CIW80_RS21265	EG10517			two-component system response regulator KdpE	DNA-binding transcriptional activator KdpE	GO-TERMS, PRODUCT-SYNONYMS, PRODUCT
CIW80_RS21270	EG10516	kdbD	kdpD	two-component system sensor histidine kinase KdbD	sensor histidine kinase KdpD	GO-TERMS, REACTIONS, PRODUCT-SYNONYMS, GENE-SYNONYMS, PRODUCT, GENE-NAME
CIW80_RS21305	EG10736	phrB	phr	deoxyribodipyrimidine photo-lyase	deoxyribodipyrimidine photolyase	GO-TERMS, REACTIONS, PRODUCT-SYNONYMS, GENE-SYNONYMS, PRODUCT, GENE-NAME
CIW80_RS21310	G6378			dipeptide permease DtpD	dipeptide:H+ symporter DtpD	GO-TERMS, REACTIONS, PRODUCT-SYNONYMS, GENE-SYNONYMS, PRODUCT
CIW80_RS21320	G6380			5-oxoprolinase subunit PxpB	5-oxoprolinase component B	PRODUCT-SYNONYMS, GENE-SYNONYMS, PRODUCT
CIW80_RS21325	G6381			5-oxoprolinase subunit PxpC	5-oxoprolinase component C	GO-TERMS, PRODUCT-SYNONYMS, GENE-SYNONYMS, PRODUCT
CIW80_RS21330	G6382			5-oxoprolinase subunit PxpA	5-oxoprolinase component A	PRODUCT-SYNONYMS, GENE-SYNONYMS, PRODUCT
CIW80_RS21335	G6383	CIW80_RS21335	nei			GO-TERMS, REACTIONS, PRODUCT-SYNONYMS, GENE-NAME
CIW80_RS21350	EG10402			citrate (Si)-synthase	citrate synthase	GO-TERMS, REACTIONS, PRODUCT-SYNONYMS, GENE-SYNONYMS, PRODUCT
CIW80_RS21365	EG10933			succinate dehydrogenase cytochrome b556 subunit	succinate:quinone oxidoreductase, membrane protein SdhC	GO-TERMS, PRODUCT-SYNONYMS, GENE-SYNONYMS, PRODUCT
CIW80_RS21370	EG10934			succinate dehydrogenase membrane anchor subunit	succinate:quinone oxidoreductase, membrane protein SdhD	CPLX-RXNS, GO-TERMS, COMPLEXES, PRODUCT-SYNONYMS, PRODUCT
CIW80_RS21375	EG10931			succinate dehydrogenase flavoprotein subunit	succinate:quinone oxidoreductase, FAD binding protein	GO-TERMS, COMPLEXES, PRODUCT-SYNONYMS, GENE-SYNONYMS, PRODUCT
CIW80_RS21380	EG10932	CIW80_RS21380	sdhB	succinate dehydrogenase iron-sulfur subunit	succinate:quinone oxidoreductase, iron-sulfur cluster binding protein	GO-TERMS, PRODUCT-SYNONYMS, GENE-SYNONYMS, PRODUCT, GENE-NAME
CIW80_RS21385	EG10979			2-oxoglutarate dehydrogenase E1 component	subunit of E1(0) component of 2-oxoglutarate dehydrogenase	GO-TERMS, REACTIONS, PRODUCT-SYNONYMS, GENE-SYNONYMS, PRODUCT
CIW80_RS21390	EG10980	odhB	sucB	2-oxoglutarate dehydrogenase complex dihydrolipoyllysine-residue succinyltransferase	dihydrolipoyltranssuccinylase	GO-TERMS, REACTIONS, PRODUCT-SYNONYMS, PRODUCT, GENE-NAME
CIW80_RS21395	EG10981			ADP-forming succinate--CoA ligase subunit beta	succinyl-CoA synthetase subunit beta	CPLX-RXNS, GO-TERMS, COMPLEXES, PRODUCT-SYNONYMS, PRODUCT
CIW80_RS21400	EG10982			succinate--CoA ligase subunit alpha	succinyl-CoA synthetase subunit alpha	GO-TERMS, PRODUCT-SYNONYMS, PRODUCT
CIW80_RS21415	EG10173			cytochrome ubiquinol oxidase subunit I	cytochrome bd-I ubiquinol oxidase subunit I	GO-TERMS, COMPLEXES, REACTIONS, PRODUCT-SYNONYMS, GENE-SYNONYMS, PRODUCT
CIW80_RS21420	EG10174	CIW80_RS21420	cydB	cytochrome d ubiquinol oxidase subunit II	cytochrome bd-I ubiquinol oxidase subunit II	GO-TERMS, COMPLEXES, PRODUCT-SYNONYMS, GENE-SYNONYMS, PRODUCT, GENE-NAME
CIW80_RS21425	G0-10441			cytochrome bd-I oxidase subunit CydX	cytochrome bd-I ubiquinol oxidase accessory subunit CydX	GO-TERMS, PRODUCT-SYNONYMS, GENE-SYNONYMS, PRODUCT
CIW80_RS21435	EG11110			tol-pal system-associated acyl-CoA thioesterase	esterase/thioesterase	GO-TERMS, PRODUCT-SYNONYMS, PRODUCT
CIW80_RS21440	EG11010					GO-TERMS, COMPLEXES, PRODUCT-SYNONYMS, GENE-SYNONYMS
CIW80_RS21445	EG11011			colicin uptake protein TolR	Tol-Pal system protein TolR	GO-TERMS, PRODUCT
CIW80_RS21450	EG11007			cell envelope integrity protein TolA	Tol-Pal system protein TolA	GO-TERMS, PRODUCT-SYNONYMS, GENE-SYNONYMS, PRODUCT
CIW80_RS21455	EG11008			Tol-Pal system protein TolB	Tol-Pal system periplasmic protein TolB	GO-TERMS, PRODUCT-SYNONYMS, GENE-SYNONYMS, PRODUCT
CIW80_RS21460	EG10684			peptidoglycan-associated lipoprotein Pal	peptidoglycan-associated outer membrane lipoprotein Pal	GO-TERMS, PRODUCT-SYNONYMS, GENE-SYNONYMS, PRODUCT
CIW80_RS21465	EG12854			cell division protein CpoB	cell division coordinator CpoB	GO-TERMS, PRODUCT-SYNONYMS, GENE-SYNONYMS, PRODUCT
CIW80_RS21505	EG10630			quinolinate synthase NadA	quinolinate synthase	GO-TERMS, REACTIONS, PRODUCT-SYNONYMS, GENE-SYNONYMS, PRODUCT
CIW80_RS21510	EG11700	CIW80_RS21510	pnuC	nicotinamide riboside transporter PnuC	nicotinamide riboside transporter	GO-TERMS, REACTIONS, PRODUCT-SYNONYMS, PRODUCT, GENE-NAME
CIW80_RS21530	EG10079			3-deoxy-7-phosphoheptulonate synthase AroG	3-deoxy-7-phosphoheptulonate synthase, Phe-sensitive	GO-TERMS, REACTIONS, PRODUCT-SYNONYMS, PRODUCT
CIW80_RS21535	EG11699			2,3-diphosphoglycerate-dependent phosphoglycerate mutase	2,3-bisphosphoglycerate-dependent phosphoglycerate mutase	GO-TERMS, REACTIONS, PRODUCT-SYNONYMS, GENE-SYNONYMS, PRODUCT
CIW80_RS21540	EG11698					GO-TERMS, REACTIONS, PRODUCT-SYNONYMS
CIW80_RS21545	EG10363					GO-TERMS, PRODUCT-SYNONYMS, GENE-SYNONYMS, PRODUCT
CIW80_RS21550	EG10366					GO-TERMS, PRODUCT-SYNONYMS, GENE-SYNONYMS
CIW80_RS21555	EG10362			UDP-glucose 4-epimerase GalE	UDP-glucose 4-epimerase	GO-TERMS, REACTIONS, PRODUCT-SYNONYMS, GENE-SYNONYMS, PRODUCT
CIW80_RS21570	G6395			molybdenum-dependent transcriptional regulator	DNA-binding transcriptional dual regulator ModE	GO-TERMS, PRODUCT-SYNONYMS, GENE-SYNONYMS, PRODUCT
CIW80_RS21575	G6396	CIW80_RS21575	acrZ	multidrug efflux pump-associated protein, AcrZ family	multidrug efflux pump accessory protein AcrZ	GO-TERMS, PRODUCT-SYNONYMS, GENE-SYNONYMS, PRODUCT, GENE-NAME
CIW80_RS21580	EG12427			molybdate ABC transporter substrate-binding protein	molybdate ABC transporter periplasmic binding protein	CPLX-RXNS, GO-TERMS, COMPLEXES, PRODUCT
CIW80_RS21585	EG10002			molybdate ABC transporter permease subunit	molybdate ABC transporter membrane subunit	GO-TERMS, PRODUCT-SYNONYMS, GENE-SYNONYMS, PRODUCT
CIW80_RS21590	EG10152			molybdenum ABC transporter ATP-binding protein ModC	molybdate ABC transporter ATP binding subunit	GO-TERMS, REACTIONS, PRODUCT-SYNONYMS, GENE-SYNONYMS, PRODUCT
CIW80_RS21595	EG11239	CIW80_RS21595	ybhA	pyridoxal phosphatase	pyridoxal phosphate/fructose-1,6-bisphosphate phosphatase	GO-TERMS, REACTIONS, PRODUCT-SYNONYMS, PRODUCT, GENE-NAME
CIW80_RS21600	G6397	CIW80_RS21600	pgl			GO-TERMS, PRODUCT-SYNONYMS, GENE-SYNONYMS, PRODUCT, GENE-NAME
CIW80_RS21640	EG10117			adenosylmethionine--8-amino-7-oxononanoate transaminase	adenosylmethionine-8-amino-7-oxononanoate aminotransferase	GO-TERMS, REACTIONS, PRODUCT-SYNONYMS, PRODUCT
CIW80_RS21645	EG10118			biotin synthase BioB	biotin synthase	GO-TERMS, REACTIONS, PRODUCT-SYNONYMS, PRODUCT
CIW80_RS21650	EG10121					GO-TERMS, PRODUCT-SYNONYMS
CIW80_RS21655	EG10119			malonyl-ACP O-methyltransferase BioC	malonyl-acyl carrier protein methyltransferase	GO-TERMS, REACTIONS, PRODUCT-SYNONYMS, PRODUCT
CIW80_RS21660	EG10120			ATP-dependent dethiobiotin synthetase BioD	dethiobiotin synthetase	GO-TERMS, REACTIONS, PRODUCT-SYNONYMS, PRODUCT
CIW80_RS21665	EG11062			excinuclease ABC subunit B	excision nuclease subunit B	GO-TERMS, REACTIONS, PRODUCT-SYNONYMS, GENE-SYNONYMS, PRODUCT
CIW80_RS21675	EG11595			GTP 3',8-cyclase MoaA	GTP 3',8'-cyclase	GO-TERMS, REACTIONS, PRODUCT-SYNONYMS, GENE-SYNONYMS, PRODUCT
CIW80_RS21685	EG11666			cyclic pyranopterin monophosphate synthase MoaC	cyclic pyranopterin monophosphate synthase	GO-TERMS, REACTIONS, PRODUCT-SYNONYMS, GENE-SYNONYMS, PRODUCT
CIW80_RS21690	EG11597					CPLX-RXNS, GO-TERMS, COMPLEXES, PRODUCT-SYNONYMS, GENE-SYNONYMS
CIW80_RS21695	EG11598			molybdopterin synthase catalytic subunit MoaE	molybdopterin synthase catalytic subunit	GO-TERMS, PRODUCT-SYNONYMS, GENE-SYNONYMS, PRODUCT
CIW80_RS21715	G6406			cardiolipin synthase ClsB	cardiolipin synthase B	GO-TERMS, REACTIONS, PRODUCT-SYNONYMS, GENE-SYNONYMS, PRODUCT
CIW80_RS21730	G6409	CIW80_RS21730	ybhR	ABC transporter permease	putative ABC exporter membrane subunit YbhR	CPLX-RXNS, GO-TERMS, COMPLEXES, PRODUCT-SYNONYMS, PRODUCT, GENE-NAME
CIW80_RS21735	G6410	CIW80_RS21735	ybhS	ABC transporter permease	putative ABC exporter membrane subunit YbhS	GO-TERMS, PRODUCT-SYNONYMS, PRODUCT, GENE-NAME
CIW80_RS21740	G6411	CIW80_RS21740	ybhF	ABC transporter ATP-binding protein	putative ABC exporter ATP binding subunit	GO-TERMS, PRODUCT-SYNONYMS, PRODUCT, GENE-NAME
CIW80_RS21750	EG12406			DNA-binding transcriptional regulator CecR	DNA-binding transcriptional dual regulator CecR	GO-TERMS, PRODUCT-SYNONYMS, GENE-SYNONYMS, PRODUCT
CIW80_RS21755	EG11235					GO-TERMS, REACTIONS, PRODUCT-SYNONYMS
CIW80_RS21765	EG11357					GO-TERMS, REACTIONS, PRODUCT-SYNONYMS, GENE-SYNONYMS
CIW80_RS21775	EG11581	CIW80_RS21775	hcxB	malate/lactate/ureidoglycolate dehydrogenase	hydroxycarboxylate dehydrogenase B	GO-TERMS, REACTIONS, PRODUCT-SYNONYMS, GENE-SYNONYMS, PRODUCT, GENE-NAME
CIW80_RS21795	G6414	CIW80_RS21795	fiu	catecholate siderophore receptor Fiu	iron catecholate outer membrane transporter Fiu	GO-TERMS, PRODUCT-SYNONYMS, GENE-SYNONYMS, PRODUCT, GENE-NAME
CIW80_RS21805	G6416			23S rRNA (adenine(1618)-N(6))-methyltransferase RlmF	23S rRNA m6A1618 methyltransferase	GO-TERMS, REACTIONS, PRODUCT-SYNONYMS, GENE-SYNONYMS, PRODUCT
CIW80_RS21810	G6417			mechanosensitive channel protein	moderate conductance mechanosensitive channel YbiO	GO-TERMS, PRODUCT-SYNONYMS, PRODUCT
CIW80_RS21815	EG10389			glutamine ABC transporter ATP-binding protein GlnQ	L-glutamine ABC transporter ATP binding subunit	CPLX-RXNS, GO-TERMS, COMPLEXES, PRODUCT
CIW80_RS21820	EG10388			glutamine ABC transporter permease GlnP	L-glutamine ABC transporter membrane subunit	GO-TERMS, PRODUCT
CIW80_RS21825	EG10386			glutamine ABC transporter substrate-binding protein GlnH	L-glutamine ABC transporter periplasmic binding protein	GO-TERMS, PRODUCT-SYNONYMS, PRODUCT
CIW80_RS21835	EG11415			DNA starvation/stationary phase protection protein Dps	DNA protection during starvation protein	GO-TERMS, PRODUCT-SYNONYMS, GENE-SYNONYMS, PRODUCT
CIW80_RS21840	EG12134			threonine/homoserine exporter RhtA	L-threonine/L-homoserine exporter	GO-TERMS, REACTIONS, PRODUCT-SYNONYMS, GENE-SYNONYMS, PRODUCT
CIW80_RS21850	G6418	CIW80_RS21850	opgE			GO-TERMS, REACTIONS, PRODUCT-SYNONYMS, GENE-SYNONYMS, PRODUCT, GENE-NAME
CIW80_RS21860	G0-10715			manganase accumulation protein MntS	small protein MntS	GO-TERMS, PRODUCT-SYNONYMS, GENE-SYNONYMS, PRODUCT
CIW80_RS21865	G6420	CIW80_RS21865	mntR	transcriptional regulator MntR	DNA-binding transcriptional dual regulator MntR	GO-TERMS, PRODUCT-SYNONYMS, GENE-SYNONYMS, PRODUCT, GENE-NAME
CIW80_RS21875	G6422			L,D-transpeptidase	L,D-transpeptidase LdtB	GO-TERMS, REACTIONS, PRODUCT-SYNONYMS, GENE-SYNONYMS, PRODUCT
CIW80_RS21885	G6425			sugar-phosphatase YbiV	sugar phosphatase YbiV	GO-TERMS, REACTIONS, PRODUCT-SYNONYMS, GENE-SYNONYMS, PRODUCT
CIW80_RS21900	G6428	fsa	fsaA	fructose-6-phosphate aldolase	fructose-6-phosphate aldolase 1	GO-TERMS, PRODUCT-SYNONYMS, GENE-SYNONYMS, PRODUCT, GENE-NAME
CIW80_RS21905	EG10154			molybdopterin-synthase adenylyltransferase MoeB	molybdopterin-synthase adenylyltransferase	GO-TERMS, REACTIONS, PRODUCT-SYNONYMS, GENE-SYNONYMS, PRODUCT
CIW80_RS21910	EG10153			molybdopterin molybdotransferase MoeA	molybdopterin molybdotransferase	GO-TERMS, REACTIONS, PRODUCT-SYNONYMS, GENE-SYNONYMS, PRODUCT
CIW80_RS21915	EG12407			beta-aspartyl-peptidase	isoaspartyl dipeptidase proenzyme	GO-TERMS, REACTIONS, PRODUCT-SYNONYMS, GENE-SYNONYMS, PRODUCT
CIW80_RS21920	G6429			glutathione ABC transporter ATP-binding protein GsiA	glutathione ABC transporter ATP binding subunit GsiA	CPLX-RXNS, GO-TERMS, COMPLEXES, PRODUCT-SYNONYMS, GENE-SYNONYMS, PRODUCT
CIW80_RS21925	G6430			glutathione ABC transporter substrate-binding protein GsiB	glutathione ABC transporter periplasmic binding protein	GO-TERMS, PRODUCT-SYNONYMS, GENE-SYNONYMS, PRODUCT
CIW80_RS21930	G6431			glutathione ABC transporter permease GsiC	glutathione ABC transporter membrane subunit GsiC	GO-TERMS, PRODUCT-SYNONYMS, GENE-SYNONYMS, PRODUCT
CIW80_RS21935	G6432			glutathione ABC transporter permease GsiD	glutathione ABC transporter membrane subunit GsiD	GO-TERMS, PRODUCT-SYNONYMS, GENE-SYNONYMS, PRODUCT
CIW80_RS21950	G6435			30S ribosomal protein S12 methylthiotransferase RimO	ribosomal protein S12 methylthiotransferase RimO	GO-TERMS, REACTIONS, PRODUCT-SYNONYMS, GENE-SYNONYMS, PRODUCT
CIW80_RS21955	G6436			biofilm formation regulator BssR	regulator of biofilm formation	GO-TERMS, PRODUCT-SYNONYMS, GENE-SYNONYMS, PRODUCT
CIW80_RS21960	G6437	CIW80_RS21960	yliI	PQQ-dependent sugar dehydrogenase	aldose sugar dehydrogenase YliI	GO-TERMS, REACTIONS, PRODUCT-SYNONYMS, PRODUCT, GENE-NAME
CIW80_RS21965	G6438	CIW80_RS21965	gstB	glutathione S-transferase family protein	glutathione S-transferase GstB	GO-TERMS, REACTIONS, PRODUCT-SYNONYMS, GENE-SYNONYMS, PRODUCT, GENE-NAME
CIW80_RS21970	EG10203			serine-type D-Ala-D-Ala carboxypeptidase	D-alanyl-D-alanine carboxypeptidase DacC	GO-TERMS, REACTIONS, PRODUCT-SYNONYMS, PRODUCT
CIW80_RS21975	EG10223					GO-TERMS, PRODUCT-SYNONYMS, GENE-SYNONYMS
CIW80_RS21980	G6439			undecaprenyl-diphosphate phosphatase	undecaprenyl pyrophosphate phosphatase	GO-TERMS, REACTIONS, PRODUCT-SYNONYMS, PRODUCT
CIW80_RS21985	G6440			multidrug efflux MFS transporter MdfA	multidrug efflux pump MdfA / Na+:H+ antiporter / K+:H+ antiporter	GO-TERMS, REACTIONS, PRODUCT-SYNONYMS, GENE-SYNONYMS, PRODUCT
CIW80_RS21995	G6442					GO-TERMS, REACTIONS, PRODUCT-SYNONYMS
CIW80_RS22005	G6444	CIW80_RS22005	rcdA	TetR/AcrR family transcriptional regulator	DNA-binding transcriptional regulator RcdA	GO-TERMS, PRODUCT-SYNONYMS, GENE-SYNONYMS, PRODUCT, GENE-NAME
CIW80_RS22020	EG10417	CIW80_RS22020	grxA	GrxA family glutaredoxin	reduced glutaredoxin 1	REACTIONS, PRODUCT-SYNONYMS, GENE-SYNONYMS, PRODUCT, GENE-NAME
CIW80_RS22030	EG11261			nitroreductase NfsA	NADPH-dependent nitroreductase NfsA	GO-TERMS, REACTIONS, PRODUCT-SYNONYMS, GENE-SYNONYMS, PRODUCT
CIW80_RS22035	EG10852			30S ribosomal protein S6--L-glutamate ligase	ribosomal protein S6 modification protein	GO-TERMS, REACTIONS, PRODUCT-SYNONYMS, GENE-SYNONYMS, PRODUCT
CIW80_RS22045	EG11629			spermidine/putrescine ABC transporter substrate-binding protein PotF	putrescine ABC transporter periplasmic binding protein	CPLX-RXNS, GO-TERMS, COMPLEXES, REACTIONS, PRODUCT
CIW80_RS22050	EG11630			putrescine ABC transporter ATP-binding subunit PotG	putrescine ABC transporter ATP binding subunit	GO-TERMS, COMPLEXES, PRODUCT
CIW80_RS22055	EG11631			putrescine ABC transporter permease PotH	putrescine ABC transporter membrane subunit PotH	GO-TERMS, PRODUCT
CIW80_RS22060	EG11632			putrescine ABC transporter permease PotI	putrescine ABC transporter membrane subunit PotI	GO-TERMS, PRODUCT
CIW80_RS22070	G6449			23S rRNA (uracil(747)-C(5))-methyltransferase RlmC	23S rRNA m5U747 methyltransferase	GO-TERMS, REACTIONS, PRODUCT-SYNONYMS, GENE-SYNONYMS, PRODUCT
CIW80_RS22075	EG11628	CIW80_RS22075	artJ	arginine ABC transporter substrate-binding protein	L-arginine ABC transporter periplasmic binding protein	CPLX-RXNS, GO-TERMS, COMPLEXES, PRODUCT, GENE-NAME
CIW80_RS22080	EG11627			arginine ABC transporter permease ArtM	L-arginine ABC transporter membrane subunit ArtM	GO-TERMS, COMPLEXES, PRODUCT
CIW80_RS22085	EG11626			arginine ABC transporter permease ArtQ	L-arginine ABC transporter membrane subunit ArtQ	GO-TERMS, PRODUCT
CIW80_RS22095	EG11624			arginine ABC transporter ATP-binding protein ArtP	L-arginine ABC transporter ATP binding subunit	GO-TERMS, PRODUCT
CIW80_RS22110	G6452	CIW80_RS22110	amiD	N-acetylmuramoyl-L-alanine amidase	N-acetylmuramoyl-L-alanine amidase D	GO-TERMS, REACTIONS, PRODUCT-SYNONYMS, GENE-SYNONYMS, PRODUCT, GENE-NAME
CIW80_RS22125	G6455					GO-TERMS, REACTIONS, PRODUCT-SYNONYMS, GENE-SYNONYMS
CIW80_RS22130	EG10754			ubiquinone-dependent pyruvate dehydrogenase	pyruvate oxidase	GO-TERMS, REACTIONS, PRODUCT-SYNONYMS, PRODUCT
CIW80_RS22135	G6456	CIW80_RS22135	hcr			GO-TERMS, PRODUCT-SYNONYMS, GENE-SYNONYMS, PRODUCT, GENE-NAME
CIW80_RS22140	G6457			hydroxylamine reductase	protein S-nitrosylase	GO-TERMS, PRODUCT-SYNONYMS, GENE-SYNONYMS, PRODUCT
CIW80_RS22145	G6458			L-lysine exporter LysO	L-lysine exporter	GO-TERMS, REACTIONS, PRODUCT-SYNONYMS, GENE-SYNONYMS, PRODUCT
CIW80_RS22155	EG13270			aquaporin Z	water channel AqpZ	GO-TERMS, REACTIONS, PRODUCT-SYNONYMS, GENE-SYNONYMS, PRODUCT
CIW80_RS22170	G6461			macrolide transporter subunit MacA	ABC-type tripartite efflux pump membrane fusion protein	CPLX-RXNS, GO-TERMS, COMPLEXES, REACTIONS, PRODUCT-SYNONYMS, GENE-SYNONYMS, PRODUCT
CIW80_RS22175	G6462			macrolide ABC transporter ATP-binding protein/permease MacB	ABC-type tripartite efflux pump ATP binding/membrane subunit	GO-TERMS, REACTIONS, PRODUCT-SYNONYMS, GENE-SYNONYMS, PRODUCT
CIW80_RS22180	EG11111			cold shock-like protein CspD	DNA replication inhibitor	GO-TERMS, PRODUCT-SYNONYMS, GENE-SYNONYMS, PRODUCT
CIW80_RS22185	G6463			ATP-dependent Clp protease adapter ClpS	specificity factor for ClpA-ClpP chaperone-protease complex	GO-TERMS, PRODUCT-SYNONYMS, GENE-SYNONYMS, PRODUCT
CIW80_RS22190	EG10156					GO-TERMS, REACTIONS, PRODUCT-SYNONYMS, GENE-SYNONYMS
CIW80_RS22205	EG10504					GO-TERMS, PRODUCT-SYNONYMS, GENE-SYNONYMS
CIW80_RS22210	EG11112	CIW80_RS22210	aat			GO-TERMS, REACTIONS, PRODUCT-SYNONYMS, GENE-SYNONYMS, PRODUCT, GENE-NAME
CIW80_RS22215	EG10012			cysteine/glutathione ABC transporter ATP-binding protein/permease CydC	glutathione/L-cysteine ABC exporter subunit CydC	CPLX-RXNS, GO-TERMS, COMPLEXES, PRODUCT-SYNONYMS, GENE-SYNONYMS, PRODUCT
CIW80_RS22220	EG11405			cysteine/glutathione ABC transporter permease/ATP-binding protein CydD	glutathione/L-cysteine ABC exporter subunit CydD	GO-TERMS, PRODUCT-SYNONYMS, GENE-SYNONYMS, PRODUCT
CIW80_RS22225	EG11032			thioredoxin-disulfide reductase	thioredoxin reductase	GO-TERMS, REACTIONS, PRODUCT-SYNONYMS, GENE-SYNONYMS, PRODUCT
CIW80_RS22235	EG10547			leucine-responsive transcriptional regulator Lrp	DNA-binding transcriptional dual regulator Lrp	GO-TERMS, PRODUCT-SYNONYMS, GENE-SYNONYMS, PRODUCT
CIW80_RS22240	G6464			DNA translocase FtsK	cell division DNA translocase FtsK	GO-TERMS, PRODUCT-SYNONYMS, GENE-SYNONYMS, PRODUCT
CIW80_RS22245	G6465			outer membrane lipoprotein chaperone LolA	outer membrane lipoprotein carrier protein	GO-TERMS, PRODUCT-SYNONYMS, GENE-SYNONYMS, PRODUCT
CIW80_RS22250	EG12690	CIW80_RS22250	rarA	replication-associated recombination protein A	recombination factor	GO-TERMS, PRODUCT-SYNONYMS, GENE-SYNONYMS, PRODUCT, GENE-NAME
CIW80_RS22255	EG10947					GO-TERMS, REACTIONS, PRODUCT-SYNONYMS, PRODUCT
CIW80_RS22260	EG10232			dimethylsulfoxide reductase subunit A	dimethyl sulfoxide reductase subunit A	CPLX-RXNS, GO-TERMS, COMPLEXES, REACTIONS, PRODUCT-SYNONYMS, PRODUCT
CIW80_RS22265	EG10233			dimethylsulfoxide reductase subunit B	dimethyl sulfoxide reductase subunit B	GO-TERMS, PRODUCT-SYNONYMS, PRODUCT
CIW80_RS22270	EG10234	CIW80_RS22270	dmsC	dimethyl sulfoxide reductase anchor subunit	dimethyl sulfoxide reductase subunit C	GO-TERMS, PRODUCT-SYNONYMS, PRODUCT, GENE-NAME
CIW80_RS22285	EG10028			pyruvate formate lyase 1-activating protein	pyruvate formate-lyase activating enzyme	GO-TERMS, REACTIONS, PRODUCT-SYNONYMS, GENE-SYNONYMS, PRODUCT
CIW80_RS22290	EG10701			formate C-acetyltransferase	pyruvate formate-lyase	GO-TERMS, REACTIONS, PRODUCT-SYNONYMS, GENE-SYNONYMS, PRODUCT
CIW80_RS22295	EG11258			formate transporter FocA	formate channel FocA	GO-TERMS, REACTIONS, PRODUCT-SYNONYMS, GENE-SYNONYMS, PRODUCT
CIW80_RS22300	G6468	CIW80_RS22300	ycaO	30S ribosomal protein S12 methylthiotransferase accessory protein YcaO	ribosomal protein S12 methylthiotransferase accessory factor YcaO	GO-TERMS, REACTIONS, PRODUCT-SYNONYMS, PRODUCT, GENE-NAME
CIW80_RS22310	EG10946			3-phosphoserine/phosphohydroxythreonine transaminase	phosphoserine/phosphohydroxythreonine aminotransferase	GO-TERMS, REACTIONS, PRODUCT-SYNONYMS, GENE-SYNONYMS, PRODUCT
CIW80_RS22315	EG10073					GO-TERMS, PRODUCT-SYNONYMS, PRODUCT
CIW80_RS22325	EG11265	CIW80_RS22325	cmk	(d)CMP kinase	cytidylate kinase	GO-TERMS, REACTIONS, PRODUCT-SYNONYMS, GENE-SYNONYMS, PRODUCT, GENE-NAME
CIW80_RS22335	EG10441					GO-TERMS, PRODUCT-SYNONYMS, GENE-SYNONYMS, PRODUCT
CIW80_RS22345	EG10613			lipid A ABC transporter ATP-binding protein/permease MsbA	ATP-binding lipopolysaccharide transport protein	GO-TERMS, REACTIONS, PRODUCT-SYNONYMS, PRODUCT
CIW80_RS22350	EG11409					GO-TERMS, REACTIONS, PRODUCT-SYNONYMS, GENE-SYNONYMS, PRODUCT
CIW80_RS22365	EG10519					GO-TERMS, REACTIONS, PRODUCT-SYNONYMS, PRODUCT
CIW80_RS22375	EG12166			envelope biogenesis factor ElyC	envelope biogenesis factor	GO-TERMS, PRODUCT-SYNONYMS, GENE-SYNONYMS, PRODUCT
CIW80_RS22380	EG12167			tRNA uridine 5-oxyacetic acid(34) methyltransferase CmoM	tRNA cmo5U34 methyltransferase	GO-TERMS, PRODUCT-SYNONYMS, GENE-SYNONYMS, PRODUCT
CIW80_RS22385	EG12165			chromosome partition protein MukF	chromosome partitioning protein MukF	GO-TERMS, COMPLEXES, PRODUCT-SYNONYMS, GENE-SYNONYMS, PRODUCT
CIW80_RS22390	EG11252			chromosome partition protein MukE	chromosome partitioning protein MukE	GO-TERMS, PRODUCT-SYNONYMS, GENE-SYNONYMS, PRODUCT
CIW80_RS22395	EG10618			chromosome partition protein MukB	chromosome partitioning protein MukB	GO-TERMS, PRODUCT-SYNONYMS, PRODUCT
CIW80_RS22400	EG11253			L,D-transpeptidase	L,D-transpeptidase LdtD	GO-TERMS, REACTIONS, PRODUCT-SYNONYMS, GENE-SYNONYMS, PRODUCT
CIW80_RS22410	G6474	CIW80_RS22410	mepK	YcbK family protein	peptidoglycan LD-endopeptidase	GO-TERMS, REACTIONS, PRODUCT-SYNONYMS, GENE-SYNONYMS, PRODUCT, GENE-NAME
CIW80_RS22415	G6475					GO-TERMS, REACTIONS, PRODUCT-SYNONYMS, GENE-SYNONYMS
CIW80_RS22420	EG10096	CIW80_RS22420	aspC	aspartate/tyrosine/aromatic aminotransferase	aspartate aminotransferase	GO-TERMS, REACTIONS, PRODUCT-SYNONYMS, PRODUCT, GENE-NAME
CIW80_RS22425	EG10671			porin OmpF	outer membrane porin F	GO-TERMS, REACTIONS, PRODUCT-SYNONYMS, GENE-SYNONYMS, PRODUCT
CIW80_RS22430	EG10094					GO-TERMS, REACTIONS, PRODUCT-SYNONYMS, GENE-SYNONYMS, PRODUCT
CIW80_RS22435	EG10742					GO-TERMS, PRODUCT-SYNONYMS, PRODUCT
CIW80_RS22440	EG10696					GO-TERMS, REACTIONS, PRODUCT-SYNONYMS
CIW80_RS22445	EG12358			aliphatic sulfonates ABC transporter ATP-binding protein	aliphatic sulfonate ABC transporter ATP binding subunit	CPLX-RXNS, GO-TERMS, COMPLEXES, PRODUCT-SYNONYMS, GENE-SYNONYMS, PRODUCT
CIW80_RS22450	G6476			aliphatic sulfonate ABC transporter permease SsuC	aliphatic sulfonate ABC transporter membrane subunit	GO-TERMS, PRODUCT-SYNONYMS, GENE-SYNONYMS, PRODUCT
CIW80_RS22455	G6477					GO-TERMS, REACTIONS, PRODUCT-SYNONYMS, GENE-SYNONYMS, PRODUCT
CIW80_RS22460	G6478	CIW80_RS22460	ssuA	sulfonate ABC transporter substrate-binding protein	aliphatic sulfonate ABC transporter periplasmic binding protein	GO-TERMS, REACTIONS, PRODUCT-SYNONYMS, GENE-SYNONYMS, PRODUCT, GENE-NAME
CIW80_RS22465	G6479					GO-TERMS, REACTIONS, PRODUCT-SYNONYMS, GENE-SYNONYMS
CIW80_RS22475	EG10807			quinone-dependent dihydroorotate dehydrogenase	dihydroorotate dehydrogenase, type 2	GO-TERMS, REACTIONS, PRODUCT-SYNONYMS, PRODUCT
CIW80_RS22480	G6486					GO-TERMS, PRODUCT-SYNONYMS, GENE-SYNONYMS
CIW80_RS22485	G6487			6-N-hydroxylaminopurine resistance protein YcbX	6-N-hydroxylaminopurine resistance protein	GO-TERMS, PRODUCT-SYNONYMS, PRODUCT
CIW80_RS22490	G6488	rlmKL	rlmL	bifunctional 23S rRNA (guanine(2069)-N(7))-methyltransferase RlmK/23S rRNA (guanine(2445)-N(2))-methyltransferase RlmL	fused 23S rRNA m2G2445 methyltransferase and 23S rRNA m7G2069 methyltransferase	GO-TERMS, REACTIONS, PRODUCT-SYNONYMS, GENE-SYNONYMS, PRODUCT, GENE-NAME
CIW80_RS22495	G6489	CIW80_RS22495	uup	ABC transporter ATP-binding protein	ATP-binding protein Uup	GO-TERMS, PRODUCT-SYNONYMS, GENE-SYNONYMS, PRODUCT, GENE-NAME
CIW80_RS22500	G6490			membrane integrity-associated transporter subunit PqiA	intermembrane transport protein PqiA	GO-TERMS, PRODUCT-SYNONYMS, GENE-SYNONYMS, PRODUCT
CIW80_RS22505	G6491					GO-TERMS, PRODUCT-SYNONYMS, GENE-SYNONYMS
CIW80_RS22510	G6492			membrane integrity-associated transporter subunit PqiC	intermembrane transport lipoprotein PqiC	GO-TERMS, PRODUCT-SYNONYMS, GENE-SYNONYMS, PRODUCT
CIW80_RS22515	EG50004	CIW80_RS22515	rmf			GO-TERMS, PRODUCT-SYNONYMS, GENE-SYNONYMS, GENE-NAME
CIW80_RS22520	EG10273			bifunctional 3-hydroxydecanoyl-ACP dehydratase/trans-2-decenoyl-ACP isomerase	beta-hydroxyacyl-acyl carrier protein dehydratase/isomerase	GO-TERMS, REACTIONS, PRODUCT-SYNONYMS, PRODUCT
CIW80_RS22530	EG12855			macrodomain Ter protein MatP	macrodomain Ter protein	GO-TERMS, PRODUCT-SYNONYMS, GENE-SYNONYMS, PRODUCT
CIW80_RS22545	EG10984					GO-TERMS, PRODUCT-SYNONYMS, GENE-SYNONYMS
CIW80_RS22550	G6494			CRP-S regulon transcriptional coactivator Sxy	transcriptional coactivator for CRP	GO-TERMS, PRODUCT-SYNONYMS, GENE-SYNONYMS, PRODUCT
CIW80_RS22565	EG10426					GO-TERMS, PRODUCT-SYNONYMS, GENE-SYNONYMS
CIW80_RS22570	G6497					GO-TERMS, PRODUCT-SYNONYMS, GENE-SYNONYMS
CIW80_RS22585	G6500			heat shock protein HspQ	heat shock protein, hemimethylated DNA-binding protein	GO-TERMS, PRODUCT-SYNONYMS, GENE-SYNONYMS, PRODUCT
CIW80_RS22590	G6501			23S rRNA (cytosine(1962)-C(5))-methyltransferase RlmI	23S rRNA m5C1962 methyltransferase	GO-TERMS, REACTIONS, PRODUCT-SYNONYMS, GENE-SYNONYMS, PRODUCT
CIW80_RS22595	G6502	CIW80_RS22595	yccX			GO-TERMS, PRODUCT-SYNONYMS, GENE-NAME
CIW80_RS22600	EG12876			sulfurtransferase TusE	sulfur transfer protein TusE	GO-TERMS, REACTIONS, PRODUCT-SYNONYMS, GENE-SYNONYMS, PRODUCT
CIW80_RS22605	EG11113			FtsH protease modulator YccA	modulator of FtsH protease	GO-TERMS, PRODUCT-SYNONYMS, PRODUCT
CIW80_RS22615	EG10468					CPLX-RXNS, GO-TERMS, COMPLEXES, PRODUCT-SYNONYMS
CIW80_RS22620	EG10469			Ni/Fe-hydrogenase large subunit	hydrogenase 1 large subunit	GO-TERMS, REACTIONS, PRODUCT-SYNONYMS, PRODUCT
CIW80_RS22625	EG10470			Ni/Fe-hydrogenase b-type cytochrome subunit	hydrogenase 1 cytochrome b subunit	GO-TERMS, PRODUCT-SYNONYMS, GENE-SYNONYMS, PRODUCT
CIW80_RS22630	EG10471	CIW80_RS22630	hyaD	hydrogenase 1 maturation protease	putative hydrogenase 1 maturation protease HyaD	GO-TERMS, PRODUCT-SYNONYMS, PRODUCT, GENE-NAME
CIW80_RS22635	EG10472			hydrogenase-1 operon protein HyaE	putative HyaA chaperone	GO-TERMS, PRODUCT-SYNONYMS, PRODUCT
CIW80_RS22645	EG11380			cytochrome bd-II oxidase subunit 1	cytochrome bd-II ubiquinol oxidase subunit I	CPLX-RXNS, GO-TERMS, COMPLEXES, PRODUCT-SYNONYMS, GENE-SYNONYMS, PRODUCT
CIW80_RS22650	EG11379	CIW80_RS22650	appB	cytochrome d ubiquinol oxidase subunit II	cytochrome bd-II ubiquinol oxidase subunit II	GO-TERMS, PRODUCT-SYNONYMS, GENE-SYNONYMS, PRODUCT, GENE-NAME
CIW80_RS22660	EG10049	CIW80_RS22660	appA	AppA family phytase/histidine-type acid phosphatase	periplasmic phosphoanhydride phosphatase/multiple inositol-polyphosphate phosphatase	GO-TERMS, REACTIONS, PRODUCT-SYNONYMS, PRODUCT, GENE-NAME
CIW80_RS22670	G6511					GO-TERMS, PRODUCT-SYNONYMS
CIW80_RS22695	G6514			TMAO reductase system sensor histidine kinase/response regulator TorS	sensory histidine kinase TorS	GO-TERMS, PRODUCT-SYNONYMS, GENE-SYNONYMS, PRODUCT
CIW80_RS22700	G6515			TMAO reductase system periplasmic protein TorT	periplasmic trimethylamine-N-oxide binding protein	GO-TERMS, PRODUCT-SYNONYMS, GENE-SYNONYMS, PRODUCT
CIW80_RS22705	EG12615			two-component system response regulator TorR	DNA-binding transcriptional dual regulator TorR	GO-TERMS, PRODUCT-SYNONYMS, PRODUCT
CIW80_RS22710	EG11815			pentaheme c-type cytochrome TorC	cytochrome c menaquinol dehydrogenase TorC	CPLX-RXNS, GO-TERMS, COMPLEXES, PRODUCT-SYNONYMS, PRODUCT
CIW80_RS22715	EG11814			trimethylamine-N-oxide reductase TorA	trimethylamine N-oxide reductase 1	GO-TERMS, REACTIONS, PRODUCT-SYNONYMS, PRODUCT
CIW80_RS22720	EG12195			molecular chaperone TorD	trimethylamine-N-oxide reductase-specific chaperone	GO-TERMS, PRODUCT-SYNONYMS, PRODUCT
CIW80_RS22725	EG12194					GO-TERMS, PRODUCT-SYNONYMS, GENE-SYNONYMS
CIW80_RS22730	EG12193					GO-TERMS, PRODUCT-SYNONYMS
CIW80_RS22735	EG10033	CIW80_RS22735	agp	bifunctional glucose-1-phosphatase/inositol phosphatase	glucose-1-phosphatase	GO-TERMS, REACTIONS, PRODUCT-SYNONYMS, PRODUCT, GENE-NAME
CIW80_RS22745	EG11540					GO-TERMS, REACTIONS, PRODUCT-SYNONYMS
CIW80_RS22760	G6517			pyrimidine utilization transport protein G	pyrimidine:H+ symporter	GO-TERMS, REACTIONS, PRODUCT-SYNONYMS, GENE-SYNONYMS, PRODUCT
CIW80_RS22765	G6518			pyrimidine utilization flavin reductase protein F	flavin reductase	GO-TERMS, PRODUCT-SYNONYMS, GENE-SYNONYMS, PRODUCT
CIW80_RS22770	G6519	CIW80_RS22770	rutE	malonic semialdehyde reductase	putative malonic semialdehyde reductase	GO-TERMS, PRODUCT-SYNONYMS, GENE-SYNONYMS, PRODUCT, GENE-NAME
CIW80_RS22775	G6520			pyrimidine utilization protein D	putative aminoacrylate hydrolase RutD	GO-TERMS, REACTIONS, PRODUCT-SYNONYMS, GENE-SYNONYMS, PRODUCT
CIW80_RS22780	G6521			pyrimidine utilization protein C	putative aminoacrylate peracid reductase RutC	GO-TERMS, REACTIONS, PRODUCT-SYNONYMS, GENE-SYNONYMS, PRODUCT
CIW80_RS22785	G6522			peroxyureidoacrylate/ureidoacrylate amidohydrolase RutB	peroxyureidoacrylate/ureidoacrylate amidohydrolase	GO-TERMS, REACTIONS, PRODUCT-SYNONYMS, GENE-SYNONYMS, PRODUCT
CIW80_RS22790	G6523			pyrimidine utilization protein A	pyrimidine monooxygenase RutA	GO-TERMS, REACTIONS, PRODUCT-SYNONYMS, GENE-SYNONYMS, PRODUCT
CIW80_RS22795	EG12301			HTH-type transcriptional regulator RutR	DNA-binding transcriptional dual regulator RutR	GO-TERMS, PRODUCT-SYNONYMS, GENE-SYNONYMS, PRODUCT
CIW80_RS22800	EG10801			trifunctional transcriptional regulator/proline dehydrogenase/L-glutamate gamma-semialdehyde dehydrogenase	fused DNA-binding transcriptional repressor / proline dehydrogenase / 1-pyrroline-5-carboxylate dehydrogenase PutA	GO-TERMS, REACTIONS, PRODUCT-SYNONYMS, GENE-SYNONYMS, PRODUCT
CIW80_RS22815	EG10802			sodium/proline symporter PutP	proline:Na+ symporter	GO-TERMS, REACTIONS, PRODUCT-SYNONYMS, GENE-SYNONYMS, PRODUCT
CIW80_RS22830	EG11735			deferrochelatase/peroxidase EfeB	heme-containing peroxidase/deferrochelatase	GO-TERMS, REACTIONS, PRODUCT-SYNONYMS, GENE-SYNONYMS, PRODUCT
CIW80_RS22845	G6528			poly-beta-1,6-N-acetyl-D-glucosamine biosynthesis protein PgaD	poly-N-acetyl-D-glucosamine synthase subunit PgaD	CPLX-RXNS, GO-TERMS, COMPLEXES, PRODUCT-SYNONYMS, GENE-SYNONYMS, PRODUCT
CIW80_RS22850	G6529			poly-beta-1,6 N-acetyl-D-glucosamine synthase	poly-N-acetyl-D-glucosamine synthase subunit PgaC	GO-TERMS, REACTIONS, PRODUCT-SYNONYMS, GENE-SYNONYMS, PRODUCT
CIW80_RS22855	G6530			poly-beta-1,6-N-acetyl-D-glucosamine N-deacetylase PgaB	poly-beta-1,6-N-acetyl-D-glucosamine N-deacetylase and beta-1,6 glycoside hydrolase	GO-TERMS, REACTIONS, PRODUCT-SYNONYMS, GENE-SYNONYMS, PRODUCT
CIW80_RS22860	G6531			poly-beta-1,6 N-acetyl-D-glucosamine export porin PgaA	partially deacetylated poly-beta-1,6-N-acetyl-D-glucosamine outer membrane porin	GO-TERMS, REACTIONS, PRODUCT-SYNONYMS, GENE-SYNONYMS, PRODUCT
CIW80_RS22865	G6532	CIW80_RS22865	dgcT	GGDEF domain-containing protein	probable diguanylate cyclase DgcT	GO-TERMS, REACTIONS, PRODUCT-SYNONYMS, GENE-SYNONYMS, PRODUCT, GENE-NAME
CIW80_RS23300	EG10293	iroN	fepA	siderophore salmochelin receptor IroN	ferric enterobactin outer membrane transporter	CPLX-RXNS, GO-TERMS, COMPLEXES, PRODUCT-SYNONYMS, GENE-SYNONYMS, PRODUCT, GENE-NAME
CIW80_RS23445	G7080	CIW80_RS23445	flu	autotransporter adhesin Ag43	CP4-44 prophage; self recognizing antigen 43 (Ag43) autotransporter	GO-TERMS, PRODUCT-SYNONYMS, GENE-SYNONYMS, PRODUCT, GENE-NAME
CIW80_RS23520	G6539			glyoxylate/hydroxypyruvate reductase GhrA	glyoxylate/hydroxypyruvate reductase A	GO-TERMS, REACTIONS, PRODUCT-SYNONYMS, GENE-SYNONYMS, PRODUCT
CIW80_RS23540	G6543			curli production assembly/transport protein CsgG	curli secretion channel	CPLX-RXNS, GO-TERMS, COMPLEXES, PRODUCT-SYNONYMS, PRODUCT
CIW80_RS23545	G6544			curli production assembly/transport protein CsgF	curli assembly component CsgF	GO-TERMS, PRODUCT-SYNONYMS, PRODUCT
CIW80_RS23550	G6545			curli production assembly/transport protein CsgE	curli assembly component CsgE	GO-TERMS, PRODUCT-SYNONYMS, PRODUCT
CIW80_RS23555	G6546			transcriptional regulator CsgD	DNA-binding transcriptional dual regulator CsgD	GO-TERMS, PRODUCT-SYNONYMS, PRODUCT
CIW80_RS23570	G6547			curlin minor subunit CsgB	curlin, minor subunit	GO-TERMS, PRODUCT-SYNONYMS, PRODUCT
CIW80_RS23575	EG11489			curlin major subunit CsgA	curlin, major subunit	GO-TERMS, PRODUCT-SYNONYMS, PRODUCT
CIW80_RS23590	G6550	CIW80_RS23590	ymdB	O-acetyl-ADP-ribose deacetylase	2'-O-acetyl-ADP-ribose deacetylase, regulator of RNase III activity	GO-TERMS, REACTIONS, PRODUCT-SYNONYMS, PRODUCT, GENE-NAME
CIW80_RS23595	G6551	CIW80_RS23595	clsC	phospholipase D family protein	cardiolipin synthase C	GO-TERMS, REACTIONS, PRODUCT-SYNONYMS, GENE-SYNONYMS, PRODUCT, GENE-NAME
CIW80_RS23600	G6552	mdoC	opgC	glucans biosynthesis protein MdoC	protein required for succinyl modification of osmoregulated periplasmic glucans	GO-TERMS, PRODUCT-SYNONYMS, GENE-SYNONYMS, PRODUCT, GENE-NAME
CIW80_RS23615	EG11885	mdoG	opgG	glucans biosynthesis protein MdoG	osmoregulated periplasmic glucans (OPGs) biosynthesis protein G	GO-TERMS, PRODUCT-SYNONYMS, GENE-SYNONYMS, PRODUCT, GENE-NAME
CIW80_RS23620	EG11886	mdoH	opgH	glucans biosynthesis glucosyltransferase MdoH	osmoregulated periplasmic glucans (OPGs) biosynthesis protein H	GO-TERMS, PRODUCT-SYNONYMS, GENE-SYNONYMS, PRODUCT, GENE-NAME
CIW80_RS23635	EG11343			multidrug efflux MFS transporter MdtG	efflux pump MdtG	GO-TERMS, REACTIONS, PRODUCT-SYNONYMS, GENE-SYNONYMS, PRODUCT
CIW80_RS23640	EG10464	CIW80_RS23640	lpxL	LpxL/LpxP family Kdo(2)-lipid IV(A) lauroyl/palmitoleoyl acyltransferasee	lauroyl acyltransferase	GO-TERMS, PRODUCT-SYNONYMS, GENE-SYNONYMS, PRODUCT, GENE-NAME
CIW80_RS23645	EG11116	CIW80_RS23645	trhO	rhodanese-related sulfurtransferase	tRNA U34 hydroxylase TrhO	GO-TERMS, REACTIONS, PRODUCT-SYNONYMS, GENE-SYNONYMS, PRODUCT, GENE-NAME
CIW80_RS23665	G6556					GO-TERMS, REACTIONS, PRODUCT-SYNONYMS, PRODUCT
CIW80_RS23670	G6557			biofilm formation regulator BssS	regulator of biofilm formation	GO-TERMS, PRODUCT-SYNONYMS, GENE-SYNONYMS, PRODUCT
CIW80_RS23680	G6558					GO-TERMS, PRODUCT-SYNONYMS
CIW80_RS23685	EG10806					GO-TERMS, PRODUCT-SYNONYMS
CIW80_RS23695	EG12688			glutaredoxin 2	reduced glutaredoxin 2	GO-TERMS, REACTIONS, PRODUCT-SYNONYMS, PRODUCT
CIW80_RS23705	EG10851			ribosomal protein S5-alanine N-acetyltransferase	ribosomal-protein-S5-alanine N-acetyltransferase	GO-TERMS, REACTIONS, PRODUCT-SYNONYMS, GENE-SYNONYMS, PRODUCT
CIW80_RS23720	G6561	CIW80_RS23720	murJ	murein biosynthesis integral membrane protein MurJ	lipid II flippase MurJ	GO-TERMS, REACTIONS, PRODUCT-SYNONYMS, GENE-SYNONYMS, PRODUCT, GENE-NAME
CIW80_RS23730	G369			anti-sigma-28 factor FlgM	anti-sigma factor for FliA (sigma28)	GO-TERMS, PRODUCT-SYNONYMS, PRODUCT
CIW80_RS23735	G357					GO-TERMS, PRODUCT-SYNONYMS, GENE-SYNONYMS
CIW80_RS23740	G358			flagellar basal body rod protein FlgB	flagellar basal-body rod protein FlgB	GO-TERMS, PRODUCT-SYNONYMS, GENE-SYNONYMS, PRODUCT
CIW80_RS23745	G359			flagellar basal body rod protein FlgC	flagellar basal-body rod protein FlgC	GO-TERMS, PRODUCT-SYNONYMS, GENE-SYNONYMS, PRODUCT
CIW80_RS23755	G361	CIW80_RS23755	flgE			GO-TERMS, PRODUCT-SYNONYMS, GENE-SYNONYMS, GENE-NAME
CIW80_RS23760	G362	CIW80_RS23760	flgF	flagellar basal body rod protein FlgF	flagellar basal-body rod protein FlgF	GO-TERMS, PRODUCT-SYNONYMS, GENE-SYNONYMS, PRODUCT, GENE-NAME
CIW80_RS23765	G363					GO-TERMS, PRODUCT-SYNONYMS, GENE-SYNONYMS
CIW80_RS23770	G364			flagellar basal body L-ring protein FlgH	flagellar L-ring protein	GO-TERMS, PRODUCT-SYNONYMS, GENE-SYNONYMS, PRODUCT
CIW80_RS23775	G365	CIW80_RS23775	flgI	flagellar basal body P-ring protein FlgI	flagellar P-ring protein	GO-TERMS, PRODUCT-SYNONYMS, GENE-SYNONYMS, PRODUCT, GENE-NAME
CIW80_RS23780	G366			flagellar assembly peptidoglycan hydrolase FlgJ	putative peptidoglycan hydrolase FlgJ	GO-TERMS, PRODUCT-SYNONYMS, GENE-SYNONYMS, PRODUCT
CIW80_RS23785	EG11967			flagellar hook-associated protein FlgK	flagellar hook-filament junction protein 1	GO-TERMS, PRODUCT-SYNONYMS, GENE-SYNONYMS, PRODUCT
CIW80_RS23790	EG11545			flagellar hook-filament junction protein FlgL	flagellar hook-filament junction protein 2	PRODUCT-SYNONYMS, GENE-SYNONYMS, PRODUCT
CIW80_RS23795	EG10859	CIW80_RS23795	rne			GO-TERMS, REACTIONS, PRODUCT-SYNONYMS, GENE-SYNONYMS, GENE-NAME
CIW80_RS23805	EG11118			23S rRNA pseudouridine(955/2504/2580) synthase RluC	23S rRNA pseudouridine955/2504/2580 synthase	GO-TERMS, REACTIONS, PRODUCT-SYNONYMS, GENE-SYNONYMS, PRODUCT
CIW80_RS23810	EG11438	CIW80_RS23810	yceF	septum formation inhibitor Maf	m7GTP pyrophosphatase	GO-TERMS, REACTIONS, PRODUCT-SYNONYMS, PRODUCT, GENE-NAME
CIW80_RS23825	EG11437			phosphate acyltransferase PlsX	putative phosphate acyltransferase	GO-TERMS, REACTIONS, PRODUCT-SYNONYMS, PRODUCT
CIW80_RS23830	EG10277	CIW80_RS23830	fabH	ketoacyl-ACP synthase III	3-oxoacyl-[acyl carrier protein] synthase 3	GO-TERMS, REACTIONS, PRODUCT-SYNONYMS, PRODUCT, GENE-NAME
CIW80_RS23835	EG11317			ACP S-malonyltransferase	[acyl-carrier-protein] S-malonyltransferase	GO-TERMS, REACTIONS, PRODUCT-SYNONYMS, GENE-SYNONYMS, PRODUCT
CIW80_RS23840	EG11318			3-oxoacyl-ACP reductase FabG	3-oxoacyl-[acyl-carrier-protein] reductase FabG	GO-TERMS, REACTIONS, PRODUCT-SYNONYMS, PRODUCT
CIW80_RS23845	EG50003					GO-TERMS, REACTIONS, PRODUCT-SYNONYMS
CIW80_RS23850	EG12606			beta-ketoacyl-ACP synthase II	3-oxoacyl-[acyl carrier protein] synthase 2	GO-TERMS, REACTIONS, PRODUCT-SYNONYMS, GENE-SYNONYMS, PRODUCT
CIW80_RS23855	EG11493					GO-TERMS, PRODUCT-SYNONYMS
CIW80_RS23860	EG11494	yceG	mltG	cell division protein YceG	endolytic murein transglycosylase	GO-TERMS, REACTIONS, PRODUCT-SYNONYMS, GENE-SYNONYMS, PRODUCT, GENE-NAME
CIW80_RS23865	EG12302	CIW80_RS23865	tmk			GO-TERMS, PRODUCT-SYNONYMS, GENE-SYNONYMS, PRODUCT, GENE-NAME
CIW80_RS23880	EG10787			PTS glucose transporter subunit IIBC	glucose-specific PTS enzyme IIBC component	CPLX-RXNS, GO-TERMS, COMPLEXES, REACTIONS, PRODUCT-SYNONYMS, GENE-SYNONYMS, PRODUCT
CIW80_RS23885	EG10306			ferric-rhodotorulic acid/ferric-coprogen receptor FhuE	ferric coprogen/ferric rhodotorulic acid outer membrane transporter	GO-TERMS, PRODUCT-SYNONYMS, PRODUCT
CIW80_RS23890	EG12172					GO-TERMS, PRODUCT-SYNONYMS, GENE-SYNONYMS
CIW80_RS23900	G6565			penicillin-binding protein activator LpoB	outer membrane lipoprotein - activator of MrcB activity	GO-TERMS, PRODUCT-SYNONYMS, GENE-SYNONYMS, PRODUCT
CIW80_RS23905	G6566					GO-TERMS, PRODUCT-SYNONYMS, GENE-SYNONYMS
CIW80_RS23910	G6567					GO-TERMS, REACTIONS, PRODUCT-SYNONYMS, GENE-SYNONYMS, PRODUCT
CIW80_RS23920	EG10649	CIW80_RS23920	ndh	NAD(P)/FAD-dependent oxidoreductase	NADH:quinone oxidoreductase II	GO-TERMS, REACTIONS, PRODUCT-SYNONYMS, PRODUCT, GENE-NAME
CIW80_RS23930	EG12444	CIW80_RS23930	ycfJ	glycine zipper 2TM domain-containing protein	PF05433 family protein YcfJ	GO-TERMS, PRODUCT-SYNONYMS, PRODUCT, GENE-NAME
CIW80_RS23935	G6569			TetR family copper-responsive transcriptional repressor ComR	DNA-binding transcriptional repressor ComR	GO-TERMS, PRODUCT-SYNONYMS, GENE-SYNONYMS, PRODUCT
CIW80_RS23940	G6570			multiple stress resistance protein BhsA	DUF1471 domain-containing multiple stress resistance outer membrane protein BhsA	GO-TERMS, PRODUCT-SYNONYMS, GENE-SYNONYMS, PRODUCT
CIW80_RS23945	G6571					GO-TERMS, REACTIONS, PRODUCT-SYNONYMS, GENE-SYNONYMS
CIW80_RS23950	EG11619	CIW80_RS23950	mfd			GO-TERMS, PRODUCT-SYNONYMS, GENE-NAME
CIW80_RS23960	G6573			lipoprotein-releasing ABC transporter permease subunit LolC	lipoprotein release complex - inner membrane subunit	GO-TERMS, COMPLEXES, PRODUCT-SYNONYMS, GENE-SYNONYMS, PRODUCT
CIW80_RS23965	G6574			lipoprotein-releasing ABC transporter ATP-binding protein LolD	lipoprotein release complex - ATP binding subunit	GO-TERMS, PRODUCT-SYNONYMS, GENE-SYNONYMS, PRODUCT
CIW80_RS23970	G6575			lipoprotein-releasing ABC transporter permease subunit LolE	lipoprotein release complex - inner membrane subunit	GO-TERMS, PRODUCT-SYNONYMS, GENE-SYNONYMS, PRODUCT
CIW80_RS23975	G6576			N-acetylglucosamine kinase	N-acetyl-D-glucosamine kinase	GO-TERMS, REACTIONS, PRODUCT-SYNONYMS, GENE-SYNONYMS, PRODUCT
CIW80_RS23995	EG10752			spermidine/putrescine ABC transporter substrate-binding protein PotD	spermidine preferential ABC transporter periplasmic binding protein	CPLX-RXNS, GO-TERMS, COMPLEXES, PRODUCT
CIW80_RS24000	EG10751			spermidine/putrescine ABC transporter permease PotC	spermidine preferential ABC transporter membrane subunit PotC	GO-TERMS, PRODUCT
CIW80_RS24005	EG10750			spermidine/putrescine ABC transporter permease PotB	spermidine preferential ABC transporter membrane subunit PotB	GO-TERMS, PRODUCT
CIW80_RS24010	EG10749			spermidine/putrescine ABC transporter ATP-binding protein PotA	spermidine preferential ABC transporter ATP binding subunit	GO-TERMS, PRODUCT
CIW80_RS24020	EG11549					GO-TERMS, REACTIONS, PRODUCT-SYNONYMS
CIW80_RS24025	EG11430	CIW80_RS24025	roxA	cupin domain-containing protein	ribosomal protein-arginine oxygenase	GO-TERMS, REACTIONS, PRODUCT-SYNONYMS, GENE-SYNONYMS, PRODUCT, GENE-NAME
CIW80_RS24030	EG10732			two-component system sensor histidine kinase PhoQ	sensor histidine kinase PhoQ	GO-TERMS, REACTIONS, PRODUCT
CIW80_RS24035	EG10731			two-component system response regulator PhoP	DNA-binding transcriptional dual regulator PhoP	GO-TERMS, PRODUCT-SYNONYMS, PRODUCT
CIW80_RS24040	EG11314					GO-TERMS, REACTIONS, PRODUCT-SYNONYMS, GENE-SYNONYMS
CIW80_RS24045	EG11345			high frequency lysogenization protein HflD	lysogenization regulator	GO-TERMS, PRODUCT-SYNONYMS, GENE-SYNONYMS, PRODUCT
CIW80_RS24050	EG11344			tRNA 2-thiouridine(34) synthase MnmA	tRNA-specific 2-thiouridylase	GO-TERMS, REACTIONS, PRODUCT-SYNONYMS, GENE-SYNONYMS, PRODUCT
CIW80_RS24055	G6580					GO-TERMS, REACTIONS, PRODUCT-SYNONYMS, GENE-SYNONYMS
CIW80_RS24060	G6581			23S rRNA pseudouridine(2457) synthase RluE	23S rRNA pseudouridine2457 synthase	GO-TERMS, REACTIONS, PRODUCT-SYNONYMS, GENE-SYNONYMS, PRODUCT
CIW80_RS24065	EG10489	CIW80_RS24065	icd	NADP-dependent isocitrate dehydrogenase	isocitrate dehydrogenase	GO-TERMS, REACTIONS, PRODUCT-SYNONYMS, GENE-SYNONYMS, PRODUCT, GENE-NAME
CIW80_RS24165	G6306			crossover junction endodeoxyribonuclease RusA	DLP12 prophage; crossover junction endodeoxyribonuclease RusA	GO-TERMS, PRODUCT-SYNONYMS, GENE-SYNONYMS, PRODUCT
CIW80_RS24175	G6307	quuD	ybcQ	antitermination protein QuuD	DLP12 prophage; putative antitermination protein	GO-TERMS, PRODUCT-SYNONYMS, GENE-SYNONYMS, PRODUCT, GENE-NAME
CIW80_RS24190	G6310	CIW80_RS24190	rrrD	lysozyme	DLP12 prophage; lysozyme	GO-TERMS, PRODUCT-SYNONYMS, GENE-SYNONYMS, PRODUCT, GENE-NAME
CIW80_RS24380	G6602	CIW80_RS24380	bluR	MerR family transcriptional regulator	DNA-binding transcriptional repressor BluR	GO-TERMS, PRODUCT-SYNONYMS, GENE-SYNONYMS, PRODUCT, GENE-NAME
CIW80_RS24385	G6603			blue light-responsive regulator BluF	blue light- and temperature-regulated antirepressor BluF	GO-TERMS, PRODUCT-SYNONYMS, GENE-SYNONYMS, PRODUCT
CIW80_RS24390	G6604	CIW80_RS24390	ycgZ	two-component-system connector protein YcgZ	putative two-component system connector protein YcgZ	GO-TERMS, PRODUCT-SYNONYMS, PRODUCT, GENE-NAME
CIW80_RS24400	G6606			biofilm/acid-resistance regulator AriR	putative two-component system connector protein AriR	GO-TERMS, PRODUCT-SYNONYMS, GENE-SYNONYMS, PRODUCT
CIW80_RS24415	G0-10261	CIW80_RS24415	ymgF	hypothetical protein	inner membrane protein YmgF	GO-TERMS, PRODUCT-SYNONYMS, PRODUCT, GENE-NAME
CIW80_RS24475	EG10598			cell division topological specificity factor MinE	Z-ring positioning protein MinE	GO-TERMS, PRODUCT-SYNONYMS, GENE-SYNONYMS, PRODUCT
CIW80_RS24480	EG10597			septum site-determining protein MinD	Z-ring positioning protein MinD	GO-TERMS, COMPLEXES, PRODUCT-SYNONYMS, GENE-SYNONYMS, PRODUCT
CIW80_RS24485	EG10596			septum site-determining protein MinC	Z-ring positioning protein MinC	GO-TERMS, PRODUCT-SYNONYMS, GENE-SYNONYMS, PRODUCT
CIW80_RS24495	G6615	CIW80_RS24495	pliG	hypothetical protein	inhibitor of g-type lysozyme	GO-TERMS, PRODUCT-SYNONYMS, GENE-SYNONYMS, PRODUCT, GENE-NAME
CIW80_RS24525	EG11057			translesion error-prone DNA polymerase V autoproteolytic subunit	DNA polymerase V protein UmuD	CPLX-RXNS, GO-TERMS, COMPLEXES, REACTIONS, PRODUCT-SYNONYMS, PRODUCT
CIW80_RS24530	EG11056	CIW80_RS24530	umuC	Y-family DNA polymerase	DNA polymerase V catalytic protein	GO-TERMS, PRODUCT-SYNONYMS, GENE-SYNONYMS, PRODUCT, GENE-NAME
CIW80_RS24535	EG11393			disulfide bond formation protein DsbB	protein thiol:quinone oxidoreductase DsbB	GO-TERMS, REACTIONS, PRODUCT-SYNONYMS, GENE-SYNONYMS, PRODUCT
CIW80_RS24540	EG11392			Na(+)/H(+) antiporter NhaB	Na+:H+ antiporter NhaB	GO-TERMS, REACTIONS, PRODUCT-SYNONYMS, PRODUCT
CIW80_RS24545	EG10281			fatty acid metabolism transcriptional regulator FadR	DNA-binding transcriptional dual regulator FadR	GO-TERMS, PRODUCT-SYNONYMS, GENE-SYNONYMS, PRODUCT
CIW80_RS24555	EG11407	CIW80_RS24555	dadA			GO-TERMS, REACTIONS, PRODUCT-SYNONYMS, GENE-SYNONYMS, GENE-NAME
CIW80_RS24560	EG11408			catabolic alanine racemase DadX	alanine racemase 2	GO-TERMS, REACTIONS, PRODUCT-SYNONYMS, GENE-SYNONYMS, PRODUCT
CIW80_RS24570	G6621			muramoyltetrapeptide carboxypeptidase	murein L,D-carboxypeptidase	GO-TERMS, REACTIONS, PRODUCT-SYNONYMS, GENE-SYNONYMS, PRODUCT
CIW80_RS24575	G6622			membrane-bound lytic murein transglycosylase EmtA	lytic murein transglycosylase E	GO-TERMS, REACTIONS, PRODUCT-SYNONYMS, GENE-SYNONYMS, PRODUCT
CIW80_RS24580	G6623	CIW80_RS24580	ycgR	flagellar brake protein	flagellar brake protein YcgR	GO-TERMS, PRODUCT-SYNONYMS, PRODUCT, GENE-NAME
CIW80_RS24625	EG11017	CIW80_RS24625	treA	alpha,alpha-trehalase	periplasmic trehalase	GO-TERMS, REACTIONS, PRODUCT-SYNONYMS, GENE-SYNONYMS, PRODUCT, GENE-NAME
CIW80_RS24630	EG12399			dihydroxyacetone kinase subunit DhaM	dihydroxyacetone kinase subunit M	GO-TERMS, COMPLEXES, PRODUCT-SYNONYMS, GENE-SYNONYMS, PRODUCT
CIW80_RS24635	G6626			dihydroxyacetone kinase ADP-binding subunit DhaL	dihydroxyacetone kinase subunit L	GO-TERMS, PRODUCT-SYNONYMS, GENE-SYNONYMS, PRODUCT
CIW80_RS24640	G6627			dihydroxyacetone kinase subunit DhaK	dihydroxyacetone kinase subunit K	GO-TERMS, PRODUCT-SYNONYMS, GENE-SYNONYMS, PRODUCT
CIW80_RS24645	G6628			PTS-dependent dihydroxyacetone kinase operon transcriptional regulator DhaR	DNA-binding transcriptional dual regulator DhaR	GO-TERMS, PRODUCT-SYNONYMS, GENE-SYNONYMS, PRODUCT
CIW80_RS24655	EG11404			redox-regulated ATPase YchF	redox-responsive ATPase YchF	GO-TERMS, REACTIONS, PRODUCT-SYNONYMS, GENE-SYNONYMS, PRODUCT
CIW80_RS24660	EG10785	CIW80_RS24660	pth	aminoacyl-tRNA hydrolase	peptidyl-tRNA hydrolase	GO-TERMS, REACTIONS, PRODUCT-SYNONYMS, GENE-SYNONYMS, PRODUCT, GENE-NAME
CIW80_RS24665	EG11533			stress-induced protein YchH	stress-induced protein	GO-TERMS, PRODUCT-SYNONYMS, PRODUCT
CIW80_RS24670	EG12392			C4-dicarboxylic acid transporter DauA	aerobic C4-dicarboxylate transporter DauA	GO-TERMS, REACTIONS, PRODUCT-SYNONYMS, GENE-SYNONYMS, PRODUCT
CIW80_RS24680	EG10774	CIW80_RS24680	prs	ribose-phosphate pyrophosphokinase	ribose-phosphate diphosphokinase	GO-TERMS, REACTIONS, PRODUCT-SYNONYMS, GENE-SYNONYMS, PRODUCT, GENE-NAME
CIW80_RS24690	EG11294					GO-TERMS, REACTIONS, PRODUCT-SYNONYMS, GENE-SYNONYMS, PRODUCT
CIW80_RS24695	EG11293			lipoprotein localization protein LolB	outer membrane lipoprotein LolB	GO-TERMS, PRODUCT-SYNONYMS, GENE-SYNONYMS, PRODUCT
CIW80_RS24700	EG10427					GO-TERMS, PRODUCT-SYNONYMS, GENE-SYNONYMS
CIW80_RS24705	EG10761			peptide chain release factor 1	peptide chain release factor RF1	GO-TERMS, PRODUCT-SYNONYMS, GENE-SYNONYMS, PRODUCT
CIW80_RS24710	EG12424			peptide chain release factor N(5)-glutamine methyltransferase	protein-(glutamine-N5) methyltransferase	GO-TERMS, REACTIONS, PRODUCT-SYNONYMS, GENE-SYNONYMS, PRODUCT
CIW80_RS24725	EG10518			3-deoxy-8-phosphooctulonate synthase	3-deoxy-D-manno-octulosonate 8-phosphate synthase	GO-TERMS, REACTIONS, PRODUCT-SYNONYMS, PRODUCT
CIW80_RS24735	EG11753			sodium-potassium/proton antiporter ChaA	Na+/K+:H+ antiporter ChaA	GO-TERMS, REACTIONS, PRODUCT-SYNONYMS, PRODUCT
CIW80_RS24745	EG12403	CIW80_RS24745	chaC	gamma-glutamylcyclotransferase	glutathione-specific gamma-glutamylcyclotransferase	GO-TERMS, PRODUCT-SYNONYMS, PRODUCT, GENE-NAME
CIW80_RS24760	EG10643			two-component system response regulator NarL	DNA-binding transcriptional dual regulator NarL	GO-TERMS, PRODUCT-SYNONYMS, GENE-SYNONYMS, PRODUCT
CIW80_RS24765	EG10646			nitrate/nitrite two-component system sensor histidine kinase NarX	sensory histidine kinase NarX	GO-TERMS, REACTIONS, PRODUCT-SYNONYMS, GENE-SYNONYMS, PRODUCT
CIW80_RS24775	EG10642			nitrate transporter NarK	nitrate:nitrite antiporter NarK	GO-TERMS, REACTIONS, PRODUCT-SYNONYMS, PRODUCT
CIW80_RS24790	EG10641			nitrate reductase molybdenum cofactor assembly chaperone	nitrate reductase 1 molybdenum cofactor assembly chaperone	GO-TERMS, PRODUCT-SYNONYMS, PRODUCT
CIW80_RS24850	EG11819					GO-TERMS, PRODUCT-SYNONYMS, GENE-SYNONYMS
CIW80_RS24865	EG12121			two-component system response regulator RssB	regulator of RpoS	GO-TERMS, PRODUCT-SYNONYMS, GENE-SYNONYMS, PRODUCT
CIW80_RS24870	EG11319			UTP--glucose-1-phosphate uridylyltransferase GalU	UTP--glucose-1-phosphate uridylyltransferase	GO-TERMS, REACTIONS, PRODUCT-SYNONYMS, GENE-SYNONYMS, PRODUCT
CIW80_RS24875	EG10457	CIW80_RS24875	hns	DNA-binding transcriptional regulator H-NS	DNA-binding transcriptional dual regulator H-NS	GO-TERMS, PRODUCT-SYNONYMS, GENE-SYNONYMS, PRODUCT, GENE-NAME
CIW80_RS24880	EG10994	CIW80_RS24880	tdk	thymidine kinase	thymidine/deoxyuridine kinase	GO-TERMS, REACTIONS, PRODUCT-SYNONYMS, PRODUCT, GENE-NAME
CIW80_RS24890	EG10031			bifunctional acetaldehyde-CoA/alcohol dehydrogenase	fused acetaldehyde-CoA dehydrogenase and iron-dependent alcohol dehydrogenasealdehyde/alcohol dehydrogenase AdhE	GO-TERMS, REACTIONS, PRODUCT-SYNONYMS, GENE-SYNONYMS, PRODUCT
CIW80_RS24900	EG10674			oligopeptide ABC transporter substrate-binding protein OppA	oligopeptide ABC transporter periplasmic binding protein	CPLX-RXNS, GO-TERMS, COMPLEXES, PRODUCT-SYNONYMS, PRODUCT
CIW80_RS24905	EG10675			oligopeptide ABC transporter permease OppB	murein tripeptide ABC transporter / oligopeptide ABC transporter inner membrane subunit OppB	CPLX-RXNS, GO-TERMS, COMPLEXES, PRODUCT-SYNONYMS, PRODUCT
CIW80_RS24910	EG10676			oligopeptide ABC transporter permease OppC	murein tripeptide ABC transporter / oligopeptide ABC transporter inner membrane subunit OppC	GO-TERMS, PRODUCT-SYNONYMS, PRODUCT
CIW80_RS24915	EG10677			murein tripeptide/oligopeptide ABC transporter ATP binding protein OppD	murein tripeptide ABC transporter / oligopeptide ABC transporter ATP binding subunit OppD	GO-TERMS, COMPLEXES, PRODUCT-SYNONYMS, PRODUCT
CIW80_RS24920	EG10678			murein tripeptide/oligopeptide ABC transporter ATP binding protein OppF	murein tripeptide ABC transporter / oligopeptide ABC transporter ATP binding subunit OppF	GO-TERMS, PRODUCT-SYNONYMS, PRODUCT
CIW80_RS24930	EG11608	cls	clsA	cardiolipin synthase	cardiolipin synthase A	GO-TERMS, REACTIONS, PRODUCT-SYNONYMS, GENE-SYNONYMS, PRODUCT, GENE-NAME
CIW80_RS24950	EG11012			TonB system transport protein TonB	Ton complex subunit TonB	GO-TERMS, COMPLEXES, PRODUCT-SYNONYMS, GENE-SYNONYMS, PRODUCT
CIW80_RS24955	EG11121			acyl-CoA thioester hydrolase YciA	acyl-CoA thioesterase YciA	GO-TERMS, REACTIONS, PRODUCT-SYNONYMS, PRODUCT
CIW80_RS24975	EG11124			outer membrane protein OmpW	outer membrane protein W	GO-TERMS, PRODUCT-SYNONYMS, GENE-SYNONYMS, PRODUCT
CIW80_RS24990	EG11024					CPLX-RXNS, GO-TERMS, COMPLEXES, REACTIONS, PRODUCT-SYNONYMS, GENE-SYNONYMS, PRODUCT
CIW80_RS24995	EG11025					GO-TERMS, REACTIONS, PRODUCT-SYNONYMS, PRODUCT
CIW80_RS25000	EG11026	trpCF	trpC	bifunctional indole-3-glycerol-phosphate synthase TrpC/phosphoribosylanthranilate isomerase TrpF	fused indole-3-glycerol phosphate synthase/phosphoribosylanthranilate isomerase	GO-TERMS, REACTIONS, PRODUCT-SYNONYMS, GENE-SYNONYMS, PRODUCT, GENE-NAME
CIW80_RS25005	EG11027			bifunctional anthranilate synthase glutamate amidotransferase component TrpG/anthranilate phosphoribosyltransferase TrpD	anthranilate synthase subunit TrpD	CPLX-RXNS, GO-TERMS, COMPLEXES, REACTIONS, PRODUCT-SYNONYMS, GENE-SYNONYMS, PRODUCT
CIW80_RS25010	EG11028			anthranilate synthase component I	anthranilate synthase subunit TrpE	GO-TERMS, PRODUCT-SYNONYMS, GENE-SYNONYMS, PRODUCT
CIW80_RS25020	G6634	CIW80_RS25020	yciV	5'-3' exoribonuclease	RNA/ssDNA 5'->3' exonuclease	GO-TERMS, REACTIONS, PRODUCT-SYNONYMS, GENE-SYNONYMS, PRODUCT, GENE-NAME
CIW80_RS25035	EG12433			23S rRNA pseudouridine(2605) synthase RluB	23S rRNA pseudouridine2605 synthase	GO-TERMS, REACTIONS, PRODUCT-SYNONYMS, GENE-SYNONYMS, PRODUCT
CIW80_RS25040	EG10130	cobO	btuR	cob(I)yrinic acid a,c-diamide adenosyltransferase	cobinamide/cobalamin adenosyltransferase	GO-TERMS, REACTIONS, PRODUCT-SYNONYMS, GENE-SYNONYMS, PRODUCT, GENE-NAME
CIW80_RS25050	EG10956			protease SohB	S49 peptidase family protein	GO-TERMS, PRODUCT-SYNONYMS, PRODUCT
CIW80_RS25065	EG11013			type I DNA topoisomerase	DNA topoisomerase 1	GO-TERMS, REACTIONS, PRODUCT-SYNONYMS, GENE-SYNONYMS, PRODUCT
CIW80_RS25075	EG10184			HTH-type transcriptional regulator CysB	DNA-binding transcriptional dual regulator CysB	GO-TERMS, PRODUCT-SYNONYMS, PRODUCT
CIW80_RS25095	EG11325			aconitate hydratase AcnA	aconitate hydratase 1	GO-TERMS, REACTIONS, PRODUCT-SYNONYMS, GENE-SYNONYMS, PRODUCT
CIW80_RS25100	EG11331			GTP cyclohydrolase II	GTP cyclohydrolase 2	GO-TERMS, PRODUCT-SYNONYMS, PRODUCT
CIW80_RS25105	EG10705					GO-TERMS, REACTIONS, PRODUCT-SYNONYMS
CIW80_RS25110	G6637			lipopolysaccharide assembly protein LapA	lipopolysaccharide assembly protein A	GO-TERMS, PRODUCT-SYNONYMS, GENE-SYNONYMS, PRODUCT
CIW80_RS25115	EG12691			lipopolysaccharide assembly protein LapB	lipopolysaccharide assembly protein B	GO-TERMS, PRODUCT-SYNONYMS, GENE-SYNONYMS, PRODUCT
CIW80_RS25120	EG10809					GO-TERMS, PRODUCT-SYNONYMS
CIW80_RS25125	EG11128			stress response translation initiation inhibitor YciH	putative translation factor	GO-TERMS, PRODUCT-SYNONYMS, PRODUCT
CIW80_RS25135	G6638	CIW80_RS25135	yciT	DeoR/GlpR transcriptional regulator	putative DNA-binding transcriptional regulator YciT	GO-TERMS, PRODUCT-SYNONYMS, GENE-SYNONYMS, PRODUCT, GENE-NAME
CIW80_RS25145	G6639			cyclic di-GMP phosphodiesterase	cyclic di-GMP phosphodiesterase PdeR	GO-TERMS, PRODUCT-SYNONYMS, GENE-SYNONYMS, PRODUCT
CIW80_RS25155	EG11620			exoribonuclease II	RNase II	GO-TERMS, REACTIONS, PRODUCT-SYNONYMS, PRODUCT
CIW80_RS25165	EG11528			enoyl-ACP reductase FabI	enoyl-[acyl-carrier-protein] reductase	GO-TERMS, REACTIONS, PRODUCT-SYNONYMS, GENE-SYNONYMS, PRODUCT
CIW80_RS25195	EG12305			peptide ABC transporter ATP-binding protein SapF	putrescine ABC exporter ATP binding protein SapF	CPLX-RXNS, GO-TERMS, COMPLEXES, PRODUCT
CIW80_RS25200	EG12304			peptide ABC transporter ATP-binding protein SapD	putrescine ABC exporter ATP binding protein SapD	GO-TERMS, PRODUCT-SYNONYMS, GENE-SYNONYMS, PRODUCT
CIW80_RS25205	G2000			peptide ABC transporter permease SapC	putrescine ABC exporter membrane protein SapC	GO-TERMS, PRODUCT
CIW80_RS25210	G2001			peptide ABC transporter permease SapB	putrescine ABC exporter membrane subunit SapB	GO-TERMS, PRODUCT
CIW80_RS25235	EG12344			phage shock protein operon transcriptional activator	DNA-binding transcriptional dual regulator PspF	GO-TERMS, PRODUCT-SYNONYMS, GENE-SYNONYMS, PRODUCT
CIW80_RS25240	EG10776			phage shock protein PspA	phage shock protein A	GO-TERMS, PRODUCT-SYNONYMS, GENE-SYNONYMS, PRODUCT
CIW80_RS25245	EG10777			envelope stress response membrane protein PspB	phage shock protein B	GO-TERMS, PRODUCT-SYNONYMS, PRODUCT
CIW80_RS25250	EG10778			envelope stress response membrane protein PspC	phage shock protein C	GO-TERMS, PRODUCT-SYNONYMS, PRODUCT
CIW80_RS25255	EG10779			phage shock protein PspD	phage shock protein D	GO-TERMS, PRODUCT-SYNONYMS, PRODUCT
CIW80_RS25260	EG10780					GO-TERMS, REACTIONS, PRODUCT-SYNONYMS
CIW80_RS25265	G6647	CIW80_RS25265	ycjM	sugar phosphorylase	glucosylglycerate phosphorylase	GO-TERMS, REACTIONS, PRODUCT-SYNONYMS, GENE-SYNONYMS, PRODUCT, GENE-NAME
CIW80_RS25285	G6651	CIW80_RS25285	ycjQ	zinc-binding alcohol dehydrogenase	D-guloside 3-dehydrogenase	GO-TERMS, REACTIONS, PRODUCT-SYNONYMS, PRODUCT, GENE-NAME
CIW80_RS25290	G6652	CIW80_RS25290	ycjR	sugar phosphate isomerase/epimerase	3-dehydro-D-guloside 4-epimerase	GO-TERMS, REACTIONS, PRODUCT-SYNONYMS, GENE-SYNONYMS, PRODUCT, GENE-NAME
CIW80_RS25295	G6653	CIW80_RS25295	ycjS	Gfo/Idh/MocA family oxidoreductase	D-glucoside 3-dehydrogenase	GO-TERMS, REACTIONS, PRODUCT-SYNONYMS, PRODUCT, GENE-NAME
CIW80_RS25300	G6654					GO-TERMS, REACTIONS, PRODUCT-SYNONYMS
CIW80_RS25305	G6655	pgmB	ycjU			GO-TERMS, REACTIONS, PRODUCT-SYNONYMS, GENE-SYNONYMS, PRODUCT, GENE-NAME
CIW80_RS25315	G6657			monomeric porin OmpG	outer membrane porin G	GO-TERMS, REACTIONS, PRODUCT-SYNONYMS, PRODUCT
CIW80_RS25320	G6658	CIW80_RS25320	ycjW	LacI family transcriptional regulator	DNA-binding transcriptional repressor YcjW	GO-TERMS, PRODUCT-SYNONYMS, PRODUCT, GENE-NAME
CIW80_RS25335	EG11042			transcriptional regulator TyrR	DNA-binding transcriptional dual regulator TyrR	GO-TERMS, PRODUCT-SYNONYMS, PRODUCT
CIW80_RS25340	G6660	CIW80_RS25340	tpx	thiol peroxidase	lipid hydroperoxide peroxidase	GO-TERMS, REACTIONS, PRODUCT-SYNONYMS, GENE-SYNONYMS, PRODUCT, GENE-NAME
CIW80_RS25345	G6661	CIW80_RS25345	ycjG			GO-TERMS, PRODUCT-SYNONYMS, GENE-SYNONYMS, GENE-NAME
CIW80_RS25365	G6664	CIW80_RS25365	pgrR	LysR family transcriptional regulator	DNA-binding transcriptional repressor PgrR	GO-TERMS, PRODUCT-SYNONYMS, GENE-SYNONYMS, PRODUCT, GENE-NAME
CIW80_RS25370	G6665	CIW80_RS25370	mppA	peptide ABC transporter substrate-binding protein	murein tripeptide ABC transporter periplasmic binding protein	GO-TERMS, REACTIONS, PRODUCT-SYNONYMS, GENE-SYNONYMS, PRODUCT, GENE-NAME
CIW80_RS25375	G6666			low conductance mechanosensitive channel YnaI	small conductance mechanosensitive channel YnaI	GO-TERMS, PRODUCT-SYNONYMS, PRODUCT
CIW80_RS25385	EG11246			universal stress protein UspE	universal stress protein E	GO-TERMS, PRODUCT-SYNONYMS, GENE-SYNONYMS, PRODUCT
CIW80_RS25390	EG10325	CIW80_RS25390	fnr	FNR family transcription factor	DNA-binding transcriptional dual regulator FNR	GO-TERMS, PRODUCT-SYNONYMS, GENE-SYNONYMS, PRODUCT, GENE-NAME
CIW80_RS25395	EG10668	CIW80_RS25395	ogt			GO-TERMS, REACTIONS, PRODUCT-SYNONYMS, PRODUCT, GENE-NAME
CIW80_RS25430	G6673					GO-TERMS, REACTIONS, PRODUCT-SYNONYMS, GENE-SYNONYMS
CIW80_RS25435	G6674			zinc transporter ZntB	Zn2+:H+ symporter	GO-TERMS, REACTIONS, PRODUCT-SYNONYMS, GENE-SYNONYMS, PRODUCT
CIW80_RS25445	EG10210					GO-TERMS, REACTIONS, PRODUCT-SYNONYMS, GENE-SYNONYMS
CIW80_RS25450	G6675			tRNA 2-thiocytidine(32) synthetase TtcA	tRNA cytosine32 2-sulfurtransferase TtcA	GO-TERMS, REACTIONS, PRODUCT-SYNONYMS, GENE-SYNONYMS, PRODUCT
CIW80_RS25480	G6699			universal stress protein UspF	nucleotide binding filament protein	GO-TERMS, PRODUCT-SYNONYMS, GENE-SYNONYMS, PRODUCT
CIW80_RS25485	G6700			porin OmpN	outer membrane porin N	GO-TERMS, REACTIONS, PRODUCT-SYNONYMS, GENE-SYNONYMS, PRODUCT
CIW80_RS25490	G6701	nifJ	ydbK	pyruvate:ferredoxin (flavodoxin) oxidoreductase	putative pyruvate-flavodoxin oxidoreductase	GO-TERMS, REACTIONS, PRODUCT-SYNONYMS, GENE-SYNONYMS, PRODUCT, GENE-NAME
CIW80_RS25505	G592					GO-TERMS, PRODUCT-SYNONYMS, GENE-SYNONYMS
CIW80_RS25530	EG11309					GO-TERMS, REACTIONS, PRODUCT-SYNONYMS, GENE-SYNONYMS
CIW80_RS25860	G6415	CIW80_RS25860	mcbA	DUF1471 domain-containing protein	DUF1471 domain-containing protein McbA	GO-TERMS, PRODUCT-SYNONYMS, GENE-SYNONYMS, PRODUCT, GENE-NAME


4. Not-propagated genes
-----------------------
The following genes in GCF_003546975/Escherichia coli Nissle 1917 (GCF_003546975.1) were not synchronized with any ortholog in ECOLI/Escherichia coli K-12 substr. MG1655:

A Gene	A Name	B Ortholog	B Name	Reason(s)
CIW80_RS00015		EG12110	ydcF	The product of source ortholog lacks experimental evidence.
CIW80_RS00025	gap			No ortholog exists for this gene in ECOLI.
CIW80_RS00035		EG11219	ydcA	The product of source ortholog lacks experimental evidence.
CIW80_RS00040		G0-9610	hokB	The P-value, 1.12e-8, for the similarity between this gene and its ortholog exceeds the threshold 1.00e-10.
CIW80_RS00055		G6738	ydcJ	The product of source ortholog lacks experimental evidence.
CIW80_RS00075		EG12865	ydcH	The product of source ortholog lacks experimental evidence.
CIW80_RS00085		G6741	ydcK	The product of source ortholog lacks experimental evidence.
CIW80_RS00100		G6742	ydcL	The product of source ortholog lacks experimental evidence.
CIW80_RS00105	ydcO	G6744	ydcO	The product of source ortholog lacks experimental evidence.
CIW80_RS00120		G6747	yncJ	The product of source ortholog lacks experimental evidence.
CIW80_RS00130		G6750	ydcR	The product of source ortholog lacks experimental evidence.
CIW80_RS00160	yncL	G0-8887	yncL	The P-value, 3.92e-7, for the similarity between this gene and its ortholog exceeds the threshold 1.00e-10.
				The product of source ortholog lacks experimental evidence.
CIW80_RS00170		G6756	ortT	The product of source ortholog lacks experimental evidence.
CIW80_RS00175	ydcY	G6757	ydcY	The product of source ortholog lacks experimental evidence.
CIW80_RS00180		G6758	ydcZ	The product of source ortholog lacks experimental evidence.
CIW80_RS00200		G6761	mcbR	The difference in length between this gene and its ortholog, 78 vs 221, exceeds 10.0%.
CIW80_RS00205		G6762	yncD	The product of source ortholog lacks experimental evidence.
CIW80_RS00215		G6763	yncE	The product of source ortholog lacks experimental evidence.
CIW80_RS00220	ansP	G6764	ansP	The product of source ortholog lacks experimental evidence.
CIW80_RS00230				No ortholog exists for this gene in ECOLI.
CIW80_RS00235	tssI			No ortholog exists for this gene in ECOLI.
CIW80_RS00240				No ortholog exists for this gene in ECOLI.
CIW80_RS00245				No ortholog exists for this gene in ECOLI.
CIW80_RS00250				No ortholog exists for this gene in ECOLI.
CIW80_RS00255				No ortholog exists for this gene in ECOLI.
CIW80_RS00260	tssI			No ortholog exists for this gene in ECOLI.
CIW80_RS00265				No ortholog exists for this gene in ECOLI.
CIW80_RS00270				No ortholog exists for this gene in ECOLI.
CIW80_RS00275				No ortholog exists for this gene in ECOLI.
CIW80_RS00290				No ortholog exists for this gene in ECOLI.
CIW80_RS00300		G6769	yddH	The product of source ortholog lacks experimental evidence.
CIW80_RS00310		EG11825	yddE	The product of source ortholog lacks experimental evidence.
CIW80_RS00315	narI	EG10644	narV	The product of ortholog is part of a complex for which the orthologs of one or more other components are missing in this database.
CIW80_RS00320	narW	EG10645	narW	The product of source ortholog lacks experimental evidence.
CIW80_RS00325	narH	EG10639	narH	The product of ortholog is part of a complex for which the orthologs of one or more other components are missing in this database.
CIW80_RS00330				Multiple orthologs exist for this gene in ECOLI, and the software cannot determine which one to synchronize with.  The orthologs are (EG10648 EG10638).
CIW80_RS00335				Multiple orthologs exist for this gene in ECOLI, and the software cannot determine which one to synchronize with.  The orthologs are (EG12153 EG10642).
CIW80_RS00370				No ortholog exists for this gene in ECOLI.
CIW80_RS00385		EG11508	sra	The product of ortholog is part of a complex for which the orthologs of one or more other components are missing in this database.
CIW80_RS00410		G6784	dosC	The difference in length between this gene and its ortholog, 72 vs 460, exceeds 10.0%.
CIW80_RS00415		G6785	digH	The product of source ortholog lacks experimental evidence.
CIW80_RS00445		EG11742	yddA	The product of source ortholog lacks experimental evidence.
CIW80_RS00450		G6787	ydeM	The product of source ortholog lacks experimental evidence.
CIW80_RS00455		G6788	ydeN	The product of source ortholog lacks experimental evidence.
CIW80_RS00475		G6792	ydeQ	The product of source ortholog lacks experimental evidence.
CIW80_RS00480		G6793	ydeR	The product of source ortholog lacks experimental evidence.
CIW80_RS00485		G6794	ydeS	The product of source ortholog lacks experimental evidence.
CIW80_RS00490		G6795	ydeT	The difference in length between this gene and its ortholog, 883 vs 382, exceeds 10.0%.
				The product of source ortholog lacks experimental evidence.
CIW80_RS00495				No ortholog exists for this gene in ECOLI.
CIW80_RS00500				No ortholog exists for this gene in ECOLI.
CIW80_RS00510				No ortholog exists for this gene in ECOLI.
CIW80_RS00525				No ortholog exists for this gene in ECOLI.
CIW80_RS00545		G6807	yneE	The product of source ortholog lacks experimental evidence.
CIW80_RS00555		G6808	dgcF	The difference in length between this gene and its ortholog, 472 vs 315, exceeds 10.0%.
CIW80_RS00565		G6809	yneG	The product of source ortholog lacks experimental evidence.
CIW80_RS00580		G6812	yneJ	The product of source ortholog lacks experimental evidence.
CIW80_RS00595	marC	EG11637	marC	The product of source ortholog lacks experimental evidence.
CIW80_RS00610	marB	EG11599	marB	The product of source ortholog lacks experimental evidence.
CIW80_RS00615				No ortholog exists for this gene in ECOLI.
CIW80_RS00620				No ortholog exists for this gene in ECOLI.
CIW80_RS00625				No ortholog exists for this gene in ECOLI.
CIW80_RS00630				No ortholog exists for this gene in ECOLI.
CIW80_RS00635				No ortholog exists for this gene in ECOLI.
CIW80_RS00640		EG11711	yidP	The product of source ortholog lacks experimental evidence.
CIW80_RS00650	ydeE	EG11640	ydeE	The product of source ortholog lacks experimental evidence.
CIW80_RS00665				No ortholog exists for this gene in ECOLI.
CIW80_RS00695	ydfZ	G6815	ydfZ	The product of source ortholog lacks experimental evidence.
CIW80_RS00700		G6816	ydfI	The product of source ortholog lacks experimental evidence.
CIW80_RS00710		G6838	rspB	The product of source ortholog lacks experimental evidence.
CIW80_RS00725		G6840	ynfA	The product of source ortholog lacks experimental evidence.
CIW80_RS00730		G6841	ynfB	The product of source ortholog lacks experimental evidence.
CIW80_RS00740		G6843	ynfC	The product of source ortholog lacks experimental evidence.
CIW80_RS00745		G6844	ynfD	The product of source ortholog lacks experimental evidence.
CIW80_RS00750				Multiple orthologs exist for this gene in ECOLI, and the software cannot determine which one to synchronize with.  The orthologs are (G6845 G6846 EG10232).
CIW80_RS00755				Multiple orthologs exist for this gene in ECOLI, and the software cannot determine which one to synchronize with.  The orthologs are (G6845 G6846 EG10232).
CIW80_RS00760	dmsB	G6847	ynfG	The product of ortholog is part of a complex for which the orthologs of one or more other components are missing in this database.
CIW80_RS00765		G6848	ynfH	The product of ortholog is part of a complex for which the orthologs of one or more other components are missing in this database.
CIW80_RS00780	bioD	G6851	ynfK	The product of source ortholog lacks experimental evidence.
CIW80_RS00790		G6853	ynfL	The product of source ortholog lacks experimental evidence.
CIW80_RS00795		G6854	ynfM	The product of source ortholog lacks experimental evidence.
CIW80_RS00805				No ortholog exists for this gene in ECOLI.
CIW80_RS00810				No ortholog exists for this gene in ECOLI.
CIW80_RS00815		G6856	ydgD	The product of source ortholog lacks experimental evidence.
CIW80_RS00830		G0-17023	ydgV	The difference in length between this gene and its ortholog, 56 vs 33, exceeds 10.0%.
				The P-value, 2.94e-10, for the similarity between this gene and its ortholog exceeds the threshold 1.00e-10.
				The product of source ortholog lacks experimental evidence.
CIW80_RS00850		G6860	ydgH	The product of source ortholog lacks experimental evidence.
CIW80_RS00865		G6863	ydgC	The product of source ortholog lacks experimental evidence.
CIW80_RS00900		G6865	ydgA	The product of source ortholog lacks experimental evidence.
CIW80_RS00905	uidC	G6866	uidC	The product of source ortholog lacks experimental evidence.
CIW80_RS00950		G6868	ydgJ	The product of source ortholog lacks experimental evidence.
CIW80_RS00970		G6870	ydgK	The product of source ortholog lacks experimental evidence.
CIW80_RS00975	rsxA	G6871	rsxA	The product of source ortholog lacks experimental evidence.
CIW80_RS00990	rsxD	G6874	rsxD	The product of source ortholog lacks experimental evidence.
CIW80_RS00995	rsxG	G6875	rsxG	The product of source ortholog lacks experimental evidence.
CIW80_RS01060		G6883	ydhI	The product of source ortholog lacks experimental evidence.
CIW80_RS01065		G6884	ydhJ	The product of source ortholog lacks experimental evidence.
CIW80_RS01070		G6885	ydhK	The product of source ortholog lacks experimental evidence.
CIW80_RS01080		G6887	ydhF	The product of source ortholog lacks experimental evidence.
CIW80_RS01085		G6888	ydhL	The product of source ortholog lacks experimental evidence.
CIW80_RS01110		EG11548	lhr	The difference in length between this gene and its ortholog, 47 vs 1538, exceeds 10.0%.
				The product of source ortholog lacks experimental evidence.
CIW80_RS01135		G6893	ydhP	The product of source ortholog lacks experimental evidence.
CIW80_RS01150		EG12140	ydhB	The product of source ortholog lacks experimental evidence.
CIW80_RS01155		EG12141	ydhC	The product of source ortholog lacks experimental evidence.
CIW80_RS01175		G6894	ydhQ	The product of source ortholog lacks experimental evidence.
CIW80_RS01190		G6895	ydhR	The product of source ortholog lacks experimental evidence.
CIW80_RS01195		G6896	ydhS	The product of source ortholog lacks experimental evidence.
CIW80_RS01200		G6897	ydhT	The product of source ortholog lacks experimental evidence.
CIW80_RS01205		G6898	ydhU	The product of source ortholog lacks experimental evidence.
CIW80_RS01210		G6899	ydhX	The product of source ortholog lacks experimental evidence.
CIW80_RS01215		G6900	ydhW	The product of source ortholog lacks experimental evidence.
CIW80_RS01220		G6901	ydhV	The product of source ortholog lacks experimental evidence.
CIW80_RS01225		G6902	ydhY	The product of source ortholog lacks experimental evidence.
CIW80_RS01280		G6911	ydiH	The product of source ortholog lacks experimental evidence.
CIW80_RS01290		G6913	ydiJ	The product of source ortholog lacks experimental evidence.
CIW80_RS01295	ydiK	G6914	ydiK	The product of source ortholog lacks experimental evidence.
CIW80_RS01305		G6915	ydiL	The product of source ortholog lacks experimental evidence.
CIW80_RS01310		G6916	ydiM	The product of source ortholog lacks experimental evidence.
CIW80_RS01315		G6917	ydiN	The product of source ortholog lacks experimental evidence.
CIW80_RS01330		EG12432	ydiF	The product of source ortholog lacks experimental evidence.
CIW80_RS01335		G6918	ydiO	The product of source ortholog lacks experimental evidence.
CIW80_RS01340		G6919	ydiP	The product of source ortholog lacks experimental evidence.
CIW80_RS01350		G6920	ydiQ	The product of source ortholog lacks experimental evidence.
CIW80_RS01355		G6921	ydiR	The product of source ortholog lacks experimental evidence.
CIW80_RS01360		G6922	ydiS	The product of source ortholog lacks experimental evidence.
CIW80_RS01365		G6923	ydiT	The product of source ortholog lacks experimental evidence.
CIW80_RS01395	hemP	EG12391	ydiE	The product of source ortholog lacks experimental evidence.
CIW80_RS01400		G6924	ydiU	The product of source ortholog lacks experimental evidence.
CIW80_RS01410		EG11133	nlpC	The product of source ortholog lacks experimental evidence.
CIW80_RS01445				No ortholog exists for this gene in ECOLI.
CIW80_RS01450	rplT	EG10881	rplT	The product of ortholog is part of a complex for which the orthologs of one or more other components are missing in this database.
CIW80_RS01455	rpmI	EG11231	rpmI	The product of ortholog is part of a complex for which the orthologs of one or more other components are missing in this database.
CIW80_RS01475		G0-10453	yniD	The P-value, 1.08e-10, for the similarity between this gene and its ortholog exceeds the threshold 1.00e-10.
				The product of source ortholog lacks experimental evidence.
CIW80_RS01480		G6928	ydiY	The product of source ortholog lacks experimental evidence.
CIW80_RS01490	ghoS	G6929	ydiZ	The product of source ortholog lacks experimental evidence.
CIW80_RS01495		G6930	yniA	The product of source ortholog lacks experimental evidence.
CIW80_RS01500		G6931	yniB	The product of source ortholog lacks experimental evidence.
CIW80_RS01510		G6933	ydjM	The product of source ortholog lacks experimental evidence.
CIW80_RS01540	chbR	EG10143	chbR	The product of source ortholog lacks experimental evidence.
CIW80_RS01565	osmE	EG10044	osmE	The product of source ortholog lacks experimental evidence.
CIW80_RS01580	ves	G6938	ves	The product of source ortholog lacks experimental evidence.
CIW80_RS01625		G6945	ydjX	The product of source ortholog lacks experimental evidence.
CIW80_RS01630	ydjY	G6946	ydjY	The product of source ortholog lacks experimental evidence.
CIW80_RS01635		G6947	ydjZ	The product of source ortholog lacks experimental evidence.
CIW80_RS01640		G6948	ynjA	The product of source ortholog lacks experimental evidence.
CIW80_RS01645		G6949	ynjB	The product of source ortholog lacks experimental evidence.
CIW80_RS01650		G6950	ynjC	The product of source ortholog lacks experimental evidence.
CIW80_RS01655		G6951	ynjD	The product of source ortholog lacks experimental evidence.
CIW80_RS01665		G6953	ynjF	The product of source ortholog lacks experimental evidence.
CIW80_RS01675		G6955	ynjH	The product of source ortholog lacks experimental evidence.
CIW80_RS01685				No ortholog exists for this gene in ECOLI.
CIW80_RS01695				No ortholog exists for this gene in ECOLI.
CIW80_RS01715		EG11134	ydjA	The product of source ortholog lacks experimental evidence.
CIW80_RS01740		EG12369	ydjE	The product of source ortholog lacks experimental evidence.
CIW80_RS01745		G6957	ydjF	The product of source ortholog lacks experimental evidence.
CIW80_RS01765		G6961	ydjJ	The product of source ortholog lacks experimental evidence.
CIW80_RS01770		G6962	ydjK	The product of source ortholog lacks experimental evidence.
CIW80_RS01775		G6963	ydjL	The product of source ortholog lacks experimental evidence.
CIW80_RS01780		G6964	yeaC	The product of source ortholog lacks experimental evidence.
CIW80_RS01795		G6966	yeaD	The product of source ortholog lacks experimental evidence.
CIW80_RS01815		G6970	yeaH	The product of source ortholog lacks experimental evidence.
CIW80_RS01820		G6971	cdgI	The product of source ortholog lacks experimental evidence.
CIW80_RS01825		G6972	dgcJ	The product of source ortholog lacks experimental evidence.
CIW80_RS01835		G6974	yoaI	The P-value, 1.64e-4, for the similarity between this gene and its ortholog exceeds the threshold 1.00e-10.
				The product of source ortholog lacks experimental evidence.
CIW80_RS01840		G6975	yeaL	The product of source ortholog lacks experimental evidence.
CIW80_RS01855		G6978	yeaO	The product of source ortholog lacks experimental evidence.
CIW80_RS01860	yoaF	G6979	yoaF	The product of source ortholog lacks experimental evidence.
CIW80_RS01870	yoaK	G0-10649	yoaK	The product of source ortholog lacks experimental evidence.
CIW80_RS01875	yoaJ	G0-10648	yoaJ	The product of source ortholog lacks experimental evidence.
CIW80_RS01880		G6981	yeaQ	The product of source ortholog lacks experimental evidence.
CIW80_RS01885		G6982	yoaG	The product of source ortholog lacks experimental evidence.
CIW80_RS01890	yeaR	G6983	yeaR	The product of source ortholog lacks experimental evidence.
CIW80_RS01905				No ortholog exists for this gene in ECOLI.
CIW80_RS01920	yeaY	G6990	yeaY	The product of source ortholog lacks experimental evidence.
CIW80_RS01940		G6994	yoaC	The difference in length between this gene and its ortholog, 119 vs 99, exceeds 10.0%.
				The product of source ortholog lacks experimental evidence.
CIW80_RS01945		G6995	yoaH	The product of source ortholog lacks experimental evidence.
CIW80_RS01965		G6996	pdeD	The product of source ortholog lacks experimental evidence.
CIW80_RS01970	yoaE	G6997	yoaE	The product of source ortholog lacks experimental evidence.
CIW80_RS01995		G6998	yobD	The product of source ortholog lacks experimental evidence.
CIW80_RS02025		G7001	yebO	The product of source ortholog lacks experimental evidence.
CIW80_RS02035		G0-10454	yobH	The product of source ortholog lacks experimental evidence.
CIW80_RS02045		G7004	yebQ	The product of source ortholog lacks experimental evidence.
CIW80_RS02070		G7006	letA	The product of source ortholog lacks experimental evidence.
CIW80_RS02085		G7009	yebV	The product of source ortholog lacks experimental evidence.
CIW80_RS02090		G7010	yebW	The product of source ortholog lacks experimental evidence.
CIW80_RS02100		G7012	yebY	The product of source ortholog lacks experimental evidence.
CIW80_RS02105	copD	G7013	yebZ	The product of source ortholog lacks experimental evidence.
CIW80_RS02110	yobA	G7014	yobA	The product of source ortholog lacks experimental evidence.
CIW80_RS02115		EG11505	holE	The product of ortholog is part of a complex for which the orthologs of one or more other components are missing in this database.
				The product of source ortholog lacks experimental evidence.
CIW80_RS02120		G7015	yobB	The product of source ortholog lacks experimental evidence.
CIW80_RS02135		EG11806	yebE	The product of source ortholog lacks experimental evidence.
CIW80_RS02140	yebF	EG11807	yebF	The product of source ortholog lacks experimental evidence.
CIW80_RS02215		G0-10644	yobI	The P-value, 0.75    , for the similarity between this gene and its ortholog exceeds the threshold 1.00e-10.
				The product of source ortholog lacks experimental evidence.
CIW80_RS02220		EG11136	yebB	The product of source ortholog lacks experimental evidence.
CIW80_RS02230		EG11137	yebC	The product of source ortholog lacks experimental evidence.
CIW80_RS02245		EG12378	yecD	The product of source ortholog lacks experimental evidence.
CIW80_RS02250				No ortholog exists for this gene in ECOLI.
CIW80_RS02255				No ortholog exists for this gene in ECOLI.
CIW80_RS02260				No ortholog exists for this gene in ECOLI.
CIW80_RS02270		G7223	yfdK	The product of source ortholog lacks experimental evidence.
CIW80_RS02275		EG11120	tfaE	The product of source ortholog lacks experimental evidence.
CIW80_RS02280				No ortholog exists for this gene in ECOLI.
CIW80_RS02285				No ortholog exists for this gene in ECOLI.
CIW80_RS02290				No ortholog exists for this gene in ECOLI.
CIW80_RS02295				No ortholog exists for this gene in ECOLI.
CIW80_RS02300				No ortholog exists for this gene in ECOLI.
CIW80_RS02305				No ortholog exists for this gene in ECOLI.
CIW80_RS02310				No ortholog exists for this gene in ECOLI.
CIW80_RS02315				No ortholog exists for this gene in ECOLI.
CIW80_RS02320				No ortholog exists for this gene in ECOLI.
CIW80_RS02325				No ortholog exists for this gene in ECOLI.
CIW80_RS02330				No ortholog exists for this gene in ECOLI.
CIW80_RS02335				No ortholog exists for this gene in ECOLI.
CIW80_RS02340				No ortholog exists for this gene in ECOLI.
CIW80_RS02345				No ortholog exists for this gene in ECOLI.
CIW80_RS02350				No ortholog exists for this gene in ECOLI.
CIW80_RS02355				No ortholog exists for this gene in ECOLI.
CIW80_RS02360				No ortholog exists for this gene in ECOLI.
CIW80_RS02365				No ortholog exists for this gene in ECOLI.
CIW80_RS02370				No ortholog exists for this gene in ECOLI.
CIW80_RS02375				No ortholog exists for this gene in ECOLI.
CIW80_RS02380				No ortholog exists for this gene in ECOLI.
CIW80_RS02385				No ortholog exists for this gene in ECOLI.
CIW80_RS02390				No ortholog exists for this gene in ECOLI.
CIW80_RS02395				No ortholog exists for this gene in ECOLI.
CIW80_RS02400				No ortholog exists for this gene in ECOLI.
CIW80_RS02405		G6826	rzpQ	The difference in length between this gene and its ortholog, 188 vs 165, exceeds 10.0%.
				The product of source ortholog lacks experimental evidence.
CIW80_RS02410		G6827	rrrQ	The product of source ortholog lacks experimental evidence.
CIW80_RS02415				No ortholog exists for this gene in ECOLI.
CIW80_RS02420				No ortholog exists for this gene in ECOLI.
CIW80_RS02425				No ortholog exists for this gene in ECOLI.
CIW80_RS02430				No ortholog exists for this gene in ECOLI.
CIW80_RS02435				No ortholog exists for this gene in ECOLI.
CIW80_RS02440				No ortholog exists for this gene in ECOLI.
CIW80_RS02450				No ortholog exists for this gene in ECOLI.
CIW80_RS02455				No ortholog exists for this gene in ECOLI.
CIW80_RS02460		G7225	yfdM	The difference in length between this gene and its ortholog, 438 vs 91, exceeds 10.0%.
				The product of source ortholog lacks experimental evidence.
CIW80_RS02465		G6593	ymfN	The difference in length between this gene and its ortholog, 293 vs 455, exceeds 10.0%.
				The product of source ortholog lacks experimental evidence.
CIW80_RS02470				No ortholog exists for this gene in ECOLI.
CIW80_RS02475		G6591	ymfL	The P-value, 1.21e-3, for the similarity between this gene and its ortholog exceeds the threshold 1.00e-10.
				The product of source ortholog lacks experimental evidence.
CIW80_RS02480				No ortholog exists for this gene in ECOLI.
CIW80_RS02485				No ortholog exists for this gene in ECOLI.
CIW80_RS02490				No ortholog exists for this gene in ECOLI.
CIW80_RS02495	rdgC			No ortholog exists for this gene in ECOLI.
CIW80_RS02505				No ortholog exists for this gene in ECOLI.
CIW80_RS02510				No ortholog exists for this gene in ECOLI.
CIW80_RS02515				No ortholog exists for this gene in ECOLI.
CIW80_RS02520				No ortholog exists for this gene in ECOLI.
CIW80_RS02525				No ortholog exists for this gene in ECOLI.
CIW80_RS02530				No ortholog exists for this gene in ECOLI.
CIW80_RS02535				No ortholog exists for this gene in ECOLI.
CIW80_RS02540		G6676	intR	The product of source ortholog lacks experimental evidence.
CIW80_RS02545		EG12379	yecE	The product of source ortholog lacks experimental evidence.
CIW80_RS02550		G7019	yecN	The product of source ortholog lacks experimental evidence.
CIW80_RS02570		G7023	torY	The product of source ortholog lacks experimental evidence.
CIW80_RS02575		G7024	cutC	The product of source ortholog lacks experimental evidence.
CIW80_RS02580		G7025	yecM	The product of source ortholog lacks experimental evidence.
CIW80_RS02600	flhA	G370	flhA	The product of ortholog is part of a complex for which the orthologs of one or more other components are missing in this database.
CIW80_RS02605	flhB	G7028	flhB	The product of ortholog is part of a complex for which the orthologs of one or more other components are missing in this database.
CIW80_RS02615	cheY	EG10150	cheY	The product of source ortholog lacks experimental evidence.
CIW80_RS02640	cheW	EG10149	cheW	The product of ortholog is part of a complex for which the orthologs of one or more other components are missing in this database.
CIW80_RS02645	cheA	EG10146	cheA	The product of ortholog is part of a complex for which the orthologs of one or more other components are missing in this database.
CIW80_RS02705		G7033	ftnB	The product of source ortholog lacks experimental evidence.
CIW80_RS02710		G0-10455	yecJ	The product of source ortholog lacks experimental evidence.
CIW80_RS02715	azuC	G0-10653	azuC	The product of source ortholog lacks experimental evidence.
CIW80_RS02725		G7035	yecR	The product of source ortholog lacks experimental evidence.
CIW80_RS02735		G7036	yecH	The product of source ortholog lacks experimental evidence.
CIW80_RS02740	tyrP	EG11041	tyrP	The product of source ortholog lacks experimental evidence.
CIW80_RS02745	yecA	EG11139	yecA	The product of source ortholog lacks experimental evidence.
CIW80_RS02780		EG12861	yecF	The product of source ortholog lacks experimental evidence.
CIW80_RS02815		EG11355	fliA	The product of source ortholog lacks experimental evidence.
CIW80_RS02820		EG10321	fliC	The difference in length between this gene and its ortholog, 595 vs 498, exceeds 10.0%.
CIW80_RS02850		EG11659	yedD	The product of source ortholog lacks experimental evidence.
CIW80_RS02860	yedE	EG11660	yedE	The product of source ortholog lacks experimental evidence.
CIW80_RS02865	yedF	EG11661	yedF	The product of source ortholog lacks experimental evidence.
CIW80_RS02875				No ortholog exists for this gene in ECOLI.
CIW80_RS02880				No ortholog exists for this gene in ECOLI.
CIW80_RS02890		G6302	ybcM	The product of source ortholog lacks experimental evidence.
CIW80_RS02895	ybcL	G6301	ybcL	The product of source ortholog lacks experimental evidence.
CIW80_RS02915	fliE	EG11346	fliE	The product of source ortholog lacks experimental evidence.
CIW80_RS02930	fliH	EG11656	fliH	The product of ortholog is part of a complex for which the orthologs of one or more other components are missing in this database.
CIW80_RS02935	fliI	G377	fliI	The product of ortholog is part of a complex for which the orthologs of one or more other components are missing in this database.
CIW80_RS02940	fliJ	G378	fliJ	The product of ortholog is part of a complex for which the orthologs of one or more other components are missing in this database.
CIW80_RS02965	fliO	EG11224	fliO	The product of ortholog is part of a complex for which the orthologs of one or more other components are missing in this database.
CIW80_RS02970	fliP	EG11975	fliP	The product of ortholog is part of a complex for which the orthologs of one or more other components are missing in this database.
CIW80_RS02975	fliQ	EG11976	fliQ	The product of ortholog is part of a complex for which the orthologs of one or more other components are missing in this database.
CIW80_RS02995		G7050	yodC	The product of source ortholog lacks experimental evidence.
CIW80_RS03000		EG12709	yedI	The product of source ortholog lacks experimental evidence.
CIW80_RS03005	yedA	EG11141	yedA	The product of source ortholog lacks experimental evidence.
CIW80_RS03020		EG12710	yedJ	The product of source ortholog lacks experimental evidence.
CIW80_RS03025		G7051	yedR	The product of source ortholog lacks experimental evidence.
CIW80_RS03030				No ortholog exists for this gene in ECOLI.
CIW80_RS03080				No ortholog exists for this gene in ECOLI.
CIW80_RS03085				No ortholog exists for this gene in ECOLI.
CIW80_RS03090	pilV			No ortholog exists for this gene in ECOLI.
CIW80_RS03095				No ortholog exists for this gene in ECOLI.
CIW80_RS03100				No ortholog exists for this gene in ECOLI.
CIW80_RS03105				No ortholog exists for this gene in ECOLI.
CIW80_RS03110				No ortholog exists for this gene in ECOLI.
CIW80_RS03115				No ortholog exists for this gene in ECOLI.
CIW80_RS03120				No ortholog exists for this gene in ECOLI.
CIW80_RS03125				No ortholog exists for this gene in ECOLI.
CIW80_RS03130				No ortholog exists for this gene in ECOLI.
CIW80_RS03135				No ortholog exists for this gene in ECOLI.
CIW80_RS03140				No ortholog exists for this gene in ECOLI.
CIW80_RS03145				No ortholog exists for this gene in ECOLI.
CIW80_RS03150				No ortholog exists for this gene in ECOLI.
CIW80_RS03160				No ortholog exists for this gene in ECOLI.
CIW80_RS03165				No ortholog exists for this gene in ECOLI.
CIW80_RS03170				No ortholog exists for this gene in ECOLI.
CIW80_RS03175				No ortholog exists for this gene in ECOLI.
CIW80_RS03180				No ortholog exists for this gene in ECOLI.
CIW80_RS03185				No ortholog exists for this gene in ECOLI.
CIW80_RS03190				No ortholog exists for this gene in ECOLI.
CIW80_RS03195				No ortholog exists for this gene in ECOLI.
CIW80_RS03200				No ortholog exists for this gene in ECOLI.
CIW80_RS03205				No ortholog exists for this gene in ECOLI.
CIW80_RS03225				No ortholog exists for this gene in ECOLI.
CIW80_RS03230	ybtS			No ortholog exists for this gene in ECOLI.
CIW80_RS03235	ybtX			No ortholog exists for this gene in ECOLI.
CIW80_RS03240	ybtQ			No ortholog exists for this gene in ECOLI.
CIW80_RS03245	ybtP			No ortholog exists for this gene in ECOLI.
CIW80_RS03250	ybtA			No ortholog exists for this gene in ECOLI.
CIW80_RS03255	irp2			No ortholog exists for this gene in ECOLI.
CIW80_RS03260	irp1			No ortholog exists for this gene in ECOLI.
CIW80_RS03265	ybtU			No ortholog exists for this gene in ECOLI.
CIW80_RS03270	ybtT			No ortholog exists for this gene in ECOLI.
CIW80_RS03275	ybtE			No ortholog exists for this gene in ECOLI.
CIW80_RS03280	fyuA			No ortholog exists for this gene in ECOLI.
CIW80_RS03285				No ortholog exists for this gene in ECOLI.
CIW80_RS03290				No ortholog exists for this gene in ECOLI.
CIW80_RS03295		G7064	yeeJ	The difference in length between this gene and its ortholog, 489 vs 2358, exceeds 10.0%.
CIW80_RS03300				No ortholog exists for this gene in ECOLI.
CIW80_RS03305				No ortholog exists for this gene in ECOLI.
CIW80_RS03320		G7068	yeeN	The product of source ortholog lacks experimental evidence.
CIW80_RS03360				No ortholog exists for this gene in ECOLI.
CIW80_RS03365				No ortholog exists for this gene in ECOLI.
CIW80_RS03370	clbS			No ortholog exists for this gene in ECOLI.
CIW80_RS03375	clbQ			No ortholog exists for this gene in ECOLI.
CIW80_RS03380	clbP			No ortholog exists for this gene in ECOLI.
CIW80_RS03385	clbO			No ortholog exists for this gene in ECOLI.
CIW80_RS03390	clbN			No ortholog exists for this gene in ECOLI.
CIW80_RS03395	clbM			No ortholog exists for this gene in ECOLI.
CIW80_RS03400	clbL			No ortholog exists for this gene in ECOLI.
CIW80_RS03405	clbK			No ortholog exists for this gene in ECOLI.
CIW80_RS03410	clbJ			No ortholog exists for this gene in ECOLI.
CIW80_RS03415	clbI			No ortholog exists for this gene in ECOLI.
CIW80_RS03420	clbH			No ortholog exists for this gene in ECOLI.
CIW80_RS03425	clbG			No ortholog exists for this gene in ECOLI.
CIW80_RS03430	clbF			No ortholog exists for this gene in ECOLI.
CIW80_RS03435	clbE			No ortholog exists for this gene in ECOLI.
CIW80_RS03440	clbD	G6716	paaH	The difference in length between this gene and its ortholog, 289 vs 475, exceeds 10.0%.
CIW80_RS03445	clbC			No ortholog exists for this gene in ECOLI.
CIW80_RS03450	clbB			No ortholog exists for this gene in ECOLI.
CIW80_RS03455				No ortholog exists for this gene in ECOLI.
CIW80_RS03460	clbR			No ortholog exists for this gene in ECOLI.
CIW80_RS03465	clbA			No ortholog exists for this gene in ECOLI.
CIW80_RS03480				No ortholog exists for this gene in ECOLI.
CIW80_RS03515				No ortholog exists for this gene in ECOLI.
CIW80_RS03520				No ortholog exists for this gene in ECOLI.
CIW80_RS03525				No ortholog exists for this gene in ECOLI.
CIW80_RS03530				No ortholog exists for this gene in ECOLI.
CIW80_RS03535				No ortholog exists for this gene in ECOLI.
CIW80_RS03540		G6215	yaiP	The product of source ortholog lacks experimental evidence.
CIW80_RS03545				No ortholog exists for this gene in ECOLI.
CIW80_RS03550	yaiO			No ortholog exists for this gene in ECOLI.
CIW80_RS03560				No ortholog exists for this gene in ECOLI.
CIW80_RS03565				No ortholog exists for this gene in ECOLI.
CIW80_RS03570				No ortholog exists for this gene in ECOLI.
CIW80_RS03575				No ortholog exists for this gene in ECOLI.
CIW80_RS03590				No ortholog exists for this gene in ECOLI.
CIW80_RS03595				No ortholog exists for this gene in ECOLI.
CIW80_RS03600		G6148	yagK	The product of source ortholog lacks experimental evidence.
CIW80_RS03605				No ortholog exists for this gene in ECOLI.
CIW80_RS03610				No ortholog exists for this gene in ECOLI.
CIW80_RS03615				No ortholog exists for this gene in ECOLI.
CIW80_RS03620				No ortholog exists for this gene in ECOLI.
CIW80_RS03625				No ortholog exists for this gene in ECOLI.
CIW80_RS03630				No ortholog exists for this gene in ECOLI.
CIW80_RS03635				No ortholog exists for this gene in ECOLI.
CIW80_RS03640				No ortholog exists for this gene in ECOLI.
CIW80_RS03650				No ortholog exists for this gene in ECOLI.
CIW80_RS03655				No ortholog exists for this gene in ECOLI.
CIW80_RS03660				No ortholog exists for this gene in ECOLI.
CIW80_RS03665				No ortholog exists for this gene in ECOLI.
CIW80_RS03670				No ortholog exists for this gene in ECOLI.
CIW80_RS03675				No ortholog exists for this gene in ECOLI.
CIW80_RS03685				No ortholog exists for this gene in ECOLI.
CIW80_RS03690				No ortholog exists for this gene in ECOLI.
CIW80_RS03695				No ortholog exists for this gene in ECOLI.
CIW80_RS03700				No ortholog exists for this gene in ECOLI.
CIW80_RS03705				No ortholog exists for this gene in ECOLI.
CIW80_RS03710				No ortholog exists for this gene in ECOLI.
CIW80_RS03715				No ortholog exists for this gene in ECOLI.
CIW80_RS03720				No ortholog exists for this gene in ECOLI.
CIW80_RS03725				No ortholog exists for this gene in ECOLI.
CIW80_RS03730				No ortholog exists for this gene in ECOLI.
CIW80_RS03735				No ortholog exists for this gene in ECOLI.
CIW80_RS03740				No ortholog exists for this gene in ECOLI.
CIW80_RS03750				No ortholog exists for this gene in ECOLI.
CIW80_RS03755				No ortholog exists for this gene in ECOLI.
CIW80_RS03760				No ortholog exists for this gene in ECOLI.
CIW80_RS03765		G7083	yeeT	The product of source ortholog lacks experimental evidence.
CIW80_RS03780		G7086	yeeW	The product of source ortholog lacks experimental evidence.
CIW80_RS03785				No ortholog exists for this gene in ECOLI.
CIW80_RS03795		G0-10456	yoeF	The difference in length between this gene and its ortholog, 60 vs 118, exceeds 10.0%.
				The product of source ortholog lacks experimental evidence.
CIW80_RS03800		G7087	yeeX	The product of source ortholog lacks experimental evidence.
CIW80_RS03805		EG11891	yeeA	The product of source ortholog lacks experimental evidence.
CIW80_RS03815				No ortholog exists for this gene in ECOLI.
CIW80_RS03820				No ortholog exists for this gene in ECOLI.
CIW80_RS03840	yoeI	G0-10643	yoeI	The product of source ortholog lacks experimental evidence.
CIW80_RS03845		G7088	yeeY	The product of source ortholog lacks experimental evidence.
CIW80_RS03850		G7089	yeeZ	The product of source ortholog lacks experimental evidence.
CIW80_RS03865				No ortholog exists for this gene in ECOLI.
CIW80_RS03915	wzzB	G7090	wzzB	The product of source ortholog lacks experimental evidence.
CIW80_RS03940				No ortholog exists for this gene in ECOLI.
CIW80_RS03945	galE			No ortholog exists for this gene in ECOLI.
CIW80_RS03950				No ortholog exists for this gene in ECOLI.
CIW80_RS03955				No ortholog exists for this gene in ECOLI.
CIW80_RS03960				No ortholog exists for this gene in ECOLI.
CIW80_RS03980	galF	G7093	galF	The product of source ortholog lacks experimental evidence.
CIW80_RS03985	wcaM	G7094	wcaM	The product of source ortholog lacks experimental evidence.
CIW80_RS03995	wcaK	G7096	wcaK	The product of source ortholog lacks experimental evidence.
CIW80_RS04050	wcaD	G7101	wcaD	The product of source ortholog lacks experimental evidence.
CIW80_RS04065	wcaA	G7104	wcaA	The product of source ortholog lacks experimental evidence.
CIW80_RS04085		G7108	yegH	The product of source ortholog lacks experimental evidence.
CIW80_RS04120	yegD	EG12200	yegD	The product of source ortholog lacks experimental evidence.
CIW80_RS04125	yegI	G7109	yegI	The product of source ortholog lacks experimental evidence.
CIW80_RS04135		G7112	yegL	The product of source ortholog lacks experimental evidence.
CIW80_RS04140				No ortholog exists for this gene in ECOLI.
CIW80_RS04145				No ortholog exists for this gene in ECOLI.
CIW80_RS04165		EG12136	mdtD	The product of source ortholog lacks experimental evidence.
CIW80_RS04180		G7117	yegP	The product of source ortholog lacks experimental evidence.
CIW80_RS04185				No ortholog exists for this gene in ECOLI.
CIW80_RS04190				No ortholog exists for this gene in ECOLI.
CIW80_RS04195				No ortholog exists for this gene in ECOLI.
CIW80_RS04200				No ortholog exists for this gene in ECOLI.
CIW80_RS04215		G7122	yegR	The product of source ortholog lacks experimental evidence.
CIW80_RS04225				No ortholog exists for this gene in ECOLI.
CIW80_RS04235				No ortholog exists for this gene in ECOLI.
CIW80_RS04240	gatB	EG12415	gatB	The product of ortholog is part of a complex for which the orthologs of one or more other components are missing in this database.
CIW80_RS04245	gatA	EG12414	gatA	The product of ortholog is part of a complex for which the orthologs of one or more other components are missing in this database.
CIW80_RS04270		G7130	yegT	The product of source ortholog lacks experimental evidence.
CIW80_RS04275		G7131	yegU	The product of source ortholog lacks experimental evidence.
CIW80_RS04280		G7132	yegV	The product of source ortholog lacks experimental evidence.
CIW80_RS04285		G7133	yegW	The product of source ortholog lacks experimental evidence.
CIW80_RS04290		G7134	yegX	The product of source ortholog lacks experimental evidence.
CIW80_RS04345		EG11991	yehE	The product of source ortholog lacks experimental evidence.
[truncated: 162,761 more chars]
