# Supplementary material for: Leveraging Curation Among Escherichia coli Pathway/Genome Databases Using Ortholog-Based Annotation Propagation
Source: Front Microbiol. 2021 Mar 8;12:614355. doi: 10.3389/fmicb.2021.614355 (PMC7982652; doi:10.3389/fmicb.2021.614355)
Supplement: Supplementary file 1 [file Data_Sheet_1.ZIP › reports/GCF_900636795_ortholog-synchronization-report_ECOLI_2020-06-17.txt]

Summary of Ortholog Propagation from ECOLI/Escherichia coli K-12 substr. MG1655 to GCF_900636795/Escherichia coli servovar O64 : H- str. NCTC9064 (GCF_900636795.1)

Organism A (target) = GCF_900636795/Escherichia coli servovar O64 : H- str. NCTC9064 (GCF_900636795.1)
Organism B (source) = ECOLI/Escherichia coli K-12 substr. MG1655


Contents:
---------
1. Input parameters
2. Summary statistics
3. Propagated genes
4. Not-propagated genes
5. Updated genes of previously unknown or vague function


1. Input parameters
-------------------
The following parameterizable factors were considered when deciding whether or not to synchronize a gene with its ortholog:
* P-value cutoff: 1.0e-10 (synchronize only if sequence similarity between orthologs has P-value <= cutoff)
* Length cutoff: 10.0% (synchronize only if length difference between orthologs <= cutoff)
* Source experimental evidence (synchronize only if the source gene function has experimental evidence)

The following factors were NOT considered when deciding whether or not to synchronize a gene with its ortholog:
* Extra reactions (synchronize only if the target gene is not already assigned to one or more reactions that are materially different from any assigned to the source gene)
* Synteny (synchronize only if there is a synteny match with either the directly upstream or downstream gene)


2. Summary statistics
---------------------
Number of orthologs successfully propagated:	2571
  Genes of previously unknown function that now have known functions:	17
  Genes of previously vague function that now have known functions:	41
Number of genes for which propagation could not be done:	1643
  No ortholog found:	435
  Multiple orthologs found:	19
  Source ortholog lacks experimental evidence:	1083	(47 of these had other reasons as well)
  P-value exceeds threshold:	17	(14 of these had other reasons as well)
  Length difference exceeds threshold:	44	(32 of these had other reasons as well)
  Orthologs of other complex components could not be identified:	102	(17 of these had other reasons as well)


3. Propagated genes
-------------------
The following genes in GCF_900636795/Escherichia coli servovar O64 : H- str. NCTC9064 (GCF_900636795.1) were synchronized with their ortholog in ECOLI/Escherichia coli K-12 substr. MG1655:
(Gene and product names are included only when they have changed)

A Gene	B Ortholog	Old Gene Name	New Gene Name	Old Product Name	New Product Name	Updated Attributes
EL184_RS00005	EG10235					GO-TERMS, PRODUCT-SYNONYMS
EL184_RS00010	EG10242	EL184_RS00010	dnaN	DNA polymerase III subunit beta	beta sliding clamp	GO-TERMS, REACTIONS, PRODUCT-SYNONYMS, PRODUCT, GENE-NAME
EL184_RS00015	EG10828			DNA replication/repair protein RecF	DNA repair protein RecF	CPLX-RXNS, GO-TERMS, COMPLEXES, PRODUCT-SYNONYMS, GENE-SYNONYMS, PRODUCT
EL184_RS00020	EG10424			DNA topoisomerase (ATP-hydrolyzing) subunit B	DNA gyrase subunit B	GO-TERMS, PRODUCT-SYNONYMS, GENE-SYNONYMS, PRODUCT
EL184_RS00030	EG11195	EL184_RS00030	yidA	sugar-phosphatase	sugar phosphatase YidA	GO-TERMS, REACTIONS, PRODUCT-SYNONYMS, PRODUCT, GENE-NAME
EL184_RS00040	G7789	EL184_RS00040	dgoR	FadR family transcriptional regulator	DNA-binding transcriptional regulator DgoR	GO-TERMS, PRODUCT-SYNONYMS, GENE-SYNONYMS, PRODUCT, GENE-NAME
EL184_RS00045	EG20051	EL184_RS00045	dgoK			GO-TERMS, PRODUCT-SYNONYMS, GENE-SYNONYMS, PRODUCT, GENE-NAME
EL184_RS00050	EG20049	EL184_RS00050	dgoA			GO-TERMS, PRODUCT-SYNONYMS, GENE-SYNONYMS, PRODUCT, GENE-NAME
EL184_RS00055	GB4478	EL184_RS00055	dgoD	galactonate dehydratase	D-galactonate dehydratase	GO-TERMS, REACTIONS, PRODUCT-SYNONYMS, GENE-SYNONYMS, PRODUCT, GENE-NAME
EL184_RS00060	EG20053	EL184_RS00060	dgoT	MFS transporter	D-galactonate:H+ symporter	GO-TERMS, REACTIONS, PRODUCT-SYNONYMS, GENE-SYNONYMS, PRODUCT, GENE-NAME
EL184_RS00065	EG11714	EL184_RS00065	cbrA	FAD-binding protein	colicin M resistance protein	GO-TERMS, PRODUCT-SYNONYMS, GENE-SYNONYMS, PRODUCT, GENE-NAME
EL184_RS00070	EG11713	EL184_RS00070	yidR	DUF3748 domain-containing protein	DUF3748 domain-containing galacturonate catabolism protein YidR	GO-TERMS, PRODUCT-SYNONYMS, PRODUCT, GENE-NAME
EL184_RS00080	EG11534			heat shock chaperone IbpA	small heat shock protein IbpA	GO-TERMS, PRODUCT-SYNONYMS, GENE-SYNONYMS, PRODUCT
EL184_RS00085	EG11535			heat shock chaperone IbpB	small heat shock protein IbpB	GO-TERMS, PRODUCT-SYNONYMS, GENE-SYNONYMS, PRODUCT
EL184_RS00145	EG11693	EL184_RS00145	emrD	multidrug efflux MFS transporter EmrD	multidrug efflux pump EmrD	GO-TERMS, REACTIONS, PRODUCT-SYNONYMS, GENE-SYNONYMS, PRODUCT, GENE-NAME
EL184_RS00160	EG10494			acetolactate synthase large subunit	acetohydroxy acid synthase I subunit IlvB	CPLX-RXNS, GO-TERMS, COMPLEXES, PRODUCT-SYNONYMS, PRODUCT
EL184_RS00165	EG10502			acetolactate synthase 1 small subunit	acetohydroxy acid synthase I subunit IlvN	GO-TERMS, PRODUCT-SYNONYMS, PRODUCT
EL184_RS00170	EG11051			transcriptional regulator UhpA	DNA-binding transcriptional activator UhpA	GO-TERMS, PRODUCT-SYNONYMS, PRODUCT
EL184_RS00175	EG11052			signal transduction histidine-protein kinase/phosphatase UhpB	sensory histidine kinase UhpB	GO-TERMS, PRODUCT
EL184_RS00185	EG11054	EL184_RS00185	uhpT			GO-TERMS, REACTIONS, PRODUCT-SYNONYMS, GENE-NAME
EL184_RS00190	EG11692	EL184_RS00190	adeD			GO-TERMS, REACTIONS, PRODUCT-SYNONYMS, GENE-SYNONYMS, GENE-NAME
EL184_RS00195	EG11691	EL184_RS00195	adeQ	NCS2 family permease	adenine transporter	GO-TERMS, REACTIONS, PRODUCT-SYNONYMS, GENE-SYNONYMS, PRODUCT, GENE-NAME
EL184_RS00205	EG11689			purine ribonucleoside efflux pump NepI	purine ribonucleoside exporter	GO-TERMS, REACTIONS, PRODUCT-SYNONYMS, GENE-SYNONYMS, PRODUCT
EL184_RS00275	G7218	EL184_RS00275	intS	DUF4102 domain-containing protein	CPS-53 (KpLE1) prophage; prophage CPS-53 integrase	GO-TERMS, PRODUCT-SYNONYMS, GENE-SYNONYMS, PRODUCT, GENE-NAME
EL184_RS00290	EG11685			alpha-xylosidase	alpha-D-xyloside xylohydrolase	GO-TERMS, REACTIONS, PRODUCT-SYNONYMS, PRODUCT
EL184_RS00300	EG11194	EL184_RS00300	xanP	xanthine permease XanP	xanthine:H+ symporter XanP	GO-TERMS, REACTIONS, PRODUCT-SYNONYMS, GENE-SYNONYMS, PRODUCT, GENE-NAME
EL184_RS00305	EG10406			sodium/glutamate symporter	glutamate:sodium symporter	GO-TERMS, REACTIONS, PRODUCT-SYNONYMS, GENE-SYNONYMS, PRODUCT
EL184_RS00315	EG10829					GO-TERMS, REACTIONS, PRODUCT-SYNONYMS, GENE-SYNONYMS
EL184_RS00320	EG10967			tRNA (guanosine(18)-2'-O)-methyltransferase TrmH	tRNA (Gm18) 2'-O-methyltransferase	GO-TERMS, REACTIONS, PRODUCT-SYNONYMS, GENE-SYNONYMS, PRODUCT
EL184_RS00325	EG10966	EL184_RS00325	spoT	guanosine-3',5'-bis(diphosphate) 3'-diphosphatase	bifunctional (p)ppGpp synthase/hydrolase SpoT	GO-TERMS, REACTIONS, PRODUCT-SYNONYMS, PRODUCT, GENE-NAME
EL184_RS00330	EG10899	EL184_RS00330	rpoZ	DNA-directed RNA polymerase subunit omega	RNA polymerase subunit omega	GO-TERMS, REACTIONS, PRODUCT-SYNONYMS, GENE-SYNONYMS, PRODUCT, GENE-NAME
EL184_RS00335	EG10965	EL184_RS00335	gmk			GO-TERMS, REACTIONS, PRODUCT-SYNONYMS, GENE-SYNONYMS, GENE-NAME
EL184_RS00340	EG11334			NAD-dependent DNA ligase LigB	DNA ligase B	GO-TERMS, REACTIONS, PRODUCT-SYNONYMS, GENE-SYNONYMS, PRODUCT
EL184_RS00350	EG11193	EL184_RS00350	dinD			GO-TERMS, PRODUCT-SYNONYMS, GENE-SYNONYMS, GENE-NAME
EL184_RS00365	EG10808	EL184_RS00365	pyrE			GO-TERMS, PRODUCT-SYNONYMS, GENE-NAME
EL184_RS00370	EG11191					GO-TERMS, PRODUCT-SYNONYMS, GENE-SYNONYMS
EL184_RS00375	EG10251	EL184_RS00375	dut			GO-TERMS, PRODUCT-SYNONYMS, GENE-SYNONYMS, GENE-NAME
EL184_RS00380	EG10004	coaBC	dfp	bifunctional phosphopantothenoylcysteine decarboxylase/phosphopantothenate--cysteine ligase CoaBC	fused 4'-phosphopantothenoylcysteine decarboxylase and phosphopantothenoylcysteine synthetase	GO-TERMS, REACTIONS, PRODUCT-SYNONYMS, GENE-SYNONYMS, PRODUCT, GENE-NAME
EL184_RS00400	EG10329	EL184_RS00400	mutM	bifunctional DNA-formamidopyrimidine glycosylase/DNA-(apurinic or apyrimidinic site) lyase	DNA-formamidopyrimidine glycosylase	GO-TERMS, REACTIONS, PRODUCT-SYNONYMS, GENE-SYNONYMS, PRODUCT, GENE-NAME
EL184_RS00405	EG11190	EL184_RS00405	coaD			GO-TERMS, PRODUCT-SYNONYMS, GENE-SYNONYMS, GENE-NAME
EL184_RS00410	EG10520	EL184_RS00410	waaA	3-deoxy-D-manno-octulosonic acid transferase	KDO transferase	GO-TERMS, REACTIONS, PRODUCT-SYNONYMS, GENE-SYNONYMS, PRODUCT, GENE-NAME
EL184_RS00415	EG11341	rfaQ	waaQ	lipopolysaccharide core heptosyltransferase RfaQ	lipopolysaccharide core heptosyltransferase 3	GO-TERMS, REACTIONS, PRODUCT-SYNONYMS, GENE-SYNONYMS, PRODUCT, GENE-NAME
EL184_RS00420	EG11339	EL184_RS00420	waaG	glycosyltransferase family 1 protein	lipopolysaccharide glucosyltransferase I	GO-TERMS, PRODUCT-SYNONYMS, GENE-SYNONYMS, PRODUCT, GENE-NAME
EL184_RS00425	EG11340	rfaP	waaP	lipopolysaccharide core heptose(I) kinase RfaP	lipopolysaccharide core heptose (I) kinase	GO-TERMS, REACTIONS, PRODUCT-SYNONYMS, GENE-SYNONYMS, PRODUCT, GENE-NAME
EL184_RS00430	EG11352	EL184_RS00430	waaO	lipopolysaccharide 3-alpha-galactosyltransferase	UDP-D-glucose:(glucosyl)LPS alpha-1,3-glucosyltransferase	GO-TERMS, REACTIONS, PRODUCT-SYNONYMS, GENE-SYNONYMS, PRODUCT, GENE-NAME
EL184_RS00435	EG11353	EL184_RS00435	waaJ	LPS 1,2-glucosyltransferase	UDP-glucose:(glucosyl)LPS alpha-1,2-glucosyltransferase	GO-TERMS, REACTIONS, PRODUCT-SYNONYMS, GENE-SYNONYMS, PRODUCT, GENE-NAME
EL184_RS00440	EG11425	rfaY	waaY	lipopolysaccharide core heptose(II) kinase RfaY	lipopolysaccharide core heptose (II) kinase	GO-TERMS, REACTIONS, PRODUCT-SYNONYMS, GENE-SYNONYMS, PRODUCT, GENE-NAME
EL184_RS00455	EG11424	EL184_RS00455	waaL	ligase	O-antigen ligase	GO-TERMS, REACTIONS, PRODUCT-SYNONYMS, GENE-SYNONYMS, PRODUCT, GENE-NAME
EL184_RS00460	EG11189	rfaC	waaC	lipopolysaccharide heptosyltransferase RfaC	ADP-heptose:LPS heptosyltransferase 1	GO-TERMS, REACTIONS, PRODUCT-SYNONYMS, GENE-SYNONYMS, PRODUCT, GENE-NAME
EL184_RS00465	EG12210	EL184_RS00465	waaF	ADP-heptose--LPS heptosyltransferase	ADP-heptose--LPS heptosyltransferase 2	GO-TERMS, REACTIONS, PRODUCT-SYNONYMS, GENE-SYNONYMS, PRODUCT, GENE-NAME
EL184_RS00470	EG10838	EL184_RS00470	rfaD	ADP-glyceromanno-heptose 6-epimerase	ADP-L-glycero-D-mannoheptose 6-epimerase	GO-TERMS, REACTIONS, PRODUCT-SYNONYMS, GENE-SYNONYMS, PRODUCT, GENE-NAME
EL184_RS00475	EG10512			glycine C-acetyltransferase	2-amino-3-ketobutyrate CoA ligase	GO-TERMS, REACTIONS, PRODUCT-SYNONYMS, PRODUCT
EL184_RS00480	EG10993	EL184_RS00480	tdh	L-threonine 3-dehydrogenase	threonine dehydrogenase	GO-TERMS, REACTIONS, PRODUCT-SYNONYMS, PRODUCT, GENE-NAME
EL184_RS00485	EG11266	EL184_RS00485	waaH	glycosyltransferase	UDP-glucuronate:LPS(HepIII) glycosyltransferase	GO-TERMS, REACTIONS, PRODUCT-SYNONYMS, GENE-SYNONYMS, PRODUCT, GENE-NAME
EL184_RS00495	EG12297					GO-TERMS, PRODUCT-SYNONYMS, GENE-SYNONYMS
EL184_RS00500	EG12296	EL184_RS00500	gpmM			GO-TERMS, PRODUCT-SYNONYMS, GENE-SYNONYMS, GENE-NAME
EL184_RS00515	EG12294	EL184_RS00515	grxC			GO-TERMS, REACTIONS, PRODUCT-SYNONYMS, GENE-SYNONYMS, GENE-NAME
EL184_RS00520	EG10937			protein-export chaperone SecB	protein export chaperone SecB	GO-TERMS, PRODUCT-SYNONYMS, PRODUCT
EL184_RS00525	EG20091	EL184_RS00525	gpsA	NAD(P)H-dependent glycerol-3-phosphate dehydrogenase	glycerol-3-phosphate dehydrogenase	GO-TERMS, REACTIONS, PRODUCT-SYNONYMS, PRODUCT, GENE-NAME
EL184_RS00530	EG10187	EL184_RS00530	cysE	serine O-acetyltransferase	serine acetyltransferase	GO-TERMS, COMPLEXES, REACTIONS, PRODUCT-SYNONYMS, PRODUCT, GENE-NAME
EL184_RS00535	EG11888			tRNA (uridine(34)/cytosine(34)/5- carboxymethylaminomethyluridine(34)-2'-O)- methyltransferase TrmL	tRNA (cytidine/uridine-2'-O)-ribose methyltransferase	GO-TERMS, REACTIONS, PRODUCT-SYNONYMS, GENE-SYNONYMS, PRODUCT
EL184_RS00540	EG11963	EL184_RS00540	lldD	alpha-hydroxy-acid oxidizing protein	L-lactate dehydrogenase	GO-TERMS, REACTIONS, PRODUCT-SYNONYMS, GENE-SYNONYMS, PRODUCT, GENE-NAME
EL184_RS00545	EG11962			transcriptional regulator LldR	DNA-binding transcriptional dual regulator LldR	GO-TERMS, PRODUCT-SYNONYMS, GENE-SYNONYMS, PRODUCT
EL184_RS00550	EG11961	EL184_RS00550	lldP	L-lactate permease	lactate/glycolate:H+ symporter LldP	GO-TERMS, REACTIONS, PRODUCT-SYNONYMS, GENE-SYNONYMS, PRODUCT, GENE-NAME
EL184_RS00580	EG11965	EL184_RS00580	mtlR	MltR family transcriptional regulator	transcriptional repressor MtlR	GO-TERMS, COMPLEXES, PRODUCT-SYNONYMS, PRODUCT, GENE-NAME
EL184_RS00585	EG10616	EL184_RS00585	mtlD			GO-TERMS, PRODUCT-SYNONYMS, GENE-NAME
EL184_RS00590	EG10615	EL184_RS00590	mtlA	PTS mannitol transporter subunit IICBA	mannitol-specific PTS enzyme IICBA component	GO-TERMS, REACTIONS, PRODUCT-SYNONYMS, GENE-SYNONYMS, PRODUCT, GENE-NAME
EL184_RS00635	EG10846	EL184_RS00635	rhsA	RHS repeat protein	rhs element protein RhsA	PRODUCT-SYNONYMS, PRODUCT, GENE-NAME
EL184_RS00645	EG10941	EL184_RS00645	selA	L-seryl-tRNA(Sec) selenium transferase	selenocysteine synthase	GO-TERMS, REACTIONS, PRODUCT-SYNONYMS, GENE-SYNONYMS, PRODUCT, GENE-NAME
EL184_RS00665	EG12279	EL184_RS00665	yiaK	3-dehydro-L-gulonate 2-dehydrogenase	2,3-diketo-L-gulonate reductase	GO-TERMS, REACTIONS, PRODUCT-SYNONYMS, PRODUCT, GENE-NAME
EL184_RS00670	EG12278	EL184_RS00670	plaR	IclR family transcriptional regulator YiaJ	DNA-binding transcriptional repressor PlaR	GO-TERMS, PRODUCT-SYNONYMS, GENE-SYNONYMS, PRODUCT, GENE-NAME
EL184_RS00680	EG10107	EL184_RS00680	avtA	valine--pyruvate transaminase	valine--pyruvate aminotransferase	GO-TERMS, REACTIONS, PRODUCT-SYNONYMS, PRODUCT, GENE-NAME
EL184_RS00685	EG11316	EL184_RS00685	malS			GO-TERMS, REACTIONS, PRODUCT-SYNONYMS, PRODUCT, GENE-NAME
EL184_RS00695	EG20253	EL184_RS00695	xylR	xylose operon transcription regulator XylR	DNA-binding transcriptional dual regulator XylR	GO-TERMS, PRODUCT-SYNONYMS, PRODUCT, GENE-NAME
EL184_RS00700	EG12276	EL184_RS00700	xylH	xylose ABC transporter permease	xylose ABC transporter membrane subunit	GO-TERMS, REACTIONS, PRODUCT, GENE-NAME
EL184_RS00705	EG12275			D-xylose ABC transporter ATP-binding protein	xylose ABC transporter ATP binding subunit	CPLX-RXNS, GO-TERMS, COMPLEXES, PRODUCT
EL184_RS00710	EG20252	EL184_RS00710	xylF	D-xylose ABC transporter substrate-binding protein	xylose ABC transporter periplasmic binding protein	GO-TERMS, PRODUCT-SYNONYMS, GENE-SYNONYMS, PRODUCT, GENE-NAME
EL184_RS00715	EG11074					GO-TERMS, REACTIONS, PRODUCT-SYNONYMS
EL184_RS00720	EG11075	EL184_RS00720	xylB			GO-TERMS, REACTIONS, PRODUCT-SYNONYMS, GENE-NAME
EL184_RS00735	EG12274	EL184_RS00735	wecH	acyltransferase	O-acetyltransferase WecH	GO-TERMS, PRODUCT-SYNONYMS, GENE-SYNONYMS, PRODUCT, GENE-NAME
EL184_RS00745	EG10409					CPLX-RXNS, GO-TERMS, COMPLEXES, PRODUCT-SYNONYMS, GENE-SYNONYMS, PRODUCT
EL184_RS00750	EG10410	EL184_RS00750	glyS			GO-TERMS, PRODUCT-SYNONYMS, GENE-SYNONYMS, PRODUCT, GENE-NAME
EL184_RS00755	G0-9613			type I toxin-antitoxin system toxin HokA	small toxic polypeptide	PRODUCT-SYNONYMS, GENE-SYNONYMS, PRODUCT
EL184_RS00760	EG10166			RNA chaperone/antiterminator CspA	cold shock protein CspA	GO-TERMS, PRODUCT-SYNONYMS, PRODUCT
EL184_RS00775	EG12272			glyoxylate/hydroxypyruvate reductase GhrB	glyoxylate reductase	GO-TERMS, REACTIONS, PRODUCT-SYNONYMS, GENE-SYNONYMS, PRODUCT
EL184_RS00785	EG10124	EL184_RS00785	bisC	molybdopterin guanine dinucleotide-containing S/N-oxide reductase	biotin sulfoxide reductase	GO-TERMS, REACTIONS, PRODUCT-SYNONYMS, PRODUCT, GENE-NAME
EL184_RS00790	EG12270	EL184_RS00790	yiaC	N-acetyltransferase	peptidyl-lysine N-acetyltransferase YiaC	GO-TERMS, REACTIONS, PRODUCT-SYNONYMS, PRODUCT, GENE-NAME
EL184_RS00795	EG10986	EL184_RS00795	tag	DNA-3-methyladenine glycosylase I	3-methyl-adenine DNA glycosylase I, constitutive	GO-TERMS, REACTIONS, PRODUCT-SYNONYMS, GENE-SYNONYMS, PRODUCT, GENE-NAME
EL184_RS00805	EG12268	EL184_RS00805	yhjX	MFS transporter	putative transporter YhjX	GO-TERMS, PRODUCT-SYNONYMS, PRODUCT, GENE-NAME
EL184_RS00810	EG12267	EL184_RS00810	eptB	kdo(2)-lipid A phosphoethanolamine 7''-transferase	Kdo2-lipid A phosphoethanolamine 7''-transferase	GO-TERMS, REACTIONS, PRODUCT-SYNONYMS, GENE-SYNONYMS, PRODUCT, GENE-NAME
EL184_RS00825	EG10248	EL184_RS00825	dppA	ABC transporter substrate-binding protein	dipeptide ABC transporter periplasmic binding protein	CPLX-RXNS, GO-TERMS, COMPLEXES, PRODUCT-SYNONYMS, GENE-SYNONYMS, PRODUCT, GENE-NAME
EL184_RS00835	EG12625	EL184_RS00835	dppB	peptide ABC transporter permease	dipeptide ABC transporter membrane subunit DppB	GO-TERMS, COMPLEXES, PRODUCT-SYNONYMS, PRODUCT, GENE-NAME
EL184_RS00840	EG12626	EL184_RS00840	dppC	peptide ABC transporter permease	dipeptide ABC transporter membrane subunit DppC	GO-TERMS, PRODUCT-SYNONYMS, PRODUCT, GENE-NAME
EL184_RS00845	EG12627	EL184_RS00845	dppD	dipeptide ABC transporter ATP-binding protein	dipeptide ABC transporter ATP binding subunit DppD	GO-TERMS, REACTIONS, PRODUCT-SYNONYMS, PRODUCT, GENE-NAME
EL184_RS00850	EG12628	EL184_RS00850	dppF	ABC transporter ATP-binding protein	dipeptide ABC transporter ATP binding subunit DppF	GO-TERMS, PRODUCT-SYNONYMS, GENE-SYNONYMS, PRODUCT, GENE-NAME
EL184_RS00865	G0-9041	EL184_RS00865	ldrD	type I toxin-antitoxin system toxin Ldr family protein	small toxic polypeptide LdrD	GO-TERMS, PRODUCT-SYNONYMS, PRODUCT, GENE-NAME
EL184_RS00875	G0-9041	EL184_RS00875	ldrD	type I toxin-antitoxin system toxin Ldr family protein	small toxic polypeptide LdrD	GO-TERMS, PRODUCT-SYNONYMS, PRODUCT, GENE-NAME
EL184_RS00885	G0-9041	EL184_RS00885	ldrD	type I toxin-antitoxin system toxin Ldr family protein	small toxic polypeptide LdrD	GO-TERMS, PRODUCT-SYNONYMS, PRODUCT, GENE-NAME
EL184_RS00895	G0-9041	EL184_RS00895	ldrD	type I toxin-antitoxin system toxin Ldr family protein	small toxic polypeptide LdrD	GO-TERMS, PRODUCT-SYNONYMS, PRODUCT, GENE-NAME
EL184_RS00925	EG12260	EL184_RS00925	bcsA			GO-TERMS, PRODUCT-SYNONYMS, GENE-SYNONYMS, GENE-NAME
EL184_RS00930	EG12259			cellulose biosynthesis cyclic di-GMP-binding regulatory protein BcsB	cellulose synthase periplasmic subunit	CPLX-RXNS, GO-TERMS, COMPLEXES, PRODUCT-SYNONYMS, GENE-SYNONYMS, PRODUCT
EL184_RS00935	EG12258	EL184_RS00935	bcsZ	endoglucanase	endo-1,4-D-glucanase	GO-TERMS, REACTIONS, PRODUCT-SYNONYMS, GENE-SYNONYMS, PRODUCT, GENE-NAME
EL184_RS00950	EG20044	EL184_RS00950	dctA	dicarboxylate/amino acid:cation symporter	C4 dicarboxylate/orotate:H+ symporter	GO-TERMS, COMPLEXES, REACTIONS, PRODUCT-SYNONYMS, PRODUCT, GENE-NAME
EL184_RS00960	EG12253	EL184_RS00960	kdgK	sugar kinase	2-dehydro-3-deoxygluconokinase	GO-TERMS, REACTIONS, PRODUCT-SYNONYMS, GENE-SYNONYMS, PRODUCT, GENE-NAME
EL184_RS00965	EG12252	EL184_RS00965	pdeH	cyclic-guanylate-specific phosphodiesterase	c-di-GMP phosphodiesterase PdeH	GO-TERMS, REACTIONS, PRODUCT-SYNONYMS, GENE-SYNONYMS, PRODUCT, GENE-NAME
EL184_RS00985	EG12248			inner membrane protein YhjD	putative transporter YhjD	GO-TERMS, PRODUCT-SYNONYMS, PRODUCT
EL184_RS01000	EG12245			alpha,alpha-trehalase TreF	cytoplasmic trehalase	GO-TERMS, REACTIONS, PRODUCT-SYNONYMS, PRODUCT
EL184_RS01005	EG12244	EL184_RS01005	ccp	c-type cytochrome	cytochrome c peroxidase	GO-TERMS, REACTIONS, PRODUCT-SYNONYMS, GENE-SYNONYMS, PRODUCT, GENE-NAME
EL184_RS01010	EG50009	EL184_RS01010	gadA	glutamate decarboxylase	glutamate decarboxylase A	GO-TERMS, REACTIONS, PRODUCT-SYNONYMS, GENE-SYNONYMS, PRODUCT, GENE-NAME
EL184_RS01015	EG12243	EL184_RS01015	gadX	AraC family transcriptional regulator	DNA-binding transcriptional dual regulator GadX	GO-TERMS, PRODUCT-SYNONYMS, GENE-SYNONYMS, PRODUCT, GENE-NAME
EL184_RS01020	EG12242	EL184_RS01020	gadW	acid resistance transcriptional activator GadW	DNA-binding transcriptional dual regulator GadW	GO-TERMS, PRODUCT-SYNONYMS, GENE-SYNONYMS, PRODUCT, GENE-NAME
EL184_RS01025	EG12241	EL184_RS01025	mdtF	multidrug efflux RND transporter permease subunit	multidrug efflux pump RND permease MdtF	CPLX-RXNS, GO-TERMS, COMPLEXES, PRODUCT-SYNONYMS, GENE-SYNONYMS, PRODUCT, GENE-NAME
EL184_RS01030	EG12240			multidrug transporter subunit MdtE	multidrug efflux pump membrane fusion protein MdtE	GO-TERMS, PRODUCT-SYNONYMS, GENE-SYNONYMS, PRODUCT
EL184_RS01040	EG11544	EL184_RS01040	gadE	acid resistance transcriptional activator GadE	DNA-binding transcriptional activator GadE	GO-TERMS, COMPLEXES, PRODUCT-SYNONYMS, GENE-SYNONYMS, PRODUCT, GENE-NAME
EL184_RS01045	EG11495	EL184_RS01045	hdeD	HdeD family acid-resistance protein	acid-resistance membrane protein	GO-TERMS, PRODUCT-SYNONYMS, GENE-SYNONYMS, PRODUCT, GENE-NAME
EL184_RS01050	EG11398			acid-activated periplasmic chaperone HdeA	periplasmic acid stress chaperone HdeA	GO-TERMS, PRODUCT-SYNONYMS, GENE-SYNONYMS, PRODUCT
EL184_RS01055	EG11399			acid-activated periplasmic chaperone HdeB	periplasmic acid stress chaperone HdeB	GO-TERMS, PRODUCT-SYNONYMS, GENE-SYNONYMS, PRODUCT
EL184_RS01065	EG11889	EL184_RS01065	dctR	helix-turn-helix transcriptional regulator	putative DNA-binding transcriptional regulator DctR	GO-TERMS, PRODUCT-SYNONYMS, GENE-SYNONYMS, PRODUCT, GENE-NAME
EL184_RS01095	EG12236	EL184_RS01095	arsB	arsenite/antimonite:H(+) antiporter ArsB	arsenite/antimonite:H+ antiporter	GO-TERMS, REACTIONS, PRODUCT-SYNONYMS, GENE-SYNONYMS, PRODUCT, GENE-NAME
EL184_RS01100	EG12235	EL184_RS01100	arsR	transcriptional regulator	DNA-binding transcriptional repressor ArsR	GO-TERMS, PRODUCT-SYNONYMS, GENE-SYNONYMS, PRODUCT, GENE-NAME
EL184_RS01110	EG10412	EL184_RS01110	gor	glutathione-disulfide reductase	glutathione reductase (NADPH)	GO-TERMS, REACTIONS, PRODUCT-SYNONYMS, GENE-SYNONYMS, PRODUCT, GENE-NAME
EL184_RS01115	EG12234			23S rRNA (adenine(2030)-N(6))-methyltransferase RlmJ	23S rRNA m6A2030 methyltransferase	GO-TERMS, REACTIONS, PRODUCT-SYNONYMS, GENE-SYNONYMS, PRODUCT
EL184_RS01120	EG11441	EL184_RS01120	prlC			GO-TERMS, REACTIONS, PRODUCT-SYNONYMS, GENE-SYNONYMS, GENE-NAME
EL184_RS01125	EG12233			16S rRNA (guanine(1516)-N(2))-methyltransferase RsmJ	16S rRNA m2G1516 methyltransferase	GO-TERMS, REACTIONS, PRODUCT-SYNONYMS, GENE-SYNONYMS, PRODUCT
EL184_RS01130	EG12232	EL184_RS01130	dtpB	MFS transporter	dipeptide/tripeptide:H+ symporter DtpB	GO-TERMS, REACTIONS, PRODUCT-SYNONYMS, GENE-SYNONYMS, PRODUCT, GENE-NAME
EL184_RS01145	EG12231			universal stress protein UspB	putative universal stress (ethanol tolerance) protein B	GO-TERMS, PRODUCT-SYNONYMS, GENE-SYNONYMS, PRODUCT
EL184_RS01150	EG12230	EL184_RS01150	pitA	Low-affinity inorganic phosphate transporter 1	metal phosphate:H+ symporter PitA	GO-TERMS, REACTIONS, PRODUCT-SYNONYMS, GENE-SYNONYMS, PRODUCT, GENE-NAME
EL184_RS01160	EG12228	EL184_RS01160	yhiM	DUF2776 domain-containing protein	inner membrane protein YhiM	GO-TERMS, PRODUCT-SYNONYMS, PRODUCT, GENE-NAME
EL184_RS01180	EG12223	EL184_RS01180	rbbA	ABC transporter ATP-binding protein/permease	ribosome-associated ATPase	GO-TERMS, PRODUCT-SYNONYMS, GENE-SYNONYMS, PRODUCT, GENE-NAME
EL184_RS01210	EG11519			nickel-responsive transcriptional regulator NikR	DNA-binding transcriptional repressor NikR	GO-TERMS, PRODUCT-SYNONYMS, GENE-SYNONYMS, PRODUCT
EL184_RS01215	EG12079			nickel import ATP-binding protein NikE	Ni(2+) ABC transporter ATP binding subunit NikE	GO-TERMS, PRODUCT-SYNONYMS, GENE-SYNONYMS, PRODUCT
EL184_RS01220	EG12078			nickel import ATP-binding protein NikD	Ni(2+) ABC transporter ATP binding subunit NikD	GO-TERMS, PRODUCT-SYNONYMS, GENE-SYNONYMS, PRODUCT
EL184_RS01225	EG12077			nickel ABC transporter permease subunit NikC	Ni(2+) ABC transporter membrane subunit NikC	CPLX-RXNS, GO-TERMS, COMPLEXES, PRODUCT-SYNONYMS, GENE-SYNONYMS, PRODUCT
EL184_RS01230	EG12076			nickel ABC transporter permease subunit NikB	Ni(2+) ABC transporter membrane subunit NikB	GO-TERMS, PRODUCT-SYNONYMS, GENE-SYNONYMS, PRODUCT
EL184_RS01235	EG12075			nickel ABC transporter, nickel/metallophore periplasmic binding protein	Ni(2+) ABC transporter periplasmic binding protein	GO-TERMS, PRODUCT-SYNONYMS, GENE-SYNONYMS, PRODUCT
EL184_RS01240	EG12221			4'-phosphopantetheinyl transferase AcpT	holo-[acyl carrier protein] synthase 2	GO-TERMS, REACTIONS, PRODUCT-SYNONYMS, GENE-SYNONYMS, PRODUCT
EL184_RS01260	EG12217	EL184_RS01260	yhhQ	7-cyano-7-deazaguanine/7-aminomethyl-7- deazaguanine transporter	putative queuosine precursor transporter	GO-TERMS, REACTIONS, PRODUCT-SYNONYMS, PRODUCT, GENE-NAME
EL184_RS01265	EG12216			sulfurtransferase TusA	sulfur transfer protein TusA	GO-TERMS, REACTIONS, PRODUCT-SYNONYMS, GENE-SYNONYMS, PRODUCT
EL184_RS01270	EG12215	EL184_RS01270	zntA	zinc/cadmium/lead-translocating P-type ATPase	Zn2+/Cd2+/Pb2+ exporting P-type ATPase	GO-TERMS, REACTIONS, PRODUCT-SYNONYMS, GENE-SYNONYMS, PRODUCT, GENE-NAME
EL184_RS01290	EG10343	EL184_RS01290	rsmD	16S rRNA (guanine(966)-N(2))-methyltransferase	16S rRNA m2G966 methyltransferase	GO-TERMS, REACTIONS, PRODUCT-SYNONYMS, GENE-SYNONYMS, PRODUCT, GENE-NAME
EL184_RS01295	EG10346			signal recognition particle-docking protein FtsY	signal recognition particle receptor	GO-TERMS, PRODUCT-SYNONYMS, PRODUCT
EL184_RS01300	EG10340			cell division ATP-binding protein FtsE	cell division protein FtsE	GO-TERMS, COMPLEXES, PRODUCT-SYNONYMS, PRODUCT
EL184_RS01305	EG10345					GO-TERMS, PRODUCT-SYNONYMS, GENE-SYNONYMS
EL184_RS01310	EG10897			RNA polymerase sigma factor RpoH	RNA polymerase, sigma 32 (sigma H) factor	GO-TERMS, COMPLEXES, PRODUCT-SYNONYMS, GENE-SYNONYMS, PRODUCT
EL184_RS01315	EG10539	EL184_RS01315	livJ	branched-chain amino acid ABC transporter substrate-binding protein	branched chain amino acid/phenylalanine ABC transporter periplasmic binding protein	CPLX-RXNS, GO-TERMS, COMPLEXES, PRODUCT-SYNONYMS, GENE-SYNONYMS, PRODUCT, GENE-NAME
EL184_RS01320	EG12211	panM	panZ	aspartate 1-decarboxylase autocleavage activator PanM	PanD maturation factor	GO-TERMS, PRODUCT-SYNONYMS, GENE-SYNONYMS, PRODUCT, GENE-NAME
EL184_RS01325	EG10540	EL184_RS01325	livK	high-affinity branched-chain amino acid ABC transporter substrate-binding protein LivK	L-leucine/L-phenylalanine ABC transporter periplasmic binding protein	CPLX-RXNS, GO-TERMS, COMPLEXES, PRODUCT-SYNONYMS, GENE-SYNONYMS, PRODUCT, GENE-NAME
EL184_RS01330	EG10538			high-affinity branched-chain amino acid ABC transporter permease LivH	branched chain amino acid/phenylalanine ABC transporter membrane subunit LivH	GO-TERMS, PRODUCT-SYNONYMS, GENE-SYNONYMS, PRODUCT
EL184_RS01335	EG10541			high-affinity branched-chain amino acid ABC transporter permease LivM	branched chain amino acid/phenylalanine ABC transporter membrane subunit LivM	GO-TERMS, PRODUCT
EL184_RS01340	EG10537	EL184_RS01340	livG	ABC transporter ATP-binding protein	branched chain amino acid/phenylalanine ABC transporter ATP binding subunit LivG	GO-TERMS, PRODUCT-SYNONYMS, GENE-SYNONYMS, PRODUCT, GENE-NAME
EL184_RS01345	EG10536			high-affinity branched-chain amino acid ABC transporter ATP-binding protein LivF	branched chain amino acid/phenylalanine ABC transporter ATP binding subunit LivF	GO-TERMS, PRODUCT
EL184_RS01350	EG11047			sn-glycerol-3-phosphate ABC transporter substrate-binding protein UgpB	sn-glycerol 3-phosphate ABC transporter periplasmic binding protein	GO-TERMS, PRODUCT-SYNONYMS, GENE-SYNONYMS, PRODUCT
EL184_RS01355	EG11046	EL184_RS01355	ugpA	sn-glycerol 3-phosphate ABC transporter permease	sn-glycerol 3-phosphate ABC transporter membrane subunit UgpA	CPLX-RXNS, GO-TERMS, COMPLEXES, PRODUCT-SYNONYMS, GENE-SYNONYMS, PRODUCT, GENE-NAME
EL184_RS01360	EG11049			sn-glycerol-3-phosphate ABC transporter permease UgpE	sn-glycerol 3-phosphate ABC transporter membrane subunit UgpE	GO-TERMS, PRODUCT
EL184_RS01370	EG11050	EL184_RS01370	ugpQ	glycerophosphodiester phosphodiesterase	glycerophosphodiester phosphodiesterase UgpQ	GO-TERMS, REACTIONS, PRODUCT-SYNONYMS, PRODUCT, GENE-NAME
EL184_RS01385	G7763	EL184_RS01385	yrhB	heat-shock protein	putative heat shock chaperone	GO-TERMS, PRODUCT-SYNONYMS, PRODUCT, GENE-NAME
EL184_RS01410	G7758	EL184_RS01410	yhhY	N-acetyltransferase	N-acetyltransferase YhhY	GO-TERMS, PRODUCT-SYNONYMS, PRODUCT, GENE-NAME
EL184_RS01420	G7756	EL184_RS01420	yhhW	pirin family protein	quercetin 2,3-dioxygenase	GO-TERMS, REACTIONS, PRODUCT-SYNONYMS, PRODUCT, GENE-NAME
EL184_RS01425	EG12630			HTH-type transcriptional regulator GntR	DNA-binding transcriptional repressor GntR	GO-TERMS, PRODUCT-SYNONYMS, PRODUCT
EL184_RS01430	EG12629	EL184_RS01430	gntK	gluconokinase	D-gluconate kinase, thermostable	GO-TERMS, REACTIONS, PRODUCT-SYNONYMS, PRODUCT, GENE-NAME
EL184_RS01435	EG12631	EL184_RS01435	gntU	gluconate transporter	low-affinity gluconate transporter	GO-TERMS, REACTIONS, PRODUCT-SYNONYMS, GENE-SYNONYMS, PRODUCT, GENE-NAME
EL184_RS01445	EG10088					GO-TERMS, PRODUCT-SYNONYMS, GENE-SYNONYMS
EL184_RS01450	EG10378					GO-TERMS, REACTIONS, PRODUCT-SYNONYMS, PRODUCT
EL184_RS01455	EG10381			glycogen debranching protein GlgX	limit dextrin alpha-1,6-glucohydrolase	GO-TERMS, PRODUCT-SYNONYMS, PRODUCT
EL184_RS01460	EG10379					GO-TERMS, PRODUCT-SYNONYMS
EL184_RS01465	EG10377			glycogen synthase GlgA	glycogen synthase	GO-TERMS, REACTIONS, PRODUCT-SYNONYMS, PRODUCT
EL184_RS01470	EG10380	EL184_RS01470	glgP			GO-TERMS, REACTIONS, PRODUCT-SYNONYMS, GENE-SYNONYMS, GENE-NAME
EL184_RS01495	EG10394	EL184_RS01495	glpD	glycerol-3-phosphate dehydrogenase	aerobic glycerol 3-phosphate dehydrogenase	GO-TERMS, REACTIONS, PRODUCT-SYNONYMS, GENE-SYNONYMS, PRODUCT, GENE-NAME
EL184_RS01500	EG10395					GO-TERMS, REACTIONS, PRODUCT-SYNONYMS
EL184_RS01505	EG10397			rhomboid family intramembrane serine protease GlpG	rhomboid protease GlpG	GO-TERMS, REACTIONS, PRODUCT-SYNONYMS, PRODUCT
EL184_RS01515	EG12356	EL184_RS01515	rtcR	sigma 54-dependent transcriptional regulator	DNA-binding transcriptional activator RtcR	GO-TERMS, PRODUCT-SYNONYMS, GENE-SYNONYMS, PRODUCT, GENE-NAME
EL184_RS01520	G7751	EL184_RS01520	rtcB	RNA-splicing ligase RtcB	RNA-splicing ligase	GO-TERMS, REACTIONS, PRODUCT-SYNONYMS, GENE-SYNONYMS, PRODUCT, GENE-NAME
EL184_RS01525	G7750	EL184_RS01525	rtcA			GO-TERMS, REACTIONS, PRODUCT-SYNONYMS, GENE-SYNONYMS, GENE-NAME
EL184_RS01530	EG10562			HTH-type transcriptional regulator MalT	DNA-binding transcriptional activator MalT	GO-TERMS, PRODUCT-SYNONYMS, GENE-SYNONYMS, PRODUCT
EL184_RS01535	EG10560	EL184_RS01535	malP			GO-TERMS, REACTIONS, PRODUCT-SYNONYMS, GENE-SYNONYMS, GENE-NAME
EL184_RS01540	EG10561	EL184_RS01540	malQ			GO-TERMS, REACTIONS, PRODUCT-SYNONYMS, GENE-SYNONYMS, PRODUCT, GENE-NAME
EL184_RS01545	EG12380	EL184_RS01545	gntT	gluconate transporter	high-affinity gluconate transporter	GO-TERMS, REACTIONS, PRODUCT-SYNONYMS, GENE-SYNONYMS, PRODUCT, GENE-NAME
EL184_RS01550	G7748	EL184_RS01550	nfuA	iron-sulfur cluster biogenesis protein NfuA	iron-sulfur cluster carrier protein NfuA	GO-TERMS, PRODUCT-SYNONYMS, GENE-SYNONYMS, PRODUCT, GENE-NAME
EL184_RS01555	G7747	gntX	yhgH	DNA utilization protein GntX	DNA utilization protein YhgH	GO-TERMS, PRODUCT-SYNONYMS, GENE-SYNONYMS, PRODUCT, GENE-NAME
EL184_RS01560	EG10122			pimeloyl-ACP methyl ester esterase BioH	pimeloyl-acyl carrier protein methyl ester esterase	GO-TERMS, REACTIONS, PRODUCT-SYNONYMS, GENE-SYNONYMS, PRODUCT
EL184_RS01565	EG11750	EL184_RS01565	rpnA	ISNCY family transposase	recombination-promoting nuclease RpnA	GO-TERMS, REACTIONS, PRODUCT-SYNONYMS, GENE-SYNONYMS, PRODUCT, GENE-NAME
EL184_RS01575	EG12102			Fe(2+) transporter permease subunit FeoB	Fe2+ transporter FeoB	GO-TERMS, REACTIONS, PRODUCT-SYNONYMS, PRODUCT
EL184_RS01580	EG12101	EL184_RS01580	feoA	ferrous iron transporter A	ferrous iron transport protein A	GO-TERMS, PRODUCT-SYNONYMS, PRODUCT, GENE-NAME
EL184_RS01590	EG11578					GO-TERMS, PRODUCT-SYNONYMS
EL184_RS01595	EG10672			two-component system response regulator OmpR	DNA-binding transcriptional dual regulator OmpR	GO-TERMS, PRODUCT-SYNONYMS, GENE-SYNONYMS, PRODUCT
EL184_RS01600	EG10269			two-component system sensor histidine kinase EnvZ	sensor histidine kinase EnvZ	GO-TERMS, REACTIONS, PRODUCT-SYNONYMS, GENE-SYNONYMS, PRODUCT
EL184_RS01605	EG10688	pckA	pck			GO-TERMS, REACTIONS, PRODUCT-SYNONYMS, GENE-SYNONYMS, PRODUCT, GENE-NAME
EL184_RS01615	G7744			Hsp33 family molecular chaperone HslO	molecular chaperone Hsp33	GO-TERMS, PRODUCT-SYNONYMS, GENE-SYNONYMS, PRODUCT
EL184_RS01620	G7743	EL184_RS01620	hslR	ribosome-associated heat shock protein Hsp15	heat shock protein Hsp15	GO-TERMS, PRODUCT-SYNONYMS, GENE-SYNONYMS, PRODUCT, GENE-NAME
EL184_RS01625	G7742	EL184_RS01625	yrfG	GMP/IMP nucleotidase	purine nucleotidase	GO-TERMS, REACTIONS, PRODUCT-SYNONYMS, PRODUCT, GENE-NAME
EL184_RS01630	G7741	EL184_RS01630	igaA	intracellular growth attenuator protein IgaA	inner membrane protein IgaA	GO-TERMS, PRODUCT-SYNONYMS, GENE-SYNONYMS, PRODUCT, GENE-NAME
EL184_RS01635	G7740			ADP compounds hydrolase NudE	ADP-sugar diphosphatase NudE	GO-TERMS, REACTIONS, PRODUCT-SYNONYMS, GENE-SYNONYMS, PRODUCT
EL184_RS01640	EG10748	EL184_RS01640	mrcA	carboxypeptidase/penicillin-binding protein 1A	peptidoglycan glycosyltransferase / peptidoglycan DD-transpeptidase MrcA	GO-TERMS, REACTIONS, PRODUCT-SYNONYMS, GENE-SYNONYMS, PRODUCT, GENE-NAME
EL184_RS01645	G7739	EL184_RS01645	hofM	hypothetical protein	DNA utilization protein HofM	GO-TERMS, PRODUCT-SYNONYMS, GENE-SYNONYMS, PRODUCT, GENE-NAME
EL184_RS01650	G7738	EL184_RS01650	hofN			GO-TERMS, PRODUCT-SYNONYMS, GENE-SYNONYMS, GENE-NAME
EL184_RS01655	G7737	EL184_RS01655	hofO	hypothetical protein	DNA utilization protein HofO	GO-TERMS, PRODUCT-SYNONYMS, GENE-SYNONYMS, PRODUCT, GENE-NAME
EL184_RS01660	G7736	EL184_RS01660	hofP	DUF2531 family protein	DNA utilization protein HofP	GO-TERMS, PRODUCT-SYNONYMS, GENE-SYNONYMS, PRODUCT, GENE-NAME
EL184_RS01665	EG12113			DNA transporter HofQ	DNA utilization protein HofQ	GO-TERMS, REACTIONS, PRODUCT-SYNONYMS, GENE-SYNONYMS, PRODUCT
EL184_RS01670	EG10081			shikimate kinase AroK	shikimate kinase 1	GO-TERMS, REACTIONS, PRODUCT-SYNONYMS, PRODUCT
EL184_RS01675	EG10074	EL184_RS01675	aroB			GO-TERMS, REACTIONS, PRODUCT-SYNONYMS, PRODUCT, GENE-NAME
EL184_RS01680	EG11183					GO-TERMS, PRODUCT-SYNONYMS, GENE-SYNONYMS
EL184_RS01685	EG10204	EL184_RS01685	dam	adenine-specific DNA-methyltransferase	DNA adenine methyltransferase	GO-TERMS, REACTIONS, PRODUCT-SYNONYMS, PRODUCT, GENE-NAME
EL184_RS01690	M004	EL184_RS01690	rpe			GO-TERMS, PRODUCT-SYNONYMS, GENE-SYNONYMS, PRODUCT, GENE-NAME
EL184_RS01695	EG11871	EL184_RS01695	gph			GO-TERMS, PRODUCT-SYNONYMS, GENE-SYNONYMS, PRODUCT, GENE-NAME
EL184_RS01700	EG11030					GO-TERMS, REACTIONS, PRODUCT-SYNONYMS, PRODUCT
EL184_RS01750	G7726	EL184_RS01750	frlD			GO-TERMS, PRODUCT-SYNONYMS, GENE-SYNONYMS, GENE-NAME
EL184_RS01755	G7724	EL184_RS01755	frlC			GO-TERMS, PRODUCT-SYNONYMS, GENE-SYNONYMS, GENE-NAME
EL184_RS01760	G7723	EL184_RS01760	frlB			GO-TERMS, PRODUCT-SYNONYMS, GENE-SYNONYMS, GENE-NAME
EL184_RS01765	EG12908	EL184_RS01765	frlA	amino acid permease	fructoselysine/psicoselysine transporter	GO-TERMS, REACTIONS, PRODUCT-SYNONYMS, GENE-SYNONYMS, PRODUCT, GENE-NAME
EL184_RS01775	EG10188	EL184_RS01775	cysG			GO-TERMS, REACTIONS, PRODUCT-SYNONYMS, GENE-NAME
EL184_RS01780	EG10654					GO-TERMS, PRODUCT-SYNONYMS, PRODUCT
EL184_RS01785	EG10655			nitrite reductase small subunit NirD	nitrite reductase subunit NirD	CPLX-RXNS, GO-TERMS, COMPLEXES, PRODUCT-SYNONYMS, PRODUCT
EL184_RS01790	EG10653	EL184_RS01790	nirB	nitrite reductase large subunit	nitrite reductase catalytic subunit NirB	GO-TERMS, PRODUCT-SYNONYMS, PRODUCT, GENE-NAME
EL184_RS01805	EG10757	EL184_RS01805	ppiA	peptidylprolyl isomerase A	peptidyl-prolyl cis-trans isomerase A	GO-TERMS, REACTIONS, PRODUCT-SYNONYMS, GENE-SYNONYMS, PRODUCT, GENE-NAME
EL184_RS01815	EG10307	EL184_RS01815	fic	putative adenosine monophosphate-protein transferase Fic	putative adenosine monophosphate--protein transferase Fic	GO-TERMS, COMPLEXES, PRODUCT-SYNONYMS, GENE-SYNONYMS, PRODUCT, GENE-NAME
EL184_RS01820	EG10682			aminodeoxychorismate synthase component 2	aminodeoxychorismate synthase subunit 2	GO-TERMS, REACTIONS, PRODUCT-SYNONYMS, PRODUCT
EL184_RS01825	EG10066	EL184_RS01825	argD	aspartate aminotransferase family protein	N-acetylornithine aminotransferase / N-succinyldiaminopimelate aminotransferase	GO-TERMS, REACTIONS, PRODUCT-SYNONYMS, GENE-SYNONYMS, PRODUCT, GENE-NAME
EL184_RS01835	EG10164	EL184_RS01835	crp	cAMP-activated global transcriptional regulator CRP	DNA-binding transcriptional dual regulator CRP	GO-TERMS, PRODUCT-SYNONYMS, GENE-SYNONYMS, PRODUCT, GENE-NAME
EL184_RS01860	EG12903	EL184_RS01860	yheS	ABC transporter ATP-binding protein	putative ATP-binding protein YheS	GO-TERMS, PRODUCT-SYNONYMS, PRODUCT, GENE-NAME
EL184_RS01870	EG20110			glutathione-regulated potassium-efflux system protein KefB	K+ : H+ antiporter KefB	GO-TERMS, REACTIONS, PRODUCT-SYNONYMS, GENE-SYNONYMS, PRODUCT
EL184_RS01880	EG11663	EL184_RS01880	slyD	peptidylprolyl isomerase	FKBP-type peptidyl-prolyl cis-trans isomerase SlyD	GO-TERMS, REACTIONS, PRODUCT-SYNONYMS, PRODUCT, GENE-NAME
EL184_RS01890	G7716	EL184_RS01890	fkpA	FKBP-type peptidyl-prolyl cis-trans isomerase	peptidyl-prolyl cis-trans isomerase FkpA	GO-TERMS, REACTIONS, PRODUCT-SYNONYMS, GENE-SYNONYMS, PRODUCT, GENE-NAME
EL184_RS01895	G7715	EL184_RS01895	yheO	transcriptional regulator	DNA-binding transcriptional regulator YheO	GO-TERMS, PRODUCT-SYNONYMS, PRODUCT, GENE-NAME
EL184_RS01900	G7714					CPLX-RXNS, GO-TERMS, COMPLEXES, PRODUCT-SYNONYMS, GENE-SYNONYMS
EL184_RS01905	G7713					GO-TERMS, PRODUCT-SYNONYMS, GENE-SYNONYMS
EL184_RS01910	G7712					GO-TERMS, PRODUCT-SYNONYMS, GENE-SYNONYMS
EL184_RS01940	EG10113	EL184_RS01940	bfr			GO-TERMS, REACTIONS, PRODUCT-SYNONYMS, GENE-NAME
EL184_RS02055	EG10766			preprotein translocase subunit SecY	Sec translocon subunit SecY	GO-TERMS, PRODUCT-SYNONYMS, GENE-SYNONYMS, PRODUCT
EL184_RS02080	EG10893	EL184_RS02080	rpoA	DNA-directed RNA polymerase subunit alpha	RNA polymerase subunit alpha	GO-TERMS, REACTIONS, PRODUCT-SYNONYMS, GENE-SYNONYMS, PRODUCT, GENE-NAME
EL184_RS02095	EG11969	EL184_RS02095	zntR	Zn(2+)-responsive transcriptional regulator	DNA-binding transcriptional activator ZntR	GO-TERMS, PRODUCT-SYNONYMS, GENE-SYNONYMS, PRODUCT, GENE-NAME
EL184_RS02100	G0-10465	EL184_RS02100	arfA			GO-TERMS, PRODUCT-SYNONYMS, GENE-SYNONYMS, GENE-NAME
EL184_RS02105	EG11180			large-conductance mechanosensitive channel protein MscL	large conductance mechanosensitive channel	GO-TERMS, REACTIONS, PRODUCT-SYNONYMS, GENE-SYNONYMS, PRODUCT
EL184_RS02110	EG11019			Trk system potassium transporter TrkA	NAD-binding component of Trk potassium transporters	GO-TERMS, PRODUCT-SYNONYMS, PRODUCT
EL184_RS02115	EG12163			16S rRNA (cytosine(967)-C(5))-methyltransferase RsmB	16S rRNA m5C967 methyltransferase	GO-TERMS, REACTIONS, PRODUCT-SYNONYMS, GENE-SYNONYMS, PRODUCT
EL184_RS02120	EG11268	EL184_RS02120	fmt	methionyl-tRNA formyltransferase	10-formyltetrahydrofolate:L-methionyl-tRNAfMet N-formyltransferase	GO-TERMS, REACTIONS, PRODUCT-SYNONYMS, GENE-SYNONYMS, PRODUCT, GENE-NAME
EL184_RS02125	EG11440	EL184_RS02125	def			GO-TERMS, REACTIONS, PRODUCT-SYNONYMS, GENE-SYNONYMS, GENE-NAME
EL184_RS02145	G7698			L-threonylcarbamoyladenylate synthase type 1 TsaC	threonylcarbamoyl-AMP synthase	GO-TERMS, REACTIONS, PRODUCT-SYNONYMS, GENE-SYNONYMS, PRODUCT
EL184_RS02150	EG10077	EL184_RS02150	aroE			GO-TERMS, REACTIONS, PRODUCT-SYNONYMS, PRODUCT, GENE-NAME
EL184_RS02235	EG11741	EL184_RS02235	envR	multidrug efflux transporter transcriptional repressor AcrS	DNA-binding transcriptional repressor EnvR	GO-TERMS, PRODUCT-SYNONYMS, GENE-SYNONYMS, PRODUCT, GENE-NAME
EL184_RS02245	EG11498	EL184_RS02245	yhdJ	adenine-specific DNA-methyltransferase	DNA adenine methyltransferase	GO-TERMS, REACTIONS, PRODUCT-SYNONYMS, GENE-SYNONYMS, PRODUCT, GENE-NAME
EL184_RS02250	EG10317	EL184_RS02250	fis	DNA-binding transcriptional regulator Fis	DNA-binding transcriptional dual regulator Fis	GO-TERMS, PRODUCT-SYNONYMS, GENE-SYNONYMS, PRODUCT, GENE-NAME
EL184_RS02255	EG11311			tRNA dihydrouridine synthase DusB	tRNA-dihydrouridine synthase B	GO-TERMS, REACTIONS, PRODUCT-SYNONYMS, GENE-SYNONYMS, PRODUCT
EL184_RS02260	EG11497	EL184_RS02260	prmA	50S ribosomal protein L11 methyltransferase	ribosomal protein L11 methyltransferase	GO-TERMS, REACTIONS, PRODUCT-SYNONYMS, GENE-SYNONYMS, PRODUCT, GENE-NAME
EL184_RS02265	EG10685	EL184_RS02265	panF	sodium/pantothenate symporter	pantothenate:Na+ symporter	GO-TERMS, REACTIONS, PRODUCT-SYNONYMS, PRODUCT, GENE-NAME
EL184_RS02275	EG10276			acetyl-CoA carboxylase biotin carboxylase subunit	biotin carboxylase	GO-TERMS, REACTIONS, PRODUCT-SYNONYMS, GENE-SYNONYMS, PRODUCT
EL184_RS02280	EG10275	EL184_RS02280	accB	acetyl-CoA carboxylase biotin carboxyl carrier protein	biotin carboxyl carrier protein	GO-TERMS, REACTIONS, PRODUCT-SYNONYMS, GENE-SYNONYMS, PRODUCT, GENE-NAME
EL184_RS02290	EG11315	EL184_RS02290	yhdH	oxidoreductase	acrylyl-CoA reductase	GO-TERMS, REACTIONS, PRODUCT-SYNONYMS, GENE-SYNONYMS, PRODUCT, GENE-NAME
EL184_RS02295	EG10018			RNase E specificity factor CsrD	regulator of CsrB and CsrC decay	GO-TERMS, PRODUCT-SYNONYMS, GENE-SYNONYMS, PRODUCT
EL184_RS02305	EG10608	EL184_RS02305	mreB	rod shape-determining protein	dynamic cytoskeletal protein MreB	GO-TERMS, PRODUCT-SYNONYMS, GENE-SYNONYMS, PRODUCT, GENE-NAME
EL184_RS02310	EG10609			rod shape-determining protein MreC	cell shape determining protein MreC	GO-TERMS, PRODUCT-SYNONYMS, PRODUCT
EL184_RS02315	EG10610			rod shape-determining protein MreD	cell shape determining protein MreD	GO-TERMS, PRODUCT-SYNONYMS, PRODUCT
EL184_RS02320	EG11298	EL184_RS02320	yhdE	septum formation inhibitor Maf	nucleoside triphosphate pyrophosphatase YhdE	GO-TERMS, REACTIONS, PRODUCT-SYNONYMS, PRODUCT, GENE-NAME
EL184_RS02325	EG11299	EL184_RS02325	rng	ribonuclease G	RNase G	GO-TERMS, REACTIONS, PRODUCT-SYNONYMS, GENE-SYNONYMS, PRODUCT, GENE-NAME
EL184_RS02335	G7689			metalloprotease TldD	metalloprotease subunit TldD	CPLX-RXNS, GO-TERMS, COMPLEXES, REACTIONS, PRODUCT-SYNONYMS, GENE-SYNONYMS, PRODUCT
EL184_RS02340	G7688			HTH-type transcriptional activator AaeR	LysR-type transcriptional regulator AaeR	GO-TERMS, PRODUCT-SYNONYMS, GENE-SYNONYMS, PRODUCT
EL184_RS02350	G7686			p-hydroxybenzoic acid efflux pump subunit AaeA	aromatic carboxylic acid efflux pump membrane fusion protein	GO-TERMS, REACTIONS, PRODUCT-SYNONYMS, GENE-SYNONYMS, PRODUCT
EL184_RS02355	G7685			p-hydroxybenzoic acid efflux pump subunit AaeB	aromatic carboxylic acid efflux pump subunit AaeB	CPLX-RXNS, GO-TERMS, COMPLEXES, REACTIONS, PRODUCT-SYNONYMS, GENE-SYNONYMS, PRODUCT
EL184_RS02365	G7683	EL184_RS02365	yhcN	DUF1471 domain-containing protein	DUF1471 domain-containing stress-induced protein YhcN	GO-TERMS, PRODUCT-SYNONYMS, PRODUCT, GENE-NAME
EL184_RS02370	EG10070			transcriptional regulator ArgR	DNA-binding transcriptional dual regulator ArgR	GO-TERMS, PRODUCT-SYNONYMS, GENE-SYNONYMS, PRODUCT
EL184_RS02375	EG10576	EL184_RS02375	mdh			GO-TERMS, PRODUCT-SYNONYMS, GENE-NAME
EL184_RS02380	EG11652			serine endoprotease DegS	serine endoprotease	GO-TERMS, REACTIONS, PRODUCT-SYNONYMS, GENE-SYNONYMS, PRODUCT
EL184_RS02385	G7682			serine endoprotease DegQ	periplasmic serine endoprotease	GO-TERMS, REACTIONS, PRODUCT-SYNONYMS, GENE-SYNONYMS, PRODUCT
EL184_RS02395	G7680					GO-TERMS, PRODUCT-SYNONYMS, GENE-SYNONYMS
EL184_RS02415	EG10977	EL184_RS02415	sspA			GO-TERMS, PRODUCT-SYNONYMS, GENE-SYNONYMS, GENE-NAME
EL184_RS02420	EG10978	EL184_RS02420	sspB			GO-TERMS, PRODUCT-SYNONYMS, GENE-NAME
EL184_RS02430	G7678	EL184_RS02430	nanR	transcriptional regulator NanR	DNA-binding transcriptional dual regulator NanR	GO-TERMS, PRODUCT-SYNONYMS, GENE-SYNONYMS, PRODUCT, GENE-NAME
EL184_RS02435	EG10637					GO-TERMS, REACTIONS, PRODUCT-SYNONYMS, GENE-SYNONYMS, PRODUCT
EL184_RS02440	G436	EL184_RS02440	nanT	MFS transporter	N-acetylneuraminate:H+ symporter	GO-TERMS, REACTIONS, PRODUCT-SYNONYMS, PRODUCT, GENE-NAME
EL184_RS02445	G7677	EL184_RS02445	nanE	N-acetylmannosamine-6-phosphate 2-epimerase	putative N-acetylmannosamine-6-phosphate epimerase	GO-TERMS, REACTIONS, PRODUCT-SYNONYMS, GENE-SYNONYMS, PRODUCT, GENE-NAME
EL184_RS02450	G7676	EL184_RS02450	nanK	ROK family protein	N-acetylmannosamine kinase	GO-TERMS, PRODUCT-SYNONYMS, GENE-SYNONYMS, PRODUCT, GENE-NAME
EL184_RS02465	EG10404	EL184_RS02465	gltD	glutamate synthase	glutamate synthase subunit GltD	CPLX-RXNS, GO-TERMS, COMPLEXES, PRODUCT-SYNONYMS, GENE-SYNONYMS, PRODUCT, GENE-NAME
EL184_RS02470	EG10403	EL184_RS02470	gltB	glutamate synthase large subunit	glutamate synthase subunit GltB	GO-TERMS, REACTIONS, PRODUCT-SYNONYMS, GENE-SYNONYMS, PRODUCT, GENE-NAME
EL184_RS02480	EG10062			aerobic respiration two-component sensor histidine kinase ArcB	sensor histidine kinase ArcB	GO-TERMS, REACTIONS, PRODUCT-SYNONYMS, PRODUCT
EL184_RS02485	EG11383			isoprenoid biosynthesis protein ElbB	low activity glyoxalase ElbB	GO-TERMS, REACTIONS, PRODUCT-SYNONYMS, GENE-SYNONYMS, PRODUCT
EL184_RS02490	G7668	EL184_RS02490	mtgA	monofunctional biosynthetic peptidoglycan transglycosylase	peptidoglycan glycosyltransferase MtgA	GO-TERMS, REACTIONS, PRODUCT-SYNONYMS, GENE-SYNONYMS, PRODUCT, GENE-NAME
EL184_RS02500	EG12147	EL184_RS02500	npr	PTS phosphocarrier protein NPr	phosphorelay protein NPr	GO-TERMS, PRODUCT-SYNONYMS, GENE-SYNONYMS, PRODUCT, GENE-NAME
EL184_RS02505	EG12146			RNase adapter RapZ	RNase adaptor protein RapZ	GO-TERMS, PRODUCT-SYNONYMS, GENE-SYNONYMS, PRODUCT
EL184_RS02510	EG11682			PTS IIA-like nitrogen regulatory protein PtsN	phosphotransferase system enzyme IIA(Ntr)	GO-TERMS, PRODUCT-SYNONYMS, GENE-SYNONYMS, PRODUCT
EL184_RS02515	EG11681	EL184_RS02515	hpf	ribosome hibernation promoting factor	ribosome hibernation-promoting factor	GO-TERMS, PRODUCT-SYNONYMS, GENE-SYNONYMS, PRODUCT, GENE-NAME
EL184_RS02520	EG10898	EL184_RS02520	rpoN	RNA polymerase factor sigma-54	RNA polymerase, sigma 54 (sigma N) factor	GO-TERMS, COMPLEXES, PRODUCT-SYNONYMS, GENE-SYNONYMS, PRODUCT, GENE-NAME
EL184_RS02525	EG11680	EL184_RS02525	lptB	lipopolysaccharide ABC transporter ATP-binding protein	lipopolysaccharide transport system ATP binding protein LptB	CPLX-RXNS, GO-TERMS, COMPLEXES, PRODUCT-SYNONYMS, GENE-SYNONYMS, PRODUCT, GENE-NAME
EL184_RS02530	G7665			lipopolysaccharide ABC transporter substrate-binding protein LptA	lipopolysaccharide transport system protein LptA	GO-TERMS, PRODUCT-SYNONYMS, GENE-SYNONYMS, PRODUCT
EL184_RS02535	G7664			LPS export ABC transporter periplasmic protein LptC	lipopolysaccharide transport system protein LptC	GO-TERMS, PRODUCT-SYNONYMS, GENE-SYNONYMS, PRODUCT
EL184_RS02545	G7662			arabinose-5-phosphate isomerase KdsD	D-arabinose 5-phosphate isomerase KdsD	GO-TERMS, REACTIONS, PRODUCT-SYNONYMS, GENE-SYNONYMS, PRODUCT
EL184_RS02555	EG12801			phospholipid ABC transporter ATP-binding protein MlaF	intermembrane phospholipid transport system, ATP binding subunit MlaF	GO-TERMS, COMPLEXES, REACTIONS, PRODUCT-SYNONYMS, GENE-SYNONYMS, PRODUCT
EL184_RS02560	EG12800			lipid asymmetry maintenance ABC transporter permease subunit MlaE	intermembrane phospholipid transport system, integral membrane subunit MlaE	GO-TERMS, PRODUCT-SYNONYMS, GENE-SYNONYMS, PRODUCT
EL184_RS02565	EG12799			outer membrane lipid asymmetry maintenance protein MlaD	intermembrane phospholipid transport system, substrate binding protein MlaD	GO-TERMS, PRODUCT-SYNONYMS, GENE-SYNONYMS, PRODUCT
EL184_RS02570	G7659			phospholipid-binding protein MlaC	intermembrane phospholipid transport system - periplasmic binding protein	GO-TERMS, PRODUCT-SYNONYMS, GENE-SYNONYMS, PRODUCT
EL184_RS02575	G7658			lipid asymmetry maintenance protein MlaB	intermembrane phospholipid transport system protein MlaB	GO-TERMS, PRODUCT-SYNONYMS, GENE-SYNONYMS, PRODUCT
EL184_RS02585	EG11358					GO-TERMS, REACTIONS, PRODUCT-SYNONYMS, GENE-SYNONYMS, PRODUCT
EL184_RS02595	EG10017	EL184_RS02595	ispB	octaprenyl-diphosphate synthase	all-trans-octaprenyl-diphosphate synthase	GO-TERMS, REACTIONS, PRODUCT-SYNONYMS, GENE-SYNONYMS, PRODUCT, GENE-NAME
EL184_RS02615	G7656	EL184_RS02615	obgE			GO-TERMS, REACTIONS, PRODUCT-SYNONYMS, GENE-SYNONYMS, GENE-NAME
EL184_RS02620	EG10202	EL184_RS02620	dacB	D-alanyl-D-alanine carboxypeptidase	peptidoglycan DD-endopeptidase DacB	GO-TERMS, REACTIONS, PRODUCT-SYNONYMS, PRODUCT, GENE-NAME
EL184_RS02625	EG10415					GO-TERMS, PRODUCT-SYNONYMS
EL184_RS02630	EG12794			ribosome assembly RNA-binding protein YhbY	ribosome assembly factor YhbY	GO-TERMS, PRODUCT-SYNONYMS, PRODUCT
EL184_RS02635	EG11507			23S rRNA (uridine(2552)-2'-O)-methyltransferase RlmE	23S rRNA 2'-O-ribose U2552 methyltransferase	GO-TERMS, REACTIONS, PRODUCT-SYNONYMS, GENE-SYNONYMS, PRODUCT
EL184_RS02640	EG11506					CPLX-RXNS, GO-TERMS, COMPLEXES, PRODUCT-SYNONYMS, GENE-SYNONYMS
EL184_RS02645	EG50011	EL184_RS02645	folP			GO-TERMS, PRODUCT-SYNONYMS, GENE-SYNONYMS, GENE-NAME
EL184_RS02650	EG11553	EL184_RS02650	glmM			GO-TERMS, REACTIONS, PRODUCT-SYNONYMS, GENE-SYNONYMS, GENE-NAME
EL184_RS02655	EG12095			preprotein translocase subunit SecG	Sec translocon subunit SecG	CPLX-RXNS, GO-TERMS, COMPLEXES, PRODUCT-SYNONYMS, GENE-SYNONYMS, PRODUCT
EL184_RS02680	EG11179					GO-TERMS, PRODUCT-SYNONYMS, GENE-SYNONYMS
EL184_RS02685	EG10665					GO-TERMS, PRODUCT-SYNONYMS
EL184_RS02690	EG10505	EL184_RS02690	infB			GO-TERMS, PRODUCT-SYNONYMS, GENE-SYNONYMS, GENE-NAME
EL184_RS02695	EG11178			30S ribosome-binding factor RbfA	30S ribosome binding factor	GO-TERMS, PRODUCT-SYNONYMS, GENE-SYNONYMS, PRODUCT
EL184_RS02700	EG11177			tRNA pseudouridine(55) synthase TruB	tRNA pseudouridine55 synthase	GO-TERMS, REACTIONS, PRODUCT-SYNONYMS, GENE-SYNONYMS, PRODUCT
EL184_RS02710	EG10743			polyribonucleotide nucleotidyltransferase	polynucleotide phosphorylase	GO-TERMS, REACTIONS, PRODUCT-SYNONYMS, GENE-SYNONYMS, PRODUCT
EL184_RS02715	EG12371					GO-TERMS, PRODUCT-SYNONYMS, GENE-SYNONYMS
EL184_RS02725	EG10215	EL184_RS02725	deaD	DEAD/DEAH family ATP-dependent RNA helicase	ATP-dependent RNA helicase DeaD	GO-TERMS, PRODUCT-SYNONYMS, GENE-SYNONYMS, PRODUCT, GENE-NAME
EL184_RS02730	EG10617	EL184_RS02730	mtr	tryptophan permease	tryptophan:H+ symporter Mtr	GO-TERMS, REACTIONS, PRODUCT-SYNONYMS, PRODUCT, GENE-NAME
EL184_RS02740	G7653	EL184_RS02740	ubiV	U32 family peptidase	ubiquinone biosynthesis protein UbiV	GO-TERMS, COMPLEXES, PRODUCT-SYNONYMS, GENE-SYNONYMS, PRODUCT, GENE-NAME
EL184_RS02745	G7652	EL184_RS02745	ubiU	U32 family peptidase	ubiquinone biosynthesis protein UbiU	GO-TERMS, PRODUCT-SYNONYMS, GENE-SYNONYMS, PRODUCT, GENE-NAME
EL184_RS02750	G7651	EL184_RS02750	ubiT	SCP2 domain-containing protein	anaerobic ubiquinone biosynthesis accessory factor UbiT	GO-TERMS, PRODUCT-SYNONYMS, GENE-SYNONYMS, PRODUCT, GENE-NAME
EL184_RS02760	G7649	EL184_RS02760	yhbQ	GIY-YIG nuclease family protein	DNA damage response nuclease YhbQ	GO-TERMS, REACTIONS, PRODUCT-SYNONYMS, PRODUCT, GENE-NAME
EL184_RS02770	G7647	EL184_RS02770	yhbO	type 1 glutamine amidotransferase	protein/nucleic acid deglycase 2	GO-TERMS, REACTIONS, PRODUCT-SYNONYMS, PRODUCT, GENE-NAME
EL184_RS02790	EG12780			DnaA initiator-associating protein DiaA	DnaA initiator-associating factor for replication initiation	GO-TERMS, PRODUCT-SYNONYMS, GENE-SYNONYMS, PRODUCT
EL184_RS02800	G7642	EL184_RS02800	lpoA	penicillin-binding protein activator	outer membrane lipoprotein - activator of MrcA activity	GO-TERMS, PRODUCT-SYNONYMS, GENE-SYNONYMS, PRODUCT, GENE-NAME
EL184_RS02805	G7641			16S rRNA (cytidine(1402)-2'-O)-methyltransferase	16S rRNA 2'-O-ribose C1402 methyltransferase	GO-TERMS, REACTIONS, PRODUCT-SYNONYMS, GENE-SYNONYMS, PRODUCT
EL184_RS02810	G7640	EL184_RS02810	yraK	fimbrial protein	putative fimbrial adhesin YraK	GO-TERMS, PRODUCT-SYNONYMS, PRODUCT, GENE-NAME
EL184_RS02815	G7639	EL184_RS02815	yraJ	fimbrial biogenesis outer membrane usher protein	putative fimbrial usher protein YraJ	GO-TERMS, PRODUCT-SYNONYMS, PRODUCT, GENE-NAME
EL184_RS02820	G7638	EL184_RS02820	yraI	molecular chaperone	putative fimbrial chaperone YraI	PRODUCT-SYNONYMS, PRODUCT, GENE-NAME
EL184_RS02825	G7637	EL184_RS02825	yraH	type 1 fimbrial protein	putative fimbrial protein YraH	GO-TERMS, PRODUCT-SYNONYMS, PRODUCT, GENE-NAME
EL184_RS02835	G7635	EL184_RS02835	agaD	PTS N-acetylgalactosamine transporter subunit IID	galactosamine-specific PTS enzyme IID component	CPLX-RXNS, GO-TERMS, COMPLEXES, PRODUCT-SYNONYMS, GENE-SYNONYMS, PRODUCT, GENE-NAME
EL184_RS02840	EG12770	EL184_RS02840	agaC	N-acetylgalactosamine permease IIC component 1	galactosamine-specific PTS enzyme IIC component	GO-TERMS, REACTIONS, PRODUCT-SYNONYMS, GENE-SYNONYMS, PRODUCT, GENE-NAME
EL184_RS02845	EG12769	EL184_RS02845	agaB	PTS N-acetylgalactosamine transporter subunit IIB	galactosamine-specific PTS enzyme IIB component	PRODUCT-SYNONYMS, GENE-SYNONYMS, PRODUCT, GENE-NAME
EL184_RS02850	EG12768			tagatose-bisphosphate aldolase subunit KbaY	tagatose-1,6-bisphosphate aldolase 1 subunit KbaY	CPLX-RXNS, GO-TERMS, COMPLEXES, PRODUCT-SYNONYMS, GENE-SYNONYMS, PRODUCT
EL184_RS02885	G7631			tagatose-bisphosphate aldolase subunit KbaZ	tagatose-1,6-bisphosphate aldolase 1 subunit KbaZ	GO-TERMS, PRODUCT-SYNONYMS, GENE-SYNONYMS, PRODUCT
EL184_RS02890	G7630	EL184_RS02890	agaR	DeoR family transcriptional regulator	DNA-binding transcriptional repressor AgaR	GO-TERMS, PRODUCT-SYNONYMS, GENE-SYNONYMS, PRODUCT, GENE-NAME
EL184_RS02895	G7629	EL184_RS02895	yhaV	type II toxin-antitoxin system YhaV family toxin	ribosome-dependent mRNA interferase toxin YhaV	GO-TERMS, COMPLEXES, REACTIONS, PRODUCT-SYNONYMS, PRODUCT, GENE-NAME
EL184_RS02900	EG10955	EL184_RS02900	prlF	type II toxin-antitoxin system PrlF family antitoxin	antitoxin PrlF	GO-TERMS, PRODUCT-SYNONYMS, GENE-SYNONYMS, PRODUCT, GENE-NAME
EL184_RS02905	EG12522					GO-TERMS, PRODUCT-SYNONYMS, GENE-SYNONYMS, PRODUCT
EL184_RS02910	EG12760	EL184_RS02910	garP	MFS transporter	galactarate/D-glucarate transporter GarP	GO-TERMS, REACTIONS, PRODUCT-SYNONYMS, GENE-SYNONYMS, PRODUCT, GENE-NAME
EL184_RS02915	EG10016	EL184_RS02915	garL	5-keto-4-deoxy-D-glucarate aldolase	alpha-dehydro-beta-deoxy-D-glucarate aldolase	GO-TERMS, PRODUCT-SYNONYMS, GENE-SYNONYMS, PRODUCT, GENE-NAME
EL184_RS02920	EG11176	EL184_RS02920	garR	2-hydroxy-3-oxopropionate reductase	tartronate semialdehyde reductase	GO-TERMS, REACTIONS, PRODUCT-SYNONYMS, GENE-SYNONYMS, PRODUCT, GENE-NAME
EL184_RS02925	EG11175			glycerate 2-kinase	glycerate 2-kinase 1	GO-TERMS, PRODUCT-SYNONYMS, GENE-SYNONYMS, PRODUCT
EL184_RS02950	EG10989			transcriptional regulator TdcA	DNA-binding transcriptional activator TdcA	GO-TERMS, PRODUCT-SYNONYMS, PRODUCT
EL184_RS02955	EG10990			bifunctional threonine ammonia-lyase/L-serine ammonia-lyase TdcB	catabolic threonine dehydratase	GO-TERMS, REACTIONS, PRODUCT-SYNONYMS, GENE-SYNONYMS, PRODUCT
EL184_RS02960	EG10991			threonine/serine transporter TdcC	threonine/serine:H+ symporter	GO-TERMS, REACTIONS, PRODUCT-SYNONYMS, PRODUCT
EL184_RS02965	EG11172	EL184_RS02965	tdcD			GO-TERMS, REACTIONS, PRODUCT-SYNONYMS, GENE-SYNONYMS, GENE-NAME
EL184_RS02970	G7627	EL184_RS02970	tdcE	2-ketobutyrate formate-lyase/pyruvate formate-lyase	2-ketobutyrate formate-lyase/pyruvate formate-lyase 4	GO-TERMS, REACTIONS, PRODUCT-SYNONYMS, GENE-SYNONYMS, PRODUCT, GENE-NAME
EL184_RS02980	G7624	EL184_RS02980	tdcG	L-serine ammonia-lyase	L-serine deaminase III	GO-TERMS, REACTIONS, PRODUCT-SYNONYMS, GENE-SYNONYMS, PRODUCT, GENE-NAME
EL184_RS02990	G7622	EL184_RS02990	cyuA	serine dehydratase subunit alpha family protein	putative L-cysteine desulfidase CyuA	GO-TERMS, REACTIONS, PRODUCT-SYNONYMS, GENE-SYNONYMS, PRODUCT, GENE-NAME
EL184_RS03005	G7619	EL184_RS03005	yhaJ	LysR family transcriptional regulator	DNA-binding transcriptional activator YhaJ	GO-TERMS, PRODUCT-SYNONYMS, PRODUCT, GENE-NAME
EL184_RS03020	G7616	EL184_RS03020	yqjG	glutathione S-transferase family protein	glutathionyl-hydroquinone reductase YqjG	GO-TERMS, REACTIONS, PRODUCT-SYNONYMS, PRODUCT, GENE-NAME
EL184_RS03040	G7612	EL184_RS03040	yqjD	DUF883 domain-containing protein	ribosome- and membrane-associated DUF883 domain-containing protein YqjD	GO-TERMS, PRODUCT-SYNONYMS, PRODUCT, GENE-NAME
EL184_RS03050	G7610			EnvZ/OmpR regulon moderator MzrA	modulator protein MzrA	GO-TERMS, PRODUCT-SYNONYMS, GENE-SYNONYMS, PRODUCT
EL184_RS03055	G7609	EL184_RS03055	yqjA	DedA family protein	DedA family protein YqjA	GO-TERMS, PRODUCT-SYNONYMS, GENE-SYNONYMS, PRODUCT, GENE-NAME
EL184_RS03060	EG12739			transcriptional regulator ExuR	DNA-binding transcriptional repressor ExuR	GO-TERMS, PRODUCT-SYNONYMS, PRODUCT
EL184_RS03085	EG12738	EL184_RS03085	exuT			GO-TERMS, REACTIONS, PRODUCT-SYNONYMS, GENE-NAME
EL184_RS03090	G81	EL184_RS03090	uxaC	glucuronate isomerase	D-glucoronate/D-galacturonate isomerase	GO-TERMS, REACTIONS, PRODUCT-SYNONYMS, GENE-SYNONYMS, PRODUCT, GENE-NAME
EL184_RS03095	EG12734	EL184_RS03095	uxaA	altronate dehydratase	D-altronate dehydratase	GO-TERMS, REACTIONS, PRODUCT-SYNONYMS, GENE-SYNONYMS, PRODUCT, GENE-NAME
EL184_RS03100	G7608	EL184_RS03100	ygjV	YgjV family protein	inner membrane protein	GO-TERMS, PRODUCT-SYNONYMS, PRODUCT, GENE-NAME
EL184_RS03105	EG12732			serine/threonine transporter SstT	serine/threonine:Na+ symporter	GO-TERMS, REACTIONS, PRODUCT-SYNONYMS, GENE-SYNONYMS, PRODUCT
EL184_RS03130	G7603			23S rRNA (guanine(1835)-N(2))-methyltransferase RlmG	23S rRNA m2G1835 methyltransferase	GO-TERMS, REACTIONS, PRODUCT-SYNONYMS, GENE-SYNONYMS, PRODUCT
EL184_RS03135	G7602	EL184_RS03135	higB	mRNA interferase HigB	ribosome-dependent mRNA interferase toxin HigB	GO-TERMS, COMPLEXES, REACTIONS, PRODUCT-SYNONYMS, GENE-SYNONYMS, PRODUCT, GENE-NAME
EL184_RS03140	G7601	EL184_RS03140	higA	type II toxin-antitoxin system antitoxin HigA	antitoxin/DNA-binding transcriptional repressor HigA	GO-TERMS, PRODUCT-SYNONYMS, GENE-SYNONYMS, PRODUCT, GENE-NAME
EL184_RS03145	G36	EL184_RS03145	fadH	NADPH-dependent 2,4-dienoyl-CoA reductase	2,4-dienoyl-CoA reductase	GO-TERMS, REACTIONS, PRODUCT-SYNONYMS, GENE-SYNONYMS, PRODUCT, GENE-NAME
EL184_RS03150	G7599	EL184_RS03150	ygjK	alpha-glucosidase	glycoside hydrolase	GO-TERMS, REACTIONS, PRODUCT-SYNONYMS, PRODUCT, GENE-NAME
EL184_RS03165	EG10253	EL184_RS03165	ebgC	beta-galactosidase subunit beta	DUF386 domain-containing evolved beta-D-galactosidase subunit beta	GO-TERMS, COMPLEXES, PRODUCT-SYNONYMS, PRODUCT, GENE-NAME
EL184_RS03170	EG10252	EL184_RS03170	ebgA	beta-galactosidase subunit alpha	evolved beta-D-galactosidase subunit alpha	GO-TERMS, PRODUCT-SYNONYMS, PRODUCT, GENE-NAME
EL184_RS03175	EG10254			transcriptional regulator EbgR	DNA-binding transcriptional repressor EbgR	GO-TERMS, PRODUCT-SYNONYMS, PRODUCT
EL184_RS03185	G7596	ygjG	patA			GO-TERMS, REACTIONS, PRODUCT-SYNONYMS, GENE-SYNONYMS, GENE-NAME
EL184_RS03190	G7595	EL184_RS03190	aer	PAS domain S-box protein	aerotaxis sensor receptor, flavoprotein	GO-TERMS, PRODUCT-SYNONYMS, GENE-SYNONYMS, PRODUCT, GENE-NAME
EL184_RS03205	G7593	EL184_RS03205	nfeF	siderophore-interacting protein	NADPH-dependent ferric-chelate reductase	GO-TERMS, REACTIONS, PRODUCT-SYNONYMS, GENE-SYNONYMS, PRODUCT, GENE-NAME
EL184_RS03285	G7369	EL184_RS03285	yfjR	DeoR family transcriptional regulator	CP4-57 prophage; putative DNA-binding transcriptional regulator YfjR	GO-TERMS, PRODUCT-SYNONYMS, PRODUCT, GENE-NAME
EL184_RS03340	EG12717	EL184_RS03340	mug	G/U mismatch-specific DNA glycosylase	stationary phase mismatch/uracil DNA glycosylase	GO-TERMS, REACTIONS, PRODUCT-SYNONYMS, GENE-SYNONYMS, PRODUCT, GENE-NAME
EL184_RS03345	EG10896			RNA polymerase sigma factor RpoD	RNA polymerase, sigma 70 (sigma D) factor	GO-TERMS, COMPLEXES, PRODUCT-SYNONYMS, GENE-SYNONYMS, PRODUCT
EL184_RS03350	EG10239	EL184_RS03350	dnaG			GO-TERMS, PRODUCT-SYNONYMS, GENE-SYNONYMS, GENE-NAME
EL184_RS03360	EG11171			tRNA (adenosine(37)-N6)-threonylcarbamoyltransferase complex transferase subunit TsaD	N6-L-threonylcarbamoyladenine synthase, TsaD subunit	GO-TERMS, REACTIONS, PRODUCT-SYNONYMS, GENE-SYNONYMS, PRODUCT
EL184_RS03365	EG12393	EL184_RS03365	ttdT	L-tartrate/succinate antiporter	L-tartrate:succinate antiporter	GO-TERMS, REACTIONS, PRODUCT-SYNONYMS, GENE-SYNONYMS, PRODUCT, GENE-NAME
EL184_RS03370	EG11169	EL184_RS03370	ttdB			GO-TERMS, COMPLEXES, PRODUCT-SYNONYMS, GENE-SYNONYMS, PRODUCT, GENE-NAME
EL184_RS03375	EG11168	EL184_RS03375	ttdA			GO-TERMS, PRODUCT-SYNONYMS, GENE-SYNONYMS, PRODUCT, GENE-NAME
EL184_RS03380	EG12694	EL184_RS03380	ttdR	LysR family transcriptional regulator	DNA-binding transcriptional activator Dan	GO-TERMS, PRODUCT-SYNONYMS, GENE-SYNONYMS, PRODUCT, GENE-NAME
EL184_RS03390	EG11673	EL184_RS03390	folB	bifunctional dihydroneopterin aldolase/7,8-dihydroneopterin epimerase	dihydroneopterin aldolase	GO-TERMS, REACTIONS, PRODUCT-SYNONYMS, GENE-SYNONYMS, PRODUCT, GENE-NAME
EL184_RS03395	EG11665	EL184_RS03395	bacA	undecaprenyl-diphosphate phosphatase	undecaprenyl pyrophosphate phosphatase	GO-TERMS, REACTIONS, PRODUCT-SYNONYMS, GENE-SYNONYMS, PRODUCT, GENE-NAME
EL184_RS03400	EG10136	EL184_RS03400	cca	fused tRNA nucleotidyltransferase/2',3'-cyclic phosphodiesterase/2' nucleotidase/phosphatase Cca	fused CCA tRNA nucleotidyltransferase/phosphohydrolase	GO-TERMS, REACTIONS, PRODUCT-SYNONYMS, PRODUCT, GENE-NAME
EL184_RS03410	EG11603	EL184_RS03410	ygiF			GO-TERMS, PRODUCT-SYNONYMS, GENE-NAME
EL184_RS03415	EG11602	EL184_RS03415	glnE	bifunctional [glutamate--ammonia ligase]-adenylyl-L-tyrosine phosphorylase/[glutamate--ammonia-ligase] adenylyltransferase	fused glutamine synthetase deadenylase/glutamine synthetase adenylyltransferase	GO-TERMS, REACTIONS, PRODUCT-SYNONYMS, PRODUCT, GENE-NAME
EL184_RS03420	G7590			bifunctional D-glycero-beta-D-manno-heptose-7-phosphate kinase/D-glycero-beta-D-manno-heptose 1-phosphate adenylyltransferase HldE	fused heptose 7-phosphate kinase/heptose 1-phosphate adenyltransferase	GO-TERMS, REACTIONS, PRODUCT-SYNONYMS, GENE-SYNONYMS, PRODUCT
EL184_RS03445	EG11381	EL184_RS03445	glgS	glycogen synthase	surface composition regulator	GO-TERMS, PRODUCT-SYNONYMS, GENE-SYNONYMS, PRODUCT, GENE-NAME
EL184_RS03450	G7587	EL184_RS03450	yqiI	hypothetical protein	putative fimbrial protein YqiI	GO-TERMS, PRODUCT-SYNONYMS, PRODUCT, GENE-NAME
EL184_RS03470	G7582	EL184_RS03470	ubiK	accessory factor UbiK family protein	ubiquinone biosynthesis accessory factor UbiK	GO-TERMS, COMPLEXES, PRODUCT-SYNONYMS, GENE-SYNONYMS, PRODUCT, GENE-NAME
EL184_RS03475	EG10465					GO-TERMS, PRODUCT-SYNONYMS, GENE-SYNONYMS
EL184_RS03480	EG11167			zinc transporter ZupT	heavy metal divalent cation transporter ZupT	GO-TERMS, REACTIONS, PRODUCT-SYNONYMS, GENE-SYNONYMS, PRODUCT
EL184_RS03485	EG11166					GO-TERMS, PRODUCT-SYNONYMS
EL184_RS03495	EG11164	EL184_RS03495	ygiB	DUF1190 family protein	DUF1190 domain-containing protein YgiB	GO-TERMS, PRODUCT-SYNONYMS, PRODUCT, GENE-NAME
EL184_RS03505	EG12633	EL184_RS03505	nudF	ADP-ribose diphosphatase	ADP-sugar pyrophosphatase	GO-TERMS, REACTIONS, PRODUCT-SYNONYMS, GENE-SYNONYMS, PRODUCT, GENE-NAME
EL184_RS03515	G7579	EL184_RS03515	cpdA	3',5'-cyclic-AMP phosphodiesterase	cAMP phosphodiesterase	GO-TERMS, REACTIONS, PRODUCT-SYNONYMS, GENE-SYNONYMS, PRODUCT, GENE-NAME
EL184_RS03520	G7578					GO-TERMS, PRODUCT-SYNONYMS, GENE-SYNONYMS
EL184_RS03525	EG10687					CPLX-RXNS, GO-TERMS, COMPLEXES, PRODUCT-SYNONYMS, GENE-SYNONYMS
EL184_RS03535	EG12656	EL184_RS03535	mdaB	flavodoxin family protein	NADPH:quinone oxidoreductase MdaB	GO-TERMS, REACTIONS, PRODUCT-SYNONYMS, GENE-SYNONYMS, PRODUCT, GENE-NAME
EL184_RS03555	G7575			two-component system response regulator QseB	DNA-binding transcriptional activator QseB	GO-TERMS, PRODUCT-SYNONYMS, GENE-SYNONYMS, PRODUCT
EL184_RS03560	G7574	EL184_RS03560	ygiW	YgiW/YdeI family stress tolerance OB fold protein	BOF family protein YgiW	GO-TERMS, PRODUCT-SYNONYMS, GENE-SYNONYMS, PRODUCT, GENE-NAME
EL184_RS03565	G7573	EL184_RS03565	ygiV	AraC family transcriptional regulator	DNA-binding transcriptional repressor YgiV	GO-TERMS, PRODUCT-SYNONYMS, PRODUCT, GENE-NAME
EL184_RS03570	EG10686	EL184_RS03570	parC	DNA topoisomerase 4 subunit A	DNA topoisomerase IV subunit A	GO-TERMS, PRODUCT-SYNONYMS, PRODUCT, GENE-NAME
EL184_RS03575	EG11377	EL184_RS03575	plsC	1-acyl-sn-glycerol-3-phosphate acyltransferase	1-acylglycerol-3-phosphate O-acyltransferase	GO-TERMS, REACTIONS, PRODUCT-SYNONYMS, GENE-SYNONYMS, PRODUCT, GENE-NAME
EL184_RS03580	EG11376			cell division protein FtsP	cell division protein required during stress conditions	GO-TERMS, PRODUCT-SYNONYMS, GENE-SYNONYMS, PRODUCT
EL184_RS03600	G7565			2,5-didehydrogluconate reductase DkgA	methylglyoxal reductase DkgA	GO-TERMS, REACTIONS, PRODUCT-SYNONYMS, GENE-SYNONYMS, PRODUCT
EL184_RS03605	G7564	EL184_RS03605	yqhD	alcohol dehydrogenase	NADPH-dependent aldehyde reductase YqhD	GO-TERMS, REACTIONS, PRODUCT-SYNONYMS, PRODUCT, GENE-NAME
EL184_RS03610	G7563	EL184_RS03610	yqhC	AraC family transcriptional regulator	DNA-binding transcriptional activator YqhC	GO-TERMS, PRODUCT-SYNONYMS, PRODUCT, GENE-NAME
EL184_RS03615	EG11824	EL184_RS03615	yghB	DedA family protein	DedA family protein YghB	GO-TERMS, PRODUCT-SYNONYMS, PRODUCT, GENE-NAME
EL184_RS03620	EG10583	EL184_RS03620	metC	cystathionine beta-lyase	cystathionine beta-lyase / L-cysteine desulfhydrase / alanine racemase	GO-TERMS, REACTIONS, PRODUCT-SYNONYMS, PRODUCT, GENE-NAME
EL184_RS03635	EG11292	EL184_RS03635	yghA	SDR family oxidoreductase	NADP+-dependent aldehyde reductase	GO-TERMS, REACTIONS, PRODUCT-SYNONYMS, PRODUCT, GENE-NAME
EL184_RS03645	G7558	EL184_RS03645	gpr	aldo/keto reductase	L-glyceraldehyde 3-phosphate reductase	GO-TERMS, REACTIONS, PRODUCT-SYNONYMS, GENE-SYNONYMS, PRODUCT, GENE-NAME
EL184_RS03660	G7554	EL184_RS03660	hybO			CPLX-RXNS, GO-TERMS, COMPLEXES, REACTIONS, PRODUCT-SYNONYMS, GENE-SYNONYMS, GENE-NAME
EL184_RS03665	EG11799			hydrogenase 2 operon protein HybA	hydrogenase 2 iron-sulfur protein	GO-TERMS, REACTIONS, PRODUCT-SYNONYMS, GENE-SYNONYMS, PRODUCT
EL184_RS03670	EG11800	EL184_RS03670	hybB	Ni/Fe-hydrogenase cytochrome b subunit	hydrogenase 2 membrane subunit	GO-TERMS, PRODUCT-SYNONYMS, PRODUCT, GENE-NAME
EL184_RS03675	EG11801	EL184_RS03675	hybC			GO-TERMS, REACTIONS, PRODUCT-SYNONYMS, GENE-NAME
EL184_RS03680	EG11802	EL184_RS03680	hybD	HyaD/HybD family hydrogenase maturation endopeptidase	hydrogenase 2 maturation protease	GO-TERMS, REACTIONS, PRODUCT-SYNONYMS, PRODUCT, GENE-NAME
EL184_RS03685	EG11803	EL184_RS03685	hybE	hydrogenase-2 assembly chaperone	hydrogenase 2-specific chaperone	GO-TERMS, PRODUCT-SYNONYMS, PRODUCT, GENE-NAME
EL184_RS03690	EG11804	hypA	hybF	hydrogenase maturation nickel metallochaperone HypA	hydrogenase maturation protein HybF	GO-TERMS, PRODUCT-SYNONYMS, PRODUCT, GENE-NAME
EL184_RS03695	EG11805					GO-TERMS, PRODUCT-SYNONYMS
EL184_RS03700	G7553	EL184_RS03700	yghU	thiol:disulfide oxidoreductase	disulfide reductase / organic hydroperoxide reductase	GO-TERMS, REACTIONS, PRODUCT-SYNONYMS, PRODUCT, GENE-NAME
EL184_RS03705	EG12882	EL184_RS03705	gss	bifunctional glutathionylspermidine amidase/synthase	fused glutathionylspermidine amidase / glutathionylspermidine synthetase	GO-TERMS, REACTIONS, PRODUCT-SYNONYMS, GENE-SYNONYMS, PRODUCT, GENE-NAME
EL184_RS03710	EG12883	EL184_RS03710	pitB	anion permease	metal phosphate:H+ symporter PitB	GO-TERMS, REACTIONS, PRODUCT-SYNONYMS, PRODUCT, GENE-NAME
EL184_RS03775	G7547	EL184_RS03775	yghO	DNA-binding protein	putative DNA-binding transcriptional regulator YghO	GO-TERMS, PRODUCT-SYNONYMS, PRODUCT, GENE-NAME
EL184_RS03780	G7546			transcriptional regulator GlcC	DNA-binding transcriptional dual regulator GlcC	GO-TERMS, PRODUCT-SYNONYMS, GENE-SYNONYMS, PRODUCT
EL184_RS03785	G7545			glycolate oxidase subunit GlcD	glycolate dehydrogenase, putative FAD-linked subunit	CPLX-RXNS, GO-TERMS, COMPLEXES, REACTIONS, PRODUCT-SYNONYMS, GENE-SYNONYMS, PRODUCT
EL184_RS03790	G7544			glycolate oxidase subunit GlcE	glycolate dehydrogenase, putative FAD-binding subunit	GO-TERMS, PRODUCT-SYNONYMS, GENE-SYNONYMS, PRODUCT
EL184_RS03795	G0-8601	EL184_RS03795	glcF	glycolate oxidase iron-sulfur subunit	glycolate dehydrogenase, putative iron-sulfur subunit	GO-TERMS, PRODUCT-SYNONYMS, GENE-SYNONYMS, PRODUCT, GENE-NAME
EL184_RS03805	EG20080					GO-TERMS, PRODUCT-SYNONYMS, GENE-SYNONYMS, PRODUCT
EL184_RS03810	G7542			glycolate permease GlcA	glycolate/lactate:H+ symporter GlcA	GO-TERMS, REACTIONS, PRODUCT-SYNONYMS, GENE-SYNONYMS, PRODUCT
EL184_RS03820	G7539	EL184_RS03820	pppA			GO-TERMS, REACTIONS, PRODUCT-SYNONYMS, GENE-SYNONYMS, GENE-NAME
EL184_RS03895	EG10961	EL184_RS03895	speC	ornithine decarboxylase	constitutive ornithine decarboxylase	GO-TERMS, PRODUCT-SYNONYMS, PRODUCT, GENE-NAME
EL184_RS03900	EG10664	EL184_RS03900	nupG	nucleoside permease	nucleoside:H+ symporter NupG	GO-TERMS, REACTIONS, PRODUCT-SYNONYMS, PRODUCT, GENE-NAME
EL184_RS03905	G7533			membrane-bound lytic murein transglycosylase MltC	membrane-bound lytic murein transglycosylase C	GO-TERMS, REACTIONS, PRODUCT-SYNONYMS, GENE-SYNONYMS, PRODUCT
EL184_RS03910	G7532	EL184_RS03910	yggX	oxidative damage protection protein	putative Fe2+-trafficking protein	GO-TERMS, PRODUCT-SYNONYMS, PRODUCT, GENE-NAME
EL184_RS03915	EG10627	EL184_RS03915	mutY			GO-TERMS, REACTIONS, PRODUCT-SYNONYMS, GENE-SYNONYMS, GENE-NAME
EL184_RS03920	EG11779			tRNA (guanosine(46)-N7)-methyltransferase TrmB	tRNA m7G46 methyltransferase	GO-TERMS, REACTIONS, PRODUCT-SYNONYMS, GENE-SYNONYMS, PRODUCT
EL184_RS03930	EG12705	EL184_RS03930	yggN	DUF2884 family protein	DUF2884 domain-containing protein YggN	GO-TERMS, PRODUCT-SYNONYMS, GENE-SYNONYMS, PRODUCT, GENE-NAME
EL184_RS03935	EG10046	EL184_RS03935	ansB			GO-TERMS, REACTIONS, PRODUCT-SYNONYMS, GENE-NAME
EL184_RS03945	EG12282	EL184_RS03945	yiaN	TRAP transporter large permease subunit	2,3-diketo-L-gulonate:Na+ symporter - membrane subunit	CPLX-RXNS, GO-TERMS, COMPLEXES, PRODUCT-SYNONYMS, PRODUCT, GENE-NAME
EL184_RS03955	EG12283	EL184_RS03955	yiaO	TRAP transporter substrate-binding protein	2,3-diketo-L-gulonate:Na+ symporter - periplasmic binding protein	GO-TERMS, PRODUCT-SYNONYMS, PRODUCT, GENE-NAME
EL184_RS03965	G7530	EL184_RS03965	rdgB	XTP/dITP diphosphatase	dITP/XTP pyrophosphatase	GO-TERMS, REACTIONS, PRODUCT-SYNONYMS, GENE-SYNONYMS, PRODUCT, GENE-NAME
EL184_RS03975	G7528	EL184_RS03975	yggT	YggT family protein	uncharacterized protein YggT	GO-TERMS, PRODUCT-SYNONYMS, PRODUCT, GENE-NAME
EL184_RS03990	G7525	ruvX	yqgF	Holliday junction resolvase RuvX	ribonuclease H-like domain containing nuclease	GO-TERMS, REACTIONS, PRODUCT-SYNONYMS, PRODUCT, GENE-NAME
EL184_RS04000	EG10419	EL184_RS04000	gshB			GO-TERMS, REACTIONS, PRODUCT-SYNONYMS, GENE-SYNONYMS, GENE-NAME
EL184_RS04005	EG12366	EL184_RS04005	rsmE	16S rRNA (uracil(1498)-N(3))-methyltransferase	16S rRNA m3U1498 methyltransferase	GO-TERMS, REACTIONS, PRODUCT-SYNONYMS, GENE-SYNONYMS, PRODUCT, GENE-NAME
EL184_RS04010	EG11336	EL184_RS04010	endA	deoxyribonuclease I	DNA-specific endonuclease I	GO-TERMS, REACTIONS, PRODUCT-SYNONYMS, PRODUCT, GENE-NAME
EL184_RS04020	EG12148	EL184_RS04020	galP	sugar porter family MFS transporter	galactose:H+ symporter	GO-TERMS, REACTIONS, PRODUCT-SYNONYMS, GENE-SYNONYMS, PRODUCT, GENE-NAME
EL184_RS04025	EG10589					GO-TERMS, PRODUCT-SYNONYMS, GENE-SYNONYMS
EL184_RS04040	G7521	EL184_RS04040	yqgB			GO-TERMS, PRODUCT-SYNONYMS, GENE-NAME
EL184_RS04045	EG10959			biosynthetic arginine decarboxylase	arginine decarboxylase, biosynthetic	GO-TERMS, REACTIONS, PRODUCT-SYNONYMS, PRODUCT
EL184_RS04050	EG10960					GO-TERMS, PRODUCT-SYNONYMS
EL184_RS04060	EG11291	EL184_RS04060	loiP	metalloprotease	metalloprotease LoiP	GO-TERMS, PRODUCT-SYNONYMS, GENE-SYNONYMS, PRODUCT, GENE-NAME
EL184_RS04065	EG11427	tkt	tktA	transketolase	transketolase 1	GO-TERMS, PRODUCT-SYNONYMS, GENE-SYNONYMS, PRODUCT, GENE-NAME
EL184_RS04070	EG11791	EL184_RS04070	cmtB	PTS mannitol transporter subunit IIA	mannitol-specific PTS enzyme IIA component CmtB	CPLX-RXNS, GO-TERMS, COMPLEXES, PRODUCT-SYNONYMS, GENE-SYNONYMS, PRODUCT, GENE-NAME
EL184_RS04075	EG11792	EL184_RS04075	cmtA	PTS mannitol transporter subunit IICB	mannitol-specific PTS enzyme IICB component CmtA	GO-TERMS, PRODUCT-SYNONYMS, PRODUCT, GENE-NAME
EL184_RS04085	EG11245	EL184_RS04085	yggF	class II fructose-bisphosphatase	fructose 1,6-bisphosphatase YggF	GO-TERMS, REACTIONS, PRODUCT-SYNONYMS, GENE-SYNONYMS, PRODUCT, GENE-NAME
EL184_RS04090	EG11162	EL184_RS04090	fumE	mannitol repressor	fumarase E	GO-TERMS, REACTIONS, PRODUCT-SYNONYMS, GENE-SYNONYMS, PRODUCT, GENE-NAME
EL184_RS04125	EG10368	EL184_RS04125	epd	erythrose-4-phosphate dehydrogenase	D-erythrose-4-phosphate dehydrogenase	GO-TERMS, REACTIONS, PRODUCT-SYNONYMS, GENE-SYNONYMS, PRODUCT, GENE-NAME
EL184_RS04130	EG10703	EL184_RS04130	pgk			GO-TERMS, PRODUCT-SYNONYMS, PRODUCT, GENE-NAME
EL184_RS04135	EG10282	EL184_RS04135	fbaA	class II fructose-bisphosphate aldolase	fructose-bisphosphate aldolase class II	GO-TERMS, REACTIONS, PRODUCT-SYNONYMS, GENE-SYNONYMS, PRODUCT, GENE-NAME
EL184_RS04140	EG11160			small-conductance mechanosensitive channel MscS	small conductance mechanosensitive channel MscS	GO-TERMS, REACTIONS, PRODUCT-SYNONYMS, GENE-SYNONYMS, PRODUCT
EL184_RS04145	EG11159			arginine exporter ArgO	L-arginine exporter	GO-TERMS, REACTIONS, PRODUCT-SYNONYMS, GENE-SYNONYMS, PRODUCT
EL184_RS04160	G7517	EL184_RS04160	scpC	acetyl-CoA hydrolase/transferase family protein	propionyl-CoA:succinate CoA transferase	GO-TERMS, REACTIONS, PRODUCT-SYNONYMS, GENE-SYNONYMS, PRODUCT, GENE-NAME
EL184_RS04165	G7516	EL184_RS04165	scpB			GO-TERMS, PRODUCT-SYNONYMS, GENE-SYNONYMS, GENE-NAME
EL184_RS04170	EG11445	meaB	argK	methylmalonyl Co-A mutase-associated GTPase MeaB	methylmalonyl-CoA mutase-interacting GTPase YgfD	GO-TERMS, REACTIONS, PRODUCT-SYNONYMS, GENE-SYNONYMS, PRODUCT, GENE-NAME
EL184_RS04175	EG11444	EL184_RS04175	scpA			GO-TERMS, PRODUCT-SYNONYMS, GENE-SYNONYMS, GENE-NAME
EL184_RS04180	EG10490	EL184_RS04180	argP	LysR family transcriptional regulator ArgP	DNA-binding transcriptional dual regulator ArgP	GO-TERMS, PRODUCT-SYNONYMS, GENE-SYNONYMS, PRODUCT, GENE-NAME
EL184_RS04185	EG11443			ribose-5-phosphate isomerase RpiA	ribose-5-phosphate isomerase A	GO-TERMS, REACTIONS, PRODUCT-SYNONYMS, GENE-SYNONYMS, PRODUCT
EL184_RS04190	EG10944	EL184_RS04190	serA	D-3-phosphoglycerate dehydrogenase	phosphoglycerate dehydrogenase	GO-TERMS, REACTIONS, PRODUCT-SYNONYMS, PRODUCT, GENE-NAME
EL184_RS04205	EG11158	EL184_RS04205	fau	5-formyltetrahydrofolate cyclo-ligase	putative 5-formyltetrahydrofolate cyclo-ligase	GO-TERMS, PRODUCT-SYNONYMS, GENE-SYNONYMS, PRODUCT, GENE-NAME
EL184_RS04215	EG12878					GO-TERMS, PRODUCT-SYNONYMS, GENE-SYNONYMS
EL184_RS04225	EG10697	EL184_RS04225	pepP			GO-TERMS, REACTIONS, PRODUCT-SYNONYMS, GENE-NAME
EL184_RS04230	EG11324	EL184_RS04230	ubiH	2-octaprenyl-6-methoxyphenyl hydroxylase	2-octaprenyl-6-methoxyphenol 4-hydroxylase	GO-TERMS, REACTIONS, PRODUCT-SYNONYMS, GENE-SYNONYMS, PRODUCT, GENE-NAME
EL184_RS04235	EG11333	EL184_RS04235	ubiI	FAD-dependent 2-octaprenylphenol hydroxylase	2-octaprenylphenol 6-hydroxylase	GO-TERMS, REACTIONS, PRODUCT-SYNONYMS, GENE-SYNONYMS, PRODUCT, GENE-NAME
EL184_RS04245	EG11442			glycine cleavage system aminomethyltransferase GcvT	aminomethyltransferase	GO-TERMS, REACTIONS, PRODUCT-SYNONYMS, PRODUCT
EL184_RS04250	EG10371			glycine cleavage system protein GcvH	glycine cleavage system H protein	GO-TERMS, REACTIONS, PRODUCT-SYNONYMS, GENE-SYNONYMS, PRODUCT
EL184_RS04255	EG11810	EL184_RS04255	gcvP	aminomethyl-transferring glycine dehydrogenase	glycine decarboxylase	GO-TERMS, REACTIONS, PRODUCT-SYNONYMS, PRODUCT, GENE-NAME
EL184_RS04265	G495	EL184_RS04265	bglA	6-phospho-beta-glucosidase	6-phospho-beta-glucosidase A	GO-TERMS, REACTIONS, PRODUCT-SYNONYMS, GENE-SYNONYMS, PRODUCT, GENE-NAME
EL184_RS04270	G7513	EL184_RS04270	yqfB	ASCH domain-containing protein	N4-acetylcytidine amidohydrolase	GO-TERMS, REACTIONS, PRODUCT-SYNONYMS, PRODUCT, GENE-NAME
EL184_RS04280	G7511			tRNA-modifying protein YgfZ	folate-binding protein	GO-TERMS, PRODUCT-SYNONYMS, GENE-SYNONYMS, PRODUCT
EL184_RS04285	G7510			FAD assembly factor SdhE	FAD assembly factor	GO-TERMS, PRODUCT-SYNONYMS, GENE-SYNONYMS, PRODUCT
EL184_RS04290	G7509	EL184_RS04290	ygfX	hypothetical protein	protein YgfX	GO-TERMS, PRODUCT-SYNONYMS, GENE-SYNONYMS, PRODUCT, GENE-NAME
EL184_RS04300	EG11071	EL184_RS04300	xerD	tyrosine recombinase XerD	site-specific recombinase	GO-TERMS, COMPLEXES, PRODUCT-SYNONYMS, GENE-SYNONYMS, PRODUCT, GENE-NAME
EL184_RS04305	EG11070			bifunctional protein-disulfide isomerase/oxidoreductase DsbC	protein disulfide isomerase DsbC	GO-TERMS, REACTIONS, PRODUCT-SYNONYMS, GENE-SYNONYMS, PRODUCT
EL184_RS04310	EG10830			single-stranded-DNA-specific exonuclease RecJ	ssDNA-specific exonuclease RecJ	GO-TERMS, REACTIONS, PRODUCT-SYNONYMS, PRODUCT
EL184_RS04315	EG10762			peptide chain release factor 2	peptide chain release factor RF2	GO-TERMS, PRODUCT-SYNONYMS, GENE-SYNONYMS, PRODUCT
EL184_RS04320	EG10552			lysine--tRNA ligase	lysine--tRNA ligase, constitutive	GO-TERMS, REACTIONS, PRODUCT-SYNONYMS, GENE-SYNONYMS, PRODUCT
EL184_RS04325	G7508	EL184_RS04325	idi			GO-TERMS, REACTIONS, PRODUCT-SYNONYMS, GENE-SYNONYMS, PRODUCT, GENE-NAME
EL184_RS04340	G7507	EL184_RS04340	uacT	purine permease	urate:H+ symporter	GO-TERMS, REACTIONS, PRODUCT-SYNONYMS, GENE-SYNONYMS, PRODUCT, GENE-NAME
EL184_RS04390	G7464	EL184_RS04390	yqeF	acetyl-CoA C-acetyltransferase	putative acyltransferase	GO-TERMS, REACTIONS, PRODUCT-SYNONYMS, PRODUCT, GENE-NAME
EL184_RS04395	G7463	EL184_RS04395	kduI			GO-TERMS, REACTIONS, PRODUCT-SYNONYMS, GENE-SYNONYMS, GENE-NAME
EL184_RS04400	EG12361			2-dehydro-3-deoxy-D-gluconate 5-dehydrogenase KduD	putative 2-keto-3-deoxy-D-gluconate dehydrogenase	GO-TERMS, REACTIONS, PRODUCT-SYNONYMS, GENE-SYNONYMS, PRODUCT
EL184_RS04405	EG10056	EL184_RS04405	araE	sugar porter family MFS transporter	arabinose:H+ symporter	GO-TERMS, REACTIONS, PRODUCT-SYNONYMS, PRODUCT, GENE-NAME
EL184_RS04410	EG11157	EL184_RS04410	ygeA	aspartate/glutamate racemase	amino acid racemase YgeA	GO-TERMS, REACTIONS, PRODUCT-SYNONYMS, PRODUCT, GENE-NAME
EL184_RS04415	EG10551	EL184_RS04415	lysR	LysR family transcriptional regulator	DNA-binding transcriptional dual regulator LysR	GO-TERMS, PRODUCT-SYNONYMS, PRODUCT, GENE-NAME
EL184_RS04420	EG10549	EL184_RS04420	lysA			GO-TERMS, PRODUCT-SYNONYMS, GENE-NAME
EL184_RS04425	EG10364			HTH-type transcriptional regulator GalR	DNA-binding transcriptional dual regulator GalR	GO-TERMS, PRODUCT-SYNONYMS, GENE-SYNONYMS, PRODUCT
EL184_RS04430	EG11679	EL184_RS04430	aas	bifunctional acyl-ACP--phospholipid O-acyltransferase/long-chain-fatty-acid--ACP ligase	fused 2-acylglycerophospho-ethanolamine acyltransferase/acyl-acyl carrier protein synthetase	GO-TERMS, REACTIONS, PRODUCT-SYNONYMS, PRODUCT, GENE-NAME
EL184_RS04435	EG12455			lysophospholipid transporter LplT	lysophospholipid transporter	GO-TERMS, REACTIONS, PRODUCT-SYNONYMS, GENE-SYNONYMS, PRODUCT
EL184_RS04455	EG10624			DNA mismatch repair endonuclease MutH	DNA mismatch repair protein MutH	GO-TERMS, PRODUCT-SYNONYMS, GENE-SYNONYMS, PRODUCT
EL184_RS04460	G7459	EL184_RS04460	rppH			GO-TERMS, REACTIONS, PRODUCT-SYNONYMS, GENE-SYNONYMS, GENE-NAME
EL184_RS04470	EG12128	EL184_RS04470	lgt	prolipoprotein diacylglyceryl transferase	phosphatidylglycerol--prolipoprotein diacylglyceryl transferase	GO-TERMS, REACTIONS, PRODUCT-SYNONYMS, GENE-SYNONYMS, PRODUCT, GENE-NAME
EL184_RS04475	EG11002	EL184_RS04475	thyA			GO-TERMS, PRODUCT-SYNONYMS, GENE-NAME
EL184_RS04500	EG10825	EL184_RS04500	recC	RecBCD enzyme subunit RecC	exodeoxyribonuclease V subunit RecC	CPLX-RXNS, GO-TERMS, COMPLEXES, REACTIONS, PRODUCT-SYNONYMS, PRODUCT, GENE-NAME
EL184_RS04505	EG10786	EL184_RS04505	ptrA	pitrilysin	protease 3	GO-TERMS, REACTIONS, PRODUCT-SYNONYMS, GENE-SYNONYMS, PRODUCT, GENE-NAME
EL184_RS04510	EG10824	EL184_RS04510	recB	exodeoxyribonuclease V subunit beta	exodeoxyribonuclease V subunit RecB	GO-TERMS, COMPLEXES, REACTIONS, PRODUCT-SYNONYMS, GENE-SYNONYMS, PRODUCT, GENE-NAME
EL184_RS04515	EG10826	EL184_RS04515	recD	exodeoxyribonuclease V subunit alpha	exodeoxyribonuclease V subunit RecD	GO-TERMS, REACTIONS, PRODUCT-SYNONYMS, GENE-SYNONYMS, PRODUCT, GENE-NAME
EL184_RS04520	EG10063	EL184_RS04520	argA	amino-acid N-acetyltransferase	N-acetylglutamate synthase	GO-TERMS, REACTIONS, PRODUCT-SYNONYMS, GENE-SYNONYMS, PRODUCT, GENE-NAME
EL184_RS04525	G7458	EL184_RS04525	amiC	N-acetylmuramoyl-L-alanine amidase	N-acetylmuramoyl-L-alanine amidase C	GO-TERMS, REACTIONS, PRODUCT-SYNONYMS, GENE-SYNONYMS, PRODUCT, GENE-NAME
EL184_RS04545	G7457	EL184_RS04545	mltA	murein transglycosylase A	membrane-bound lytic murein transglycosylase A	GO-TERMS, REACTIONS, PRODUCT-SYNONYMS, GENE-SYNONYMS, PRODUCT, GENE-NAME
EL184_RS04550	G7456			tRNA cyclic N6-threonylcarbamoyladenosine(37) synthase TcdA	tRNA threonylcarbamoyladenosine dehydratase	GO-TERMS, REACTIONS, PRODUCT-SYNONYMS, GENE-SYNONYMS, PRODUCT
EL184_RS04555	G7455			cysteine desulfurase sulfur acceptor subunit CsdE	sulfur acceptor protein CsdE	GO-TERMS, PRODUCT-SYNONYMS, GENE-SYNONYMS, PRODUCT
EL184_RS04560	G7454			cysteine desulfurase CsdA	cysteine sulfinate desulfinase	GO-TERMS, REACTIONS, PRODUCT-SYNONYMS, GENE-SYNONYMS, PRODUCT
EL184_RS04570	EG11795			transcriptional regulator GcvA	DNA-binding transcriptional dual regulator GcvA	GO-TERMS, PRODUCT-SYNONYMS, PRODUCT
EL184_RS04580	EG11794			23S rRNA (cytidine(2498)-2'-O)-methyltransferase RlmM	23S rRNA 2'-O-ribose C2498 methyltransferase	GO-TERMS, REACTIONS, PRODUCT-SYNONYMS, GENE-SYNONYMS, PRODUCT
EL184_RS04585	EG10353	EL184_RS04585	fucR	L-fucose operon activator	DNA-binding transcriptional activator FucR	GO-TERMS, PRODUCT-SYNONYMS, PRODUCT, GENE-NAME
EL184_RS04590	EG10355	EL184_RS04590	fucU			GO-TERMS, REACTIONS, PRODUCT-SYNONYMS, GENE-NAME
EL184_RS04595	EG10350	EL184_RS04595	fucK			GO-TERMS, REACTIONS, PRODUCT-SYNONYMS, GENE-NAME
EL184_RS04600	EG10349					GO-TERMS, REACTIONS, PRODUCT-SYNONYMS
EL184_RS04605	EG10352	EL184_RS04605	fucP	L-fucose:H+ symporter permease	L-fucose:H+ symporter	GO-TERMS, REACTIONS, PRODUCT-SYNONYMS, PRODUCT, GENE-NAME
EL184_RS04610	EG10348					GO-TERMS, REACTIONS, PRODUCT-SYNONYMS, GENE-SYNONYMS
EL184_RS04615	EG10351	EL184_RS04615	fucO	lactaldehyde reductase	L-1,2-propanediol oxidoreductase	GO-TERMS, REACTIONS, PRODUCT-SYNONYMS, PRODUCT, GENE-NAME
EL184_RS04620	EG12372	EL184_RS04620	ygdG	flap endonuclease Xni	flap endonuclease	GO-TERMS, PRODUCT-SYNONYMS, GENE-SYNONYMS, PRODUCT, GENE-NAME
EL184_RS04625	EG11623	EL184_RS04625	sdaB	L-serine ammonia-lyase	L-serine deaminase II	GO-TERMS, REACTIONS, PRODUCT-SYNONYMS, PRODUCT, GENE-NAME
EL184_RS04630	EG12142	EL184_RS04630	sdaC	HAAAP family serine/threonine permease	L-serine:H+ symporter SdaC	GO-TERMS, REACTIONS, PRODUCT-SYNONYMS, GENE-SYNONYMS, PRODUCT, GENE-NAME
EL184_RS04635	EG12373	EL184_RS04635	ppnN	LOG family protein	nucleotide 5'-monophosphate nucleosidase	GO-TERMS, REACTIONS, PRODUCT-SYNONYMS, GENE-SYNONYMS, PRODUCT, GENE-NAME
EL184_RS04640	G7452			NADPH-dependent 7-cyano-7-deazaguanine reductase QueF	7-cyano-7-deazaguanine reductase	GO-TERMS, REACTIONS, PRODUCT-SYNONYMS, GENE-SYNONYMS, PRODUCT
EL184_RS04645	G7451	EL184_RS04645	syd			GO-TERMS, PRODUCT-SYNONYMS, GENE-SYNONYMS, GENE-NAME
EL184_RS04655	G7449			tRNA pseudouridine(65) synthase TruC	tRNA pseudouridine65 synthase	GO-TERMS, REACTIONS, PRODUCT-SYNONYMS, GENE-SYNONYMS, PRODUCT
EL184_RS04665	G7447	EL184_RS04665	gudP	MFS transporter	galactarate/D-glucarate transporter GudP	GO-TERMS, REACTIONS, PRODUCT-SYNONYMS, GENE-SYNONYMS, PRODUCT, GENE-NAME
EL184_RS04675	G7445			glucarate dehydratase	D-glucarate dehydratase	GO-TERMS, REACTIONS, PRODUCT-SYNONYMS, GENE-SYNONYMS, PRODUCT
EL184_RS04680	EG11367			two-component sensor histidine kinase BarA	sensor histidine kinase BarA	GO-TERMS, REACTIONS, PRODUCT-SYNONYMS, GENE-SYNONYMS, PRODUCT
EL184_RS04685	EG11247			23S rRNA (uracil(1939)-C(5))-methyltransferase RlmD	23S rRNA m5U1939 methyltransferase	GO-TERMS, REACTIONS, PRODUCT-SYNONYMS, GENE-SYNONYMS, PRODUCT
EL184_RS04690	EG10835	EL184_RS04690	relA	GTP pyrophosphokinase	GDP/GTP pyrophosphokinase	GO-TERMS, REACTIONS, PRODUCT-SYNONYMS, GENE-SYNONYMS, PRODUCT, GENE-NAME
EL184_RS04695	EG10571			MazF-MazE toxin-antitoxin system antitoxin MazE	antitoxin of the MazF-MazE toxin-antitoxin system MazE	GO-TERMS, COMPLEXES, PRODUCT-SYNONYMS, GENE-SYNONYMS, PRODUCT
EL184_RS04700	EG11249			endoribonuclease MazF	endoribonuclease toxin MazF	GO-TERMS, PRODUCT-SYNONYMS, GENE-SYNONYMS, PRODUCT
EL184_RS04705	EG10572	EL184_RS04705	mazG			GO-TERMS, PRODUCT-SYNONYMS, GENE-NAME
EL184_RS04710	EG10810			CTP synthase (glutamine hydrolyzing)	CTP synthetase	GO-TERMS, REACTIONS, PRODUCT-SYNONYMS, PRODUCT
EL184_RS04715	EG10258	EL184_RS04715	eno	phosphopyruvate hydratase	enolase	GO-TERMS, REACTIONS, PRODUCT-SYNONYMS, PRODUCT, GENE-NAME
EL184_RS04725	G0-10655	EL184_RS04725	yqcG	hypothetical protein	cell envelope stress response protein YqcG	GO-TERMS, PRODUCT-SYNONYMS, PRODUCT, GENE-NAME
EL184_RS04785	G7431			6-carboxytetrahydropterin synthase QueD	6-carboxy-5,6,7,8-tetrahydropterin synthase	GO-TERMS, REACTIONS, PRODUCT-SYNONYMS, GENE-SYNONYMS, PRODUCT
EL184_RS04790	EG10191	EL184_RS04790	cysJ	assimilatory sulfite reductase (NADPH) flavoprotein subunit	sulfite reductase, flavoprotein subunit	GO-TERMS, REACTIONS, PRODUCT-SYNONYMS, PRODUCT, GENE-NAME
EL184_RS04795	EG10190			assimilatory sulfite reductase (NADPH) hemoprotein subunit	sulfite reductase, hemoprotein subunit	GO-TERMS, PRODUCT-SYNONYMS, PRODUCT
EL184_RS04800	EG10189					GO-TERMS, PRODUCT-SYNONYMS
EL184_RS04815	EG12634	EL184_RS04815	cas3	CRISPR-associated helicase/endonuclease Cas3	CRISPR-associated endonuclease/helicase Cas3	GO-TERMS, PRODUCT-SYNONYMS, GENE-SYNONYMS, PRODUCT, GENE-NAME
EL184_RS04845	G7425	cas1e	cas1	type I-E CRISPR-associated endonuclease Cas1	multifunctional nuclease Cas1	GO-TERMS, COMPLEXES, PRODUCT-SYNONYMS, GENE-SYNONYMS, PRODUCT, GENE-NAME
EL184_RS04850	EG12845	EL184_RS04850	cas2	type I-E CRISPR-associated endoribonuclease Cas2	CRISPR-associated endoribonuclease Cas2	GO-TERMS, PRODUCT-SYNONYMS, GENE-SYNONYMS, PRODUCT, GENE-NAME
EL184_RS04855	EG10488	EL184_RS04855	iap	aminopeptidase	alkaline phosphatase isozyme conversion protein	GO-TERMS, REACTIONS, PRODUCT-SYNONYMS, PRODUCT, GENE-NAME
EL184_RS04860	EG10186	EL184_RS04860	cysD			CPLX-RXNS, GO-TERMS, PRODUCT-SYNONYMS, GENE-NAME
EL184_RS04865	EG10194			sulfate adenylyltransferase subunit CysN	sulfate adenylyltransferase subunit 1	GO-TERMS, PRODUCT-SYNONYMS, PRODUCT
EL184_RS04870	EG10185					GO-TERMS, PRODUCT-SYNONYMS
EL184_RS04880	G7424					GO-TERMS, PRODUCT-SYNONYMS, GENE-SYNONYMS
EL184_RS04885	G7423	EL184_RS04885	ispD			GO-TERMS, REACTIONS, PRODUCT-SYNONYMS, GENE-SYNONYMS, PRODUCT, GENE-NAME
EL184_RS04890	EG11816	EL184_RS04890	ispF			GO-TERMS, REACTIONS, PRODUCT-SYNONYMS, GENE-SYNONYMS, PRODUCT, GENE-NAME
EL184_RS04895	G7422			tRNA pseudouridine(13) synthase TruD	tRNA pseudouridine13 synthase	GO-TERMS, REACTIONS, PRODUCT-SYNONYMS, GENE-SYNONYMS, PRODUCT
EL184_RS04900	EG11817	surE	umpG	5'/3'-nucleotidase SurE	broad specificity 5'(3')-nucleotidase and polyphosphatase	GO-TERMS, REACTIONS, PRODUCT-SYNONYMS, GENE-SYNONYMS, PRODUCT, GENE-NAME
EL184_RS04905	EG10689			protein-L-isoaspartate O-methyltransferase	L-isoaspartate protein carboxylmethyltransferase type II	GO-TERMS, REACTIONS, PRODUCT-SYNONYMS, PRODUCT
EL184_RS04925	EG10510			RNA polymerase sigma factor RpoS	RNA polymerase, sigma S (sigma 38) factor	GO-TERMS, PRODUCT-SYNONYMS, GENE-SYNONYMS, PRODUCT
EL184_RS04980	G7415	EL184_RS04980	pphB	protein-serine/threonine phosphatase	phosphoprotein phosphatase 2	GO-TERMS, REACTIONS, PRODUCT-SYNONYMS, GENE-SYNONYMS, PRODUCT, GENE-NAME
EL184_RS04985	EG10625					GO-TERMS, PRODUCT-SYNONYMS, GENE-SYNONYMS
EL184_RS04995	EG10301	flhA	fhlA	formate hydrogenlyase transcriptional activator FlhA	DNA-binding transcriptional activator FhlA	GO-TERMS, REACTIONS, PRODUCT-SYNONYMS, GENE-SYNONYMS, PRODUCT, GENE-NAME
EL184_RS05000	EG10487			hydrogenase expression/formation protein HypE	hydrogenase maturation protein, carbamoyl dehydratase	GO-TERMS, REACTIONS, PRODUCT-SYNONYMS, GENE-SYNONYMS, PRODUCT
EL184_RS05005	EG10486			hydrogenase formation protein HypD	Fe-(CN)2CO cofactor assembly scaffold protein HypD	GO-TERMS, PRODUCT-SYNONYMS, GENE-SYNONYMS, PRODUCT
EL184_RS05010	EG10485	EL184_RS05010	hypC	HypC/HybG/HupF family hydrogenase formation chaperone	hydrogenase 3 maturation protein HypC	GO-TERMS, COMPLEXES, PRODUCT-SYNONYMS, PRODUCT, GENE-NAME
EL184_RS05015	EG10484			hydrogenase nickel incorporation protein HypB	hydrogenase isoenzymes nickel incorporation protein HypB	GO-TERMS, COMPLEXES, REACTIONS, PRODUCT-SYNONYMS, GENE-SYNONYMS, PRODUCT
EL184_RS05020	EG10483			hydrogenase maturation nickel metallochaperone HypA	hydrogenase 3 nickel incorporation protein HypA	GO-TERMS, PRODUCT-SYNONYMS, PRODUCT
EL184_RS05030	EG10474	EL184_RS05030	hycA	formate hydrogenlyase regulatory protein HycA	regulator of the transcriptional regulator FhlA	GO-TERMS, PRODUCT-SYNONYMS, GENE-SYNONYMS, PRODUCT, GENE-NAME
EL184_RS05035	EG10475	EL184_RS05035	hycB	4Fe-4S dicluster domain-containing protein	formate hydrogenlyase subunit HycB	CPLX-RXNS, COMPLEXES, REACTIONS, PRODUCT-SYNONYMS, GENE-SYNONYMS, PRODUCT, GENE-NAME
EL184_RS05040	EG10476	EL184_RS05040	hycC	formate hydrogenlyase subunit 3	formate hydrogenlyase subunit HycC	GO-TERMS, PRODUCT-SYNONYMS, GENE-SYNONYMS, PRODUCT, GENE-NAME
EL184_RS05045	EG10477			hydrogenase 3 membrane subunit	formate hydrogenlyase subunit HycD	GO-TERMS, REACTIONS, PRODUCT-SYNONYMS, GENE-SYNONYMS, PRODUCT
EL184_RS05050	EG10478	EL184_RS05050	hycE	hydrogenase large subunit	formate hydrogenlyase subunit HycE	GO-TERMS, PRODUCT-SYNONYMS, GENE-SYNONYMS, PRODUCT, GENE-NAME
EL184_RS05055	EG10479	EL184_RS05055	hycF	4Fe-4S dicluster domain-containing protein	formate hydrogenlyase subunit HycF	PRODUCT-SYNONYMS, GENE-SYNONYMS, PRODUCT, GENE-NAME
EL184_RS05060	EG10480	nuoB	hycG	NADH-quinone oxidoreductase subunit NuoB	formate hydrogenlyase subunit HycG	GO-TERMS, REACTIONS, PRODUCT-SYNONYMS, GENE-SYNONYMS, PRODUCT, GENE-NAME
EL184_RS05065	EG10481			formate hydrogenlyase maturation protein HycH	formate hydrogenlyase assembly protein	GO-TERMS, PRODUCT-SYNONYMS, GENE-SYNONYMS, PRODUCT
EL184_RS05070	G7414			hydrogenase maturation peptidase HycI	hydrogenase 3 maturation protease	GO-TERMS, REACTIONS, PRODUCT-SYNONYMS, PRODUCT
EL184_RS05090	EG10085			6-phospho-beta-glucosidase	6-phospho-beta-glucosidase AscB	GO-TERMS, REACTIONS, PRODUCT-SYNONYMS, GENE-SYNONYMS, PRODUCT
EL184_RS05095	EG10086	EL184_RS05095	ascF	PTS cellobiose/arbutin/salicin transporter subunit IIBC	beta-glucoside specific PTS enzyme IIBC component	GO-TERMS, REACTIONS, PRODUCT-SYNONYMS, GENE-SYNONYMS, PRODUCT, GENE-NAME
EL184_RS05100	EG10087	EL184_RS05100	ascG	LacI family DNA-binding transcriptional regulator	DNA-binding transcriptional repressor AscG	GO-TERMS, PRODUCT-SYNONYMS, GENE-SYNONYMS, PRODUCT, GENE-NAME
EL184_RS05105	EG11552			electron transport protein HydN	putative electron transport protein HydN	GO-TERMS, PRODUCT-SYNONYMS, PRODUCT
EL184_RS05110	EG11551			carbamoyltransferase HypF	carbamoyl--[HypE] ligase	GO-TERMS, REACTIONS, PRODUCT-SYNONYMS, GENE-SYNONYMS, PRODUCT
EL184_RS05115	EG12450			NADH:flavorubredoxin reductase NorW	NorW	GO-TERMS, REACTIONS, PRODUCT-SYNONYMS, GENE-SYNONYMS, PRODUCT
EL184_RS05120	G7413	EL184_RS05120	norV			GO-TERMS, REACTIONS, PRODUCT-SYNONYMS, GENE-SYNONYMS, GENE-NAME
EL184_RS05125	EG12108			nitric oxide reductase transcriptional regulator NorR	DNA-binding transcriptional dual regulator NorR	GO-TERMS, PRODUCT-SYNONYMS, GENE-SYNONYMS, PRODUCT
EL184_RS05130	EG10973			arabinose-5-phosphate isomerase GutQ	D-arabinose 5-phosphate isomerase GutQ	GO-TERMS, REACTIONS, PRODUCT-SYNONYMS, GENE-SYNONYMS, PRODUCT
EL184_RS05135	EG10974	EL184_RS05135	srlR	DNA-binding transcriptional repressor	DNA-binding transcriptional repressor SrlR	GO-TERMS, PRODUCT-SYNONYMS, GENE-SYNONYMS, PRODUCT, GENE-NAME
EL184_RS05140	EG10972			transcriptional regulator GutM	DNA-binding transcriptional activator GutM	GO-TERMS, PRODUCT-SYNONYMS, GENE-SYNONYMS, PRODUCT
EL184_RS05145	EG10971	EL184_RS05145	srlD	sorbitol-6-phosphate dehydrogenase	sorbitol-6-phosphate 2-dehydrogenase	GO-TERMS, REACTIONS, PRODUCT-SYNONYMS, GENE-SYNONYMS, PRODUCT, GENE-NAME
EL184_RS05150	EG10970	EL184_RS05150	srlB	PTS glucitol/sorbitol transporter subunit IIA	sorbitol-specific PTS enzyme IIA component	CPLX-RXNS, GO-TERMS, COMPLEXES, PRODUCT-SYNONYMS, GENE-SYNONYMS, PRODUCT, GENE-NAME
EL184_RS05155	EG10969			PTS sorbitol transporter subunit IIB	sorbitol-specific PTS enzyme IIBC1 component	GO-TERMS, PRODUCT-SYNONYMS, GENE-SYNONYMS, PRODUCT
EL184_RS05160	G8210			PTS glucitol/sorbitol transporter subunit IIC	sorbitol-specific PTS enzyme IIC2 component	GO-TERMS, PRODUCT-SYNONYMS, GENE-SYNONYMS, PRODUCT
EL184_RS05165	G7410	EL184_RS05165	mltB	murein transglycosylase B	membrane-bound lytic murein transglycosylase B	GO-TERMS, REACTIONS, PRODUCT-SYNONYMS, GENE-SYNONYMS, PRODUCT, GENE-NAME
EL184_RS05170	G7409	EL184_RS05170	pncC	nicotinamide-nucleotide amidase	NMN aminohydrolase	GO-TERMS, REACTIONS, PRODUCT-SYNONYMS, GENE-SYNONYMS, PRODUCT, GENE-NAME
EL184_RS05175	EG10823			recombinase RecA	DNA recombination/repair protein RecA	GO-TERMS, REACTIONS, PRODUCT-SYNONYMS, GENE-SYNONYMS, PRODUCT
EL184_RS05180	EG12080			recombination regulator RecX	RecA inhibitor RecX	GO-TERMS, PRODUCT-SYNONYMS, GENE-SYNONYMS, PRODUCT
EL184_RS05185	EG10034			alanine--tRNA ligase	alanine--tRNA ligase/DNA-binding transcriptional repressor	GO-TERMS, REACTIONS, PRODUCT-SYNONYMS, GENE-SYNONYMS, PRODUCT
EL184_RS05220	G7408	EL184_RS05220	yqaB	fructose-1-phosphate/6-phosphogluconate phosphatase	fructose-1-phosphate phosphatase YqaB	GO-TERMS, REACTIONS, PRODUCT-SYNONYMS, PRODUCT, GENE-NAME
EL184_RS05230	EG10418					GO-TERMS, REACTIONS, PRODUCT-SYNONYMS, GENE-SYNONYMS, PRODUCT
EL184_RS05235	EG12712	EL184_RS05235	luxS			GO-TERMS, REACTIONS, PRODUCT-SYNONYMS, GENE-SYNONYMS, PRODUCT, GENE-NAME
EL184_RS05240	EG11439	EL184_RS05240	emrB	multidrug efflux MFS transporter permease subunit EmrB	multidrug efflux pump membrane subunit EmrB	CPLX-RXNS, GO-TERMS, COMPLEXES, PRODUCT-SYNONYMS, PRODUCT, GENE-NAME
EL184_RS05245	EG11354	EL184_RS05245	emrA	multidrug efflux MFS transporter periplasmic adaptor subunit EmrA	multidrug efflux pump membrane fusion protein EmrA	GO-TERMS, PRODUCT-SYNONYMS, PRODUCT, GENE-NAME
EL184_RS05250	EG10603	EL184_RS05250	mprA	multidrug efflux transporter EmrAB transcriptional repressor EmrR	DNA-binding transcriptional repressor MprA	GO-TERMS, PRODUCT-SYNONYMS, GENE-SYNONYMS, PRODUCT, GENE-NAME
EL184_RS05255	G7406			L-valine transporter subunit YgaH	L-valine exporter, YgaH component	CPLX-RXNS, GO-TERMS, COMPLEXES, REACTIONS, PRODUCT-SYNONYMS, PRODUCT
EL184_RS05260	G7405	EL184_RS05260	ygaZ	branched-chain amino acid ABC transporter permease	L-valine exporter, YgaZ component	GO-TERMS, REACTIONS, PRODUCT-SYNONYMS, PRODUCT, GENE-NAME
EL184_RS05275	EG10773			proline/glycine betaine ABC transporter substrate-binding protein ProX	glycine betaine ABC transporter periplasmic binding protein ProX	GO-TERMS, PRODUCT-SYNONYMS, GENE-SYNONYMS, PRODUCT
EL184_RS05280	EG10772			proline/glycine betaine ABC transporter permease ProW	glycine betaine ABC transporter membrane subunit ProW	GO-TERMS, PRODUCT-SYNONYMS, GENE-SYNONYMS, PRODUCT
EL184_RS05285	EG10771			proline/glycine betaine ABC transporter ATP-binding protein ProV	glycine betaine ABC transporter ATP binding subunit ProV	CPLX-RXNS, GO-TERMS, COMPLEXES, PRODUCT-SYNONYMS, GENE-SYNONYMS, PRODUCT
EL184_RS05290	EG12381	EL184_RS05290	nrdF			CPLX-RXNS, GO-TERMS, COMPLEXES, PRODUCT-SYNONYMS, GENE-SYNONYMS, PRODUCT, GENE-NAME
EL184_RS05295	EG20257			class 1b ribonucleoside-diphosphate reductase subunit alpha	ribonucleoside-diphosphate reductase 2 subunit alpha	GO-TERMS, PRODUCT-SYNONYMS, PRODUCT
EL184_RS05300	G7402			class Ib ribonucleoside-diphosphate reductase assembly flavoprotein NrdI	dimanganese-tyrosyl radical cofactor maintenance flavodoxin NrdI	GO-TERMS, PRODUCT-SYNONYMS, GENE-SYNONYMS, PRODUCT
EL184_RS05305	G7401			glutaredoxin-like protein NrdH	glutaredoxin-like protein	GO-TERMS, PRODUCT-SYNONYMS, GENE-SYNONYMS, PRODUCT
EL184_RS05320	G7399	EL184_RS05320	alaE	L-alanine exporter AlaE	L-alanine exporter	GO-TERMS, REACTIONS, PRODUCT-SYNONYMS, GENE-SYNONYMS, PRODUCT, GENE-NAME
EL184_RS05325	EG11554			DNA-binding protein StpA	DNA-binding transcriptional repressor StpA with RNA chaperone activity	GO-TERMS, PRODUCT-SYNONYMS, GENE-SYNONYMS, PRODUCT
EL184_RS05330	G7398	EL184_RS05330	ygaP			GO-TERMS, REACTIONS, PRODUCT-SYNONYMS, GENE-NAME
EL184_RS05335	G7397	EL184_RS05335	ygaV	transcriptional regulator	putative DNA-binding transcriptional regulator YgaV	GO-TERMS, PRODUCT-SYNONYMS, PRODUCT, GENE-NAME
EL184_RS05345	G7395	lysM	kbp	peptidoglycan-binding protein LysM	K+ binding protein	GO-TERMS, PRODUCT-SYNONYMS, GENE-SYNONYMS, PRODUCT, GENE-NAME
EL184_RS05350	EG12386	csiR	glaR	DNA-binding transcriptional regulator CsiR	DNA-binding transcriptional repressor GlaR	GO-TERMS, PRODUCT-SYNONYMS, GENE-SYNONYMS, PRODUCT, GENE-NAME
EL184_RS05355	EG11330			GABA permease	4-aminobutanoate:H+ symporter	GO-TERMS, REACTIONS, PRODUCT-SYNONYMS, PRODUCT
EL184_RS05360	EG10361	EL184_RS05360	gabT	4-aminobutyrate--2-oxoglutarate transaminase	4-aminobutyrate aminotransferase GabT	GO-TERMS, REACTIONS, PRODUCT-SYNONYMS, PRODUCT, GENE-NAME
EL184_RS05365	EG11329	EL184_RS05365	gabD	NADP-dependent succinate-semialdehyde dehydrogenase I	succinate-semialdehyde dehydrogenase (NADP+) GabD	GO-TERMS, REACTIONS, PRODUCT-SYNONYMS, PRODUCT, GENE-NAME
EL184_RS05370	EG12387	EL184_RS05370	lhgD	L-2-hydroxyglutarate oxidase	L-2-hydroxyglutarate dehydrogenase	GO-TERMS, REACTIONS, PRODUCT-SYNONYMS, GENE-SYNONYMS, PRODUCT, GENE-NAME
EL184_RS05375	G7394	csiD	glaH	carbon starvation induced protein CsiD	glutarate hydroxylase GlaH	GO-TERMS, REACTIONS, PRODUCT-SYNONYMS, GENE-SYNONYMS, PRODUCT, GENE-NAME
EL184_RS05530	EG11782			SsrA-binding protein SmpB	SsrA-binding protein	GO-TERMS, PRODUCT-SYNONYMS, GENE-SYNONYMS, PRODUCT
EL184_RS05535	G7358	EL184_RS05535	ratA	ubiquinone-binding protein	ribosome association toxin RatA	GO-TERMS, PRODUCT-SYNONYMS, GENE-SYNONYMS, PRODUCT, GENE-NAME
EL184_RS05545	EG10952					GO-TERMS, PRODUCT-SYNONYMS, GENE-SYNONYMS
EL184_RS05550	EG10831					GO-TERMS, PRODUCT-SYNONYMS, GENE-SYNONYMS
EL184_RS05555	EG12192	EL184_RS05555	nadK	NAD(+) kinase	NAD kinase	GO-TERMS, REACTIONS, PRODUCT-SYNONYMS, GENE-SYNONYMS, PRODUCT, GENE-NAME
EL184_RS05565	EG10416					GO-TERMS, REACTIONS, PRODUCT-SYNONYMS
EL184_RS05590	EG11153					GO-TERMS, PRODUCT-SYNONYMS, GENE-SYNONYMS
EL184_RS05595	EG11023			tRNA (guanosine(37)-N1)-methyltransferase TrmD	tRNA m1G37 methyltransferase	GO-TERMS, REACTIONS, PRODUCT-SYNONYMS, PRODUCT
EL184_RS05620	EG12880	EL184_RS05620	dgcN	diguanylate cyclase	diguanylate cyclase DgcN	GO-TERMS, PRODUCT-SYNONYMS, GENE-SYNONYMS, PRODUCT, GENE-NAME
EL184_RS05625	G7354	EL184_RS05625	yfiR	DUF4154 domain-containing protein	DUF4154 domain-containing protein YfiR	GO-TERMS, PRODUCT-SYNONYMS, PRODUCT, GENE-NAME
EL184_RS05635	EG10078	EL184_RS05635	aroF	3-deoxy-7-phosphoheptulonate synthase AroF	3-deoxy-7-phosphoheptulonate synthase, Tyr-sensitive	GO-TERMS, REACTIONS, PRODUCT-SYNONYMS, PRODUCT, GENE-NAME
EL184_RS05640	EG11039	EL184_RS05640	tyrA	bifunctional chorismate mutase/prephenate dehydrogenase	fused chorismate mutase/prephenate dehydrogenase	GO-TERMS, REACTIONS, PRODUCT-SYNONYMS, PRODUCT, GENE-NAME
EL184_RS05645	EG10707	EL184_RS05645	pheA	bifunctional chorismate mutase/prephenate dehydratase	fused chorismate mutase/prephenate dehydratase	GO-TERMS, REACTIONS, PRODUCT-SYNONYMS, PRODUCT, GENE-NAME
EL184_RS05655	EG11151			ribosome-associated translation inhibitor RaiA	ribosome-associated inhibitor A	GO-TERMS, PRODUCT-SYNONYMS, GENE-SYNONYMS, PRODUCT
EL184_RS05660	G7352					GO-TERMS, PRODUCT-SYNONYMS, GENE-SYNONYMS
EL184_RS05665	EG12098			23S rRNA pseudouridine(1911/1915/1917) synthase RluD	23S rRNA pseudouridine1911/1915/1917 synthase	GO-TERMS, REACTIONS, PRODUCT-SYNONYMS, GENE-SYNONYMS, PRODUCT
EL184_RS05670	EG12097			polyphenol oxidase	polyphenol oxidase YfiH	GO-TERMS, PRODUCT-SYNONYMS, GENE-SYNONYMS, PRODUCT
EL184_RS05700	EG10522	EL184_RS05700	kgtP	alpha-ketoglutarate permease	alpha-ketoglutarate:H+ symporter	GO-TERMS, REACTIONS, PRODUCT-SYNONYMS, GENE-SYNONYMS, PRODUCT, GENE-NAME
EL184_RS05710	EG10781	EL184_RS05710	pssA	CDP-diacylglycerol--serine O-phosphatidyltransferase	phosphatidylserine synthase	GO-TERMS, REACTIONS, PRODUCT-SYNONYMS, GENE-SYNONYMS, PRODUCT, GENE-NAME
EL184_RS05715	G7350	EL184_RS05715	patZ	protein lysine acetyltransferase	peptidyl-lysine N-acetyltransferase	GO-TERMS, REACTIONS, PRODUCT-SYNONYMS, GENE-SYNONYMS, PRODUCT, GENE-NAME
EL184_RS05720	G7349	EL184_RS05720	tapT	DTW domain-containing protein	tRNA 3-amino-3-carboxypropyltransferase	GO-TERMS, REACTIONS, PRODUCT-SYNONYMS, GENE-SYNONYMS, PRODUCT, GENE-NAME
EL184_RS05725	EG11887			thioredoxin TrxC	reduced thioredoxin 2	GO-TERMS, PRODUCT-SYNONYMS, GENE-SYNONYMS, PRODUCT
EL184_RS05735	EG11058	EL184_RS05735	ung			GO-TERMS, PRODUCT-SYNONYMS, GENE-NAME
EL184_RS05740	EG11784			autonomous glycyl radical cofactor GrcA	stress-induced alternate pyruvate formate-lyase subunit	GO-TERMS, PRODUCT-SYNONYMS, GENE-SYNONYMS, PRODUCT
EL184_RS05745	EG12445	EL184_RS05745	eamB	cysteine/O-acetylserine transporter	cysteine/O-acetylserine exporter EamB	GO-TERMS, REACTIONS, PRODUCT-SYNONYMS, GENE-SYNONYMS, PRODUCT, GENE-NAME
EL184_RS05755	EG10975					GO-TERMS, REACTIONS, PRODUCT-SYNONYMS, GENE-SYNONYMS
EL184_RS05760	EG11538	EL184_RS05760	yfiC	tRNA(1)(Val) (adenine(37)-N(6))-methyltransferase	tRNA m6A37 methyltransferase	GO-TERMS, REACTIONS, PRODUCT-SYNONYMS, GENE-SYNONYMS, PRODUCT, GENE-NAME
EL184_RS05765	EG10631	EL184_RS05765	nadB			GO-TERMS, PRODUCT-SYNONYMS, GENE-SYNONYMS, GENE-NAME
EL184_RS05775	EG11897			RNA polymerase sigma factor RpoE	RNA polymerase sigma E factor	GO-TERMS, PRODUCT-SYNONYMS, GENE-SYNONYMS, PRODUCT
EL184_RS05780	EG12341					GO-TERMS, PRODUCT-SYNONYMS, GENE-SYNONYMS
EL184_RS05785	G7348			sigma-E factor regulatory protein RseB	anti-sigma factor stabilizing protein RseB	GO-TERMS, PRODUCT-SYNONYMS, PRODUCT
EL184_RS05790	G7347	EL184_RS05790	rseC	SoxR reducing system protein RseC	protein RseC	GO-TERMS, PRODUCT-SYNONYMS, PRODUCT, GENE-NAME
EL184_RS05795	EG10529	EL184_RS05795	lepA	elongation factor 4	30S ribosomal subunit biogenesis factor LepA	GO-TERMS, REACTIONS, PRODUCT-SYNONYMS, PRODUCT, GENE-NAME
EL184_RS05800	EG10530	EL184_RS05800	lepB			GO-TERMS, REACTIONS, PRODUCT-SYNONYMS, GENE-SYNONYMS, GENE-NAME
EL184_RS05805	EG10857	EL184_RS05805	rnc	ribonuclease III	RNase III	GO-TERMS, PRODUCT-SYNONYMS, GENE-SYNONYMS, PRODUCT, GENE-NAME
EL184_RS05810	EG10270			GTPase Era	30S ribosomal subunit maturation GTPase Era	GO-TERMS, REACTIONS, PRODUCT-SYNONYMS, GENE-SYNONYMS, PRODUCT
EL184_RS05815	EG10832					GO-TERMS, PRODUCT-SYNONYMS
EL184_RS05820	EG10693	EL184_RS05820	pdxJ			GO-TERMS, PRODUCT-SYNONYMS, GENE-NAME
EL184_RS05825	EG10247	EL184_RS05825	acpS	holo-ACP synthase	holo-[acyl-carrier-protein] synthase	GO-TERMS, REACTIONS, PRODUCT-SYNONYMS, GENE-SYNONYMS, PRODUCT, GENE-NAME
EL184_RS05830	G0-10634	EL184_RS05830	shoB	small toxic protein ShoB	toxic peptide ShoB	GO-TERMS, PRODUCT-SYNONYMS, GENE-SYNONYMS, PRODUCT, GENE-NAME
EL184_RS05845	EG11371	yfhb	pgpC			GO-TERMS, REACTIONS, PRODUCT-SYNONYMS, GENE-SYNONYMS, GENE-NAME
EL184_RS05850	EG11372			tRNA adenosine(34) deaminase TadA	tRNA adenosine34 deaminase	GO-TERMS, REACTIONS, PRODUCT-SYNONYMS, GENE-SYNONYMS, PRODUCT
EL184_RS05855	EG11373			membrane-bound lytic murein transglycosylase MltF	membrane-bound lytic murein transglycosylase F	GO-TERMS, REACTIONS, PRODUCT-SYNONYMS, GENE-SYNONYMS, PRODUCT
EL184_RS05860	EG10797	EL184_RS05860	purL	phosphoribosylformylglycinamidine synthase	phosphoribosylformylglycinamide synthetase	GO-TERMS, REACTIONS, PRODUCT-SYNONYMS, GENE-SYNONYMS, PRODUCT, GENE-NAME
EL184_RS05865	G7345	EL184_RS05865	glrK	two component system sensor histidine kinase QseE/GlrK	histidine kinase GlrK	GO-TERMS, REACTIONS, PRODUCT-SYNONYMS, GENE-SYNONYMS, PRODUCT, GENE-NAME
EL184_RS05870	EG12139			two-component system QseEF-associated lipoprotein QseG	outer membrane lipoprotein QseG	GO-TERMS, PRODUCT-SYNONYMS, GENE-SYNONYMS, PRODUCT
EL184_RS05875	EG11285			two-component system response regulator GlrR	DNA-binding transcriptional activator GlrR	GO-TERMS, PRODUCT-SYNONYMS, GENE-SYNONYMS, PRODUCT
EL184_RS05880	EG10384	EL184_RS05880	glnB	nitrogen regulatory protein P-II	nitrogen regulatory protein PII-1	GO-TERMS, PRODUCT-SYNONYMS, PRODUCT, GENE-NAME
EL184_RS05885	EG10456	EL184_RS05885	hmp	NO-inducible flavohemoprotein	nitric oxide dioxygenase	GO-TERMS, REACTIONS, PRODUCT-SYNONYMS, GENE-SYNONYMS, PRODUCT, GENE-NAME
EL184_RS05890	EG10408	EL184_RS05890	glyA			GO-TERMS, REACTIONS, PRODUCT-SYNONYMS, GENE-NAME
EL184_RS05935	G7336	EL184_RS05935	hcaD	phenylpropionate dioxygenase ferredoxin reductase subunit	putative 3-phenylpropionate/cinnamate dioxygenase ferredoxin reductase subunit	GO-TERMS, PRODUCT-SYNONYMS, GENE-SYNONYMS, PRODUCT, GENE-NAME
EL184_RS05940	G7335			3-(cis-5,6-dihydroxycyclohexa-1, 3-dien-1-yl)propanoate dehydrogenase	2,3-dihydroxy-2,3-dihydrophenylpropionate dehydrogenase	GO-TERMS, REACTIONS, PRODUCT-SYNONYMS, GENE-SYNONYMS, PRODUCT
EL184_RS05945	G7334	EL184_RS05945	hcaC	3-phenylpropionate/cinnamic acid dioxygenase ferredoxin subunit	putative 3-phenylpropionate/cinnamate dioxygenase ferredoxin subunit	CPLX-RXNS, GO-TERMS, COMPLEXES, PRODUCT-SYNONYMS, GENE-SYNONYMS, PRODUCT, GENE-NAME
EL184_RS05950	M015	EL184_RS05950	hcaF	3-phenylpropionate/cinnamic acid dioxygenase subunit beta	putative 3-phenylpropionate/cinnamate dioxygenase subunit beta	GO-TERMS, REACTIONS, PRODUCT-SYNONYMS, GENE-SYNONYMS, PRODUCT, GENE-NAME
EL184_RS05955	M009	EL184_RS05955	hcaE	aromatic ring-hydroxylating dioxygenase subunit alpha	putative 3-phenylpropionate/cinnamate dioxygenase subunit alpha	GO-TERMS, PRODUCT-SYNONYMS, GENE-SYNONYMS, PRODUCT, GENE-NAME
EL184_RS05960	G7331			DNA-binding transcriptional regulator HcaR	DNA-binding transcriptional dual regulator HcaR	GO-TERMS, PRODUCT-SYNONYMS, GENE-SYNONYMS, PRODUCT
EL184_RS05980	EG10983	EL184_RS05980	suhB	inositol-1-monophosphatase	inositol-phosphate phosphatase	GO-TERMS, REACTIONS, PRODUCT-SYNONYMS, GENE-SYNONYMS, PRODUCT, GENE-NAME
EL184_RS05985	G7327			tRNA (cytosine(32)/uridine(32)-2'-O)-methyltransferase TrmJ	tRNA Cm32/Um32 methyltransferase	GO-TERMS, REACTIONS, PRODUCT-SYNONYMS, GENE-SYNONYMS, PRODUCT
EL184_RS05990	G7326			Fe-S cluster assembly transcriptional regulator IscR	DNA-binding transcriptional dual regulator IscR	GO-TERMS, PRODUCT-SYNONYMS, GENE-SYNONYMS, PRODUCT
EL184_RS05995	G7325	EL184_RS05995	iscS	IscS subfamily cysteine desulfurase	cysteine desulfurase	GO-TERMS, REACTIONS, PRODUCT-SYNONYMS, GENE-SYNONYMS, PRODUCT, GENE-NAME
EL184_RS06000	G7324	EL184_RS06000	iscU	Fe-S cluster assembly scaffold IscU	scaffold protein for iron-sulfur cluster assembly	GO-TERMS, PRODUCT-SYNONYMS, GENE-SYNONYMS, PRODUCT, GENE-NAME
EL184_RS06005	EG12132			iron-sulfur cluster assembly protein IscA	iron-sulfur cluster insertion protein IscA	GO-TERMS, PRODUCT-SYNONYMS, GENE-SYNONYMS, PRODUCT
EL184_RS06010	EG12131			co-chaperone HscB	[Fe-S] cluster biosynthesis co-chaperone HscB	GO-TERMS, PRODUCT-SYNONYMS, GENE-SYNONYMS, PRODUCT
EL184_RS06015	EG12130			Fe-S protein assembly chaperone HscA	iron-sulfur cluster biosynthesis chaperone HscA	GO-TERMS, REACTIONS, PRODUCT-SYNONYMS, GENE-SYNONYMS, PRODUCT
EL184_RS06020	EG11328			ISC system 2Fe-2S type ferredoxin	reduced ferredoxin	GO-TERMS, PRODUCT-SYNONYMS, PRODUCT
EL184_RS06025	EG12311	EL184_RS06025	iscX	Fe-S assembly protein IscX	accessory iron-sulfur cluster assembly protein IscX	GO-TERMS, PRODUCT-SYNONYMS, GENE-SYNONYMS, PRODUCT, GENE-NAME
EL184_RS06030	EG12310			aminopeptidase PepB	aminopeptidase B	GO-TERMS, REACTIONS, PRODUCT-SYNONYMS, GENE-SYNONYMS, PRODUCT
EL184_RS06035	EG11601			enhanced serine sensitivity protein SseB	protein SseB	PRODUCT-SYNONYMS, PRODUCT
EL184_RS06040	EG11600					GO-TERMS, REACTIONS, PRODUCT-SYNONYMS, GENE-SYNONYMS
EL184_RS06045	G7323	EL184_RS06045	yfhM			GO-TERMS, PRODUCT-SYNONYMS, PRODUCT, GENE-NAME
EL184_RS06050	G7322	EL184_RS06050	pbpC	penicillin-binding protein 1C	peptidoglycan glycosyltransferase PbpC	GO-TERMS, REACTIONS, PRODUCT-SYNONYMS, GENE-SYNONYMS, PRODUCT, GENE-NAME
EL184_RS06055	EG10650	EL184_RS06055	ndk	nucleoside-diphosphate kinase	nucleoside diphosphate kinase	GO-TERMS, REACTIONS, PRODUCT-SYNONYMS, PRODUCT, GENE-NAME
EL184_RS06060	EG12401			bifunctional tRNA (adenosine(37)-C2)-methyltransferase TrmG/ribosomal RNA large subunit methyltransferase RlmN	23S rRNA m2A2503 methyltransferase/tRNA m2A37 methyltransferase	GO-TERMS, REACTIONS, PRODUCT-SYNONYMS, GENE-SYNONYMS, PRODUCT
EL184_RS06065	EG10015					GO-TERMS, PRODUCT-SYNONYMS, GENE-SYNONYMS
EL184_RS06070	EG10370	EL184_RS06070	ispG	flavodoxin-dependent (E)-4-hydroxy-3-methylbut-2-enyl-diphosphate synthase	(E)-4-hydroxy-3-methylbut-2-enyl-diphosphate synthase (flavodoxin)	GO-TERMS, REACTIONS, PRODUCT-SYNONYMS, GENE-SYNONYMS, PRODUCT, GENE-NAME
EL184_RS06075	EG10453	EL184_RS06075	hisS			GO-TERMS, REACTIONS, PRODUCT-SYNONYMS, PRODUCT, GENE-NAME
EL184_RS06080	G7321	EL184_RS06080	yfgM	tetratricopeptide repeat protein	ancillary SecYEG translocon subunit	GO-TERMS, PRODUCT-SYNONYMS, PRODUCT, GENE-NAME
EL184_RS06085	G7320					GO-TERMS, PRODUCT-SYNONYMS, GENE-SYNONYMS
EL184_RS06090	G7319	EL184_RS06090	der	ribosome biogenesis GTPase Der	50S ribosomal subunit stability factor	GO-TERMS, REACTIONS, PRODUCT-SYNONYMS, GENE-SYNONYMS, PRODUCT, GENE-NAME
EL184_RS06100	EG11072	EL184_RS06100	xseA	exodeoxyribonuclease VII large subunit	exodeoxyribonuclease VII subunit XseA	GO-TERMS, REACTIONS, PRODUCT-SYNONYMS, GENE-SYNONYMS, PRODUCT, GENE-NAME
EL184_RS06105	EG10421			IMP dehydrogenase	inosine 5'-monophosphate dehydrogenase	GO-TERMS, REACTIONS, PRODUCT-SYNONYMS, GENE-SYNONYMS, PRODUCT
EL184_RS06110	EG10420	EL184_RS06110	guaA	glutamine-hydrolyzing GMP synthase	GMP synthetase	GO-TERMS, REACTIONS, PRODUCT-SYNONYMS, PRODUCT, GENE-NAME
EL184_RS06115	G7317	EL184_RS06115	yfgI	hypothetical protein	nalidixic acid resistance protein YfgI	GO-TERMS, PRODUCT-SYNONYMS, PRODUCT, GENE-NAME
EL184_RS06130	G7314	EL184_RS06130	pdeF	sensor domain-containing phosphodiesterase	cyclic di-GMP phosphodiesterase PdeF	GO-TERMS, REACTIONS, PRODUCT-SYNONYMS, GENE-SYNONYMS, PRODUCT, GENE-NAME
EL184_RS06135	EG11403					GO-TERMS, PRODUCT-SYNONYMS
EL184_RS06140	EG11510	ppk1	ppk	polyphosphate kinase 1	polyphosphate kinase	GO-TERMS, REACTIONS, PRODUCT-SYNONYMS, PRODUCT, GENE-NAME
EL184_RS06145	EG10799	EL184_RS06145	purN	phosphoribosylglycinamide formyltransferase	phosphoribosylglycinamide formyltransferase 1	GO-TERMS, PRODUCT-SYNONYMS, GENE-SYNONYMS, PRODUCT, GENE-NAME
EL184_RS06150	EG10798	EL184_RS06150	purM	phosphoribosylformylglycinamidine cyclo-ligase	phosphoribosylformylglycinamide cyclo-ligase	GO-TERMS, REACTIONS, PRODUCT-SYNONYMS, GENE-SYNONYMS, PRODUCT, GENE-NAME
EL184_RS06155	EG11332	EL184_RS06155	upp			GO-TERMS, PRODUCT-SYNONYMS, GENE-SYNONYMS, GENE-NAME
EL184_RS06160	EG12129	EL184_RS06160	uraA	uracil permease	uracil:H+ symporter UraA	GO-TERMS, REACTIONS, PRODUCT-SYNONYMS, PRODUCT, GENE-NAME
EL184_RS06165	G7313	EL184_RS06165	hda	DnaA inactivator Hda	inibitor of reinitiation of DNA replication	GO-TERMS, PRODUCT-SYNONYMS, GENE-SYNONYMS, PRODUCT, GENE-NAME
EL184_RS06175	G7311	EL184_RS06175	bepA			GO-TERMS, REACTIONS, PRODUCT-SYNONYMS, GENE-SYNONYMS, PRODUCT, GENE-NAME
EL184_RS06185	G7309	EL184_RS06185	focB	formate transporter	formate channel FocB	GO-TERMS, PRODUCT-SYNONYMS, PRODUCT, GENE-NAME
EL184_RS06190	G7308	EL184_RS06190	hyfR	sigma-54-dependent Fis family transcriptional regulator	DNA-binding transcriptional activator HyfR	GO-TERMS, PRODUCT-SYNONYMS, PRODUCT, GENE-NAME
EL184_RS06250	EG10108	EL184_RS06250	bcp	thioredoxin-dependent thiol peroxidase	thiol peroxidase	GO-TERMS, REACTIONS, PRODUCT-SYNONYMS, PRODUCT, GENE-NAME
EL184_RS06255	EG11149	EL184_RS06255	gcvR	glycine cleavage system transcriptional repressor	putative transcriptional regulator GcvR	GO-TERMS, PRODUCT-SYNONYMS, GENE-SYNONYMS, PRODUCT, GENE-NAME
EL184_RS06260	EG10205	EL184_RS06260	dapA			GO-TERMS, PRODUCT-SYNONYMS, GENE-NAME
EL184_RS06265	EG10658					GO-TERMS, PRODUCT-SYNONYMS, GENE-SYNONYMS
EL184_RS06270	EG10791	EL184_RS06270	purC	phosphoribosylaminoimidazolesuccinocarboxamide synthase	phosphoribosylaminoimidazole-succinocarboxamide synthase	GO-TERMS, REACTIONS, PRODUCT-SYNONYMS, GENE-SYNONYMS, PRODUCT, GENE-NAME
EL184_RS06290	G7297	EL184_RS06290	tmcA	tRNA(Met) cytidine acetyltransferase	tRNAMet cytidine acetyltransferase	GO-TERMS, REACTIONS, PRODUCT-SYNONYMS, GENE-SYNONYMS, PRODUCT, GENE-NAME
EL184_RS06295	G7296	EL184_RS06295	ypfH	esterase	esterase YpfH	GO-TERMS, PRODUCT-SYNONYMS, PRODUCT, GENE-NAME
EL184_RS06305	EG10208	EL184_RS06305	dapE			GO-TERMS, PRODUCT-SYNONYMS, GENE-SYNONYMS, GENE-NAME
EL184_RS06325	EG10014	EL184_RS06325	acrD	multidrug efflux RND transporter permease subunit	multidrug efflux pump RND permease AcrD	GO-TERMS, PRODUCT-SYNONYMS, GENE-SYNONYMS, PRODUCT, GENE-NAME
EL184_RS06330	EG11460			nitrate/nitrite two-component system sensor histidine kinase NarQ	sensory histidine kinase NarQ	GO-TERMS, PRODUCT-SYNONYMS, PRODUCT
EL184_RS06335	EG12409	EL184_RS06335	aegA	oxidoreductase FeS-binding subunit	putative oxidoreductase AegA	GO-TERMS, PRODUCT-SYNONYMS, GENE-SYNONYMS, PRODUCT, GENE-NAME
EL184_RS06340	EG12410			GDP-mannose pyrophosphatase NudK	GDP-mannose hydrolase	GO-TERMS, REACTIONS, PRODUCT-SYNONYMS, GENE-SYNONYMS, PRODUCT
EL184_RS06350	EG12100	tkt	tktB	transketolase	transketolase 2	GO-TERMS, PRODUCT-SYNONYMS, PRODUCT, GENE-NAME
EL184_RS06380	EG12189	EL184_RS06380	hemF	oxygen-dependent coproporphyrinogen oxidase	coproporphyrinogen III oxidase	GO-TERMS, PRODUCT-SYNONYMS, GENE-SYNONYMS, PRODUCT, GENE-NAME
EL184_RS06385	EG11823			N-acetylmuramoyl-L-alanine amidase AmiA	N-acetylmuramoyl-L-alanine amidase A	GO-TERMS, REACTIONS, PRODUCT-SYNONYMS, GENE-SYNONYMS, PRODUCT
EL184_RS06405	G7266	EL184_RS06405	yfeX	Dyp-type peroxidase	porphyrinogen peroxidase	GO-TERMS, REACTIONS, PRODUCT-SYNONYMS, PRODUCT, GENE-NAME
EL184_RS06410	G7265	EL184_RS06410	yfeW	penicillin binding protein PBP4B	penicillin binding protein 4B	GO-TERMS, REACTIONS, PRODUCT-SYNONYMS, PRODUCT, GENE-NAME
EL184_RS06415	G7264	EL184_RS06415	murP	PTS N-acetylmuramic acid transporter subunits IIBC	N-acetylmuramic acid-specific PTS enzyme IICB component / anhydro-N-acetylmuramic acid transporter	GO-TERMS, REACTIONS, PRODUCT-SYNONYMS, GENE-SYNONYMS, PRODUCT, GENE-NAME
EL184_RS06420	G7263					GO-TERMS, REACTIONS, PRODUCT-SYNONYMS, GENE-SYNONYMS, PRODUCT
EL184_RS06425	G7262			HTH-type transcriptional regulator MurR	DNA-binding transcriptional dual regulator MurR	GO-TERMS, PRODUCT-SYNONYMS, GENE-SYNONYMS, PRODUCT
EL184_RS06430	EG12133			SDR family oxidoreductase UcpA	oxidoreductase UcpA	GO-TERMS, REACTIONS, PRODUCT-SYNONYMS, GENE-SYNONYMS, PRODUCT
EL184_RS06435	EG10195	EL184_RS06435	cysP	sulfate ABC transporter substrate-binding protein	thiosulfate/sulfate ABC transporter periplasmic binding protein CysP	CPLX-RXNS, GO-TERMS, COMPLEXES, PRODUCT-SYNONYMS, PRODUCT, GENE-NAME
EL184_RS06440	EG10197	EL184_RS06440	cysU	sulfate ABC transporter permease	sulfate/thiosulfate ABC transporter inner membrane subunit CysU	GO-TERMS, PRODUCT-SYNONYMS, GENE-SYNONYMS, PRODUCT, GENE-NAME
EL184_RS06445	EG10198	EL184_RS06445	cysW	sulfate ABC transporter permease	sulfate/thiosulfate ABC transporter inner membrane subunit CysW	GO-TERMS, PRODUCT, GENE-NAME
EL184_RS06450	EG10183			sulfate/thiosulfate ABC transporter ATP-binding protein CysA	sulfate/thiosulfate ABC transporter ATP binding subunit	GO-TERMS, REACTIONS, PRODUCT
EL184_RS06455	EG10193					GO-TERMS, REACTIONS, PRODUCT-SYNONYMS
EL184_RS06465	G7259	EL184_RS06465	pdxK	pyridoxine/pyridoxal/pyridoxamine kinase	pyridoxal kinase I	GO-TERMS, REACTIONS, PRODUCT-SYNONYMS, GENE-SYNONYMS, PRODUCT, GENE-NAME
EL184_RS06470	EG10165	EL184_RS06470	crr	PTS glucose transporter subunit IIA	Enzyme IIAGlc	CPLX-RXNS, GO-TERMS, COMPLEXES, REACTIONS, PRODUCT-SYNONYMS, GENE-SYNONYMS, PRODUCT, GENE-NAME
EL184_RS06475	EG10789	EL184_RS06475	ptsI	phosphoenolpyruvate--protein phosphotransferase	PTS enzyme I	GO-TERMS, REACTIONS, PRODUCT-SYNONYMS, GENE-SYNONYMS, PRODUCT, GENE-NAME
EL184_RS06480	EG10788	EL184_RS06480	ptsH			GO-TERMS, PRODUCT-SYNONYMS, GENE-SYNONYMS, PRODUCT, GENE-NAME
EL184_RS06485	EG10192					GO-TERMS, REACTIONS, PRODUCT-SYNONYMS, GENE-SYNONYMS
EL184_RS06490	EG10003			sulfate transporter CysZ	sulfate:H+ symporter	GO-TERMS, REACTIONS, PRODUCT-SYNONYMS, PRODUCT
EL184_RS06495	G7258					GO-TERMS, PRODUCT-SYNONYMS
EL184_RS06500	EG10534			NAD-dependent DNA ligase LigA	DNA ligase	GO-TERMS, REACTIONS, PRODUCT-SYNONYMS, GENE-SYNONYMS, PRODUCT
EL184_RS06550	EG10407	EL184_RS06550	gltX			GO-TERMS, REACTIONS, PRODUCT-SYNONYMS, GENE-SYNONYMS, PRODUCT, GENE-NAME
EL184_RS06580	EG11971	EL184_RS06580	nupC	NupC/NupG family nucleoside CNT transporter	nucleoside:H+ symporter NupC	GO-TERMS, REACTIONS, PRODUCT-SYNONYMS, GENE-SYNONYMS, PRODUCT, GENE-NAME
EL184_RS06585	G7254	EL184_RS06585	mntH	divalent metal cation transporter	Mn2+/Fe2+: H+ symporter MntH	GO-TERMS, REACTIONS, PRODUCT-SYNONYMS, GENE-SYNONYMS, PRODUCT, GENE-NAME
EL184_RS06600	EG12957	EL184_RS06600	glk			GO-TERMS, REACTIONS, PRODUCT-SYNONYMS, GENE-NAME
EL184_RS06615	G7248	EL184_RS06615	ypdF	aminopeptidase	aminopeptidase YpdF	GO-TERMS, REACTIONS, PRODUCT-SYNONYMS, PRODUCT, GENE-NAME
EL184_RS06620	G7247	EL184_RS06620	ypdE	aminopeptidase	aminopeptidase YpdE	GO-TERMS, REACTIONS, PRODUCT-SYNONYMS, PRODUCT, GENE-NAME
EL184_RS06635	G7244	EL184_RS06635	pyrR	response regulator transcription factor	DNA-binding transcriptional activator PyrR	GO-TERMS, PRODUCT-SYNONYMS, GENE-SYNONYMS, PRODUCT, GENE-NAME
EL184_RS06640	G7243	EL184_RS06640	pyrS	sensor histidine kinase	sensor histidine kinase PyrS	GO-TERMS, REACTIONS, PRODUCT-SYNONYMS, GENE-SYNONYMS, PRODUCT, GENE-NAME
EL184_RS06645	G7242	EL184_RS06645	alaC	alanine transaminase	glutamate--pyruvate aminotransferase AlaC	GO-TERMS, REACTIONS, PRODUCT-SYNONYMS, GENE-SYNONYMS, PRODUCT, GENE-NAME
EL184_RS06675	G7241	EL184_RS06675	lpxP	kdo(2)-lipid IV(A) palmitoleoyltransferase	palmitoleoyl acyltransferase	GO-TERMS, REACTIONS, PRODUCT-SYNONYMS, GENE-SYNONYMS, PRODUCT, GENE-NAME
EL184_RS06685	G7239	EL184_RS06685	ypdI	lipoprotein	colanic acid synthesis putative lipoprotein YpdI	GO-TERMS, PRODUCT-SYNONYMS, PRODUCT, GENE-NAME
EL184_RS06695	G7237	EL184_RS06695	frc	formyl-CoA--oxalate CoA-transferase	formyl-CoA transferase	GO-TERMS, REACTIONS, PRODUCT-SYNONYMS, GENE-SYNONYMS, PRODUCT, GENE-NAME
EL184_RS06700	G7236	EL184_RS06700	oxc			GO-TERMS, PRODUCT-SYNONYMS, GENE-SYNONYMS, GENE-NAME
EL184_RS06710	G7234	EL184_RS06710	yfdE	CoA:oxalate CoA-transferase	acetyl-CoA:oxalate CoA-transferase	GO-TERMS, REACTIONS, PRODUCT-SYNONYMS, PRODUCT, GENE-NAME
EL184_RS06715	EG11610			acid-sensing system histidine kinase EvgS	sensor histidine kinase EvgS	GO-TERMS, REACTIONS, PRODUCT
EL184_RS06720	EG11609			acid-sensing system DNA-binding response regulator EvgA	DNA-binding transcriptional activator EvgA	GO-TERMS, PRODUCT-SYNONYMS, PRODUCT
EL184_RS06725	G7233	EL184_RS06725	emrK	multidrug efflux MFS transporter periplasmic adaptor subunit EmrK	tripartite efflux pump membrane fusion protein EmrK	CPLX-RXNS, GO-TERMS, COMPLEXES, PRODUCT-SYNONYMS, PRODUCT, GENE-NAME
EL184_RS06730	EG13283	EL184_RS06730	emrY	multidrug efflux MFS transporter permease subunit EmrY	tripartite efflux pump membrane subunit EmrY	GO-TERMS, PRODUCT-SYNONYMS, PRODUCT, GENE-NAME
EL184_RS06735	EG10249					GO-TERMS, REACTIONS, PRODUCT-SYNONYMS
EL184_RS06855	EG10280			long-chain fatty acid transporter FadL	long-chain fatty acid outer membrane channel / bacteriophage T2 receptor	GO-TERMS, REACTIONS, PRODUCT-SYNONYMS, GENE-SYNONYMS, PRODUCT
EL184_RS06865	G7213			acetyl-CoA C-acyltransferase FadI	3-ketoacyl-CoA thiolase FadI	GO-TERMS, COMPLEXES, REACTIONS, PRODUCT-SYNONYMS, GENE-SYNONYMS, PRODUCT
EL184_RS06870	G7212			fatty acid oxidation complex subunit alpha FadJ	3-hydroxyacyl-CoA dehydrogenase FadJ	GO-TERMS, REACTIONS, PRODUCT-SYNONYMS, GENE-SYNONYMS, PRODUCT
EL184_RS06875	G7211					GO-TERMS, REACTIONS, PRODUCT-SYNONYMS, GENE-SYNONYMS
EL184_RS06880	G7210	EL184_RS06880	yfcV	type 1 fimbrial protein	putative fimbrial protein YfcV	GO-TERMS, PRODUCT-SYNONYMS, PRODUCT, GENE-NAME
EL184_RS06890	G7207	EL184_RS06890	yfcS	fimbrial protein StfD	putative fimbrial chaperone YfcS	PRODUCT-SYNONYMS, PRODUCT, GENE-NAME
EL184_RS06895	G7206	EL184_RS06895	yfcR	hypothetical protein	putative fimbrial protein YfcR	GO-TERMS, PRODUCT-SYNONYMS, PRODUCT, GENE-NAME
EL184_RS06900	G7205	EL184_RS06900	yfcQ	fimbrial protein SteE	putative fimbrial protein YfcQ	GO-TERMS, PRODUCT-SYNONYMS, PRODUCT, GENE-NAME
EL184_RS06905	G7204	EL184_RS06905	yfcP	fimbrial protein	putative fimbrial protein YfcP	GO-TERMS, PRODUCT-SYNONYMS, PRODUCT, GENE-NAME
EL184_RS06920	EG12449	EL184_RS06920	prmB	50S ribosomal protein L3 N(5)-glutamine methyltransferase	50S ribosomal subunit protein L3 N5-glutamine methyltransferase	GO-TERMS, REACTIONS, PRODUCT-SYNONYMS, GENE-SYNONYMS, PRODUCT, GENE-NAME
EL184_RS06925	EG10075	EL184_RS06925	aroC			GO-TERMS, PRODUCT-SYNONYMS, GENE-NAME
EL184_RS06930	EG10580	EL184_RS06930	mepA	penicillin-insensitive murein endopeptidase	peptidoglycan DD-endopeptidase/peptidoglycan LD-endopeptidase	GO-TERMS, REACTIONS, PRODUCT-SYNONYMS, PRODUCT, GENE-NAME
EL184_RS06940	G7201	EL184_RS06940	epmC	elongation factor P hydroxylase	EF-P-Lys34 hydroxylase	GO-TERMS, REACTIONS, PRODUCT-SYNONYMS, GENE-SYNONYMS, PRODUCT, GENE-NAME
EL184_RS06950	G7199			bifunctional tRNA (5-methylaminomethyl-2-thiouridine)(34)-methyltransferase MnmD/FAD-dependent 5-carboxymethylaminomethyl-2-thiouridine(34) oxidoreductase MnmC	fused 5-methylaminomethyl-2-thiouridine-forming methyltransferase and FAD-dependent demodification enzyme	GO-TERMS, REACTIONS, PRODUCT-SYNONYMS, GENE-SYNONYMS, PRODUCT
EL184_RS06955	EG10274	EL184_RS06955	fabB	beta-ketoacyl-ACP synthase I	3-oxoacyl-[acyl carrier protein] synthase 1	GO-TERMS, REACTIONS, PRODUCT-SYNONYMS, GENE-SYNONYMS, PRODUCT, GENE-NAME
EL184_RS06970	G0-9461			4-phosphoerythronate dehydrogenase PdxB	erythronate-4-phosphate dehydrogenase	GO-TERMS, REACTIONS, PRODUCT-SYNONYMS, GENE-SYNONYMS, PRODUCT
EL184_RS06980	EG10454			tRNA pseudouridine(38-40) synthase TruA	tRNA pseudouridine38-40 synthase	GO-TERMS, REACTIONS, PRODUCT-SYNONYMS, GENE-SYNONYMS, PRODUCT
EL184_RS06990	EG10217			acetyl-CoA carboxylase, carboxyltransferase subunit beta	acetyl-CoA carboxyltransferase subunit beta	GO-TERMS, REACTIONS, PRODUCT-SYNONYMS, GENE-SYNONYMS, PRODUCT
EL184_RS06995	EG10327	EL184_RS06995	folC	bifunctional tetrahydrofolate synthase/dihydrofolate synthase	bifunctional folylpolyglutamate synthetase / dihydrofolate synthetase	GO-TERMS, REACTIONS, PRODUCT-SYNONYMS, GENE-SYNONYMS, PRODUCT, GENE-NAME
EL184_RS07000	EG10218					GO-TERMS, PRODUCT-SYNONYMS
EL184_RS07005	EG10169	EL184_RS07005	cvpA			GO-TERMS, PRODUCT-SYNONYMS, GENE-SYNONYMS, GENE-NAME
EL184_RS07010	EG10794	EL184_RS07010	purF			GO-TERMS, PRODUCT-SYNONYMS, GENE-SYNONYMS, GENE-NAME
EL184_RS07015	EG11044	EL184_RS07015	ubiX	UbiX family flavin prenyltransferase	flavin prenyltransferase	GO-TERMS, REACTIONS, PRODUCT-SYNONYMS, GENE-SYNONYMS, PRODUCT, GENE-NAME
EL184_RS07020	EG10072			lysine/arginine/ornithine ABC transporter substrate-binding protein ArgT	lysine/arginine/ornithine ABC transporter periplasmic binding protein	CPLX-RXNS, GO-TERMS, COMPLEXES, REACTIONS, PRODUCT
EL184_RS07025	EG12124			histidine ABC transporter substrate-binding protein HisJ	histidine ABC transporter periplasmic binding protein	CPLX-RXNS, GO-TERMS, COMPLEXES, PRODUCT
EL184_RS07030	EG12125			histidine ABC transporter permease HisQ	lysine/arginine/ornithine ABC transporter / histidine ABC transporter, membrane subunit HisQ	GO-TERMS, PRODUCT-SYNONYMS, PRODUCT
EL184_RS07035	EG10007	EL184_RS07035	hisM	histidine ABC transporter permease	lysine/arginine/ornithine ABC transporter / histidine ABC transporter, membrane subunit HisM	GO-TERMS, PRODUCT, GENE-NAME
EL184_RS07040	EG10452			histidine ABC transporter ATP-binding protein HisP	lysine/arginine/ornithine ABC transporter / histidine ABC transporter, ATP binding subunit	PRODUCT
EL184_RS07045	G7197	EL184_RS07045	rpnB	Rpn family recombination-promoting nuclease/putative transposase	recombination-promoting nuclease RpnB	GO-TERMS, REACTIONS, PRODUCT-SYNONYMS, GENE-SYNONYMS, PRODUCT, GENE-NAME
EL184_RS07055	G7195	EL184_RS07055	folX			GO-TERMS, PRODUCT-SYNONYMS, GENE-NAME
EL184_RS07065	G7193	EL184_RS07065	yfcF	glutathione transferase	glutathione S-transferase YfcF	GO-TERMS, REACTIONS, PRODUCT-SYNONYMS, PRODUCT, GENE-NAME
EL184_RS07070	G7192	EL184_RS07070	yfcE	phosphodiesterase	phosphodiesterase YfcE	GO-TERMS, PRODUCT-SYNONYMS, PRODUCT, GENE-NAME
EL184_RS07085	EG20173	EL184_RS07085	pta			GO-TERMS, PRODUCT-SYNONYMS, GENE-NAME
EL184_RS07090	EG10027	EL184_RS07090	ackA			GO-TERMS, REACTIONS, PRODUCT-SYNONYMS, GENE-NAME
EL184_RS07105	G7187	EL184_RS07105	hxpA	sugar phosphatase	hexitol phosphatase A	GO-TERMS, REACTIONS, PRODUCT-SYNONYMS, GENE-SYNONYMS, PRODUCT, GENE-NAME
EL184_RS07115	G7185	EL184_RS07115	yfbR	5'-deoxynucleotidase	dCMP phosphohydrolase	GO-TERMS, REACTIONS, PRODUCT-SYNONYMS, PRODUCT, GENE-NAME
EL184_RS07120	G7184	EL184_RS07120	alaA	pyridoxal phosphate-dependent aminotransferase	glutamate--pyruvate aminotransferase AlaA	GO-TERMS, REACTIONS, PRODUCT-SYNONYMS, GENE-SYNONYMS, PRODUCT, GENE-NAME
EL184_RS07125	EG12123			transcriptional regulator LrhA	DNA-binding transcriptional dual regulator LrhA	GO-TERMS, PRODUCT-SYNONYMS, GENE-SYNONYMS, PRODUCT
EL184_RS07130	EG12082	EL184_RS07130	nuoA	NADH-quinone oxidoreductase subunit NuoA	NADH:quinone oxidoreductase subunit A	GO-TERMS, PRODUCT-SYNONYMS, PRODUCT, GENE-NAME
EL184_RS07135	EG12083	EL184_RS07135	nuoB	NADH-quinone oxidoreductase subunit B	NADH:quinone oxidoreductase subunit B	GO-TERMS, PRODUCT-SYNONYMS, PRODUCT, GENE-NAME
EL184_RS07140	EG12084	EL184_RS07140	nuoC	NADH-quinone oxidoreductase subunit C/D	NADH:quinone oxidoreductase subunit CD	GO-TERMS, PRODUCT-SYNONYMS, GENE-SYNONYMS, PRODUCT, GENE-NAME
EL184_RS07145	EG12086			NADH-quinone oxidoreductase subunit NuoE	NADH:quinone oxidoreductase subunit E	GO-TERMS, PRODUCT-SYNONYMS, PRODUCT
EL184_RS07150	EG11774			NADH-quinone oxidoreductase subunit NuoF	NADH:quinone oxidoreductase subunit F	GO-TERMS, PRODUCT-SYNONYMS, PRODUCT
EL184_RS07155	EG12087			NADH-quinone oxidoreductase subunit NuoG	NADH:quinone oxidoreductase subunit G	CPLX-RXNS, GO-TERMS, COMPLEXES, REACTIONS, PRODUCT-SYNONYMS, PRODUCT
EL184_RS07160	EG12088			NADH-quinone oxidoreductase subunit NuoH	NADH:quinone oxidoreductase subunit H	GO-TERMS, PRODUCT-SYNONYMS, PRODUCT
EL184_RS07165	EG12089			NADH-quinone oxidoreductase subunit NuoI	NADH:quinone oxidoreductase subunit I	GO-TERMS, PRODUCT-SYNONYMS, PRODUCT
EL184_RS07170	EG12090	EL184_RS07170	nuoJ	NADH-quinone oxidoreductase subunit J	NADH:quinone oxidoreductase subunit J	GO-TERMS, PRODUCT-SYNONYMS, PRODUCT, GENE-NAME
EL184_RS07175	EG12091			NADH-quinone oxidoreductase subunit NuoK	NADH:quinone oxidoreductase subunit K	GO-TERMS, PRODUCT-SYNONYMS, PRODUCT
EL184_RS07180	EG12092	EL184_RS07180	nuoL	NADH-quinone oxidoreductase subunit L	NADH:quinone oxidoreductase subunit L	GO-TERMS, PRODUCT-SYNONYMS, PRODUCT, GENE-NAME
EL184_RS07185	EG11773	EL184_RS07185	nuoM	NADH-quinone oxidoreductase subunit M	NADH:quinone oxidoreductase subunit M	GO-TERMS, PRODUCT-SYNONYMS, GENE-SYNONYMS, PRODUCT, GENE-NAME
EL184_RS07190	EG12093			NADH-quinone oxidoreductase subunit NuoN	NADH:quinone oxidoreductase subunit N	GO-TERMS, PRODUCT-SYNONYMS, PRODUCT
EL184_RS07205	G7176	EL184_RS07205	elaD	deubiquitinase	protease ElaD	GO-TERMS, PRODUCT-SYNONYMS, PRODUCT, GENE-NAME
EL184_RS07210	G7175					GO-TERMS, REACTIONS, PRODUCT-SYNONYMS, GENE-SYNONYMS
EL184_RS07225	EG12362					GO-TERMS, REACTIONS, PRODUCT-SYNONYMS, GENE-SYNONYMS
EL184_RS07230	EG10579	EL184_RS07230	menD	2-succinyl-5-enolpyruvyl-6-hydroxy-3- cyclohexene-1-carboxylic-acid synthase	2-succinyl-5-enolpyruvyl-6-hydroxy-3-cyclohexene-1-carboxylate synthase	GO-TERMS, REACTIONS, PRODUCT-SYNONYMS, PRODUCT, GENE-NAME
EL184_RS07235	EG12438	EL184_RS07235	menH	2-succinyl-6-hydroxy-2, 4-cyclohexadiene-1-carboxylate synthase	2-succinyl-6-hydroxy-2,4-cyclohexadiene-1-carboxylate synthase	GO-TERMS, REACTIONS, PRODUCT-SYNONYMS, GENE-SYNONYMS, PRODUCT, GENE-NAME
EL184_RS07240	EG11368					GO-TERMS, PRODUCT-SYNONYMS
EL184_RS07245	EG11532	EL184_RS07245	menC			GO-TERMS, REACTIONS, PRODUCT-SYNONYMS, PRODUCT, GENE-NAME
EL184_RS07250	EG12437	EL184_RS07250	menE			GO-TERMS, REACTIONS, PRODUCT-SYNONYMS, PRODUCT, GENE-NAME
EL184_RS07260	G7171			4-amino-4-deoxy-L-arabinose-phosphoundecaprenol flippase subunit ArnF	undecaprenyl-phosphate-alpha-L-Ara4N flippase - ArnF subunit	CPLX-RXNS, GO-TERMS, COMPLEXES, PRODUCT-SYNONYMS, GENE-SYNONYMS, PRODUCT
EL184_RS07265	G0-10460			4-amino-4-deoxy-L-arabinose-phosphoundecaprenol flippase subunit ArnE	undecaprenyl-phosphate-alpha-L-Ara4N flippase - ArnE subunit	GO-TERMS, PRODUCT-SYNONYMS, GENE-SYNONYMS, PRODUCT
EL184_RS07270	G7170	EL184_RS07270	arnT	lipid IV(A) 4-amino-4-deoxy-L-arabinosyltransferase	lipid IVA 4-amino-4-deoxy-L-arabinosyltransferase	GO-TERMS, REACTIONS, PRODUCT-SYNONYMS, GENE-SYNONYMS, PRODUCT, GENE-NAME
EL184_RS07275	G7169	EL184_RS07275	arnD	4-deoxy-4-formamido-L-arabinose- phosphoundecaprenol deformylase	putative 4-deoxy-4-formamido-L-arabinose-phosphoundecaprenol deformylase ArnD	GO-TERMS, REACTIONS, PRODUCT-SYNONYMS, GENE-SYNONYMS, PRODUCT, GENE-NAME
EL184_RS07280	G7168			bifunctional UDP-4-amino-4-deoxy-L-arabinose formyltransferase/UDP-glucuronic acid oxidase ArnA	fused UDP-4-amino-4-deoxy-L-arabinose formyltransferase/UDP-glucuronate dehydrogenase	GO-TERMS, REACTIONS, PRODUCT-SYNONYMS, GENE-SYNONYMS, PRODUCT
EL184_RS07285	G7167	EL184_RS07285	arnC			GO-TERMS, PRODUCT-SYNONYMS, GENE-SYNONYMS, PRODUCT, GENE-NAME
EL184_RS07290	G7166	EL184_RS07290	arnB			GO-TERMS, PRODUCT-SYNONYMS, GENE-SYNONYMS, PRODUCT, GENE-NAME
EL184_RS07300	G7164			nucleoside triphosphatase NudI	pyrimidine deoxynucleotide diphosphatase NudI	GO-TERMS, REACTIONS, PRODUCT-SYNONYMS, GENE-SYNONYMS, PRODUCT
EL184_RS07320	G7160	EL184_RS07320	rhmD			GO-TERMS, PRODUCT-SYNONYMS, GENE-SYNONYMS, GENE-NAME
EL184_RS07330	G7158	EL184_RS07330	yfaU			GO-TERMS, PRODUCT-SYNONYMS, GENE-NAME
EL184_RS07340	EG10393					CPLX-RXNS, GO-TERMS, COMPLEXES, PRODUCT-SYNONYMS
EL184_RS07345	EG10392	EL184_RS07345	glpB			GO-TERMS, PRODUCT-SYNONYMS, GENE-SYNONYMS, GENE-NAME
EL184_RS07350	EG10391	EL184_RS07350	glpA			GO-TERMS, PRODUCT-SYNONYMS, GENE-NAME
EL184_RS07355	EG10401	EL184_RS07355	glpT	glycerol-3-phosphate transporter	sn-glycerol 3-phosphate:phosphate antiporter	GO-TERMS, REACTIONS, PRODUCT-SYNONYMS, PRODUCT, GENE-NAME
EL184_RS07360	EG10399	EL184_RS07360	glpQ	glycerophosphodiester phosphodiesterase	glycerophosphoryl diester phosphodiesterase GlpQ	GO-TERMS, REACTIONS, PRODUCT-SYNONYMS, PRODUCT, GENE-NAME
EL184_RS07375	EG12360	EL184_RS07375	yfaE	2Fe-2S ferredoxin-like protein	ferredoxin-like diferric-tyrosyl radical cofactor maintenance protein YfaE	GO-TERMS, PRODUCT-SYNONYMS, PRODUCT, GENE-NAME
EL184_RS07380	EG10661	EL184_RS07380	nrdB			GO-TERMS, PRODUCT-SYNONYMS, GENE-SYNONYMS, PRODUCT, GENE-NAME
EL184_RS07385	EG10660	EL184_RS07385	nrdA	ribonucleoside-diphosphate reductase subunit alpha	ribonucleoside-diphosphate reductase 1 subunit alpha	CPLX-RXNS, GO-TERMS, COMPLEXES, REACTIONS, PRODUCT-SYNONYMS, GENE-SYNONYMS, PRODUCT, GENE-NAME
EL184_RS07390	EG12850			AIDA-I family autotransporter YfaL	putative autotransporter adhesin YfaL	GO-TERMS, PRODUCT-SYNONYMS, GENE-SYNONYMS, PRODUCT
EL184_RS07395	EG11143	EL184_RS07395	ubiG	bifunctional 3-demethylubiquinone 3-O-methyltransferase/2-octaprenyl-6-hydroxy phenol methylase	bifunctional 3-demethylubiquinone-8 3-O-methyltransferase and 2-octaprenyl-6-hydroxyphenol methylase	GO-TERMS, REACTIONS, PRODUCT-SYNONYMS, GENE-SYNONYMS, PRODUCT, GENE-NAME
EL184_RS07400	EG10423			DNA topoisomerase (ATP-hydrolyzing) subunit A	DNA gyrase subunit A	CPLX-RXNS, GO-TERMS, COMPLEXES, PRODUCT-SYNONYMS, GENE-SYNONYMS, PRODUCT
EL184_RS07430	EG11672	EL184_RS07430	atoB	acetyl-CoA C-acetyltransferase	acetyl-CoA acetyltransferase	GO-TERMS, REACTIONS, PRODUCT-SYNONYMS, PRODUCT, GENE-NAME
EL184_RS07435	EG11671	EL184_RS07435	atoE	TIGR00366 family protein	short chain fatty acid transporter	GO-TERMS, REACTIONS, PRODUCT-SYNONYMS, PRODUCT, GENE-NAME
EL184_RS07440	EG11670	EL184_RS07440	atoA	CoA transferase subunit B	acetyl-CoA:acetoacetyl-CoA transferase subunit beta	CPLX-RXNS, GO-TERMS, COMPLEXES, REACTIONS, PRODUCT-SYNONYMS, PRODUCT, GENE-NAME
EL184_RS07445	EG11669			acetate CoA-transferase subunit alpha	acetyl-CoA:acetoacetyl-CoA transferase subunit alpha	GO-TERMS, REACTIONS, PRODUCT-SYNONYMS, PRODUCT
EL184_RS07450	EG11668			acetoacetate metabolism regulator AtoC	DNA-binding transcriptional activator/ornithine decarboxylase inhibitor AtoC	GO-TERMS, PRODUCT-SYNONYMS, PRODUCT
EL184_RS07455	EG11667			two-component system sensor histidine kinase AtoS	sensor histidine kinase AtoS	GO-TERMS, REACTIONS, PRODUCT-SYNONYMS, PRODUCT
EL184_RS07460	EG10822			two-component system sensor histidine kinase RcsC	histidine kinase RcsC	GO-TERMS, REACTIONS, PRODUCT
EL184_RS07465	EG10821			transcriptional regulator RcsB	DNA-binding transcriptional activator RcsB	GO-TERMS, PRODUCT-SYNONYMS, PRODUCT
EL184_RS07470	EG12385			phosphotransferase RcsD	RcsD phosphotransferase	GO-TERMS, PRODUCT-SYNONYMS, GENE-SYNONYMS, PRODUCT
EL184_RS07475	EG10670	EL184_RS07475	ompC	porin OmpC	outer membrane porin C	GO-TERMS, REACTIONS, PRODUCT-SYNONYMS, GENE-SYNONYMS, PRODUCT, GENE-NAME
EL184_RS07480	EG12073	apbE	ftp	FAD:protein FMN transferase ApbE	FAD:protein FMN transferase	GO-TERMS, REACTIONS, PRODUCT-SYNONYMS, GENE-SYNONYMS, PRODUCT, GENE-NAME
EL184_RS07485	EG10029	EL184_RS07485	ada	bifunctional DNA-binding transcriptional regulator/O6-methylguanine-DNA methyltransferase Ada	DNA-binding transcriptional dual regulator / DNA repair protein Ada	GO-TERMS, REACTIONS, PRODUCT-SYNONYMS, PRODUCT, GENE-NAME
EL184_RS07490	EG10037			DNA oxidative demethylase AlkB	DNA oxidative demethylase	GO-TERMS, REACTIONS, PRODUCT-SYNONYMS, GENE-SYNONYMS, PRODUCT
EL184_RS07500	EG12069			malate dehydrogenase (quinone)	malate:quinone oxidoreductase	GO-TERMS, REACTIONS, PRODUCT-SYNONYMS, GENE-SYNONYMS, PRODUCT
EL184_RS07505	EG10255	EL184_RS07505	eco	ecotin	serine protease inhibitor ecotin	GO-TERMS, PRODUCT-SYNONYMS, GENE-SYNONYMS, PRODUCT, GENE-NAME
EL184_RS07510	EG12068			ferredoxin-type protein NapF	ferredoxin-type protein	GO-TERMS, PRODUCT-SYNONYMS, GENE-SYNONYMS, PRODUCT
EL184_RS07515	EG12143			chaperone NapD	NapA signal peptide-binding chaperone NapD	GO-TERMS, PRODUCT-SYNONYMS, GENE-SYNONYMS, PRODUCT
EL184_RS07520	EG12067			periplasmic nitrate reductase subunit alpha	periplasmic nitrate reductase subunit NapA	CPLX-RXNS, GO-TERMS, COMPLEXES, REACTIONS, PRODUCT-SYNONYMS, GENE-SYNONYMS, PRODUCT
EL184_RS07525	EG12064					CPLX-RXNS, GO-TERMS, COMPLEXES, PRODUCT-SYNONYMS, GENE-SYNONYMS
EL184_RS07530	EG12062			quinol dehydrogenase ferredoxin subunit NapH	ferredoxin-type protein NapH	GO-TERMS, REACTIONS, PRODUCT-SYNONYMS, GENE-SYNONYMS, PRODUCT
EL184_RS07535	EG12061	EL184_RS07535	napB	nitrate reductase cytochrome c-type subunit	periplasmic nitrate reductase cytochrome c550 protein	GO-TERMS, PRODUCT-SYNONYMS, GENE-SYNONYMS, PRODUCT, GENE-NAME
EL184_RS07545	EG12059			cytochrome c biogenesis heme-transporting ATPase CcmA	heme trafficking system ATP-binding protein	CPLX-RXNS, GO-TERMS, COMPLEXES, REACTIONS, PRODUCT-SYNONYMS, GENE-SYNONYMS, PRODUCT
EL184_RS07550	EG12058			heme exporter protein CcmB	heme trafficking system membrane protein CcmB	GO-TERMS, PRODUCT-SYNONYMS, GENE-SYNONYMS, PRODUCT
EL184_RS07555	EG12057	EL184_RS07555	ccmC	heme ABC transporter permease	c-type cytochrome biogenesis protein CcmC	CPLX-RXNS, GO-TERMS, COMPLEXES, PRODUCT-SYNONYMS, GENE-SYNONYMS, PRODUCT, GENE-NAME
EL184_RS07560	EG12169			heme exporter protein CcmD	heme trafficking system membrane protein CcmD	GO-TERMS, PRODUCT-SYNONYMS, GENE-SYNONYMS, PRODUCT
EL184_RS07565	EG12055			cytochrome c maturation protein CcmE	periplasmic heme chaperone	GO-TERMS, PRODUCT-SYNONYMS, GENE-SYNONYMS, PRODUCT
EL184_RS07570	EG12054	EL184_RS07570	ccmF	heme lyase CcmF/NrfE family subunit	holocytochrome c synthase CcmF component	GO-TERMS, COMPLEXES, REACTIONS, PRODUCT-SYNONYMS, GENE-SYNONYMS, PRODUCT, GENE-NAME
EL184_RS07575	EG12053	dsbE	ccmG	thiol:disulfide interchange protein DsbE	thiol:disulfide oxidoreductase CcmG	GO-TERMS, REACTIONS, PRODUCT-SYNONYMS, GENE-SYNONYMS, PRODUCT, GENE-NAME
EL184_RS07580	EG12052	EL184_RS07580	ccmH	cytochrome c-type biogenesis protein CcmH	holocytochrome c synthase CcmH component	GO-TERMS, REACTIONS, PRODUCT-SYNONYMS, GENE-SYNONYMS, PRODUCT, GENE-NAME
EL184_RS07585	EG11527			nitrate/nitrite response regulator protein NarP	DNA-binding transcriptional dual regulator NarP	GO-TERMS, PRODUCT-SYNONYMS, PRODUCT
EL184_RS07625	EG12045	EL184_RS07625	radD	DEAD/DEAH box helicase	putative DNA repair helicase RadD	GO-TERMS, REACTIONS, PRODUCT-SYNONYMS, GENE-SYNONYMS, PRODUCT, GENE-NAME
EL184_RS07630	EG12044			16S rRNA pseudouridine(516) synthase RsuA	16S rRNA pseudouridine516 synthase	GO-TERMS, REACTIONS, PRODUCT-SYNONYMS, GENE-SYNONYMS, PRODUCT
EL184_RS07635	EG11419	EL184_RS07635	bcr	Bcr/CflA family multidrug efflux MFS transporter	multidrug efflux pump Bcr	GO-TERMS, REACTIONS, PRODUCT-SYNONYMS, GENE-SYNONYMS, PRODUCT, GENE-NAME
EL184_RS07645	EG12041			microcin C ABC transporter ATP-binding protein YejF	putative oligopeptide ABC transporter ATP binding subunit YejF	GO-TERMS, REACTIONS, PRODUCT
EL184_RS07650	EG12040	EL184_RS07650	yejE	ABC transporter permease	putative oligopeptide ABC transporter membrane subunit YejE	GO-TERMS, PRODUCT, GENE-NAME
EL184_RS07655	EG12038	EL184_RS07655	yejB	ABC transporter permease	putative oligopeptide ABC transporter membrane subunit YejB	GO-TERMS, PRODUCT, GENE-NAME
EL184_RS07660	EG12037	EL184_RS07660	yejA	ABC transporter substrate-binding protein	putative oligopeptide ABC transporter periplasmic binding protein YejA	CPLX-RXNS, GO-TERMS, COMPLEXES, PRODUCT, GENE-NAME
EL184_RS07670	G7147	EL184_RS07670	mepS	bifunctional murein DD-endopeptidase/murein LD-carboxypeptidase	peptidoglycan DD-endopeptidase/peptidoglycan LD-carboxypeptidase	GO-TERMS, REACTIONS, PRODUCT-SYNONYMS, GENE-SYNONYMS, PRODUCT, GENE-NAME
EL184_RS07675	G7146	EL184_RS07675	lpxT	phosphatase PAP2 family protein	Kdo2-lipid A phosphotransferase	GO-TERMS, REACTIONS, PRODUCT-SYNONYMS, GENE-SYNONYMS, PRODUCT, GENE-NAME
EL184_RS07680	EG12104	EL184_RS07680	yeiR	GTP-binding protein	zinc-binding GTPase YeiR	GO-TERMS, REACTIONS, PRODUCT-SYNONYMS, PRODUCT, GENE-NAME
EL184_RS07700	EG12034			sugar efflux transporter SetB	sugar exporter SetB	GO-TERMS, REACTIONS, PRODUCT-SYNONYMS, GENE-SYNONYMS, PRODUCT
EL184_RS07705	G7990	EL184_RS07705	fruB	fused PTS fructose transporter subunit IIA/HPr protein	fructose-specific PTS multiphosphoryl transfer protein FruB	CPLX-RXNS, GO-TERMS, COMPLEXES, PRODUCT-SYNONYMS, GENE-SYNONYMS, PRODUCT, GENE-NAME
EL184_RS07710	EG10337	EL184_RS07710	fruK			GO-TERMS, PRODUCT-SYNONYMS, GENE-SYNONYMS, GENE-NAME
EL184_RS07715	EG10336	EL184_RS07715	fruA	PTS fructose transporter subunit IIBC	fructose-specific PTS multiphosphoryl transfer protein FruA	GO-TERMS, PRODUCT-SYNONYMS, GENE-SYNONYMS, PRODUCT, GENE-NAME
EL184_RS07725	EG12033	EL184_RS07725	psuG			GO-TERMS, PRODUCT-SYNONYMS, GENE-SYNONYMS, GENE-NAME
EL184_RS07735	EG12031			transcriptional regulator YeiL	putative DNA-binding transcriptional regulator YeiL	GO-TERMS, PRODUCT-SYNONYMS, PRODUCT
EL184_RS07740	EG12030	EL184_RS07740	rihB	ribosylpyrimidine nucleosidase	pyrimidine-specific ribonucleoside hydrolase RihB	GO-TERMS, REACTIONS, PRODUCT-SYNONYMS, GENE-SYNONYMS, PRODUCT, GENE-NAME
EL184_RS07755	EG10651	EL184_RS07755	nfo	deoxyribonuclease IV	endonuclease IV	GO-TERMS, REACTIONS, PRODUCT-SYNONYMS, PRODUCT, GENE-NAME
EL184_RS07765	EG12105	EL184_RS07765	yeiE	LysR family transcriptional regulator	LysR-type transcriptional regulator YeiE	GO-TERMS, PRODUCT-SYNONYMS, PRODUCT, GENE-NAME
EL184_RS07770	EG11337	EL184_RS07770	lysP	amino acid permease	lysine:H+ symporter	GO-TERMS, REACTIONS, PRODUCT-SYNONYMS, GENE-SYNONYMS, PRODUCT, GENE-NAME
EL184_RS07785	EG12026	fghA	yeiG	S-formylglutathione hydrolase	S-formylglutathione hydrolase / S-lactoylglutathione hydrolase	GO-TERMS, REACTIONS, PRODUCT-SYNONYMS, PRODUCT, GENE-NAME
EL184_RS07790	EG11375			GTP cyclohydrolase I FolE	GTP cyclohydrolase 1	GO-TERMS, REACTIONS, PRODUCT-SYNONYMS, PRODUCT
EL184_RS07800	EG10365			HTH-type transcriptional regulator GalS	DNA-binding transcriptional dual regulator GalS	GO-TERMS, PRODUCT-SYNONYMS, GENE-SYNONYMS, PRODUCT
EL184_RS07805	EG10593			galactose/glucose ABC transporter substrate-binding protein MglB	D-galactose/methyl-galactoside ABC transporter periplasmic binding protein	CPLX-RXNS, GO-TERMS, COMPLEXES, REACTIONS, PRODUCT-SYNONYMS, PRODUCT
EL184_RS07810	EG10592			galactose/methyl galactoside ABC transporter ATP-binding protein MglA	D-galactose/methyl-galactoside ABC transporter ATP binding subunit	GO-TERMS, REACTIONS, PRODUCT-SYNONYMS, GENE-SYNONYMS, PRODUCT
EL184_RS07815	EG10594	EL184_RS07815	mglC	galactoside ABC transporter permease	D-galactose/methyl-galactoside ABC transporter membrane subunit	GO-TERMS, REACTIONS, PRODUCT-SYNONYMS, GENE-SYNONYMS, PRODUCT, GENE-NAME
EL184_RS07820	EG11289					CPLX-RXNS, GO-TERMS, COMPLEXES, REACTIONS, PRODUCT-SYNONYMS, GENE-SYNONYMS
EL184_RS07825	G7145	EL184_RS07825	preT	NAD(P)-dependent oxidoreductase	NAD-dependent dihydropyrimidine dehydrogenase subunit PreT	GO-TERMS, PRODUCT-SYNONYMS, GENE-SYNONYMS, PRODUCT, GENE-NAME
EL184_RS07840	EG10137	EL184_RS07840	cdd	cytidine deaminase	cytidine/deoxycytidine deaminase	GO-TERMS, REACTIONS, PRODUCT-SYNONYMS, PRODUCT, GENE-NAME
EL184_RS07855	EG12022			tRNA dihydrouridine(16) synthase DusC	tRNA-dihydrouridine16 synthase	GO-TERMS, REACTIONS, PRODUCT-SYNONYMS, GENE-SYNONYMS, PRODUCT
EL184_RS07875	EG12017	EL184_RS07875	yohD	DedA family protein	DedA family protein YohD	GO-TERMS, PRODUCT-SYNONYMS, PRODUCT, GENE-NAME
EL184_RS07885	EG12015	EL184_RS07885	pbpG	D-alanyl-D-alanine endopeptidase	peptidoglycan DD-endopeptidase PbpG	GO-TERMS, REACTIONS, PRODUCT-SYNONYMS, GENE-SYNONYMS, PRODUCT, GENE-NAME
EL184_RS07890	EG10231	EL184_RS07890	dld	D-lactate dehydrogenase	quinone-dependent D-lactate dehydrogenase	GO-TERMS, REACTIONS, PRODUCT-SYNONYMS, GENE-SYNONYMS, PRODUCT, GENE-NAME
EL184_RS07895	EG12013			beta-glucosidase BglX	beta-D-glucoside glucohydrolase, periplasmic	GO-TERMS, REACTIONS, PRODUCT-SYNONYMS, GENE-SYNONYMS, PRODUCT
EL184_RS07900	EG12012	EL184_RS07900	osmF	ABC transporter substrate-binding protein	glycine betaine ABC transporter periplasmic binding protein OsmF	CPLX-RXNS, GO-TERMS, COMPLEXES, PRODUCT-SYNONYMS, GENE-SYNONYMS, PRODUCT, GENE-NAME
EL184_RS07905	EG12011	EL184_RS07905	yehY	ABC transporter permease	glycine betaine ABC transporter membrane subunit YehY	GO-TERMS, PRODUCT-SYNONYMS, PRODUCT, GENE-NAME
EL184_RS07910	EG12010	EL184_RS07910	yehX	ABC transporter ATP-binding protein	glycine betaine ABC transporter ATP binding subunit YehX	GO-TERMS, PRODUCT-SYNONYMS, PRODUCT, GENE-NAME
EL184_RS07915	EG12009	EL184_RS07915	yehW	ABC transporter permease	glycine betaine ABC transporter membrane subunit YehW	GO-TERMS, PRODUCT-SYNONYMS, PRODUCT, GENE-NAME
EL184_RS07925	EG12008			HTH-type transcriptional regulator MlrA	DNA-binding transcriptional activator MlrA	GO-TERMS, PRODUCT-SYNONYMS, GENE-SYNONYMS, PRODUCT
EL184_RS07930	EG12007	EL184_RS07930	btsS	sensor histidine kinase	high-affinity pyruvate receptor	GO-TERMS, REACTIONS, PRODUCT-SYNONYMS, GENE-SYNONYMS, PRODUCT, GENE-NAME
EL184_RS07935	EG12006	yehT	btsR	two-component system response regulator YehT	DNA-binding transcriptional dual regulator BtsR	GO-TERMS, PRODUCT-SYNONYMS, GENE-SYNONYMS, PRODUCT, GENE-NAME
EL184_RS07985	EG10586	EL184_RS07985	metG			GO-TERMS, REACTIONS, PRODUCT-SYNONYMS, PRODUCT, GENE-NAME
EL184_RS08000	EG11990	EL184_RS08000	yehD	hypothetical protein	putative fimbrial protein YehD	GO-TERMS, PRODUCT-SYNONYMS, PRODUCT, GENE-NAME
EL184_RS08005	EG11989	EL184_RS08005	yehC	fimbrial assembly chaperone protein StcB	putative fimbrial chaperone YehC	PRODUCT-SYNONYMS, PRODUCT, GENE-NAME
EL184_RS08010	EG11988	EL184_RS08010	yehB	fimbrial biogenesis outer membrane usher protein	putative fimbrial usher protein YehB	GO-TERMS, PRODUCT-SYNONYMS, PRODUCT, GENE-NAME
EL184_RS08015	EG11987	EL184_RS08015	yehA	hypothetical protein	putative fimbrial adhesin YehA	GO-TERMS, PRODUCT-SYNONYMS, PRODUCT, GENE-NAME
EL184_RS08020	G7139	EL184_RS08020	rcnB	Ni(II)/Co(II) efflux transporter accessory subunit RcnB	periplasmic protein involved in nickel/cobalt export	GO-TERMS, REACTIONS, PRODUCT-SYNONYMS, GENE-SYNONYMS, PRODUCT, GENE-NAME
EL184_RS08025	G7138	EL184_RS08025	rcnA	nickel/cobalt efflux protein RcnA	Ni2+/Co2+ exporter	GO-TERMS, REACTIONS, PRODUCT-SYNONYMS, GENE-SYNONYMS, PRODUCT, GENE-NAME
EL184_RS08030	G7137			Ni(II)/Co(II)-binding transcriptional repressor RcnR	DNA-binding transcriptional repressor RcnR	GO-TERMS, PRODUCT-SYNONYMS, GENE-SYNONYMS, PRODUCT
EL184_RS08060	M007	EL184_RS08060	thiM			GO-TERMS, REACTIONS, PRODUCT-SYNONYMS, GENE-NAME
EL184_RS08065	G7135					GO-TERMS, REACTIONS, PRODUCT-SYNONYMS, GENE-SYNONYMS
EL184_RS08095	G7129	EL184_RS08095	fbaB	class I fructose-bisphosphate aldolase	fructose-bisphosphate aldolase class I	GO-TERMS, REACTIONS, PRODUCT-SYNONYMS, GENE-SYNONYMS, PRODUCT, GENE-NAME
EL184_RS08105	EG12419	EL184_RS08105	gatY	tagatose bisphosphate family class II aldolase	tagatose-1,6-bisphosphate aldolase 2 subunit GatY	CPLX-RXNS, GO-TERMS, COMPLEXES, REACTIONS, PRODUCT-SYNONYMS, GENE-SYNONYMS, PRODUCT, GENE-NAME
EL184_RS08110	G7128			tagatose-bisphosphate aldolase subunit GatZ	tagatose-1,6-bisphosphate aldolase 2 subunit GatZ	REACTIONS, PRODUCT-SYNONYMS, PRODUCT
EL184_RS08130	EG12417	EL184_RS08130	gatD			GO-TERMS, PRODUCT-SYNONYMS, GENE-NAME
EL184_RS08140	G7123					GO-TERMS, REACTIONS, PRODUCT-SYNONYMS
EL184_RS08155	G7118	EL184_RS08155	trhP	U32 family peptidase	tRNA wobble base hydroxylation protein TrhP	GO-TERMS, PRODUCT-SYNONYMS, GENE-SYNONYMS, PRODUCT, GENE-NAME
EL184_RS08165	EG11618			two-component system response regulator BaeR	DNA-binding transcriptional activator BaeR	GO-TERMS, PRODUCT-SYNONYMS, PRODUCT
EL184_RS08170	EG11617			two-component system sensor histidine kinase BaeS	sensor histidine kinase BaeS	GO-TERMS, REACTIONS, PRODUCT-SYNONYMS, PRODUCT
EL184_RS08215	G7111	EL184_RS08215	pphC	protein phosphatase 2C domain-containing protein	protein-serine/threonine phosphatase PphC	GO-TERMS, REACTIONS, PRODUCT-SYNONYMS, GENE-SYNONYMS, PRODUCT, GENE-NAME
EL184_RS08230	EG11222	EL184_RS08230	alkA			GO-TERMS, REACTIONS, PRODUCT-SYNONYMS, GENE-SYNONYMS, GENE-NAME
EL184_RS08235	EG12396	EL184_RS08235	dgcE	diguanylate cyclase	putative diguanylate cyclase DgcE	GO-TERMS, PRODUCT-SYNONYMS, GENE-SYNONYMS, PRODUCT, GENE-NAME
EL184_RS08240	EG11701	EL184_RS08240	udk	uridine kinase	uridine/cytidine kinase	GO-TERMS, REACTIONS, PRODUCT-SYNONYMS, PRODUCT, GENE-NAME
EL184_RS08245	EG11418	EL184_RS08245	dcd			GO-TERMS, PRODUCT-SYNONYMS, GENE-SYNONYMS, GENE-NAME
EL184_RS08250	EG11361			outer membrane assembly protein AsmA	putative assembly protein AsmA	GO-TERMS, PRODUCT-SYNONYMS, GENE-SYNONYMS, PRODUCT
EL184_RS08260	G7107	EL184_RS08260	wza	polysaccharide export protein	outer membrane polysaccharide export protein Wza	GO-TERMS, COMPLEXES, REACTIONS, PRODUCT-SYNONYMS, PRODUCT, GENE-NAME
EL184_RS08265	G7106	EL184_RS08265	wzb	low molecular weight protein-tyrosine-phosphatase Wzb	protein-tyrosine phosphatase	GO-TERMS, REACTIONS, PRODUCT-SYNONYMS, PRODUCT, GENE-NAME
EL184_RS08270	G7105	EL184_RS08270	wzc	tyrosine-protein kinase Wzc	protein-tyrosine kinase Wzc	GO-TERMS, REACTIONS, PRODUCT-SYNONYMS, PRODUCT, GENE-NAME
EL184_RS08280	G7103					GO-TERMS, REACTIONS, PRODUCT-SYNONYMS
EL184_RS08285	G7102			colanic acid biosynthesis glycosyltransferase WcaC	colanic acid biosynthesis galactosyltransferase WcaC	GO-TERMS, REACTIONS, PRODUCT-SYNONYMS, PRODUCT
EL184_RS08295	G7100			colanic acid biosynthesis glycosyltransferase WcaE	colanic acid biosynthesis fucosyltransferase WcaE	GO-TERMS, REACTIONS, PRODUCT-SYNONYMS, PRODUCT
EL184_RS08300	G7099					GO-TERMS, REACTIONS, PRODUCT-SYNONYMS
EL184_RS08305	EG11787					GO-TERMS, PRODUCT-SYNONYMS, GENE-SYNONYMS
EL184_RS08310	EG11788	EL184_RS08310	fcl			GO-TERMS, REACTIONS, PRODUCT-SYNONYMS, GENE-SYNONYMS, GENE-NAME
EL184_RS08315	EG11789	EL184_RS08315	gmm			GO-TERMS, REACTIONS, PRODUCT-SYNONYMS, GENE-SYNONYMS, GENE-NAME
EL184_RS08320	EG11790			colanic acid biosynthesis glycosyltransferase WcaI	colanic acid biosynthesis fucosyltransferase WcaI	GO-TERMS, REACTIONS, PRODUCT-SYNONYMS, GENE-SYNONYMS, PRODUCT
EL184_RS08325	EG10161	EL184_RS08325	cpsB	mannose-1-phosphate guanyltransferase	mannose-1-phosphate guanylyltransferase	GO-TERMS, PRODUCT-SYNONYMS, GENE-SYNONYMS, PRODUCT, GENE-NAME
EL184_RS08330	EG10162	EL184_RS08330	cpsG	phosphomannomutase CpsG	phosphomannomutase	GO-TERMS, REACTIONS, PRODUCT-SYNONYMS, GENE-SYNONYMS, PRODUCT, GENE-NAME
EL184_RS08335	G7098	EL184_RS08335	wcaJ	undecaprenyl-phosphate glucose phosphotransferase	UDP-glucose:undecaprenyl-phosphate glucose-1-phosphate transferase	GO-TERMS, REACTIONS, PRODUCT-SYNONYMS, PRODUCT, GENE-NAME
EL184_RS08340	G7097	EL184_RS08340	wzxC	colanic acid exporter	M-antigen undecaprenyl disphosphate flippase	GO-TERMS, REACTIONS, PRODUCT-SYNONYMS, GENE-SYNONYMS, PRODUCT, GENE-NAME
EL184_RS08350	G7095			colanic acid biosynthesis glycosyltransferase WcaL	putative colanic biosynthesis glycosyl transferase	GO-TERMS, PRODUCT-SYNONYMS, GENE-SYNONYMS, PRODUCT
EL184_RS08380	EG10411	gndA	gnd	NADP-dependent phosphogluconate dehydrogenase	6-phosphogluconate dehydrogenase, decarboxylating	GO-TERMS, PRODUCT-SYNONYMS, PRODUCT, GENE-NAME
EL184_RS08385	G7091	EL184_RS08385	ugd			GO-TERMS, PRODUCT-SYNONYMS, GENE-SYNONYMS, GENE-NAME
EL184_RS08465	EG10451	EL184_RS08465	hisI	bifunctional phosphoribosyl-AMP cyclohydrolase/phosphoribosyl-ATP diphosphatase HisIE	putative bifunctional phosphoribosyl-AMP cyclohydrolase/phosphoribosyl-ATP pyrophosphatase	GO-TERMS, REACTIONS, PRODUCT-SYNONYMS, GENE-SYNONYMS, PRODUCT, GENE-NAME
EL184_RS08470	EG10448					CPLX-RXNS, GO-TERMS, COMPLEXES, PRODUCT-SYNONYMS
EL184_RS08475	EG10444			1-(5-phosphoribosyl)-5-[(5- phosphoribosylamino)methylideneamino]imidazole-4- carboxamide isomerase	1-(5-phosphoribosyl)-5-[(5-phosphoribosylamino)methylideneamino]imidazole-4-carboxamide isomerase	GO-TERMS, REACTIONS, PRODUCT-SYNONYMS, PRODUCT
EL184_RS08480	EG10450					GO-TERMS, PRODUCT-SYNONYMS
EL184_RS08485	EG10445			bifunctional histidinol-phosphatase/imidazoleglycerol-phosphate dehydratase HisB	imidazoleglycerol-phosphate dehydratase / histidinol-phosphatase	GO-TERMS, REACTIONS, PRODUCT-SYNONYMS, PRODUCT
EL184_RS08490	EG10446	EL184_RS08490	hisC	histidinol-phosphate transaminase	histidinol-phosphate aminotransferase	GO-TERMS, REACTIONS, PRODUCT-SYNONYMS, PRODUCT, GENE-NAME
EL184_RS08495	EG10447			histidinol dehydrogenase	histidinal/histidinol dehydrogenase	GO-TERMS, REACTIONS, PRODUCT-SYNONYMS, PRODUCT
EL184_RS08500	EG10449	EL184_RS08500	hisG			GO-TERMS, PRODUCT-SYNONYMS, GENE-NAME
EL184_RS08510	EG12844	EL184_RS08510	yefM	YoeB-YefM toxin-antitoxin system antitoxin YefM	YefM antitoxin of the YoeB-YefM toxin-antitoxin pair and DNA binding transcriptional repressor	GO-TERMS, COMPLEXES, PRODUCT-SYNONYMS, PRODUCT, GENE-NAME
EL184_RS08515	G0-9121	EL184_RS08515	yoeB	Txe/YoeB family addiction module toxin	ribosome-dependent mRNA interferase toxin YoeB	GO-TERMS, REACTIONS, PRODUCT-SYNONYMS, PRODUCT, GENE-NAME
EL184_RS08535	EG11896	EL184_RS08535	plaP	APC family permease	putrescine:H+ symporter PlaP	GO-TERMS, REACTIONS, PRODUCT-SYNONYMS, GENE-SYNONYMS, PRODUCT, GENE-NAME
EL184_RS08550	EG10926	EL184_RS08550	sbcB			GO-TERMS, PRODUCT-SYNONYMS, GENE-SYNONYMS, GENE-NAME
EL184_RS08555	EG11893			serine-type D-Ala-D-Ala carboxypeptidase DacD	D-alanyl-D-alanine carboxypeptidase DacD	GO-TERMS, REACTIONS, PRODUCT-SYNONYMS, GENE-SYNONYMS, PRODUCT
EL184_RS08560	EG11892			DNA gyrase inhibitor SbmC	DNA gyrase inhibitor	GO-TERMS, PRODUCT-SYNONYMS, GENE-SYNONYMS, PRODUCT
EL184_RS08650	EG13238	EL184_RS08650	cobU	bifunctional adenosylcobinamide kinase/adenosylcobinamide-phosphate guanylyltransferase	cobinamide-P guanylyltransferase / cobinamide kinase	GO-TERMS, REACTIONS, PRODUCT-SYNONYMS, PRODUCT, GENE-NAME
EL184_RS08655	EG12150	EL184_RS08655	cobS	adenosylcobinamide-GDP ribazoletransferase	cobalamin 5'-phosphate synthase	GO-TERMS, REACTIONS, PRODUCT-SYNONYMS, PRODUCT, GENE-NAME
EL184_RS08660	EG12151					GO-TERMS, REACTIONS, PRODUCT-SYNONYMS, PRODUCT
EL184_RS08665	G7073	EL184_RS08665	ldtA	L,D-transpeptidase	L,D-transpeptidase LdtA	GO-TERMS, REACTIONS, PRODUCT-SYNONYMS, GENE-SYNONYMS, PRODUCT, GENE-NAME
EL184_RS08680	G7072	EL184_RS08680	nac	nitrogen assimilation transcriptional regulator	DNA-binding transcriptional dual regulator Nac	GO-TERMS, PRODUCT-SYNONYMS, PRODUCT, GENE-NAME
EL184_RS08685	G7071	EL184_RS08685	cbl	HTH-type transcriptional regulator Cbl	DNA-binding transcriptional activator Cbl	GO-TERMS, PRODUCT-SYNONYMS, PRODUCT, GENE-NAME
EL184_RS08695	G7070	EL184_RS08695	yeeO	toxic metabolite efflux MATE transporter YeeO	FMN/FAD exporter	GO-TERMS, REACTIONS, PRODUCT-SYNONYMS, PRODUCT, GENE-NAME
EL184_RS08710	EG10039					GO-TERMS, PRODUCT-SYNONYMS
EL184_RS08715	G7067	EL184_RS08715	shiA	shikimate transporter	shikimate:H+ symporter	GO-TERMS, REACTIONS, PRODUCT-SYNONYMS, GENE-SYNONYMS, PRODUCT, GENE-NAME
EL184_RS08745	G7063			DgsA anti-repressor MtfA	Mlc titration factor	GO-TERMS, REACTIONS, PRODUCT-SYNONYMS, GENE-SYNONYMS, PRODUCT
EL184_RS08760	G7061					GO-TERMS, PRODUCT-SYNONYMS, GENE-SYNONYMS
EL184_RS08765	G7060			protein-methionine-sulfoxide reductase heme-binding subunit MsrQ	protein-L-methionine sulfoxide reductase heme-binding subunit MsrQ	CPLX-RXNS, GO-TERMS, COMPLEXES, PRODUCT-SYNONYMS, GENE-SYNONYMS, PRODUCT
EL184_RS08770	G7059			protein-methionine-sulfoxide reductase catalytic subunit MsrP	protein-L-methionine sulfoxide reductase catalytic subunit MsrP	GO-TERMS, PRODUCT-SYNONYMS, GENE-SYNONYMS, PRODUCT
EL184_RS08775	G7058	EL184_RS08775	hiuH	hydroxyisourate hydrolase	hydroxyisourate hydrolase / transthyretin-related protein	GO-TERMS, REACTIONS, PRODUCT-SYNONYMS, GENE-SYNONYMS, PRODUCT, GENE-NAME
EL184_RS08780	G7057			DNA-binding response regulator HprR	DNA-binding transcriptional dual regulator HprR	GO-TERMS, PRODUCT-SYNONYMS, GENE-SYNONYMS, PRODUCT
EL184_RS08785	G7056	EL184_RS08785	hprS	HAMP domain-containing protein	sensor histidine kinase HprS	GO-TERMS, REACTIONS, PRODUCT-SYNONYMS, GENE-SYNONYMS, PRODUCT, GENE-NAME
EL184_RS08790	G7055			protein deglycase HchA	protein/nucleic acid deglycase 1	GO-TERMS, REACTIONS, PRODUCT-SYNONYMS, GENE-SYNONYMS, PRODUCT
EL184_RS08815	EG10211	EL184_RS08815	dcm	DNA cytosine methyltransferase	DNA-cytosine methyltransferase	GO-TERMS, REACTIONS, PRODUCT-SYNONYMS, GENE-SYNONYMS, PRODUCT, GENE-NAME
EL184_RS08820	EG11068	EL184_RS08820	vsr	very short patch repair endonuclease	DNA mismatch endonuclease Vsr	GO-TERMS, PRODUCT-SYNONYMS, PRODUCT, GENE-NAME
EL184_RS08840	G7049	yedQ	dgcQ	cellulose biosynthesis regulator YedQ	putative diguanylate cyclase DgcQ	GO-TERMS, PRODUCT-SYNONYMS, GENE-SYNONYMS, PRODUCT, GENE-NAME
EL184_RS08850	G7046	EL184_RS08850	yodD	stress-induced protein YodD	stress-induced protein	GO-TERMS, PRODUCT-SYNONYMS, PRODUCT, GENE-NAME
EL184_RS08865	EG10820			transcriptional regulator RcsA	DNA-binding transcriptional activator RcsA	GO-TERMS, COMPLEXES, PRODUCT-SYNONYMS, GENE-SYNONYMS, PRODUCT
EL184_RS08870	EG11977			flagellar type III secretion system protein FliR	flagellar biosynthesis protein FliR	GO-TERMS, COMPLEXES, PRODUCT-SYNONYMS, GENE-SYNONYMS, PRODUCT
EL184_RS08875	EG11976			flagellar biosynthetic protein FliQ	flagellar biosynthesis protein FliQ	GO-TERMS, PRODUCT-SYNONYMS, GENE-SYNONYMS, PRODUCT
EL184_RS08880	EG11975			flagellar biosynthetic protein FliP	flagellar biosynthesis protein FliP	GO-TERMS, PRODUCT-SYNONYMS, GENE-SYNONYMS, PRODUCT
EL184_RS08885	EG11224			flagellar type III secretion system protein FliO	flagellar biosynthesis protein FliO	PRODUCT-SYNONYMS, GENE-SYNONYMS, PRODUCT
EL184_RS08890	EG10324					GO-TERMS, COMPLEXES, PRODUCT-SYNONYMS, GENE-SYNONYMS
EL184_RS08895	EG10323					GO-TERMS, PRODUCT-SYNONYMS, GENE-SYNONYMS
EL184_RS08900	EG10322			flagellar basal body-associated protein FliL	flagellar protein FliL	GO-TERMS, PRODUCT-SYNONYMS, GENE-SYNONYMS, PRODUCT
EL184_RS08905	G379			flagellar hook length control protein FliK	flagellar hook-length control protein	GO-TERMS, PRODUCT-SYNONYMS, GENE-SYNONYMS, PRODUCT
EL184_RS08910	G378			flagella biosynthesis chaperone FliJ	flagellar biosynthesis protein FliJ	GO-TERMS, PRODUCT-SYNONYMS, GENE-SYNONYMS, PRODUCT
EL184_RS08915	G377					GO-TERMS, REACTIONS, PRODUCT-SYNONYMS, GENE-SYNONYMS
EL184_RS08920	EG11656			flagellar assembly protein FliH	flagellar biosynthesis protein FliH	GO-TERMS, PRODUCT-SYNONYMS, GENE-SYNONYMS, PRODUCT
EL184_RS08925	EG11654					GO-TERMS, PRODUCT-SYNONYMS, GENE-SYNONYMS
EL184_RS08930	EG11347			flagellar basal body M-ring protein FliF	flagellar basal-body MS-ring and collar protein	GO-TERMS, PRODUCT-SYNONYMS, GENE-SYNONYMS, PRODUCT
EL184_RS08945	EG11662	EL184_RS08945	yedK	SOS response-associated peptidase	genome maintenance protein	GO-TERMS, REACTIONS, PRODUCT-SYNONYMS, GENE-SYNONYMS, PRODUCT, GENE-NAME
EL184_RS08965	EG11387	EL184_RS08965	amyA			GO-TERMS, REACTIONS, PRODUCT-SYNONYMS, GENE-SYNONYMS, PRODUCT, GENE-NAME
EL184_RS08970	EG11389			flagella biosynthesis regulatory protein FliT	flagellar biosynthesis protein FliT	GO-TERMS, PRODUCT-SYNONYMS, PRODUCT
EL184_RS08975	EG11388			flagellar export chaperone FliS	flagellar biosynthesis protein FliS	GO-TERMS, PRODUCT-SYNONYMS, PRODUCT
EL184_RS08980	EG10841			flagellar filament capping protein FliD	flagellar filament capping protein	GO-TERMS, PRODUCT-SYNONYMS, GENE-SYNONYMS, PRODUCT
EL184_RS08995	EG11356			flagella biosynthesis regulatory protein FliZ	DNA-binding transcriptional regulator FliZ	GO-TERMS, PRODUCT-SYNONYMS, GENE-SYNONYMS, PRODUCT
EL184_RS09000	G7039	EL184_RS09000	tcyJ	cystine ABC transporter substrate-binding protein	cystine ABC transporter periplasmic binding protein	CPLX-RXNS, GO-TERMS, COMPLEXES, REACTIONS, PRODUCT-SYNONYMS, GENE-SYNONYMS, PRODUCT, GENE-NAME
EL184_RS09005	G7038	EL184_RS09005	dcyD			GO-TERMS, REACTIONS, PRODUCT-SYNONYMS, GENE-SYNONYMS, GENE-NAME
EL184_RS09010	G7037	EL184_RS09010	tcyL	amino acid ABC transporter permease	cystine ABC transporter membrane subunit	GO-TERMS, REACTIONS, PRODUCT-SYNONYMS, GENE-SYNONYMS, PRODUCT, GENE-NAME
EL184_RS09015	EG12347	yecC	tcyN	L-cystine ABC transporter ATP-binding protein YecC	cystine ABC transporter ATP binding subunit	GO-TERMS, REACTIONS, PRODUCT-SYNONYMS, GENE-SYNONYMS, PRODUCT, GENE-NAME
EL184_RS09020	EG10935			transcriptional regulator SdiA	DNA-binding transcriptional dual regulator SdiA	GO-TERMS, PRODUCT-SYNONYMS, PRODUCT
EL184_RS09040	EG11140			two-component system response regulator UvrY	DNA-binding transcriptional activator UvrY	GO-TERMS, PRODUCT-SYNONYMS, GENE-SYNONYMS, PRODUCT
EL184_RS09045	EG11063			excinuclease ABC subunit UvrC	excision nuclease subunit C	CPLX-RXNS, GO-TERMS, COMPLEXES, REACTIONS, PRODUCT-SYNONYMS, PRODUCT
EL184_RS09050	EG10706	EL184_RS09050	pgsA			GO-TERMS, REACTIONS, PRODUCT-SYNONYMS, PRODUCT, GENE-NAME
EL184_RS09085	EG10921	EL184_RS09085	ftnA	non-heme ferritin	ferritin iron storage protein	GO-TERMS, REACTIONS, PRODUCT-SYNONYMS, GENE-SYNONYMS, PRODUCT, GENE-NAME
EL184_RS09110	EG10057	EL184_RS09110	araF	arabinose ABC transporter substrate-binding protein	arabinose ABC transporter periplasmic binding protein	CPLX-RXNS, GO-TERMS, COMPLEXES, REACTIONS, PRODUCT, GENE-NAME
EL184_RS09115	EG10058	EL184_RS09115	araG	L-arabinose ABC transporter ATP-binding protein AraG	arabinose ABC transporter ATP binding subunit	GO-TERMS, COMPLEXES, PRODUCT, GENE-NAME
EL184_RS09120	EG10059			L-arabinose ABC transporter permease AraH	arabinose ABC transporter membrane subunit	GO-TERMS, PRODUCT-SYNONYMS, GENE-SYNONYMS, PRODUCT
EL184_RS09125	EG11752	EL184_RS09125	otsB	trehalose-phosphatase	trehalose-6-phosphate phosphatase	GO-TERMS, REACTIONS, PRODUCT-SYNONYMS, GENE-SYNONYMS, PRODUCT, GENE-NAME
EL184_RS09130	EG11751	EL184_RS09130	otsA			GO-TERMS, PRODUCT-SYNONYMS, PRODUCT, GENE-NAME
EL184_RS09135	G7031			universal stress protein UspC	universal stress protein C	GO-TERMS, PRODUCT-SYNONYMS, GENE-SYNONYMS, PRODUCT
EL184_RS09140	EG10320			flagellar transcriptional regulator FlhD	DNA-binding transcriptional dual regulator FlhD	GO-TERMS, COMPLEXES, PRODUCT-SYNONYMS, GENE-SYNONYMS, PRODUCT
EL184_RS09145	EG10319			flagellar transcriptional regulator FlhC	DNA-binding transcriptional dual regulator FlhC	GO-TERMS, PRODUCT-SYNONYMS, GENE-SYNONYMS, PRODUCT
EL184_RS09150	EG10601			flagellar motor stator protein MotA	motility protein A	GO-TERMS, PRODUCT-SYNONYMS, GENE-SYNONYMS, PRODUCT
EL184_RS09155	EG10602			motility protein MotB	motility protein B	GO-TERMS, PRODUCT-SYNONYMS, GENE-SYNONYMS, PRODUCT
EL184_RS09160	EG10146					GO-TERMS, COMPLEXES, PRODUCT-SYNONYMS
EL184_RS09165	EG10149					GO-TERMS, COMPLEXES, PRODUCT-SYNONYMS
EL184_RS09170	EG10988	EL184_RS09170	tar	methyl-accepting chemotaxis protein	methyl-accepting chemotaxis protein Tar	GO-TERMS, PRODUCT-SYNONYMS, GENE-SYNONYMS, PRODUCT, GENE-NAME
EL184_RS09175	EG10987	EL184_RS09175	tap	methyl-accepting chemotaxis protein IV	methyl-accepting chemotaxis protein Tap	GO-TERMS, PRODUCT-SYNONYMS, PRODUCT, GENE-NAME
EL184_RS09180	EG10148			protein-glutamate O-methyltransferase CheR	chemotaxis protein methyltransferase	GO-TERMS, REACTIONS, PRODUCT-SYNONYMS, GENE-SYNONYMS, PRODUCT
EL184_RS09185	EG10147	EL184_RS09185	cheB	chemotaxis response regulator protein-glutamate methylesterase	protein-glutamate methylesterase/protein glutamine deamidase	GO-TERMS, REACTIONS, PRODUCT-SYNONYMS, PRODUCT, GENE-NAME
EL184_RS09195	EG10151			protein phosphatase CheZ	chemotaxis protein CheZ	GO-TERMS, REACTIONS, PRODUCT-SYNONYMS, PRODUCT
EL184_RS09200	G7028			flagellar type III secretion system protein FlhB	flagellar biosynthesis protein FlhB	GO-TERMS, PRODUCT-SYNONYMS, GENE-SYNONYMS, PRODUCT
EL184_RS09205	G370					GO-TERMS, PRODUCT-SYNONYMS, GENE-SYNONYMS
EL184_RS09210	G7027	EL184_RS09210	flhE			GO-TERMS, PRODUCT-SYNONYMS, GENE-NAME
EL184_RS09220	EG10071	EL184_RS09220	argS			GO-TERMS, REACTIONS, PRODUCT-SYNONYMS, GENE-SYNONYMS, PRODUCT, GENE-NAME
EL184_RS09240	G7022	EL184_RS09240	torZ	molybdopterin guanine dinucleotide-containing S/N-oxide reductase	trimethylamine N-oxide reductase 2	GO-TERMS, REACTIONS, PRODUCT-SYNONYMS, GENE-SYNONYMS, PRODUCT, GENE-NAME
EL184_RS09245	G7021			tRNA 5-methoxyuridine(34)/uridine 5-oxyacetic acid(34) synthase CmoB	tRNA U34 carboxymethyltransferase	GO-TERMS, REACTIONS, PRODUCT-SYNONYMS, GENE-SYNONYMS, PRODUCT
EL184_RS09250	G7020			carboxy-S-adenosyl-L-methionine synthase CmoA	carboxy-S-adenosyl-L-methionine synthase	GO-TERMS, REACTIONS, PRODUCT-SYNONYMS, GENE-SYNONYMS, PRODUCT
EL184_RS09270	EG10097					GO-TERMS, REACTIONS, PRODUCT-SYNONYMS, GENE-SYNONYMS, PRODUCT
EL184_RS09275	EG11138	EL184_RS09275	nudB			GO-TERMS, REACTIONS, PRODUCT-SYNONYMS, GENE-SYNONYMS, GENE-NAME
EL184_RS09285	EG10925					CPLX-RXNS, GO-TERMS, COMPLEXES, PRODUCT-SYNONYMS
EL184_RS09300	RUVA			Holliday junction branch migration protein RuvA	Holliday junction branch migration complex subunit RuvA	GO-TERMS, PRODUCT-SYNONYMS, PRODUCT
EL184_RS09305	RUVB			Holliday junction branch migration DNA helicase RuvB	Holliday junction branch migration complex subunit RuvB	GO-TERMS, PRODUCT-SYNONYMS, PRODUCT
EL184_RS09310	EG12368			zinc ABC transporter permease subunit ZnuB	Zn2+ ABC transporter membrane subunit	CPLX-RXNS, GO-TERMS, COMPLEXES, PRODUCT-SYNONYMS, GENE-SYNONYMS, PRODUCT
EL184_RS09315	G7018			zinc ABC transporter ATP-binding protein ZnuC	Zn2+ ABC transporter ATP binding subunit	PRODUCT-SYNONYMS, GENE-SYNONYMS, PRODUCT
EL184_RS09320	G7017			zinc ABC transporter substrate-binding protein ZnuA	Zn2+ ABC transporter periplasmic binding protein	GO-TERMS, PRODUCT-SYNONYMS, GENE-SYNONYMS, PRODUCT
EL184_RS09325	EG10013			murein DD-endopeptidase MepM	peptidoglycan DD-endopeptidase MepM	GO-TERMS, REACTIONS, PRODUCT-SYNONYMS, GENE-SYNONYMS, PRODUCT
EL184_RS09330	EG10614	msbB	lpxM	lauroyl-Kdo(2)-lipid IV(A) myristoyltransferase	Lipid A biosynthesis myristoyltransferase	GO-TERMS, REACTIONS, PRODUCT-SYNONYMS, GENE-SYNONYMS, PRODUCT, GENE-NAME
EL184_RS09335	EG10803	EL184_RS09335	pykA			GO-TERMS, REACTIONS, PRODUCT-SYNONYMS, GENE-NAME
EL184_RS09340	EG12860	EL184_RS09340	yebK	MurR/RpiR family transcriptional regulator	DNA-binding transcriptional repressor YebK	GO-TERMS, PRODUCT-SYNONYMS, GENE-SYNONYMS, PRODUCT, GENE-NAME
EL184_RS09345	EG11221			glucose-6-phosphate dehydrogenase	NADP+-dependent glucose-6-phosphate dehydrogenase	GO-TERMS, REACTIONS, PRODUCT-SYNONYMS, PRODUCT
EL184_RS09350	EG10257					GO-TERMS, PRODUCT-SYNONYMS, PRODUCT
EL184_RS09355	EG10256	EL184_RS09355	eda			GO-TERMS, REACTIONS, PRODUCT-SYNONYMS, GENE-SYNONYMS, GENE-NAME
EL184_RS09360	EG11809	EL184_RS09360	purT	formate-dependent phosphoribosylglycinamide formyltransferase	phosphoribosylglycinamide formyltransferase 2	GO-TERMS, REACTIONS, PRODUCT-SYNONYMS, PRODUCT, GENE-NAME
EL184_RS09365	EG11808	EL184_RS09365	yebG			GO-TERMS, PRODUCT-SYNONYMS, GENE-NAME
EL184_RS09380	EG11004	EL184_RS09380	ptrB			GO-TERMS, REACTIONS, PRODUCT-SYNONYMS, GENE-SYNONYMS, GENE-NAME
EL184_RS09385	G7016	EL184_RS09385	exoX	exodeoxyribonuclease X	exonuclease X	GO-TERMS, PRODUCT-SYNONYMS, GENE-SYNONYMS, PRODUCT, GENE-NAME
EL184_RS09415	G7011	EL184_RS09415	pphA	protein-serine/threonine phosphatase	phosphoprotein phosphatase 1	GO-TERMS, REACTIONS, PRODUCT-SYNONYMS, GENE-SYNONYMS, PRODUCT, GENE-NAME
EL184_RS09430	G7008			16S rRNA (cytosine(1407)-C(5))-methyltransferase RsmF	16S rRNA m5C1407 methyltransferase	GO-TERMS, REACTIONS, PRODUCT-SYNONYMS, GENE-SYNONYMS, PRODUCT
EL184_RS09435	G7007	EL184_RS09435	letB	PqiB family protein	lipophilic envelope spanning tunnel	GO-TERMS, PRODUCT-SYNONYMS, GENE-SYNONYMS, PRODUCT, GENE-NAME
EL184_RS09445	G7005	EL184_RS09445	msrC	GAF domain-containing protein	free methionine-(R)-sulfoxide reductase	GO-TERMS, REACTIONS, PRODUCT-SYNONYMS, GENE-SYNONYMS, PRODUCT, GENE-NAME
EL184_RS09450	EG12866					GO-TERMS, PRODUCT-SYNONYMS, GENE-SYNONYMS
EL184_RS09455	EG10760	EL184_RS09455	prc			GO-TERMS, PRODUCT-SYNONYMS, GENE-SYNONYMS, GENE-NAME
EL184_RS09460	EG10462					GO-TERMS, PRODUCT-SYNONYMS
EL184_RS09470	G7003			DNA-binding transcriptional regulator KdgR	DNA-binding transcriptional repressor KdgR	GO-TERMS, PRODUCT-SYNONYMS, GENE-SYNONYMS, PRODUCT
EL184_RS09480	G7002			PhoP/PhoQ regulator MgrB	PhoQ kinase inhibitor	GO-TERMS, PRODUCT-SYNONYMS, GENE-SYNONYMS, PRODUCT
EL184_RS09490	G7000	EL184_RS09490	yobF	DUF2627 domain-containing protein	DUF2527 domain-containing protein YobF	GO-TERMS, PRODUCT-SYNONYMS, PRODUCT, GENE-NAME
EL184_RS09495	EG12204			cold shock-like protein CspC	stress protein, member of the CspA family	GO-TERMS, PRODUCT-SYNONYMS, GENE-SYNONYMS, PRODUCT
EL184_RS09500	EG12207	EL184_RS09500	rlmA	23S rRNA (guanine(745)-N(1))-methyltransferase	23S rRNA m1G745 methyltransferase	GO-TERMS, REACTIONS, PRODUCT-SYNONYMS, GENE-SYNONYMS, PRODUCT, GENE-NAME
EL184_RS09505	G6999			manganese efflux pump MntP	Mn2+ exporter	GO-TERMS, REACTIONS, PRODUCT-SYNONYMS, GENE-SYNONYMS, PRODUCT
EL184_RS09515	EG10569	EL184_RS09515	manZ	PTS mannose transporter subunit IID	mannose-specific PTS enzyme IID component	CPLX-RXNS, GO-TERMS, COMPLEXES, PRODUCT-SYNONYMS, GENE-SYNONYMS, PRODUCT, GENE-NAME
EL184_RS09520	EG10568	EL184_RS09520	manY	PTS mannose/fructose/sorbose transporter subunit IIC	mannose-specific PTS enzyme IIC component	GO-TERMS, REACTIONS, PRODUCT-SYNONYMS, GENE-SYNONYMS, PRODUCT, GENE-NAME
EL184_RS09525	EG10567	EL184_RS09525	manX	PTS mannose transporter subunit IIAB	mannose-specific PTS enzyme IIAB component	GO-TERMS, PRODUCT-SYNONYMS, GENE-SYNONYMS, PRODUCT, GENE-NAME
EL184_RS09540	EG10930	EL184_RS09540	sdaA	L-serine ammonia-lyase	L-serine deaminase I	GO-TERMS, REACTIONS, PRODUCT-SYNONYMS, PRODUCT, GENE-NAME
EL184_RS09545	EG12693	EL184_RS09545	nudL	CoA pyrophosphatase	putative NUDIX hydrolase with low 3-phosphohydroxypyruvate phosphatase activity	GO-TERMS, REACTIONS, PRODUCT-SYNONYMS, GENE-SYNONYMS, PRODUCT, GENE-NAME
EL184_RS09550	EG10683			aminodeoxychorismate synthase component 1	aminodeoxychorismate synthase subunit 1	CPLX-RXNS, GO-TERMS, COMPLEXES, REACTIONS, PRODUCT-SYNONYMS, PRODUCT
EL184_RS09565	G6993	EL184_RS09565	yoaB	RidA family protein	RutC family protein YoaB	GO-TERMS, PRODUCT-SYNONYMS, PRODUCT, GENE-NAME
EL184_RS09570	G6992	EL184_RS09570	yoaA	ATP-dependent DNA helicase	putative ATP-dependent 5' to 3' DNA helicase	GO-TERMS, PRODUCT-SYNONYMS, PRODUCT, GENE-NAME
EL184_RS09575	G6991			tRNA (adenosine(37)-N6)-threonylcarbamoyltransferase complex dimerization subunit type 1 TsaB	N6-L-threonylcarbamoyladenine synthase, TsaB subunit	CPLX-RXNS, GO-TERMS, COMPLEXES, REACTIONS, PRODUCT-SYNONYMS, GENE-SYNONYMS, PRODUCT
EL184_RS09585	EG11530	EL184_RS09585	fadD			GO-TERMS, REACTIONS, PRODUCT-SYNONYMS, GENE-SYNONYMS, PRODUCT, GENE-NAME
EL184_RS09590	EG10858	EL184_RS09590	rnd	ribonuclease D	RNase D	GO-TERMS, REACTIONS, PRODUCT-SYNONYMS, PRODUCT, GENE-NAME
EL184_RS09595	G6989	EL184_RS09595	yeaX	oxidoreductase	carnitine monooxygenase subunit YeaX	CPLX-RXNS, COMPLEXES, PRODUCT-SYNONYMS, PRODUCT, GENE-NAME
EL184_RS09600	G6988	EL184_RS09600	yeaW	ring-hydroxylating oxygenase subunit alpha	carnitine monooxygenase subunit YeaW	GO-TERMS, PRODUCT-SYNONYMS, PRODUCT, GENE-NAME
EL184_RS09610	G6986	EL184_RS09610	dmlA	tartrate dehydrogenase	D-malate/3-isopropylmalate dehydrogenase (decarboxylating)	GO-TERMS, REACTIONS, PRODUCT-SYNONYMS, GENE-SYNONYMS, PRODUCT, GENE-NAME
EL184_RS09615	G6985	EL184_RS09615	dmlR	LysR family transcriptional regulator	DNA-binding transcriptional regulator DmlR	GO-TERMS, PRODUCT-SYNONYMS, GENE-SYNONYMS, PRODUCT, GENE-NAME
EL184_RS09620	G6984			leucine efflux protein LeuE	leucine exporter	GO-TERMS, REACTIONS, PRODUCT-SYNONYMS, GENE-SYNONYMS, PRODUCT
EL184_RS09665	G6977	EL184_RS09665	nimT	2-nitroimidazole transporter	2-nitroimidazole exporter	GO-TERMS, REACTIONS, PRODUCT-SYNONYMS, GENE-SYNONYMS, PRODUCT, GENE-NAME
EL184_RS09670	G6976	EL184_RS09670	nimR	AraC family transcriptional regulator	DNA-binding transcriptional repressor NimR	GO-TERMS, PRODUCT-SYNONYMS, GENE-SYNONYMS, PRODUCT, GENE-NAME
EL184_RS09685	G6973	EL184_RS09685	yeaK	YbaK/prolyl-tRNA synthetase associated domain-containing protein	mischarged aminoacyl-tRNA deacylase	GO-TERMS, PRODUCT-SYNONYMS, PRODUCT, GENE-NAME
EL184_RS09705	G6969	EL184_RS09705	yeaG	PrkA family serine protein kinase	protein kinase YeaG	GO-TERMS, REACTIONS, PRODUCT-SYNONYMS, PRODUCT, GENE-NAME
EL184_RS09710	G6968	EL184_RS09710	mipA			GO-TERMS, PRODUCT-SYNONYMS, GENE-SYNONYMS, GENE-NAME
EL184_RS09715	G6967	EL184_RS09715	yeaE	aldo/keto reductase	methylglyoxal reductase YeaE	GO-TERMS, REACTIONS, PRODUCT-SYNONYMS, PRODUCT, GENE-NAME
EL184_RS09725	EG10367	EL184_RS09725	gapA	glyceraldehyde-3-phosphate dehydrogenase	glyceraldehyde-3-phosphate dehydrogenase A	GO-TERMS, REACTIONS, PRODUCT-SYNONYMS, GENE-SYNONYMS, PRODUCT, GENE-NAME
EL184_RS09730	EG12394			peptide-methionine (R)-S-oxide reductase	methionine sulfoxide reductase B	GO-TERMS, REACTIONS, PRODUCT-SYNONYMS, GENE-SYNONYMS, PRODUCT
EL184_RS09755	G6960	EL184_RS09755	ydjI	ketose-bisphosphate aldolase	L-glycero-L-galacto-octuluronate-1-phosphate aldolase	GO-TERMS, REACTIONS, PRODUCT-SYNONYMS, PRODUCT, GENE-NAME
EL184_RS09760	G6959	EL184_RS09760	ydjH	sugar kinase	L-glycero-L-galacto-octuluronate kinase	GO-TERMS, REACTIONS, PRODUCT-SYNONYMS, PRODUCT, GENE-NAME
EL184_RS09765	G6958	EL184_RS09765	ydjG	aldo/keto reductase	NADH-dependent methylglyoxal reductase	GO-TERMS, REACTIONS, PRODUCT-SYNONYMS, PRODUCT, GENE-NAME
EL184_RS09780	EG11135	EL184_RS09780	pncA	bifunctional nicotinamidase/pyrazinamidase	nicotinamidase	GO-TERMS, REACTIONS, PRODUCT-SYNONYMS, GENE-SYNONYMS, PRODUCT, GENE-NAME
EL184_RS09785	EG10045	EL184_RS09785	ansA			GO-TERMS, REACTIONS, PRODUCT-SYNONYMS, GENE-NAME
EL184_RS09790	EG10968			signal peptide peptidase SppA	protease IV, a signal peptide peptidase	GO-TERMS, REACTIONS, PRODUCT-SYNONYMS, PRODUCT
EL184_RS09800	EG10943			selenide, water dikinase SelD	selenide, water dikinase	GO-TERMS, REACTIONS, PRODUCT-SYNONYMS, GENE-SYNONYMS, PRODUCT
EL184_RS09805	EG11014					GO-TERMS, REACTIONS, PRODUCT-SYNONYMS, GENE-SYNONYMS
EL184_RS09815	EG10372	EL184_RS09815	gdhA			GO-TERMS, REACTIONS, PRODUCT-SYNONYMS, GENE-NAME
EL184_RS09825	G6954	EL184_RS09825	nudG	pyrimidine (deoxy)nucleoside triphosphate diphosphatase	5-hydroxy-CTP diphosphatase	GO-TERMS, REACTIONS, PRODUCT-SYNONYMS, GENE-SYNONYMS, PRODUCT, GENE-NAME
EL184_RS09835	G6952	EL184_RS09835	ynjE	sulfurtransferase	molybdopterin synthase sulfurtransferase	GO-TERMS, REACTIONS, PRODUCT-SYNONYMS, PRODUCT, GENE-NAME
EL184_RS09875	EG11073	EL184_RS09875	xthA			GO-TERMS, REACTIONS, PRODUCT-SYNONYMS, GENE-SYNONYMS, GENE-NAME
EL184_RS09880	G6944	EL184_RS09880	astC	aspartate aminotransferase family protein	succinylornithine transaminase	GO-TERMS, REACTIONS, PRODUCT-SYNONYMS, GENE-SYNONYMS, PRODUCT, GENE-NAME
EL184_RS09885	G6943	EL184_RS09885	astA			REACTIONS, PRODUCT-SYNONYMS, GENE-SYNONYMS, PRODUCT, GENE-NAME
EL184_RS09890	G6942			succinylglutamate-semialdehyde dehydrogenase	aldehyde dehydrogenase	GO-TERMS, REACTIONS, PRODUCT-SYNONYMS, GENE-SYNONYMS, PRODUCT
EL184_RS09895	G6941					GO-TERMS, REACTIONS, PRODUCT-SYNONYMS, GENE-SYNONYMS, PRODUCT
EL184_RS09900	G6940					GO-TERMS, PRODUCT-SYNONYMS, GENE-SYNONYMS, PRODUCT
EL184_RS09905	G6939	EL184_RS09905	spy	ATP-independent periplasmic protein-refolding chaperone	ATP-independent periplasmic chaperone	GO-TERMS, PRODUCT-SYNONYMS, PRODUCT, GENE-NAME
EL184_RS09915	G6937	EL184_RS09915	cho	nucleotide excision repair endonuclease	excinuclease Cho	GO-TERMS, PRODUCT-SYNONYMS, GENE-SYNONYMS, PRODUCT, GENE-NAME
EL184_RS09920	EG10663	EL184_RS09920	nadE	ammonia-dependent NAD(+) synthetase	NH3-dependent NAD+ synthetase	GO-TERMS, REACTIONS, PRODUCT-SYNONYMS, GENE-SYNONYMS, PRODUCT, GENE-NAME
EL184_RS09935	EG10140	EL184_RS09935	chbB	PTS sugar transporter subunit IIB	N,N'-diacetylchitobiose-specific PTS enzyme IIB component	CPLX-RXNS, GO-TERMS, COMPLEXES, REACTIONS, PRODUCT-SYNONYMS, GENE-SYNONYMS, PRODUCT, GENE-NAME
EL184_RS09940	EG10141	EL184_RS09940	chbC	PTS N,N'-diacetylchitobiose transporter subunit IIC	N,N'-diacetylchitobiose-specific PTS enzyme IIC component	GO-TERMS, COMPLEXES, PRODUCT-SYNONYMS, GENE-SYNONYMS, PRODUCT, GENE-NAME
EL184_RS09945	EG10142	EL184_RS09945	chbA	PTS N,N'-diacetylchitobiose transporter subunit IIA	N,N'-diacetylchitobiose-specific PTS enzyme IIA component	GO-TERMS, PRODUCT-SYNONYMS, GENE-SYNONYMS, PRODUCT, GENE-NAME
EL184_RS09955	EG10144	EL184_RS09955	chbF	6-phospho-beta-glucosidase	monoacetylchitobiose-6-phosphate hydrolase	GO-TERMS, REACTIONS, PRODUCT-SYNONYMS, GENE-SYNONYMS, PRODUCT, GENE-NAME
EL184_RS09960	EG12198	EL184_RS09960	chbG			GO-TERMS, PRODUCT-SYNONYMS, GENE-SYNONYMS, GENE-NAME
EL184_RS09965	EG10509	EL184_RS09965	katE			GO-TERMS, REACTIONS, PRODUCT-SYNONYMS, GENE-NAME
EL184_RS09970	G6936			cell division activator CedA	cell division modulator	GO-TERMS, PRODUCT-SYNONYMS, GENE-SYNONYMS, PRODUCT
EL184_RS09980	G6934	EL184_RS09980	tcyP	L-cystine transporter	cystine/sulfocysteine:cation symporter	GO-TERMS, REACTIONS, PRODUCT-SYNONYMS, GENE-SYNONYMS, PRODUCT, GENE-NAME
EL184_RS09990	G6932			hexitol phosphatase HxpB	hexitol phosphatase B	GO-TERMS, REACTIONS, PRODUCT-SYNONYMS, GENE-SYNONYMS, PRODUCT
EL184_RS10010	EG10700			6-phosphofructokinase II	6-phosphofructokinase 2	GO-TERMS, REACTIONS, PRODUCT-SYNONYMS, PRODUCT
EL184_RS10030	EG11001					GO-TERMS, REACTIONS, PRODUCT-SYNONYMS, PRODUCT
EL184_RS10035	EG10506	EL184_RS10035	infC			GO-TERMS, PRODUCT-SYNONYMS, GENE-SYNONYMS, GENE-NAME
EL184_RS10055	EG10709	EL184_RS10055	pheS			CPLX-RXNS, GO-TERMS, COMPLEXES, PRODUCT-SYNONYMS, GENE-SYNONYMS, PRODUCT, GENE-NAME
EL184_RS10060	EG10710	EL184_RS10060	pheT			GO-TERMS, PRODUCT-SYNONYMS, PRODUCT, GENE-NAME
EL184_RS10065	EG10440					GO-TERMS, PRODUCT-SYNONYMS, GENE-SYNONYMS, PRODUCT
EL184_RS10070	EG10127	EL184_RS10070	btuC	vitamin B12 ABC transporter permease BtuC	vitamin B12 ABC transporter membrane subunit	GO-TERMS, COMPLEXES, PRODUCT, GENE-NAME
EL184_RS10075	EG10129	EL184_RS10075	btuE	glutathione peroxidase	thioredoxin/glutathione peroxidase	GO-TERMS, REACTIONS, PRODUCT-SYNONYMS, PRODUCT, GENE-NAME
EL184_RS10080	EG10128			vitamin B12 ABC transporter ATP-binding protein BtuD	vitamin B12 ABC transporter ATP binding subunit	GO-TERMS, PRODUCT
EL184_RS10090	G6925	EL184_RS10090	rflP	anti-FlhDC factor	anti-FlhDC factor RflP	GO-TERMS, PRODUCT-SYNONYMS, GENE-SYNONYMS, PRODUCT, GENE-NAME
EL184_RS10105	EG10080	EL184_RS10105	aroH	3-deoxy-7-phosphoheptulonate synthase AroH	3-deoxy-7-phosphoheptulonate synthase, Trp-sensitive	GO-TERMS, REACTIONS, PRODUCT-SYNONYMS, PRODUCT, GENE-NAME
EL184_RS10110	EG11132	EL184_RS10110	ppsR	kinase/pyrophosphorylase	posphoenolpyruvate synthetase regulatory protein	GO-TERMS, PRODUCT-SYNONYMS, GENE-SYNONYMS, PRODUCT, GENE-NAME
EL184_RS10115	EG10759	EL184_RS10115	ppsA	phosphoenolpyruvate synthase	phosphoenolpyruvate synthetase	GO-TERMS, REACTIONS, PRODUCT-SYNONYMS, GENE-SYNONYMS, PRODUCT, GENE-NAME
EL184_RS10120	EG12357	EL184_RS10120	fadK	cyclohexanecarboxylate-CoA ligase	short chain acyl-CoA synthetase	GO-TERMS, REACTIONS, PRODUCT-SYNONYMS, GENE-SYNONYMS, PRODUCT, GENE-NAME
EL184_RS10160	EG10076	EL184_RS10160	aroD	type I 3-dehydroquinate dehydratase	3-dehydroquinate dehydratase	GO-TERMS, REACTIONS, PRODUCT-SYNONYMS, PRODUCT, GENE-NAME
EL184_RS10165	EG11234	EL184_RS10165	ydiB			GO-TERMS, REACTIONS, PRODUCT-SYNONYMS, GENE-NAME
EL184_RS10210	G6912	EL184_RS10210	menI			GO-TERMS, PRODUCT-SYNONYMS, GENE-SYNONYMS, GENE-NAME
EL184_RS10220	EG11378			Fe-S cluster assembly scaffold SufA	iron-sulfur cluster insertion protein SufA	GO-TERMS, PRODUCT-SYNONYMS, GENE-SYNONYMS, PRODUCT
EL184_RS10225	G6909			Fe-S cluster assembly protein SufB	Fe-S cluster scaffold complex subunit SufB	GO-TERMS, COMPLEXES, PRODUCT-SYNONYMS, GENE-SYNONYMS, PRODUCT
EL184_RS10230	G6908			Fe-S cluster assembly ATPase SufC	Fe-S cluster scaffold complex subunit SufC	GO-TERMS, PRODUCT-SYNONYMS, GENE-SYNONYMS, PRODUCT
EL184_RS10235	G6907			Fe-S cluster assembly protein SufD	Fe-S cluster scaffold complex subunit SufD	GO-TERMS, PRODUCT-SYNONYMS, GENE-SYNONYMS, PRODUCT
EL184_RS10240	G6906			cysteine desulfurase SufS	L-cysteine desulfurase	GO-TERMS, REACTIONS, PRODUCT-SYNONYMS, GENE-SYNONYMS, PRODUCT
EL184_RS10245	G6905			cysteine desulfuration protein SufE	sulfur carrier protein SufE	GO-TERMS, PRODUCT-SYNONYMS, GENE-SYNONYMS, PRODUCT
EL184_RS10250	G6904	EL184_RS10250	ldtE	LysM peptidoglycan-binding domain-containing protein	L,D-transpeptidase LdtE	GO-TERMS, REACTIONS, PRODUCT-SYNONYMS, GENE-SYNONYMS, PRODUCT, GENE-NAME
EL184_RS10255	EG10544	EL184_RS10255	lpp	major outer membrane lipoprotein	murein lipoprotein	GO-TERMS, PRODUCT-SYNONYMS, GENE-SYNONYMS, PRODUCT, GENE-NAME
EL184_RS10260	EG10804			pyruvate kinase PykF	pyruvate kinase I	GO-TERMS, REACTIONS, PRODUCT-SYNONYMS, PRODUCT
EL184_RS10265	G6903			fumarate hydratase FumD	fumarase D	GO-TERMS, REACTIONS, PRODUCT-SYNONYMS, GENE-SYNONYMS, PRODUCT
EL184_RS10325	EG12400	EL184_RS10325	mdtK	multidrug efflux MATE transporter MdtK	multidrug efflux pump MdtK	GO-TERMS, REACTIONS, PRODUCT-SYNONYMS, GENE-SYNONYMS, PRODUCT, GENE-NAME
EL184_RS10330	EG11406	ribE	ribC			GO-TERMS, PRODUCT-SYNONYMS, GENE-SYNONYMS, GENE-NAME
EL184_RS10335	EG11531	EL184_RS10335	cfa			GO-TERMS, REACTIONS, PRODUCT-SYNONYMS, GENE-SYNONYMS, GENE-NAME
EL184_RS10350	EG10800			HTH-type transcriptional repressor PurR	DNA-binding transcriptional repressor PurR	GO-TERMS, PRODUCT-SYNONYMS, PRODUCT
EL184_RS10355	G0-10594	ynhF	cydH	YnhF family membrane protein	cytochrome bd-I ubiquinol oxidase accessory subunit CydH	CPLX-RXNS, GO-TERMS, COMPLEXES, PRODUCT-SYNONYMS, GENE-SYNONYMS, PRODUCT, GENE-NAME
EL184_RS10365	EG10954			superoxide dismutase [Fe]	superoxide dismutase (Fe)	GO-TERMS, REACTIONS, PRODUCT-SYNONYMS, PRODUCT
EL184_RS10370	G6892	EL184_RS10370	mepH	peptidoglycan endopeptidase	peptidoglycan DD-endopeptidase MepH	GO-TERMS, REACTIONS, PRODUCT-SYNONYMS, GENE-SYNONYMS, PRODUCT, GENE-NAME
EL184_RS10375	EG12181	EL184_RS10375	grxD	Grx4 family monothiol glutaredoxin	glutaredoxin 4	GO-TERMS, COMPLEXES, PRODUCT-SYNONYMS, GENE-SYNONYMS, PRODUCT, GENE-NAME
EL184_RS10385	EG11547	EL184_RS10385	rnt	ribonuclease T	RNase T	GO-TERMS, REACTIONS, PRODUCT-SYNONYMS, PRODUCT, GENE-NAME
EL184_RS10390	G6891	EL184_RS10390	gloA	lactoylglutathione lyase	glyoxalase I	GO-TERMS, REACTIONS, PRODUCT-SYNONYMS, PRODUCT, GENE-NAME
EL184_RS10395	G6890	EL184_RS10395	nemA	alkene reductase	N-ethylmaleimide reductase	GO-TERMS, REACTIONS, PRODUCT-SYNONYMS, GENE-SYNONYMS, PRODUCT, GENE-NAME
EL184_RS10400	G6889	EL184_RS10400	nemR	TetR/AcrR family transcriptional regulator	DNA-binding transcriptional repressor NemR	GO-TERMS, PRODUCT-SYNONYMS, GENE-SYNONYMS, PRODUCT, GENE-NAME
EL184_RS10415	G6886	EL184_RS10415	sodC	superoxide dismutase [Cu-Zn] SodC2	superoxide dismutase (Cu-Zn)	GO-TERMS, REACTIONS, PRODUCT-SYNONYMS, PRODUCT, GENE-NAME
EL184_RS10435	G6882			transcriptional regulator SlyA	DNA-binding transcriptional dual regulator SlyA	GO-TERMS, PRODUCT-SYNONYMS, PRODUCT
EL184_RS10440	G6881	EL184_RS10440	slyB			GO-TERMS, PRODUCT-SYNONYMS, GENE-NAME
EL184_RS10445	G6880	EL184_RS10445	anmK			GO-TERMS, REACTIONS, PRODUCT-SYNONYMS, GENE-SYNONYMS, PRODUCT, GENE-NAME
EL184_RS10450	EG11488	EL184_RS10450	mliC	C-type lysozyme inhibitor	inhibitor of c-type lysozyme, putative lipoprotein	GO-TERMS, PRODUCT-SYNONYMS, GENE-SYNONYMS, PRODUCT, GENE-NAME
EL184_RS10455	EG11487			pyridoxamine 5'-phosphate oxidase	pyridoxine/pyridoxamine 5'-phosphate oxidase	GO-TERMS, REACTIONS, PRODUCT-SYNONYMS, PRODUCT
EL184_RS10460	EG11043	EL184_RS10460	tyrS			GO-TERMS, REACTIONS, PRODUCT-SYNONYMS, PRODUCT, GENE-NAME
EL184_RS10465	G6879			pyridoxal kinase PdxY	pyridoxal kinase 2	GO-TERMS, REACTIONS, PRODUCT-SYNONYMS, GENE-SYNONYMS, PRODUCT
EL184_RS10470	G6878			glutathione transferase GstA	glutathione S-transferase GstA	GO-TERMS, REACTIONS, PRODUCT-SYNONYMS, GENE-SYNONYMS, PRODUCT
EL184_RS10475	G6877			dipeptide/tripeptide permease DtpA	dipeptide/tripeptide:H+ symporter DtpA	GO-TERMS, REACTIONS, PRODUCT-SYNONYMS, GENE-SYNONYMS, PRODUCT
EL184_RS10480	EG10662	EL184_RS10480	nth			GO-TERMS, REACTIONS, PRODUCT-SYNONYMS, GENE-NAME
EL184_RS10485	G6876	EL184_RS10485	rsxE	electron transport complex subunit E	SoxR [2Fe-2S] reducing system protein RsxE	GO-TERMS, PRODUCT-SYNONYMS, GENE-SYNONYMS, PRODUCT, GENE-NAME
EL184_RS10500	G6873			electron transport complex subunit RsxC	SoxR [2Fe-2S] reducing system protein RsxC	PRODUCT-SYNONYMS, GENE-SYNONYMS, PRODUCT
EL184_RS10505	G6872			electron transport complex subunit RsxB	SoxR [2Fe-2S] reducing system protein RsxB	PRODUCT-SYNONYMS, GENE-SYNONYMS, PRODUCT
EL184_RS10520	G6869	EL184_RS10520	cnu	nucleoid-associated protein	H-NS- and StpA-binding protein	GO-TERMS, PRODUCT-SYNONYMS, GENE-SYNONYMS, PRODUCT, GENE-NAME
EL184_RS10525	G0-9561			division septum protein Blr	beta-lactam resistance protein	GO-TERMS, PRODUCT-SYNONYMS, PRODUCT
EL184_RS10535	EG10030	EL184_RS10535	add			GO-TERMS, REACTIONS, PRODUCT-SYNONYMS, GENE-NAME
EL184_RS10540	EG10564	EL184_RS10540	malY	pyridoxal phosphate-dependent aminotransferase	negative regulator of MalT activity/cystathionine beta-lyase	GO-TERMS, REACTIONS, PRODUCT-SYNONYMS, PRODUCT, GENE-NAME
EL184_RS10545	EG10563	EL184_RS10545	malX	PTS maltose transporter subunit IICB	PTS enzyme IIBC component MalX	GO-TERMS, REACTIONS, PRODUCT-SYNONYMS, PRODUCT, GENE-NAME
EL184_RS10550	EG10557			Mal regulon transcriptional regulator MalI	DNA-binding transcriptional repressor MalI	GO-TERMS, PRODUCT-SYNONYMS, PRODUCT
EL184_RS10555	EG10425	EL184_RS10555	hdhA			GO-TERMS, REACTIONS, PRODUCT-SYNONYMS, GENE-SYNONYMS, PRODUCT, GENE-NAME
EL184_RS10560	G6867	EL184_RS10560	uidR	TetR family transcriptional regulator	DNA-binding transcriptional repressor UidR	GO-TERMS, PRODUCT-SYNONYMS, GENE-SYNONYMS, PRODUCT, GENE-NAME
EL184_RS10565	EG11055	EL184_RS10565	uidA			GO-TERMS, REACTIONS, PRODUCT-SYNONYMS, GENE-SYNONYMS, PRODUCT, GENE-NAME
EL184_RS10570	EG11658	EL184_RS10570	uidB	glucuronide transporter	glucuronide:H+ symporter	GO-TERMS, REACTIONS, PRODUCT-SYNONYMS, GENE-SYNONYMS, PRODUCT, GENE-NAME
EL184_RS10585	EG10566	EL184_RS10585	manA			GO-TERMS, PRODUCT-SYNONYMS, GENE-SYNONYMS, PRODUCT, GENE-NAME
EL184_RS10590	EG10356	EL184_RS10590	fumA	fumarate hydratase	fumarase A	GO-TERMS, REACTIONS, PRODUCT-SYNONYMS, PRODUCT, GENE-NAME
EL184_RS10595	EG10358			class II fumarate hydratase	fumarase C	GO-TERMS, REACTIONS, PRODUCT-SYNONYMS, PRODUCT
EL184_RS10600	EG11038	EL184_RS10600	tus			GO-TERMS, PRODUCT-SYNONYMS, GENE-SYNONYMS, GENE-NAME
EL184_RS10605	EG11233			two-component system sensor histidine kinase RstB	sensory histidine kinase RstB	GO-TERMS, PRODUCT-SYNONYMS, GENE-SYNONYMS, PRODUCT
EL184_RS10610	G6864			two-component system response regulator RstA	DNA-binding transcriptional regulator RstA	GO-TERMS, PRODUCT-SYNONYMS, GENE-SYNONYMS, PRODUCT
EL184_RS10620	G6862	EL184_RS10620	folM			GO-TERMS, REACTIONS, PRODUCT-SYNONYMS, GENE-SYNONYMS, GENE-NAME
EL184_RS10625	G6861	EL184_RS10625	ydgI	amino acid permease	putative arginine:ornithine antiporter	GO-TERMS, REACTIONS, PRODUCT-SYNONYMS, GENE-SYNONYMS, PRODUCT, GENE-NAME
EL184_RS10635	EG10744	EL184_RS10635	pntA	NAD(P)(+) transhydrogenase (Re/Si-specific) subunit alpha	pyridine nucleotide transhydrogenase subunit alpha	CPLX-RXNS, GO-TERMS, COMPLEXES, REACTIONS, PRODUCT-SYNONYMS, PRODUCT, GENE-NAME
EL184_RS10640	EG10745	EL184_RS10640	pntB	Re/Si-specific NAD(P)(+) transhydrogenase subunit beta	pyridine nucleotide transhydrogenase subunit beta	GO-TERMS, PRODUCT-SYNONYMS, PRODUCT, GENE-NAME
EL184_RS10645	G6859	EL184_RS10645	tqsA	AI-2E family transporter	autoinducer 2 exporter	GO-TERMS, REACTIONS, PRODUCT-SYNONYMS, GENE-SYNONYMS, PRODUCT, GENE-NAME
EL184_RS10655	G6858			multidrug/spermidine efflux SMR transporter subunit MdtJ	multidrug/spermidine efflux pump membrane subunit MdtJ	CPLX-RXNS, GO-TERMS, COMPLEXES, REACTIONS, PRODUCT-SYNONYMS, GENE-SYNONYMS, PRODUCT
EL184_RS10660	G6857			multidrug/spermidine efflux SMR transporter subunit MdtI	multidrug/spermidine efflux pump membrane subunit MdtI	GO-TERMS, REACTIONS, PRODUCT-SYNONYMS, GENE-SYNONYMS, PRODUCT
EL184_RS10690	G6852	EL184_RS10690	mlc	ROK family transcriptional regulator	DNA-binding transcriptional repressor Mlc	GO-TERMS, PRODUCT-SYNONYMS, GENE-SYNONYMS, PRODUCT, GENE-NAME
EL184_RS10700	G6850			voltage-gated ClC-type chloride channel ClcB	putative chloride:H+ antiporter ClcB	GO-TERMS, REACTIONS, PRODUCT-SYNONYMS, GENE-SYNONYMS, PRODUCT
EL184_RS10705	G6849			Tat proofreading chaperone DmsD	redox enzyme maturation protein DmsD	GO-TERMS, PRODUCT-SYNONYMS, GENE-SYNONYMS, PRODUCT
EL184_RS10740	G6842			spermidine N1-acetyltransferase	spermidine N-acetyltransferase	GO-TERMS, REACTIONS, PRODUCT-SYNONYMS, PRODUCT
EL184_RS10760	EG10836	EL184_RS10760	relB	type II toxin-antitoxin system RelB/DinJ family antitoxin	Qin prophage; antitoxin/DNA-binding transcriptional repressor RelB	GO-TERMS, COMPLEXES, PRODUCT-SYNONYMS, GENE-SYNONYMS, PRODUCT, GENE-NAME
EL184_RS10765	EG11131	EL184_RS10765	relE	type II toxin-antitoxin system mRNA interferase RelE	Qin prophage; mRNA interferase toxin RelE	GO-TERMS, REACTIONS, PRODUCT-SYNONYMS, PRODUCT, GENE-NAME
EL184_RS10770	EG11130	EL184_RS10770	hokD	type I toxin-antitoxin system Hok family toxin	Qin prophage; toxic protein HokD	GO-TERMS, PRODUCT-SYNONYMS, GENE-SYNONYMS, PRODUCT, GENE-NAME
EL184_RS10800	EG12203	cspA	cspB	RNA chaperone/antiterminator CspA	Qin prophage; cold shock-like protein CspB	GO-TERMS, PRODUCT-SYNONYMS, PRODUCT, GENE-NAME
EL184_RS10825	G6825	EL184_RS10825	cspI	cold-shock protein CspI	Qin prophage; cold shock protein CspI	GO-TERMS, PRODUCT-SYNONYMS, GENE-SYNONYMS, PRODUCT, GENE-NAME
EL184_RS10845	G6823	EL184_RS10845	gnsB	addiction module toxin, GnsA/GnsB family	Qin prophage; protein GnsB	GO-TERMS, PRODUCT-SYNONYMS, GENE-SYNONYMS, PRODUCT, GENE-NAME
EL184_RS10920	G6817	EL184_RS10920	ydfJ	MFS transporter	putative transporter YdfJ	GO-TERMS, PRODUCT-SYNONYMS, GENE-SYNONYMS, PRODUCT, GENE-NAME
EL184_RS10935	G6814	EL184_RS10935	ydfH	GntR family transcriptional regulator	DNA-binding transcriptional repressor YdfH	GO-TERMS, PRODUCT-SYNONYMS, PRODUCT, GENE-NAME
EL184_RS10940	EG12345			bifunctional NADP-dependent 3-hydroxy acid dehydrogenase/3-hydroxypropionate dehydrogenase YdfG	3-hydroxy acid dehydrogenase YdfG	GO-TERMS, REACTIONS, PRODUCT-SYNONYMS, PRODUCT
EL184_RS10945	EG10212	EL184_RS10945	dcp			GO-TERMS, REACTIONS, PRODUCT-SYNONYMS, GENE-NAME
EL184_RS10955	EG11644	EL184_RS10955	ydeI	YdeI family stress tolerance OB fold protein	BOF family protein YdeI	GO-TERMS, PRODUCT-SYNONYMS, PRODUCT, GENE-NAME
EL184_RS10960	EG11643	EL184_RS10960	dgcZ	sensor domain-containing diguanylate cyclase	diguanylate cyclase DgcZ	GO-TERMS, REACTIONS, PRODUCT-SYNONYMS, GENE-SYNONYMS, PRODUCT, GENE-NAME
EL184_RS10965	G0-8892	EL184_RS10965	mgtS	protein MgtS	small protein MgtS	GO-TERMS, PRODUCT-SYNONYMS, GENE-SYNONYMS, PRODUCT, GENE-NAME
EL184_RS10975	EG11639	EL184_RS10975	eamA	O-acetylserine/cysteine exporter	cysteine/O-acetylserine exporter EamA	GO-TERMS, REACTIONS, PRODUCT-SYNONYMS, GENE-SYNONYMS, PRODUCT, GENE-NAME
EL184_RS11015	EG11434			MDR efflux pump AcrAB transcriptional activator MarA	DNA-binding transcriptional dual regulator MarA	GO-TERMS, PRODUCT-SYNONYMS, GENE-SYNONYMS, PRODUCT
EL184_RS11020	EG11435			multiple antibiotic resistance transcriptional regulator MarR	DNA-binding transcriptional repressor MarR	GO-TERMS, PRODUCT-SYNONYMS, GENE-SYNONYMS, PRODUCT
EL184_RS11030	EG11636	EL184_RS11030	ydeA	sugar transporter	L-arabinose exporter	GO-TERMS, REACTIONS, PRODUCT-SYNONYMS, PRODUCT, GENE-NAME
EL184_RS11045	G6811	EL184_RS11045	sad	succinate-semialdehyde dehydrogenase	succinate semialdehyde dehydrogenase (NAD(P)+) Sad	GO-TERMS, REACTIONS, PRODUCT-SYNONYMS, GENE-SYNONYMS, PRODUCT, GENE-NAME
EL184_RS11050	G6810	EL184_RS11050	glsB			GO-TERMS, REACTIONS, PRODUCT-SYNONYMS, GENE-SYNONYMS, GENE-NAME
EL184_RS11065	EG11065	EL184_RS11065	uxaB			GO-TERMS, PRODUCT-SYNONYMS, PRODUCT, GENE-NAME
EL184_RS11075	G6806	EL184_RS11075	tam			GO-TERMS, REACTIONS, PRODUCT-SYNONYMS, GENE-SYNONYMS, PRODUCT, GENE-NAME
EL184_RS11080	G6805					GO-TERMS, REACTIONS, PRODUCT-SYNONYMS, GENE-SYNONYMS, PRODUCT
EL184_RS11085	G6804	EL184_RS11085	lsrF	3-hydroxy-5-phosphonooxypentane-2,4-dione thiolase	3-hydroxy-2,4-pentadione 5-phosphate thiolase	GO-TERMS, REACTIONS, PRODUCT-SYNONYMS, GENE-SYNONYMS, PRODUCT, GENE-NAME
EL184_RS11090	G6803			autoinducer 2 ABC transporter substrate-binding protein LsrB	Autoinducer-2 ABC transporter periplasmic binding protein	CPLX-RXNS, COMPLEXES, PRODUCT-SYNONYMS, GENE-SYNONYMS, PRODUCT
EL184_RS11095	G6802			autoinducer 2 ABC transporter permease LsrD	Autoinducer-2 ABC transporter membrane subunit LsrD	GO-TERMS, PRODUCT-SYNONYMS, GENE-SYNONYMS, PRODUCT
EL184_RS11100	G6801			autoinducer 2 ABC transporter permease LsrC	Autoinducer-2 ABC transporter membrane subunit LsrC	GO-TERMS, PRODUCT-SYNONYMS, GENE-SYNONYMS, PRODUCT
EL184_RS11105	G6800			autoinducer 2 ABC transporter ATP-binding protein LsrA	Autoinducer-2 ABC transporter ATP binding subunit	PRODUCT-SYNONYMS, GENE-SYNONYMS, PRODUCT
EL184_RS11110	G6799			transcriptional regulator LsrR	DNA-binding transcriptional repressor LsrR	GO-TERMS, PRODUCT-SYNONYMS, GENE-SYNONYMS, PRODUCT
EL184_RS11115	G6798	EL184_RS11115	lsrK			GO-TERMS, PRODUCT-SYNONYMS, GENE-SYNONYMS, GENE-NAME
EL184_RS11130	EG10442	EL184_RS11130	hipB	transcriptional regulator	antitoxin/DNA-binding transcriptional repressor HipB	GO-TERMS, COMPLEXES, PRODUCT-SYNONYMS, PRODUCT, GENE-NAME
EL184_RS11135	EG10443	EL184_RS11135	hipA	type II toxin-antitoxin system HipA family toxin	serine/threonine-protein kinase toxin HipA	GO-TERMS, REACTIONS, PRODUCT-SYNONYMS, PRODUCT, GENE-NAME
EL184_RS11170	G6791	EL184_RS11170	ydeP	acid resistance putative oxidoreductase YdeP	putative oxidoreductase YdeP	GO-TERMS, PRODUCT-SYNONYMS, PRODUCT, GENE-NAME
EL184_RS11175	G6790	EL184_RS11175	safA	Two-protein-system connector protein SafA	two-component system connector SafA	GO-TERMS, PRODUCT-SYNONYMS, GENE-SYNONYMS, PRODUCT, GENE-NAME
EL184_RS11180	G6789			transcriptional regulator YdeO	DNA-binding transcriptional dual regulator YdeO	GO-TERMS, PRODUCT-SYNONYMS, PRODUCT
EL184_RS11205	EG11743	EL184_RS11205	yddB	TonB-dependent receptor	putative TonB-dependent receptor YddB	GO-TERMS, PRODUCT-SYNONYMS, PRODUCT, GENE-NAME
EL184_RS11210	EG11744	EL184_RS11210	pqqL	insulinase family protein	periplasmic metalloprotease	GO-TERMS, PRODUCT-SYNONYMS, GENE-SYNONYMS, PRODUCT, GENE-NAME
EL184_RS11215	EG11490	EL184_RS11215	gadB	glutamate decarboxylase	glutamate decarboxylase B	GO-TERMS, REACTIONS, PRODUCT-SYNONYMS, PRODUCT, GENE-NAME
EL184_RS11220	G6786			glutamate:gamma-aminobutyrate antiporter	L-glutamate:4-aminobutyrate antiporter	GO-TERMS, REACTIONS, PRODUCT-SYNONYMS, GENE-SYNONYMS, PRODUCT
EL184_RS11250	G6782	EL184_RS11250	ddpX			GO-TERMS, PRODUCT-SYNONYMS, GENE-SYNONYMS, PRODUCT, GENE-NAME
EL184_RS11280	EG10680	EL184_RS11280	osmC	OsmC family peroxiredoxin	osmotically inducible peroxiredoxin OsmC	GO-TERMS, REACTIONS, PRODUCT-SYNONYMS, PRODUCT, GENE-NAME
EL184_RS11285	G6776	EL184_RS11285	bdm			GO-TERMS, PRODUCT-SYNONYMS, GENE-SYNONYMS, GENE-NAME
EL184_RS11295	EG10948	EL184_RS11295	maeA	NAD-dependent malic enzyme	NAD+-dependent malate dehydrogenase	GO-TERMS, REACTIONS, PRODUCT-SYNONYMS, GENE-SYNONYMS, PRODUCT, GENE-NAME
EL184_RS11300	G6775			alcohol dehydrogenase AdhP	ethanol dehydrogenase / alcohol dehydrogenase	GO-TERMS, REACTIONS, PRODUCT-SYNONYMS, GENE-SYNONYMS, PRODUCT
EL184_RS11305	G6774	higA	yddM	addiction module antidote protein, HigA family	DNA-binding transcriptional regulator YddM	GO-TERMS, PRODUCT-SYNONYMS, PRODUCT, GENE-NAME
EL184_RS11310	EG11229	EL184_RS11310	fdnI	formate dehydrogenase-N subunit gamma	formate dehydrogenase N subunit gamma	CPLX-RXNS, GO-TERMS, COMPLEXES, PRODUCT-SYNONYMS, PRODUCT, GENE-NAME
EL184_RS11315	EG11228	fdxH	fdnH	formate dehydrogenase subunit beta	formate dehydrogenase N subunit beta	GO-TERMS, PRODUCT-SYNONYMS, PRODUCT, GENE-NAME
EL184_RS11320	EG11227			formate dehydrogenase-N subunit alpha	formate dehydrogenase N subunit alpha	GO-TERMS, PRODUCT-SYNONYMS, PRODUCT
EL184_RS11325	EG12713	EL184_RS11325	yddG	aromatic amino acid exporter YddG	amino acid exporter YddG	GO-TERMS, REACTIONS, PRODUCT-SYNONYMS, PRODUCT, GENE-NAME
EL184_RS11370	G6770			N-hydroxyarylamine O-acetyltransferase	arylamine N-acetyltransferase	GO-TERMS, REACTIONS, PRODUCT-SYNONYMS, GENE-SYNONYMS, PRODUCT
EL184_RS11380	EG11761					GO-TERMS, REACTIONS, PRODUCT-SYNONYMS, GENE-SYNONYMS
EL184_RS11435	G6761	EL184_RS11435	mcbR	GntR family transcriptional regulator	DNA-binding transcriptional dual regulator McbR	GO-TERMS, PRODUCT-SYNONYMS, GENE-SYNONYMS, PRODUCT, GENE-NAME
EL184_RS11440	G6760	EL184_RS11440	curA	NADP-dependent oxidoreductase	NADPH-dependent curcumin/dihydrocurcumin reductase	GO-TERMS, REACTIONS, PRODUCT-SYNONYMS, GENE-SYNONYMS, PRODUCT, GENE-NAME
EL184_RS11445	G6759	EL184_RS11445	mnaT	L-methionine sulfoximine/L-methionine sulfone acetyltransferase	L-amino acid N-acyltransferase	REACTIONS, PRODUCT-SYNONYMS, GENE-SYNONYMS, PRODUCT, GENE-NAME
EL184_RS11490	G6755			aminobutyraldehyde dehydrogenase	gamma-aminobutyraldehyde dehydrogenase	GO-TERMS, REACTIONS, PRODUCT-SYNONYMS, GENE-SYNONYMS, PRODUCT
EL184_RS11495	G6754	EL184_RS11495	ydcV	ABC transporter permease	putative ABC transporter membrane subunit YdcV	GO-TERMS, COMPLEXES, PRODUCT-SYNONYMS, PRODUCT, GENE-NAME
EL184_RS11500	G6753	EL184_RS11500	ydcU	ABC transporter permease	putative ABC transporter membrane subunit YdcU	GO-TERMS, PRODUCT-SYNONYMS, PRODUCT, GENE-NAME
EL184_RS11505	G6752	EL184_RS11505	ydcT	ABC transporter ATP-binding protein	putative ABC transporter ATP-binding protein YdcT	GO-TERMS, PRODUCT-SYNONYMS, PRODUCT, GENE-NAME
EL184_RS11510	G6751	EL184_RS11510	ydcS	extracellular solute-binding protein	putative ABC transporter periplasmic binding protein / polyhydroxybutyrate synthase	GO-TERMS, REACTIONS, PRODUCT-SYNONYMS, PRODUCT, GENE-NAME
EL184_RS11520	G6749	EL184_RS11520	hicB	type II toxin-antitoxin system antitoxin HicB	antitoxin of the HicA-HicB toxin-antitoxin system /  DNA-binding transcriptional repressor HicB	GO-TERMS, PRODUCT-SYNONYMS, GENE-SYNONYMS, PRODUCT, GENE-NAME
EL184_RS11525	G0-10451	EL184_RS11525	hicA	type II toxin-antitoxin system HicA family toxin	toxin of the HicA-HicB toxin-antitoxin system	GO-TERMS, PRODUCT-SYNONYMS, GENE-SYNONYMS, PRODUCT, GENE-NAME
EL184_RS11535	G6746	EL184_RS11535	rlhA			GO-TERMS, PRODUCT-SYNONYMS, GENE-SYNONYMS, GENE-NAME
EL184_RS11540	G6745	EL184_RS11540	sutR	XRE family transcriptional regulator	DNA-binding transcriptional dual regulator SutR	GO-TERMS, PRODUCT-SYNONYMS, GENE-SYNONYMS, PRODUCT, GENE-NAME
EL184_RS11565	EG11884			tellurite resistance methyltransferase TehB	tellurite methyltransferase	GO-TERMS, REACTIONS, PRODUCT-SYNONYMS, PRODUCT
EL184_RS11570	EG11883	EL184_RS11570	tehA	TDT family transporter	tellurite resistance protein	GO-TERMS, REACTIONS, PRODUCT-SYNONYMS, PRODUCT, GENE-NAME
EL184_RS11580	EG10853	EL184_RS11580	rimL	50S ribosomal protein L7/L12-serine acetyltransferase	ribosomal-protein-L12-serine N-acetyltransferase	GO-TERMS, REACTIONS, PRODUCT-SYNONYMS, PRODUCT, GENE-NAME
EL184_RS11590	EG12859	EL184_RS11590	opgD			GO-TERMS, PRODUCT-SYNONYMS, GENE-SYNONYMS, GENE-NAME
EL184_RS11600	G6737	EL184_RS11600	ydcI	LysR family transcriptional regulator	DNA-binding transcriptional repressor YdcI	GO-TERMS, PRODUCT-SYNONYMS, PRODUCT, GENE-NAME
EL184_RS11605	EG11018	EL184_RS11605	trg	HAMP domain-containing protein	methyl-accepting chemotaxis protein Trg	GO-TERMS, PRODUCT-SYNONYMS, PRODUCT, GENE-NAME
EL184_RS11615	G0-9610	EL184_RS11615	hokB	type I toxin-antitoxin system Hok family toxin	toxin HokB	GO-TERMS, PRODUCT-SYNONYMS, GENE-SYNONYMS, PRODUCT, GENE-NAME
EL184_RS11625	EG10172	EL184_RS11625	cybB	cytochrome b561	superoxide oxidase	GO-TERMS, REACTIONS, PRODUCT-SYNONYMS, PRODUCT, GENE-NAME
EL184_RS11635	EG10035			aldehyde dehydrogenase	aldehyde dehydrogenase A	GO-TERMS, REACTIONS, PRODUCT-SYNONYMS, GENE-SYNONYMS, PRODUCT
EL184_RS11645	G6732					GO-TERMS, REACTIONS, PRODUCT-SYNONYMS
EL184_RS11650	G6731	EL184_RS11650	azoR	FMN-dependent NADH-azoreductase	FMN dependent NADH:quinone oxidoreductase	GO-TERMS, REACTIONS, PRODUCT-SYNONYMS, GENE-SYNONYMS, PRODUCT, GENE-NAME
EL184_RS11665	G6706			transcriptional regulator FeaR	DNA-binding transcriptional activator FeaR	GO-TERMS, PRODUCT-SYNONYMS, GENE-SYNONYMS, PRODUCT
EL184_RS11685	G592	EL184_RS11685	ldhA	2-hydroxyacid dehydrogenase	D-lactate dehydrogenase	GO-TERMS, PRODUCT-SYNONYMS, GENE-SYNONYMS, PRODUCT, GENE-NAME
EL184_RS11700	G6701	nifJ	ydbK	pyruvate:ferredoxin (flavodoxin) oxidoreductase	putative pyruvate-flavodoxin oxidoreductase	GO-TERMS, REACTIONS, PRODUCT-SYNONYMS, GENE-SYNONYMS, PRODUCT, GENE-NAME
EL184_RS11705	G6700	EL184_RS11705	ompN	porin OmpN	outer membrane porin N	GO-TERMS, REACTIONS, PRODUCT-SYNONYMS, GENE-SYNONYMS, PRODUCT, GENE-NAME
EL184_RS11710	G6699			universal stress protein UspF	nucleotide binding filament protein	GO-TERMS, PRODUCT-SYNONYMS, GENE-SYNONYMS, PRODUCT
EL184_RS11850	EG11020	EL184_RS11850	trkG	Trk system potassium uptake protein TrkG	Rac prophage; K+ transporter TrkG	GO-TERMS, REACTIONS, PRODUCT-SYNONYMS, PRODUCT, GENE-NAME
EL184_RS11860	G6310	EL184_RS11860	rrrD	lysozyme	DLP12 prophage; lysozyme	GO-TERMS, PRODUCT-SYNONYMS, GENE-SYNONYMS, PRODUCT, GENE-NAME
EL184_RS11905	EG12155	kil	kilR	cell division protein FtsZ	Rac prophage; inhibitor of FtsZ	GO-TERMS, PRODUCT-SYNONYMS, GENE-SYNONYMS, PRODUCT, GENE-NAME
EL184_RS11920	EG10827	EL184_RS11920	recE	exodeoxyribonuclease VIII	Rac prophage; exonuclease VIII, ds DNA exonuclease, 5' --> 3' specific	GO-TERMS, REACTIONS, PRODUCT-SYNONYMS, GENE-SYNONYMS, PRODUCT, GENE-NAME
EL184_RS11925	EG11899			recombination protein RecT	Rac prophage; recombinase RecT	GO-TERMS, PRODUCT-SYNONYMS, PRODUCT
EL184_RS11930	EG11900			type I toxin-antitoxin system endodeoxyribonuclease toxin RalR	Rac prophage; endodeoxyribonuclease toxin RalR	GO-TERMS, REACTIONS, PRODUCT-SYNONYMS, GENE-SYNONYMS, PRODUCT
EL184_RS11935	EG11901	EL184_RS11935	rcbA	double-strand break reduction protein RcbA	Rac prophage; double-strand break reduction protein	GO-TERMS, PRODUCT-SYNONYMS, GENE-SYNONYMS, PRODUCT, GENE-NAME
EL184_RS11940	G6677	EL184_RS11940	xisR	Rac prophage; conserved protein	Rac prophage; excisionase	GO-TERMS, PRODUCT-SYNONYMS, GENE-SYNONYMS, PRODUCT, GENE-NAME
EL184_RS11950	G6675			tRNA 2-thiocytidine(32) synthetase TtcA	tRNA cytosine32 2-sulfurtransferase TtcA	GO-TERMS, REACTIONS, PRODUCT-SYNONYMS, GENE-SYNONYMS, PRODUCT
EL184_RS11955	EG10210					GO-TERMS, REACTIONS, PRODUCT-SYNONYMS, GENE-SYNONYMS
EL184_RS11960	G6674			zinc transporter ZntB	Zn2+:H+ symporter	GO-TERMS, REACTIONS, PRODUCT-SYNONYMS, GENE-SYNONYMS, PRODUCT
EL184_RS11965	G6673	EL184_RS11965	dgcM	diguanylate cyclase	diguanylate cyclase DgcM	GO-TERMS, PRODUCT-SYNONYMS, GENE-SYNONYMS, PRODUCT, GENE-NAME
EL184_RS11980	G6670	EL184_RS11980	abgA	amidohydrolase	p-aminobenzoyl-glutamate hydrolase subunit A	CPLX-RXNS, GO-TERMS, COMPLEXES, PRODUCT-SYNONYMS, GENE-SYNONYMS, PRODUCT, GENE-NAME
EL184_RS11985	G6669	EL184_RS11985	abgB	amidohydrolase	p-aminobenzoyl-glutamate hydrolase subunit B	GO-TERMS, PRODUCT-SYNONYMS, GENE-SYNONYMS, PRODUCT, GENE-NAME
EL184_RS11990	EG12853	EL184_RS11990	abgT	p-aminobenzoyl-glutamate transporter	p-aminobenzoyl glutamate:H+ symporter	GO-TERMS, REACTIONS, PRODUCT-SYNONYMS, GENE-SYNONYMS, PRODUCT, GENE-NAME
EL184_RS11995	EG10668	EL184_RS11995	ogt			GO-TERMS, REACTIONS, PRODUCT-SYNONYMS, PRODUCT, GENE-NAME
EL184_RS12000	EG10325	EL184_RS12000	fnr	fumarate/nitrate reduction transcriptional regulator Fnr	DNA-binding transcriptional dual regulator FNR	GO-TERMS, PRODUCT-SYNONYMS, GENE-SYNONYMS, PRODUCT, GENE-NAME
EL184_RS12005	EG11246	EL184_RS12005	uspE			GO-TERMS, PRODUCT-SYNONYMS, GENE-SYNONYMS, GENE-NAME
EL184_RS12015	G6666	EL184_RS12015	ynaI	mechanosensitive ion channel family protein	small conductance mechanosensitive channel YnaI	GO-TERMS, PRODUCT-SYNONYMS, PRODUCT, GENE-NAME
EL184_RS12020	G6665	EL184_RS12020	mppA	peptide ABC transporter substrate-binding protein	murein tripeptide ABC transporter periplasmic binding protein	CPLX-RXNS, GO-TERMS, COMPLEXES, REACTIONS, PRODUCT-SYNONYMS, GENE-SYNONYMS, PRODUCT, GENE-NAME
EL184_RS12025	G6664	EL184_RS12025	pgrR	LysR family transcriptional regulator	DNA-binding transcriptional repressor PgrR	GO-TERMS, PRODUCT-SYNONYMS, GENE-SYNONYMS, PRODUCT, GENE-NAME
EL184_RS12045	G6662			murein tripeptide amidase MpaA	murein tripeptide amidase A	GO-TERMS, REACTIONS, PRODUCT-SYNONYMS, GENE-SYNONYMS, PRODUCT
EL184_RS12050	G6661	EL184_RS12050	ycjG			GO-TERMS, PRODUCT-SYNONYMS, GENE-SYNONYMS, GENE-NAME
EL184_RS12055	G6660	EL184_RS12055	tpx	thiol peroxidase	lipid hydroperoxide peroxidase	GO-TERMS, REACTIONS, PRODUCT-SYNONYMS, GENE-SYNONYMS, PRODUCT, GENE-NAME
EL184_RS12060	EG11042			transcriptional regulator TyrR	DNA-binding transcriptional dual regulator TyrR	GO-TERMS, PRODUCT-SYNONYMS, PRODUCT
EL184_RS12075	G6658	EL184_RS12075	ycjW	LacI family transcriptional regulator	DNA-binding transcriptional repressor YcjW	GO-TERMS, PRODUCT-SYNONYMS, PRODUCT, GENE-NAME
EL184_RS12080	G6657	EL184_RS12080	ompG	monomeric porin OmpG	outer membrane porin G	GO-TERMS, REACTIONS, PRODUCT-SYNONYMS, PRODUCT, GENE-NAME
EL184_RS12085	EG11048	EL184_RS12085	ugpC	ABC transporter ATP-binding protein	sn-glycerol 3-phosphate ABC transporter ATP binding subunit	GO-TERMS, PRODUCT, GENE-NAME
EL184_RS12090	G6655	pgmB	ycjU			GO-TERMS, REACTIONS, PRODUCT-SYNONYMS, GENE-SYNONYMS, PRODUCT, GENE-NAME
EL184_RS12095	G6654	EL184_RS12095	ycjT	glycoside hydrolase family 65 protein	kojibiose phosphorylase	GO-TERMS, REACTIONS, PRODUCT-SYNONYMS, PRODUCT, GENE-NAME
EL184_RS12100	G6653	EL184_RS12100	ycjS	Gfo/Idh/MocA family oxidoreductase	D-glucoside 3-dehydrogenase	GO-TERMS, REACTIONS, PRODUCT-SYNONYMS, PRODUCT, GENE-NAME
EL184_RS12105	G6652	EL184_RS12105	ycjR	sugar phosphate isomerase/epimerase	3-dehydro-D-guloside 4-epimerase	GO-TERMS, REACTIONS, PRODUCT-SYNONYMS, GENE-SYNONYMS, PRODUCT, GENE-NAME
EL184_RS12110	G6651	EL184_RS12110	ycjQ	zinc-binding alcohol dehydrogenase	D-guloside 3-dehydrogenase	GO-TERMS, REACTIONS, PRODUCT-SYNONYMS, PRODUCT, GENE-NAME
EL184_RS12130	G6647	EL184_RS12130	ycjM	sucrose phosphorylase	glucosylglycerate phosphorylase	GO-TERMS, REACTIONS, PRODUCT-SYNONYMS, GENE-SYNONYMS, PRODUCT, GENE-NAME
EL184_RS12135	EG10780					GO-TERMS, REACTIONS, PRODUCT-SYNONYMS
EL184_RS12140	EG10779			phage shock protein PspD	phage shock protein D	GO-TERMS, PRODUCT-SYNONYMS, PRODUCT
EL184_RS12145	EG10778			envelope stress response membrane protein PspC	phage shock protein C	GO-TERMS, PRODUCT-SYNONYMS, PRODUCT
EL184_RS12150	EG10777			envelope stress response membrane protein PspB	phage shock protein B	GO-TERMS, PRODUCT-SYNONYMS, PRODUCT
EL184_RS12155	EG10776			phage shock protein PspA	phage shock protein A	GO-TERMS, PRODUCT-SYNONYMS, GENE-SYNONYMS, PRODUCT
EL184_RS12160	EG12344	EL184_RS12160	pspF	phage shock protein operon transcriptional activator	DNA-binding transcriptional dual regulator PspF	GO-TERMS, PRODUCT-SYNONYMS, GENE-SYNONYMS, PRODUCT, GENE-NAME
EL184_RS12165	G6646	EL184_RS12165	puuE	4-aminobutyrate transaminase	4-aminobutyrate aminotransferase PuuE	GO-TERMS, REACTIONS, PRODUCT-SYNONYMS, GENE-SYNONYMS, PRODUCT, GENE-NAME
EL184_RS12170	EG11822	EL184_RS12170	puuB	FAD-binding oxidoreductase	gamma-glutamylputrescine oxidase	GO-TERMS, PRODUCT-SYNONYMS, GENE-SYNONYMS, PRODUCT, GENE-NAME
EL184_RS12175	EG10036			aldehyde dehydrogenase PuuC	gamma-glutamyl-gamma-aminobutyraldehyde dehydrogenase	GO-TERMS, REACTIONS, PRODUCT-SYNONYMS, GENE-SYNONYMS, PRODUCT
EL184_RS12180	EG12431			HTH-type transcriptional regulator PuuR	DNA-binding transcriptional repressor PuuR	GO-TERMS, PRODUCT-SYNONYMS, GENE-SYNONYMS, PRODUCT
EL184_RS12185	G6645	EL184_RS12185	puuD			GO-TERMS, REACTIONS, PRODUCT-SYNONYMS, GENE-SYNONYMS, PRODUCT, GENE-NAME
EL184_RS12190	G6644	EL184_RS12190	puuA	glutamine synthetase	glutamate-putrescine ligase	GO-TERMS, REACTIONS, PRODUCT-SYNONYMS, GENE-SYNONYMS, PRODUCT, GENE-NAME
EL184_RS12200	G6643	EL184_RS12200	puuP	APC family permease	putrescine:H+ symporter PuuP	GO-TERMS, REACTIONS, PRODUCT-SYNONYMS, GENE-SYNONYMS, PRODUCT, GENE-NAME
EL184_RS12215	G2001	EL184_RS12215	sapB	peptide ABC transporter permease	putrescine ABC exporter membrane subunit SapB	CPLX-RXNS, GO-TERMS, COMPLEXES, PRODUCT, GENE-NAME
EL184_RS12220	G2000	EL184_RS12220	sapC	peptide ABC transporter permease SapC	putrescine ABC exporter membrane protein SapC	GO-TERMS, PRODUCT, GENE-NAME
EL184_RS12225	EG12304	EL184_RS12225	sapD	peptide ABC transporter ATP-binding protein SapD	putrescine ABC exporter ATP binding protein SapD	GO-TERMS, PRODUCT-SYNONYMS, GENE-SYNONYMS, PRODUCT, GENE-NAME
EL184_RS12230	EG12305	EL184_RS12230	sapF	peptide ABC transporter ATP-binding protein SapF	putrescine ABC exporter ATP binding protein SapF	GO-TERMS, PRODUCT, GENE-NAME
EL184_RS12240	EG11528			enoyl-ACP reductase FabI	enoyl-[acyl-carrier-protein] reductase	GO-TERMS, REACTIONS, PRODUCT-SYNONYMS, GENE-SYNONYMS, PRODUCT
EL184_RS12250	EG11620			exoribonuclease II	RNase II	GO-TERMS, REACTIONS, PRODUCT-SYNONYMS, PRODUCT
EL184_RS12260	G6639	EL184_RS12260	pdeR	cyclic di-GMP phosphodiesterase	cyclic di-GMP phosphodiesterase PdeR	GO-TERMS, PRODUCT-SYNONYMS, GENE-SYNONYMS, PRODUCT, GENE-NAME
EL184_RS12270	G6638	EL184_RS12270	yciT	DeoR/GlpR transcriptional regulator	putative DNA-binding transcriptional regulator YciT	GO-TERMS, PRODUCT-SYNONYMS, GENE-SYNONYMS, PRODUCT, GENE-NAME
EL184_RS12280	EG11128			stress response translation initiation inhibitor YciH	putative translation factor	GO-TERMS, PRODUCT-SYNONYMS, PRODUCT
EL184_RS12285	EG10809	EL184_RS12285	pyrF			GO-TERMS, PRODUCT-SYNONYMS, GENE-NAME
EL184_RS12290	EG12691			lipopolysaccharide assembly protein LapB	lipopolysaccharide assembly protein B	GO-TERMS, PRODUCT-SYNONYMS, GENE-SYNONYMS, PRODUCT
EL184_RS12295	G6637	EL184_RS12295	lapA	LapA family protein	lipopolysaccharide assembly protein A	GO-TERMS, PRODUCT-SYNONYMS, GENE-SYNONYMS, PRODUCT, GENE-NAME
EL184_RS12300	EG10705	EL184_RS12300	pgpB			GO-TERMS, REACTIONS, PRODUCT-SYNONYMS, GENE-NAME
EL184_RS12305	EG11331			GTP cyclohydrolase II	GTP cyclohydrolase 2	GO-TERMS, PRODUCT-SYNONYMS, PRODUCT
EL184_RS12310	EG11325			aconitate hydratase AcnA	aconitate hydratase 1	GO-TERMS, REACTIONS, PRODUCT-SYNONYMS, GENE-SYNONYMS, PRODUCT
EL184_RS12330	EG10184			HTH-type transcriptional regulator CysB	DNA-binding transcriptional dual regulator CysB	GO-TERMS, PRODUCT-SYNONYMS, PRODUCT
EL184_RS12335	EG11013	EL184_RS12335	topA			GO-TERMS, REACTIONS, PRODUCT-SYNONYMS, GENE-SYNONYMS, GENE-NAME
EL184_RS12345	EG10956			protease SohB	S49 peptidase family protein	GO-TERMS, PRODUCT-SYNONYMS, PRODUCT
EL184_RS12355	EG10130	cobO	btuR	cob(I)yrinic acid a,c-diamide adenosyltransferase	cobinamide/cobalamin adenosyltransferase	GO-TERMS, REACTIONS, PRODUCT-SYNONYMS, GENE-SYNONYMS, PRODUCT, GENE-NAME
EL184_RS12360	EG12433			23S rRNA pseudouridine(2605) synthase RluB	23S rRNA pseudouridine2605 synthase	GO-TERMS, REACTIONS, PRODUCT-SYNONYMS, GENE-SYNONYMS, PRODUCT
EL184_RS12370	G6634	EL184_RS12370	yciV	5'-3' exoribonuclease	RNA/ssDNA 5'->3' exonuclease	GO-TERMS, REACTIONS, PRODUCT-SYNONYMS, GENE-SYNONYMS, PRODUCT, GENE-NAME
EL184_RS12380	EG11028			anthranilate synthase component I	anthranilate synthase subunit TrpE	CPLX-RXNS, GO-TERMS, COMPLEXES, PRODUCT-SYNONYMS, GENE-SYNONYMS, PRODUCT
EL184_RS12385	EG11027			bifunctional anthranilate synthase glutamate amidotransferase component TrpG/anthranilate phosphoribosyltransferase TrpD	anthranilate synthase subunit TrpD	GO-TERMS, REACTIONS, PRODUCT-SYNONYMS, GENE-SYNONYMS, PRODUCT
EL184_RS12390	EG11026	trpF	trpC	bifunctional indole-3-glycerol-phosphate synthase TrpC/phosphoribosylanthranilate isomerase TrpF	fused indole-3-glycerol phosphate synthase/phosphoribosylanthranilate isomerase	GO-TERMS, REACTIONS, PRODUCT-SYNONYMS, GENE-SYNONYMS, PRODUCT, GENE-NAME
EL184_RS12395	EG11025					CPLX-RXNS, GO-TERMS, COMPLEXES, REACTIONS, PRODUCT-SYNONYMS, PRODUCT
EL184_RS12400	EG11024	EL184_RS12400	trpA			GO-TERMS, REACTIONS, PRODUCT-SYNONYMS, GENE-SYNONYMS, PRODUCT, GENE-NAME
EL184_RS12420	EG11124	EL184_RS12420	ompW			GO-TERMS, PRODUCT-SYNONYMS, GENE-SYNONYMS, GENE-NAME
EL184_RS12440	EG11121			acyl-CoA thioester hydrolase YciA	acyl-CoA thioesterase YciA	GO-TERMS, REACTIONS, PRODUCT-SYNONYMS, PRODUCT
EL184_RS12465	EG11608	cls	clsA	cardiolipin synthase	cardiolipin synthase A	GO-TERMS, REACTIONS, PRODUCT-SYNONYMS, GENE-SYNONYMS, PRODUCT, GENE-NAME
EL184_RS12475	EG10678	EL184_RS12475	oppF	ABC transporter ATP-binding protein	murein tripeptide ABC transporter / oligopeptide ABC transporter ATP binding subunit OppF	CPLX-RXNS, GO-TERMS, COMPLEXES, PRODUCT-SYNONYMS, PRODUCT, GENE-NAME
EL184_RS12480	EG10677	EL184_RS12480	oppD	ABC transporter ATP-binding protein	murein tripeptide ABC transporter / oligopeptide ABC transporter ATP binding subunit OppD	GO-TERMS, PRODUCT-SYNONYMS, PRODUCT, GENE-NAME
EL184_RS12485	EG10676			oligopeptide ABC transporter permease OppC	murein tripeptide ABC transporter / oligopeptide ABC transporter inner membrane subunit OppC	GO-TERMS, COMPLEXES, PRODUCT-SYNONYMS, PRODUCT
EL184_RS12490	EG10675	EL184_RS12490	oppB	peptide ABC transporter permease	murein tripeptide ABC transporter / oligopeptide ABC transporter inner membrane subunit OppB	GO-TERMS, REACTIONS, PRODUCT-SYNONYMS, PRODUCT, GENE-NAME
EL184_RS12495	EG10674			oligopeptide ABC transporter substrate-binding protein OppA	oligopeptide ABC transporter periplasmic binding protein	GO-TERMS, PRODUCT-SYNONYMS, PRODUCT
EL184_RS12505	EG10031	EL184_RS12505	adhE	bifunctional acetaldehyde-CoA/alcohol dehydrogenase	fused acetaldehyde-CoA dehydrogenase and iron-dependent alcohol dehydrogenasealdehyde/alcohol dehydrogenase AdhE	GO-TERMS, REACTIONS, PRODUCT-SYNONYMS, GENE-SYNONYMS, PRODUCT, GENE-NAME
EL184_RS12520	EG10994	EL184_RS12520	tdk	thymidine kinase	thymidine/deoxyuridine kinase	GO-TERMS, REACTIONS, PRODUCT-SYNONYMS, PRODUCT, GENE-NAME
EL184_RS12525	EG10457	EL184_RS12525	hns	DNA-binding transcriptional regulator H-NS	DNA-binding transcriptional dual regulator H-NS	GO-TERMS, PRODUCT-SYNONYMS, GENE-SYNONYMS, PRODUCT, GENE-NAME
EL184_RS12530	EG11319			UTP--glucose-1-phosphate uridylyltransferase GalU	UTP--glucose-1-phosphate uridylyltransferase	GO-TERMS, REACTIONS, PRODUCT-SYNONYMS, GENE-SYNONYMS, PRODUCT
EL184_RS12535	EG12121			two-component system response regulator RssB	regulator of RpoS	GO-TERMS, PRODUCT-SYNONYMS, GENE-SYNONYMS, PRODUCT
EL184_RS12550	EG11819					GO-TERMS, PRODUCT-SYNONYMS, GENE-SYNONYMS
EL184_RS12575	EG10641			nitrate reductase molybdenum cofactor assembly chaperone	nitrate reductase 1 molybdenum cofactor assembly chaperone	GO-TERMS, PRODUCT-SYNONYMS, PRODUCT
EL184_RS12595	EG10646			nitrate/nitrite two-component system sensor histidine kinase NarX	sensory histidine kinase NarX	GO-TERMS, REACTIONS, PRODUCT-SYNONYMS, GENE-SYNONYMS, PRODUCT
EL184_RS12600	EG10643			two-component system response regulator NarL	DNA-binding transcriptional dual regulator NarL	GO-TERMS, PRODUCT-SYNONYMS, GENE-SYNONYMS, PRODUCT
EL184_RS12615	EG12403	EL184_RS12615	chaC	gamma-glutamylcyclotransferase	glutathione-specific gamma-glutamylcyclotransferase	GO-TERMS, REACTIONS, PRODUCT-SYNONYMS, PRODUCT, GENE-NAME
EL184_RS12625	EG11753			sodium-potassium/proton antiporter ChaA	Na+/K+:H+ antiporter ChaA	GO-TERMS, REACTIONS, PRODUCT-SYNONYMS, PRODUCT
EL184_RS12640	EG10518			3-deoxy-8-phosphooctulonate synthase	3-deoxy-D-manno-octulosonate 8-phosphate synthase	GO-TERMS, REACTIONS, PRODUCT-SYNONYMS, PRODUCT
EL184_RS12655	EG12424			peptide chain release factor N(5)-glutamine methyltransferase	protein-(glutamine-N5) methyltransferase	GO-TERMS, REACTIONS, PRODUCT-SYNONYMS, GENE-SYNONYMS, PRODUCT
EL184_RS12660	EG10761			peptide chain release factor 1	peptide chain release factor RF1	GO-TERMS, PRODUCT-SYNONYMS, GENE-SYNONYMS, PRODUCT
EL184_RS12665	EG10427	EL184_RS12665	hemA			GO-TERMS, PRODUCT-SYNONYMS, GENE-SYNONYMS, GENE-NAME
EL184_RS12670	EG11293			lipoprotein localization protein LolB	outer membrane lipoprotein LolB	GO-TERMS, PRODUCT-SYNONYMS, GENE-SYNONYMS, PRODUCT
EL184_RS12675	EG11294	EL184_RS12675	ispE			GO-TERMS, REACTIONS, PRODUCT-SYNONYMS, GENE-SYNONYMS, PRODUCT, GENE-NAME
EL184_RS12680	EG10774	EL184_RS12680	prs	ribose-phosphate pyrophosphokinase	ribose-phosphate diphosphokinase	GO-TERMS, REACTIONS, PRODUCT-SYNONYMS, GENE-SYNONYMS, PRODUCT, GENE-NAME
EL184_RS12685	EG12392			C4-dicarboxylic acid transporter DauA	aerobic C4-dicarboxylate transporter DauA	GO-TERMS, REACTIONS, PRODUCT-SYNONYMS, GENE-SYNONYMS, PRODUCT
EL184_RS12690	EG11533	EL184_RS12690	ychH	stress-induced protein YchH	stress-induced protein	GO-TERMS, PRODUCT-SYNONYMS, PRODUCT, GENE-NAME
EL184_RS12695	EG10785	EL184_RS12695	pth	aminoacyl-tRNA hydrolase	peptidyl-tRNA hydrolase	GO-TERMS, REACTIONS, PRODUCT-SYNONYMS, GENE-SYNONYMS, PRODUCT, GENE-NAME
EL184_RS12700	EG11404			redox-regulated ATPase YchF	redox-responsive ATPase YchF	GO-TERMS, REACTIONS, PRODUCT-SYNONYMS, GENE-SYNONYMS, PRODUCT
EL184_RS12710	G6628			PTS-dependent dihydroxyacetone kinase operon transcriptional regulator DhaR	DNA-binding transcriptional dual regulator DhaR	GO-TERMS, PRODUCT-SYNONYMS, GENE-SYNONYMS, PRODUCT
EL184_RS12715	G6627			dihydroxyacetone kinase subunit DhaK	dihydroxyacetone kinase subunit K	CPLX-RXNS, GO-TERMS, COMPLEXES, PRODUCT-SYNONYMS, GENE-SYNONYMS, PRODUCT
EL184_RS12720	G6626	EL184_RS12720	dhaL			GO-TERMS, PRODUCT-SYNONYMS, GENE-SYNONYMS, GENE-NAME
EL184_RS12725	EG12399			dihydroxyacetone kinase subunit DhaM	dihydroxyacetone kinase subunit M	GO-TERMS, REACTIONS, PRODUCT-SYNONYMS, GENE-SYNONYMS, PRODUCT
EL184_RS12730	EG11017	EL184_RS12730	treA	alpha,alpha-trehalase	periplasmic trehalase	GO-TERMS, REACTIONS, PRODUCT-SYNONYMS, GENE-SYNONYMS, PRODUCT, GENE-NAME
EL184_RS12745	G6623	EL184_RS12745	ycgR	flagellar brake protein	flagellar brake protein YcgR	GO-TERMS, PRODUCT-SYNONYMS, PRODUCT, GENE-NAME
EL184_RS12750	G6622			membrane-bound lytic murein transglycosylase EmtA	lytic murein transglycosylase E	GO-TERMS, REACTIONS, PRODUCT-SYNONYMS, GENE-SYNONYMS, PRODUCT
EL184_RS12755	G6621	EL184_RS12755	ldcA	muramoyltetrapeptide carboxypeptidase	murein L,D-carboxypeptidase	GO-TERMS, REACTIONS, PRODUCT-SYNONYMS, GENE-SYNONYMS, PRODUCT, GENE-NAME
EL184_RS12765	EG11408	alr	dadX	alanine racemase	alanine racemase 2	GO-TERMS, PRODUCT-SYNONYMS, GENE-SYNONYMS, PRODUCT, GENE-NAME
EL184_RS12770	EG11407	EL184_RS12770	dadA			GO-TERMS, REACTIONS, PRODUCT-SYNONYMS, GENE-SYNONYMS, GENE-NAME
EL184_RS12780	EG10281			fatty acid metabolism transcriptional regulator FadR	DNA-binding transcriptional dual regulator FadR	GO-TERMS, PRODUCT-SYNONYMS, GENE-SYNONYMS, PRODUCT
EL184_RS12785	EG11392			Na(+)/H(+) antiporter NhaB	Na+:H+ antiporter NhaB	GO-TERMS, REACTIONS, PRODUCT-SYNONYMS, PRODUCT
EL184_RS12790	EG11393			disulfide bond formation protein DsbB	protein thiol:quinone oxidoreductase DsbB	GO-TERMS, REACTIONS, PRODUCT-SYNONYMS, GENE-SYNONYMS, PRODUCT
EL184_RS12795	EG11056			translesion error-prone DNA polymerase V subunit UmuC	DNA polymerase V catalytic protein	CPLX-RXNS, GO-TERMS, COMPLEXES, PRODUCT-SYNONYMS, GENE-SYNONYMS, PRODUCT
EL184_RS12800	EG11057	EL184_RS12800	umuD	translesion error-prone DNA polymerase V autoproteolytic subunit	DNA polymerase V protein UmuD	GO-TERMS, PRODUCT-SYNONYMS, PRODUCT, GENE-NAME
EL184_RS12805	G6619			hemolysin HlyE	hemolysin E	GO-TERMS, PRODUCT-SYNONYMS, GENE-SYNONYMS, PRODUCT
EL184_RS12825	G6615	EL184_RS12825	pliG	hypothetical protein	inhibitor of g-type lysozyme	GO-TERMS, PRODUCT-SYNONYMS, GENE-SYNONYMS, PRODUCT, GENE-NAME
EL184_RS12835	EG10596			septum site-determining protein MinC	Z-ring positioning protein MinC	GO-TERMS, COMPLEXES, PRODUCT-SYNONYMS, GENE-SYNONYMS, PRODUCT
EL184_RS12840	EG10597			septum site-determining protein MinD	Z-ring positioning protein MinD	GO-TERMS, PRODUCT-SYNONYMS, GENE-SYNONYMS, PRODUCT
EL184_RS12845	EG10598			cell division topological specificity factor MinE	Z-ring positioning protein MinE	GO-TERMS, PRODUCT-SYNONYMS, GENE-SYNONYMS, PRODUCT
EL184_RS12885	G0-10261	EL184_RS12885	ymgF	hypothetical protein	inner membrane protein YmgF	GO-TERMS, PRODUCT-SYNONYMS, PRODUCT, GENE-NAME
EL184_RS12900	G6606	EL184_RS12900	ariR	RcsB connector protein for regulation of biofilm and acid-resistance	putative two-component system connector protein AriR	GO-TERMS, PRODUCT-SYNONYMS, GENE-SYNONYMS, PRODUCT, GENE-NAME
EL184_RS12910	G6604	EL184_RS12910	ycgZ	two-component-system connector protein YcgZ	putative two-component system connector protein YcgZ	GO-TERMS, PRODUCT-SYNONYMS, PRODUCT, GENE-NAME
EL184_RS12915	G6603	EL184_RS12915	bluF	diguanylate phosphodiesterase	blue light- and temperature-regulated antirepressor BluF	GO-TERMS, PRODUCT-SYNONYMS, GENE-SYNONYMS, PRODUCT, GENE-NAME
EL184_RS12920	G6602	EL184_RS12920	bluR	helix-turn-helix-type transcriptional regulator	DNA-binding transcriptional repressor BluR	GO-TERMS, PRODUCT-SYNONYMS, GENE-SYNONYMS, PRODUCT, GENE-NAME
EL184_RS12935	G6600			anti-adapter protein IraM	anti-adaptor protein IraM, inhibitor of sigmaS proteolysis	GO-TERMS, PRODUCT-SYNONYMS, GENE-SYNONYMS, PRODUCT
EL184_RS12950	EG10489	EL184_RS12950	icd	NADP-dependent isocitrate dehydrogenase	isocitrate dehydrogenase	GO-TERMS, REACTIONS, PRODUCT-SYNONYMS, GENE-SYNONYMS, PRODUCT, GENE-NAME
EL184_RS12955	G6581			23S rRNA pseudouridine(2457) synthase RluE	23S rRNA pseudouridine2457 synthase	GO-TERMS, REACTIONS, PRODUCT-SYNONYMS, GENE-SYNONYMS, PRODUCT
EL184_RS12960	G6580	EL184_RS12960	nudJ	NUDIX hydrolase	phosphatase NudJ	GO-TERMS, REACTIONS, PRODUCT-SYNONYMS, GENE-SYNONYMS, PRODUCT, GENE-NAME
EL184_RS12965	EG11344			tRNA 2-thiouridine(34) synthase MnmA	tRNA-specific 2-thiouridylase	GO-TERMS, REACTIONS, PRODUCT-SYNONYMS, GENE-SYNONYMS, PRODUCT
EL184_RS12970	EG11345			lysogenization regulator HflD	lysogenization regulator	GO-TERMS, PRODUCT-SYNONYMS, GENE-SYNONYMS, PRODUCT
EL184_RS12975	EG11314	EL184_RS12975	purB			GO-TERMS, REACTIONS, PRODUCT-SYNONYMS, GENE-SYNONYMS, GENE-NAME
EL184_RS12980	EG10731			two-component system response regulator PhoP	DNA-binding transcriptional dual regulator PhoP	GO-TERMS, PRODUCT-SYNONYMS, PRODUCT
EL184_RS12985	EG10732	EL184_RS12985	phoQ	sensor protein PhoQ	sensor histidine kinase PhoQ	GO-TERMS, PRODUCT, GENE-NAME
EL184_RS12990	EG11430	EL184_RS12990	roxA	cupin domain-containing protein	ribosomal protein-arginine oxygenase	GO-TERMS, REACTIONS, PRODUCT-SYNONYMS, GENE-SYNONYMS, PRODUCT, GENE-NAME
EL184_RS12995	EG11549					GO-TERMS, REACTIONS, PRODUCT-SYNONYMS
EL184_RS13000	EG10749			spermidine/putrescine ABC transporter ATP-binding protein PotA	spermidine preferential ABC transporter ATP binding subunit	CPLX-RXNS, GO-TERMS, COMPLEXES, PRODUCT
EL184_RS13005	EG10750			spermidine/putrescine ABC transporter permease PotB	spermidine preferential ABC transporter membrane subunit PotB	GO-TERMS, PRODUCT
EL184_RS13010	EG10751	EL184_RS13010	potC	spermidine/putrescine ABC transporter permease	spermidine preferential ABC transporter membrane subunit PotC	GO-TERMS, PRODUCT, GENE-NAME
EL184_RS13015	EG10752			spermidine/putrescine ABC transporter substrate-binding protein PotD	spermidine preferential ABC transporter periplasmic binding protein	GO-TERMS, PRODUCT
EL184_RS13025	G6576	EL184_RS13025	nagK	N-acetylglucosamine kinase	N-acetyl-D-glucosamine kinase	GO-TERMS, REACTIONS, PRODUCT-SYNONYMS, GENE-SYNONYMS, PRODUCT, GENE-NAME
EL184_RS13030	G6575			lipoprotein-releasing ABC transporter permease subunit LolE	lipoprotein release complex - inner membrane subunit	GO-TERMS, COMPLEXES, PRODUCT-SYNONYMS, GENE-SYNONYMS, PRODUCT
EL184_RS13035	G6574			lipoprotein-releasing ABC transporter ATP-binding protein LolD	lipoprotein release complex - ATP binding subunit	GO-TERMS, PRODUCT-SYNONYMS, GENE-SYNONYMS, PRODUCT
EL184_RS13040	G6573			lipoprotein-releasing ABC transporter permease subunit LolC	lipoprotein release complex - inner membrane subunit	GO-TERMS, PRODUCT-SYNONYMS, GENE-SYNONYMS, PRODUCT
EL184_RS13050	EG11619	EL184_RS13050	mfd			GO-TERMS, PRODUCT-SYNONYMS, GENE-NAME
EL184_RS13055	G6571	EL184_RS13055	ldtC	LysM peptidoglycan-binding domain-containing protein	L,D-transpeptidase LdtC	GO-TERMS, REACTIONS, PRODUCT-SYNONYMS, GENE-SYNONYMS, PRODUCT, GENE-NAME
EL184_RS13060	G6570	EL184_RS13060	bhsA	multiple stress resistance protein BhsA	DUF1471 domain-containing multiple stress resistance outer membrane protein BhsA	GO-TERMS, PRODUCT-SYNONYMS, GENE-SYNONYMS, PRODUCT, GENE-NAME
EL184_RS13065	G6569	EL184_RS13065	comR	TetR/AcrR family transcriptional regulator	DNA-binding transcriptional repressor ComR	GO-TERMS, PRODUCT-SYNONYMS, GENE-SYNONYMS, PRODUCT, GENE-NAME
EL184_RS13070	EG12444	EL184_RS13070	ycfJ	glycine zipper 2TM domain-containing protein	PF05433 family protein YcfJ	GO-TERMS, PRODUCT-SYNONYMS, PRODUCT, GENE-NAME
EL184_RS13075	EG10649	EL184_RS13075	ndh	NADH dehydrogenase	NADH:quinone oxidoreductase II	GO-TERMS, REACTIONS, PRODUCT-SYNONYMS, PRODUCT, GENE-NAME
EL184_RS13085	G6567	EL184_RS13085	nagZ			GO-TERMS, REACTIONS, PRODUCT-SYNONYMS, GENE-SYNONYMS, PRODUCT, GENE-NAME
EL184_RS13090	G6566	EL184_RS13090	thiK			GO-TERMS, PRODUCT-SYNONYMS, GENE-SYNONYMS, GENE-NAME
EL184_RS13095	G6565			penicillin-binding protein activator LpoB	outer membrane lipoprotein - activator of MrcB activity	GO-TERMS, PRODUCT-SYNONYMS, GENE-SYNONYMS, PRODUCT
EL184_RS13105	EG12172	EL184_RS13105	hinT			GO-TERMS, PRODUCT-SYNONYMS, GENE-SYNONYMS, GENE-NAME
EL184_RS13110	EG10306			ferric-rhodotorulic acid/ferric-coprogen receptor FhuE	ferric coprogen/ferric rhodotorulic acid outer membrane transporter	CPLX-RXNS, GO-TERMS, COMPLEXES, PRODUCT-SYNONYMS, PRODUCT
EL184_RS13115	EG10787	EL184_RS13115	ptsG	PTS glucose transporter subunit IIBC	glucose-specific PTS enzyme IIBC component	CPLX-RXNS, GO-TERMS, COMPLEXES, REACTIONS, PRODUCT-SYNONYMS, GENE-SYNONYMS, PRODUCT, GENE-NAME
EL184_RS13125	EG11500	EL184_RS13125	holB			GO-TERMS, COMPLEXES, REACTIONS, PRODUCT-SYNONYMS, PRODUCT, GENE-NAME
EL184_RS13130	EG12302	EL184_RS13130	tmk			GO-TERMS, PRODUCT-SYNONYMS, GENE-SYNONYMS, PRODUCT, GENE-NAME
EL184_RS13135	EG11494	yceG	mltG	cell division protein YceG	endolytic murein transglycosylase	GO-TERMS, REACTIONS, PRODUCT-SYNONYMS, GENE-SYNONYMS, PRODUCT, GENE-NAME
EL184_RS13140	EG11493	EL184_RS13140	pabC			GO-TERMS, PRODUCT-SYNONYMS, GENE-NAME
EL184_RS13145	EG12606	EL184_RS13145	fabF	beta-ketoacyl-ACP synthase II	3-oxoacyl-[acyl carrier protein] synthase 2	GO-TERMS, REACTIONS, PRODUCT-SYNONYMS, GENE-SYNONYMS, PRODUCT, GENE-NAME
EL184_RS13150	EG50003	EL184_RS13150	acpP			GO-TERMS, REACTIONS, PRODUCT-SYNONYMS, GENE-NAME
EL184_RS13155	EG11318			3-oxoacyl-ACP reductase FabG	3-oxoacyl-[acyl-carrier-protein] reductase FabG	GO-TERMS, REACTIONS, PRODUCT-SYNONYMS, PRODUCT
EL184_RS13160	EG11317					GO-TERMS, REACTIONS, PRODUCT-SYNONYMS, GENE-SYNONYMS, PRODUCT
EL184_RS13165	EG10277	EL184_RS13165	fabH	ketoacyl-ACP synthase III	3-oxoacyl-[acyl carrier protein] synthase 3	GO-TERMS, REACTIONS, PRODUCT-SYNONYMS, PRODUCT, GENE-NAME
EL184_RS13170	EG11437			phosphate acyltransferase PlsX	putative phosphate acyltransferase	GO-TERMS, REACTIONS, PRODUCT-SYNONYMS, PRODUCT
EL184_RS13185	EG11438	EL184_RS13185	yceF	septum formation inhibitor Maf	m7GTP pyrophosphatase	GO-TERMS, REACTIONS, PRODUCT-SYNONYMS, PRODUCT, GENE-NAME
EL184_RS13190	EG11118			23S rRNA pseudouridine(955/2504/2580) synthase RluC	23S rRNA pseudouridine955/2504/2580 synthase	GO-TERMS, REACTIONS, PRODUCT-SYNONYMS, GENE-SYNONYMS, PRODUCT
EL184_RS13200	EG10859	EL184_RS13200	rne			GO-TERMS, COMPLEXES, REACTIONS, PRODUCT-SYNONYMS, GENE-SYNONYMS, GENE-NAME
EL184_RS13205	EG11545			flagellar hook-filament junction protein FlgL	flagellar hook-filament junction protein 2	COMPLEXES, PRODUCT-SYNONYMS, GENE-SYNONYMS, PRODUCT
EL184_RS13210	EG11967			flagellar hook-associated protein FlgK	flagellar hook-filament junction protein 1	GO-TERMS, PRODUCT-SYNONYMS, GENE-SYNONYMS, PRODUCT
EL184_RS13215	G366			flagellar assembly peptidoglycan hydrolase FlgJ	putative peptidoglycan hydrolase FlgJ	GO-TERMS, PRODUCT-SYNONYMS, GENE-SYNONYMS, PRODUCT
EL184_RS13220	G365			flagellar basal body P-ring protein FlgI	flagellar P-ring protein	GO-TERMS, COMPLEXES, PRODUCT-SYNONYMS, GENE-SYNONYMS, PRODUCT
EL184_RS13225	G364			flagellar basal body L-ring protein FlgH	flagellar L-ring protein	GO-TERMS, PRODUCT-SYNONYMS, GENE-SYNONYMS, PRODUCT
EL184_RS13230	G363	EL184_RS13230	flgG	flagellar basal body rod protein FlgG	flagellar basal-body rod protein FlgG	GO-TERMS, PRODUCT-SYNONYMS, GENE-SYNONYMS, PRODUCT, GENE-NAME
EL184_RS13235	G362	EL184_RS13235	flgF	flagellar basal body rod protein FlgF	flagellar basal-body rod protein FlgF	GO-TERMS, PRODUCT-SYNONYMS, GENE-SYNONYMS, PRODUCT, GENE-NAME
EL184_RS13240	G361	EL184_RS13240	flgE			GO-TERMS, PRODUCT-SYNONYMS, GENE-SYNONYMS, GENE-NAME
EL184_RS13250	G359			flagellar basal body rod protein FlgC	flagellar basal-body rod protein FlgC	GO-TERMS, PRODUCT-SYNONYMS, GENE-SYNONYMS, PRODUCT
EL184_RS13255	G358			flagellar basal body rod protein FlgB	flagellar basal-body rod protein FlgB	GO-TERMS, PRODUCT-SYNONYMS, GENE-SYNONYMS, PRODUCT
EL184_RS13260	G357					GO-TERMS, PRODUCT-SYNONYMS, GENE-SYNONYMS
EL184_RS13265	G369			anti-sigma-28 factor FlgM	anti-sigma factor for FliA (sigma28)	GO-TERMS, PRODUCT-SYNONYMS, PRODUCT
EL184_RS13275	G6561			murein biosynthesis integral membrane protein MurJ	lipid II flippase MurJ	GO-TERMS, REACTIONS, PRODUCT-SYNONYMS, GENE-SYNONYMS, PRODUCT
EL184_RS13290	EG10851	EL184_RS13290	rimJ	30S ribosomal protein S5 alanine N-acetyltransferase	ribosomal-protein-S5-alanine N-acetyltransferase	GO-TERMS, REACTIONS, PRODUCT-SYNONYMS, GENE-SYNONYMS, PRODUCT, GENE-NAME
EL184_RS13300	EG12688	EL184_RS13300	grxB	glutaredoxin 2	reduced glutaredoxin 2	GO-TERMS, REACTIONS, PRODUCT-SYNONYMS, PRODUCT, GENE-NAME
EL184_RS13310	EG10806	EL184_RS13310	pyrC			GO-TERMS, PRODUCT-SYNONYMS, GENE-NAME
EL184_RS13315	G6558	EL184_RS13315	dinI			GO-TERMS, PRODUCT-SYNONYMS, GENE-NAME
EL184_RS13320	G6557			biofilm formation regulator BssS	regulator of biofilm formation	GO-TERMS, PRODUCT-SYNONYMS, GENE-SYNONYMS, PRODUCT
EL184_RS13325	G6556	EL184_RS13325	solA			GO-TERMS, REACTIONS, PRODUCT-SYNONYMS, PRODUCT, GENE-NAME
EL184_RS13330	G6555	EL184_RS13330	yceO	DUF2770 domain-containing protein	DUF2770 domain-containing protein YceO	GO-TERMS, PRODUCT-SYNONYMS, PRODUCT, GENE-NAME
EL184_RS13345	EG11116	EL184_RS13345	trhO	rhodanese-related sulfurtransferase	tRNA U34 hydroxylase TrhO	GO-TERMS, REACTIONS, PRODUCT-SYNONYMS, GENE-SYNONYMS, PRODUCT, GENE-NAME
EL184_RS13350	EG10464			LpxL/LpxP family Kdo(2)-lipid IV(A) lauroyl/palmitoleoyl acyltransferase	lauroyl acyltransferase	GO-TERMS, REACTIONS, PRODUCT-SYNONYMS, GENE-SYNONYMS, PRODUCT
EL184_RS13355	EG11343	EL184_RS13355	mdtG	multidrug efflux MFS transporter MdtG	efflux pump MdtG	GO-TERMS, REACTIONS, PRODUCT-SYNONYMS, GENE-SYNONYMS, PRODUCT, GENE-NAME
EL184_RS13385	EG11886	mdoH	opgH	glucans biosynthesis glucosyltransferase MdoH	osmoregulated periplasmic glucans (OPGs) biosynthesis protein H	GO-TERMS, PRODUCT-SYNONYMS, GENE-SYNONYMS, PRODUCT, GENE-NAME
EL184_RS13390	EG11885	EL184_RS13390	opgG	glucans biosynthesis protein MdoG	osmoregulated periplasmic glucans (OPGs) biosynthesis protein G	GO-TERMS, PRODUCT-SYNONYMS, GENE-SYNONYMS, PRODUCT, GENE-NAME
EL184_RS13395	G6552	mdoC	opgC	glucans biosynthesis protein MdoC	protein required for succinyl modification of osmoregulated periplasmic glucans	GO-TERMS, PRODUCT-SYNONYMS, GENE-SYNONYMS, PRODUCT, GENE-NAME
EL184_RS13400	G6551	EL184_RS13400	clsC	phospholipase D family protein	cardiolipin synthase C	GO-TERMS, REACTIONS, PRODUCT-SYNONYMS, GENE-SYNONYMS, PRODUCT, GENE-NAME
EL184_RS13405	G6550	EL184_RS13405	ymdB	O-acetyl-ADP-ribose deacetylase	2'-O-acetyl-ADP-ribose deacetylase, regulator of RNase III activity	GO-TERMS, REACTIONS, PRODUCT-SYNONYMS, PRODUCT, GENE-NAME
EL184_RS13420	EG11489			major curlin subunit CsgA	curlin, major subunit	GO-TERMS, PRODUCT-SYNONYMS, PRODUCT
EL184_RS13425	G6547			curlin minor subunit CsgB	curlin, minor subunit	GO-TERMS, PRODUCT-SYNONYMS, PRODUCT
EL184_RS13430	G6546			transcriptional regulator CsgD	DNA-binding transcriptional dual regulator CsgD	GO-TERMS, PRODUCT-SYNONYMS, PRODUCT
EL184_RS13435	G6545			curli production assembly/transport protein CsgE	curli assembly component CsgE	GO-TERMS, PRODUCT-SYNONYMS, PRODUCT
EL184_RS13440	G6544			curli production assembly/transport protein CsgF	curli assembly component CsgF	CPLX-RXNS, GO-TERMS, COMPLEXES, PRODUCT-SYNONYMS, PRODUCT
EL184_RS13445	G6543			curli production assembly/transport protein CsgG	curli secretion channel	GO-TERMS, PRODUCT-SYNONYMS, PRODUCT
EL184_RS13465	G6539			glyoxylate/hydroxypyruvate reductase GhrA	glyoxylate/hydroxypyruvate reductase A	GO-TERMS, REACTIONS, PRODUCT-SYNONYMS, GENE-SYNONYMS, PRODUCT
EL184_RS13525	G6532	EL184_RS13525	dgcT	GGDEF domain-containing protein	probable diguanylate cyclase DgcT	GO-TERMS, REACTIONS, PRODUCT-SYNONYMS, GENE-SYNONYMS, PRODUCT, GENE-NAME
EL184_RS13530	G6531			poly-beta-1,6 N-acetyl-D-glucosamine export porin PgaA	partially deacetylated poly-beta-1,6-N-acetyl-D-glucosamine outer membrane porin	GO-TERMS, REACTIONS, PRODUCT-SYNONYMS, GENE-SYNONYMS, PRODUCT
EL184_RS13535	G6530			poly-beta-1,6-N-acetyl-D-glucosamine N-deacetylase PgaB	poly-beta-1,6-N-acetyl-D-glucosamine N-deacetylase and beta-1,6 glycoside hydrolase	GO-TERMS, REACTIONS, PRODUCT-SYNONYMS, GENE-SYNONYMS, PRODUCT
EL184_RS13540	G6529			poly-beta-1,6 N-acetyl-D-glucosamine synthase	poly-N-acetyl-D-glucosamine synthase subunit PgaC	CPLX-RXNS, GO-TERMS, COMPLEXES, REACTIONS, PRODUCT-SYNONYMS, GENE-SYNONYMS, PRODUCT
EL184_RS13545	G6528			poly-beta-1,6-N-acetyl-D-glucosamine biosynthesis protein PgaD	poly-N-acetyl-D-glucosamine synthase subunit PgaD	GO-TERMS, PRODUCT-SYNONYMS, GENE-SYNONYMS, PRODUCT
EL184_RS13555	EG11735			deferrochelatase/peroxidase EfeB	heme-containing peroxidase/deferrochelatase	GO-TERMS, REACTIONS, PRODUCT-SYNONYMS, GENE-SYNONYMS, PRODUCT
EL184_RS13570	EG10802			sodium/proline symporter PutP	proline:Na+ symporter	GO-TERMS, REACTIONS, PRODUCT-SYNONYMS, GENE-SYNONYMS, PRODUCT
EL184_RS13580	EG10801	EL184_RS13580	putA	trifunctional transcriptional regulator/proline dehydrogenase/L-glutamate gamma-semialdehyde dehydrogenase	fused DNA-binding transcriptional repressor / proline dehydrogenase / 1-pyrroline-5-carboxylate dehydrogenase PutA	GO-TERMS, REACTIONS, PRODUCT-SYNONYMS, GENE-SYNONYMS, PRODUCT, GENE-NAME
EL184_RS13585	EG12301			HTH-type transcriptional regulator RutR	DNA-binding transcriptional dual regulator RutR	GO-TERMS, PRODUCT-SYNONYMS, GENE-SYNONYMS, PRODUCT
EL184_RS13590	G6523			pyrimidine utilization protein A	pyrimidine monooxygenase RutA	GO-TERMS, REACTIONS, PRODUCT-SYNONYMS, GENE-SYNONYMS, PRODUCT
EL184_RS13595	G6522			pyrimidine utilization protein B	peroxyureidoacrylate/ureidoacrylate amidohydrolase	GO-TERMS, REACTIONS, PRODUCT-SYNONYMS, GENE-SYNONYMS, PRODUCT
EL184_RS13600	G6521			pyrimidine utilization protein C	putative aminoacrylate peracid reductase RutC	GO-TERMS, REACTIONS, PRODUCT-SYNONYMS, GENE-SYNONYMS, PRODUCT
EL184_RS13605	G6520			pyrimidine utilization protein D	putative aminoacrylate hydrolase RutD	GO-TERMS, REACTIONS, PRODUCT-SYNONYMS, GENE-SYNONYMS, PRODUCT
EL184_RS13610	G6519	EL184_RS13610	rutE	malonic semialdehyde reductase	putative malonic semialdehyde reductase	GO-TERMS, PRODUCT-SYNONYMS, GENE-SYNONYMS, PRODUCT, GENE-NAME
EL184_RS13615	G6518			pyrimidine utilization flavin reductase protein F	flavin reductase	GO-TERMS, PRODUCT-SYNONYMS, GENE-SYNONYMS, PRODUCT
EL184_RS13620	G6517			pyrimidine utilization transport protein G	pyrimidine:H+ symporter	GO-TERMS, REACTIONS, PRODUCT-SYNONYMS, GENE-SYNONYMS, PRODUCT
EL184_RS13630	EG11540	EL184_RS13630	wrbA			GO-TERMS, REACTIONS, PRODUCT-SYNONYMS, GENE-NAME
EL184_RS13640	EG10033	EL184_RS13640	agp	bifunctional glucose-1-phosphatase/inositol phosphatase	glucose-1-phosphatase	GO-TERMS, REACTIONS, PRODUCT-SYNONYMS, PRODUCT, GENE-NAME
EL184_RS13650	EG12193	EL184_RS13650	cbpA			GO-TERMS, PRODUCT-SYNONYMS, GENE-NAME
EL184_RS13655	EG12194					GO-TERMS, PRODUCT-SYNONYMS, GENE-SYNONYMS
EL184_RS13660	EG12195			molecular chaperone TorD	trimethylamine-N-oxide reductase-specific chaperone	GO-TERMS, PRODUCT-SYNONYMS, PRODUCT
EL184_RS13665	EG11814			trimethylamine-N-oxide reductase TorA	trimethylamine N-oxide reductase 1	CPLX-RXNS, GO-TERMS, COMPLEXES, REACTIONS, PRODUCT-SYNONYMS, PRODUCT
EL184_RS13670	EG11815			pentaheme c-type cytochrome TorC	cytochrome c menaquinol dehydrogenase TorC	GO-TERMS, PRODUCT-SYNONYMS, PRODUCT
EL184_RS13675	EG12615			two-component system response regulator TorR	DNA-binding transcriptional dual regulator TorR	GO-TERMS, PRODUCT-SYNONYMS, PRODUCT
EL184_RS13680	G6515			TMAO reductase system periplasmic protein TorT	periplasmic trimethylamine-N-oxide binding protein	GO-TERMS, PRODUCT-SYNONYMS, GENE-SYNONYMS, PRODUCT
EL184_RS13685	G6514			TMAO reductase system sensor histidine kinase/response regulator TorS	sensory histidine kinase TorS	GO-TERMS, PRODUCT-SYNONYMS, GENE-SYNONYMS, PRODUCT
EL184_RS13710	G6511	EL184_RS13710	cspG			GO-TERMS, PRODUCT-SYNONYMS, GENE-NAME
EL184_RS13745	G6503	EL184_RS13745	etp	protein-tyrosine-phosphatase	phosphotyrosine-protein phosphatase Etp	GO-TERMS, REACTIONS, PRODUCT-SYNONYMS, GENE-SYNONYMS, PRODUCT, GENE-NAME
EL184_RS13750	EG11826	EL184_RS13750	etk	tyrosine-protein kinase	protein-tyrosine kinase Etk	GO-TERMS, REACTIONS, PRODUCT-SYNONYMS, GENE-SYNONYMS, PRODUCT, GENE-NAME
EL184_RS13755	EG10049	EL184_RS13755	appA	AppA family phytase/histidine-type acid phosphatase	periplasmic phosphoanhydride phosphatase/multiple inositol-polyphosphate phosphatase	GO-TERMS, REACTIONS, PRODUCT-SYNONYMS, PRODUCT, GENE-NAME
EL184_RS13765	EG11379	EL184_RS13765	appB	cytochrome d ubiquinol oxidase subunit II	cytochrome bd-II ubiquinol oxidase subunit II	CPLX-RXNS, GO-TERMS, COMPLEXES, PRODUCT-SYNONYMS, GENE-SYNONYMS, PRODUCT, GENE-NAME
EL184_RS13770	EG11380	EL184_RS13770	appC	cytochrome bd-II oxidase subunit 1	cytochrome bd-II ubiquinol oxidase subunit I	GO-TERMS, PRODUCT-SYNONYMS, GENE-SYNONYMS, PRODUCT, GENE-NAME
EL184_RS13780	EG10472			hydrogenase-1 operon protein HyaE	putative HyaA chaperone	GO-TERMS, PRODUCT-SYNONYMS, PRODUCT
EL184_RS13785	EG10471	EL184_RS13785	hyaD	hydrogenase 1 maturation protease	putative hydrogenase 1 maturation protease HyaD	GO-TERMS, PRODUCT-SYNONYMS, PRODUCT, GENE-NAME
EL184_RS13790	EG10470	EL184_RS13790	hyaC	Ni/Fe-hydrogenase b-type cytochrome subunit	hydrogenase 1 cytochrome b subunit	CPLX-RXNS, GO-TERMS, COMPLEXES, REACTIONS, PRODUCT-SYNONYMS, GENE-SYNONYMS, PRODUCT, GENE-NAME
EL184_RS13795	EG10469	EL184_RS13795	hyaB			GO-TERMS, PRODUCT-SYNONYMS, GENE-NAME
EL184_RS13800	EG10468	EL184_RS13800	hyaA	twin-arginine translocation signal domain-containing protein	hydrogenase 1 small subunit	GO-TERMS, PRODUCT-SYNONYMS, PRODUCT, GENE-NAME
EL184_RS13810	EG11113			FtsH protease modulator YccA	modulator of FtsH protease	GO-TERMS, PRODUCT-SYNONYMS, PRODUCT
EL184_RS13815	EG12876			sulfurtransferase TusE	sulfur transfer protein TusE	GO-TERMS, REACTIONS, PRODUCT-SYNONYMS, GENE-SYNONYMS, PRODUCT
EL184_RS13820	G6502	EL184_RS13820	yccX			GO-TERMS, PRODUCT-SYNONYMS, GENE-NAME
EL184_RS13825	G6501			23S rRNA (cytosine(1962)-C(5))-methyltransferase RlmI	23S rRNA m5C1962 methyltransferase	GO-TERMS, REACTIONS, PRODUCT-SYNONYMS, GENE-SYNONYMS, PRODUCT
EL184_RS13830	G6500	EL184_RS13830	hspQ	heat-shock protein HspQ	heat shock protein, hemimethylated DNA-binding protein	GO-TERMS, PRODUCT-SYNONYMS, GENE-SYNONYMS, PRODUCT, GENE-NAME
EL184_RS13845	G6497					GO-TERMS, PRODUCT-SYNONYMS, GENE-SYNONYMS
EL184_RS13850	EG10426	EL184_RS13850	helD			GO-TERMS, PRODUCT-SYNONYMS, GENE-SYNONYMS, GENE-NAME
EL184_RS13865	G6494	EL184_RS13865	sxy	TfoX family DNA transformation protein	transcriptional coactivator for CRP	GO-TERMS, COMPLEXES, PRODUCT-SYNONYMS, GENE-SYNONYMS, PRODUCT, GENE-NAME
EL184_RS13870	EG10984					GO-TERMS, PRODUCT-SYNONYMS, GENE-SYNONYMS
EL184_RS13880	EG12855			macrodomain Ter protein MatP	macrodomain Ter protein	GO-TERMS, PRODUCT-SYNONYMS, GENE-SYNONYMS, PRODUCT
EL184_RS13890	EG10273	EL184_RS13890	fabA	bifunctional 3-hydroxydecanoyl-ACP dehydratase/trans-2-decenoyl-ACP isomerase	beta-hydroxyacyl-acyl carrier protein dehydratase/isomerase	GO-TERMS, REACTIONS, PRODUCT-SYNONYMS, PRODUCT, GENE-NAME
EL184_RS13895	EG50004	EL184_RS13895	rmf			GO-TERMS, PRODUCT-SYNONYMS, GENE-SYNONYMS, GENE-NAME
EL184_RS13905	G6492			membrane integrity-associated transporter subunit PqiC	intermembrane transport lipoprotein PqiC	GO-TERMS, PRODUCT-SYNONYMS, GENE-SYNONYMS, PRODUCT
EL184_RS13910	G6491	EL184_RS13910	pqiB			GO-TERMS, PRODUCT-SYNONYMS, GENE-SYNONYMS, GENE-NAME
EL184_RS13915	G6490			membrane integrity-associated transporter subunit PqiA	intermembrane transport protein PqiA	GO-TERMS, PRODUCT-SYNONYMS, GENE-SYNONYMS, PRODUCT
EL184_RS13920	G6489	EL184_RS13920	uup	ABC transporter ATP-binding protein	ATP-binding protein Uup	GO-TERMS, PRODUCT-SYNONYMS, GENE-SYNONYMS, PRODUCT, GENE-NAME
EL184_RS13925	G6488			bifunctional 23S rRNA (guanine(2069)-N(7))-methyltransferase RlmK/23S rRNA (guanine(2445)-N(2))-methyltransferase RlmL	fused 23S rRNA m2G2445 methyltransferase and 23S rRNA m7G2069 methyltransferase	GO-TERMS, REACTIONS, PRODUCT-SYNONYMS, GENE-SYNONYMS, PRODUCT
EL184_RS13930	G6487	EL184_RS13930	ycbX	6-N-hydroxylaminopurine resistance protein YcbX	6-N-hydroxylaminopurine resistance protein	GO-TERMS, PRODUCT-SYNONYMS, PRODUCT, GENE-NAME
EL184_RS13935	G6486	EL184_RS13935	zapC			GO-TERMS, PRODUCT-SYNONYMS, GENE-SYNONYMS, GENE-NAME
EL184_RS13940	EG10807	EL184_RS13940	pyrD	quinone-dependent dihydroorotate dehydrogenase	dihydroorotate dehydrogenase, type 2	GO-TERMS, REACTIONS, PRODUCT-SYNONYMS, PRODUCT, GENE-NAME
EL184_RS13950	G6485	EL184_RS13950	ycbV	type 1 fimbrial protein	putative fimbrial protein YcbV	GO-TERMS, PRODUCT-SYNONYMS, PRODUCT, GENE-NAME
EL184_RS13955	G6484	EL184_RS13955	ycbU	fimbriae protein	putative fimbrial protein YcbU	GO-TERMS, PRODUCT-SYNONYMS, PRODUCT, GENE-NAME
EL184_RS13960	G6483	EL184_RS13960	elfG	fimbrial protein	putative fimbrial-like adhesin protein	GO-TERMS, PRODUCT-SYNONYMS, GENE-SYNONYMS, PRODUCT, GENE-NAME
EL184_RS13965	G6482	EL184_RS13965	elfC	fimbrial biogenesis outer membrane usher protein	putative fimbrial usher protein ElfC	GO-TERMS, PRODUCT-SYNONYMS, GENE-SYNONYMS, PRODUCT, GENE-NAME
EL184_RS13970	G6481	EL184_RS13970	elfD	molecular chaperone	putative fimbrial chaperone ElfD	GO-TERMS, PRODUCT-SYNONYMS, GENE-SYNONYMS, PRODUCT, GENE-NAME
EL184_RS13975	G6480	EL184_RS13975	elfA	fimbrial protein	putative laminin-binding fimbrial subunit	GO-TERMS, PRODUCT-SYNONYMS, GENE-SYNONYMS, PRODUCT, GENE-NAME
EL184_RS13980	G6479	EL184_RS13980	ssuE			GO-TERMS, REACTIONS, PRODUCT-SYNONYMS, GENE-SYNONYMS, GENE-NAME
EL184_RS13985	G6478	EL184_RS13985	ssuA	sulfonate ABC transporter substrate-binding protein	aliphatic sulfonate ABC transporter periplasmic binding protein	CPLX-RXNS, GO-TERMS, COMPLEXES, REACTIONS, PRODUCT-SYNONYMS, GENE-SYNONYMS, PRODUCT, GENE-NAME
EL184_RS13990	G6477			alkanesulfonate monooxygenase, FMNH(2)-dependent	FMNH2-dependent alkanesulfonate monooxygenase	GO-TERMS, REACTIONS, PRODUCT-SYNONYMS, GENE-SYNONYMS, PRODUCT
EL184_RS13995	G6476			aliphatic sulfonate ABC transporter permease SsuC	aliphatic sulfonate ABC transporter membrane subunit	GO-TERMS, COMPLEXES, PRODUCT-SYNONYMS, GENE-SYNONYMS, PRODUCT
EL184_RS14000	EG12358	EL184_RS14000	ssuB	aliphatic sulfonates ABC transporter ATP-binding protein	aliphatic sulfonate ABC transporter ATP binding subunit	GO-TERMS, PRODUCT-SYNONYMS, GENE-SYNONYMS, PRODUCT, GENE-NAME
EL184_RS14005	EG10696	EL184_RS14005	pepN			GO-TERMS, REACTIONS, PRODUCT-SYNONYMS, GENE-NAME
EL184_RS14010	EG10742					GO-TERMS, PRODUCT-SYNONYMS, PRODUCT
EL184_RS14015	EG10094	EL184_RS14015	asnS			GO-TERMS, REACTIONS, PRODUCT-SYNONYMS, GENE-SYNONYMS, PRODUCT, GENE-NAME
EL184_RS14020	EG10671			porin OmpF	outer membrane porin F	GO-TERMS, REACTIONS, PRODUCT-SYNONYMS, GENE-SYNONYMS, PRODUCT
EL184_RS14025	EG10096	EL184_RS14025	aspC	aspartate/tyrosine/aromatic aminotransferase	aspartate aminotransferase	GO-TERMS, REACTIONS, PRODUCT-SYNONYMS, PRODUCT, GENE-NAME
EL184_RS14030	G6475	EL184_RS14030	gloC	MBL fold metallo-hydrolase	hydroxyacylglutathione hydrolase GloC	GO-TERMS, REACTIONS, PRODUCT-SYNONYMS, GENE-SYNONYMS, PRODUCT, GENE-NAME
EL184_RS14035	G6474	EL184_RS14035	mepK	DUF882 domain-containing protein	peptidoglycan LD-endopeptidase	GO-TERMS, REACTIONS, PRODUCT-SYNONYMS, GENE-SYNONYMS, PRODUCT, GENE-NAME
EL184_RS14040	EG11253	EL184_RS14040	ldtD	L,D-transpeptidase	L,D-transpeptidase LdtD	GO-TERMS, REACTIONS, PRODUCT-SYNONYMS, GENE-SYNONYMS, PRODUCT, GENE-NAME
EL184_RS14045	EG10618			chromosome partition protein MukB	chromosome partitioning protein MukB	GO-TERMS, COMPLEXES, PRODUCT-SYNONYMS, PRODUCT
EL184_RS14050	EG11252	EL184_RS14050	mukE	condensin subunit E	chromosome partitioning protein MukE	GO-TERMS, COMPLEXES, PRODUCT-SYNONYMS, GENE-SYNONYMS, PRODUCT, GENE-NAME
EL184_RS14055	EG12165			chromosome partition protein MukF	chromosome partitioning protein MukF	GO-TERMS, PRODUCT-SYNONYMS, GENE-SYNONYMS, PRODUCT
EL184_RS14060	EG12167			tRNA uridine 5-oxyacetic acid(34) methyltransferase CmoM	tRNA cmo5U34 methyltransferase	GO-TERMS, REACTIONS, PRODUCT-SYNONYMS, GENE-SYNONYMS, PRODUCT
EL184_RS14065	EG12166			envelope biogenesis factor ElyC	envelope biogenesis factor	GO-TERMS, PRODUCT-SYNONYMS, GENE-SYNONYMS, PRODUCT
EL184_RS14075	EG10519	EL184_RS14075	kdsB			GO-TERMS, REACTIONS, PRODUCT-SYNONYMS, PRODUCT, GENE-NAME
EL184_RS14090	EG11409	EL184_RS14090	lpxK			GO-TERMS, REACTIONS, PRODUCT-SYNONYMS, GENE-SYNONYMS, PRODUCT, GENE-NAME
EL184_RS14095	EG10613	EL184_RS14095	msbA	lipid A export ATP-binding/permease MsbA	ATP-binding lipopolysaccharide transport protein	GO-TERMS, REACTIONS, PRODUCT-SYNONYMS, PRODUCT, GENE-NAME
EL184_RS14105	EG10441					GO-TERMS, COMPLEXES, PRODUCT-SYNONYMS, GENE-SYNONYMS, PRODUCT
EL184_RS14115	EG11265	EL184_RS14115	cmk	(d)CMP kinase	cytidylate kinase	GO-TERMS, REACTIONS, PRODUCT-SYNONYMS, GENE-SYNONYMS, PRODUCT, GENE-NAME
EL184_RS14135	EG10073					GO-TERMS, PRODUCT-SYNONYMS, PRODUCT
EL184_RS14140	EG10946			3-phosphoserine/phosphohydroxythreonine transaminase	phosphoserine/phosphohydroxythreonine aminotransferase	GO-TERMS, REACTIONS, PRODUCT-SYNONYMS, GENE-SYNONYMS, PRODUCT
EL184_RS14150	G6468	EL184_RS14150	ycaO	30S ribosomal protein S12 methylthiotransferase accessory protein YcaO	ribosomal protein S12 methylthiotransferase accessory factor YcaO	GO-TERMS, REACTIONS, PRODUCT-SYNONYMS, PRODUCT, GENE-NAME
EL184_RS14155	EG11258			formate transporter FocA	formate channel FocA	GO-TERMS, REACTIONS, PRODUCT-SYNONYMS, GENE-SYNONYMS, PRODUCT
EL184_RS14160	EG10701			formate C-acetyltransferase	pyruvate formate-lyase	GO-TERMS, REACTIONS, PRODUCT-SYNONYMS, GENE-SYNONYMS, PRODUCT
EL184_RS14165	EG10028	EL184_RS14165	pflA	pyruvate formate lyase 1-activating protein	pyruvate formate-lyase activating enzyme	GO-TERMS, REACTIONS, PRODUCT-SYNONYMS, GENE-SYNONYMS, PRODUCT, GENE-NAME
EL184_RS14180	G6466	EL184_RS14180	ycaM	amino acid permease	putative transporter YcaM	GO-TERMS, REACTIONS, PRODUCT-SYNONYMS, PRODUCT, GENE-NAME
EL184_RS14195	EG10234	EL184_RS14195	dmsC	dimethyl sulfoxide reductase anchor subunit	dimethyl sulfoxide reductase subunit C	CPLX-RXNS, GO-TERMS, COMPLEXES, PRODUCT-SYNONYMS, PRODUCT, GENE-NAME
EL184_RS14200	EG10233			dimethylsulfoxide reductase subunit B	dimethyl sulfoxide reductase subunit B	GO-TERMS, REACTIONS, PRODUCT-SYNONYMS, PRODUCT
EL184_RS14205	EG10232	EL184_RS14205	dmsA	dimethylsulfoxide reductase subunit A	dimethyl sulfoxide reductase subunit A	GO-TERMS, PRODUCT-SYNONYMS, PRODUCT, GENE-NAME
EL184_RS14210	EG10947	EL184_RS14210	serS			GO-TERMS, REACTIONS, PRODUCT-SYNONYMS, PRODUCT, GENE-NAME
EL184_RS14215	EG12690	EL184_RS14215	rarA	replication-associated recombination protein A	recombination factor	GO-TERMS, PRODUCT-SYNONYMS, GENE-SYNONYMS, PRODUCT, GENE-NAME
EL184_RS14220	G6465			outer membrane lipoprotein carrier protein LolA	outer membrane lipoprotein carrier protein	GO-TERMS, PRODUCT-SYNONYMS, GENE-SYNONYMS, PRODUCT
EL184_RS14225	G6464			DNA translocase FtsK	cell division DNA translocase FtsK	GO-TERMS, PRODUCT-SYNONYMS, GENE-SYNONYMS, PRODUCT
EL184_RS14230	EG10547	EL184_RS14230	lrp	leucine-responsive transcriptional regulator Lrp	DNA-binding transcriptional dual regulator Lrp	GO-TERMS, PRODUCT-SYNONYMS, GENE-SYNONYMS, PRODUCT, GENE-NAME
EL184_RS14235	EG11032	EL184_RS14235	trxB	thioredoxin-disulfide reductase	thioredoxin reductase	GO-TERMS, REACTIONS, PRODUCT-SYNONYMS, GENE-SYNONYMS, PRODUCT, GENE-NAME
EL184_RS14240	EG11405			cysteine/glutathione ABC transporter permease/ATP-binding protein CydD	glutathione/L-cysteine ABC exporter subunit CydD	CPLX-RXNS, GO-TERMS, COMPLEXES, PRODUCT-SYNONYMS, GENE-SYNONYMS, PRODUCT
EL184_RS14245	EG10012			cysteine/glutathione ABC transporter ATP-binding protein/permease CydC	glutathione/L-cysteine ABC exporter subunit CydC	GO-TERMS, PRODUCT-SYNONYMS, GENE-SYNONYMS, PRODUCT
EL184_RS14250	EG11112	EL184_RS14250	aat			GO-TERMS, REACTIONS, PRODUCT-SYNONYMS, GENE-SYNONYMS, PRODUCT, GENE-NAME
EL184_RS14255	EG10504	EL184_RS14255	infA			GO-TERMS, PRODUCT-SYNONYMS, GENE-SYNONYMS, GENE-NAME
EL184_RS14270	EG10156					CPLX-RXNS, GO-TERMS, COMPLEXES, PRODUCT-SYNONYMS, GENE-SYNONYMS
EL184_RS14275	G6463			ATP-dependent Clp protease adapter ClpS	specificity factor for ClpA-ClpP chaperone-protease complex	GO-TERMS, PRODUCT-SYNONYMS, GENE-SYNONYMS, PRODUCT
EL184_RS14280	EG11111			cold shock-like protein CspD	DNA replication inhibitor	GO-TERMS, PRODUCT-SYNONYMS, GENE-SYNONYMS, PRODUCT
EL184_RS14285	G6462	EL184_RS14285	macB	macrolide ABC transporter permease/ATP-binding protein MacB	ABC-type tripartite efflux pump ATP binding/membrane subunit	CPLX-RXNS, GO-TERMS, COMPLEXES, REACTIONS, PRODUCT-SYNONYMS, GENE-SYNONYMS, PRODUCT, GENE-NAME
EL184_RS14290	G6461	EL184_RS14290	macA	MacA family efflux pump subunit	ABC-type tripartite efflux pump membrane fusion protein	GO-TERMS, PRODUCT-SYNONYMS, GENE-SYNONYMS, PRODUCT, GENE-NAME
EL184_RS14305	EG13270	EL184_RS14305	aqpZ	aquaporin Z	water channel AqpZ	GO-TERMS, REACTIONS, PRODUCT-SYNONYMS, GENE-SYNONYMS, PRODUCT, GENE-NAME
EL184_RS14310	G6458	EL184_RS14310	lysO	lysine exporter LysO family protein	L-lysine exporter	GO-TERMS, REACTIONS, PRODUCT-SYNONYMS, GENE-SYNONYMS, PRODUCT, GENE-NAME
EL184_RS14315	G6457	EL184_RS14315	hcp	hydroxylamine reductase	protein S-nitrosylase	GO-TERMS, REACTIONS, PRODUCT-SYNONYMS, GENE-SYNONYMS, PRODUCT, GENE-NAME
EL184_RS14320	G6456	EL184_RS14320	hcr			GO-TERMS, PRODUCT-SYNONYMS, GENE-SYNONYMS, PRODUCT, GENE-NAME
EL184_RS14325	EG10754	EL184_RS14325	poxB	ubiquinone-dependent pyruvate dehydrogenase	pyruvate oxidase	GO-TERMS, REACTIONS, PRODUCT-SYNONYMS, PRODUCT, GENE-NAME
EL184_RS14330	G6455	EL184_RS14330	ltaE			GO-TERMS, REACTIONS, PRODUCT-SYNONYMS, GENE-SYNONYMS, GENE-NAME
EL184_RS14345	G6452	EL184_RS14345	amiD	N-acetylmuramoyl-L-alanine amidase	N-acetylmuramoyl-L-alanine amidase D	GO-TERMS, REACTIONS, PRODUCT-SYNONYMS, GENE-SYNONYMS, PRODUCT, GENE-NAME
EL184_RS14360	EG11624			arginine ABC transporter ATP-binding protein ArtP	L-arginine ABC transporter ATP binding subunit	CPLX-RXNS, GO-TERMS, COMPLEXES, PRODUCT
EL184_RS14370	EG11626			arginine ABC transporter permease ArtQ	L-arginine ABC transporter membrane subunit ArtQ	GO-TERMS, PRODUCT
EL184_RS14375	EG11627			arginine ABC transporter permease ArtM	L-arginine ABC transporter membrane subunit ArtM	GO-TERMS, PRODUCT
EL184_RS14380	EG11628	EL184_RS14380	artJ	arginine ABC transporter substrate-binding protein	L-arginine ABC transporter periplasmic binding protein	GO-TERMS, PRODUCT, GENE-NAME
EL184_RS14385	G6449			23S rRNA (uracil(747)-C(5))-methyltransferase RlmC	23S rRNA m5U747 methyltransferase	GO-TERMS, REACTIONS, PRODUCT-SYNONYMS, GENE-SYNONYMS, PRODUCT
EL184_RS14395	EG11632			putrescine ABC transporter permease PotI	putrescine ABC transporter membrane subunit PotI	CPLX-RXNS, GO-TERMS, COMPLEXES, PRODUCT
EL184_RS14400	EG11631			putrescine ABC transporter permease PotH	putrescine ABC transporter membrane subunit PotH	GO-TERMS, PRODUCT
EL184_RS14405	EG11630			putrescine ABC transporter ATP-binding subunit PotG	putrescine ABC transporter ATP binding subunit	GO-TERMS, PRODUCT
EL184_RS14410	EG11629			spermidine/putrescine ABC transporter substrate-binding protein PotF	putrescine ABC transporter periplasmic binding protein	GO-TERMS, REACTIONS, PRODUCT
EL184_RS14420	EG10852	EL184_RS14420	rimK	30S ribosomal protein S6--L-glutamate ligase	ribosomal protein S6 modification protein	GO-TERMS, REACTIONS, PRODUCT-SYNONYMS, GENE-SYNONYMS, PRODUCT, GENE-NAME
EL184_RS14425	EG11261	EL184_RS14425	nfsA	nitroreductase NfsA	NADPH-dependent nitroreductase NfsA	GO-TERMS, REACTIONS, PRODUCT-SYNONYMS, GENE-SYNONYMS, PRODUCT, GENE-NAME
EL184_RS14435	EG10417	EL184_RS14435	grxA	GrxA family glutaredoxin	reduced glutaredoxin 1	GO-TERMS, REACTIONS, PRODUCT-SYNONYMS, GENE-SYNONYMS, PRODUCT, GENE-NAME
EL184_RS14450	G7119	EL184_RS14450	ogrK	transcriptional regulator	prophage P2 late control protein OgrK	GO-TERMS, PRODUCT-SYNONYMS, PRODUCT, GENE-NAME
EL184_RS14490	EG10737	EL184_RS14490	pinE	recombinase family protein	e14 prophage; site-specific DNA recombinase	GO-TERMS, REACTIONS, PRODUCT-SYNONYMS, GENE-SYNONYMS, PRODUCT, GENE-NAME
EL184_RS14685	G6444	EL184_RS14685	rcdA	TetR/AcrR family transcriptional regulator	DNA-binding transcriptional regulator RcdA	GO-TERMS, PRODUCT-SYNONYMS, GENE-SYNONYMS, PRODUCT, GENE-NAME
EL184_RS14695	G6442	EL184_RS14695	ybjI			GO-TERMS, REACTIONS, PRODUCT-SYNONYMS, GENE-NAME
EL184_RS14705	G6440	EL184_RS14705	mdfA	multidrug efflux MFS transporter MdfA	multidrug efflux pump MdfA / Na+:H+ antiporter / K+:H+ antiporter	GO-TERMS, REACTIONS, PRODUCT-SYNONYMS, GENE-SYNONYMS, PRODUCT, GENE-NAME
EL184_RS14710	G6439	EL184_RS14710	ybjG	undecaprenyl-diphosphate phosphatase	undecaprenyl pyrophosphate phosphatase	GO-TERMS, REACTIONS, PRODUCT-SYNONYMS, PRODUCT, GENE-NAME
EL184_RS14715	EG10223					GO-TERMS, PRODUCT-SYNONYMS, GENE-SYNONYMS
EL184_RS14720	EG10203	EL184_RS14720	dacC	serine-type D-Ala-D-Ala carboxypeptidase	D-alanyl-D-alanine carboxypeptidase DacC	GO-TERMS, REACTIONS, PRODUCT-SYNONYMS, PRODUCT, GENE-NAME
EL184_RS14725	G6438	EL184_RS14725	gstB	glutathione S-transferase family protein	glutathione S-transferase GstB	GO-TERMS, REACTIONS, PRODUCT-SYNONYMS, GENE-SYNONYMS, PRODUCT, GENE-NAME
EL184_RS14730	G6437	EL184_RS14730	yliI	PQQ-dependent sugar dehydrogenase	aldose sugar dehydrogenase YliI	GO-TERMS, REACTIONS, PRODUCT-SYNONYMS, PRODUCT, GENE-NAME
EL184_RS14735	G6436			biofilm formation regulator BssR	regulator of biofilm formation	GO-TERMS, PRODUCT-SYNONYMS, GENE-SYNONYMS, PRODUCT
EL184_RS14740	G6435			30S ribosomal protein S12 methylthiotransferase RimO	ribosomal protein S12 methylthiotransferase RimO	GO-TERMS, REACTIONS, PRODUCT-SYNONYMS, GENE-SYNONYMS, PRODUCT
EL184_RS14755	G6432	EL184_RS14755	gsiD	glutathione ABC transporter permease	glutathione ABC transporter membrane subunit GsiD	CPLX-RXNS, GO-TERMS, COMPLEXES, PRODUCT-SYNONYMS, GENE-SYNONYMS, PRODUCT, GENE-NAME
EL184_RS14760	G6431	EL184_RS14760	gsiC	glutathione ABC transporter permease	glutathione ABC transporter membrane subunit GsiC	GO-TERMS, PRODUCT-SYNONYMS, GENE-SYNONYMS, PRODUCT, GENE-NAME
EL184_RS14765	G6430			glutathione ABC transporter substrate-binding protein GsiB	glutathione ABC transporter periplasmic binding protein	GO-TERMS, PRODUCT-SYNONYMS, GENE-SYNONYMS, PRODUCT
EL184_RS14770	G6429			glutathione ABC transporter ATP-binding protein GsiA	glutathione ABC transporter ATP binding subunit GsiA	GO-TERMS, PRODUCT-SYNONYMS, GENE-SYNONYMS, PRODUCT
EL184_RS14775	EG12407	EL184_RS14775	iaaA	beta-aspartyl-peptidase	isoaspartyl dipeptidase proenzyme	GO-TERMS, REACTIONS, PRODUCT-SYNONYMS, GENE-SYNONYMS, PRODUCT, GENE-NAME
EL184_RS14780	EG10153	EL184_RS14780	moeA			GO-TERMS, PRODUCT-SYNONYMS, GENE-SYNONYMS, GENE-NAME
EL184_RS14785	EG10154			molybdopterin-synthase adenylyltransferase MoeB	molybdopterin-synthase adenylyltransferase	GO-TERMS, REACTIONS, PRODUCT-SYNONYMS, GENE-SYNONYMS, PRODUCT
EL184_RS14790	G6428	fsa	fsaA	fructose-6-phosphate aldolase	fructose-6-phosphate aldolase 1	GO-TERMS, PRODUCT-SYNONYMS, GENE-SYNONYMS, PRODUCT, GENE-NAME
EL184_RS14805	G6425	EL184_RS14805	ybiV	HAD family hydrolase	sugar phosphatase YbiV	GO-TERMS, REACTIONS, PRODUCT-SYNONYMS, GENE-SYNONYMS, PRODUCT, GENE-NAME
EL184_RS14820	G6422	EL184_RS14820	ldtB	L,D-transpeptidase	L,D-transpeptidase LdtB	GO-TERMS, REACTIONS, PRODUCT-SYNONYMS, GENE-SYNONYMS, PRODUCT, GENE-NAME
EL184_RS14830	G6420	EL184_RS14830	mntR	transcriptional regulator MntR	DNA-binding transcriptional dual regulator MntR	GO-TERMS, PRODUCT-SYNONYMS, GENE-SYNONYMS, PRODUCT, GENE-NAME
EL184_RS14835	G0-10715			manganase accumulation protein MntS	small protein MntS	GO-TERMS, PRODUCT-SYNONYMS, GENE-SYNONYMS, PRODUCT
EL184_RS14840	G6418	EL184_RS14840	opgE			GO-TERMS, REACTIONS, PRODUCT-SYNONYMS, GENE-SYNONYMS, PRODUCT, GENE-NAME
EL184_RS14855	EG12134			threonine/homoserine exporter RhtA	L-threonine/L-homoserine exporter	GO-TERMS, REACTIONS, PRODUCT-SYNONYMS, GENE-SYNONYMS, PRODUCT
EL184_RS14860	EG11415	EL184_RS14860	dps	DNA starvation/stationary phase protection protein	DNA protection during starvation protein	GO-TERMS, PRODUCT-SYNONYMS, GENE-SYNONYMS, PRODUCT, GENE-NAME
EL184_RS14865	EG10386			glutamine ABC transporter substrate-binding protein GlnH	L-glutamine ABC transporter periplasmic binding protein	CPLX-RXNS, GO-TERMS, COMPLEXES, PRODUCT-SYNONYMS, PRODUCT
EL184_RS14870	EG10388	EL184_RS14870	glnP	glutamine ABC transporter permease	L-glutamine ABC transporter membrane subunit	GO-TERMS, PRODUCT, GENE-NAME
EL184_RS14875	EG10389			glutamine ABC transporter ATP-binding protein GlnQ	L-glutamine ABC transporter ATP binding subunit	GO-TERMS, PRODUCT
EL184_RS14880	G6417	EL184_RS14880	ybiO	mechanosensitive channel protein	moderate conductance mechanosensitive channel YbiO	GO-TERMS, PRODUCT-SYNONYMS, PRODUCT, GENE-NAME
EL184_RS14885	G6416			23S rRNA (adenine(1618)-N(6))-methyltransferase RlmF	23S rRNA m6A1618 methyltransferase	GO-TERMS, REACTIONS, PRODUCT-SYNONYMS, GENE-SYNONYMS, PRODUCT
EL184_RS14890	G6415	EL184_RS14890	mcbA	DUF1471 domain-containing protein	DUF1471 domain-containing protein McbA	GO-TERMS, PRODUCT-SYNONYMS, GENE-SYNONYMS, PRODUCT, GENE-NAME
EL184_RS14895	G6414	EL184_RS14895	fiu	catecholate siderophore receptor Fiu	iron catecholate outer membrane transporter Fiu	CPLX-RXNS, GO-TERMS, COMPLEXES, PRODUCT-SYNONYMS, GENE-SYNONYMS, PRODUCT, GENE-NAME
EL184_RS14915	EG11581	EL184_RS14915	hcxB	dehydrogenase	hydroxycarboxylate dehydrogenase B	GO-TERMS, REACTIONS, PRODUCT-SYNONYMS, GENE-SYNONYMS, PRODUCT, GENE-NAME
EL184_RS14925	EG11357					GO-TERMS, REACTIONS, PRODUCT-SYNONYMS, GENE-SYNONYMS
EL184_RS14930	EG11579	EL184_RS14930	ybiA	NADAR family protein	N-glycosidase YbiA	GO-TERMS, REACTIONS, PRODUCT-SYNONYMS, PRODUCT, GENE-NAME
EL184_RS14935	EG11235					GO-TERMS, REACTIONS, PRODUCT-SYNONYMS
EL184_RS14940	EG12406	EL184_RS14940	cecR	DNA-binding transcriptional regulator CecR	DNA-binding transcriptional dual regulator CecR	GO-TERMS, PRODUCT-SYNONYMS, GENE-SYNONYMS, PRODUCT, GENE-NAME
EL184_RS14950	G6411	EL184_RS14950	ybhF	ABC transporter ATP-binding protein	putative ABC exporter ATP binding subunit	CPLX-RXNS, GO-TERMS, COMPLEXES, PRODUCT-SYNONYMS, PRODUCT, GENE-NAME
EL184_RS14955	G6410	EL184_RS14955	ybhS	ABC transporter permease	putative ABC exporter membrane subunit YbhS	GO-TERMS, PRODUCT-SYNONYMS, PRODUCT, GENE-NAME
EL184_RS14960	G6409	EL184_RS14960	ybhR	ABC transporter permease	putative ABC exporter membrane subunit YbhR	GO-TERMS, PRODUCT-SYNONYMS, PRODUCT, GENE-NAME
EL184_RS14975	G6406			cardiolipin synthase ClsB	cardiolipin synthase B	GO-TERMS, REACTIONS, PRODUCT-SYNONYMS, GENE-SYNONYMS, PRODUCT
EL184_RS15000	EG11598			molybdopterin synthase catalytic subunit MoaE	molybdopterin synthase catalytic subunit	GO-TERMS, COMPLEXES, REACTIONS, PRODUCT-SYNONYMS, GENE-SYNONYMS, PRODUCT
EL184_RS15005	EG11597	EL184_RS15005	moaD			GO-TERMS, PRODUCT-SYNONYMS, GENE-SYNONYMS, GENE-NAME
EL184_RS15010	EG11666			cyclic pyranopterin monophosphate synthase MoaC	cyclic pyranopterin monophosphate synthase	GO-TERMS, REACTIONS, PRODUCT-SYNONYMS, GENE-SYNONYMS, PRODUCT
EL184_RS15020	EG11595			GTP 3',8-cyclase MoaA	GTP 3',8'-cyclase	GO-TERMS, REACTIONS, PRODUCT-SYNONYMS, GENE-SYNONYMS, PRODUCT
EL184_RS15030	EG11062			excinuclease ABC subunit B	excision nuclease subunit B	GO-TERMS, REACTIONS, PRODUCT-SYNONYMS, GENE-SYNONYMS, PRODUCT
EL184_RS15035	EG10120			ATP-dependent dethiobiotin synthetase BioD	dethiobiotin synthetase	GO-TERMS, REACTIONS, PRODUCT-SYNONYMS, PRODUCT
EL184_RS15040	EG10119			malonyl-ACP O-methyltransferase BioC	malonyl-acyl carrier protein methyltransferase	GO-TERMS, REACTIONS, PRODUCT-SYNONYMS, PRODUCT
EL184_RS15045	EG10121					GO-TERMS, PRODUCT-SYNONYMS
EL184_RS15050	EG10118	EL184_RS15050	bioB			GO-TERMS, REACTIONS, PRODUCT-SYNONYMS, GENE-NAME
EL184_RS15055	EG10117	EL184_RS15055	bioA	adenosylmethionine--8-amino-7-oxononanoate transaminase	adenosylmethionine-8-amino-7-oxononanoate aminotransferase	GO-TERMS, REACTIONS, PRODUCT-SYNONYMS, PRODUCT, GENE-NAME
EL184_RS15095	G6397	EL184_RS15095	pgl			GO-TERMS, PRODUCT-SYNONYMS, GENE-SYNONYMS, PRODUCT, GENE-NAME
EL184_RS15100	EG11239	EL184_RS15100	ybhA	pyridoxal phosphatase	pyridoxal phosphate/fructose-1,6-bisphosphate phosphatase	GO-TERMS, REACTIONS, PRODUCT-SYNONYMS, PRODUCT, GENE-NAME
EL184_RS15105	EG10152			molybdenum ABC transporter ATP-binding protein ModC	molybdate ABC transporter ATP binding subunit	CPLX-RXNS, GO-TERMS, COMPLEXES, PRODUCT-SYNONYMS, GENE-SYNONYMS, PRODUCT
EL184_RS15110	EG10002	EL184_RS15110	modB	molybdenum ABC transporter permease	molybdate ABC transporter membrane subunit	GO-TERMS, PRODUCT-SYNONYMS, GENE-SYNONYMS, PRODUCT, GENE-NAME
EL184_RS15115	EG12427	EL184_RS15115	modA	molybdate ABC transporter substrate-binding protein	molybdate ABC transporter periplasmic binding protein	GO-TERMS, COMPLEXES, PRODUCT, GENE-NAME
EL184_RS15120	G6396	EL184_RS15120	acrZ	multidrug efflux pump-associated protein, AcrZ family	multidrug efflux pump accessory protein AcrZ	GO-TERMS, PRODUCT-SYNONYMS, GENE-SYNONYMS, PRODUCT, GENE-NAME
EL184_RS15125	G6395	EL184_RS15125	modE	molybdenum-dependent transcriptional regulator	DNA-binding transcriptional dual regulator ModE	GO-TERMS, PRODUCT-SYNONYMS, GENE-SYNONYMS, PRODUCT, GENE-NAME
EL184_RS15135	EG10362	EL184_RS15135	galE			GO-TERMS, PRODUCT-SYNONYMS, GENE-SYNONYMS, GENE-NAME
EL184_RS15140	EG10366					GO-TERMS, PRODUCT-SYNONYMS, GENE-SYNONYMS
EL184_RS15145	EG10363	EL184_RS15145	galK			GO-TERMS, PRODUCT-SYNONYMS, GENE-SYNONYMS, PRODUCT, GENE-NAME
EL184_RS15150	EG11698					GO-TERMS, REACTIONS, PRODUCT-SYNONYMS
EL184_RS15155	EG11699	EL184_RS15155	gpmA	2,3-diphosphoglycerate-dependent phosphoglycerate mutase	2,3-bisphosphoglycerate-dependent phosphoglycerate mutase	GO-TERMS, REACTIONS, PRODUCT-SYNONYMS, GENE-SYNONYMS, PRODUCT, GENE-NAME
EL184_RS15160	EG10079	EL184_RS15160	aroG	3-deoxy-7-phosphoheptulonate synthase AroG	3-deoxy-7-phosphoheptulonate synthase, Phe-sensitive	GO-TERMS, REACTIONS, PRODUCT-SYNONYMS, PRODUCT, GENE-NAME
EL184_RS15170	G6393			CDF family zinc transporter ZitB	Zn2+/Cd2+/Ni2+/Cu2+ exporter	GO-TERMS, REACTIONS, PRODUCT-SYNONYMS, GENE-SYNONYMS, PRODUCT
EL184_RS15175	EG11700			nicotinamide riboside transporter PnuC	nicotinamide riboside transporter	GO-TERMS, REACTIONS, PRODUCT-SYNONYMS, PRODUCT
EL184_RS15180	EG10630			quinolinate synthase NadA	quinolinate synthase	GO-TERMS, REACTIONS, PRODUCT-SYNONYMS, GENE-SYNONYMS, PRODUCT
EL184_RS15220	EG12854			cell division protein CpoB	cell division coordinator CpoB	GO-TERMS, PRODUCT-SYNONYMS, GENE-SYNONYMS, PRODUCT
EL184_RS15225	EG10684	EL184_RS15225	pal	peptidoglycan-associated lipoprotein Pal	peptidoglycan-associated outer membrane lipoprotein Pal	GO-TERMS, COMPLEXES, PRODUCT-SYNONYMS, GENE-SYNONYMS, PRODUCT, GENE-NAME
EL184_RS15230	EG11008			Tol-Pal system protein TolB	Tol-Pal system periplasmic protein TolB	GO-TERMS, PRODUCT-SYNONYMS, GENE-SYNONYMS, PRODUCT
EL184_RS15235	EG11007			cell envelope integrity protein TolA	Tol-Pal system protein TolA	GO-TERMS, PRODUCT-SYNONYMS, GENE-SYNONYMS, PRODUCT
EL184_RS15240	EG11011			colicin uptake protein TolR	Tol-Pal system protein TolR	GO-TERMS, PRODUCT
EL184_RS15245	EG11010					GO-TERMS, PRODUCT-SYNONYMS, GENE-SYNONYMS
EL184_RS15250	EG11110			acyl-CoA thioesterase YbgC	esterase/thioesterase	GO-TERMS, REACTIONS, PRODUCT-SYNONYMS, PRODUCT
EL184_RS15260	G0-10441			cytochrome bd-I oxidase subunit CydX	cytochrome bd-I ubiquinol oxidase accessory subunit CydX	GO-TERMS, COMPLEXES, PRODUCT-SYNONYMS, GENE-SYNONYMS, PRODUCT
EL184_RS15265	EG10174	EL184_RS15265	cydB	cytochrome d ubiquinol oxidase subunit II	cytochrome bd-I ubiquinol oxidase subunit II	GO-TERMS, PRODUCT-SYNONYMS, GENE-SYNONYMS, PRODUCT, GENE-NAME
EL184_RS15270	EG10173			cytochrome bd-I ubiquinol oxidase subunit CydA	cytochrome bd-I ubiquinol oxidase subunit I	GO-TERMS, PRODUCT-SYNONYMS, GENE-SYNONYMS, PRODUCT
EL184_RS15275	EG13236			mannosylglycerate hydrolase	alpha-mannosidase	GO-TERMS, REACTIONS, PRODUCT-SYNONYMS, GENE-SYNONYMS, PRODUCT
EL184_RS15280	EG13235			PTS 2-O-a-mannosyl-D-glycerate transporter subunit IIABC	MngA	GO-TERMS, REACTIONS, PRODUCT-SYNONYMS, GENE-SYNONYMS, PRODUCT
EL184_RS15285	EG11109	EL184_RS15285	mngR	GntR family transcriptional regulator	DNA-binding transcriptional repressor MngR	GO-TERMS, PRODUCT-SYNONYMS, GENE-SYNONYMS, PRODUCT, GENE-NAME
EL184_RS15290	EG10982			succinate--CoA ligase subunit alpha	succinyl-CoA synthetase subunit alpha	CPLX-RXNS, GO-TERMS, COMPLEXES, PRODUCT-SYNONYMS, PRODUCT
EL184_RS15295	EG10981	EL184_RS15295	sucC	ADP-forming succinate--CoA ligase subunit beta	succinyl-CoA synthetase subunit beta	GO-TERMS, REACTIONS, PRODUCT-SYNONYMS, PRODUCT, GENE-NAME
EL184_RS15300	EG10980	odhB	sucB	2-oxoglutarate dehydrogenase complex dihydrolipoyllysine-residue succinyltransferase	dihydrolipoyltranssuccinylase	GO-TERMS, REACTIONS, PRODUCT-SYNONYMS, PRODUCT, GENE-NAME
EL184_RS15305	EG10979			2-oxoglutarate dehydrogenase E1 component	subunit of E1(0) component of 2-oxoglutarate dehydrogenase	GO-TERMS, REACTIONS, PRODUCT-SYNONYMS, GENE-SYNONYMS, PRODUCT
EL184_RS15310	EG10932	EL184_RS15310	sdhB	succinate dehydrogenase iron-sulfur subunit	succinate:quinone oxidoreductase, iron-sulfur cluster binding protein	CPLX-RXNS, GO-TERMS, COMPLEXES, PRODUCT-SYNONYMS, GENE-SYNONYMS, PRODUCT, GENE-NAME
EL184_RS15315	EG10931	EL184_RS15315	sdhA	succinate dehydrogenase flavoprotein subunit	succinate:quinone oxidoreductase, FAD binding protein	GO-TERMS, PRODUCT-SYNONYMS, GENE-SYNONYMS, PRODUCT, GENE-NAME
EL184_RS15320	EG10934	EL184_RS15320	sdhD	succinate dehydrogenase membrane anchor subunit	succinate:quinone oxidoreductase, membrane protein SdhD	GO-TERMS, PRODUCT-SYNONYMS, GENE-SYNONYMS, PRODUCT, GENE-NAME
EL184_RS15325	EG10933	EL184_RS15325	sdhC	succinate dehydrogenase cytochrome b556 subunit	succinate:quinone oxidoreductase, membrane protein SdhC	GO-TERMS, PRODUCT-SYNONYMS, GENE-SYNONYMS, PRODUCT, GENE-NAME
EL184_RS15335	EG10402			citrate (Si)-synthase	citrate synthase	GO-TERMS, REACTIONS, PRODUCT-SYNONYMS, GENE-SYNONYMS, PRODUCT
EL184_RS15365	G6383	EL184_RS15365	nei			GO-TERMS, REACTIONS, PRODUCT-SYNONYMS, GENE-NAME
EL184_RS15370	G6382			5-oxoprolinase subunit PxpA	5-oxoprolinase component A	PRODUCT-SYNONYMS, GENE-SYNONYMS, PRODUCT
EL184_RS15375	G6381	EL184_RS15375	pxpC	5-oxoprolinase subunit PxpC	5-oxoprolinase component C	GO-TERMS, PRODUCT-SYNONYMS, GENE-SYNONYMS, PRODUCT, GENE-NAME
EL184_RS15380	G6380			5-oxoprolinase subunit PxpB	5-oxoprolinase component B	GO-TERMS, PRODUCT-SYNONYMS, GENE-SYNONYMS, PRODUCT
EL184_RS15390	G6378	EL184_RS15390	dtpD	MFS transporter	dipeptide:H+ symporter DtpD	GO-TERMS, REACTIONS, PRODUCT-SYNONYMS, GENE-SYNONYMS, PRODUCT, GENE-NAME
EL184_RS15395	EG10736	EL184_RS15395	phr	deoxyribodipyrimidine photo-lyase	deoxyribodipyrimidine photolyase	GO-TERMS, REACTIONS, PRODUCT-SYNONYMS, GENE-SYNONYMS, PRODUCT, GENE-NAME
EL184_RS15460	G0-10439	EL184_RS15460	kdpF	K(+)-transporting ATPase subunit F	K+ transporting P-type ATPase subunit KdpF	CPLX-RXNS, GO-TERMS, COMPLEXES, PRODUCT-SYNONYMS, PRODUCT, GENE-NAME
EL184_RS15465	EG10513			potassium-transporting ATPase subunit KdpA	K+ transporting P-type ATPase subunit KdpA	GO-TERMS, PRODUCT-SYNONYMS, GENE-SYNONYMS, PRODUCT
EL184_RS15470	EG10514			K(+)-transporting ATPase subunit B	K+ transporting P-type ATPase subunit KdpB	GO-TERMS, PRODUCT-SYNONYMS, GENE-SYNONYMS, PRODUCT
EL184_RS15475	EG10515			K(+)-transporting ATPase subunit C	K+ transporting P-type ATPase subunit KdpC	GO-TERMS, PRODUCT-SYNONYMS, GENE-SYNONYMS, PRODUCT
EL184_RS15480	EG10516	kdbD	kdpD	two-component system sensor histidine kinase KdbD	sensor histidine kinase KdpD	GO-TERMS, REACTIONS, PRODUCT-SYNONYMS, GENE-SYNONYMS, PRODUCT, GENE-NAME
EL184_RS15485	EG10517			two-component system response regulator KdpE	DNA-binding transcriptional activator KdpE	GO-TERMS, PRODUCT-SYNONYMS, PRODUCT
EL184_RS15495	EG10964			ornithine decarboxylase SpeF	inducible ornithine decarboxylase	GO-TERMS, REACTIONS, PRODUCT-SYNONYMS, PRODUCT
EL184_RS15500	EG10753	EL184_RS15500	potE	putrescine-ornithine antiporter	putrescine transporter PotE	GO-TERMS, REACTIONS, PRODUCT-SYNONYMS, PRODUCT, GENE-NAME
EL184_RS15505	EG12144	EL184_RS15505	pgm			GO-TERMS, REACTIONS, PRODUCT-SYNONYMS, GENE-SYNONYMS, PRODUCT, GENE-NAME
EL184_RS15510	EG12197			replication initiation negative regulator SeqA	negative modulator of initiation of replication	GO-TERMS, PRODUCT-SYNONYMS, GENE-SYNONYMS, PRODUCT
EL184_RS15515	EG11776	EL184_RS15515	ybfF			GO-TERMS, PRODUCT-SYNONYMS, GENE-NAME
EL184_RS15525	EG10318	EL184_RS15525	fldA	flavodoxin-1	flavodoxin 1	GO-TERMS, PRODUCT-SYNONYMS, PRODUCT, GENE-NAME
EL184_RS15530	G0-10580	EL184_RS15530	uof	fur leader peptide	RyhB-regulated fur leader peptide	GO-TERMS, PRODUCT-SYNONYMS, PRODUCT, GENE-NAME
EL184_RS15545	G6370	EL184_RS15545	chiP	chitoporin	chitobiose outer membrane channel	GO-TERMS, REACTIONS, PRODUCT-SYNONYMS, GENE-SYNONYMS, PRODUCT, GENE-NAME
EL184_RS15555	EG10390					GO-TERMS, REACTIONS, PRODUCT-SYNONYMS, PRODUCT
EL184_RS15560	EG10635	EL184_RS15560	nagE	PTS N-acetyl glucosamine transporter subunit IIABC	N-acetylglucosamine-specific PTS enzyme IIABC component	GO-TERMS, REACTIONS, PRODUCT-SYNONYMS, GENE-SYNONYMS, PRODUCT, GENE-NAME
EL184_RS15565	EG10633	EL184_RS15565	nagB			GO-TERMS, PRODUCT-SYNONYMS, GENE-SYNONYMS, GENE-NAME
EL184_RS15570	EG10632	EL184_RS15570	nagA			GO-TERMS, REACTIONS, PRODUCT-SYNONYMS, PRODUCT, GENE-NAME
EL184_RS15575	EG10636	EL184_RS15575	nagC	N-acetylglucosamine repressor	DNA-binding transcriptional dual regulator NagC	GO-TERMS, PRODUCT-SYNONYMS, GENE-SYNONYMS, PRODUCT, GENE-NAME
EL184_RS15580	EG10634	EL184_RS15580	umpH	HAD-IIA family hydrolase	UMP phosphatase	GO-TERMS, REACTIONS, PRODUCT-SYNONYMS, GENE-SYNONYMS, PRODUCT, GENE-NAME
EL184_RS15585	EG10092	EL184_RS15585	asnB			GO-TERMS, REACTIONS, PRODUCT-SYNONYMS, GENE-NAME
EL184_RS15625	G6365	EL184_RS15625	ubiF			GO-TERMS, PRODUCT-SYNONYMS, GENE-SYNONYMS, PRODUCT, GENE-NAME
EL184_RS15630	G6364			tRNA (N6-isopentenyl adenosine(37)-C2)-methylthiotransferase MiaB	isopentenyl-adenosine A37 tRNA methylthiolase	GO-TERMS, REACTIONS, PRODUCT-SYNONYMS, GENE-SYNONYMS, PRODUCT
EL184_RS15640	G6362			rRNA maturation RNase YbeY	endoribonuclease YbeY	GO-TERMS, PRODUCT-SYNONYMS, PRODUCT
EL184_RS15650	EG10168	EL184_RS15650	lnt			GO-TERMS, REACTIONS, PRODUCT-SYNONYMS, GENE-SYNONYMS, PRODUCT, GENE-NAME
EL184_RS15665	G6359	EL184_RS15665	gltI	amino acid ABC transporter substrate-binding protein	glutamate/aspartate ABC transporter periplasmic binding protein	CPLX-RXNS, GO-TERMS, COMPLEXES, PRODUCT-SYNONYMS, GENE-SYNONYMS, PRODUCT, GENE-NAME
EL184_RS15670	EG12661	EL184_RS15670	gltJ	amino acid ABC transporter permease	glutamate/aspartate ABC transporter membrane subunit GltJ	GO-TERMS, PRODUCT, GENE-NAME
EL184_RS15675	EG12662	EL184_RS15675	gltK	glutamate ABC transporter permease	glutamate/aspartate ABC transporter membrane subunit GltK	GO-TERMS, REACTIONS, PRODUCT, GENE-NAME
EL184_RS15680	EG12663	EL184_RS15680	gltL	amino acid ABC transporter ATP-binding protein	glutamate/aspartate ABC transporter ATP binding subunit	GO-TERMS, PRODUCT, GENE-NAME
EL184_RS15685	G6358					GO-TERMS, REACTIONS, PRODUCT-SYNONYMS, GENE-SYNONYMS
EL184_RS15690	G6357	EL184_RS15690	hscC	molecular chaperone HscC	chaperone protein HscC	GO-TERMS, PRODUCT-SYNONYMS, GENE-SYNONYMS, PRODUCT, GENE-NAME
EL184_RS15730	EG10532					GO-TERMS, REACTIONS, PRODUCT-SYNONYMS, GENE-SYNONYMS, PRODUCT
EL184_RS15735	EG10855			LPS assembly lipoprotein LptE	lipopolysaccharide assembly protein LptE	GO-TERMS, PRODUCT-SYNONYMS, GENE-SYNONYMS, PRODUCT
EL184_RS15740	EG11412	EL184_RS15740	holA			GO-TERMS, REACTIONS, PRODUCT-SYNONYMS, PRODUCT, GENE-NAME
EL184_RS15745	G6350	EL184_RS15745	nadD	nicotinate-nucleotide adenylyltransferase	nicotinate-mononucleotide adenylyltransferase	GO-TERMS, REACTIONS, PRODUCT-SYNONYMS, GENE-SYNONYMS, PRODUCT, GENE-NAME
EL184_RS15750	G6349	EL184_RS15750	cobC	adenosylcobalamin/alpha-ribazole phosphatase	putative adenosylcobalamin phosphatase/alpha-ribazole phosphatase	GO-TERMS, REACTIONS, PRODUCT-SYNONYMS, GENE-SYNONYMS, PRODUCT, GENE-NAME
EL184_RS15755	EG11255	EL184_RS15755	rsfS	ribosome silencing factor	ribosomal silencing factor RsfS	GO-TERMS, PRODUCT-SYNONYMS, GENE-SYNONYMS, PRODUCT, GENE-NAME
EL184_RS15760	EG11254			23S rRNA (pseudouridine(1915)-N(3))-methyltransferase RlmH	23S rRNA m3psi1915 methyltransferase	GO-TERMS, REACTIONS, PRODUCT-SYNONYMS, GENE-SYNONYMS, PRODUCT
EL184_RS15765	EG10606	EL184_RS15765	mrdA	penicillin-binding protein 2	peptidoglycan DD-transpeptidase MrdA	GO-TERMS, REACTIONS, PRODUCT-SYNONYMS, GENE-SYNONYMS, PRODUCT, GENE-NAME
EL184_RS15770	EG10607	rodA	mrdB	rod shape-determining protein RodA	SEDS family protein MrdB	GO-TERMS, PRODUCT-SYNONYMS, GENE-SYNONYMS, PRODUCT, GENE-NAME
EL184_RS15780	EG10201	EL184_RS15780	dacA	serine-type D-Ala-D-Ala carboxypeptidase	D-alanyl-D-alanine carboxypeptidase DacA	GO-TERMS, REACTIONS, PRODUCT-SYNONYMS, GENE-SYNONYMS, PRODUCT, GENE-NAME
EL184_RS15790	EG11591			lipoyl(octanoyl) transferase LipB	lipoyl(octanoyl) transferase	GO-TERMS, REACTIONS, PRODUCT-SYNONYMS, GENE-SYNONYMS, PRODUCT
EL184_RS15800	EG11306					GO-TERMS, REACTIONS, PRODUCT-SYNONYMS, GENE-SYNONYMS
EL184_RS15805	EG11305			twin-arginine translocase subunit TatE	twin arginine protein translocation system - TatE protein	CPLX-RXNS, GO-TERMS, COMPLEXES, PRODUCT-SYNONYMS, GENE-SYNONYMS, PRODUCT
EL184_RS15815	EG12209			fluoride efflux transporter CrcB	F- channel	GO-TERMS, REACTIONS, PRODUCT-SYNONYMS, GENE-SYNONYMS, PRODUCT
EL184_RS15820	EG12179			cold shock-like protein CspE	transcription antiterminator and regulator of RNA stability	GO-TERMS, PRODUCT-SYNONYMS, GENE-SYNONYMS, PRODUCT
EL184_RS15825	EG12180	EL184_RS15825	pagP	phospholipid:lipid A palmitoyltransferase	Lipid A palmitoyltransferase	GO-TERMS, REACTIONS, PRODUCT-SYNONYMS, GENE-SYNONYMS, PRODUCT, GENE-NAME
EL184_RS15830	G6347					GO-TERMS, REACTIONS, PRODUCT-SYNONYMS
EL184_RS15835	G6346	EL184_RS15835	dpiA	two-component response regulator	DNA-binding transcriptional dual regulator DpiA	GO-TERMS, PRODUCT-SYNONYMS, GENE-SYNONYMS, PRODUCT, GENE-NAME
EL184_RS15840	G6345					GO-TERMS, REACTIONS, PRODUCT-SYNONYMS, GENE-SYNONYMS
EL184_RS15845	G6344			[citrate (pro-3S)-lyase] ligase	citrate lyase synthetase	GO-TERMS, REACTIONS, PRODUCT-SYNONYMS, GENE-SYNONYMS, PRODUCT
EL184_RS15850	G6343					CPLX-RXNS, GO-TERMS, COMPLEXES, REACTIONS, PRODUCT-SYNONYMS, GENE-SYNONYMS
EL184_RS15855	G6342			citrate (pro-3S)-lyase subunit beta	citrate lyase beta subunit	GO-TERMS, COMPLEXES, REACTIONS, PRODUCT-SYNONYMS, GENE-SYNONYMS, PRODUCT
EL184_RS15860	G6341			citrate lyase subunit alpha	citrate lyase alpha subunit	REACTIONS, PRODUCT-SYNONYMS, GENE-SYNONYMS, PRODUCT
EL184_RS15865	G6340			citrate lyase holo-[acyl-carrier protein] synthase	apo-citrate lyase phosphoribosyl-dephospho-CoA transferase	GO-TERMS, REACTIONS, PRODUCT-SYNONYMS, GENE-SYNONYMS, PRODUCT
EL184_RS15870	G6339	EL184_RS15870	citG	2-(5''-triphosphoribosyl)-3'-dephosphocoenzyme-A synthase	triphosphoribosyl-dephospho-CoA synthase	GO-TERMS, REACTIONS, PRODUCT-SYNONYMS, GENE-SYNONYMS, PRODUCT, GENE-NAME
EL184_RS15875	G6338	EL184_RS15875	citT	anion permease	citrate:succinate antiporter	GO-TERMS, REACTIONS, PRODUCT-SYNONYMS, GENE-SYNONYMS, PRODUCT, GENE-NAME
EL184_RS15880	EG10856	EL184_RS15880	rna	ribonuclease I	RNase I	GO-TERMS, REACTIONS, PRODUCT-SYNONYMS, GENE-SYNONYMS, PRODUCT, GENE-NAME
EL184_RS15885	G6337	EL184_RS15885	rnk			GO-TERMS, PRODUCT-SYNONYMS, GENE-NAME
EL184_RS15895	G6334			universal stress protein UspG	universal stress protein G	GO-TERMS, PRODUCT-SYNONYMS, GENE-SYNONYMS, PRODUCT
EL184_RS15900	EG11385			alkyl hydroperoxide reductase subunit F	alkyl hydroperoxide reductase, AhpF component	CPLX-RXNS, GO-TERMS, PRODUCT-SYNONYMS, PRODUCT
EL184_RS15905	EG11384			alkyl hydroperoxide reductase subunit C	alkyl hydroperoxide reductase, AhpC component	GO-TERMS, PRODUCT-SYNONYMS, GENE-SYNONYMS, PRODUCT
EL184_RS15910	G6333			thiol:disulfide interchange protein DsbG	protein sulfenic acid reductase and chaperone DsbG	GO-TERMS, REACTIONS, PRODUCT-SYNONYMS, GENE-SYNONYMS, PRODUCT
EL184_RS15930	G6329	EL184_RS15930	ybdL	pyridoxal phosphate-dependent aminotransferase	methionine-oxo-acid transaminase, PLP-dependent	GO-TERMS, REACTIONS, PRODUCT-SYNONYMS, PRODUCT, GENE-NAME
EL184_RS15950	EG11105			proofreading thioesterase EntH	proofreading thioesterase in enterobactin biosynthesis	GO-TERMS, REACTIONS, PRODUCT-SYNONYMS, GENE-SYNONYMS, PRODUCT
EL184_RS15955	EG10259	dhbA	entA			GO-TERMS, PRODUCT-SYNONYMS, GENE-NAME
EL184_RS15960	EG10260	EL184_RS15960	entB	enterobactin biosynthesis bifunctional isochorismatase/aryl carrier protein EntB	enterobactin synthase component B	CPLX-RXNS, GO-TERMS, COMPLEXES, REACTIONS, PRODUCT-SYNONYMS, GENE-SYNONYMS, PRODUCT, GENE-NAME
EL184_RS15965	EG10263	EL184_RS15965	entE	(2,3-dihydroxybenzoyl)adenylate synthase	2,3-dihydroxybenzoate-AMP ligase	GO-TERMS, REACTIONS, PRODUCT-SYNONYMS, PRODUCT, GENE-NAME
EL184_RS15970	EG10261					GO-TERMS, REACTIONS, PRODUCT-SYNONYMS, GENE-SYNONYMS
EL184_RS15975	EG10294	EL184_RS15975	fepB	Fe2+-enterobactin ABC transporter substrate-binding protein	ferric enterobactin ABC transporter periplasmic binding protein	CPLX-RXNS, GO-TERMS, COMPLEXES, REACTIONS, PRODUCT, GENE-NAME
EL184_RS15980	EG11104			enterobactin transporter EntS	enterobactin exporter EntS	GO-TERMS, REACTIONS, PRODUCT-SYNONYMS, GENE-SYNONYMS, PRODUCT
EL184_RS15985	EG10296	EL184_RS15985	fepD	Fe(3+)-siderophore ABC transporter permease	ferric enterobactin ABC transporter membrane subunit FebD	GO-TERMS, REACTIONS, PRODUCT-SYNONYMS, PRODUCT, GENE-NAME
EL184_RS15990	EG10298	EL184_RS15990	fepG	iron-enterobactin ABC transporter permease	ferric enterobactin ABC transporter membrane subunit FepG	GO-TERMS, PRODUCT, GENE-NAME
EL184_RS15995	EG10295	EL184_RS15995	fepC	iron-enterobactin ABC transporter ATP-binding protein	ferric enterobactin ABC transporter ATP binding subunit	GO-TERMS, PRODUCT, GENE-NAME
EL184_RS16005	EG10264			enterobactin non-ribosomal peptide synthetase EntF	apo-serine activating enzyme	GO-TERMS, REACTIONS, PRODUCT-SYNONYMS, PRODUCT
EL184_RS16010	G0-10437	EL184_RS16010	ybdZ	MbtH family protein	enterobactin biosynthesis protein YbdZ	GO-TERMS, PRODUCT-SYNONYMS, PRODUCT, GENE-NAME
EL184_RS16015	EG10299	EL184_RS16015	fes	enterochelin esterase	ferric enterobactin esterase	GO-TERMS, REACTIONS, PRODUCT-SYNONYMS, PRODUCT, GENE-NAME
EL184_RS16020	EG10293	EL184_RS16020	fepA	siderophore enterobactin receptor FepA	ferric enterobactin outer membrane transporter	CPLX-RXNS, GO-TERMS, COMPLEXES, PRODUCT-SYNONYMS, GENE-SYNONYMS, PRODUCT, GENE-NAME
EL184_RS16025	EG10262			enterobactin synthase subunit EntD	phosphopantetheinyl transferase EntD	GO-TERMS, REACTIONS, PRODUCT-SYNONYMS, PRODUCT
EL184_RS16050	G6326	EL184_RS16050	ybdK	glutamate--cysteine ligase	carboxylate-amine ligase	GO-TERMS, REACTIONS, PRODUCT-SYNONYMS, PRODUCT, GENE-NAME
EL184_RS16065	EG50005	EL184_RS16065	nfsB	oxygen-insensitive NAD(P)H nitroreductase	NAD(P)H nitroreductase NfsB	GO-TERMS, REACTIONS, PRODUCT-SYNONYMS, GENE-SYNONYMS, PRODUCT, GENE-NAME
EL184_RS16070	G6323	EL184_RS16070	ybdG	mechanosensitive ion channel family protein	miniconductance mechanosensitive channel YbdG	GO-TERMS, PRODUCT-SYNONYMS, PRODUCT, GENE-NAME
EL184_RS16075	EG10708	EL184_RS16075	pheP	phenylalanine transporter	phenylalanine:H+ symporter PheP	GO-TERMS, REACTIONS, PRODUCT-SYNONYMS, PRODUCT, GENE-NAME
EL184_RS16080	EG12367	EL184_RS16080	cusA	Cu(+)/Ag(+) efflux RND transporter permease subunit CusA	copper/silver export system RND permease	CPLX-RXNS, GO-TERMS, COMPLEXES, REACTIONS, PRODUCT-SYNONYMS, GENE-SYNONYMS, PRODUCT, GENE-NAME
EL184_RS16085	G6322	EL184_RS16085	cusB	Cu(+)/Ag(+) efflux RND transporter periplasmic adaptor subunit CusB	copper/silver export system membrane fusion protein	GO-TERMS, REACTIONS, PRODUCT-SYNONYMS, GENE-SYNONYMS, PRODUCT, GENE-NAME
EL184_RS16090	G6321	EL184_RS16090	cusF	Cu(+)/Ag(+) efflux RND transporter periplasmic metallochaperone CusF	copper/silver export system periplasmic binding protein	GO-TERMS, REACTIONS, PRODUCT-SYNONYMS, GENE-SYNONYMS, PRODUCT, GENE-NAME
EL184_RS16095	G6320	EL184_RS16095	cusC	efflux transporter outer membrane subunit	copper/silver export system outer membrane channel	GO-TERMS, PRODUCT-SYNONYMS, GENE-SYNONYMS, PRODUCT, GENE-NAME
EL184_RS16100	G6319	EL184_RS16100	cusR	copper response regulator transcription factor CusR	DNA-binding transcriptional activator CusR	GO-TERMS, PRODUCT-SYNONYMS, GENE-SYNONYMS, PRODUCT, GENE-NAME
EL184_RS16105	G6318	EL184_RS16105	cusS	Cu(+)/Ag(+) sensor histidine kinase CusS	sensor histidine kinase CusS	GO-TERMS, REACTIONS, PRODUCT-SYNONYMS, GENE-SYNONYMS, PRODUCT, GENE-NAME
EL184_RS16115	EG10268	EL184_RS16115	envY	helix-turn-helix domain-containing protein	DNA-binding transcriptional activator EnvY	GO-TERMS, PRODUCT-SYNONYMS, PRODUCT, GENE-NAME
EL184_RS16125	EG11103			fimbriae biosynthesis transcriptional regulator FimZ	putative LuxR family transcriptional regulator FimZ	GO-TERMS, PRODUCT-SYNONYMS, GENE-SYNONYMS, PRODUCT
EL184_RS16130	EG12388			fimbriae assembly protein	putative fimbrial protein SfmF	GO-TERMS, PRODUCT-SYNONYMS, GENE-SYNONYMS, PRODUCT
EL184_RS16135	G6293	fimH	sfmH	type 1 fimbrin D-mannose specific adhesin FimH	putative fimbrial adhesin protein SfmH	GO-TERMS, PRODUCT-SYNONYMS, PRODUCT, GENE-NAME
EL184_RS16140	G6292	EL184_RS16140	sfmD	fimbrial biogenesis outer membrane usher protein	putative fimbrial usher protein SfmD	GO-TERMS, PRODUCT-SYNONYMS, PRODUCT, GENE-NAME
EL184_RS16145	G6291	fimC	sfmC	molecular chaperone FimC	putative fimbrial chaperone SfmC	PRODUCT-SYNONYMS, PRODUCT, GENE-NAME
EL184_RS16150	G6290	fimA	sfmA	type 1 fimbrial protein subunit FimA	putative fimbrial protein SfmA	GO-TERMS, PRODUCT-SYNONYMS, PRODUCT, GENE-NAME
EL184_RS16155	EG10328			bifunctional methylenetetrahydrofolate dehydrogenase/methenyltetrahydrofolate cyclohydrolase FolD	bifunctional 5,10-methylene-tetrahydrofolate dehydrogenase/ 5,10-methylene-tetrahydrofolate cyclohydrolase	GO-TERMS, REACTIONS, PRODUCT-SYNONYMS, GENE-SYNONYMS, PRODUCT
EL184_RS16160	EG12879			ribosome-associated protein YbcJ	putative RNA-binding protein YbcJ	GO-TERMS, PRODUCT-SYNONYMS, PRODUCT
EL184_RS16170	EG10196					GO-TERMS, REACTIONS, PRODUCT-SYNONYMS, GENE-SYNONYMS, PRODUCT
EL184_RS16175	EG10758	EL184_RS16175	ppiB	peptidylprolyl isomerase B	peptidyl-prolyl cis-trans isomerase B	GO-TERMS, REACTIONS, PRODUCT-SYNONYMS, PRODUCT, GENE-NAME
EL184_RS16180	EG12666					GO-TERMS, REACTIONS, PRODUCT-SYNONYMS, GENE-SYNONYMS, PRODUCT
EL184_RS16185	EG10793			5-(carboxyamino)imidazole ribonucleotide mutase	N5-carboxyaminoimidazole ribonucleotide mutase	GO-TERMS, REACTIONS, PRODUCT-SYNONYMS, GENE-SYNONYMS, PRODUCT
EL184_RS16190	EG10796	EL184_RS16190	purK			GO-TERMS, PRODUCT-SYNONYMS, GENE-SYNONYMS, GENE-NAME
EL184_RS16210	G6287			acyl-CoA synthetase FdrA	putative acyl-CoA synthetase FdrA	GO-TERMS, REACTIONS, PRODUCT-SYNONYMS, GENE-SYNONYMS, PRODUCT
EL184_RS16215	G6286	EL184_RS16215	allD			GO-TERMS, REACTIONS, PRODUCT-SYNONYMS, GENE-SYNONYMS, GENE-NAME
EL184_RS16220	G6285					GO-TERMS, PRODUCT-SYNONYMS, GENE-SYNONYMS
EL184_RS16225	G6284	EL184_RS16225	allE			GO-TERMS, PRODUCT-SYNONYMS, GENE-SYNONYMS, GENE-NAME
EL184_RS16230	G6283			glycerate 3-kinase	glycerate 2-kinase 2	GO-TERMS, REACTIONS, PRODUCT-SYNONYMS, GENE-SYNONYMS, PRODUCT
EL184_RS16240	G6281			allantoinase AllB	allantoinase	GO-TERMS, REACTIONS, PRODUCT-SYNONYMS, GENE-SYNONYMS, PRODUCT
EL184_RS16250	G6278	EL184_RS16250	glxR	2-hydroxy-3-oxopropionate reductase	tartronate semialdehyde reductase 2	GO-TERMS, REACTIONS, PRODUCT-SYNONYMS, GENE-SYNONYMS, PRODUCT, GENE-NAME
EL184_RS16255	G6277	EL184_RS16255	hyi			GO-TERMS, PRODUCT-SYNONYMS, GENE-SYNONYMS, GENE-NAME
EL184_RS16260	EG11583					GO-TERMS, PRODUCT-SYNONYMS
EL184_RS16265	G6276			HTH-type transcriptional repressor AllR	DNA-binding transcriptional repressor AllR	GO-TERMS, PRODUCT-SYNONYMS, GENE-SYNONYMS, PRODUCT
EL184_RS16270	G6275	EL184_RS16270	allA			GO-TERMS, PRODUCT-SYNONYMS, GENE-SYNONYMS, GENE-NAME
EL184_RS16275	G6274			HTH-type transcriptional activator AllS	DNA-binding transcriptional activator AllS	GO-TERMS, PRODUCT-SYNONYMS, GENE-SYNONYMS, PRODUCT
EL184_RS16280	EG11768	mnmH	selU	tRNA 2-selenouridine(34) synthase MnmH	tRNA 2-selenouridine synthase	GO-TERMS, REACTIONS, PRODUCT-SYNONYMS, GENE-SYNONYMS, PRODUCT, GENE-NAME
EL184_RS16310	EG11542	EL184_RS16310	tesA	multifunctional acyl-CoA thioesterase I/protease I/lysophospholipase L1	multifunctional acyl-CoA thioesterase I and protease I and lysophospholipase L1	GO-TERMS, REACTIONS, PRODUCT-SYNONYMS, GENE-SYNONYMS, PRODUCT, GENE-NAME
EL184_RS16315	G6269	EL184_RS16315	ybbO	SDR family oxidoreductase	NADP+-dependent aldehyde reductase YbbO	GO-TERMS, REACTIONS, PRODUCT-SYNONYMS, PRODUCT, GENE-NAME
EL184_RS16320	G6268	EL184_RS16320	cnoX	co-chaperone YbbN	chaperedoxin	GO-TERMS, PRODUCT-SYNONYMS, GENE-SYNONYMS, PRODUCT, GENE-NAME
EL184_RS16325	G6267			iron export ABC transporter permease subunit FetB	putative iron ABC exporter membrane subunit FetB	GO-TERMS, PRODUCT-SYNONYMS, GENE-SYNONYMS, PRODUCT
EL184_RS16330	G6266			iron ABC transporter ATP-binding protein FetA	putative iron ABC exporter ATP-binding subunit FetA	GO-TERMS, PRODUCT-SYNONYMS, GENE-SYNONYMS, PRODUCT
EL184_RS16345	G6263			HTH-type transcriptional regulator CueR	DNA-binding transcriptional dual regulator CueR	GO-TERMS, PRODUCT-SYNONYMS, GENE-SYNONYMS, PRODUCT
EL184_RS16355	G6261	EL184_RS16355	glsA	glutaminase	glutaminase 1	GO-TERMS, PRODUCT-SYNONYMS, GENE-SYNONYMS, PRODUCT, GENE-NAME
EL184_RS16365	G6259	EL184_RS16365	ybaQ	transcriptional regulator	DNA-binding transcriptional regulator YbaQ	PRODUCT-SYNONYMS, PRODUCT, GENE-NAME
EL184_RS16380	EG12454			Cys-tRNA(Pro)/Cys-tRNA(Cys) deacylase YbaK	Cys-tRNAPro and Cys-tRNACys deacylase	GO-TERMS, REACTIONS, PRODUCT-SYNONYMS, PRODUCT
EL184_RS16385	EG11060	EL184_RS16385	ushA	bifunctional UDP-sugar hydrolase/5'-nucleotidase	5'-nucleotidase / UDP-sugar hydrolase	GO-TERMS, REACTIONS, PRODUCT-SYNONYMS, PRODUCT, GENE-NAME
EL184_RS16390	G6256	EL184_RS16390	fsr	MFS transporter	fosmidomycin efflux pump	GO-TERMS, REACTIONS, PRODUCT-SYNONYMS, PRODUCT, GENE-NAME
EL184_RS16400	EG11102	EL184_RS16400	gsk			GO-TERMS, REACTIONS, PRODUCT-SYNONYMS, GENE-NAME
EL184_RS16405	EG11101	EL184_RS16405	aes			GO-TERMS, REACTIONS, PRODUCT-SYNONYMS, GENE-SYNONYMS, GENE-NAME
EL184_RS16410	EG10431	EL184_RS16410	hemH			GO-TERMS, PRODUCT-SYNONYMS, GENE-SYNONYMS, PRODUCT, GENE-NAME
EL184_RS16415	EG10032	EL184_RS16415	adk			GO-TERMS, REACTIONS, PRODUCT-SYNONYMS, GENE-SYNONYMS, GENE-NAME
EL184_RS16420	EG10461			molecular chaperone HtpG	chaperone protein HtpG	GO-TERMS, PRODUCT-SYNONYMS, PRODUCT
EL184_RS16425	EG10834			recombination protein RecR	DNA repair protein RecR	GO-TERMS, PRODUCT-SYNONYMS, PRODUCT
EL184_RS16440	EG10051	EL184_RS16440	apt			GO-TERMS, REACTIONS, PRODUCT-SYNONYMS, GENE-NAME
EL184_RS16450	EG10765	EL184_RS16450	priC			GO-TERMS, PRODUCT-SYNONYMS, GENE-NAME
EL184_RS16455	EG12830	EL184_RS16455	ybaM	DUF2496 domain-containing protein	DUF2496 domain-containing protein YbaM	GO-TERMS, PRODUCT-SYNONYMS, PRODUCT, GENE-NAME
EL184_RS16460	G6255			mechanosensitive channel MscK	potassium dependent, small conductance mechanosensitive channel	GO-TERMS, REACTIONS, PRODUCT-SYNONYMS, GENE-SYNONYMS, PRODUCT
EL184_RS16465	EG12116	EL184_RS16465	acrR	multidrug efflux transporter transcriptional repressor AcrR	DNA-binding transcriptional repressor AcrR	GO-TERMS, PRODUCT-SYNONYMS, GENE-SYNONYMS, PRODUCT, GENE-NAME
EL184_RS16470	EG11703	EL184_RS16470	acrA	multidrug efflux RND transporter periplasmic adaptor subunit AcrA	multidrug efflux pump membrane fusion lipoprotein AcrA	CPLX-RXNS, GO-TERMS, COMPLEXES, PRODUCT-SYNONYMS, GENE-SYNONYMS, PRODUCT, GENE-NAME
EL184_RS16475	EG11704	EL184_RS16475	acrB	multidrug efflux RND transporter permease subunit	multidrug efflux pump RND permease AcrB	GO-TERMS, PRODUCT-SYNONYMS, GENE-SYNONYMS, PRODUCT, GENE-NAME
EL184_RS16480	EG12429					GO-TERMS, PRODUCT-SYNONYMS, GENE-SYNONYMS
EL184_RS16485	EG10439	EL184_RS16485	hha	hemolysin expression modulator Hha	haemolysin expression-modulating protein Hha	GO-TERMS, PRODUCT-SYNONYMS, PRODUCT, GENE-NAME
EL184_RS16490	G58	EL184_RS16490	maa			GO-TERMS, REACTIONS, PRODUCT-SYNONYMS, GENE-SYNONYMS, PRODUCT, GENE-NAME
EL184_RS16515	G6251	EL184_RS16515	ybaZ	MGMT family protein	DNA base-flipping protein	GO-TERMS, PRODUCT-SYNONYMS, GENE-SYNONYMS, PRODUCT, GENE-NAME
EL184_RS16525	EG10995	EL184_RS16525	tesB			GO-TERMS, REACTIONS, PRODUCT-SYNONYMS, GENE-NAME
EL184_RS16530	EG11821			ammonium transporter AmtB	ammonia/ammonium transporter	GO-TERMS, REACTIONS, PRODUCT-SYNONYMS, GENE-SYNONYMS, PRODUCT
EL184_RS16535	EG12191	EL184_RS16535	glnK	P-II family nitrogen regulator	nitrogen regulator GlnK	GO-TERMS, PRODUCT-SYNONYMS, GENE-SYNONYMS, PRODUCT, GENE-NAME
EL184_RS16550	G6247	EL184_RS16550	decR	Lrp/AsnC family transcriptional regulator	DNA-binding transcriptional activator DecR	GO-TERMS, PRODUCT-SYNONYMS, GENE-SYNONYMS, PRODUCT, GENE-NAME
EL184_RS16555	G6246					GO-TERMS, REACTIONS, PRODUCT-SYNONYMS
EL184_RS16565	G6245			7-cyano-7-deazaguanine synthase QueC	7-cyano-7-deazaguanine synthase	GO-TERMS, REACTIONS, PRODUCT-SYNONYMS, GENE-SYNONYMS, PRODUCT
EL184_RS16570	G6244	EL184_RS16570	fadM	YbgC/FadM family acyl-CoA thioesterase	long-chain acyl-CoA thioesterase FadM	GO-TERMS, REACTIONS, PRODUCT-SYNONYMS, GENE-SYNONYMS, PRODUCT, GENE-NAME
EL184_RS16575	G6243	EL184_RS16575	ybaV	hypothetical protein	helix-hairpin-helix 3 family protein	GO-TERMS, PRODUCT-SYNONYMS, GENE-SYNONYMS, PRODUCT, GENE-NAME
EL184_RS16580	G6242	EL184_RS16580	ppiD	peptidylprolyl isomerase	periplasmic folding chaperone	GO-TERMS, REACTIONS, PRODUCT-SYNONYMS, GENE-SYNONYMS, PRODUCT, GENE-NAME
EL184_RS16585	EG10467	EL184_RS16585	hupB			GO-TERMS, PRODUCT-SYNONYMS, GENE-SYNONYMS, PRODUCT, GENE-NAME
EL184_RS16590	EG10542	EL184_RS16590	lon	endopeptidase La	Lon protease	GO-TERMS, REACTIONS, PRODUCT-SYNONYMS, GENE-SYNONYMS, PRODUCT, GENE-NAME
EL184_RS16595	EG10159	EL184_RS16595	clpX			GO-TERMS, COMPLEXES, PRODUCT-SYNONYMS, GENE-SYNONYMS, GENE-NAME
EL184_RS16600	EG10158	EL184_RS16600	clpP	streptothricin N-acetyltransferase	ATP-dependent Clp protease proteolytic subunit	GO-TERMS, REACTIONS, PRODUCT-SYNONYMS, GENE-SYNONYMS, PRODUCT, GENE-NAME
EL184_RS16605	EG11003	EL184_RS16605	tig			GO-TERMS, REACTIONS, PRODUCT-SYNONYMS, GENE-NAME
EL184_RS16610	EG10125			transcriptional regulator BolA	DNA-binding transcriptional dual regulator BolA	GO-TERMS, PRODUCT-SYNONYMS, PRODUCT
EL184_RS16620	EG12183			muropeptide MFS transporter AmpG	muropeptide:H+ symporter	GO-TERMS, REACTIONS, PRODUCT-SYNONYMS, PRODUCT
EL184_RS16625	EG10178	EL184_RS16625	cyoA	cytochrome o ubiquinol oxidase subunit II	cytochrome bo3 ubiquinol oxidase subunit 2	CPLX-RXNS, GO-TERMS, COMPLEXES, PRODUCT-SYNONYMS, PRODUCT, GENE-NAME
EL184_RS16630	EG10179	EL184_RS16630	cyoB	cytochrome o ubiquinol oxidase subunit I	cytochrome bo3 ubiquinol oxidase subunit 1	GO-TERMS, PRODUCT-SYNONYMS, PRODUCT, GENE-NAME
EL184_RS16635	EG10180	EL184_RS16635	cyoC	cytochrome o ubiquinol oxidase subunit III	cytochrome bo3 ubiquinol oxidase subunit 3	GO-TERMS, PRODUCT-SYNONYMS, PRODUCT, GENE-NAME
EL184_RS16640	EG10181	EL184_RS16640	cyoD	cytochrome o ubiquinol oxidase subunit IV	cytochrome bo3 ubiquinol oxidase subunit 4	GO-TERMS, PRODUCT-SYNONYMS, PRODUCT, GENE-NAME
EL184_RS16645	EG10182	EL184_RS16645	cyoE	protoheme IX farnesyltransferase	heme O synthase	GO-TERMS, REACTIONS, PRODUCT-SYNONYMS, PRODUCT, GENE-NAME
EL184_RS16675	G6239	EL184_RS16675	panE			GO-TERMS, PRODUCT-SYNONYMS, GENE-SYNONYMS, GENE-NAME
EL184_RS16680	G198			protein deglycase YajL	protein/nucleic acid deglycase 3	GO-TERMS, REACTIONS, PRODUCT-SYNONYMS, GENE-SYNONYMS, PRODUCT
EL184_RS16685	G6238			tRNA 4-thiouridine(8) synthase ThiI	tRNA uridine 4-sulfurtransferase	GO-TERMS, REACTIONS, PRODUCT-SYNONYMS, GENE-SYNONYMS, PRODUCT
EL184_RS16690	EG11098	EL184_RS16690	xseB	exodeoxyribonuclease VII small subunit	exodeoxyribonuclease VII subunit XseB	CPLX-RXNS, GO-TERMS, COMPLEXES, REACTIONS, PRODUCT-SYNONYMS, GENE-SYNONYMS, PRODUCT, GENE-NAME
EL184_RS16695	EG10508	EL184_RS16695	ispA	(2E,6E)-farnesyl diphosphate synthase	geranyl diphosphate/farnesyl diphosphate synthase	GO-TERMS, REACTIONS, PRODUCT-SYNONYMS, PRODUCT, GENE-NAME
EL184_RS16700	G6237	EL184_RS16700	dxs			GO-TERMS, PRODUCT-SYNONYMS, GENE-SYNONYMS, GENE-NAME
EL184_RS16705	G6236	EL184_RS16705	yajO			GO-TERMS, REACTIONS, PRODUCT-SYNONYMS, GENE-NAME
EL184_RS16710	EG10704	EL184_RS16710	pgpA			GO-TERMS, REACTIONS, PRODUCT-SYNONYMS, GENE-SYNONYMS, GENE-NAME
EL184_RS16715	G6234	EL184_RS16715	thiL	thiamine-phosphate kinase	thiamine monophosphate kinase	GO-TERMS, REACTIONS, PRODUCT-SYNONYMS, GENE-SYNONYMS, PRODUCT, GENE-NAME
EL184_RS16720	EG10666			transcription antitermination factor NusB	transcription antitermination protein NusB	GO-TERMS, COMPLEXES, PRODUCT-SYNONYMS, GENE-SYNONYMS, PRODUCT
EL184_RS16725	EG11322	EL184_RS16725	ribE			GO-TERMS, PRODUCT-SYNONYMS, GENE-SYNONYMS, GENE-NAME
EL184_RS16730	EG11321			bifunctional diaminohydroxyphosphoribosylaminopyrimidine deaminase/5-amino-6-(5-phosphoribosylamino)uracil reductase RibD	fused diaminohydroxyphosphoribosylaminopyrimidine deaminase / 5-amino-6-(5-phosphoribosylamino)uracil reductase	GO-TERMS, REACTIONS, PRODUCT-SYNONYMS, GENE-SYNONYMS, PRODUCT
EL184_RS16735	EG11320			transcriptional regulator NrdR	NrdR transcriptional repressor	GO-TERMS, PRODUCT-SYNONYMS, GENE-SYNONYMS, PRODUCT
EL184_RS16745	EG11035	EL184_RS16745	tsx			GO-TERMS, REACTIONS, PRODUCT-SYNONYMS, GENE-SYNONYMS, GENE-NAME
EL184_RS16755	EG10940			protein translocase subunit SecF	Sec translocon accessory complex subunit SecF	GO-TERMS, COMPLEXES, PRODUCT-SYNONYMS, PRODUCT
EL184_RS16760	EG10938			protein translocase subunit SecD	Sec translocon accessory complex subunit SecD	GO-TERMS, PRODUCT-SYNONYMS, PRODUCT
EL184_RS16765	EG11096			preprotein translocase subunit YajC	Sec translocon accessory complex subunit YajC	GO-TERMS, PRODUCT-SYNONYMS, PRODUCT
EL184_RS16770	EG10996	EL184_RS16770	tgt	tRNA guanosine(34) transglycosylase Tgt	tRNA-guanine transglycosylase	GO-TERMS, PRODUCT-SYNONYMS, GENE-SYNONYMS, PRODUCT, GENE-NAME
EL184_RS16775	EG10812			tRNA preQ1(34) S-adenosylmethionine ribosyltransferase-isomerase QueA	tRNA preQ134 S-adenosylmethionine ribosyltransferase-isomerase	GO-TERMS, REACTIONS, PRODUCT-SYNONYMS, GENE-SYNONYMS, PRODUCT
EL184_RS16780	EG11095	EL184_RS16780	acpH	ACP phosphodiesterase	acyl carrier protein phosphodiesterase	GO-TERMS, REACTIONS, PRODUCT-SYNONYMS, GENE-SYNONYMS, PRODUCT, GENE-NAME
EL184_RS16785	EG10565	EL184_RS16785	malZ			GO-TERMS, REACTIONS, PRODUCT-SYNONYMS, GENE-NAME
EL184_RS16795	EG12168			branched-chain amino acid transporter carrier protein BrnQ	branched chain amino acid transporter BrnQ	GO-TERMS, REACTIONS, PRODUCT-SYNONYMS, GENE-SYNONYMS, PRODUCT
EL184_RS16800	EG10733			phosphate regulon sensor histidine kinase PhoR	sensor histidine kinase PhoR	GO-TERMS, REACTIONS, PRODUCT-SYNONYMS, GENE-SYNONYMS, PRODUCT
EL184_RS16805	EG10728			phosphate response regulator transcription factor PhoB	DNA-binding transcriptional dual regulator PhoB	GO-TERMS, PRODUCT-SYNONYMS, GENE-SYNONYMS, PRODUCT
EL184_RS16825	EG11288	EL184_RS16825	mak			GO-TERMS, REACTIONS, PRODUCT-SYNONYMS, GENE-SYNONYMS, GENE-NAME
EL184_RS16830	EG12158			recombination-associated protein RdgC	nucleoid-associated protein RdgC	GO-TERMS, PRODUCT-SYNONYMS, GENE-SYNONYMS, PRODUCT
EL184_RS16845	EG12159			pyrimidine/purine nucleoside phosphorylase	nucleoside phosphorylase PpnP	GO-TERMS, REACTIONS, PRODUCT-SYNONYMS, GENE-SYNONYMS, PRODUCT
EL184_RS16860	EG10082			shikimate kinase AroL	shikimate kinase 2	GO-TERMS, REACTIONS, PRODUCT-SYNONYMS, PRODUCT
EL184_RS16870	EG10769	EL184_RS16870	proC			GO-TERMS, REACTIONS, PRODUCT-SYNONYMS, GENE-SYNONYMS, GENE-NAME
EL184_RS16875	EG11257	adrA	dgcC	diguanylate cyclase AdrA	diguanylate cyclase DgcC	GO-TERMS, REACTIONS, PRODUCT-SYNONYMS, GENE-SYNONYMS, PRODUCT, GENE-NAME
EL184_RS16885	EG10727	EL184_RS16885	phoA			GO-TERMS, REACTIONS, PRODUCT-SYNONYMS, GENE-SYNONYMS, GENE-NAME
EL184_RS16890	EG11256			anti-adapter protein IraP	anti-adaptor protein for sigmaS stabilization	GO-TERMS, PRODUCT-SYNONYMS, GENE-SYNONYMS, PRODUCT
EL184_RS16895	EG10213	EL184_RS16895	ddlA			GO-TERMS, REACTIONS, PRODUCT-SYNONYMS, PRODUCT, GENE-NAME
EL184_RS16910	G6227	EL184_RS16910	yaiW	surface-exposed outer membrane lipoprotein YaiW	surface-exposed outer membrane lipoprotein	GO-TERMS, PRODUCT-SYNONYMS, PRODUCT, GENE-NAME
EL184_RS16915	EG10928			peptide antibiotic transporter SbmA	peptide antibiotic/peptide nucleic acid transporter	GO-TERMS, REACTIONS, PRODUCT-SYNONYMS, PRODUCT
EL184_RS16920	EG12867			D-alanyl-D-alanine- carboxypeptidase/endopeptidase AmpH	peptidoglycan DD-carboxypeptidase/peptidoglycan DD-endopeptidase	GO-TERMS, REACTIONS, PRODUCT-SYNONYMS, GENE-SYNONYMS, PRODUCT
EL184_RS16925	G6226			hydrogen peroxide resistance inhibitor IprA	putative DNA-binding transcriptional regulator IprA	GO-TERMS, PRODUCT-SYNONYMS, GENE-SYNONYMS, PRODUCT
EL184_RS16935	EG10428	EL184_RS16935	hemB			GO-TERMS, PRODUCT-SYNONYMS, GENE-SYNONYMS, GENE-NAME
EL184_RS16940	EG12423	EL184_RS16940	tauD			GO-TERMS, REACTIONS, PRODUCT-SYNONYMS, GENE-SYNONYMS, GENE-NAME
EL184_RS16945	G6219			taurine ABC transporter permease TauC	taurine ABC transporter membrane subunit	CPLX-RXNS, GO-TERMS, COMPLEXES, PRODUCT-SYNONYMS, GENE-SYNONYMS, PRODUCT
EL184_RS16950	G6218	EL184_RS16950	tauB	taurine ABC transporter ATP-binding subunit	taurine ABC transporter ATP binding subunit	GO-TERMS, REACTIONS, PRODUCT-SYNONYMS, GENE-SYNONYMS, PRODUCT, GENE-NAME
EL184_RS16955	G6217	EL184_RS16955	tauA	taurine ABC transporter substrate-binding protein	taurine ABC transporter periplasmic binding protein	GO-TERMS, PRODUCT-SYNONYMS, GENE-SYNONYMS, PRODUCT, GENE-NAME
EL184_RS16980	G6209					GO-TERMS, PRODUCT-SYNONYMS, GENE-SYNONYMS
EL184_RS16985	EG50010	EL184_RS16985	frmA			GO-TERMS, REACTIONS, PRODUCT-SYNONYMS, GENE-SYNONYMS, PRODUCT, GENE-NAME
EL184_RS16990	G6208	fghA	frmB	S-formylglutathione hydrolase	S-formylglutathione hydrolase FrmB	GO-TERMS, REACTIONS, PRODUCT-SYNONYMS, GENE-SYNONYMS, PRODUCT, GENE-NAME
EL184_RS17000	G6206			3-(3-hydroxy-phenyl)propionate transporter MhpT	3-hydroxyphenylpropionate/3-hydroxycinnamate:H+ symporter	GO-TERMS, REACTIONS, PRODUCT-SYNONYMS, GENE-SYNONYMS, PRODUCT
EL184_RS17005	G6205	dmpG	mhpE			GO-TERMS, PRODUCT-SYNONYMS, PRODUCT, GENE-NAME
EL184_RS17010	M014	EL184_RS17010	mhpF	acetaldehyde dehydrogenase (acetylating)	acetaldehyde dehydrogenase (acetylating) MhpF	GO-TERMS, REACTIONS, PRODUCT-SYNONYMS, PRODUCT, GENE-NAME
EL184_RS17015	M013			2-keto-4-pentenoate hydratase	2-hydroxypentadienoate hydratase	GO-TERMS, REACTIONS, PRODUCT-SYNONYMS, GENE-SYNONYMS, PRODUCT
EL184_RS17020	M012	EL184_RS17020	mhpC	2-hydroxy-6-oxononadienedioate/2-hydroxy-6- oxononatrienedioate hydrolase	2-hydroxy-6-ketonona-2,4-dienedioate hydrolase	GO-TERMS, REACTIONS, PRODUCT-SYNONYMS, PRODUCT, GENE-NAME
EL184_RS17025	M011	EL184_RS17025	mhpB	2,3-dihydroxyphenylpropionate/2, 3-dihydroxicinnamic acid 1,2-dioxygenase	3-carboxyethylcatechol 2,3-dioxygenase	GO-TERMS, REACTIONS, PRODUCT-SYNONYMS, PRODUCT, GENE-NAME
EL184_RS17030	M010	EL184_RS17030	mhpA	bifunctional 3-(3-hydroxy-phenyl)propionate/3-hydroxycinnamic acid hydroxylase	3-(3-hydroxyphenyl)propanoate hydroxylase	GO-TERMS, PRODUCT-SYNONYMS, PRODUCT, GENE-NAME
EL184_RS17040	EG10525	EL184_RS17040	lacI	LacI family DNA-binding transcriptional regulator	DNA-binding transcriptional repressor LacI	GO-TERMS, PRODUCT-SYNONYMS, PRODUCT, GENE-NAME
EL184_RS17045	EG10527	EL184_RS17045	lacZ			GO-TERMS, REACTIONS, PRODUCT-SYNONYMS, PRODUCT, GENE-NAME
EL184_RS17050	EG10526	EL184_RS17050	lacY	MFS transporter	lactose permease	GO-TERMS, REACTIONS, PRODUCT-SYNONYMS, PRODUCT, GENE-NAME
EL184_RS17060	EG10175					GO-TERMS, REACTIONS, PRODUCT-SYNONYMS, GENE-SYNONYMS
EL184_RS17065	EG10176	EL184_RS17065	cynT	carbonic anhydrase	carbonic anhydrase 1	GO-TERMS, REACTIONS, PRODUCT-SYNONYMS, PRODUCT, GENE-NAME
EL184_RS17070	EG11421			transcriptional regulator CynR	DNA-binding transcriptional dual regulator CynR	PRODUCT-SYNONYMS, PRODUCT
EL184_RS17075	EG11326	EL184_RS17075	codA	cytosine deaminase	cytosine/isoguanine deaminase	GO-TERMS, REACTIONS, PRODUCT-SYNONYMS, PRODUCT, GENE-NAME
EL184_RS17080	EG11327	EL184_RS17080	codB	cytosine permease	cytosine transporter	GO-TERMS, REACTIONS, PRODUCT-SYNONYMS, PRODUCT, GENE-NAME
EL184_RS17085	G6200			propionate--CoA ligase	propionyl-CoA synthetase	GO-TERMS, REACTIONS, PRODUCT-SYNONYMS, GENE-SYNONYMS, PRODUCT
EL184_RS17090	G6199					GO-TERMS, PRODUCT-SYNONYMS, GENE-SYNONYMS, PRODUCT
EL184_RS17095	G6198	EL184_RS17095	prpC			GO-TERMS, PRODUCT-SYNONYMS, GENE-SYNONYMS, GENE-NAME
EL184_RS17100	G6196			methylisocitrate lyase	2-methylisocitrate lyase	GO-TERMS, REACTIONS, PRODUCT-SYNONYMS, GENE-SYNONYMS, PRODUCT
EL184_RS17105	G6195			propionate catabolism operon regulatory protein PrpR	DNA-binding transcriptional dual regulator PrpR	GO-TERMS, PRODUCT-SYNONYMS, GENE-SYNONYMS, PRODUCT
EL184_RS17130	G6190	EL184_RS17130	yahK	NADPH-dependent aldehyde reductase YahK	aldehyde reductase, NADPH-dependent	GO-TERMS, REACTIONS, PRODUCT-SYNONYMS, PRODUCT, GENE-NAME
EL184_RS17200	EG11236	EL184_RS17200	pdeL	EAL domain-containing protein	DNA-binding transcriptional activator/c-di-GMP phosphodiesterase PdeL	GO-TERMS, REACTIONS, PRODUCT-SYNONYMS, GENE-SYNONYMS, PRODUCT, GENE-NAME
EL184_RS17210	EG10112	EL184_RS17210	betT	choline BCCT transporter BetT	choline:H+ symporter	GO-TERMS, REACTIONS, PRODUCT-SYNONYMS, PRODUCT, GENE-NAME
EL184_RS17215	EG10111			transcriptional regulator BetI	DNA-binding transcriptional repressor BetI	GO-TERMS, PRODUCT-SYNONYMS, PRODUCT
EL184_RS17220	EG10110	EL184_RS17220	betB	betaine-aldehyde dehydrogenase	betaine aldehyde dehydrogenase	GO-TERMS, REACTIONS, PRODUCT-SYNONYMS, PRODUCT, GENE-NAME
EL184_RS17225	EG10109					GO-TERMS, REACTIONS, PRODUCT-SYNONYMS
EL184_RS17245	G6176	EL184_RS17245	ykgE	(Fe-S)-binding protein	putative lactate utilization oxidoreductase YkgE	GO-TERMS, PRODUCT-SYNONYMS, PRODUCT, GENE-NAME
EL184_RS17255	G6174	EL184_RS17255	rclA	pyridine nucleotide-disulfide oxidoreductase	cupric reductase RclA	GO-TERMS, REACTIONS, PRODUCT-SYNONYMS, GENE-SYNONYMS, PRODUCT, GENE-NAME
EL184_RS17260	G6173	EL184_RS17260	rclB	DUF1471 domain-containing protein	DUF1471 domain-containing protein RclB	GO-TERMS, PRODUCT-SYNONYMS, GENE-SYNONYMS, PRODUCT, GENE-NAME
EL184_RS17265	G6171	EL184_RS17265	rclC	DUF417 domain-containing protein	reactive chlorine species resistance protein C	GO-TERMS, PRODUCT-SYNONYMS, GENE-SYNONYMS, PRODUCT, GENE-NAME
EL184_RS17295	G6167	EL184_RS17295	ykgM	type B 50S ribosomal protein L31	50S ribosomal subunit protein L31B	GO-TERMS, PRODUCT-SYNONYMS, PRODUCT, GENE-NAME
EL184_RS17300	G0-10434	EL184_RS17300	ykgO	50S ribosomal protein L36	50S ribosomal subunit protein L36B	GO-TERMS, PRODUCT-SYNONYMS, PRODUCT, GENE-NAME
EL184_RS17310	G6165	EL184_RS17310	ecpR	LuxR family transcriptional regulator	DNA-binding transcriptional dual regulator MatA	GO-TERMS, PRODUCT-SYNONYMS, GENE-SYNONYMS, PRODUCT, GENE-NAME
EL184_RS17315	G6164	EL184_RS17315	ecpA	fimbrial protein	common pilus major subunit	PRODUCT-SYNONYMS, GENE-SYNONYMS, PRODUCT, GENE-NAME
EL184_RS17355	G6157	EL184_RS17355	paoA	aldehyde dehydrogenase iron-sulfur subunit	aldehyde dehydrogenase, Fe-S subunit	CPLX-RXNS, GO-TERMS, COMPLEXES, PRODUCT-SYNONYMS, GENE-SYNONYMS, PRODUCT, GENE-NAME
EL184_RS17360	G6156	EL184_RS17360	paoB	xanthine dehydrogenase family protein subunit M	aldehyde dehydrogenase, FAD-binding subunit	GO-TERMS, PRODUCT-SYNONYMS, GENE-SYNONYMS, PRODUCT, GENE-NAME
EL184_RS17365	G6155	EL184_RS17365	paoC	xanthine dehydrogenase family protein molybdopterin-binding subunit	aldehyde dehydrogenase: molybdenum cofactor-binding subunit	GO-TERMS, PRODUCT-SYNONYMS, GENE-SYNONYMS, PRODUCT, GENE-NAME
EL184_RS17370	G6154	EL184_RS17370	paoD	XdhC family protein	molybdenum cofactor insertion chaperone PaoD	GO-TERMS, PRODUCT-SYNONYMS, GENE-SYNONYMS, PRODUCT, GENE-NAME
EL184_RS17385	EG10767					GO-TERMS, PRODUCT-SYNONYMS, GENE-SYNONYMS
EL184_RS17390	EG10768	EL184_RS17390	proB			GO-TERMS, PRODUCT-SYNONYMS, GENE-SYNONYMS, GENE-NAME
EL184_RS17395	EG10729			phosphoporin PhoE	outer membrane porin PhoE	GO-TERMS, REACTIONS, PRODUCT-SYNONYMS, GENE-SYNONYMS, PRODUCT
EL184_RS17405	EG11091			esterase FrsA	fermentation-respiration switch protein	GO-TERMS, PRODUCT-SYNONYMS, GENE-SYNONYMS, PRODUCT
EL184_RS17410	EG10414	EL184_RS17410	gpt	xanthine phosphoribosyltransferase	xanthine-guanine phsophoribosyltransferase	GO-TERMS, REACTIONS, PRODUCT-SYNONYMS, GENE-SYNONYMS, PRODUCT, GENE-NAME
EL184_RS17415	EG10695	EL184_RS17415	pepD	cytosol nonspecific dipeptidase	peptidase D	GO-TERMS, REACTIONS, PRODUCT-SYNONYMS, GENE-SYNONYMS, PRODUCT, GENE-NAME
EL184_RS17435	G6115	EL184_RS17435	dinB			GO-TERMS, REACTIONS, PRODUCT-SYNONYMS, GENE-SYNONYMS, GENE-NAME
EL184_RS17465	G6110	EL184_RS17465	dinJ	type II toxin-antitoxin system antitoxin DinJ	antitoxin/DNA-binding transcriptional repressor DinJ	GO-TERMS, COMPLEXES, PRODUCT-SYNONYMS, GENE-SYNONYMS, PRODUCT, GENE-NAME
EL184_RS17470	G6109	EL184_RS17470	yafQ	type II toxin-antitoxin system mRNA interferase toxin YafQ	ribosome-dependent mRNA interferase toxin YafQ	GO-TERMS, REACTIONS, PRODUCT-SYNONYMS, PRODUCT, GENE-NAME
EL184_RS17485	G6106	EL184_RS17485	gmhA			GO-TERMS, PRODUCT-SYNONYMS, GENE-SYNONYMS, GENE-NAME
EL184_RS17490	G6105	EL184_RS17490	fadE			GO-TERMS, REACTIONS, PRODUCT-SYNONYMS, GENE-SYNONYMS, GENE-NAME
EL184_RS17495	G6104	EL184_RS17495	ivy	C-lysozyme inhibitor	periplasmic chaperone, inhibitor of vertebrate C-type lysozyme	GO-TERMS, PRODUCT-SYNONYMS, GENE-SYNONYMS, PRODUCT, GENE-NAME
EL184_RS17500	G6103	EL184_RS17500	yafV			GO-TERMS, PRODUCT-SYNONYMS, GENE-NAME
EL184_RS17635	EG10243	EL184_RS17635	dnaQ			GO-TERMS, COMPLEXES, REACTIONS, PRODUCT-SYNONYMS, GENE-SYNONYMS, PRODUCT, GENE-NAME
EL184_RS17640	EG10860	EL184_RS17640	rnhA			GO-TERMS, REACTIONS, PRODUCT-SYNONYMS, GENE-SYNONYMS, GENE-NAME
EL184_RS17650	G6099	EL184_RS17650	gloB	hydroxyacylglutathione hydrolase	hydroxyacylglutathione hydrolase GloB	GO-TERMS, REACTIONS, PRODUCT-SYNONYMS, GENE-SYNONYMS, PRODUCT, GENE-NAME
EL184_RS17655	EG10246	EL184_RS17655	mltD	murein transglycosylase D	membrane-bound lytic murein transglycosylase D	GO-TERMS, REACTIONS, PRODUCT-SYNONYMS, GENE-SYNONYMS, PRODUCT, GENE-NAME
EL184_RS17670	EG11649	EL184_RS17670	yafC	LysR family transcriptional regulator	LysR family transcriptional regulator YafC	GO-TERMS, PRODUCT-SYNONYMS, PRODUCT, GENE-NAME
EL184_RS17675	EG11648			2,5-didehydrogluconate reductase DkgB	methylglyoxal reductase DkgB	GO-TERMS, REACTIONS, PRODUCT-SYNONYMS, GENE-SYNONYMS, PRODUCT
EL184_RS17710	EG11736	EL184_RS17710	gmhB	D-glycero-beta-D-manno-heptose 1,7-bisphosphate 7-phosphatase	D-glycero-beta-D-manno-heptose-1,7-bisphosphate 7-phosphatase	GO-TERMS, REACTIONS, PRODUCT-SYNONYMS, GENE-SYNONYMS, PRODUCT, GENE-NAME
EL184_RS17715	EG11621			D-methionine ABC transporter, ATP-binding protein	L-methionine/D-methionine ABC transporter ATP binding subunit	CPLX-RXNS, GO-TERMS, COMPLEXES, REACTIONS, PRODUCT-SYNONYMS, GENE-SYNONYMS, PRODUCT
EL184_RS17720	EG11737	EL184_RS17720	metI	methionine ABC transporter	L-methionine/D-methionine ABC transporter membrane subunit	GO-TERMS, REACTIONS, PRODUCT-SYNONYMS, GENE-SYNONYMS, PRODUCT, GENE-NAME
EL184_RS17725	EG11504	EL184_RS17725	metQ	methionine ABC transporter substrate-binding protein MetQ	L-methionine/D-methionine ABC transporter membrane anchored binding protein	GO-TERMS, REACTIONS, PRODUCT-SYNONYMS, GENE-SYNONYMS, PRODUCT, GENE-NAME
EL184_RS17730	EG11502			Rcs stress response system protein RcsF	sensor lipoprotein RcsF	GO-TERMS, PRODUCT-SYNONYMS, PRODUCT
EL184_RS17735	EG11503	tsaA	trmO	tRNA (N6-threonylcarbamoyladenosine(37)-N6)-methyltransferase TrmO	tRNA m6t6A37 methyltransferase	GO-TERMS, REACTIONS, PRODUCT-SYNONYMS, GENE-SYNONYMS, PRODUCT, GENE-NAME
EL184_RS17740	EG10770					GO-TERMS, REACTIONS, PRODUCT-SYNONYMS, GENE-SYNONYMS, PRODUCT
EL184_RS17750	EG12137			envelope stress response activation lipoprotein NlpE	sensor lipoprotein NlpE	GO-TERMS, PRODUCT-SYNONYMS, GENE-SYNONYMS, PRODUCT
EL184_RS17755	EG12354	EL184_RS17755	arfB	aminoacyl-tRNA hydrolase	peptidyl-tRNA hydrolase, ribosome rescue factor	GO-TERMS, REACTIONS, PRODUCT-SYNONYMS, GENE-SYNONYMS, PRODUCT, GENE-NAME
EL184_RS17770	G6097	EL184_RS17770	rof	Rho-binding antiterminator	modulator of Rho-dependent transcription termination	GO-TERMS, PRODUCT-SYNONYMS, GENE-SYNONYMS, PRODUCT, GENE-NAME
EL184_RS17775	G6096			tRNA lysidine(34) synthetase TilS	tRNAIle-lysidine synthetase	GO-TERMS, REACTIONS, PRODUCT-SYNONYMS, GENE-SYNONYMS, PRODUCT
EL184_RS17785	G6094	EL184_RS17785	ldcC	lysine decarboxylase LdcC	lysine decarboxylase 2	GO-TERMS, REACTIONS, PRODUCT-SYNONYMS, GENE-SYNONYMS, PRODUCT, GENE-NAME
EL184_RS17790	EG11647			acetyl-CoA carboxylase carboxyl transferase subunit alpha	acetyl-CoA carboxyltransferase subunit alpha	CPLX-RXNS, GO-TERMS, COMPLEXES, REACTIONS, PRODUCT-SYNONYMS, PRODUCT
EL184_RS17795	EG10238	EL184_RS17795	dnaE			GO-TERMS, REACTIONS, PRODUCT-SYNONYMS, GENE-SYNONYMS, PRODUCT, GENE-NAME
EL184_RS17800	EG10861	EL184_RS17800	rnhB	ribonuclease HII	RNase HII	GO-TERMS, REACTIONS, PRODUCT-SYNONYMS, PRODUCT, GENE-NAME
EL184_RS17805	EG10546	EL184_RS17805	lpxB	lipid-A-disaccharide synthase	lipid A disaccharide synthase	GO-TERMS, REACTIONS, PRODUCT-SYNONYMS, GENE-SYNONYMS, PRODUCT, GENE-NAME
EL184_RS17810	EG10545	EL184_RS17810	lpxA	acyl-ACP--UDP-N-acetylglucosamine O-acyltransferase	acyl-[acyl-carrier-protein]--UDP-N-acetylglucosamine O-acyltransferase	GO-TERMS, REACTIONS, PRODUCT-SYNONYMS, PRODUCT, GENE-NAME
EL184_RS17815	EG11284			3-hydroxyacyl-ACP dehydratase FabZ	3-hydroxy-acyl-[acyl-carrier-protein] dehydratase	GO-TERMS, REACTIONS, PRODUCT-SYNONYMS, GENE-SYNONYMS, PRODUCT
EL184_RS17820	EG10316					GO-TERMS, REACTIONS, PRODUCT-SYNONYMS, GENE-SYNONYMS, PRODUCT
EL184_RS17825	EG10455	EL184_RS17825	skp	molecular chaperone Skp	periplasmic chaperone Skp	GO-TERMS, PRODUCT-SYNONYMS, GENE-SYNONYMS, PRODUCT, GENE-NAME
EL184_RS17830	G6093					GO-TERMS, COMPLEXES, PRODUCT-SYNONYMS, GENE-SYNONYMS
EL184_RS17835	EG12436			sigma E protease regulator RseP	intramembrane zinc metalloprotease RseP	GO-TERMS, REACTIONS, PRODUCT-SYNONYMS, GENE-SYNONYMS, PRODUCT
EL184_RS17840	EG10139	EL184_RS17840	cdsA	phosphatidate cytidylyltransferase	CDP-diglyceride synthetase	GO-TERMS, REACTIONS, PRODUCT-SYNONYMS, GENE-SYNONYMS, PRODUCT, GENE-NAME
EL184_RS17845	G6092	EL184_RS17845	uppS	(2E,6E)-farnesyl-diphosphate-specific ditrans,polycis-undecaprenyl-diphosphate synthase	ditrans,polycis-undecaprenyl-diphosphate synthase [(2E,6E)-farnesyl-diphosphate specific]	GO-TERMS, PRODUCT-SYNONYMS, GENE-SYNONYMS, PRODUCT, GENE-NAME
EL184_RS17850	EG12715	EL184_RS17850	dxr	1-deoxy-D-xylulose-5-phosphate reductoisomerase	1-deoxy-D-xylulose 5-phosphate reductoisomerase	GO-TERMS, REACTIONS, PRODUCT-SYNONYMS, GENE-SYNONYMS, PRODUCT, GENE-NAME
EL184_RS17855	EG10335	EL184_RS17855	frr	ribosome recycling factor	ribosome-recycling factor	GO-TERMS, PRODUCT-SYNONYMS, GENE-SYNONYMS, PRODUCT, GENE-NAME
EL184_RS17860	EG11539	EL184_RS17860	pyrH			GO-TERMS, PRODUCT-SYNONYMS, GENE-SYNONYMS, GENE-NAME
EL184_RS17865	EG11033	EL184_RS17865	tsf	elongation factor Ts	protein chain elongation factor EF-Ts	GO-TERMS, PRODUCT-SYNONYMS, PRODUCT, GENE-NAME
EL184_RS17875	EG10570			type I methionyl aminopeptidase	methionine aminopeptidase	GO-TERMS, REACTIONS, PRODUCT-SYNONYMS, PRODUCT
EL184_RS17880	EG11411			bifunctional uridylyltransferase/uridylyl-removing protein GlnD	PII uridylyltransferase / uridylyl removing enzyme	GO-TERMS, REACTIONS, PRODUCT-SYNONYMS, GENE-SYNONYMS, PRODUCT
EL184_RS17885	EG10207			2,3,4,5-tetrahydropyridine-2,6-dicarboxylate N-succinyltransferase	tetrahydrodipicolinate succinylase	GO-TERMS, REACTIONS, PRODUCT-SYNONYMS, GENE-SYNONYMS, PRODUCT
EL184_RS17895	EG12335	EL184_RS17895	cdaR	CdaR family transcriptional regulator	DNA-binding transcriptional activator CdaR	GO-TERMS, PRODUCT-SYNONYMS, GENE-SYNONYMS, PRODUCT, GENE-NAME
EL184_RS17900	EG10463			serine endoprotease DegP	periplasmic serine endoprotease DegP	GO-TERMS, REACTIONS, PRODUCT-SYNONYMS, GENE-SYNONYMS, PRODUCT
EL184_RS17905	EG10225	EL184_RS17905	dgt	dGTPase	dGTP triphosphohydrolase	GO-TERMS, REACTIONS, PRODUCT-SYNONYMS, GENE-SYNONYMS, PRODUCT, GENE-NAME
EL184_RS17910	EG11090	mtnN	mtn			GO-TERMS, REACTIONS, PRODUCT-SYNONYMS, GENE-SYNONYMS, GENE-NAME
EL184_RS17915	EG12334			vitamin B12 ABC transporter substrate-binding protein BtuF	vitamin B12 ABC transporter periplasmic binding protein	CPLX-RXNS, GO-TERMS, COMPLEXES, REACTIONS, PRODUCT-SYNONYMS, GENE-SYNONYMS, PRODUCT
EL184_RS17925	EG12332					GO-TERMS, PRODUCT-SYNONYMS, GENE-SYNONYMS
EL184_RS17935	EG12331			H(+)/Cl(-) exchange transporter ClcA	chloride:H+ antiporter ClcA	GO-TERMS, REACTIONS, PRODUCT-SYNONYMS, GENE-SYNONYMS, PRODUCT
EL184_RS17940	EG10432			glutamate-1-semialdehyde-2,1-aminomutase	glutamate-1-semialdehyde 2,1-aminomutase	GO-TERMS, REACTIONS, PRODUCT-SYNONYMS, GENE-SYNONYMS, PRODUCT
EL184_RS17945	EG10303			Fe(3+)-hydroxamate ABC transporter permease FhuB	iron(III) hydroxamate ABC transporter membrane subunit	CPLX-RXNS, GO-TERMS, COMPLEXES, PRODUCT
EL184_RS17950	EG10305			Fe(3+)-hydroxamate ABC transporter substrate-binding protein FhuD	iron(III) hydroxamate ABC transporter periplasmic binding protein	GO-TERMS, PRODUCT
EL184_RS17955	EG10304			Fe3+-hydroxamate ABC transporter ATP-binding protein FhuC	iron(III) hydroxamate ABC transporter ATP binding subunit	GO-TERMS, REACTIONS, PRODUCT
EL184_RS17960	EG10302			ferrichrome porin FhuA	ferrichrome outer membrane transporter/phage receptor	CPLX-RXNS, GO-TERMS, COMPLEXES, PRODUCT-SYNONYMS, GENE-SYNONYMS, PRODUCT
EL184_RS17965	EG10605	EL184_RS17965	mrcB	bifunctional glycosyl transferase/transpeptidase	PBP1Bgamma	REACTIONS, PRODUCT-SYNONYMS, GENE-SYNONYMS, PRODUCT, GENE-NAME
EL184_RS17975	EG12330	EL184_RS17975	thpR			GO-TERMS, REACTIONS, PRODUCT-SYNONYMS, GENE-SYNONYMS, GENE-NAME
EL184_RS17980	EG10949			DNA/RNA nuclease SfsA	putative DNA-binding transcriptional regulator of maltose metabolism	GO-TERMS, REACTIONS, PRODUCT-SYNONYMS, GENE-SYNONYMS, PRODUCT
EL184_RS17985	EG10230	EL184_RS17985	dksA			GO-TERMS, PRODUCT-SYNONYMS, GENE-SYNONYMS, GENE-NAME
EL184_RS17990	EG11362	EL184_RS17990	gluQ	tRNA glutamyl-Q(34) synthetase GluQRS	glutamyl-Q tRNAAsp synthetase	GO-TERMS, REACTIONS, PRODUCT-SYNONYMS, GENE-SYNONYMS, PRODUCT, GENE-NAME
EL184_RS17995	EG10690	EL184_RS17995	pcnB	polynucleotide adenylyltransferase PcnB	poly(A) polymerase I	GO-TERMS, REACTIONS, PRODUCT-SYNONYMS, PRODUCT, GENE-NAME
EL184_RS18000	EG11374	EL184_RS18000	folK	2-amino-4-hydroxy-6- hydroxymethyldihydropteridine diphosphokinase	2-amino-4-hydroxy-6-hydroxymethyldihydropteridine diphosphokinase	GO-TERMS, REACTIONS, PRODUCT-SYNONYMS, PRODUCT, GENE-NAME
EL184_RS18005	EG12328	EL184_RS18005	yadN	fimbrial-like adhesin protein	putative fimbrial protein YadN	GO-TERMS, PRODUCT-SYNONYMS, PRODUCT, GENE-NAME
EL184_RS18010	EG11973	EL184_RS18010	yadV	fimbrial chaperone	putative fimbrial chaperone YadV	GO-TERMS, PRODUCT-SYNONYMS, GENE-SYNONYMS, PRODUCT, GENE-NAME
EL184_RS18030	EG12327	EL184_RS18030	yadM	fimbrial protein	putative fimbrial protein YadM	GO-TERMS, PRODUCT-SYNONYMS, PRODUCT, GENE-NAME
EL184_RS18040	EG12325	EL184_RS18040	yadK	fimbrial protein	putative fimbrial protein YadK	GO-TERMS, PRODUCT-SYNONYMS, PRODUCT, GENE-NAME
EL184_RS18045	EG11678	EL184_RS18045	yadC	fimbrial-like adhesin	fimbrial tip-adhesin YadC	GO-TERMS, PRODUCT-SYNONYMS, PRODUCT, GENE-NAME
EL184_RS18050	EG11675					GO-TERMS, REACTIONS, PRODUCT-SYNONYMS
EL184_RS18055	EG11746	EL184_RS18055	panC	pantoate--beta-alanine ligase	pantothenate synthetase	GO-TERMS, REACTIONS, PRODUCT-SYNONYMS, PRODUCT, GENE-NAME
EL184_RS18060	EG11748	EL184_RS18060	rpnC	Rpn family recombination-promoting nuclease/putative transposase	recombination-promoting nuclease RpnC	GO-TERMS, REACTIONS, PRODUCT-SYNONYMS, GENE-SYNONYMS, PRODUCT, GENE-NAME
EL184_RS18065	EG11747			aspartate 1-decarboxylase	aspartate 1-decarboxylase proenzyme	GO-TERMS, REACTIONS, PRODUCT-SYNONYMS, PRODUCT
EL184_RS18080	EG12321	EL184_RS18080	yadH	ABC transporter permease	putative ABC transporter membrane subunit YadH	GO-TERMS, COMPLEXES, PRODUCT-SYNONYMS, PRODUCT, GENE-NAME
EL184_RS18085	EG12320	EL184_RS18085	yadG	ABC transporter ATP-binding protein	putative ABC transporter ATP-binding protein YadG	GO-TERMS, PRODUCT-SYNONYMS, PRODUCT, GENE-NAME
EL184_RS18090	EG12319	EL184_RS18090	can	carbonate dehydratase	carbonic anhydrase 2	GO-TERMS, REACTIONS, PRODUCT-SYNONYMS, GENE-SYNONYMS, PRODUCT, GENE-NAME
EL184_RS18095	EG20098	EL184_RS18095	hpt			GO-TERMS, REACTIONS, PRODUCT-SYNONYMS, GENE-NAME
EL184_RS18100	EG10369	EL184_RS18100	gcd	pyrroloquinoline quinone-dependent dehydrogenase	quinoprotein glucose dehydrogenase	GO-TERMS, REACTIONS, PRODUCT-SYNONYMS, PRODUCT, GENE-NAME
EL184_RS18105	EG12318					GO-TERMS, REACTIONS, PRODUCT-SYNONYMS, GENE-SYNONYMS
EL184_RS18115	EG10963	EL184_RS18115	speE	polyamine aminopropyltransferase	spermidine synthase	GO-TERMS, REACTIONS, PRODUCT-SYNONYMS, PRODUCT, GENE-NAME
EL184_RS18120	EG10962	EL184_RS18120	speD	adenosylmethionine decarboxylase	S-adenosylmethionine decarboxylase proenzyme	GO-TERMS, REACTIONS, PRODUCT-SYNONYMS, PRODUCT, GENE-NAME
EL184_RS18130	EG12316			bifunctional aconitate hydratase 2/2-methylisocitrate dehydratase	AcnB	GO-TERMS, REACTIONS, PRODUCT-SYNONYMS, GENE-SYNONYMS, PRODUCT
EL184_RS18140	EG10543	lpdA	lpd	dihydrolipoyl dehydrogenase	lipoamide dehydrogenase	CPLX-RXNS, GO-TERMS, COMPLEXES, REACTIONS, PRODUCT-SYNONYMS, GENE-SYNONYMS, PRODUCT, GENE-NAME
EL184_RS18145	EG10025	EL184_RS18145	aceF	pyruvate dehydrogenase complex dihydrolipoyllysine-residue acetyltransferase	pyruvate dehydrogenase, E2 subunit	GO-TERMS, REACTIONS, PRODUCT-SYNONYMS, PRODUCT, GENE-NAME
EL184_RS18150	EG10024			pyruvate dehydrogenase (acetyl-transferring), homodimeric type	pyruvate dehydrogenase E1 component	GO-TERMS, REACTIONS, PRODUCT-SYNONYMS, PRODUCT
EL184_RS18155	EG11088			pyruvate dehydrogenase complex transcriptional repressor PdhR	DNA-binding transcriptional dual regulator PdhR	GO-TERMS, PRODUCT-SYNONYMS, GENE-SYNONYMS, PRODUCT
EL184_RS18160	EG10084			aromatic amino acid transporter AroP	aromatic amino acid:H+ symporter AroP	GO-TERMS, REACTIONS, PRODUCT-SYNONYMS, GENE-SYNONYMS, PRODUCT
EL184_RS18170	EG10041			1,6-anhydro-N-acetylmuramyl-L-alanine amidase AmpD	1,6-anhydro-N-acetylmuramoyl-L-alanine amidase	GO-TERMS, REACTIONS, PRODUCT-SYNONYMS, PRODUCT
EL184_RS18175	EG11546	EL184_RS18175	nadC	carboxylating nicotinate-nucleotide diphosphorylase	quinolinate phosphoribosyltransferase (decarboxylating)	GO-TERMS, PRODUCT-SYNONYMS, PRODUCT, GENE-NAME
EL184_RS18195	EG10422					GO-TERMS, PRODUCT-SYNONYMS
EL184_RS18200	EG12312	EL184_RS18200	coaE			GO-TERMS, PRODUCT-SYNONYMS, GENE-SYNONYMS, PRODUCT, GENE-NAME
EL184_RS18205	EG12313			cell division protein ZapD	cell division factor ZapD	GO-TERMS, PRODUCT-SYNONYMS, GENE-SYNONYMS, PRODUCT
EL184_RS18210	EG12314					GO-TERMS, PRODUCT-SYNONYMS
EL184_RS18215	EG10626			8-oxo-dGTP diphosphatase MutT	8-oxo-dGTP diphosphatase	GO-TERMS, REACTIONS, PRODUCT-SYNONYMS, GENE-SYNONYMS, PRODUCT
EL184_RS18220	EG10936			preprotein translocase subunit SecA	protein translocation ATPase	GO-TERMS, PRODUCT-SYNONYMS, GENE-SYNONYMS, PRODUCT
EL184_RS18225	EG11087			secA regulator SecM	SecA translation regulator	GO-TERMS, PRODUCT-SYNONYMS, GENE-SYNONYMS, PRODUCT
EL184_RS18230	EG10265	EL184_RS18230	lpxC			GO-TERMS, REACTIONS, PRODUCT-SYNONYMS, GENE-SYNONYMS, PRODUCT, GENE-NAME
EL184_RS18235	EG10347					GO-TERMS, PRODUCT-SYNONYMS, GENE-SYNONYMS
EL184_RS18240	EG10339					GO-TERMS, PRODUCT-SYNONYMS, GENE-SYNONYMS
EL184_RS18245	EG10342					GO-TERMS, COMPLEXES, PRODUCT-SYNONYMS
EL184_RS18250	EG10214	EL184_RS18250	ddlB			GO-TERMS, REACTIONS, PRODUCT-SYNONYMS, GENE-SYNONYMS, PRODUCT, GENE-NAME
EL184_RS18255	EG10619	EL184_RS18255	murC			GO-TERMS, REACTIONS, PRODUCT-SYNONYMS, PRODUCT, GENE-NAME
EL184_RS18260	EG10623			undecaprenyldiphospho-muramoylpentapeptide beta-N-acetylglucosaminyltransferase	N-acetylglucosaminyl transferase	GO-TERMS, REACTIONS, PRODUCT-SYNONYMS, PRODUCT
EL184_RS18270	EG10620	EL184_RS18270	murD			GO-TERMS, REACTIONS, PRODUCT-SYNONYMS, PRODUCT, GENE-NAME
EL184_RS18275	EG10604	EL184_RS18275	mraY	phospho-N-acetylmuramoyl-pentapeptide- transferase	phospho-N-acetylmuramoyl-pentapeptide-transferase	GO-TERMS, REACTIONS, PRODUCT-SYNONYMS, GENE-SYNONYMS, PRODUCT, GENE-NAME
EL184_RS18280	EG10622	EL184_RS18280	murF	UDP-N-acetylmuramoyl-tripeptide--D-alanyl-D- alanine ligase	D-alanyl-D-alanine-adding enzyme	GO-TERMS, REACTIONS, PRODUCT-SYNONYMS, GENE-SYNONYMS, PRODUCT, GENE-NAME
EL184_RS18285	EG10621	EL184_RS18285	murE	UDP-N-acetylmuramoyl-L-alanyl-D-glutamate--2, 6-diaminopimelate ligase	UDP-N-acetylmuramoyl-L-alanyl-D-glutamate--2,6-diaminopimelate ligase	GO-TERMS, REACTIONS, PRODUCT-SYNONYMS, PRODUCT, GENE-NAME
EL184_RS18290	EG10341			peptidoglycan glycosyltransferase FtsI	peptidoglycan DD-transpeptidase FtsI	GO-TERMS, REACTIONS, PRODUCT-SYNONYMS, GENE-SYNONYMS, PRODUCT
EL184_RS18295	EG11086					GO-TERMS, PRODUCT-SYNONYMS, GENE-SYNONYMS
EL184_RS18300	EG11085			16S rRNA (cytosine(1402)-N(4))-methyltransferase	16S rRNA m4C1402 methyltransferase	GO-TERMS, REACTIONS, PRODUCT-SYNONYMS, GENE-SYNONYMS, PRODUCT
EL184_RS18305	EG11084			transcriptional regulator MraZ	DNA-binding transcriptional repressor MraZ	GO-TERMS, PRODUCT-SYNONYMS, GENE-SYNONYMS, PRODUCT
EL184_RS18310	EG10338	EL184_RS18310	cra	catabolite repressor/activator	DNA-binding transcriptional dual regulator Cra	GO-TERMS, PRODUCT-SYNONYMS, GENE-SYNONYMS, PRODUCT, GENE-NAME
EL184_RS18320	EG10499	ilvN	ilvH	acetolactate synthase small subunit	acetolactate synthase / acetohydroxybutanoate synthase, regulatory subunit	CPLX-RXNS, GO-TERMS, COMPLEXES, PRODUCT-SYNONYMS, GENE-SYNONYMS, PRODUCT, GENE-NAME
EL184_RS18325	EG10500			acetolactate synthase 3 large subunit	acetolactate synthase / acetohydroxybutanoate synthase, catalytic subunit	GO-TERMS, PRODUCT-SYNONYMS, PRODUCT
EL184_RS18330	EG10531			transcriptional regulator LeuO	DNA-binding transcriptional dual regulator LeuO	GO-TERMS, PRODUCT-SYNONYMS, PRODUCT
EL184_RS18335	EG11280	EL184_RS18335	leuL			GO-TERMS, PRODUCT-SYNONYMS, GENE-SYNONYMS, PRODUCT, GENE-NAME
EL184_RS18340	EG11226	EL184_RS18340	leuA			GO-TERMS, PRODUCT-SYNONYMS, GENE-NAME
EL184_RS18345	EG11577					GO-TERMS, REACTIONS, PRODUCT-SYNONYMS
EL184_RS18350	EG11576			3-isopropylmalate dehydratase large subunit	3-isopropylmalate dehydratase subunit LeuC	CPLX-RXNS, GO-TERMS, COMPLEXES, PRODUCT-SYNONYMS, PRODUCT
EL184_RS18355	EG11575			3-isopropylmalate dehydratase small subunit	3-isopropylmalate dehydratase subunit LeuD	GO-TERMS, PRODUCT-SYNONYMS, PRODUCT
EL184_RS18360	EG11754	EL184_RS18360	setA	MFS transporter	sugar exporter SetA	GO-TERMS, REACTIONS, PRODUCT-SYNONYMS, GENE-SYNONYMS, PRODUCT, GENE-NAME
EL184_RS18365	G0-10617			glucose uptake inhibitor SgrT	PtsG glucose transporter inhibitor	GO-TERMS, REACTIONS, PRODUCT-SYNONYMS, PRODUCT
EL184_RS18370	EG12094			HTH-type transcriptional regulator SgrR	DNA-binding transcriptional dual regulator SgrR	GO-TERMS, PRODUCT-SYNONYMS, GENE-SYNONYMS, PRODUCT
EL184_RS18375	EG11574			thiamine ABC transporter substrate binding subunit	thiamine ABC transporter periplasmic binding protein	CPLX-RXNS, GO-TERMS, COMPLEXES, PRODUCT-SYNONYMS, GENE-SYNONYMS, PRODUCT
EL184_RS18380	EG11573			thiamine/thiamine pyrophosphate ABC transporter permease ThiP	thiamine ABC transporter membrane subunit	GO-TERMS, REACTIONS, PRODUCT-SYNONYMS, GENE-SYNONYMS, PRODUCT
EL184_RS18385	EG11572	EL184_RS18385	thiQ	thiamine ABC transporter ATP-binding protein	thiamine ABC transporter ATP binding subunit	PRODUCT-SYNONYMS, GENE-SYNONYMS, PRODUCT, GENE-NAME
EL184_RS18390	EG11571	EL184_RS18390	yabI	DedA family protein	DedA family protein YabI	GO-TERMS, PRODUCT-SYNONYMS, PRODUCT, GENE-NAME
EL184_RS18395	EG10054			arabinose operon transcriptional regulator AraC	DNA-binding transcriptional dual regulator AraC	GO-TERMS, PRODUCT-SYNONYMS, PRODUCT
EL184_RS18400	EG10053					GO-TERMS, REACTIONS, PRODUCT-SYNONYMS
EL184_RS18405	EG10052	EL184_RS18405	araA			GO-TERMS, PRODUCT-SYNONYMS, GENE-NAME
EL184_RS18410	EG10055			L-ribulose-5-phosphate 4-epimerase	L-ribulose-5-phosphate 4-epimerase AraD	GO-TERMS, PRODUCT-SYNONYMS, PRODUCT
EL184_RS18415	EG10747	EL184_RS18415	polB			GO-TERMS, REACTIONS, PRODUCT-SYNONYMS, GENE-SYNONYMS, GENE-NAME
EL184_RS18420	EG11083			RNA polymerase-associated protein RapA	RNA polymerase-binding ATPase and RNAP recycling factor	GO-TERMS, PRODUCT-SYNONYMS, GENE-SYNONYMS, PRODUCT
EL184_RS18425	EG12609			bifunctional tRNA pseudouridine(32) synthase/23S rRNA pseudouridine(746) synthase RluA	23S rRNA pseudouridine746 and tRNA pseudouridine32 synthase	GO-TERMS, REACTIONS, PRODUCT-SYNONYMS, GENE-SYNONYMS, PRODUCT
EL184_RS18430	EG11570			co-chaperone DjlA	co-chaperone protein DjlA	GO-TERMS, PRODUCT-SYNONYMS, GENE-SYNONYMS, PRODUCT
EL184_RS18435	EG11569			LPS assembly protein LptD	lipopolysaccharide assembly protein LptD	GO-TERMS, COMPLEXES, PRODUCT-SYNONYMS, GENE-SYNONYMS, PRODUCT
EL184_RS18440	EG10985			peptidylprolyl isomerase SurA	peptidyl-prolyl cis-trans isomerase SurA	GO-TERMS, REACTIONS, PRODUCT-SYNONYMS, PRODUCT
EL184_RS18445	EG10691			4-hydroxythreonine-4-phosphate dehydrogenase PdxA	4-hydroxythreonine-4-phosphate dehydrogenase	GO-TERMS, REACTIONS, PRODUCT-SYNONYMS, PRODUCT
EL184_RS18450	EG10523			16S rRNA (adenine(1518)-N(6)/adenine(1519)-N(6))- dimethyltransferase RsmA	16S rRNA m62A1518,m62A1519 dimethyltransferase	GO-TERMS, REACTIONS, PRODUCT-SYNONYMS, GENE-SYNONYMS, PRODUCT
EL184_RS18460	EG10048			bis(5'-nucleosyl)-tetraphosphatase (symmetrical)	diadenosine tetraphosphatase	GO-TERMS, REACTIONS, PRODUCT-SYNONYMS, GENE-SYNONYMS, PRODUCT
EL184_RS18465	EG10326	EL184_RS18465	folA	type 3 dihydrofolate reductase	dihydrofolate reductase	GO-TERMS, REACTIONS, PRODUCT-SYNONYMS, GENE-SYNONYMS, PRODUCT, GENE-NAME
EL184_RS18470	EG10521			glutathione-regulated potassium-efflux system protein KefC	K+ : H+ antiporter KefC	GO-TERMS, REACTIONS, PRODUCT-SYNONYMS, GENE-SYNONYMS, PRODUCT
EL184_RS18475	EG11568			glutathione-regulated potassium-efflux system oxidoreductase KefF	regulator of KefC-mediated potassium transport and quinone oxidoreductase	GO-TERMS, REACTIONS, PRODUCT-SYNONYMS, GENE-SYNONYMS, PRODUCT
EL184_RS18495	EG11563	EL184_RS18495	fixB	electron transfer flavoprotein subunit alpha/FixB family protein	putative electron transfer flavoprotein FixB	GO-TERMS, PRODUCT-SYNONYMS, GENE-SYNONYMS, PRODUCT, GENE-NAME
EL184_RS18500	EG11562	EL184_RS18500	fixA	electron transfer flavoprotein FixA	putative electron transfer flavoprotein FixA	GO-TERMS, PRODUCT-SYNONYMS, GENE-SYNONYMS, PRODUCT, GENE-NAME
EL184_RS18505	EG11561	EL184_RS18505	caiT	L-carnitine/gamma-butyrobetaine antiport BCCT transporter	L-carnitine:gamma-butyrobetaine antiporter	GO-TERMS, REACTIONS, PRODUCT-SYNONYMS, GENE-SYNONYMS, PRODUCT, GENE-NAME
EL184_RS18510	EG11560	EL184_RS18510	caiA	crotonobetainyl-CoA dehydrogenase	crotonobetainyl-CoA reductase	GO-TERMS, REACTIONS, PRODUCT-SYNONYMS, GENE-SYNONYMS, PRODUCT, GENE-NAME
EL184_RS18515	EG11559	EL184_RS18515	caiB	L-carnitine CoA-transferase	gamma-butyrobetainyl-CoA:carnitine CoA transferase	GO-TERMS, REACTIONS, PRODUCT-SYNONYMS, GENE-SYNONYMS, PRODUCT, GENE-NAME
EL184_RS18520	EG11558	EL184_RS18520	caiC	crotonobetaine/carnitine-CoA ligase	carnitine--CoA ligase	GO-TERMS, REACTIONS, PRODUCT-SYNONYMS, GENE-SYNONYMS, PRODUCT, GENE-NAME
EL184_RS18525	EG11557	EL184_RS18525	caiD			GO-TERMS, PRODUCT-SYNONYMS, GENE-SYNONYMS, PRODUCT, GENE-NAME
EL184_RS18535	G6088			carnitine metabolism transcriptional regulator CaiF	DNA-binding transcriptional activator CaiF	GO-TERMS, PRODUCT-SYNONYMS, PRODUCT
EL184_RS18540	EG10135	EL184_RS18540	carB	carbamoyl-phosphate synthase large subunit	carbamoyl phosphate synthetase subunit beta	CPLX-RXNS, GO-TERMS, COMPLEXES, PRODUCT-SYNONYMS, GENE-SYNONYMS, PRODUCT, GENE-NAME
EL184_RS18545	EG10134	EL184_RS18545	carA	carbamoyl-phosphate synthase small subunit	carbamoyl phosphate synthetase subunit alpha	GO-TERMS, PRODUCT-SYNONYMS, GENE-SYNONYMS, PRODUCT, GENE-NAME
EL184_RS18550	EG10206	EL184_RS18550	dapB			GO-TERMS, PRODUCT-SYNONYMS, GENE-NAME
EL184_RS18555	EG11082					GO-TERMS, REACTIONS, PRODUCT-SYNONYMS, GENE-SYNONYMS
EL184_RS18560	EG11081	EL184_RS18560	ispH	4-hydroxy-3-methylbut-2-enyl diphosphate reductase	1-hydroxy-2-methyl-2-(E)-butenyl 4-diphosphate reductase	GO-TERMS, REACTIONS, PRODUCT-SYNONYMS, GENE-SYNONYMS, PRODUCT, GENE-NAME
EL184_RS18565	EG11080	EL184_RS18565	fkpB	FKBP-type peptidyl-prolyl cis-trans isomerase	peptidyl-prolyl cis-trans isomerase FkpB	GO-TERMS, REACTIONS, PRODUCT-SYNONYMS, GENE-SYNONYMS, PRODUCT, GENE-NAME
EL184_RS18570	EG10548	EL184_RS18570	lspA			GO-TERMS, REACTIONS, PRODUCT-SYNONYMS, GENE-SYNONYMS, GENE-NAME
EL184_RS18575	EG10492	EL184_RS18575	ileS			GO-TERMS, REACTIONS, PRODUCT-SYNONYMS, GENE-SYNONYMS, PRODUCT, GENE-NAME
EL184_RS18580	EG11079	EL184_RS18580	ribF	bifunctional riboflavin kinase/FAD synthetase	bifunctional riboflavin kinase / FMN adenylyltransferase	GO-TERMS, REACTIONS, PRODUCT-SYNONYMS, GENE-SYNONYMS, PRODUCT, GENE-NAME
EL184_RS18605	EG11078			transcriptional activator NhaR	DNA-binding transcriptional activator NhaR	GO-TERMS, PRODUCT-SYNONYMS, GENE-SYNONYMS, PRODUCT
EL184_RS18610	EG10652			Na+/H+ antiporter NhaA	Na+:H+ antiporter NhaA	GO-TERMS, REACTIONS, PRODUCT-SYNONYMS, GENE-SYNONYMS, PRODUCT
EL184_RS18620	EG10240			molecular chaperone DnaJ	chaperone protein DnaJ	GO-TERMS, REACTIONS, PRODUCT-SYNONYMS, GENE-SYNONYMS, PRODUCT
EL184_RS18625	EG10241			molecular chaperone DnaK	chaperone protein DnaK	GO-TERMS, PRODUCT-SYNONYMS, GENE-SYNONYMS, PRODUCT
EL184_RS18640	EG11512	EL184_RS18640	satP	acetate uptake transporter	acetate/succinate:H+ symporter	GO-TERMS, REACTIONS, PRODUCT-SYNONYMS, GENE-SYNONYMS, PRODUCT, GENE-NAME
EL184_RS18645	EG11511	EL184_RS18645	mog			GO-TERMS, PRODUCT-SYNONYMS, GENE-SYNONYMS, GENE-NAME
EL184_RS18650	EG11556	tal	talB	transaldolase	transaldolase B	GO-TERMS, PRODUCT-SYNONYMS, GENE-SYNONYMS, PRODUCT, GENE-NAME
EL184_RS18660	EG10011			peroxide stress protein YaaA	peroxide stress resistance protein YaaA	GO-TERMS, PRODUCT-SYNONYMS, PRODUCT
EL184_RS18670	EG11000	EL184_RS18670	thrC			GO-TERMS, PRODUCT-SYNONYMS, PRODUCT, GENE-NAME
EL184_RS18675	EG10999	EL184_RS18675	thrB			GO-TERMS, REACTIONS, PRODUCT-SYNONYMS, GENE-NAME
EL184_RS18680	EG10998	EL184_RS18680	thrA	bifunctional aspartate kinase/homoserine dehydrogenase I	fused aspartate kinase/homoserine dehydrogenase 1	GO-TERMS, REACTIONS, PRODUCT-SYNONYMS, GENE-SYNONYMS, PRODUCT, GENE-NAME
EL184_RS18685	EG11277	EL184_RS18685	thrL			GO-TERMS, PRODUCT-SYNONYMS, PRODUCT, GENE-NAME
EL184_RS18700	EG10061			two-component system response regulator ArcA	DNA-binding transcriptional dual regulator ArcA	GO-TERMS, PRODUCT-SYNONYMS, GENE-SYNONYMS, PRODUCT
EL184_RS18710	EG10730			two-component system sensor histidine kinase CreC	sensory histidine kinase CreC	GO-TERMS, REACTIONS, PRODUCT-SYNONYMS, GENE-SYNONYMS, PRODUCT
EL184_RS18715	EG11218			two-component system response regulator CreB	DNA-binding transcriptional regulator CreB	GO-TERMS, PRODUCT-SYNONYMS, GENE-SYNONYMS, PRODUCT
EL184_RS18725	EG11366	EL184_RS18725	rob	right origin-binding protein	DNA-binding transcriptional dual regulator Rob	GO-TERMS, PRODUCT-SYNONYMS, GENE-SYNONYMS, PRODUCT, GENE-NAME
EL184_RS18735	EG12600	EL184_RS18735	yjjX	non-canonical purine NTP phosphatase	ITPase/XTPase	GO-TERMS, REACTIONS, PRODUCT-SYNONYMS, PRODUCT, GENE-NAME
EL184_RS18740	EG11029	EL184_RS18740	trpR	trp operon repressor	DNA-binding transcriptional repressor TrpR	GO-TERMS, PRODUCT-SYNONYMS, GENE-SYNONYMS, PRODUCT, GENE-NAME
EL184_RS18745	EG10950	EL184_RS18745	slt	murein transglycosylase	soluble lytic murein transglycosylase	GO-TERMS, REACTIONS, PRODUCT-SYNONYMS, GENE-SYNONYMS, PRODUCT, GENE-NAME
EL184_RS18750	EG12343					GO-TERMS, PRODUCT-SYNONYMS, GENE-SYNONYMS
EL184_RS18755	EG11335			multifunctional transcriptional regulator/nicotinamide-nucleotide adenylyltransferase/ribosylnicotinamide kinase NadR	DNA-binding transcriptional repressor/NMN adenylyltransferase NadR	GO-TERMS, REACTIONS, PRODUCT-SYNONYMS, GENE-SYNONYMS, PRODUCT
EL184_RS18760	EG11296			DNA repair protein RadA	DNA recombination protein	GO-TERMS, PRODUCT-SYNONYMS, GENE-SYNONYMS, PRODUCT
EL184_RS18765	EG10945	EL184_RS18765	serB			GO-TERMS, REACTIONS, PRODUCT-SYNONYMS, PRODUCT, GENE-NAME
EL184_RS18775	EG11796	EL184_RS18775	lplA	lipoate--protein ligase LplA	lipoate--protein ligase A	GO-TERMS, REACTIONS, PRODUCT-SYNONYMS, GENE-SYNONYMS, PRODUCT, GENE-NAME
EL184_RS18785	EG10222			purine-nucleoside phosphorylase	purine nucleoside phosphorylase	GO-TERMS, REACTIONS, PRODUCT-SYNONYMS, GENE-SYNONYMS, PRODUCT
EL184_RS18790	EG10220					GO-TERMS, REACTIONS, PRODUCT-SYNONYMS, GENE-SYNONYMS
EL184_RS18795	EG10219					GO-TERMS, REACTIONS, PRODUCT-SYNONYMS, GENE-SYNONYMS
EL184_RS18800	EG10221	EL184_RS18800	deoC			GO-TERMS, PRODUCT-SYNONYMS, GENE-SYNONYMS, PRODUCT, GENE-NAME
EL184_RS18830	EG11391			molecular chaperone OsmY	periplasmic chaperone OsmY	GO-TERMS, PRODUCT-SYNONYMS, GENE-SYNONYMS, PRODUCT
EL184_RS18835	EG12114			peptide chain release factor 3	peptide chain release factor RF3	GO-TERMS, PRODUCT-SYNONYMS, GENE-SYNONYMS, PRODUCT
EL184_RS18840	EG12115	EL184_RS18840	yjjG	dUMP phosphatase	pyrimidine 5'-nucleotidase YjjG	GO-TERMS, REACTIONS, PRODUCT-SYNONYMS, PRODUCT, GENE-NAME
EL184_RS18845	EG10850	EL184_RS18845	rimI	ribosomal-protein-alanine N-acetyltransferase	protein N-acetyltransferase RimI	GO-TERMS, REACTIONS, PRODUCT-SYNONYMS, PRODUCT, GENE-NAME
EL184_RS18855	G7950			16S rRNA (guanine(1207)-N(2))-methyltransferase RsmC	16S rRNA m2G1207 methyltransferase	GO-TERMS, REACTIONS, PRODUCT-SYNONYMS, GENE-SYNONYMS, PRODUCT
EL184_RS18880	G7949			hydroxamate siderophore iron reductase FhuF	hydroxamate siderophore iron reductase	GO-TERMS, PRODUCT-SYNONYMS, GENE-SYNONYMS, PRODUCT
EL184_RS18885	G7948			DNA-binding transcriptional activator BglJ	DNA-binding transcriptional regulator BglJ	GO-TERMS, COMPLEXES, PRODUCT-SYNONYMS, GENE-SYNONYMS, PRODUCT
EL184_RS18890	G7947	EL184_RS18890	yjjQ	response regulator transcription factor	DNA-binding transcriptional repressor YjjQ	GO-TERMS, PRODUCT-SYNONYMS, PRODUCT, GENE-NAME
EL184_RS18905	EG10244					GO-TERMS, COMPLEXES, PRODUCT-SYNONYMS
EL184_RS18910	EG10237					GO-TERMS, PRODUCT-SYNONYMS, GENE-SYNONYMS
EL184_RS18920	EG12591	EL184_RS18920	opgB	phosphatidylglycerol--membrane-oligosaccharide glycerophosphotransferase	phosphoglycerol transferase I	GO-TERMS, REACTIONS, PRODUCT-SYNONYMS, GENE-SYNONYMS, PRODUCT, GENE-NAME
EL184_RS18925	G7945	EL184_RS18925	lgoD	zinc-binding alcohol dehydrogenase family protein	L-galactonate oxidoreductase	GO-TERMS, REACTIONS, PRODUCT-SYNONYMS, GENE-SYNONYMS, PRODUCT, GENE-NAME
EL184_RS18930	G7944	EL184_RS18930	lgoR	GntR family transcriptional regulator	putative DNA-binding transcriptional regulator LgoR	GO-TERMS, PRODUCT-SYNONYMS, GENE-SYNONYMS, PRODUCT, GENE-NAME
EL184_RS18935	EG12587	EL184_RS18935	lgoT	MFS transporter	galactonate:H+ symporter	GO-TERMS, REACTIONS, PRODUCT-SYNONYMS, GENE-SYNONYMS, PRODUCT, GENE-NAME
EL184_RS18940	EG11034	EL184_RS18940	tsr	methyl-accepting chemotaxis protein	methyl-accepting chemotaxis protein Tsr	GO-TERMS, PRODUCT-SYNONYMS, GENE-SYNONYMS, PRODUCT, GENE-NAME
EL184_RS18945	G7942	EL184_RS18945	btsT	carbon starvation protein A	pyruvate:H+ symporter	GO-TERMS, REACTIONS, PRODUCT-SYNONYMS, GENE-SYNONYMS, PRODUCT, GENE-NAME
EL184_RS18955	EG10021	EL184_RS18955	yjiA	GTPase	P-loop guanosine triphosphatase YjiA	GO-TERMS, PRODUCT-SYNONYMS, PRODUCT, GENE-NAME
EL184_RS18975	EG12576			multidrug efflux MFS transporter MdtM	multidrug efflux pump / bile salt:H+ antiporter / Na+:H+ antiporter / K+:H+ antiporter	GO-TERMS, REACTIONS, PRODUCT-SYNONYMS, GENE-SYNONYMS, PRODUCT
EL184_RS19010	G7928	EL184_RS19010	kptA			GO-TERMS, PRODUCT-SYNONYMS, GENE-SYNONYMS, GENE-NAME
EL184_RS19025	G7925			beta-aspartyl-peptidase	isoaspartyl dipeptidase	GO-TERMS, REACTIONS, PRODUCT-SYNONYMS, GENE-SYNONYMS, PRODUCT
EL184_RS19030	G7924	EL184_RS19030	hypT	HTH-type transcriptional regulator	DNA-binding transcriptional dual regulator HypT	GO-TERMS, PRODUCT-SYNONYMS, GENE-SYNONYMS, PRODUCT, GENE-NAME
EL184_RS19035	G7923			anti-adapter protein IraD	anti-adaptor protein IraD, inhibitor of sigmaS proteolysis	GO-TERMS, PRODUCT-SYNONYMS, GENE-SYNONYMS, PRODUCT
EL184_RS19050	EG20249	EL184_RS19050	uxuR	Uxu operon transcriptional regulator	DNA-binding transcriptional repressor UxuR	GO-TERMS, PRODUCT-SYNONYMS, PRODUCT, GENE-NAME
EL184_RS19055	EG20248	EL184_RS19055	uxuB	fructuronate reductase	D-mannonate oxidoreductase	GO-TERMS, REACTIONS, PRODUCT-SYNONYMS, PRODUCT, GENE-NAME
EL184_RS19060	EG11066			mannonate dehydratase	D-mannonate dehydratase	GO-TERMS, REACTIONS, PRODUCT-SYNONYMS, PRODUCT
EL184_RS19065	EG12563			gluconate transporter GntP	fructuronate transporter	GO-TERMS, REACTIONS, PRODUCT-SYNONYMS, GENE-SYNONYMS, PRODUCT
EL184_RS19070	EG10315	EL184_RS19070	fimH	fimbrial protein	type 1 fimbriae D-mannose specific adhesin	GO-TERMS, COMPLEXES, PRODUCT-SYNONYMS, GENE-SYNONYMS, PRODUCT, GENE-NAME
EL184_RS19075	EG10314	EL184_RS19075	fimG	type 1 fimbrial protein	type 1 fimbriae minor subunit FimG	GO-TERMS, PRODUCT-SYNONYMS, PRODUCT, GENE-NAME
EL184_RS19080	EG10313	EL184_RS19080	fimF	type 1 fimbrial protein	type 1 fimbriae minor subunit FimF	GO-TERMS, PRODUCT-SYNONYMS, PRODUCT, GENE-NAME
EL184_RS19090	EG10310	EL184_RS19090	fimC	molecular chaperone FimC	type 1 fimbriae periplasmic chaperone	GO-TERMS, PRODUCT-SYNONYMS, GENE-SYNONYMS, PRODUCT, GENE-NAME
EL184_RS19100	EG10308			type-1 fimbrial protein subunit A	type 1 fimbriae major subunit	GO-TERMS, PRODUCT-SYNONYMS, GENE-SYNONYMS, PRODUCT
EL184_RS19105	EG10312	EL184_RS19105	fimE	type 1 fimbriae regulatory protein FimE	regulator for fimA	GO-TERMS, PRODUCT-SYNONYMS, GENE-SYNONYMS, PRODUCT, GENE-NAME
EL184_RS19110	EG10309	EL184_RS19110	fimB	type 1 fimbriae regulatory protein FimB	regulator for fimA	GO-TERMS, PRODUCT-SYNONYMS, GENE-SYNONYMS, PRODUCT, GENE-NAME
EL184_RS19115	G7921	EL184_RS19115	nanC	N-acetylneuraminic acid outer membrane channel protein NanC	N-acetylneuraminic acid outer membrane channel	GO-TERMS, REACTIONS, PRODUCT-SYNONYMS, GENE-SYNONYMS, PRODUCT, GENE-NAME
EL184_RS19120	G7920	EL184_RS19120	nanM	YjhT family mutarotase	N-acetylneuraminate mutarotase	GO-TERMS, REACTIONS, PRODUCT-SYNONYMS, GENE-SYNONYMS, PRODUCT, GENE-NAME
EL184_RS19125	G7919	EL184_RS19125	nanS	transposase	N-acetyl-9-O-acetylneuraminate esterase	GO-TERMS, REACTIONS, PRODUCT-SYNONYMS, GENE-SYNONYMS, PRODUCT, GENE-NAME
EL184_RS19140	G0-10473	EL184_RS19140	topAI	hypothetical protein	KpLE2 phage-like element; toxin of the TopAI-YjhQ toxin-antitoxin system, TopA inhibitor	GO-TERMS, PRODUCT-SYNONYMS, GENE-SYNONYMS, PRODUCT, GENE-NAME
EL184_RS19200	G7911	EL184_RS19200	yjhH	dihydrodipicolinate synthase family protein	KpLE2 phage-like element; putative 2-dehydro-3-deoxy-D-pentonate aldolase	GO-TERMS, REACTIONS, PRODUCT-SYNONYMS, PRODUCT, GENE-NAME
EL184_RS19205	G7910	EL184_RS19205	yjhG	YjhG/YagF family D-xylonate dehydratase	KpLE2 phage-like element; D-xylonate dehydratase	GO-TERMS, REACTIONS, PRODUCT-SYNONYMS, PRODUCT, GENE-NAME
EL184_RS19310	EG10292			fec operon regulator FecR	ferric citrate regulator FecR	GO-TERMS, PRODUCT-SYNONYMS, PRODUCT
EL184_RS19315	EG10286	EL184_RS19315	fecA	TonB-dependent receptor family protein	ferric citrate outer membrane transporter	CPLX-RXNS, GO-TERMS, COMPLEXES, PRODUCT-SYNONYMS, PRODUCT, GENE-NAME
EL184_RS19320	EG10287			iron-dicitrate transporter substrate-binding subunit	ferric citrate ABC transporter periplasmic binding protein	CPLX-RXNS, GO-TERMS, COMPLEXES, REACTIONS, PRODUCT-SYNONYMS, PRODUCT
EL184_RS19325	EG10288			iron-dicitrate ABC transporter permease FecC	ferric citrate ABC transporter membrane subunit FecC	GO-TERMS, REACTIONS, PRODUCT
EL184_RS19330	EG10289			Fe(3+) dicitrate ABC transporter permease subunit FecD	ferric citrate ABC transporter membrane subunit FecD	GO-TERMS, COMPLEXES, PRODUCT
EL184_RS19335	EG10290	EL184_RS19335	fecE	Fe(3+) dicitrate ABC transporter ATP-binding protein FecE	ferric citrate ABC transporter ATP binding subunit	GO-TERMS, PRODUCT-SYNONYMS, PRODUCT, GENE-NAME
EL184_RS19375	G7085	EL184_RS19375	cbtA	toxin	CP4-44 prophage; cytoskeleton-binding toxin CbtA	GO-TERMS, PRODUCT-SYNONYMS, GENE-SYNONYMS, PRODUCT, GENE-NAME
EL184_RS19380	G7084	EL184_RS19380	cbeA	type IV toxin-antitoxin system YeeU family antitoxin	CP4-44 prophage; cytoskeleton bundling-enhancing antitoxin CbeA	GO-TERMS, PRODUCT-SYNONYMS, GENE-SYNONYMS, PRODUCT, GENE-NAME
EL184_RS19645	EG11436	EL184_RS19645	ahr			GO-TERMS, REACTIONS, PRODUCT-SYNONYMS, GENE-SYNONYMS, GENE-NAME
EL184_RS19655	G7889			lipopolysaccharide ABC transporter permease LptG	lipopolysaccharide transport system protein LptG	GO-TERMS, COMPLEXES, PRODUCT-SYNONYMS, GENE-SYNONYMS, PRODUCT
EL184_RS19660	G7888			lipopolysaccharide ABC transporter permease LptF	lipopolysaccharide transport system protein LptF	GO-TERMS, PRODUCT-SYNONYMS, GENE-SYNONYMS, PRODUCT
EL184_RS19665	EG10694			leucyl aminopeptidase	aminopeptidase A/I	GO-TERMS, REACTIONS, PRODUCT-SYNONYMS, GENE-SYNONYMS, PRODUCT
EL184_RS19675	EG11067					GO-TERMS, REACTIONS, PRODUCT-SYNONYMS, GENE-SYNONYMS, PRODUCT
EL184_RS19690	G7885			ribonuclease E inhibitor RraB	ribonuclease E inhibitor protein B	GO-TERMS, PRODUCT-SYNONYMS, GENE-SYNONYMS, PRODUCT
EL184_RS19695	EG10069	argF	argI	ornithine carbamoyltransferase	ornithine carbamoyltransferase ArgI	GO-TERMS, PRODUCT-SYNONYMS, PRODUCT, GENE-NAME
EL184_RS19705	G7883	EL184_RS19705	tabA	YhcH/YjgK/YiaL family protein	DUF386 domain-containing toxin-antitoxin biofilm protein TabA	GO-TERMS, PRODUCT-SYNONYMS, GENE-SYNONYMS, PRODUCT, GENE-NAME
EL184_RS19710	G7882	EL184_RS19710	bdcR	TetR/AcrR family transcriptional regulator	putative transcriptional regulator BdcR	GO-TERMS, PRODUCT-SYNONYMS, GENE-SYNONYMS, PRODUCT, GENE-NAME
EL184_RS19715	G7880	EL184_RS19715	bdcA	SDR family oxidoreductase	c-di-GMP-binding biofilm dispersal mediator protein	GO-TERMS, PRODUCT-SYNONYMS, GENE-SYNONYMS, PRODUCT, GENE-NAME
EL184_RS19725	EG11279	EL184_RS19725	pyrL			GO-TERMS, PRODUCT-SYNONYMS, GENE-SYNONYMS, PRODUCT, GENE-NAME
EL184_RS19730	EG10805			aspartate carbamoyltransferase	aspartate carbamoyltransferase catalytic subunit	CPLX-RXNS, GO-TERMS, COMPLEXES, REACTIONS, PRODUCT-SYNONYMS, PRODUCT
EL184_RS19735	EG10811			aspartate carbamoyltransferase regulatory subunit	aspartate carbamoyltransferase, PyrI subunit	GO-TERMS, REACTIONS, PRODUCT-SYNONYMS, PRODUCT
EL184_RS19750	G0-10689			mgtA regulatory leader peptide MgtL	leader peptide MgtL	GO-TERMS, PRODUCT-SYNONYMS, PRODUCT
EL184_RS19755	EG12202			HTH-type transcriptional regulator TreR	DNA-binding transcriptional repressor TreR	GO-TERMS, PRODUCT-SYNONYMS, PRODUCT
EL184_RS19760	EG12127			PTS trehalose transporter subunit IIBC	trehalose-specific PTS enzyme IIBC component	CPLX-RXNS, GO-TERMS, COMPLEXES, REACTIONS, PRODUCT-SYNONYMS, PRODUCT
EL184_RS19765	EG11402			alpha,alpha-phosphotrehalase	trehalose-6-phosphate hydrolase	GO-TERMS, REACTIONS, PRODUCT-SYNONYMS, GENE-SYNONYMS, PRODUCT
EL184_RS19770	EG11417					GO-TERMS, COMPLEXES, REACTIONS, PRODUCT-SYNONYMS
EL184_RS19775	G812	EL184_RS19775	nrdG	anaerobic ribonucleoside-triphosphate reductase-activating protein	anaerobic ribonucleoside-triphosphate reductase activating protein	GO-TERMS, REACTIONS, PRODUCT-SYNONYMS, GENE-SYNONYMS, PRODUCT, GENE-NAME
EL184_RS19785	EG10741	pmbA	tldE	metalloprotease PmbA	metalloprotease subunit TldE	GO-TERMS, REACTIONS, PRODUCT-SYNONYMS, GENE-SYNONYMS, PRODUCT, GENE-NAME
EL184_RS19795	EG12440			UDP-N-acetylmuramate:L-alanyl-gamma-D-glutamyl- meso-diaminopimelate ligase	UDP-N-acetylmuramate--L-alanyl-gamma-D-glutamyl-meso-2,6-diaminoheptanedioate ligase	GO-TERMS, REACTIONS, PRODUCT-SYNONYMS, GENE-SYNONYMS, PRODUCT
EL184_RS19800	EG10283	EL184_RS19800	fbp	class 1 fructose-bisphosphatase	fructose-1,6-bisphosphatase 1	GO-TERMS, REACTIONS, PRODUCT-SYNONYMS, GENE-SYNONYMS, PRODUCT, GENE-NAME
EL184_RS19805	EG12439			sugar ABC transporter permease YjfF	galactofuranose ABC transporter putative membrane subunit YjtF	CPLX-RXNS, GO-TERMS, COMPLEXES, PRODUCT
EL184_RS19810	EG12520	EL184_RS19810	ytfT	ABC transporter permease	galactofuranose ABC transporter putative membrane subunit YtfT	GO-TERMS, PRODUCT, GENE-NAME
EL184_RS19815	EG12518	EL184_RS19815	ytfR	sugar ABC transporter ATP-binding protein	galactofuranose ABC transporter putative ATP binding subunit	PRODUCT-SYNONYMS, GENE-SYNONYMS, PRODUCT, GENE-NAME
EL184_RS19820	EG12517	EL184_RS19820	ytfQ	ABC transporter substrate-binding protein	galactofuranose ABC transporter periplasmic binding protein	GO-TERMS, PRODUCT, GENE-NAME
EL184_RS19825	EG10755	EL184_RS19825	ppa	inorganic diphosphatase	inorganic pyrophosphatase	GO-TERMS, REACTIONS, PRODUCT-SYNONYMS, PRODUCT, GENE-NAME
EL184_RS19835	G7875	EL184_RS19835	tamB	autotransporter assembly complex protein TamB	translocation and assembly module subunit TamB	GO-TERMS, PRODUCT-SYNONYMS, GENE-SYNONYMS, PRODUCT, GENE-NAME
EL184_RS19840	G7874	EL184_RS19840	tamA	autotransporter assembly complex protein TamA	translocation and assembly module subunit TamA	GO-TERMS, COMPLEXES, PRODUCT-SYNONYMS, GENE-SYNONYMS, PRODUCT, GENE-NAME
EL184_RS19845	EG11433			peptide-methionine (S)-S-oxide reductase MsrA	methionine sulfoxide reductase A	GO-TERMS, REACTIONS, PRODUCT-SYNONYMS, GENE-SYNONYMS, PRODUCT
EL184_RS19865	EG10043			3'(2'),5'-bisphosphate nucleotidase CysQ	3'(2'),5'-bisphosphate nucleotidase	GO-TERMS, REACTIONS, PRODUCT-SYNONYMS, GENE-SYNONYMS, PRODUCT
EL184_RS19870	EG10160			2',3'-cyclic-nucleotide 2'-phosphodiesterase	2'3' cyclic nucleotide phosphodiesterase/3' nucleotidase	GO-TERMS, REACTIONS, PRODUCT-SYNONYMS, PRODUCT
EL184_RS19880	G7868	EL184_RS19880	qorB	SDR family oxidoreductase	NAD(P)H:quinone oxidoreductase	GO-TERMS, REACTIONS, PRODUCT-SYNONYMS, GENE-SYNONYMS, PRODUCT, GENE-NAME
EL184_RS19890	G7866					GO-TERMS, PRODUCT-SYNONYMS, GENE-SYNONYMS
EL184_RS19895	EG12504	EL184_RS19895	cycA	D-serine/D-alanine/glycine transporter	D-serine/alanine/glycine/:H+symporter	GO-TERMS, REACTIONS, PRODUCT-SYNONYMS, GENE-SYNONYMS, PRODUCT, GENE-NAME
EL184_RS19970	EG10764					GO-TERMS, PRODUCT-SYNONYMS
EL184_RS19985	G7860	EL184_RS19985	ulaF	L-ribulose-5-phosphate 4-epimerase	L-ribulose-5-phosphate 4-epimerase UlaF	GO-TERMS, PRODUCT-SYNONYMS, GENE-SYNONYMS, PRODUCT, GENE-NAME
EL184_RS19990	G7859	EL184_RS19990	ulaE			GO-TERMS, REACTIONS, PRODUCT-SYNONYMS, GENE-SYNONYMS, GENE-NAME
EL184_RS19995	G7858	EL184_RS19995	ulaD			GO-TERMS, REACTIONS, PRODUCT-SYNONYMS, GENE-SYNONYMS, GENE-NAME
EL184_RS20000	EG12495	EL184_RS20000	ulaC	PTS ascorbate transporter subunit IIA	L-ascorbate specific PTS enzyme IIA component	CPLX-RXNS, GO-TERMS, COMPLEXES, PRODUCT-SYNONYMS, GENE-SYNONYMS, PRODUCT, GENE-NAME
EL184_RS20005	EG12494	EL184_RS20005	ulaB	PTS ascorbate transporter subunit IIB	L-ascorbate specific PTS enzyme IIB component	GO-TERMS, PRODUCT-SYNONYMS, GENE-SYNONYMS, PRODUCT, GENE-NAME
EL184_RS20010	G7856	EL184_RS20010	ulaA	PTS ascorbate transporter subunit IIC	L-ascorbate specific PTS enzyme IIC component	GO-TERMS, PRODUCT-SYNONYMS, GENE-SYNONYMS, PRODUCT, GENE-NAME
EL184_RS20015	G7855	EL184_RS20015	ulaG	L-ascorbate 6-phosphate lactonase	L-ascorbate-6-phosphate lactonase	GO-TERMS, REACTIONS, PRODUCT-SYNONYMS, GENE-SYNONYMS, PRODUCT, GENE-NAME
EL184_RS20020	G7854			HTH-type transcriptional regulator UlaR	DNA-binding transcriptional repressor UlaR	GO-TERMS, PRODUCT-SYNONYMS, GENE-SYNONYMS, PRODUCT
EL184_RS20025	G7853	EL184_RS20025	yjfP	esterase	carboxylesterase	GO-TERMS, REACTIONS, PRODUCT-SYNONYMS, PRODUCT, GENE-NAME
EL184_RS20030	G7852			biofilm peroxide resistance protein BsmA	DUF1471 domain-containing putative lipoprotein BsmA	GO-TERMS, PRODUCT-SYNONYMS, GENE-SYNONYMS, PRODUCT
EL184_RS20035	G7851	EL184_RS20035	yjfN			GO-TERMS, PRODUCT-SYNONYMS, GENE-NAME
EL184_RS20040	EG11811	EL184_RS20040	aidB	isovaleryl-CoA dehydrogenase	putative acyl-CoA dehydrogenase AidB	GO-TERMS, PRODUCT-SYNONYMS, PRODUCT, GENE-NAME
EL184_RS20075	G7845			23S rRNA (guanosine(2251)-2'-O)-methyltransferase RlmB	23S rRNA 2'-O-ribose G2251 methyltransferase	GO-TERMS, REACTIONS, PRODUCT-SYNONYMS, GENE-SYNONYMS, PRODUCT
EL184_RS20080	EG11259	EL184_RS20080	rnr	ribonuclease R	RNase R	GO-TERMS, REACTIONS, PRODUCT-SYNONYMS, GENE-SYNONYMS, PRODUCT, GENE-NAME
EL184_RS20085	EG11212			HTH-type transcriptional repressor NsrR	DNA-binding transcriptional repressor NsrR	GO-TERMS, PRODUCT-SYNONYMS, GENE-SYNONYMS, PRODUCT
EL184_RS20090	EG10790			adenylosuccinate synthase	adenylosuccinate synthetase	GO-TERMS, REACTIONS, PRODUCT-SYNONYMS, GENE-SYNONYMS, PRODUCT
EL184_RS20100	EG10435			protease modulator HflC	regulator of FtsH protease	GO-TERMS, COMPLEXES, PRODUCT-SYNONYMS, GENE-SYNONYMS, PRODUCT
EL184_RS20105	EG10436			FtsH protease activity modulator HflK	regulator of FtsH protease	GO-TERMS, PRODUCT-SYNONYMS, GENE-SYNONYMS, PRODUCT
EL184_RS20110	EG10437			GTPase HflX	ribosome rescue factor HflX	GO-TERMS, REACTIONS, PRODUCT-SYNONYMS, GENE-SYNONYMS, PRODUCT
EL184_RS20115	EG10438	EL184_RS20115	hfq	RNA chaperone Hfq	RNA-binding protein Hfq	GO-TERMS, PRODUCT-SYNONYMS, PRODUCT, GENE-NAME
EL184_RS20120	EG10595			tRNA (adenosine(37)-N6)-dimethylallyltransferase MiaA	tRNA dimethylallyltransferase	GO-TERMS, REACTIONS, PRODUCT-SYNONYMS, GENE-SYNONYMS, PRODUCT
EL184_RS20125	EG11281			DNA mismatch repair endonuclease MutL	DNA mismatch repair protein MutL	CPLX-RXNS, GO-TERMS, COMPLEXES, PRODUCT-SYNONYMS, PRODUCT
EL184_RS20130	EG11363			N-acetylmuramoyl-L-alanine amidase AmiB	N-acetylmuramoyl-L-alanine amidase B	GO-TERMS, REACTIONS, PRODUCT-SYNONYMS, GENE-SYNONYMS, PRODUCT
EL184_RS20135	EG11757			tRNA (N6-adenosine(37)-N6)-threonylcarbamoyltransferase complex ATPase TsaE	N6-L-threonylcarbamoyladenine synthase, TsaE subunit	GO-TERMS, REACTIONS, PRODUCT-SYNONYMS, GENE-SYNONYMS, PRODUCT
EL184_RS20140	EG11758	EL184_RS20140	nnr	bifunctional ADP-dependent NAD(P)H-hydrate dehydratase/NAD(P)H-hydrate epimerase	NAD(P)HX epimerase / NAD(P)HX dehydratase	GO-TERMS, REACTIONS, PRODUCT-SYNONYMS, GENE-SYNONYMS, PRODUCT, GENE-NAME
EL184_RS20145	G7843			tRNA epoxyqueuosine(34) reductase QueG	epoxyqueuosine reductase	GO-TERMS, REACTIONS, PRODUCT-SYNONYMS, GENE-SYNONYMS, PRODUCT
EL184_RS20170	G7842	EL184_RS20170	orn			GO-TERMS, PRODUCT-SYNONYMS, GENE-SYNONYMS, GENE-NAME
EL184_RS20175	G7841			small ribosomal subunit biogenesis GTPase RsgA	ribosome small subunit-dependent GTPase A	GO-TERMS, REACTIONS, PRODUCT-SYNONYMS, GENE-SYNONYMS, PRODUCT
EL184_RS20180	EG10775			phosphatidylserine decarboxylase	phosphatidylserine decarboxylase proenzyme	GO-TERMS, REACTIONS, PRODUCT-SYNONYMS, PRODUCT
EL184_RS20185	G7840					GO-TERMS, PRODUCT-SYNONYMS, GENE-SYNONYMS
EL184_RS20205	EG11211	EL184_RS20205	epmA	elongation factor P--(R)-beta-lysine ligase	EF-P-lysine lysyltransferase	GO-TERMS, REACTIONS, PRODUCT-SYNONYMS, GENE-SYNONYMS, PRODUCT, GENE-NAME
EL184_RS20210	EG10330	EL184_RS20210	frdA	fumarate reductase (quinol) flavoprotein subunit	fumarate reductase flavoprotein subunit	CPLX-RXNS, GO-TERMS, COMPLEXES, REACTIONS, PRODUCT-SYNONYMS, PRODUCT, GENE-NAME
EL184_RS20215	EG10331	EL184_RS20215	frdB	succinate dehydrogenase/fumarate reductase iron-sulfur subunit	fumarate reductase iron-sulfur protein	GO-TERMS, REACTIONS, PRODUCT-SYNONYMS, PRODUCT, GENE-NAME
EL184_RS20220	EG10332			fumarate reductase subunit FrdC	fumarate reductase membrane protein FrdC	GO-TERMS, PRODUCT-SYNONYMS, PRODUCT
EL184_RS20225	EG10333			fumarate reductase subunit FrdD	fumarate reductase membrane protein FrdD	GO-TERMS, PRODUCT-SYNONYMS, PRODUCT
EL184_RS20230	EG10040	blaEC	ampC	BlaEC family class C beta-lactamase	beta-lactamase	GO-TERMS, REACTIONS, PRODUCT-SYNONYMS, GENE-SYNONYMS, PRODUCT, GENE-NAME
EL184_RS20240	EG11616	EL184_RS20240	gdx	quaternary ammonium compound-resistance protein SugE	guanidinium exporter	GO-TERMS, REACTIONS, PRODUCT-SYNONYMS, GENE-SYNONYMS, PRODUCT, GENE-NAME
EL184_RS20245	G0-9562	EL184_RS20245	ecnB	lipoprotein toxin entericidin B	bacteriolytic entericidin B lipoprotein	GO-TERMS, PRODUCT-SYNONYMS, GENE-SYNONYMS, PRODUCT, GENE-NAME
EL184_RS20250	G0-41	EL184_RS20250	ecnA	entericidin A	entericidin A lipoprotein, antidote to entericidin B	GO-TERMS, PRODUCT-SYNONYMS, PRODUCT, GENE-NAME
EL184_RS20255	EG12099			elongation factor P	protein chain elongation factor EF-P	GO-TERMS, PRODUCT-SYNONYMS, PRODUCT
EL184_RS20260	G7836			EF-P beta-lysylation protein EpmB	lysine 2,3-aminomutase	GO-TERMS, REACTIONS, PRODUCT-SYNONYMS, GENE-SYNONYMS, PRODUCT
EL184_RS20275	EG10599					GO-TERMS, COMPLEXES, REACTIONS, PRODUCT-SYNONYMS, GENE-SYNONYMS
EL184_RS20280	EG10600	EL184_RS20280	groS	co-chaperone GroES	cochaperonin GroES	GO-TERMS, PRODUCT-SYNONYMS, GENE-SYNONYMS, PRODUCT, GENE-NAME
EL184_RS20285	G7833	EL184_RS20285	yjeH	L-methionine/branched-chain amino acid transporter	L-methionine/branched chain amino acid exporter	GO-TERMS, REACTIONS, PRODUCT-SYNONYMS, PRODUCT, GENE-NAME
EL184_RS20290	G7832			membrane protein FxsA	protein FxsA	GO-TERMS, PRODUCT-SYNONYMS, GENE-SYNONYMS, PRODUCT
EL184_RS20295	EG10095					GO-TERMS, PRODUCT-SYNONYMS
EL184_RS20300	EG11225	EL184_RS20300	dcuA	anaerobic C4-dicarboxylate transporter	C4-dicarboxylate transporter DcuA	GO-TERMS, REACTIONS, PRODUCT-SYNONYMS, GENE-SYNONYMS, PRODUCT, GENE-NAME
EL184_RS20305	EG12177			divalent cation tolerance protein CutA	copper binding protein CutA	GO-TERMS, PRODUCT-SYNONYMS, GENE-SYNONYMS, PRODUCT
EL184_RS20310	EG12178			protein-disulfide reductase DsbD	thiol-disulfide exchange protein DsbD	GO-TERMS, REACTIONS, PRODUCT-SYNONYMS, GENE-SYNONYMS, PRODUCT
EL184_RS20325	EG10133	EL184_RS20325	cadC	transcriptional regulator	DNA-binding transcriptional activator CadC	GO-TERMS, PRODUCT-SYNONYMS, PRODUCT, GENE-NAME
EL184_RS20330	EG10132	EL184_RS20330	cadB	cadaverine/lysine antiporter	lysine:cadaverine antiporter	GO-TERMS, REACTIONS, PRODUCT-SYNONYMS, PRODUCT, GENE-NAME
EL184_RS20335	EG10131	EL184_RS20335	cadA	lysine decarboxylase CadA	lysine decarboxylase 1	GO-TERMS, REACTIONS, PRODUCT-SYNONYMS, GENE-SYNONYMS, PRODUCT, GENE-NAME
EL184_RS20340	EG12469	EL184_RS20340	dtpC	MFS transporter	dipeptide/tripeptide:H+ symporter DtpC	GO-TERMS, REACTIONS, PRODUCT-SYNONYMS, GENE-SYNONYMS, PRODUCT, GENE-NAME
EL184_RS20345	EG10553	lysS	lysU	lysine--tRNA ligase	lysine--tRNA ligase/Ap4A synthetase/Ap3A synthetase	GO-TERMS, REACTIONS, PRODUCT-SYNONYMS, PRODUCT, GENE-NAME
EL184_RS20350	G0-10472	EL184_RS20350	ghoT	GhoT/OrtT family toxin	toxin of the GhoTS toxin-antitoxin system	GO-TERMS, PRODUCT-SYNONYMS, GENE-SYNONYMS, PRODUCT, GENE-NAME
EL184_RS20355	G7830	EL184_RS20355	ghoS	type V toxin-antitoxin system endoribonuclease antitoxin GhoS	antitoxin of the GhoTS toxin-antitoxin system	GO-TERMS, REACTIONS, PRODUCT-SYNONYMS, GENE-SYNONYMS, PRODUCT, GENE-NAME
EL184_RS20370	G7827			two-component system sensor histidine kinase DcuS	sensor histidine kinase DcuS	GO-TERMS, COMPLEXES, REACTIONS, PRODUCT-SYNONYMS, GENE-SYNONYMS, PRODUCT
EL184_RS20375	G7826			two-component system response regulator DcuR	DNA-binding transcriptional activator DcuR	GO-TERMS, PRODUCT-SYNONYMS, GENE-SYNONYMS, PRODUCT
EL184_RS20385	EG10006	EL184_RS20385	dcuB	anaerobic C4-dicarboxylate transporter	anaerobic C4-dicarboxylate transporter DcuB	GO-TERMS, REACTIONS, PRODUCT-SYNONYMS, GENE-SYNONYMS, PRODUCT, GENE-NAME
EL184_RS20390	EG10357	EL184_RS20390	fumB	fumarate hydratase	fumarase B	GO-TERMS, REACTIONS, PRODUCT-SYNONYMS, PRODUCT, GENE-NAME
EL184_RS20405	EG10578			melibiose:sodium transporter MelB	melibiose:H+/Na+/Li+ symporter	GO-TERMS, REACTIONS, PRODUCT-SYNONYMS, GENE-SYNONYMS, PRODUCT
EL184_RS20410	EG10577					GO-TERMS, REACTIONS, PRODUCT-SYNONYMS, GENE-SYNONYMS, PRODUCT
EL184_RS20415	EG11230			transcriptional regulator MelR	DNA-binding transcriptional dual regulator MelR	GO-TERMS, PRODUCT-SYNONYMS, PRODUCT
EL184_RS20420	EG11501			arginine decarboxylase	arginine decarboxylase, degradative	GO-TERMS, REACTIONS, PRODUCT-SYNONYMS, GENE-SYNONYMS, PRODUCT
EL184_RS20425	EG11966	EL184_RS20425	adiY	helix-turn-helix domain-containing protein	DNA-binding transcriptional activator AdiY	GO-TERMS, PRODUCT-SYNONYMS, PRODUCT, GENE-NAME
EL184_RS20430	EG12462	EL184_RS20430	adiC			GO-TERMS, REACTIONS, PRODUCT-SYNONYMS, GENE-SYNONYMS, GENE-NAME
EL184_RS20435	EG11613					GO-TERMS, REACTIONS, PRODUCT-SYNONYMS, GENE-SYNONYMS
EL184_RS20440	EG11615	EL184_RS20440	basR	two-component system response regulator BasR	DNA-binding transcriptional dual regulator BasR	GO-TERMS, PRODUCT-SYNONYMS, GENE-SYNONYMS, PRODUCT, GENE-NAME
EL184_RS20445	EG11614	pmrB	basS	two-component system sensor histidine kinase PmrB	sensor histidine kinase BasS	GO-TERMS, REACTIONS, PRODUCT-SYNONYMS, GENE-SYNONYMS, PRODUCT, GENE-NAME
EL184_RS20455	EG11612			proline/glycine betaine transporter ProP	osmolyte:H+ symporter ProP	GO-TERMS, REACTIONS, PRODUCT-SYNONYMS, PRODUCT
EL184_RS20460	G7823	EL184_RS20460	rdcB	hypothetical protein	regulator of diguanylate cyclase RdcB	GO-TERMS, PRODUCT-SYNONYMS, GENE-SYNONYMS, PRODUCT, GENE-NAME
EL184_RS20465	EG11210	crfC	rdcA	clamp-binding protein CrfC	regulator of diguanylate cyclase RdcA	GO-TERMS, PRODUCT-SYNONYMS, GENE-SYNONYMS, PRODUCT, GENE-NAME
EL184_RS20520	EG10720	EL184_RS20520	phnK	ABC transporter ATP-binding protein	carbon-phosphorus lyase subunit PhnK	GO-TERMS, PRODUCT-SYNONYMS, PRODUCT, GENE-NAME
EL184_RS20530	EG10722	EL184_RS20530	phnM	alpha-D-ribose 1-methylphosphonate 5-triphosphate diphosphatase	RPnTP hydrolase	GO-TERMS, REACTIONS, PRODUCT-SYNONYMS, PRODUCT, GENE-NAME
EL184_RS20535	EG10723	EL184_RS20535	phnN	ribose 1,5-bisphosphokinase	ribose 1,5-bisphosphate phosphokinase	GO-TERMS, REACTIONS, PRODUCT-SYNONYMS, PRODUCT, GENE-NAME
EL184_RS20540	EG10724					GO-TERMS, REACTIONS, PRODUCT-SYNONYMS, PRODUCT
EL184_RS20545	EG10725			phosphonate metabolism protein PhnP	5-phospho-alpha-D-ribosyl 1,2-cyclic phosphate phosphodiesterase	GO-TERMS, PRODUCT-SYNONYMS, PRODUCT
EL184_RS20555	EG11827	EL184_RS20555	rpiB	bifunctional allose-6-phosphate isomerase/ribose-5-phosphate isomerase RpiB	allose-6-phosphate isomerase / ribose-5-phosphate isomerase B	GO-TERMS, REACTIONS, PRODUCT-SYNONYMS, GENE-SYNONYMS, PRODUCT, GENE-NAME
EL184_RS20560	G7821	EL184_RS20560	alsR	MurR/RpiR family transcriptional regulator	DNA-binding transcriptional repressor AlsR	GO-TERMS, PRODUCT-SYNONYMS, GENE-SYNONYMS, PRODUCT, GENE-NAME
EL184_RS20565	EG12458	EL184_RS20565	alsB	D-allose transporter substrate-binding protein	D-allose ABC transporter periplasmic binding protein	CPLX-RXNS, GO-TERMS, COMPLEXES, REACTIONS, PRODUCT-SYNONYMS, GENE-SYNONYMS, PRODUCT, GENE-NAME
EL184_RS20570	EG11959			D-allose ABC transporter ATP-binding protein AlsA	D-allose ABC transporter ATP binding subunit	GO-TERMS, COMPLEXES, PRODUCT-SYNONYMS, GENE-SYNONYMS, PRODUCT
EL184_RS20575	EG11958	EL184_RS20575	alsC	D-allose ABC transporter permease	D-allose ABC transporter membrane subunit	GO-TERMS, PRODUCT-SYNONYMS, GENE-SYNONYMS, PRODUCT, GENE-NAME
EL184_RS20580	EG11957	EL184_RS20580	alsE	ribulose-phosphate 3-epimerase	D-allulose-6-phosphate 3-epimerase	GO-TERMS, REACTIONS, PRODUCT-SYNONYMS, GENE-SYNONYMS, PRODUCT, GENE-NAME
EL184_RS20585	EG11956	EL184_RS20585	alsK	allose kinase	D-allose kinase	GO-TERMS, REACTIONS, PRODUCT-SYNONYMS, GENE-SYNONYMS, PRODUCT, GENE-NAME
EL184_RS20590	EG11955	EL184_RS20590	yjcS	alkyl sulfatase YjcS	linear primary-alkylsulfatase	GO-TERMS, REACTIONS, PRODUCT-SYNONYMS, PRODUCT, GENE-NAME
EL184_RS20600	EG11954	EL184_RS20600	mdtN	multidrug efflux transporter periplasmic adaptor subunit MdtN	putative multidrug efflux pump membrane fusion protein	CPLX-RXNS, GO-TERMS, COMPLEXES, PRODUCT-SYNONYMS, GENE-SYNONYMS, PRODUCT, GENE-NAME
EL184_RS20605	EG11953	EL184_RS20605	mdtO	multidrug efflux transporter permease subunit MdtO	putative multidrug efflux pump subunit MdtO	GO-TERMS, PRODUCT-SYNONYMS, GENE-SYNONYMS, PRODUCT, GENE-NAME
EL184_RS20610	EG11952	EL184_RS20610	mdtP	multidrug efflux transporter outer membrane subunit MdtP	putative multidrug efflux pump outer membrane channel	GO-TERMS, PRODUCT-SYNONYMS, GENE-SYNONYMS, PRODUCT, GENE-NAME
EL184_RS20615	EG10285	EL184_RS20615	fdhF	formate dehydrogenase subunit alpha	formate dehydrogenase H	CPLX-RXNS, GO-TERMS, COMPLEXES, REACTIONS, PRODUCT-SYNONYMS, GENE-SYNONYMS, PRODUCT, GENE-NAME
EL184_RS20625	EG10405			glutamate/aspartate:proton symporter GltP	glutamate/aspartate : H+ symporter GltP	GO-TERMS, REACTIONS, PRODUCT-SYNONYMS, PRODUCT
EL184_RS20630	EG11950			heme lyase NrfEFG subunit NrfG	putative formate-dependent nitrite reductase complex subunit NrfG	GO-TERMS, PRODUCT-SYNONYMS, GENE-SYNONYMS, PRODUCT
EL184_RS20635	EG11949			heme lyase NrfEFG subunit NrfF	putative formate-dependent nitrite reductase complex subunit NrfF	GO-TERMS, PRODUCT-SYNONYMS, GENE-SYNONYMS, PRODUCT
EL184_RS20640	EG11948	EL184_RS20640	nrfE	heme lyase CcmF/NrfE family subunit	putative cytochrome c-type biogenesis protein NrfE	GO-TERMS, PRODUCT-SYNONYMS, GENE-SYNONYMS, PRODUCT, GENE-NAME
EL184_RS20660	EG11781	EL184_RS20660	nrfA	ammonia-forming nitrite reductase cytochrome c552 subunit	cytochrome c552 nitrite reductase	GO-TERMS, COMPLEXES, REACTIONS, PRODUCT-SYNONYMS, PRODUCT, GENE-NAME
EL184_RS20665	EG11448			acetate--CoA ligase	acetyl-CoA synthetase (AMP-forming)	GO-TERMS, REACTIONS, PRODUCT-SYNONYMS, GENE-SYNONYMS, PRODUCT
EL184_RS20675	EG11942			cation/acetate symporter ActP	acetate/glycolate:cation symporter	GO-TERMS, REACTIONS, PRODUCT-SYNONYMS, GENE-SYNONYMS, PRODUCT
EL184_RS20690	EG11939	EL184_RS20690	ghxP	NCS2 family permease	guanine/hypoxanthine transporter GhxP	GO-TERMS, REACTIONS, PRODUCT-SYNONYMS, GENE-SYNONYMS, PRODUCT, GENE-NAME
EL184_RS20695	EG10957			redox-sensitive transcriptional activator SoxR	DNA-binding transcriptional dual regulator SoxR	GO-TERMS, PRODUCT-SYNONYMS, GENE-SYNONYMS, PRODUCT
EL184_RS20700	EG10958			superoxide response transcriptional regulator SoxS	DNA-binding transcriptional dual regulator SoxS	GO-TERMS, PRODUCT-SYNONYMS, PRODUCT
EL184_RS20705	EG11938	EL184_RS20705	pdeC	EAL domain-containing protein	c-di-GMP phosphodiesterase PdeC	GO-TERMS, REACTIONS, PRODUCT-SYNONYMS, GENE-SYNONYMS, PRODUCT, GENE-NAME
EL184_RS20715	EG10976	EL184_RS20715	ssb	single-stranded DNA-binding protein SSB1	ssDNA-binding protein	GO-TERMS, PRODUCT-SYNONYMS, GENE-SYNONYMS, PRODUCT, GENE-NAME
EL184_RS20720	EG11061			excinuclease ABC subunit UvrA	excision nuclease subunit A	GO-TERMS, REACTIONS, PRODUCT-SYNONYMS, GENE-SYNONYMS, PRODUCT
EL184_RS20735	EG11934	EL184_RS20735	aphA	class B acid phosphatase	acid phosphatase / phosphotransferase	GO-TERMS, REACTIONS, PRODUCT-SYNONYMS, GENE-SYNONYMS, PRODUCT, GENE-NAME
EL184_RS20750	EG11040	EL184_RS20750	tyrB	aromatic amino acid transaminase	tyrosine aminotransferase	GO-TERMS, REACTIONS, PRODUCT-SYNONYMS, PRODUCT, GENE-NAME
EL184_RS20755	EG10001			alanine racemase	alanine racemase 1	GO-TERMS, PRODUCT-SYNONYMS, GENE-SYNONYMS, PRODUCT
EL184_RS20760	EG10236			replicative DNA helicase DnaB	replicative DNA helicase	GO-TERMS, REACTIONS, PRODUCT-SYNONYMS, GENE-SYNONYMS, PRODUCT
EL184_RS20775	EG11932			tRNA dihydrouridine(20/20a) synthase DusA	tRNA-dihydrouridine synthase A	GO-TERMS, REACTIONS, PRODUCT-SYNONYMS, GENE-SYNONYMS, PRODUCT
EL184_RS20790	EG11929	EL184_RS20790	zur	zinc uptake transcriptional repressor Zur	DNA-binding transcriptional repressor Zur	GO-TERMS, PRODUCT-SYNONYMS, GENE-SYNONYMS, PRODUCT, GENE-NAME
EL184_RS20805	EG10533			repressor LexA	DNA-binding transcriptional repressor LexA	GO-TERMS, REACTIONS, PRODUCT-SYNONYMS, GENE-SYNONYMS, PRODUCT
EL184_RS20810	EG10224	EL184_RS20810	dgkA			GO-TERMS, REACTIONS, PRODUCT-SYNONYMS, GENE-NAME
EL184_RS20815	EG10740			glycerol-3-phosphate 1-O-acyltransferase PlsB	glycerol-3-phosphate 1-O-acyltransferase	GO-TERMS, REACTIONS, PRODUCT-SYNONYMS, PRODUCT
EL184_RS20820	EG11370	EL184_RS20820	ubiA			GO-TERMS, PRODUCT-SYNONYMS, GENE-SYNONYMS, PRODUCT, GENE-NAME
EL184_RS20825	EG11369	EL184_RS20825	ubiC	chorismate--pyruvate lyase	chorismate lyase	GO-TERMS, REACTIONS, PRODUCT-SYNONYMS, PRODUCT, GENE-NAME
EL184_RS20840	EG10528	EL184_RS20840	lamB	maltoporin	maltose outer membrane channel / phage lambda receptor protein	GO-TERMS, REACTIONS, PRODUCT-SYNONYMS, GENE-SYNONYMS, PRODUCT, GENE-NAME
EL184_RS20845	EG10558			maltose/maltodextrin ABC transporter ATP-binding protein MalK	maltose ABC transporter ATP binding subunit	CPLX-RXNS, GO-TERMS, COMPLEXES, PRODUCT-SYNONYMS, GENE-SYNONYMS, PRODUCT
EL184_RS20850	EG10554			maltose/maltodextrin ABC transporter substrate-binding protein MalE	maltose ABC transporter periplasmic binding protein	GO-TERMS, PRODUCT-SYNONYMS, PRODUCT
EL184_RS20855	EG10555			maltose ABC transporter permease MalF	maltose ABC transporter membrane subunit MalF	GO-TERMS, COMPLEXES, PRODUCT
EL184_RS20860	EG10556	EL184_RS20860	malG	maltose ABC transporter permease	maltose ABC transporter membrane subunit MalG	GO-TERMS, PRODUCT, GENE-NAME
EL184_RS20865	EG11076			D-xylose transporter XylE	D-xylose:H+ symporter	GO-TERMS, REACTIONS, PRODUCT-SYNONYMS, PRODUCT
EL184_RS20880	EG11926	EL184_RS20880	yjbH	YjbH domain-containing protein	YjbH family protein	GO-TERMS, PRODUCT-SYNONYMS, PRODUCT, GENE-NAME
EL184_RS20885	EG11925	EL184_RS20885	yjbG	hypothetical protein	capsule biosynthesis GfcC family protein YjbG	GO-TERMS, PRODUCT-SYNONYMS, PRODUCT, GENE-NAME
EL184_RS20890	EG11924	EL184_RS20890	yjbF	YjbF family lipoprotein	lipoprotein YjbF	GO-TERMS, PRODUCT-SYNONYMS, PRODUCT, GENE-NAME
EL184_RS20895	EG11923	EL184_RS20895	yjbE	polysaccharide production threonine-rich protein	uncharacterized protein YjbE	GO-TERMS, PRODUCT-SYNONYMS, PRODUCT, GENE-NAME
EL184_RS20900	EG10702	EL184_RS20900	pgi			GO-TERMS, PRODUCT-SYNONYMS, GENE-NAME
EL184_RS20910	EG10550			lysine-sensitive aspartokinase 3	aspartate kinase III	GO-TERMS, REACTIONS, PRODUCT-SYNONYMS, GENE-SYNONYMS, PRODUCT
EL184_RS20920	EG11921			23S rRNA pseudouridine(2604) synthase RluF	23S rRNA pseudouridine2604 and tRNATyr pseudouridine35 synthase	GO-TERMS, REACTIONS, PRODUCT-SYNONYMS, GENE-SYNONYMS, PRODUCT
EL184_RS20960	EG11920			dipeptidase PepE	peptidase E	GO-TERMS, REACTIONS, PRODUCT-SYNONYMS, PRODUCT
EL184_RS20965	EG11919	EL184_RS20965	yjbB	Na/Pi cotransporter family protein	putative inorganic phosphate export protein YjbB	GO-TERMS, REACTIONS, PRODUCT-SYNONYMS, PRODUCT, GENE-NAME
EL184_RS20970	EG10587	EL184_RS20970	metH	methionine synthase	cobalamin-dependent methionine synthase	GO-TERMS, REACTIONS, PRODUCT-SYNONYMS, PRODUCT, GENE-NAME
EL184_RS20975	EG10491			glyoxylate bypass operon transcriptional repressor IclR	DNA-binding transcriptional repressor IclR	GO-TERMS, PRODUCT-SYNONYMS, PRODUCT
EL184_RS20985	EG10026	EL184_RS20985	aceK	bifunctional isocitrate dehydrogenase kinase/phosphatase	isocitrate dehydrogenase kinase/phosphatase	GO-TERMS, REACTIONS, PRODUCT-SYNONYMS, PRODUCT, GENE-NAME
EL184_RS20990	EG10022					GO-TERMS, PRODUCT-SYNONYMS, GENE-SYNONYMS
EL184_RS20995	EG10023	EL184_RS20995	aceB			GO-TERMS, PRODUCT-SYNONYMS, GENE-SYNONYMS, PRODUCT, GENE-NAME
EL184_RS21000	EG10581	EL184_RS21000	metA			GO-TERMS, REACTIONS, PRODUCT-SYNONYMS, PRODUCT, GENE-NAME
EL184_RS21030	EG10795			bifunctional phosphoribosylaminoimidazolecarboxamide formyltransferase/IMP cyclohydrolase	bifunctional AICAR transformylase/IMP cyclohydrolase	GO-TERMS, REACTIONS, PRODUCT-SYNONYMS, PRODUCT
EL184_RS21035	EG10792					GO-TERMS, REACTIONS, PRODUCT-SYNONYMS, GENE-SYNONYMS, PRODUCT
EL184_RS21040	EG10482			sigma-54-dependent response regulator transcription factor ZraR	DNA-binding transcriptional activator ZraR	GO-TERMS, PRODUCT-SYNONYMS, GENE-SYNONYMS, PRODUCT
EL184_RS21045	EG10008			two-component system sensor histidine kinase ZraS	sensor histidine kinase ZraS	GO-TERMS, REACTIONS, PRODUCT-SYNONYMS, GENE-SYNONYMS, PRODUCT
EL184_RS21050	EG11918			zinc resistance sensor/chaperone ZraP	signaling pathway modulator ZraP	GO-TERMS, PRODUCT-SYNONYMS, GENE-SYNONYMS, PRODUCT
EL184_RS21060	EG10466	EL184_RS21060	hupA			GO-TERMS, COMPLEXES, PRODUCT-SYNONYMS, PRODUCT, GENE-NAME
EL184_RS21070	EG11915	EL184_RS21070	nfi	deoxyribonuclease V	endonuclease V	GO-TERMS, REACTIONS, PRODUCT-SYNONYMS, GENE-SYNONYMS, PRODUCT, GENE-NAME
EL184_RS21075	EG11543	EL184_RS21075	hemE			GO-TERMS, REACTIONS, PRODUCT-SYNONYMS, GENE-NAME
EL184_RS21080	EG11702	EL184_RS21080	nudC	NAD(+) diphosphatase	RNA decapping hydrolase	GO-TERMS, REACTIONS, PRODUCT-SYNONYMS, GENE-SYNONYMS, PRODUCT, GENE-NAME
EL184_RS21085	EG11738	EL184_RS21085	rsd	sigma D regulator	regulator of sigma D	GO-TERMS, PRODUCT-SYNONYMS, GENE-SYNONYMS, PRODUCT, GENE-NAME
EL184_RS21090	EG11585			phosphomethylpyrimidine synthase ThiC	phosphomethylpyrimidine synthase	GO-TERMS, REACTIONS, PRODUCT-SYNONYMS, PRODUCT
EL184_RS21095	EG11586	EL184_RS21095	thiE			GO-TERMS, REACTIONS, PRODUCT-SYNONYMS, GENE-SYNONYMS, GENE-NAME
EL184_RS21100	EG11587			thiazole biosynthesis adenylyltransferase ThiF	ThiS adenylyltransferase	GO-TERMS, PRODUCT-SYNONYMS, GENE-SYNONYMS, PRODUCT
EL184_RS21110	EG11589	EL184_RS21110	thiG	thiazole synthase	1-deoxy-D-xylulose 5-phosphate:thiol sulfurtransferase	GO-TERMS, COMPLEXES, REACTIONS, PRODUCT-SYNONYMS, GENE-SYNONYMS, PRODUCT, GENE-NAME
EL184_RS21115	EG11590			2-iminoacetate synthase ThiH	2-iminoacetate synthase	GO-TERMS, REACTIONS, PRODUCT-SYNONYMS, GENE-SYNONYMS, PRODUCT
EL184_RS21125	EG10895			DNA-directed RNA polymerase subunit beta'	RNA polymerase subunit beta'	CPLX-RXNS, GO-TERMS, COMPLEXES, PRODUCT-SYNONYMS, GENE-SYNONYMS, PRODUCT
EL184_RS21130	EG10894			DNA-directed RNA polymerase subunit beta	RNA polymerase subunit beta	GO-TERMS, PRODUCT-SYNONYMS, GENE-SYNONYMS, PRODUCT
EL184_RS21155	EG10667			transcription termination/antitermination protein NusG	transcription termination factor NusG	GO-TERMS, PRODUCT-SYNONYMS, PRODUCT
EL184_RS21160	EG10939			preprotein translocase subunit SecE	Sec translocon subunit SecE	GO-TERMS, PRODUCT-SYNONYMS, GENE-SYNONYMS, PRODUCT
EL184_RS21190	EG10922	EL184_RS21190	coaA	type I pantothenate kinase	pantothenate kinase	GO-TERMS, REACTIONS, PRODUCT-SYNONYMS, GENE-SYNONYMS, PRODUCT, GENE-NAME
EL184_RS21195	EG10123			bifunctional biotin--[acetyl-CoA-carboxylase] ligase/biotin operon repressor BirA	DNA-binding transcriptional repressor/biotin-[acetyl-CoA-carboxylase] ligase BirA	GO-TERMS, REACTIONS, PRODUCT-SYNONYMS, GENE-SYNONYMS, PRODUCT
EL184_RS21200	EG11205	EL184_RS21200	murB	UDP-N-acetylmuramate dehydrogenase	UDP-N-acetylenolpyruvoylglucosamine reductase	GO-TERMS, REACTIONS, PRODUCT-SYNONYMS, GENE-SYNONYMS, PRODUCT, GENE-NAME
EL184_RS21225	EG11204	EL184_RS21225	murI			GO-TERMS, PRODUCT-SYNONYMS, GENE-SYNONYMS, GENE-NAME
EL184_RS21230	EG10126			TonB-dependent vitamin B12 receptor BtuB	cobalamin outer membrane transporter	CPLX-RXNS, GO-TERMS, COMPLEXES, PRODUCT-SYNONYMS, GENE-SYNONYMS, PRODUCT
EL184_RS21235	EG11022			tRNA (uridine(54)-C5)-methyltransferase TrmA	tRNA m5U54 methyltransferase	GO-TERMS, REACTIONS, PRODUCT-SYNONYMS, GENE-SYNONYMS, PRODUCT
EL184_RS21245	EG11394			HTH-type transcriptional repressor FabR	DNA-binding transcriptional repressor FabR	GO-TERMS, PRODUCT-SYNONYMS, GENE-SYNONYMS, PRODUCT
EL184_RS21250	EG11428	EL184_RS21250	sthA	Si-specific NAD(P)(+) transhydrogenase	soluble pyridine nucleotide transhydrogenase	GO-TERMS, REACTIONS, PRODUCT-SYNONYMS, GENE-SYNONYMS, PRODUCT, GENE-NAME
EL184_RS21255	EG10681			DNA-binding transcriptional regulator OxyR	DNA-binding transcriptional dual regulator OxyR	GO-TERMS, PRODUCT-SYNONYMS, GENE-SYNONYMS, PRODUCT
EL184_RS21260	EG11223	EL184_RS21260	argH			GO-TERMS, REACTIONS, PRODUCT-SYNONYMS, PRODUCT, GENE-NAME
EL184_RS21265	EG10064					GO-TERMS, REACTIONS, PRODUCT-SYNONYMS
EL184_RS21270	EG10065	EL184_RS21270	argC	N-acetyl-gamma-glutamyl-phosphate reductase	N-acetylglutamylphosphate reductase	GO-TERMS, REACTIONS, PRODUCT-SYNONYMS, GENE-SYNONYMS, PRODUCT, GENE-NAME
EL184_RS21275	EG11286	EL184_RS21275	argE			GO-TERMS, REACTIONS, PRODUCT-SYNONYMS, GENE-NAME
EL184_RS21280	EG10756	EL184_RS21280	ppc			GO-TERMS, PRODUCT-SYNONYMS, GENE-SYNONYMS, GENE-NAME
EL184_RS21285	EG11914	cptA	eptC	phosphoethanolamine transferase CptA	phosphoethanolamine transferase EptC	GO-TERMS, REACTIONS, PRODUCT-SYNONYMS, GENE-SYNONYMS, PRODUCT, GENE-NAME
EL184_RS21325	EG11905	fsa	fsaB	fructose-6-phosphate aldolase	fructose-6-phosphate aldolase 2	GO-TERMS, PRODUCT-SYNONYMS, GENE-SYNONYMS, PRODUCT, GENE-NAME
EL184_RS21330	EG11904	EL184_RS21330	gldA	glycerol dehydrogenase	L-1,2-propanediol dehydrogenase / glycerol dehydrogenase	GO-TERMS, REACTIONS, PRODUCT-SYNONYMS, PRODUCT, GENE-NAME
EL184_RS21340	EG11902	EL184_RS21340	yijE	EamA family transporter	cystine exporter	GO-TERMS, REACTIONS, PRODUCT-SYNONYMS, PRODUCT, GENE-NAME
EL184_RS21345	EG10511			catalase/peroxidase HPI	catalase/hydroperoxidase HPI	GO-TERMS, REACTIONS, PRODUCT-SYNONYMS, PRODUCT
EL184_RS21350	EG10585	EL184_RS21350	metF	methylenetetrahydrofolate reductase	5,10-methylenetetrahydrofolate reductase	GO-TERMS, REACTIONS, PRODUCT-SYNONYMS, PRODUCT, GENE-NAME
EL184_RS21355	EG10590	EL184_RS21355	metL	bifunctional aspartate kinase/homoserine dehydrogenase II	fused aspartate kinase/homoserine dehydrogenase 2	GO-TERMS, REACTIONS, PRODUCT-SYNONYMS, GENE-SYNONYMS, PRODUCT, GENE-NAME
EL184_RS21360	EG10582	EL184_RS21360	metB	cystathionine gamma-synthase	O-succinylhomoserine(thiol)-lyase / O-succinylhomoserine lyase	GO-TERMS, REACTIONS, PRODUCT-SYNONYMS, GENE-SYNONYMS, PRODUCT, GENE-NAME
EL184_RS21365	EG10588			met regulon transcriptional regulator MetJ	DNA-binding transcriptional repressor MetJ	GO-TERMS, PRODUCT-SYNONYMS, PRODUCT
EL184_RS21380	EG10763	EL184_RS21380	priA	primosomal protein N'	primosome factor N'	GO-TERMS, PRODUCT-SYNONYMS, GENE-SYNONYMS, PRODUCT, GENE-NAME
EL184_RS21385	EG10200			DNA-binding transcriptional regulator CytR	DNA-binding transcriptional repressor CytR	GO-TERMS, PRODUCT-SYNONYMS, PRODUCT
EL184_RS21390	EG11529					GO-TERMS, PRODUCT-SYNONYMS, GENE-SYNONYMS
EL184_RS21395	EG11676			ATP-dependent protease subunit HslV	peptidase component of the HslVU protease	CPLX-RXNS, GO-TERMS, COMPLEXES, PRODUCT-SYNONYMS, GENE-SYNONYMS, PRODUCT
EL184_RS21400	EG11881			HslU--HslV peptidase ATPase subunit	ATPase component of the HslVU protease	GO-TERMS, REACTIONS, PRODUCT-SYNONYMS, GENE-SYNONYMS, PRODUCT
EL184_RS21405	EG11880			1,4-dihydroxy-2-naphthoate polyprenyltransferase	1,4-dihydroxy-2-naphthoate octaprenyltransferase	GO-TERMS, REACTIONS, PRODUCT-SYNONYMS, GENE-SYNONYMS, PRODUCT
EL184_RS21410	EG11879			ribonuclease E activity regulator RraA	ribonuclease E inhibitor protein A	GO-TERMS, PRODUCT-SYNONYMS, GENE-SYNONYMS, PRODUCT
EL184_RS21415	EG11878			septal ring assembly protein ZapB	cell division factor ZapB	GO-TERMS, PRODUCT-SYNONYMS, GENE-SYNONYMS, PRODUCT
EL184_RS21420	EG10396	EL184_RS21420	glpF	glycerol uptake facilitator protein GlpF	glycerol facilitator	GO-TERMS, REACTIONS, PRODUCT-SYNONYMS, PRODUCT, GENE-NAME
EL184_RS21425	EG10398					GO-TERMS, PRODUCT-SYNONYMS
EL184_RS21430	EG11517			class II fructose-bisphosphatase	fructose-1,6-bisphosphatase 2	GO-TERMS, REACTIONS, PRODUCT-SYNONYMS, PRODUCT
EL184_RS21435	EG10628	EL184_RS21435	fpr	ferredoxin--NADP(+) reductase	flavodoxin/ferredoxin-NADP+ reductase	GO-TERMS, REACTIONS, PRODUCT-SYNONYMS, GENE-SYNONYMS, PRODUCT, GENE-NAME
EL184_RS21440	EG11877			universal stress protein UspD	universal stress protein D	GO-TERMS, PRODUCT-SYNONYMS, GENE-SYNONYMS, PRODUCT
EL184_RS21460	EG11015	EL184_RS21460	tpiA			GO-TERMS, PRODUCT-SYNONYMS, GENE-SYNONYMS, GENE-NAME
EL184_RS21465	EG10138	EL184_RS21465	cdh			GO-TERMS, PRODUCT-SYNONYMS, PRODUCT, GENE-NAME
EL184_RS21470	EG10929	EL184_RS21470	sbp	sulfate ABC transporter substrate-binding protein	sulfate/thiosulfate ABC transporter periplasmic binding protein Sbp	CPLX-RXNS, GO-TERMS, COMPLEXES, REACTIONS, PRODUCT, GENE-NAME
EL184_RS21475	EG10699	EL184_RS21475	pfkA	ATP-dependent 6-phosphofructokinase	6-phosphofructokinase 1	GO-TERMS, REACTIONS, PRODUCT-SYNONYMS, PRODUCT, GENE-NAME
EL184_RS21480	EG11873	EL184_RS21480	fieF	cation-efflux pump FieF	Zn2+/Fe2+/Cd2+ exporter	GO-TERMS, REACTIONS, PRODUCT-SYNONYMS, GENE-SYNONYMS, PRODUCT, GENE-NAME
EL184_RS21485	G7816			cell-envelope stress modulator CpxP	periplasmic protein CpxP	GO-TERMS, PRODUCT-SYNONYMS, GENE-SYNONYMS, PRODUCT
EL184_RS21490	EG10020			envelope stress response regulator transcription factor CpxR	DNA-binding transcriptional dual regulator CpxR	GO-TERMS, PRODUCT-SYNONYMS, GENE-SYNONYMS, PRODUCT
EL184_RS21495	EG10163			envelope stress sensor histidine kinase CpxA	sensor histidine kinase CpxA	GO-TERMS, REACTIONS, PRODUCT-SYNONYMS, GENE-SYNONYMS, PRODUCT
EL184_RS21500	EG11870	EL184_RS21500	yiiM	6-N-hydroxylaminopurine resistance protein	2-amino-6-N-hydroxylaminopurine resistance protein	GO-TERMS, PRODUCT-SYNONYMS, PRODUCT, GENE-NAME
EL184_RS21505	EG11869	EL184_RS21505	kdgT	2-keto-3-deoxygluconate permease	2-dehydro-3-deoxy-D-gluconate:H+ symporter	GO-TERMS, REACTIONS, PRODUCT-SYNONYMS, PRODUCT, GENE-NAME
EL184_RS21510	EG10953	EL184_RS21510	sodA	superoxide dismutase [Mn]	superoxide dismutase (Mn)	GO-TERMS, REACTIONS, PRODUCT-SYNONYMS, PRODUCT, GENE-NAME
EL184_RS21515	EG11313	EL184_RS21515	rhaT	rhamnose/proton symporter RhaT	rhamnose/lyxose:H+ symporter	GO-TERMS, REACTIONS, PRODUCT-SYNONYMS, PRODUCT, GENE-NAME
EL184_RS21520	EG10842			HTH-type transcriptional activator RhaR	DNA-binding transcriptional activator RhaR	GO-TERMS, PRODUCT-SYNONYMS, GENE-SYNONYMS, PRODUCT
EL184_RS21530	EG11859	EL184_RS21530	fdhD	sulfurtransferase FdhD	sulfurtransferase for molybdenum cofactor sulfuration	GO-TERMS, REACTIONS, PRODUCT-SYNONYMS, PRODUCT, GENE-NAME
EL184_RS21545	EG11857	fdxH	fdoH	formate dehydrogenase subunit beta	formate dehydrogenase O subunit beta	CPLX-RXNS, GO-TERMS, COMPLEXES, PRODUCT-SYNONYMS, PRODUCT, GENE-NAME
EL184_RS21550	EG11856	EL184_RS21550	fdoI	formate dehydrogenase cytochrome b556 subunit	formate dehydrogenase O subunit gamma	GO-TERMS, PRODUCT-SYNONYMS, PRODUCT, GENE-NAME
EL184_RS21555	EG10284			formate dehydrogenase accessory protein FdhE	formate dehydrogenase formation protein	GO-TERMS, PRODUCT-SYNONYMS, PRODUCT
EL184_RS21590	EG11853	EL184_RS21590	fabY	GNAT family N-acetyltransferase	putative fatty acid biosynthesis enzyme FabY	GO-TERMS, PRODUCT-SYNONYMS, GENE-SYNONYMS, PRODUCT, GENE-NAME
EL184_RS21595	EG11852			D-tyrosyl-tRNA(Tyr) deacylase	D-aminoacyl-tRNA deacylase	GO-TERMS, REACTIONS, PRODUCT-SYNONYMS, GENE-SYNONYMS, PRODUCT
EL184_RS21605	EG11850	EL184_RS21605	yihX	glucose-1-phosphatase	alpha-D-glucose-1-phosphate phosphatase YihX	GO-TERMS, PRODUCT-SYNONYMS, PRODUCT, GENE-NAME
EL184_RS21630	EG11846	EL184_RS21630	yihT	aldolase	6-deoxy-6-sulfofructose-1-phosphate aldolase	GO-TERMS, PRODUCT-SYNONYMS, GENE-SYNONYMS, PRODUCT, GENE-NAME
EL184_RS21635	EG11847	EL184_RS21635	yihU	sulfolactaldehyde 3-reductase	3-sulfolactaldehyde reductase	GO-TERMS, REACTIONS, PRODUCT-SYNONYMS, GENE-SYNONYMS, PRODUCT, GENE-NAME
EL184_RS21640	EG11848	EL184_RS21640	yihV	sugar kinase	6-deoxy-6-sulfofructose kinase	GO-TERMS, PRODUCT-SYNONYMS, GENE-SYNONYMS, PRODUCT, GENE-NAME
EL184_RS21645	EG11849	EL184_RS21645	csqR	DeoR/GlpR transcriptional regulator	DNA-binding transcriptional dual regulator CsqR	GO-TERMS, PRODUCT-SYNONYMS, GENE-SYNONYMS, PRODUCT, GENE-NAME
EL184_RS21650	EG11837	typA	bipA	translational GTPase TypA	50S ribosomal subunit assembly factor BipA	GO-TERMS, PRODUCT-SYNONYMS, GENE-SYNONYMS, PRODUCT, GENE-NAME
EL184_RS21655	EG10383	EL184_RS21655	glnA	glutamate--ammonia ligase	glutamine synthetase	GO-TERMS, REACTIONS, PRODUCT-SYNONYMS, PRODUCT, GENE-NAME
EL184_RS21660	EG10387	EL184_RS21660	glnL	two-component system sensor histidine kinase NtrB	sensory histidine kinase NtrB	GO-TERMS, PRODUCT-SYNONYMS, GENE-SYNONYMS, PRODUCT, GENE-NAME
EL184_RS21665	EG10385	EL184_RS21665	glnG	nitrogen regulation protein NR(I)	DNA-binding transcriptional dual regulator NtrC	GO-TERMS, PRODUCT-SYNONYMS, GENE-SYNONYMS, PRODUCT, GENE-NAME
EL184_RS21675	EG11836			oxygen-independent coproporphyrinogen III oxidase	coproporphyrinogen III dehydrogenase	GO-TERMS, REACTIONS, PRODUCT-SYNONYMS, GENE-SYNONYMS, PRODUCT
EL184_RS21680	EG11835					GO-TERMS, PRODUCT-SYNONYMS
EL184_RS21685	EG11203	EL184_RS21685	yihA	YihA family ribosome biogenesis GTP-binding protein	GTP-binding protein YihA	GO-TERMS, PRODUCT-SYNONYMS, GENE-SYNONYMS, PRODUCT, GENE-NAME
EL184_RS21690	EG10746					GO-TERMS, REACTIONS, PRODUCT-SYNONYMS, GENE-SYNONYMS
EL184_RS21710	EG11297			thiol:disulfide interchange protein DsbA	thiol:disulfide oxidoreductase DsbA	GO-TERMS, REACTIONS, PRODUCT-SYNONYMS, GENE-SYNONYMS, PRODUCT
EL184_RS21715	EG11831	EL184_RS21715	srkA	serine/threonine protein kinase	stress response kinase A	GO-TERMS, PRODUCT-SYNONYMS, GENE-SYNONYMS, PRODUCT, GENE-NAME
EL184_RS21725	EG11829			molybdenum cofactor guanylyltransferase MobA	molybdenum cofactor guanylyltransferase	GO-TERMS, REACTIONS, PRODUCT-SYNONYMS, GENE-SYNONYMS, PRODUCT
EL184_RS21760	EG11485	EL184_RS21760	hemG	menaquinone-dependent protoporphyrinogen IX dehydrogenase	protoporphyrinogen oxidase	GO-TERMS, REACTIONS, PRODUCT-SYNONYMS, GENE-SYNONYMS, PRODUCT, GENE-NAME
EL184_RS21765	EG11021			Trk system potassium transporter TrkH	K+ transporter TrkH	GO-TERMS, REACTIONS, PRODUCT-SYNONYMS, PRODUCT
EL184_RS21775	EG10698	EL184_RS21775	pepQ			GO-TERMS, PRODUCT-SYNONYMS, GENE-NAME
EL184_RS21780	EG10279			fatty acid oxidation complex subunit alpha FadB	multifunctional enoyl-CoA hydratase, 3-hydroxyacyl-CoA epimerase, Delta3-cis- Delta2-trans-enoyl-CoA isomerase, L-3-hydroxyacyl-CoA dehydrogenase	GO-TERMS, COMPLEXES, REACTIONS, PRODUCT-SYNONYMS, GENE-SYNONYMS, PRODUCT
EL184_RS21785	EG10278			acetyl-CoA C-acyltransferase FadA	3-ketoacyl-CoA thiolase	GO-TERMS, REACTIONS, PRODUCT-SYNONYMS, GENE-SYNONYMS, PRODUCT
EL184_RS21790	EG10334	EL184_RS21790	fre	NAD(P)H-flavin reductase	flavin reductase	GO-TERMS, REACTIONS, PRODUCT-SYNONYMS, GENE-SYNONYMS, PRODUCT, GENE-NAME
EL184_RS21795	EG11396	EL184_RS21795	ubiD	4-hydroxy-3-polyprenylbenzoate decarboxylase	3-octaprenyl-4-hydroxybenzoate decarboxylase	GO-TERMS, REACTIONS, PRODUCT-SYNONYMS, GENE-SYNONYMS, PRODUCT, GENE-NAME
EL184_RS21800	EG10839			transcription/translation regulatory transformer protein RfaH	transcription antiterminator RfaH	GO-TERMS, PRODUCT-SYNONYMS, GENE-SYNONYMS, PRODUCT
EL184_RS21805	EG11481			3'-5' ssDNA/RNA exonuclease TatD	3' -> 5' ssDNA/RNA  exonuclease TatD	GO-TERMS, REACTIONS, PRODUCT-SYNONYMS, GENE-SYNONYMS, PRODUCT
EL184_RS21810	EG11479			Sec-independent protein translocase subunit TatC	twin arginine protein translocation system - TatC protein	GO-TERMS, PRODUCT-SYNONYMS, GENE-SYNONYMS, PRODUCT
EL184_RS21815	G7808			Sec-independent protein translocase subunit TatB	twin arginine protein translocation system - TatB protein	GO-TERMS, PRODUCT-SYNONYMS, GENE-SYNONYMS, PRODUCT
EL184_RS21820	G7806			Sec-independent protein translocase subunit TatA	twin arginine protein translocation system - TatA protein	GO-TERMS, PRODUCT-SYNONYMS, GENE-SYNONYMS, PRODUCT
EL184_RS21825	EG11476	EL184_RS21825	ubiB	ubiquinone biosynthesis regulatory protein kinase UbiB	ubiquinone biosynthesis protein UbiB	GO-TERMS, PRODUCT-SYNONYMS, GENE-SYNONYMS, PRODUCT, GENE-NAME
EL184_RS21830	EG11474	EL184_RS21830	ubiJ	ubiquinone biosynthesis protein UbiJ	ubiquinone biosynthesis accessory factor UbiJ	GO-TERMS, PRODUCT-SYNONYMS, GENE-SYNONYMS, PRODUCT, GENE-NAME
EL184_RS21835	EG11473			bifunctional demethylmenaquinone methyltransferase/2-methoxy-6-polyprenyl-1,4-benzoquinol methylase UbiE	bifunctional 2-octaprenyl-6-methoxy-1,4-benzoquinol methylase and demethylmenaquinone methyltransferase	GO-TERMS, REACTIONS, PRODUCT-SYNONYMS, GENE-SYNONYMS, PRODUCT
EL184_RS21840	EG11472			DNA recombination protein RmuC	putative recombination limiting protein RmuC	GO-TERMS, PRODUCT-SYNONYMS, GENE-SYNONYMS, PRODUCT
EL184_RS21845	EG11045	EL184_RS21845	udp			GO-TERMS, REACTIONS, PRODUCT-SYNONYMS, GENE-NAME
EL184_RS21865	EG10584	EL184_RS21865	metE	5-methyltetrahydropteroyltriglutamate-- homocysteine S-methyltransferase	cobalamin-independent homocysteine transmethylase	GO-TERMS, REACTIONS, PRODUCT-SYNONYMS, GENE-SYNONYMS, PRODUCT, GENE-NAME
EL184_RS21870	EG10591			HTH-type transcriptional regulator MetR	DNA-binding transcriptional dual regulator MetR	GO-TERMS, PRODUCT-SYNONYMS, PRODUCT
EL184_RS21875	EG11471	EL184_RS21875	bioP	DMT family transporter	biotin transporter	GO-TERMS, REACTIONS, PRODUCT-SYNONYMS, GENE-SYNONYMS, PRODUCT, GENE-NAME
EL184_RS21880	EG11470			sugar/pyridoxal phosphate phosphatase YigL	phosphosugar phosphatase YigL	GO-TERMS, REACTIONS, PRODUCT-SYNONYMS, PRODUCT
EL184_RS21885	EG10739	EL184_RS21885	pldB			GO-TERMS, REACTIONS, PRODUCT-SYNONYMS, GENE-NAME
EL184_RS21890	EG11469	EL184_RS21890	rhtB	homoserine/homoserine lactone efflux protein	L-homoserine/L-homoserine lactone/L-threonine exporter	GO-TERMS, REACTIONS, PRODUCT-SYNONYMS, GENE-SYNONYMS, PRODUCT, GENE-NAME
EL184_RS21895	EG11468			threonine export protein RhtC	L-threonine exporter	GO-TERMS, REACTIONS, PRODUCT-SYNONYMS, GENE-SYNONYMS, PRODUCT
EL184_RS21900	EG10833					GO-TERMS, REACTIONS, PRODUCT-SYNONYMS
EL184_RS21905	EG10738	EL184_RS21905	pldA	phospholipase A	outer membrane phospholipase A	GO-TERMS, REACTIONS, PRODUCT-SYNONYMS, PRODUCT, GENE-NAME
EL184_RS21945	EG11463			magnesium/cobalt transporter CorA	Ni2+/Co2+/Mg2+ transporter	GO-TERMS, REACTIONS, PRODUCT-SYNONYMS, PRODUCT
EL184_RS21955	EG11064	EL184_RS21955	uvrD			GO-TERMS, REACTIONS, PRODUCT-SYNONYMS, GENE-SYNONYMS, GENE-NAME
EL184_RS21960	EG11202			5-amino-6-(5-phospho-D-ribitylamino)uracil phosphatase YigB	5-amino-6-(5-phospho-D-ribitylamino)uracil phosphatase	GO-TERMS, REACTIONS, PRODUCT-SYNONYMS, PRODUCT
EL184_RS21965	EG11069			tyrosine recombinase XerC	site-specific tyrosine recombinase	GO-TERMS, PRODUCT-SYNONYMS, PRODUCT
EL184_RS21975	EG10209	EL184_RS21975	dapF			GO-TERMS, PRODUCT-SYNONYMS, GENE-NAME
EL184_RS21990	EG11653			iron donor protein CyaY	frataxin CyaY	GO-TERMS, PRODUCT-SYNONYMS, PRODUCT
EL184_RS21995	EG10170	EL184_RS21995	cyaA			GO-TERMS, PRODUCT-SYNONYMS, GENE-SYNONYMS, PRODUCT, GENE-NAME
EL184_RS22000	EG10429	EL184_RS22000	hemC			GO-TERMS, PRODUCT-SYNONYMS, GENE-SYNONYMS, PRODUCT, GENE-NAME
EL184_RS22005	EG10430	EL184_RS22005	hemD			GO-TERMS, PRODUCT-SYNONYMS, PRODUCT, GENE-NAME
EL184_RS22050	EG11458	EL184_RS22050	rffM	lipopolysaccharide N-acetylmannosaminouronosyltransferase	UDP-N-acetyl-D-mannosaminuronic acid transferase	GO-TERMS, REACTIONS, PRODUCT-SYNONYMS, GENE-SYNONYMS, PRODUCT, GENE-NAME
EL184_RS22055	EG11457	EL184_RS22055	wzyE	O-antigen assembly polymerase	putative enterobacterial common antigen polymerase	GO-TERMS, COMPLEXES, PRODUCT-SYNONYMS, GENE-SYNONYMS, PRODUCT, GENE-NAME
EL184_RS22060	G7800	EL184_RS22060	wecF			GO-TERMS, REACTIONS, PRODUCT-SYNONYMS, GENE-SYNONYMS, PRODUCT, GENE-NAME
EL184_RS22065	EG11486			lipid III flippase WzxE	lipid III flippase	GO-TERMS, REACTIONS, PRODUCT-SYNONYMS, GENE-SYNONYMS, PRODUCT
EL184_RS22070	EG11456	EL184_RS22070	wecE	dTDP-4-amino-4,6-dideoxygalactose transaminase	dTDP-4-dehydro-6-deoxy-D-glucose transaminase	GO-TERMS, REACTIONS, PRODUCT-SYNONYMS, GENE-SYNONYMS, PRODUCT, GENE-NAME
EL184_RS22075	EG11455	EL184_RS22075	rffC			GO-TERMS, PRODUCT-SYNONYMS, GENE-SYNONYMS, PRODUCT, GENE-NAME
EL184_RS22080	EG11454	rfbA	rffH	glucose-1-phosphate thymidylyltransferase	dTDP-glucose pyrophosphorylase 2	GO-TERMS, REACTIONS, PRODUCT-SYNONYMS, GENE-SYNONYMS, PRODUCT, GENE-NAME
EL184_RS22085	EG11453	EL184_RS22085	rffG	dTDP-glucose 4,6-dehydratase	dTDP-glucose 4,6-dehydratase 2	GO-TERMS, PRODUCT-SYNONYMS, GENE-SYNONYMS, PRODUCT, GENE-NAME
EL184_RS22090	EG11452	EL184_RS22090	wecC			GO-TERMS, REACTIONS, PRODUCT-SYNONYMS, GENE-SYNONYMS, PRODUCT, GENE-NAME
EL184_RS22095	EG11451	EL184_RS22095	wecB	UDP-N-acetylglucosamine 2-epimerase (non-hydrolyzing)	UDP-N-acetylglucosamine 2-epimerase	GO-TERMS, REACTIONS, PRODUCT-SYNONYMS, GENE-SYNONYMS, PRODUCT, GENE-NAME
EL184_RS22100	EG11295	EL184_RS22100	wzzE	LPS biosynthesis protein	enterobacterial common antigen polysaccharide co-polymerase	GO-TERMS, PRODUCT-SYNONYMS, GENE-SYNONYMS, PRODUCT, GENE-NAME
EL184_RS22105	EG10840	EL184_RS22105	rfe			GO-TERMS, REACTIONS, PRODUCT-SYNONYMS, GENE-SYNONYMS, PRODUCT, GENE-NAME
EL184_RS22110	EG10845					GO-TERMS, PRODUCT-SYNONYMS, GENE-SYNONYMS
EL184_RS22115	EG12428	EL184_RS22115	rhoL	rho operon leader peptide rhoL	rho operon leader peptide	GO-TERMS, PRODUCT-SYNONYMS, PRODUCT, GENE-NAME
EL184_RS22120	EG11031			thioredoxin TrxA	thioredoxin 1	GO-TERMS, REACTIONS, PRODUCT-SYNONYMS, GENE-SYNONYMS, PRODUCT
EL184_RS22125	EG10844					GO-TERMS, REACTIONS, PRODUCT-SYNONYMS, GENE-SYNONYMS
EL184_RS22130	EG10413	EL184_RS22130	gpp	guanosine-5'-triphosphate,3'-diphosphate diphosphatase	guanosine-5'-triphosphate,3'-diphosphate phosphatase	GO-TERMS, REACTIONS, PRODUCT-SYNONYMS, GENE-SYNONYMS, PRODUCT, GENE-NAME
EL184_RS22135	EG10837	EL184_RS22135	rep			GO-TERMS, REACTIONS, PRODUCT-SYNONYMS, GENE-SYNONYMS, GENE-NAME
EL184_RS22145	EG12352	EL184_RS22145	ppiC	peptidylprolyl isomerase C	peptidyl-prolyl cis-trans isomerase C	GO-TERMS, REACTIONS, PRODUCT-SYNONYMS, GENE-SYNONYMS, PRODUCT, GENE-NAME
EL184_RS22150	EG10495	EL184_RS22150	ilvC	ketol-acid reductoisomerase	ketol-acid reductoisomerase (NADP+)	GO-TERMS, REACTIONS, PRODUCT-SYNONYMS, PRODUCT, GENE-NAME
EL184_RS22155	EG10503			HTH-type transcriptional activator IlvY	DNA-binding transcriptional dual regulator IlvY	PRODUCT-SYNONYMS, PRODUCT
EL184_RS22160	EG10493			threonine ammonia-lyase, biosynthetic	threonine deaminase	GO-TERMS, REACTIONS, PRODUCT-SYNONYMS, GENE-SYNONYMS, PRODUCT
EL184_RS22165	EG10496	EL184_RS22165	ilvD			GO-TERMS, PRODUCT-SYNONYMS, GENE-NAME
EL184_RS22170	EG10497			branched-chain-amino-acid transaminase	branched-chain-amino-acid aminotransferase	GO-TERMS, REACTIONS, PRODUCT-SYNONYMS, PRODUCT
EL184_RS22190	EG11270	EL184_RS22190	ilvL	ilv operon leader peptide	ilvXGMEDA operon leader peptide	GO-TERMS, PRODUCT-SYNONYMS, PRODUCT, GENE-NAME
EL184_RS22200	EG11450	EL184_RS22200	maoP	macrodomain Ori organization protein MaoP	macrodomain Ori protein	GO-TERMS, PRODUCT-SYNONYMS, GENE-SYNONYMS, PRODUCT, GENE-NAME
EL184_RS22205	EG11449			HTH-type transcriptional regulator HdfR	DNA-binding transcriptional dual regulator HdfR	GO-TERMS, PRODUCT-SYNONYMS, GENE-SYNONYMS, PRODUCT
EL184_RS22240	EG11733	EL184_RS22240	yieP	FadR family transcriptional regulator	DNA-binding transcriptional regulator YieP	GO-TERMS, PRODUCT-SYNONYMS, PRODUCT, GENE-NAME
EL184_RS22250	EG10819			transcriptional regulator RbsR	DNA-binding transcriptional dual regulator RbsR	GO-TERMS, PRODUCT-SYNONYMS, PRODUCT
EL184_RS22255	EG10818	EL184_RS22255	rbsK			GO-TERMS, PRODUCT-SYNONYMS, GENE-NAME
EL184_RS22260	EG10815			ribose ABC transporter substrate-binding protein RbsB	ribose ABC transporter periplasmic binding protein	CPLX-RXNS, GO-TERMS, COMPLEXES, PRODUCT-SYNONYMS, GENE-SYNONYMS, PRODUCT
EL184_RS22265	EG10816	EL184_RS22265	rbsC	ribose ABC transporter permease	ribose ABC transporter membrane subunit	GO-TERMS, PRODUCT-SYNONYMS, GENE-SYNONYMS, PRODUCT, GENE-NAME
EL184_RS22270	EG10814			ribose ABC transporter ATP-binding protein RbsA	ribose ABC transporter ATP binding subunit	GO-TERMS, PRODUCT-SYNONYMS, GENE-SYNONYMS, PRODUCT
EL184_RS22275	EG10817	EL184_RS22275	rbsD			GO-TERMS, REACTIONS, PRODUCT-SYNONYMS, GENE-SYNONYMS, GENE-NAME
EL184_RS22280	EG11541	EL184_RS22280	kup	low affinity potassium transporter Kup	K+:H+ symporter Kup	GO-TERMS, REACTIONS, PRODUCT-SYNONYMS, GENE-SYNONYMS, PRODUCT, GENE-NAME
EL184_RS22285	EG11731			ATPase RavA	regulatory ATPase RavA	GO-TERMS, REACTIONS, PRODUCT-SYNONYMS, GENE-SYNONYMS, PRODUCT
EL184_RS22290	EG11730			ATPase RavA stimulator ViaA	protein ViaA	GO-TERMS, PRODUCT-SYNONYMS, GENE-SYNONYMS, PRODUCT
EL184_RS22295	EG10091	EL184_RS22295	asnA	aspartate--ammonia ligase	asparagine synthetase A	GO-TERMS, REACTIONS, PRODUCT-SYNONYMS, PRODUCT, GENE-NAME
EL184_RS22300	EG10093			transcriptional regulator AsnC	DNA-binding transcriptional dual regulator AsnC	GO-TERMS, PRODUCT-SYNONYMS, PRODUCT
EL184_RS22310	EG10375			tRNA uridine(34) 5-carboxymethylaminomethyl synthesis enzyme MnmG	5-carboxymethylaminomethyluridine-tRNA synthase subunit MnmG	CPLX-RXNS, GO-TERMS, COMPLEXES, REACTIONS, PRODUCT-SYNONYMS, GENE-SYNONYMS, PRODUCT
EL184_RS22315	EG10376			16S rRNA (guanine(527)-N(7))-methyltransferase RsmG	16S rRNA m7G527 methyltransferase	GO-TERMS, REACTIONS, PRODUCT-SYNONYMS, GENE-SYNONYMS, PRODUCT
EL184_RS22325	EG10099	EL184_RS22325	atpB	F0F1 ATP synthase subunit A	ATP synthase F0 complex subunit a	CPLX-RXNS, GO-TERMS, COMPLEXES, REACTIONS, PRODUCT-SYNONYMS, GENE-SYNONYMS, PRODUCT, GENE-NAME
EL184_RS22330	EG10102	EL184_RS22330	atpE	F0F1 ATP synthase subunit C	ATP synthase F0 complex subunit c	GO-TERMS, REACTIONS, PRODUCT-SYNONYMS, GENE-SYNONYMS, PRODUCT, GENE-NAME
EL184_RS22335	EG10103	EL184_RS22335	atpF	F0F1 ATP synthase subunit B	ATP synthase F0 complex subunit b	GO-TERMS, REACTIONS, PRODUCT-SYNONYMS, GENE-SYNONYMS, PRODUCT, GENE-NAME
EL184_RS22340	EG10105	EL184_RS22340	atpH	F0F1 ATP synthase subunit delta	ATP synthase F1 complex subunit delta	GO-TERMS, COMPLEXES, REACTIONS, PRODUCT-SYNONYMS, GENE-SYNONYMS, PRODUCT, GENE-NAME
EL184_RS22345	EG10098			F0F1 ATP synthase subunit alpha	ATP synthase F1 complex subunit alpha	GO-TERMS, REACTIONS, PRODUCT-SYNONYMS, GENE-SYNONYMS, PRODUCT
EL184_RS22350	EG10104	EL184_RS22350	atpG	F0F1 ATP synthase subunit gamma	ATP synthase F1 complex subunit gamma	GO-TERMS, REACTIONS, PRODUCT-SYNONYMS, GENE-SYNONYMS, PRODUCT, GENE-NAME
EL184_RS22355	EG10101			F0F1 ATP synthase subunit beta	ATP synthase F1 complex subunit beta	GO-TERMS, REACTIONS, PRODUCT-SYNONYMS, GENE-SYNONYMS, PRODUCT
EL184_RS22360	EG10100	EL184_RS22360	atpC	F0F1 ATP synthase subunit epsilon	ATP synthase F1 complex subunit epsilon	GO-TERMS, REACTIONS, PRODUCT-SYNONYMS, GENE-SYNONYMS, PRODUCT, GENE-NAME
EL184_RS22370	EG11198			bifunctional UDP-N-acetylglucosamine diphosphorylase/glucosamine-1-phosphate N-acetyltransferase GlmU	fused N-acetylglucosamine-1-phosphate uridyltransferase and glucosamine-1-phosphate acetyltransferase	GO-TERMS, REACTIONS, PRODUCT-SYNONYMS, GENE-SYNONYMS, PRODUCT
EL184_RS22375	EG10382			glutamine--fructose-6-phosphate transaminase (isomerizing)	L-glutamine--D-fructose-6-phosphate aminotransferase	GO-TERMS, REACTIONS, PRODUCT-SYNONYMS, PRODUCT
EL184_RS22400	EG10734			phosphate ABC transporter substrate-binding protein PstS	phosphate ABC transporter periplasmic binding protein	CPLX-RXNS, GO-TERMS, COMPLEXES, PRODUCT-SYNONYMS, GENE-SYNONYMS, PRODUCT
EL184_RS22405	EG10784	EL184_RS22405	pstC	phosphate ABC transporter permease	phosphate ABC transporter membrane subunit PstC	GO-TERMS, PRODUCT-SYNONYMS, GENE-SYNONYMS, PRODUCT, GENE-NAME
EL184_RS22410	EG10782			phosphate ABC transporter permease PstA	phosphate ABC transporter membrane subunit PstA	GO-TERMS, PRODUCT-SYNONYMS, GENE-SYNONYMS, PRODUCT
EL184_RS22415	EG10783			phosphate ABC transporter ATP-binding protein PstB	phosphate ABC transporter ATP binding subunit	GO-TERMS, PRODUCT-SYNONYMS, GENE-SYNONYMS, PRODUCT
EL184_RS22420	EG10735			phosphate signaling complex protein PhoU	negative regulator of the pho regulon	GO-TERMS, PRODUCT-SYNONYMS, GENE-SYNONYMS, PRODUCT
EL184_RS22425	EG10116					GO-TERMS, PRODUCT-SYNONYMS, GENE-SYNONYMS
EL184_RS22435	EG10114	EL184_RS22435	bglB	glycoside hydrolase family 1 protein	6-phospho-beta-glucosidase B	GO-TERMS, REACTIONS, PRODUCT-SYNONYMS, GENE-SYNONYMS, PRODUCT, GENE-NAME
EL184_RS22455	EG11727	EL184_RS22455	cbrC	hypothetical protein	UPF0167 family colicin E2 tolerance protein CbrC	GO-TERMS, PRODUCT-SYNONYMS, GENE-SYNONYMS, PRODUCT, GENE-NAME
EL184_RS22465	EG11725	EL184_RS22465	yieH			GO-TERMS, PRODUCT-SYNONYMS, GENE-NAME
EL184_RS22470	EG11724	EL184_RS22470	adeP	NCS2 family permease	adenine:H+ symporter	GO-TERMS, REACTIONS, PRODUCT-SYNONYMS, GENE-SYNONYMS, PRODUCT, GENE-NAME
EL184_RS22475	EG11723	EL184_RS22475	yieF	NAD(P)H-dependent oxidoreductase	chromate reductase	GO-TERMS, REACTIONS, PRODUCT-SYNONYMS, GENE-SYNONYMS, PRODUCT, GENE-NAME
EL184_RS22485	EG11721			HTH-type transcriptional regulator YidZ	putative LysR-type transcriptional regulator YidZ	GO-TERMS, PRODUCT-SYNONYMS, PRODUCT
EL184_RS22490	EG11720	EL184_RS22490	mdtL	multidrug efflux MFS transporter MdtL	efflux pump MdtL	GO-TERMS, REACTIONS, PRODUCT-SYNONYMS, GENE-SYNONYMS, PRODUCT, GENE-NAME
EL184_RS22495	EG11006			low affinity tryptophan permease TnaB	tryptophan:H+ symporter TnaB	GO-TERMS, REACTIONS, PRODUCT-SYNONYMS, GENE-SYNONYMS, PRODUCT
EL184_RS22500	EG11005					GO-TERMS, REACTIONS, PRODUCT-SYNONYMS, GENE-SYNONYMS
EL184_RS22505	EG11276	EL184_RS22505	tnaC	tryptophanase leader peptide	tnaAB operon leader peptide	GO-TERMS, PRODUCT-SYNONYMS, GENE-SYNONYMS, PRODUCT, GENE-NAME
EL184_RS22510	EG10997			tRNA uridine(34) 5-carboxymethylaminomethyl synthesis GTPase MnmE	5-carboxymethylaminomethyluridine-tRNA synthase GTPase subunit	GO-TERMS, REACTIONS, PRODUCT-SYNONYMS, GENE-SYNONYMS, PRODUCT
EL184_RS22515	EG11197					GO-TERMS, PRODUCT-SYNONYMS
EL184_RS22520	G0-10470			membrane protein insertion efficiency factor YidD	membrane protein insertion efficiency factor	GO-TERMS, PRODUCT-SYNONYMS, PRODUCT


4. Not-propagated genes
-----------------------
The following genes in GCF_900636795/Escherichia coli servovar O64 : H- str. NCTC9064 (GCF_900636795.1) were not synchronized with any ortholog in ECOLI/Escherichia coli K-12 substr. MG1655:

A Gene	A Name	B Ortholog	B Name	Reason(s)
EL184_RS00025		EG11196	yidB	The product of source ortholog lacks experimental evidence.
EL184_RS00035		EG11719	yidX	The product of source ortholog lacks experimental evidence.
EL184_RS00075		EG11712	yidQ	The product of source ortholog lacks experimental evidence.
EL184_RS00090		EG11536	yidE	The product of source ortholog lacks experimental evidence.
EL184_RS00100		EG11710	glvC	The difference in length between this gene and its ortholog, 538 vs 368, exceeds 10.0%.
				The product of source ortholog lacks experimental evidence.
EL184_RS00110		EG11707	yidL	The product of source ortholog lacks experimental evidence.
EL184_RS00115		EG11706	yidK	The product of source ortholog lacks experimental evidence.
EL184_RS00120		EG11705	yidJ	The product of source ortholog lacks experimental evidence.
EL184_RS00125		EG11697	yidI	The product of source ortholog lacks experimental evidence.
EL184_RS00130		EG11696	yidH	The product of source ortholog lacks experimental evidence.
EL184_RS00135		EG11695	yidG	The product of source ortholog lacks experimental evidence.
EL184_RS00140		EG11694	yidF	The product of source ortholog lacks experimental evidence.
EL184_RS00150	tisB	G0-9962	tisB	The P-value, 3.47e-4, for the similarity between this gene and its ortholog exceeds the threshold 1.00e-10.
EL184_RS00155		EG11275	ivbL	The P-value, 0.35    , for the similarity between this gene and its ortholog exceeds the threshold 1.00e-10.
EL184_RS00180		EG11053	uhpC	The product of source ortholog lacks experimental evidence.
EL184_RS00200		EG11690	yicN	The product of source ortholog lacks experimental evidence.
EL184_RS00210		G0-10469	yicS	The product of source ortholog lacks experimental evidence.
EL184_RS00215	nlpA	EG10657	nlpA	The product of source ortholog lacks experimental evidence.
EL184_RS00220		EG11688	yicL	The product of source ortholog lacks experimental evidence.
EL184_RS00225				No ortholog exists for this gene in ECOLI.
EL184_RS00230				No ortholog exists for this gene in ECOLI.
EL184_RS00235				No ortholog exists for this gene in ECOLI.
EL184_RS00240				No ortholog exists for this gene in ECOLI.
EL184_RS00245				No ortholog exists for this gene in ECOLI.
EL184_RS00250				No ortholog exists for this gene in ECOLI.
EL184_RS00255				No ortholog exists for this gene in ECOLI.
EL184_RS00260				No ortholog exists for this gene in ECOLI.
EL184_RS00265				Multiple orthologs exist for this gene in ECOLI, and the software cannot determine which one to synchronize with.  The orthologs are (G7092 G6667 G7548 G7150 G6360 G6308 G6693 G7672 G7769 G0-16639).
[truncated: 164,416 more chars]
