# Supplementary material for: Leveraging Curation Among Escherichia coli Pathway/Genome Databases Using Ortholog-Based Annotation Propagation
Source: Front Microbiol. 2021 Mar 8;12:614355. doi: 10.3389/fmicb.2021.614355 (PMC7982652; doi:10.3389/fmicb.2021.614355)
Supplement: Supplementary file 1 [file Data_Sheet_1.ZIP › reports/GCF_003044015_ortholog-synchronization-report_ECOLI_2020-06-17.txt]

Summary of Ortholog Propagation from ECOLI/Escherichia coli K-12 substr. MG1655 to GCF_003044015/Escherichia coli RM14715 (GCF_003044015.1)

Organism A (target) = GCF_003044015/Escherichia coli RM14715 (GCF_003044015.1)
Organism B (source) = ECOLI/Escherichia coli K-12 substr. MG1655


Contents:
---------
1. Input parameters
2. Summary statistics
3. Propagated genes
4. Not-propagated genes
5. Updated genes of previously unknown or vague function


1. Input parameters
-------------------
The following parameterizable factors were considered when deciding whether or not to synchronize a gene with its ortholog:
* P-value cutoff: 1.0e-10 (synchronize only if sequence similarity between orthologs has P-value <= cutoff)
* Length cutoff: 10.0% (synchronize only if length difference between orthologs <= cutoff)
* Source experimental evidence (synchronize only if the source gene function has experimental evidence)

The following factors were NOT considered when deciding whether or not to synchronize a gene with its ortholog:
* Extra reactions (synchronize only if the target gene is not already assigned to one or more reactions that are materially different from any assigned to the source gene)
* Synteny (synchronize only if there is a synteny match with either the directly upstream or downstream gene)


2. Summary statistics
---------------------
Number of orthologs successfully propagated:	2289
  Genes of previously unknown function that now have known functions:	14
  Genes of previously vague function that now have known functions:	20
Number of genes for which propagation could not be done:	2020
  No ortholog found:	847
  Multiple orthologs found:	8
  Source ortholog lacks experimental evidence:	995	(56 of these had other reasons as well)
  P-value exceeds threshold:	30	(25 of these had other reasons as well)
  Length difference exceeds threshold:	59	(42 of these had other reasons as well)
  Orthologs of other complex components could not be identified:	156	(18 of these had other reasons as well)


3. Propagated genes
-------------------
The following genes in GCF_003044015/Escherichia coli RM14715 (GCF_003044015.1) were synchronized with their ortholog in ECOLI/Escherichia coli K-12 substr. MG1655:
(Gene and product names are included only when they have changed)

A Gene	B Ortholog	Old Gene Name	New Gene Name	Old Product Name	New Product Name	Updated Attributes
C5098_RS00010	EG10093			transcriptional regulator AsnC	DNA-binding transcriptional dual regulator AsnC	GO-TERMS, PRODUCT-SYNONYMS, PRODUCT
C5098_RS00015	EG10091			aspartate--ammonia ligase	asparagine synthetase A	GO-TERMS, REACTIONS, PRODUCT-SYNONYMS, PRODUCT
C5098_RS00020	EG11730			ATPase RavA stimulator ViaA	protein ViaA	GO-TERMS, PRODUCT-SYNONYMS, GENE-SYNONYMS, PRODUCT
C5098_RS00025	EG11731			ATPase RavA	regulatory ATPase RavA	GO-TERMS, REACTIONS, PRODUCT-SYNONYMS, GENE-SYNONYMS, PRODUCT
C5098_RS00030	EG11541	C5098_RS00030	kup	low affinity potassium transporter Kup	K+:H+ symporter Kup	GO-TERMS, REACTIONS, PRODUCT-SYNONYMS, GENE-SYNONYMS, PRODUCT, GENE-NAME
C5098_RS00035	EG10817					GO-TERMS, REACTIONS, PRODUCT-SYNONYMS, GENE-SYNONYMS
C5098_RS00040	EG10814			ribose ABC transporter ATP-binding protein RbsA	ribose ABC transporter ATP binding subunit	CPLX-RXNS, GO-TERMS, COMPLEXES, PRODUCT-SYNONYMS, GENE-SYNONYMS, PRODUCT
C5098_RS00045	EG10816			ribose ABC transporter permease	ribose ABC transporter membrane subunit	GO-TERMS, PRODUCT-SYNONYMS, GENE-SYNONYMS, PRODUCT
C5098_RS00050	EG10815			ribose ABC transporter substrate-binding protein RbsB	ribose ABC transporter periplasmic binding protein	GO-TERMS, PRODUCT-SYNONYMS, GENE-SYNONYMS, PRODUCT
C5098_RS00055	EG10818					GO-TERMS, PRODUCT-SYNONYMS
C5098_RS00060	EG10819			ribose operon transcriptional repressor RbsR	DNA-binding transcriptional dual regulator RbsR	GO-TERMS, PRODUCT-SYNONYMS, PRODUCT
C5098_RS00070	EG11733	C5098_RS00070	yieP	FadR family transcriptional regulator	DNA-binding transcriptional regulator YieP	GO-TERMS, PRODUCT-SYNONYMS, PRODUCT, GENE-NAME
C5098_RS00105	EG11449			HTH-type transcriptional regulator HdfR	DNA-binding transcriptional dual regulator HdfR	GO-TERMS, PRODUCT-SYNONYMS, GENE-SYNONYMS, PRODUCT
C5098_RS00110	EG11450			macrodomain Ori organization protein MaoP	macrodomain Ori protein	GO-TERMS, PRODUCT-SYNONYMS, GENE-SYNONYMS, PRODUCT
C5098_RS00120	EG11270			ilv operon leader peptide	ilvXGMEDA operon leader peptide	GO-TERMS, PRODUCT-SYNONYMS, PRODUCT
C5098_RS00140	EG10497			branched-chain-amino-acid transaminase	branched-chain-amino-acid aminotransferase	GO-TERMS, REACTIONS, PRODUCT-SYNONYMS, PRODUCT
C5098_RS00150	EG10493			threonine ammonia-lyase, biosynthetic	threonine deaminase	GO-TERMS, REACTIONS, PRODUCT-SYNONYMS, GENE-SYNONYMS, PRODUCT
C5098_RS00155	EG10503			HTH-type transcriptional activator IlvY	DNA-binding transcriptional dual regulator IlvY	PRODUCT-SYNONYMS, PRODUCT
C5098_RS00160	EG10495			ketol-acid reductoisomerase	ketol-acid reductoisomerase (NADP+)	GO-TERMS, REACTIONS, PRODUCT-SYNONYMS, PRODUCT
C5098_RS00165	EG12352	C5098_RS00165	ppiC	peptidylprolyl isomerase C	peptidyl-prolyl cis-trans isomerase C	GO-TERMS, REACTIONS, PRODUCT-SYNONYMS, GENE-SYNONYMS, PRODUCT, GENE-NAME
C5098_RS00170	EG10837			DNA helicase Rep	ATP-dependent DNA helicase Rep	GO-TERMS, REACTIONS, PRODUCT-SYNONYMS, GENE-SYNONYMS, PRODUCT
C5098_RS00175	EG10413	gppA	gpp	guanosine-5'-triphosphate,3'-diphosphate diphosphatase	guanosine-5'-triphosphate,3'-diphosphate phosphatase	GO-TERMS, REACTIONS, PRODUCT-SYNONYMS, GENE-SYNONYMS, PRODUCT, GENE-NAME
C5098_RS00180	EG10844					GO-TERMS, REACTIONS, PRODUCT-SYNONYMS, GENE-SYNONYMS
C5098_RS00185	EG11031			thioredoxin TrxA	thioredoxin 1	GO-TERMS, REACTIONS, PRODUCT-SYNONYMS, GENE-SYNONYMS, PRODUCT
C5098_RS00190	EG12428			rho operon leader peptide rhoL	rho operon leader peptide	GO-TERMS, PRODUCT-SYNONYMS, PRODUCT
C5098_RS00195	EG10845					GO-TERMS, PRODUCT-SYNONYMS, GENE-SYNONYMS
C5098_RS00200	EG10840	wecA	rfe			GO-TERMS, REACTIONS, PRODUCT-SYNONYMS, GENE-SYNONYMS, PRODUCT, GENE-NAME
C5098_RS00210	EG11451	C5098_RS00210	wecB	UDP-N-acetylglucosamine 2-epimerase (non-hydrolyzing)	UDP-N-acetylglucosamine 2-epimerase	GO-TERMS, REACTIONS, PRODUCT-SYNONYMS, GENE-SYNONYMS, PRODUCT, GENE-NAME
C5098_RS00215	EG11452					GO-TERMS, REACTIONS, PRODUCT-SYNONYMS, GENE-SYNONYMS, PRODUCT
C5098_RS00220	EG11453			dTDP-glucose 4,6-dehydratase	dTDP-glucose 4,6-dehydratase 2	GO-TERMS, PRODUCT-SYNONYMS, GENE-SYNONYMS, PRODUCT
C5098_RS00225	EG11454	rfbA	rffH	glucose-1-phosphate thymidylyltransferase RfbA	dTDP-glucose pyrophosphorylase 2	GO-TERMS, REACTIONS, PRODUCT-SYNONYMS, GENE-SYNONYMS, PRODUCT, GENE-NAME
C5098_RS00230	EG11455	C5098_RS00230	rffC	dTDP-fucosamine acetyltransferase	dTDP-4-amino-4,6-dideoxy-D-galactose acyltransferase	GO-TERMS, REACTIONS, PRODUCT-SYNONYMS, GENE-SYNONYMS, PRODUCT, GENE-NAME
C5098_RS00235	EG11456	rffA	wecE	dTDP-4-amino-4,6-dideoxygalactose transaminase	dTDP-4-dehydro-6-deoxy-D-glucose transaminase	GO-TERMS, REACTIONS, PRODUCT-SYNONYMS, GENE-SYNONYMS, PRODUCT, GENE-NAME
C5098_RS00245	G7800	rffT	wecF			GO-TERMS, REACTIONS, PRODUCT-SYNONYMS, GENE-SYNONYMS, PRODUCT, GENE-NAME
C5098_RS00255	EG11458			lipopolysaccharide N-acetylmannosaminouronosyltransferase	UDP-N-acetyl-D-mannosaminuronic acid transferase	GO-TERMS, REACTIONS, PRODUCT-SYNONYMS, GENE-SYNONYMS, PRODUCT
C5098_RS00305	EG10430					GO-TERMS, PRODUCT-SYNONYMS, PRODUCT
C5098_RS00310	EG10429					GO-TERMS, PRODUCT-SYNONYMS, GENE-SYNONYMS, PRODUCT
C5098_RS00315	EG10170			class I adenylate cyclase	adenylate cyclase	GO-TERMS, REACTIONS, PRODUCT-SYNONYMS, GENE-SYNONYMS, PRODUCT
C5098_RS00320	EG11653			iron donor protein CyaY	frataxin CyaY	GO-TERMS, PRODUCT-SYNONYMS, PRODUCT
C5098_RS00340	EG10209					GO-TERMS, PRODUCT-SYNONYMS
C5098_RS00350	EG11069			tyrosine recombinase XerC	site-specific tyrosine recombinase	GO-TERMS, PRODUCT-SYNONYMS, PRODUCT
C5098_RS00355	EG11202			5-amino-6-(5-phospho-D-ribitylamino)uracil phosphatase YigB	5-amino-6-(5-phospho-D-ribitylamino)uracil phosphatase	GO-TERMS, REACTIONS, PRODUCT-SYNONYMS, PRODUCT
C5098_RS00360	EG11064					GO-TERMS, REACTIONS, PRODUCT-SYNONYMS, GENE-SYNONYMS
C5098_RS00375	EG11463			magnesium/cobalt transporter CorA	Ni2+/Co2+/Mg2+ transporter	GO-TERMS, REACTIONS, PRODUCT-SYNONYMS, PRODUCT
C5098_RS00390	EG10738			phospholipase A	outer membrane phospholipase A	GO-TERMS, REACTIONS, PRODUCT-SYNONYMS, PRODUCT
C5098_RS00395	EG10833					GO-TERMS, REACTIONS, PRODUCT-SYNONYMS
C5098_RS00400	EG11468			threonine export protein RhtC	L-threonine exporter	GO-TERMS, REACTIONS, PRODUCT-SYNONYMS, GENE-SYNONYMS, PRODUCT
C5098_RS00405	EG11469			homoserine/homoserine lactone efflux protein	L-homoserine/L-homoserine lactone/L-threonine exporter	GO-TERMS, REACTIONS, PRODUCT-SYNONYMS, GENE-SYNONYMS, PRODUCT
C5098_RS00410	EG10739					GO-TERMS, REACTIONS, PRODUCT-SYNONYMS
C5098_RS00415	EG11470			sugar/pyridoxal phosphate phosphatase YigL	phosphosugar phosphatase YigL	GO-TERMS, REACTIONS, PRODUCT-SYNONYMS, PRODUCT
C5098_RS00420	EG11471					GO-TERMS, PRODUCT-SYNONYMS, GENE-SYNONYMS
C5098_RS00425	EG10591			HTH-type transcriptional regulator MetR	DNA-binding transcriptional dual regulator MetR	GO-TERMS, PRODUCT-SYNONYMS, PRODUCT
C5098_RS00430	EG10584			5-methyltetrahydropteroyltriglutamate-- homocysteine S-methyltransferase	cobalamin-independent homocysteine transmethylase	GO-TERMS, REACTIONS, PRODUCT-SYNONYMS, GENE-SYNONYMS, PRODUCT
C5098_RS00460	EG10787	C5098_RS00460	ptsG	PTS sugar transporter	glucose-specific PTS enzyme IIBC component	GO-TERMS, REACTIONS, PRODUCT-SYNONYMS, GENE-SYNONYMS, PRODUCT, GENE-NAME
C5098_RS00520	EG11045	C5098_RS00520	udp			GO-TERMS, REACTIONS, PRODUCT-SYNONYMS, GENE-NAME
C5098_RS00525	EG11472			DNA recombination protein RmuC	putative recombination limiting protein RmuC	GO-TERMS, PRODUCT-SYNONYMS, GENE-SYNONYMS, PRODUCT
C5098_RS00530	EG11473			bifunctional demethylmenaquinone methyltransferase/2-methoxy-6-polyprenyl-1,4-benzoquinol methylase UbiE	bifunctional 2-octaprenyl-6-methoxy-1,4-benzoquinol methylase and demethylmenaquinone methyltransferase	GO-TERMS, COMPLEXES, REACTIONS, PRODUCT-SYNONYMS, GENE-SYNONYMS, PRODUCT
C5098_RS00535	EG11474			ubiquinone biosynthesis protein UbiJ	ubiquinone biosynthesis accessory factor UbiJ	GO-TERMS, PRODUCT-SYNONYMS, GENE-SYNONYMS, PRODUCT
C5098_RS00540	EG11476			ubiquinone biosynthesis regulatory protein kinase UbiB	ubiquinone biosynthesis protein UbiB	GO-TERMS, PRODUCT-SYNONYMS, GENE-SYNONYMS, PRODUCT
C5098_RS00545	G7806			Sec-independent protein translocase subunit TatA	twin arginine protein translocation system - TatA protein	GO-TERMS, PRODUCT-SYNONYMS, GENE-SYNONYMS, PRODUCT
C5098_RS00550	G7808			Sec-independent protein translocase subunit TatB	twin arginine protein translocation system - TatB protein	CPLX-RXNS, GO-TERMS, COMPLEXES, PRODUCT-SYNONYMS, GENE-SYNONYMS, PRODUCT
C5098_RS00555	EG11479			Sec-independent protein translocase subunit TatC	twin arginine protein translocation system - TatC protein	GO-TERMS, PRODUCT-SYNONYMS, GENE-SYNONYMS, PRODUCT
C5098_RS00560	EG11481			3'-5' ssDNA/RNA exonuclease TatD	3' -> 5' ssDNA/RNA  exonuclease TatD	GO-TERMS, REACTIONS, PRODUCT-SYNONYMS, GENE-SYNONYMS, PRODUCT
C5098_RS00565	EG10839			transcription/translation regulatory transformer protein RfaH	transcription antiterminator RfaH	GO-TERMS, PRODUCT-SYNONYMS, GENE-SYNONYMS, PRODUCT
C5098_RS00570	EG11396			4-hydroxy-3-polyprenylbenzoate decarboxylase	3-octaprenyl-4-hydroxybenzoate decarboxylase	GO-TERMS, REACTIONS, PRODUCT-SYNONYMS, GENE-SYNONYMS, PRODUCT
C5098_RS00575	EG10334	C5098_RS00575	fre	NAD(P)H-flavin reductase	flavin reductase	GO-TERMS, REACTIONS, PRODUCT-SYNONYMS, GENE-SYNONYMS, PRODUCT, GENE-NAME
C5098_RS00580	EG10278			acetyl-CoA C-acyltransferase FadA	3-ketoacyl-CoA thiolase	GO-TERMS, COMPLEXES, REACTIONS, PRODUCT-SYNONYMS, GENE-SYNONYMS, PRODUCT
C5098_RS00585	EG10279			fatty acid oxidation complex subunit alpha FadB	multifunctional enoyl-CoA hydratase, 3-hydroxyacyl-CoA epimerase, Delta3-cis- Delta2-trans-enoyl-CoA isomerase, L-3-hydroxyacyl-CoA dehydrogenase	GO-TERMS, REACTIONS, PRODUCT-SYNONYMS, GENE-SYNONYMS, PRODUCT
C5098_RS00590	EG10698					GO-TERMS, PRODUCT-SYNONYMS
C5098_RS00600	EG11021			Trk system potassium transporter TrkH	K+ transporter TrkH	GO-TERMS, REACTIONS, PRODUCT-SYNONYMS, PRODUCT
C5098_RS00605	EG11485			menaquinone-dependent protoporphyrinogen IX dehydrogenase	protoporphyrinogen oxidase	GO-TERMS, REACTIONS, PRODUCT-SYNONYMS, GENE-SYNONYMS, PRODUCT
C5098_RS00640	EG11829			molybdenum cofactor guanylyltransferase MobA	molybdenum cofactor guanylyltransferase	GO-TERMS, REACTIONS, PRODUCT-SYNONYMS, GENE-SYNONYMS, PRODUCT
C5098_RS00675	EG10746					GO-TERMS, REACTIONS, PRODUCT-SYNONYMS, GENE-SYNONYMS
C5098_RS00680	EG11203	C5098_RS00680	yihA	YihA family ribosome biogenesis GTP-binding protein	GTP-binding protein YihA	GO-TERMS, PRODUCT-SYNONYMS, GENE-SYNONYMS, PRODUCT, GENE-NAME
C5098_RS00685	EG11835					GO-TERMS, PRODUCT-SYNONYMS
C5098_RS00690	EG11836			oxygen-independent coproporphyrinogen III oxidase	coproporphyrinogen III dehydrogenase	GO-TERMS, REACTIONS, PRODUCT-SYNONYMS, GENE-SYNONYMS, PRODUCT
C5098_RS00700	EG10385	C5098_RS00700	glnG	nitrogen regulation protein NR(I)	DNA-binding transcriptional dual regulator NtrC	GO-TERMS, PRODUCT-SYNONYMS, GENE-SYNONYMS, PRODUCT, GENE-NAME
C5098_RS00705	EG10387	C5098_RS00705	glnL	two-component system sensor histidine kinase NtrB	sensory histidine kinase NtrB	GO-TERMS, PRODUCT-SYNONYMS, GENE-SYNONYMS, PRODUCT, GENE-NAME
C5098_RS00710	EG10383	C5098_RS00710	glnA	glutamate--ammonia ligase	glutamine synthetase	GO-TERMS, REACTIONS, PRODUCT-SYNONYMS, PRODUCT, GENE-NAME
C5098_RS00715	EG11837	typA	bipA	ribosome-dependent GTPase TypA	50S ribosomal subunit assembly factor BipA	GO-TERMS, PRODUCT-SYNONYMS, GENE-SYNONYMS, PRODUCT, GENE-NAME
C5098_RS00735	EG11849	C5098_RS00735	csqR	DeoR/GlpR transcriptional regulator	DNA-binding transcriptional dual regulator CsqR	GO-TERMS, PRODUCT-SYNONYMS, GENE-SYNONYMS, PRODUCT, GENE-NAME
C5098_RS00740	EG11848	C5098_RS00740	yihV	sugar kinase	6-deoxy-6-sulfofructose kinase	GO-TERMS, REACTIONS, PRODUCT-SYNONYMS, GENE-SYNONYMS, PRODUCT, GENE-NAME
C5098_RS00745	EG11847			sulfolactaldehyde 3-reductase	3-sulfolactaldehyde reductase	GO-TERMS, REACTIONS, PRODUCT-SYNONYMS, GENE-SYNONYMS, PRODUCT
C5098_RS00775	EG11850			glucose-1-phosphatase	alpha-D-glucose-1-phosphate phosphatase YihX	GO-TERMS, PRODUCT-SYNONYMS, PRODUCT
C5098_RS00785	EG11852			D-tyrosyl-tRNA(Tyr) deacylase	D-aminoacyl-tRNA deacylase	GO-TERMS, REACTIONS, PRODUCT-SYNONYMS, GENE-SYNONYMS, PRODUCT
C5098_RS00790	EG11853	C5098_RS00790	fabY	GNAT family N-acetyltransferase	putative fatty acid biosynthesis enzyme FabY	GO-TERMS, PRODUCT-SYNONYMS, GENE-SYNONYMS, PRODUCT, GENE-NAME
C5098_RS00830	EG10284			formate dehydrogenase accessory protein FdhE	formate dehydrogenase formation protein	GO-TERMS, PRODUCT-SYNONYMS, PRODUCT
C5098_RS00835	EG11856			formate dehydrogenase cytochrome b556 subunit	formate dehydrogenase O subunit gamma	GO-TERMS, COMPLEXES, REACTIONS, PRODUCT-SYNONYMS, PRODUCT
C5098_RS00840	EG11857	fdxH	fdoH	formate dehydrogenase subunit beta	formate dehydrogenase O subunit beta	GO-TERMS, PRODUCT-SYNONYMS, PRODUCT, GENE-NAME
C5098_RS00845	EG11858	fdnG	fdoG	formate dehydrogenase-N subunit alpha	formate dehydrogenase O subunit alpha	GO-TERMS, REACTIONS, PRODUCT-SYNONYMS, PRODUCT, GENE-NAME
C5098_RS00850	EG11859	C5098_RS00850	fdhD	sulfurtransferase FdhD	sulfurtransferase for molybdenum cofactor sulfuration	GO-TERMS, REACTIONS, PRODUCT-SYNONYMS, PRODUCT, GENE-NAME
C5098_RS00865	EG11865					GO-TERMS, PRODUCT-SYNONYMS, GENE-SYNONYMS
C5098_RS00870	EG11866					GO-TERMS, PRODUCT-SYNONYMS
C5098_RS00875	EG11867					GO-TERMS, REACTIONS, PRODUCT-SYNONYMS
C5098_RS00880	EG11868					GO-TERMS, PRODUCT-SYNONYMS, PRODUCT
C5098_RS00885	EG10843			HTH-type transcriptional activator RhaS	DNA-binding transcriptional activator RhaS	GO-TERMS, PRODUCT-SYNONYMS, GENE-SYNONYMS, PRODUCT
C5098_RS00895	EG11313			L-rhamnose/proton symporter RhaT	rhamnose/lyxose:H+ symporter	GO-TERMS, REACTIONS, PRODUCT-SYNONYMS, PRODUCT
C5098_RS00900	EG10953			superoxide dismutase [Mn]	superoxide dismutase (Mn)	GO-TERMS, REACTIONS, PRODUCT-SYNONYMS, PRODUCT
C5098_RS00905	EG11869			2-keto-3-deoxygluconate transporter	2-dehydro-3-deoxy-D-gluconate:H+ symporter	GO-TERMS, REACTIONS, PRODUCT-SYNONYMS, PRODUCT
C5098_RS00910	EG11870	C5098_RS00910	yiiM	6-N-hydroxylaminopurine resistance protein	2-amino-6-N-hydroxylaminopurine resistance protein	GO-TERMS, PRODUCT-SYNONYMS, PRODUCT, GENE-NAME
C5098_RS00915	EG10163			envelope stress sensor histidine kinase CpxA	sensor histidine kinase CpxA	GO-TERMS, REACTIONS, PRODUCT-SYNONYMS, GENE-SYNONYMS, PRODUCT
C5098_RS00920	EG10020			envelope stress response regulator transcription factor CpxR	DNA-binding transcriptional dual regulator CpxR	GO-TERMS, PRODUCT-SYNONYMS, GENE-SYNONYMS, PRODUCT
C5098_RS00925	G7816			cell-envelope stress modulator CpxP	periplasmic protein CpxP	GO-TERMS, PRODUCT-SYNONYMS, GENE-SYNONYMS, PRODUCT
C5098_RS00930	EG11873	C5098_RS00930	fieF	cation-efflux pump FieF	Zn2+/Fe2+/Cd2+ exporter	GO-TERMS, REACTIONS, PRODUCT-SYNONYMS, GENE-SYNONYMS, PRODUCT, GENE-NAME
C5098_RS00935	EG10699			6-phosphofructokinase	6-phosphofructokinase 1	GO-TERMS, REACTIONS, PRODUCT-SYNONYMS, PRODUCT
C5098_RS00945	EG10138	C5098_RS00945	cdh			GO-TERMS, PRODUCT-SYNONYMS, PRODUCT, GENE-NAME
C5098_RS00950	EG11015					GO-TERMS, PRODUCT-SYNONYMS, GENE-SYNONYMS
C5098_RS00970	EG11877			universal stress protein UspD	universal stress protein D	GO-TERMS, PRODUCT-SYNONYMS, GENE-SYNONYMS, PRODUCT
C5098_RS00975	EG10628	C5098_RS00975	fpr	ferredoxin--NADP(+) reductase	flavodoxin/ferredoxin-NADP+ reductase	GO-TERMS, REACTIONS, PRODUCT-SYNONYMS, GENE-SYNONYMS, PRODUCT, GENE-NAME
C5098_RS00980	EG11517			class II fructose-bisphosphatase	fructose-1,6-bisphosphatase 2	GO-TERMS, REACTIONS, PRODUCT-SYNONYMS, PRODUCT
C5098_RS00985	EG10398			glycerol kinase GlpK	glycerol kinase	GO-TERMS, REACTIONS, PRODUCT-SYNONYMS, PRODUCT
C5098_RS00990	EG10396			glycerol uptake facilitator protein GlpF	glycerol facilitator	GO-TERMS, REACTIONS, PRODUCT-SYNONYMS, PRODUCT
C5098_RS00995	EG11878			septal ring assembly protein ZapB	cell division factor ZapB	GO-TERMS, PRODUCT-SYNONYMS, GENE-SYNONYMS, PRODUCT
C5098_RS01000	EG11879			ribonuclease E activity regulator RraA	ribonuclease E inhibitor protein A	GO-TERMS, PRODUCT-SYNONYMS, GENE-SYNONYMS, PRODUCT
C5098_RS01005	EG11880			1,4-dihydroxy-2-naphthoate polyprenyltransferase	1,4-dihydroxy-2-naphthoate octaprenyltransferase	GO-TERMS, REACTIONS, PRODUCT-SYNONYMS, GENE-SYNONYMS, PRODUCT
C5098_RS01010	EG11881			HslU--HslV peptidase ATPase subunit	ATPase component of the HslVU protease	CPLX-RXNS, GO-TERMS, COMPLEXES, REACTIONS, PRODUCT-SYNONYMS, GENE-SYNONYMS, PRODUCT
C5098_RS01015	EG11676			ATP-dependent protease subunit HslV	peptidase component of the HslVU protease	GO-TERMS, PRODUCT-SYNONYMS, GENE-SYNONYMS, PRODUCT
C5098_RS01020	EG11529					GO-TERMS, PRODUCT-SYNONYMS, GENE-SYNONYMS
C5098_RS01025	EG10200			DNA-binding transcriptional regulator CytR	DNA-binding transcriptional repressor CytR	GO-TERMS, PRODUCT-SYNONYMS, PRODUCT
C5098_RS01030	EG10763			primosomal protein N'	primosome factor N'	GO-TERMS, PRODUCT-SYNONYMS, GENE-SYNONYMS, PRODUCT
C5098_RS01045	EG10588			met regulon transcriptional regulator MetJ	DNA-binding transcriptional repressor MetJ	GO-TERMS, PRODUCT-SYNONYMS, PRODUCT
C5098_RS01050	EG10582			cystathionine gamma-synthase	O-succinylhomoserine(thiol)-lyase / O-succinylhomoserine lyase	GO-TERMS, REACTIONS, PRODUCT-SYNONYMS, GENE-SYNONYMS, PRODUCT
C5098_RS01055	EG10590	C5098_RS01055	metL	bifunctional aspartate kinase/homoserine dehydrogenase II	fused aspartate kinase/homoserine dehydrogenase 2	GO-TERMS, REACTIONS, PRODUCT-SYNONYMS, GENE-SYNONYMS, PRODUCT, GENE-NAME
C5098_RS01085	EG10585			methylenetetrahydrofolate reductase	5,10-methylenetetrahydrofolate reductase	GO-TERMS, REACTIONS, PRODUCT-SYNONYMS, PRODUCT
C5098_RS01090	EG10511			catalase/peroxidase HPI	catalase/hydroperoxidase HPI	GO-TERMS, REACTIONS, PRODUCT-SYNONYMS, PRODUCT
C5098_RS01095	EG11902			cystine transporter YijE	cystine exporter	GO-TERMS, REACTIONS, PRODUCT-SYNONYMS, PRODUCT
C5098_RS01110	G0-10624	C5098_RS01110	insJK	IS3-like element IS1397 family transposase	IS150 protein InsAB	GO-TERMS, PRODUCT-SYNONYMS, PRODUCT, GENE-NAME
C5098_RS01115	EG11904			bifunctional L-1,2-propanediol dehydrogenase/glycerol dehydrogenase	L-1,2-propanediol dehydrogenase / glycerol dehydrogenase	GO-TERMS, REACTIONS, PRODUCT-SYNONYMS, PRODUCT
C5098_RS01120	EG11905	fsa	fsaB	fructose-6-phosphate aldolase	fructose-6-phosphate aldolase 2	GO-TERMS, PRODUCT-SYNONYMS, GENE-SYNONYMS, PRODUCT, GENE-NAME
C5098_RS01160	EG11914	cptA	eptC	phosphoethanolamine transferase CptA	phosphoethanolamine transferase EptC	GO-TERMS, REACTIONS, PRODUCT-SYNONYMS, GENE-SYNONYMS, PRODUCT, GENE-NAME
C5098_RS01165	EG10756	C5098_RS01165	ppc			GO-TERMS, PRODUCT-SYNONYMS, GENE-SYNONYMS, GENE-NAME
C5098_RS01170	EG11286					GO-TERMS, REACTIONS, PRODUCT-SYNONYMS
C5098_RS01175	EG10065			N-acetyl-gamma-glutamyl-phosphate reductase	N-acetylglutamylphosphate reductase	GO-TERMS, REACTIONS, PRODUCT-SYNONYMS, GENE-SYNONYMS, PRODUCT
C5098_RS01180	EG10064					GO-TERMS, REACTIONS, PRODUCT-SYNONYMS
C5098_RS01185	EG11223					GO-TERMS, REACTIONS, PRODUCT-SYNONYMS, PRODUCT
C5098_RS01195	G6839	C5098_RS01195	rspA	D-galactonate dehydratase family protein	mandelate racemase/muconate lactonizing enzyme family protein RspA	PRODUCT-SYNONYMS, PRODUCT, GENE-NAME
C5098_RS01200	EG12587	C5098_RS01200	lgoT	MFS transporter	galactonate:H+ symporter	GO-TERMS, REACTIONS, PRODUCT-SYNONYMS, GENE-SYNONYMS, PRODUCT, GENE-NAME
C5098_RS01205	EG10681			DNA-binding transcriptional regulator OxyR	DNA-binding transcriptional dual regulator OxyR	GO-TERMS, PRODUCT-SYNONYMS, GENE-SYNONYMS, PRODUCT
C5098_RS01210	EG11428	C5098_RS01210	sthA	Si-specific NAD(P)(+) transhydrogenase	soluble pyridine nucleotide transhydrogenase	GO-TERMS, REACTIONS, PRODUCT-SYNONYMS, GENE-SYNONYMS, PRODUCT, GENE-NAME
C5098_RS01235	EG11022			tRNA (uridine(54)-C5)-methyltransferase TrmA	tRNA m5U54 methyltransferase	GO-TERMS, REACTIONS, PRODUCT-SYNONYMS, GENE-SYNONYMS, PRODUCT
C5098_RS01240	EG10126			TonB-dependent vitamin B12 receptor BtuB	cobalamin outer membrane transporter	CPLX-RXNS, GO-TERMS, COMPLEXES, PRODUCT-SYNONYMS, GENE-SYNONYMS, PRODUCT
C5098_RS01245	EG11204					GO-TERMS, PRODUCT-SYNONYMS, GENE-SYNONYMS
C5098_RS01275	EG10123			bifunctional biotin--[acetyl-CoA-carboxylase] ligase/biotin operon repressor BirA	DNA-binding transcriptional repressor/biotin-[acetyl-CoA-carboxylase] ligase BirA	GO-TERMS, REACTIONS, PRODUCT-SYNONYMS, GENE-SYNONYMS, PRODUCT
C5098_RS01280	EG10922			type I pantothenate kinase	pantothenate kinase	GO-TERMS, REACTIONS, PRODUCT-SYNONYMS, GENE-SYNONYMS, PRODUCT
C5098_RS01310	EG10939			preprotein translocase subunit SecE	Sec translocon subunit SecE	GO-TERMS, PRODUCT-SYNONYMS, GENE-SYNONYMS, PRODUCT
C5098_RS01315	EG10667			transcription termination/antitermination protein NusG	transcription termination factor NusG	GO-TERMS, PRODUCT-SYNONYMS, PRODUCT
C5098_RS01350	EG11590			2-iminoacetate synthase ThiH	2-iminoacetate synthase	GO-TERMS, COMPLEXES, REACTIONS, PRODUCT-SYNONYMS, GENE-SYNONYMS, PRODUCT
C5098_RS01355	EG11589	C5098_RS01355	thiG	thiazole synthase	1-deoxy-D-xylulose 5-phosphate:thiol sulfurtransferase	GO-TERMS, REACTIONS, PRODUCT-SYNONYMS, GENE-SYNONYMS, PRODUCT, GENE-NAME
C5098_RS01365	EG11587			thiazole biosynthesis adenylyltransferase ThiF	ThiS adenylyltransferase	GO-TERMS, PRODUCT-SYNONYMS, GENE-SYNONYMS, PRODUCT
C5098_RS01370	EG11586					GO-TERMS, REACTIONS, PRODUCT-SYNONYMS, GENE-SYNONYMS
C5098_RS01375	EG11585			phosphomethylpyrimidine synthase ThiC	phosphomethylpyrimidine synthase	GO-TERMS, REACTIONS, PRODUCT-SYNONYMS, PRODUCT
C5098_RS01380	EG11738	C5098_RS01380	rsd	sigma D regulator	regulator of sigma D	GO-TERMS, PRODUCT-SYNONYMS, GENE-SYNONYMS, PRODUCT, GENE-NAME
C5098_RS01385	EG11702			NAD(+) diphosphatase	RNA decapping hydrolase	GO-TERMS, REACTIONS, PRODUCT-SYNONYMS, GENE-SYNONYMS, PRODUCT
C5098_RS01390	EG11543					GO-TERMS, REACTIONS, PRODUCT-SYNONYMS
C5098_RS01395	EG11915	C5098_RS01395	nfi	deoxyribonuclease V	endonuclease V	GO-TERMS, REACTIONS, PRODUCT-SYNONYMS, GENE-SYNONYMS, PRODUCT, GENE-NAME
C5098_RS01405	EG10466					GO-TERMS, COMPLEXES, PRODUCT-SYNONYMS, PRODUCT
C5098_RS01415	EG11918			zinc resistance sensor/chaperone ZraP	signaling pathway modulator ZraP	GO-TERMS, PRODUCT-SYNONYMS, GENE-SYNONYMS, PRODUCT
C5098_RS01420	EG10008			two-component system sensor histidine kinase ZraS	sensor histidine kinase ZraS	GO-TERMS, REACTIONS, PRODUCT-SYNONYMS, GENE-SYNONYMS, PRODUCT
C5098_RS01425	EG10482			sigma-54-dependent response regulator transcription factor ZraR	DNA-binding transcriptional activator ZraR	GO-TERMS, PRODUCT-SYNONYMS, GENE-SYNONYMS, PRODUCT
C5098_RS01430	EG10792					GO-TERMS, REACTIONS, PRODUCT-SYNONYMS, GENE-SYNONYMS, PRODUCT
C5098_RS01435	EG10795			bifunctional phosphoribosylaminoimidazolecarboxamide formyltransferase/IMP cyclohydrolase	bifunctional AICAR transformylase/IMP cyclohydrolase	GO-TERMS, REACTIONS, PRODUCT-SYNONYMS, PRODUCT
C5098_RS01465	EG11206	C5098_RS01465	yjaA	hypothetical protein	stress response protein	GO-TERMS, PRODUCT-SYNONYMS, PRODUCT, GENE-NAME
C5098_RS01470	EG11207	C5098_RS01470	yjaB	acetyltransferase	peptidyl-lysine N-acetyltransferase YjaB	GO-TERMS, REACTIONS, PRODUCT-SYNONYMS, PRODUCT, GENE-NAME
C5098_RS01475	EG10581					GO-TERMS, REACTIONS, PRODUCT-SYNONYMS, PRODUCT
C5098_RS01480	EG10023					GO-TERMS, PRODUCT-SYNONYMS, GENE-SYNONYMS, PRODUCT
C5098_RS01485	EG10022					GO-TERMS, PRODUCT-SYNONYMS, GENE-SYNONYMS
C5098_RS01490	EG10026			bifunctional isocitrate dehydrogenase kinase/phosphatase	isocitrate dehydrogenase kinase/phosphatase	GO-TERMS, REACTIONS, PRODUCT-SYNONYMS, PRODUCT
C5098_RS01495	EG10491			glyoxylate bypass operon transcriptional repressor IclR	DNA-binding transcriptional repressor IclR	GO-TERMS, PRODUCT-SYNONYMS, PRODUCT
C5098_RS01500	EG10587			methionine synthase	cobalamin-dependent methionine synthase	GO-TERMS, REACTIONS, PRODUCT-SYNONYMS, PRODUCT
C5098_RS01515	EG11919	C5098_RS01515	yjbB	Na/Pi cotransporter family protein	putative inorganic phosphate export protein YjbB	GO-TERMS, REACTIONS, PRODUCT-SYNONYMS, PRODUCT, GENE-NAME
C5098_RS01520	EG11920			dipeptidase PepE	peptidase E	GO-TERMS, REACTIONS, PRODUCT-SYNONYMS, PRODUCT
C5098_RS01560	EG11921			23S rRNA pseudouridine(2604) synthase RluF	23S rRNA pseudouridine2604 and tRNATyr pseudouridine35 synthase	GO-TERMS, REACTIONS, PRODUCT-SYNONYMS, GENE-SYNONYMS, PRODUCT
C5098_RS01570	EG10550			lysine-sensitive aspartokinase 3	aspartate kinase III	GO-TERMS, REACTIONS, PRODUCT-SYNONYMS, GENE-SYNONYMS, PRODUCT
C5098_RS01585	EG11923	C5098_RS01585	yjbE	polysaccharide production threonine-rich protein	uncharacterized protein YjbE	GO-TERMS, PRODUCT-SYNONYMS, PRODUCT, GENE-NAME
C5098_RS01590	EG11924	C5098_RS01590	yjbF	YjbF family lipoprotein	lipoprotein YjbF	GO-TERMS, PRODUCT-SYNONYMS, PRODUCT, GENE-NAME
C5098_RS01595	EG11925	C5098_RS01595	yjbG	hypothetical protein	capsule biosynthesis GfcC family protein YjbG	GO-TERMS, PRODUCT-SYNONYMS, PRODUCT, GENE-NAME
C5098_RS01600	EG11926	C5098_RS01600	yjbH	YjbH domain-containing protein	YjbH family protein	GO-TERMS, PRODUCT-SYNONYMS, PRODUCT, GENE-NAME
C5098_RS01615	EG10556			maltose ABC transporter permease MalG	maltose ABC transporter membrane subunit MalG	CPLX-RXNS, GO-TERMS, COMPLEXES, PRODUCT
C5098_RS01620	EG10555			maltose ABC transporter permease MalF	maltose ABC transporter membrane subunit MalF	GO-TERMS, PRODUCT
C5098_RS01625	EG10554			maltose/maltodextrin ABC transporter substrate-binding protein MalE	maltose ABC transporter periplasmic binding protein	GO-TERMS, COMPLEXES, PRODUCT-SYNONYMS, PRODUCT
C5098_RS01630	EG10558			maltose/maltodextrin ABC transporter ATP-binding protein MalK	maltose ABC transporter ATP binding subunit	GO-TERMS, PRODUCT-SYNONYMS, GENE-SYNONYMS, PRODUCT
C5098_RS01635	EG10528			maltoporin LamB	maltose outer membrane channel / phage lambda receptor protein	GO-TERMS, REACTIONS, PRODUCT-SYNONYMS, GENE-SYNONYMS, PRODUCT
C5098_RS01645	EG11369	C5098_RS01645	ubiC	chorismate--pyruvate lyase	chorismate lyase	GO-TERMS, REACTIONS, PRODUCT-SYNONYMS, PRODUCT, GENE-NAME
C5098_RS01650	EG11370	C5098_RS01650	ubiA			GO-TERMS, PRODUCT-SYNONYMS, GENE-SYNONYMS, PRODUCT, GENE-NAME
C5098_RS01655	EG10740	C5098_RS01655	plsB			GO-TERMS, REACTIONS, PRODUCT-SYNONYMS, PRODUCT, GENE-NAME
C5098_RS01660	EG10224	C5098_RS01660	dgkA			GO-TERMS, REACTIONS, PRODUCT-SYNONYMS, GENE-NAME
C5098_RS01665	EG10533			repressor LexA	DNA-binding transcriptional repressor LexA	GO-TERMS, REACTIONS, PRODUCT-SYNONYMS, GENE-SYNONYMS, PRODUCT
C5098_RS01680	EG11929			zinc uptake transcriptional repressor Zur	DNA-binding transcriptional repressor Zur	GO-TERMS, PRODUCT-SYNONYMS, GENE-SYNONYMS, PRODUCT
C5098_RS01685	EG11932			tRNA dihydrouridine(20/20a) synthase DusA	tRNA-dihydrouridine synthase A	GO-TERMS, REACTIONS, PRODUCT-SYNONYMS, GENE-SYNONYMS, PRODUCT
C5098_RS01700	EG10236			replicative DNA helicase DnaB	replicative DNA helicase	GO-TERMS, REACTIONS, PRODUCT-SYNONYMS, GENE-SYNONYMS, PRODUCT
C5098_RS01705	EG10001			alanine racemase	alanine racemase 1	GO-TERMS, PRODUCT-SYNONYMS, GENE-SYNONYMS, PRODUCT
C5098_RS01710	EG11040	C5098_RS01710	tyrB	aromatic amino acid transaminase	tyrosine aminotransferase	GO-TERMS, REACTIONS, PRODUCT-SYNONYMS, PRODUCT, GENE-NAME
C5098_RS01715	EG10979	C5098_RS01715	sucA	2-oxoglutarate dehydrogenase E1 component	subunit of E1(0) component of 2-oxoglutarate dehydrogenase	CPLX-RXNS, GO-TERMS, COMPLEXES, REACTIONS, PRODUCT-SYNONYMS, GENE-SYNONYMS, PRODUCT, GENE-NAME
C5098_RS01725	EG10543	lpdA	lpd	dihydrolipoyl dehydrogenase	lipoamide dehydrogenase	CPLX-RXNS, GO-TERMS, COMPLEXES, REACTIONS, PRODUCT-SYNONYMS, GENE-SYNONYMS, PRODUCT, GENE-NAME
C5098_RS01780	EG10976	C5098_RS01780	ssb	single-stranded DNA-binding protein SSB1	ssDNA-binding protein	GO-TERMS, PRODUCT-SYNONYMS, GENE-SYNONYMS, PRODUCT, GENE-NAME
C5098_RS01790	EG11938					GO-TERMS, REACTIONS, PRODUCT-SYNONYMS, GENE-SYNONYMS
C5098_RS01795	EG10958			superoxide response transcriptional regulator SoxS	DNA-binding transcriptional dual regulator SoxS	GO-TERMS, PRODUCT-SYNONYMS, PRODUCT
C5098_RS01800	EG10957			redox-sensitive transcriptional activator SoxR	DNA-binding transcriptional dual regulator SoxR	GO-TERMS, PRODUCT-SYNONYMS, GENE-SYNONYMS, PRODUCT
C5098_RS01805	EG11939	C5098_RS01805	ghxP	NCS2 family permease	guanine/hypoxanthine transporter GhxP	GO-TERMS, REACTIONS, PRODUCT-SYNONYMS, GENE-SYNONYMS, PRODUCT, GENE-NAME
C5098_RS01830	EG11942			cation/acetate symporter ActP	acetate/glycolate:cation symporter	GO-TERMS, REACTIONS, PRODUCT-SYNONYMS, GENE-SYNONYMS, PRODUCT
C5098_RS01850	EG11781			ammonia-forming nitrite reductase cytochrome c552 subunit	cytochrome c552 nitrite reductase	GO-TERMS, COMPLEXES, REACTIONS, PRODUCT-SYNONYMS, PRODUCT
C5098_RS01875	EG11949			heme lyase NrfEFG subunit NrfF	putative formate-dependent nitrite reductase complex subunit NrfF	GO-TERMS, PRODUCT-SYNONYMS, GENE-SYNONYMS, PRODUCT
C5098_RS01880	EG11950			heme lyase NrfEFG subunit NrfG	putative formate-dependent nitrite reductase complex subunit NrfG	GO-TERMS, PRODUCT-SYNONYMS, GENE-SYNONYMS, PRODUCT
C5098_RS01885	EG10405			glutamate/aspartate:proton symporter GltP	glutamate/aspartate : H+ symporter GltP	GO-TERMS, REACTIONS, PRODUCT-SYNONYMS, PRODUCT
C5098_RS01920	EG10285	C5098_RS01920	fdhF	formate dehydrogenase subunit alpha	formate dehydrogenase H	CPLX-RXNS, GO-TERMS, COMPLEXES, REACTIONS, PRODUCT-SYNONYMS, GENE-SYNONYMS, PRODUCT, GENE-NAME
C5098_RS01930	EG11953			multidrug efflux transporter permease subunit MdtO	putative multidrug efflux pump subunit MdtO	GO-TERMS, PRODUCT-SYNONYMS, GENE-SYNONYMS, PRODUCT
C5098_RS01935	EG11954			multidrug efflux transporter periplasmic adaptor subunit MdtN	putative multidrug efflux pump membrane fusion protein	GO-TERMS, PRODUCT-SYNONYMS, GENE-SYNONYMS, PRODUCT
C5098_RS01945	EG11955			alkyl sulfatase YjcS	linear primary-alkylsulfatase	GO-TERMS, REACTIONS, PRODUCT-SYNONYMS, PRODUCT
C5098_RS01975	G7821			als operon DNA-binding transcriptional repressor AlsR	DNA-binding transcriptional repressor AlsR	GO-TERMS, PRODUCT-SYNONYMS, GENE-SYNONYMS, PRODUCT
C5098_RS01980	EG11827			bifunctional allose-6-phosphate isomerase/ribose-5-phosphate isomerase RpiB	allose-6-phosphate isomerase / ribose-5-phosphate isomerase B	GO-TERMS, REACTIONS, PRODUCT-SYNONYMS, GENE-SYNONYMS, PRODUCT
C5098_RS01990	EG10725			phosphonate metabolism protein PhnP	5-phospho-alpha-D-ribosyl 1,2-cyclic phosphate phosphodiesterase	GO-TERMS, PRODUCT-SYNONYMS, PRODUCT
C5098_RS01995	EG10724					GO-TERMS, REACTIONS, PRODUCT-SYNONYMS, PRODUCT
C5098_RS02000	EG10723			ribose 1,5-bisphosphokinase	ribose 1,5-bisphosphate phosphokinase	GO-TERMS, REACTIONS, PRODUCT-SYNONYMS, PRODUCT
C5098_RS02005	EG10722			alpha-D-ribose 1-methylphosphonate 5-triphosphate diphosphatase	RPnTP hydrolase	GO-TERMS, REACTIONS, PRODUCT-SYNONYMS, PRODUCT
C5098_RS02010	EG10721			phosphonate C-P lyase system protein PhnL	methylphosphonate degradation complex subunit PhnL	CPLX-RXNS, GO-TERMS, COMPLEXES, REACTIONS, PRODUCT-SYNONYMS, PRODUCT
C5098_RS02020	EG10720			phosphonate C-P lyase system protein PhnK	carbon-phosphorus lyase subunit PhnK	GO-TERMS, PRODUCT-SYNONYMS, PRODUCT
C5098_RS02025	EG10719			alpha-D-ribose 1-methylphosphonate 5-phosphate C-P-lyase PhnJ	carbon-phosphorus lyase core complex subunit PhnJ	GO-TERMS, COMPLEXES, REACTIONS, PRODUCT-SYNONYMS, PRODUCT
C5098_RS02030	EG10718			alpha-D-ribose 1-methylphosphonate 5-triphosphate synthase subunit PhnI	carbon-phosphorus lyase core complex subunit PhnI	GO-TERMS, REACTIONS, PRODUCT-SYNONYMS, PRODUCT
C5098_RS02035	EG10717			phosphonate C-P lyase system protein PhnH	carbon-phosphorus lyase core complex subunit PhnH	GO-TERMS, REACTIONS, PRODUCT-SYNONYMS, PRODUCT
C5098_RS02040	EG10716			phosphonate C-P lyase system protein PhnG	carbon-phosphorus lyase core complex subunit PhnG	GO-TERMS, REACTIONS, PRODUCT-SYNONYMS, PRODUCT
C5098_RS02075	EG11210	crfC	rdcA	clamp-binding protein CrfC	regulator of diguanylate cyclase RdcA	GO-TERMS, PRODUCT-SYNONYMS, GENE-SYNONYMS, PRODUCT, GENE-NAME
C5098_RS02080	G7823	C5098_RS02080	rdcB	hypothetical protein	regulator of diguanylate cyclase RdcB	GO-TERMS, PRODUCT-SYNONYMS, GENE-SYNONYMS, PRODUCT, GENE-NAME
C5098_RS02085	EG11612			glycine betaine/L-proline transporter ProP	osmolyte:H+ symporter ProP	GO-TERMS, REACTIONS, PRODUCT-SYNONYMS, PRODUCT
C5098_RS02095	EG11614	pmrB	basS	two-component system sensor histidine kinase PmrB	sensor histidine kinase BasS	GO-TERMS, REACTIONS, PRODUCT-SYNONYMS, GENE-SYNONYMS, PRODUCT, GENE-NAME
C5098_RS02100	EG11615			two-component system response regulator BasR	DNA-binding transcriptional dual regulator BasR	GO-TERMS, PRODUCT-SYNONYMS, GENE-SYNONYMS, PRODUCT
C5098_RS02105	EG11613					GO-TERMS, REACTIONS, PRODUCT-SYNONYMS, GENE-SYNONYMS
C5098_RS02110	EG12462			arginine/agmatine antiporter	arginine:agmatine antiporter	GO-TERMS, REACTIONS, PRODUCT-SYNONYMS, GENE-SYNONYMS, PRODUCT
C5098_RS02115	EG11966	C5098_RS02115	adiY	helix-turn-helix domain-containing protein	DNA-binding transcriptional activator AdiY	GO-TERMS, PRODUCT-SYNONYMS, PRODUCT, GENE-NAME
C5098_RS02120	EG11501			arginine decarboxylase	arginine decarboxylase, degradative	GO-TERMS, REACTIONS, PRODUCT-SYNONYMS, GENE-SYNONYMS, PRODUCT
C5098_RS02125	EG11230			transcriptional regulator MelR	DNA-binding transcriptional dual regulator MelR	GO-TERMS, PRODUCT-SYNONYMS, PRODUCT
C5098_RS02130	EG10577					GO-TERMS, REACTIONS, PRODUCT-SYNONYMS, GENE-SYNONYMS, PRODUCT
C5098_RS02140	EG10357	C5098_RS02140	fumB	class I fumarate hydratase	fumarase B	GO-TERMS, REACTIONS, PRODUCT-SYNONYMS, PRODUCT, GENE-NAME
C5098_RS02145	EG10006	C5098_RS02145	dcuB	anaerobic C4-dicarboxylate transporter	anaerobic C4-dicarboxylate transporter DcuB	GO-TERMS, COMPLEXES, REACTIONS, PRODUCT-SYNONYMS, GENE-SYNONYMS, PRODUCT, GENE-NAME
C5098_RS02150	G7826			two-component system response regulator DcuR	DNA-binding transcriptional activator DcuR	GO-TERMS, PRODUCT-SYNONYMS, GENE-SYNONYMS, PRODUCT
C5098_RS02155	G7827			two-component system sensor histidine kinase DcuS	sensor histidine kinase DcuS	GO-TERMS, COMPLEXES, REACTIONS, PRODUCT-SYNONYMS, GENE-SYNONYMS, PRODUCT
C5098_RS02170	G7830			type V toxin-antitoxin system endoribonuclease antitoxin GhoS	antitoxin of the GhoTS toxin-antitoxin system	GO-TERMS, REACTIONS, PRODUCT-SYNONYMS, GENE-SYNONYMS, PRODUCT
C5098_RS02175	G0-10472			type V toxin-antitoxin system toxin GhoT	toxin of the GhoTS toxin-antitoxin system	GO-TERMS, PRODUCT-SYNONYMS, GENE-SYNONYMS, PRODUCT
C5098_RS02180	EG10553	lysS	lysU	lysine--tRNA ligase	lysine--tRNA ligase/Ap4A synthetase/Ap3A synthetase	GO-TERMS, REACTIONS, PRODUCT-SYNONYMS, PRODUCT, GENE-NAME
C5098_RS02185	EG12469			dipeptide/tripeptide permease DtpC	dipeptide/tripeptide:H+ symporter DtpC	GO-TERMS, REACTIONS, PRODUCT-SYNONYMS, GENE-SYNONYMS, PRODUCT
C5098_RS02190	EG10131	C5098_RS02190	cadA	lysine decarboxylase CadA	lysine decarboxylase 1	GO-TERMS, REACTIONS, PRODUCT-SYNONYMS, GENE-SYNONYMS, PRODUCT, GENE-NAME
C5098_RS02195	EG10132			cadaverine/lysine antiporter	lysine:cadaverine antiporter	GO-TERMS, REACTIONS, PRODUCT-SYNONYMS, PRODUCT
C5098_RS02205	EG10133			CadC family transcriptional regulator	DNA-binding transcriptional activator CadC	GO-TERMS, PRODUCT-SYNONYMS, PRODUCT
C5098_RS02225	EG12178	C5098_RS02225	dsbD	protein-disulfide reductase DsbD	thiol-disulfide exchange protein DsbD	GO-TERMS, REACTIONS, PRODUCT-SYNONYMS, GENE-SYNONYMS, PRODUCT, GENE-NAME
C5098_RS02230	EG12177			divalent cation tolerance protein CutA	copper binding protein CutA	GO-TERMS, PRODUCT-SYNONYMS, GENE-SYNONYMS, PRODUCT
C5098_RS02235	EG11225	C5098_RS02235	dcuA	anaerobic C4-dicarboxylate transporter	C4-dicarboxylate transporter DcuA	GO-TERMS, REACTIONS, PRODUCT-SYNONYMS, GENE-SYNONYMS, PRODUCT, GENE-NAME
C5098_RS02240	EG10095					GO-TERMS, PRODUCT-SYNONYMS
C5098_RS02245	G7832			membrane protein FxsA	protein FxsA	GO-TERMS, PRODUCT-SYNONYMS, GENE-SYNONYMS, PRODUCT
C5098_RS02250	G7833			L-methionine/branched-chain amino acid transporter	L-methionine/branched chain amino acid exporter	GO-TERMS, REACTIONS, PRODUCT-SYNONYMS, PRODUCT
C5098_RS02255	EG10600	groES	groS	co-chaperone GroES	cochaperonin GroES	GO-TERMS, COMPLEXES, PRODUCT-SYNONYMS, GENE-SYNONYMS, PRODUCT, GENE-NAME
C5098_RS02260	EG10599					GO-TERMS, REACTIONS, PRODUCT-SYNONYMS, GENE-SYNONYMS
C5098_RS02275	G7836			EF-P beta-lysylation protein EpmB	lysine 2,3-aminomutase	GO-TERMS, REACTIONS, PRODUCT-SYNONYMS, GENE-SYNONYMS, PRODUCT
C5098_RS02280	EG12099			elongation factor P	protein chain elongation factor EF-P	GO-TERMS, PRODUCT-SYNONYMS, PRODUCT
C5098_RS02285	G0-41			lipoprotein antitoxin entericidin A	entericidin A lipoprotein, antidote to entericidin B	GO-TERMS, PRODUCT-SYNONYMS, PRODUCT
C5098_RS02290	G0-9562			lipoprotein toxin entericidin B	bacteriolytic entericidin B lipoprotein	GO-TERMS, PRODUCT-SYNONYMS, GENE-SYNONYMS, PRODUCT
C5098_RS02295	EG11616	C5098_RS02295	gdx	quaternary ammonium compound-resistance protein SugE	guanidinium exporter	GO-TERMS, REACTIONS, PRODUCT-SYNONYMS, GENE-SYNONYMS, PRODUCT, GENE-NAME
C5098_RS02305	EG10040	blaEC	ampC	BlaEC family class C beta-lactamase	beta-lactamase	GO-TERMS, REACTIONS, PRODUCT-SYNONYMS, GENE-SYNONYMS, PRODUCT, GENE-NAME
C5098_RS02310	EG10333			fumarate reductase subunit FrdD	fumarate reductase membrane protein FrdD	CPLX-RXNS, GO-TERMS, COMPLEXES, PRODUCT-SYNONYMS, PRODUCT
C5098_RS02315	EG10332			fumarate reductase subunit FrdC	fumarate reductase membrane protein FrdC	GO-TERMS, PRODUCT-SYNONYMS, PRODUCT
C5098_RS02320	EG10331	C5098_RS02320	frdB	succinate dehydrogenase/fumarate reductase iron-sulfur subunit	fumarate reductase iron-sulfur protein	GO-TERMS, COMPLEXES, PRODUCT-SYNONYMS, PRODUCT, GENE-NAME
C5098_RS02325	EG10330			fumarate reductase (quinol) flavoprotein subunit	fumarate reductase flavoprotein subunit	GO-TERMS, REACTIONS, PRODUCT-SYNONYMS, PRODUCT
C5098_RS02330	EG11211			elongation factor P--(R)-beta-lysine ligase	EF-P-lysine lysyltransferase	GO-TERMS, REACTIONS, PRODUCT-SYNONYMS, GENE-SYNONYMS, PRODUCT
C5098_RS02350	G7840					GO-TERMS, PRODUCT-SYNONYMS, GENE-SYNONYMS
C5098_RS02355	EG10775			phosphatidylserine decarboxylase	phosphatidylserine decarboxylase proenzyme	GO-TERMS, REACTIONS, PRODUCT-SYNONYMS, PRODUCT
C5098_RS02360	G7841			small ribosomal subunit biogenesis GTPase RsgA	ribosome small subunit-dependent GTPase A	GO-TERMS, REACTIONS, PRODUCT-SYNONYMS, GENE-SYNONYMS, PRODUCT
C5098_RS02365	G7842	C5098_RS02365	orn			GO-TERMS, PRODUCT-SYNONYMS, GENE-SYNONYMS, GENE-NAME
C5098_RS02390	G7843			tRNA epoxyqueuosine(34) reductase QueG	epoxyqueuosine reductase	GO-TERMS, REACTIONS, PRODUCT-SYNONYMS, GENE-SYNONYMS, PRODUCT
C5098_RS02395	EG11758	C5098_RS02395	nnr	bifunctional ADP-dependent NAD(P)H-hydrate dehydratase/NAD(P)H-hydrate epimerase	NAD(P)HX epimerase / NAD(P)HX dehydratase	GO-TERMS, REACTIONS, PRODUCT-SYNONYMS, GENE-SYNONYMS, PRODUCT, GENE-NAME
C5098_RS02400	EG11757			tRNA (N6-adenosine(37)-N6)-threonylcarbamoyltransferase complex ATPase TsaE	N6-L-threonylcarbamoyladenine synthase, TsaE subunit	GO-TERMS, REACTIONS, PRODUCT-SYNONYMS, GENE-SYNONYMS, PRODUCT
C5098_RS02405	EG11363			N-acetylmuramoyl-L-alanine amidase AmiB	N-acetylmuramoyl-L-alanine amidase B	GO-TERMS, REACTIONS, PRODUCT-SYNONYMS, GENE-SYNONYMS, PRODUCT
C5098_RS02410	EG11281			DNA mismatch repair endonuclease MutL	DNA mismatch repair protein MutL	GO-TERMS, PRODUCT-SYNONYMS, PRODUCT
C5098_RS02415	EG10595			tRNA (adenosine(37)-N6)-dimethylallyltransferase MiaA	tRNA dimethylallyltransferase	GO-TERMS, REACTIONS, PRODUCT-SYNONYMS, GENE-SYNONYMS, PRODUCT
C5098_RS02420	EG10438			RNA chaperone Hfq	RNA-binding protein Hfq	GO-TERMS, PRODUCT-SYNONYMS, PRODUCT
C5098_RS02425	EG10437			GTPase HflX	ribosome rescue factor HflX	GO-TERMS, REACTIONS, PRODUCT-SYNONYMS, GENE-SYNONYMS, PRODUCT
C5098_RS02430	EG10436			FtsH protease activity modulator HflK	regulator of FtsH protease	CPLX-RXNS, GO-TERMS, COMPLEXES, PRODUCT-SYNONYMS, GENE-SYNONYMS, PRODUCT
C5098_RS02435	EG10435			protease modulator HflC	regulator of FtsH protease	GO-TERMS, PRODUCT-SYNONYMS, GENE-SYNONYMS, PRODUCT
C5098_RS02445	EG10790			adenylosuccinate synthase	adenylosuccinate synthetase	GO-TERMS, REACTIONS, PRODUCT-SYNONYMS, GENE-SYNONYMS, PRODUCT
C5098_RS02450	EG11212			HTH-type transcriptional repressor NsrR	DNA-binding transcriptional repressor NsrR	GO-TERMS, PRODUCT-SYNONYMS, GENE-SYNONYMS, PRODUCT
C5098_RS02455	EG11259	C5098_RS02455	rnr	ribonuclease R	RNase R	GO-TERMS, REACTIONS, PRODUCT-SYNONYMS, GENE-SYNONYMS, PRODUCT, GENE-NAME
C5098_RS02460	G7845			23S rRNA (guanosine(2251)-2'-O)-methyltransferase RlmB	23S rRNA 2'-O-ribose G2251 methyltransferase	GO-TERMS, REACTIONS, PRODUCT-SYNONYMS, GENE-SYNONYMS, PRODUCT
C5098_RS02495	EG11811	C5098_RS02495	aidB	isovaleryl-CoA dehydrogenase	putative acyl-CoA dehydrogenase AidB	GO-TERMS, PRODUCT-SYNONYMS, PRODUCT, GENE-NAME
C5098_RS02500	G7851					GO-TERMS, PRODUCT-SYNONYMS
C5098_RS02505	G7852			biofilm peroxide resistance protein BsmA	DUF1471 domain-containing putative lipoprotein BsmA	GO-TERMS, PRODUCT-SYNONYMS, GENE-SYNONYMS, PRODUCT
C5098_RS02510	G7853	C5098_RS02510	yjfP	esterase	carboxylesterase	GO-TERMS, REACTIONS, PRODUCT-SYNONYMS, PRODUCT, GENE-NAME
C5098_RS02515	G7854			HTH-type transcriptional regulator UlaR	DNA-binding transcriptional repressor UlaR	GO-TERMS, PRODUCT-SYNONYMS, GENE-SYNONYMS, PRODUCT
C5098_RS02520	G7855			L-ascorbate 6-phosphate lactonase	L-ascorbate-6-phosphate lactonase	GO-TERMS, REACTIONS, PRODUCT-SYNONYMS, GENE-SYNONYMS, PRODUCT
C5098_RS02525	G7856			PTS ascorbate transporter subunit IIC	L-ascorbate specific PTS enzyme IIC component	CPLX-RXNS, GO-TERMS, COMPLEXES, PRODUCT-SYNONYMS, GENE-SYNONYMS, PRODUCT
C5098_RS02530	EG12494			PTS ascorbate transporter subunit IIB	L-ascorbate specific PTS enzyme IIB component	GO-TERMS, PRODUCT-SYNONYMS, GENE-SYNONYMS, PRODUCT
C5098_RS02535	EG12495			PTS ascorbate transporter subunit IIA	L-ascorbate specific PTS enzyme IIA component	GO-TERMS, PRODUCT-SYNONYMS, GENE-SYNONYMS, PRODUCT
C5098_RS02540	G7858					GO-TERMS, REACTIONS, PRODUCT-SYNONYMS, GENE-SYNONYMS
C5098_RS02545	G7859	C5098_RS02545	ulaE			GO-TERMS, REACTIONS, PRODUCT-SYNONYMS, GENE-SYNONYMS, GENE-NAME
C5098_RS02550	G7860	C5098_RS02550	ulaF			GO-TERMS, REACTIONS, PRODUCT-SYNONYMS, GENE-SYNONYMS, GENE-NAME
C5098_RS02565	EG10764					GO-TERMS, PRODUCT-SYNONYMS
C5098_RS02640	EG12504			D-serine/D-alanine/glycine transporter	D-serine/alanine/glycine/:H+symporter	GO-TERMS, REACTIONS, PRODUCT-SYNONYMS, GENE-SYNONYMS, PRODUCT
C5098_RS02645	G7866					GO-TERMS, PRODUCT-SYNONYMS, GENE-SYNONYMS
C5098_RS02655	G7868					GO-TERMS, PRODUCT-SYNONYMS, GENE-SYNONYMS
C5098_RS02665	EG10160			2',3'-cyclic-nucleotide 2'-phosphodiesterase	2'3' cyclic nucleotide phosphodiesterase/3' nucleotidase	GO-TERMS, REACTIONS, PRODUCT-SYNONYMS, PRODUCT
C5098_RS02670	EG10043			3'(2'),5'-bisphosphate nucleotidase CysQ	3'(2'),5'-bisphosphate nucleotidase	GO-TERMS, REACTIONS, PRODUCT-SYNONYMS, GENE-SYNONYMS, PRODUCT
C5098_RS02690	EG11433			peptide-methionine (S)-S-oxide reductase MsrA	methionine sulfoxide reductase A	GO-TERMS, REACTIONS, PRODUCT-SYNONYMS, GENE-SYNONYMS, PRODUCT
C5098_RS02695	G7874			autotransporter assembly complex protein TamA	translocation and assembly module subunit TamA	GO-TERMS, COMPLEXES, PRODUCT-SYNONYMS, GENE-SYNONYMS, PRODUCT
C5098_RS02700	G7875			autotransporter assembly complex protein TamB	translocation and assembly module subunit TamB	GO-TERMS, PRODUCT-SYNONYMS, GENE-SYNONYMS, PRODUCT
C5098_RS02715	EG10755	C5098_RS02715	ppa	inorganic diphosphatase	inorganic pyrophosphatase	GO-TERMS, REACTIONS, PRODUCT-SYNONYMS, PRODUCT, GENE-NAME
C5098_RS02720	EG12517			galactofuranose ABC transporter substrate-binding protein YtfQ	galactofuranose ABC transporter periplasmic binding protein	CPLX-RXNS, GO-TERMS, COMPLEXES, PRODUCT
C5098_RS02725	EG12518	C5098_RS02725	ytfR	sugar ABC transporter ATP-binding protein	galactofuranose ABC transporter putative ATP binding subunit	REACTIONS, PRODUCT-SYNONYMS, GENE-SYNONYMS, PRODUCT, GENE-NAME
C5098_RS02730	EG12520	C5098_RS02730	ytfT	ABC transporter permease	galactofuranose ABC transporter putative membrane subunit YtfT	GO-TERMS, PRODUCT, GENE-NAME
C5098_RS02735	EG12439			sugar ABC transporter permease YjfF	galactofuranose ABC transporter putative membrane subunit YjtF	GO-TERMS, REACTIONS, PRODUCT
C5098_RS02740	EG10283	C5098_RS02740	fbp	class 1 fructose-bisphosphatase	fructose-1,6-bisphosphatase 1	GO-TERMS, REACTIONS, PRODUCT-SYNONYMS, GENE-SYNONYMS, PRODUCT, GENE-NAME
C5098_RS02745	EG12440			UDP-N-acetylmuramate:L-alanyl-gamma-D-glutamyl- meso-diaminopimelate ligase	UDP-N-acetylmuramate--L-alanyl-gamma-D-glutamyl-meso-2,6-diaminoheptanedioate ligase	GO-TERMS, REACTIONS, PRODUCT-SYNONYMS, GENE-SYNONYMS, PRODUCT
C5098_RS02755	EG10741	pmbA	tldE	metalloprotease PmbA	metalloprotease subunit TldE	GO-TERMS, REACTIONS, PRODUCT-SYNONYMS, GENE-SYNONYMS, PRODUCT, GENE-NAME
C5098_RS02765	G812			anaerobic ribonucleoside-triphosphate reductase-activating protein	anaerobic ribonucleoside-triphosphate reductase activating protein	GO-TERMS, COMPLEXES, REACTIONS, PRODUCT-SYNONYMS, GENE-SYNONYMS, PRODUCT
C5098_RS02770	EG11417					GO-TERMS, REACTIONS, PRODUCT-SYNONYMS
C5098_RS02775	EG11402			alpha,alpha-phosphotrehalase	trehalose-6-phosphate hydrolase	GO-TERMS, REACTIONS, PRODUCT-SYNONYMS, GENE-SYNONYMS, PRODUCT
C5098_RS02780	EG12127			PTS trehalose transporter subunit IIBC	trehalose-specific PTS enzyme IIBC component	GO-TERMS, REACTIONS, PRODUCT-SYNONYMS, PRODUCT
C5098_RS02785	EG12202			HTH-type transcriptional regulator TreR	DNA-binding transcriptional repressor TreR	GO-TERMS, PRODUCT-SYNONYMS, PRODUCT
C5098_RS02790	G0-10689			mgtA regulatory leader peptide MgtL	leader peptide MgtL	GO-TERMS, PRODUCT-SYNONYMS, PRODUCT
C5098_RS02805	EG10811			aspartate carbamoyltransferase regulatory subunit	aspartate carbamoyltransferase, PyrI subunit	CPLX-RXNS, GO-TERMS, COMPLEXES, REACTIONS, PRODUCT-SYNONYMS, PRODUCT
C5098_RS02810	EG10805			aspartate carbamoyltransferase	aspartate carbamoyltransferase catalytic subunit	GO-TERMS, REACTIONS, PRODUCT-SYNONYMS, PRODUCT
C5098_RS02815	EG11279	C5098_RS02815	pyrL			GO-TERMS, PRODUCT-SYNONYMS, GENE-SYNONYMS, PRODUCT, GENE-NAME
C5098_RS02845	G7883	C5098_RS02845	tabA	YhcH/YjgK/YiaL family protein	DUF386 domain-containing toxin-antitoxin biofilm protein TabA	GO-TERMS, PRODUCT-SYNONYMS, GENE-SYNONYMS, PRODUCT, GENE-NAME
C5098_RS02850	EG10069	argF	argI	ornithine carbamoyltransferase	ornithine carbamoyltransferase ArgI	GO-TERMS, REACTIONS, PRODUCT-SYNONYMS, PRODUCT, GENE-NAME
C5098_RS02855	G7885			ribonuclease E inhibitor RraB	ribonuclease E inhibitor protein B	GO-TERMS, PRODUCT-SYNONYMS, GENE-SYNONYMS, PRODUCT
C5098_RS02870	EG11067					GO-TERMS, REACTIONS, PRODUCT-SYNONYMS, GENE-SYNONYMS, PRODUCT
C5098_RS02880	EG10694			leucyl aminopeptidase	aminopeptidase A/I	GO-TERMS, REACTIONS, PRODUCT-SYNONYMS, GENE-SYNONYMS, PRODUCT
C5098_RS02900	EG11436					GO-TERMS, REACTIONS, PRODUCT-SYNONYMS, GENE-SYNONYMS
C5098_RS03035	G7919	C5098_RS03035	nanS	9-O-acetyl-N-acetylneuraminic acid deacetylase	N-acetyl-9-O-acetylneuraminate esterase	GO-TERMS, REACTIONS, PRODUCT-SYNONYMS, GENE-SYNONYMS, PRODUCT, GENE-NAME
C5098_RS03040	G7920	C5098_RS03040	nanM	YjhT family mutarotase	N-acetylneuraminate mutarotase	GO-TERMS, REACTIONS, PRODUCT-SYNONYMS, GENE-SYNONYMS, PRODUCT, GENE-NAME
C5098_RS03045	G7921			N-acetylneuraminic acid outer membrane channel NanC	N-acetylneuraminic acid outer membrane channel	GO-TERMS, REACTIONS, PRODUCT-SYNONYMS, GENE-SYNONYMS, PRODUCT
C5098_RS03050	EG10309			type 1 fimbriae regulatory protein FimB	regulator for fimA	GO-TERMS, PRODUCT-SYNONYMS, GENE-SYNONYMS, PRODUCT
C5098_RS03055	EG10312			type 1 fimbriae regulatory protein FimE	regulator for fimA	GO-TERMS, PRODUCT-SYNONYMS, GENE-SYNONYMS, PRODUCT
C5098_RS03060	EG10308			metal ABC transporter substrate-binding lipoprotein/fibrin-binding adhesin FimA	type 1 fimbriae major subunit	GO-TERMS, COMPLEXES, PRODUCT-SYNONYMS, GENE-SYNONYMS, PRODUCT
C5098_RS03070	EG10310	C5098_RS03070	fimC	type 1 fimbriae chaperone FimC	type 1 fimbriae periplasmic chaperone	GO-TERMS, PRODUCT-SYNONYMS, GENE-SYNONYMS, PRODUCT, GENE-NAME
C5098_RS03080	EG10313					GO-TERMS, PRODUCT-SYNONYMS
C5098_RS03085	EG10314					GO-TERMS, PRODUCT-SYNONYMS
C5098_RS03090	EG10315			type 1 fimbriae D-mannose specific adhesin FimH	type 1 fimbriae D-mannose specific adhesin	GO-TERMS, PRODUCT-SYNONYMS, GENE-SYNONYMS, PRODUCT
C5098_RS03100	EG11066			mannonate dehydratase	D-mannonate dehydratase	GO-TERMS, REACTIONS, PRODUCT-SYNONYMS, PRODUCT
C5098_RS03105	EG20248	C5098_RS03105	uxuB	fructuronate reductase	D-mannonate oxidoreductase	GO-TERMS, REACTIONS, PRODUCT-SYNONYMS, PRODUCT, GENE-NAME
C5098_RS03110	EG20249			Uxu operon transcriptional regulator	DNA-binding transcriptional repressor UxuR	GO-TERMS, PRODUCT-SYNONYMS, PRODUCT
C5098_RS03115	G7923			anti-adapter protein IraD	anti-adaptor protein IraD, inhibitor of sigmaS proteolysis	GO-TERMS, PRODUCT-SYNONYMS, GENE-SYNONYMS, PRODUCT
C5098_RS03175	EG11583					GO-TERMS, PRODUCT-SYNONYMS
C5098_RS03200	G7924			hypochlorite stress DNA-binding transcriptional regulator HypT	DNA-binding transcriptional dual regulator HypT	GO-TERMS, PRODUCT-SYNONYMS, GENE-SYNONYMS, PRODUCT
C5098_RS03205	G7925			beta-aspartyl-peptidase	isoaspartyl dipeptidase	GO-TERMS, REACTIONS, PRODUCT-SYNONYMS, GENE-SYNONYMS, PRODUCT
C5098_RS03275	G7940			endoribonuclease SymE	toxic protein SymE	GO-TERMS, PRODUCT-SYNONYMS, GENE-SYNONYMS, PRODUCT
C5098_RS03305	EG10021	C5098_RS03305	yjiA	GTPase	P-loop guanosine triphosphatase YjiA	GO-TERMS, PRODUCT-SYNONYMS, PRODUCT, GENE-NAME
C5098_RS03315	G7942			pyruvate/proton symporter BtsT	pyruvate:H+ symporter	GO-TERMS, REACTIONS, PRODUCT-SYNONYMS, GENE-SYNONYMS, PRODUCT
C5098_RS03320	EG11034	C5098_RS03320	tsr	methyl-accepting chemotaxis protein	methyl-accepting chemotaxis protein Tsr	GO-TERMS, COMPLEXES, PRODUCT-SYNONYMS, GENE-SYNONYMS, PRODUCT, GENE-NAME
C5098_RS03345	G7944	C5098_RS03345	lgoR	GntR family transcriptional regulator	putative DNA-binding transcriptional regulator LgoR	GO-TERMS, PRODUCT-SYNONYMS, GENE-SYNONYMS, PRODUCT, GENE-NAME
C5098_RS03350	G7945	C5098_RS03350	lgoD	zinc-binding alcohol dehydrogenase family protein	L-galactonate oxidoreductase	GO-TERMS, REACTIONS, PRODUCT-SYNONYMS, GENE-SYNONYMS, PRODUCT, GENE-NAME
C5098_RS03355	EG12591			phosphatidylglycerol--membrane-oligosaccharide glycerophosphotransferase	phosphoglycerol transferase I	GO-TERMS, REACTIONS, PRODUCT-SYNONYMS, GENE-SYNONYMS, PRODUCT
C5098_RS03365	EG10237					GO-TERMS, PRODUCT-SYNONYMS, GENE-SYNONYMS
C5098_RS03370	EG10244					GO-TERMS, PRODUCT-SYNONYMS
C5098_RS03385	G7947	C5098_RS03385	yjjQ	response regulator transcription factor	DNA-binding transcriptional repressor YjjQ	GO-TERMS, PRODUCT-SYNONYMS, PRODUCT, GENE-NAME
C5098_RS03390	G7948			DNA-binding transcriptional activator BglJ	DNA-binding transcriptional regulator BglJ	GO-TERMS, PRODUCT-SYNONYMS, GENE-SYNONYMS, PRODUCT
C5098_RS03395	G7949			siderophore-iron reductase FhuF	hydroxamate siderophore iron reductase	GO-TERMS, PRODUCT-SYNONYMS, GENE-SYNONYMS, PRODUCT
C5098_RS03420	G7950			16S rRNA (guanine(1207)-N(2))-methyltransferase RsmC	16S rRNA m2G1207 methyltransferase	GO-TERMS, REACTIONS, PRODUCT-SYNONYMS, GENE-SYNONYMS, PRODUCT
C5098_RS03430	EG10850			ribosomal-protein-alanine N-acetyltransferase	protein N-acetyltransferase RimI	GO-TERMS, REACTIONS, PRODUCT-SYNONYMS, PRODUCT
C5098_RS03435	EG12115	C5098_RS03435	yjjG	pyrimidine 5'-nucleotidase	pyrimidine 5'-nucleotidase YjjG	GO-TERMS, REACTIONS, PRODUCT-SYNONYMS, PRODUCT, GENE-NAME
C5098_RS03440	EG12114			peptide chain release factor 3	peptide chain release factor RF3	GO-TERMS, PRODUCT-SYNONYMS, GENE-SYNONYMS, PRODUCT
C5098_RS03445	EG11391			molecular chaperone OsmY	periplasmic chaperone OsmY	GO-TERMS, PRODUCT-SYNONYMS, GENE-SYNONYMS, PRODUCT
C5098_RS03475	EG10221					GO-TERMS, PRODUCT-SYNONYMS, GENE-SYNONYMS, PRODUCT
C5098_RS03480	EG10219					GO-TERMS, REACTIONS, PRODUCT-SYNONYMS, GENE-SYNONYMS
C5098_RS03485	EG10220					GO-TERMS, REACTIONS, PRODUCT-SYNONYMS, GENE-SYNONYMS
C5098_RS03490	EG10222			purine-nucleoside phosphorylase	purine nucleoside phosphorylase	GO-TERMS, REACTIONS, PRODUCT-SYNONYMS, GENE-SYNONYMS, PRODUCT
C5098_RS03500	EG11796			lipoate--protein ligase LplA	lipoate--protein ligase A	GO-TERMS, REACTIONS, PRODUCT-SYNONYMS, GENE-SYNONYMS, PRODUCT
C5098_RS03515	EG11296			DNA repair protein RadA	DNA recombination protein	GO-TERMS, PRODUCT-SYNONYMS, GENE-SYNONYMS, PRODUCT
C5098_RS03520	EG11335			multifunctional transcriptional regulator/nicotinamide-nucleotide adenylyltransferase/ribosylnicotinamide kinase NadR	DNA-binding transcriptional repressor/NMN adenylyltransferase NadR	GO-TERMS, REACTIONS, PRODUCT-SYNONYMS, GENE-SYNONYMS, PRODUCT
C5098_RS03535	EG12343					GO-TERMS, PRODUCT-SYNONYMS, GENE-SYNONYMS
C5098_RS03540	EG10950	sltY	slt	murein transglycosylase	soluble lytic murein transglycosylase	GO-TERMS, REACTIONS, PRODUCT-SYNONYMS, GENE-SYNONYMS, PRODUCT, GENE-NAME
C5098_RS03545	EG11029			trp operon repressor	DNA-binding transcriptional repressor TrpR	GO-TERMS, PRODUCT-SYNONYMS, GENE-SYNONYMS, PRODUCT
C5098_RS03550	EG12600			non-canonical purine NTP phosphatase	ITPase/XTPase	GO-TERMS, REACTIONS, PRODUCT-SYNONYMS, PRODUCT
C5098_RS03560	EG11366	robA	rob	MDR efflux pump AcrAB transcriptional activator RobA	DNA-binding transcriptional dual regulator Rob	GO-TERMS, PRODUCT-SYNONYMS, GENE-SYNONYMS, PRODUCT, GENE-NAME
C5098_RS03570	EG11218			two-component system response regulator CreB	DNA-binding transcriptional regulator CreB	GO-TERMS, PRODUCT-SYNONYMS, GENE-SYNONYMS, PRODUCT
C5098_RS03575	EG10730			two-component system sensor histidine kinase CreC	sensory histidine kinase CreC	GO-TERMS, REACTIONS, PRODUCT-SYNONYMS, GENE-SYNONYMS, PRODUCT
C5098_RS03585	EG10061			two-component system response regulator ArcA	DNA-binding transcriptional dual regulator ArcA	GO-TERMS, PRODUCT-SYNONYMS, GENE-SYNONYMS, PRODUCT
C5098_RS03600	EG11277					GO-TERMS, PRODUCT-SYNONYMS, PRODUCT
C5098_RS03605	EG10998			bifunctional aspartate kinase/homoserine dehydrogenase I	fused aspartate kinase/homoserine dehydrogenase 1	GO-TERMS, REACTIONS, PRODUCT-SYNONYMS, GENE-SYNONYMS, PRODUCT
C5098_RS03610	EG10999					GO-TERMS, REACTIONS, PRODUCT-SYNONYMS
C5098_RS03615	EG11000					GO-TERMS, PRODUCT-SYNONYMS, PRODUCT
C5098_RS03625	EG10011			peroxide stress protein YaaA	peroxide stress resistance protein YaaA	GO-TERMS, PRODUCT-SYNONYMS, PRODUCT
C5098_RS03635	EG11556	tal	talB	transaldolase	transaldolase B	GO-TERMS, PRODUCT-SYNONYMS, GENE-SYNONYMS, PRODUCT, GENE-NAME
C5098_RS03640	EG11511	C5098_RS03640	mog			GO-TERMS, PRODUCT-SYNONYMS, GENE-SYNONYMS, GENE-NAME
C5098_RS03645	EG11512			acetate uptake transporter	acetate/succinate:H+ symporter	GO-TERMS, REACTIONS, PRODUCT-SYNONYMS, GENE-SYNONYMS, PRODUCT
C5098_RS03660	EG10241			molecular chaperone DnaK	chaperone protein DnaK	GO-TERMS, PRODUCT-SYNONYMS, GENE-SYNONYMS, PRODUCT
C5098_RS03665	EG10240			molecular chaperone DnaJ	chaperone protein DnaJ	GO-TERMS, REACTIONS, PRODUCT-SYNONYMS, GENE-SYNONYMS, PRODUCT
C5098_RS03690	EG10652			Na+/H+ antiporter NhaA	Na+:H+ antiporter NhaA	GO-TERMS, REACTIONS, PRODUCT-SYNONYMS, GENE-SYNONYMS, PRODUCT
C5098_RS03695	EG11078			transcriptional activator NhaR	DNA-binding transcriptional activator NhaR	GO-TERMS, PRODUCT-SYNONYMS, GENE-SYNONYMS, PRODUCT
C5098_RS03710	EG11079			bifunctional riboflavin kinase/FAD synthetase	bifunctional riboflavin kinase / FMN adenylyltransferase	GO-TERMS, REACTIONS, PRODUCT-SYNONYMS, GENE-SYNONYMS, PRODUCT
C5098_RS03715	EG10492					GO-TERMS, REACTIONS, PRODUCT-SYNONYMS, GENE-SYNONYMS, PRODUCT
C5098_RS03720	EG10548	C5098_RS03720	lspA			GO-TERMS, REACTIONS, PRODUCT-SYNONYMS, GENE-SYNONYMS, GENE-NAME
C5098_RS03725	EG11080			FKBP-type peptidyl-prolyl cis-trans isomerase	peptidyl-prolyl cis-trans isomerase FkpB	GO-TERMS, REACTIONS, PRODUCT-SYNONYMS, GENE-SYNONYMS, PRODUCT
C5098_RS03730	EG11081			4-hydroxy-3-methylbut-2-enyl diphosphate reductase	1-hydroxy-2-methyl-2-(E)-butenyl 4-diphosphate reductase	GO-TERMS, REACTIONS, PRODUCT-SYNONYMS, GENE-SYNONYMS, PRODUCT
C5098_RS03735	EG11082					GO-TERMS, REACTIONS, PRODUCT-SYNONYMS, GENE-SYNONYMS
C5098_RS03745	EG10206					GO-TERMS, PRODUCT-SYNONYMS
C5098_RS03760	G6088			carnitine metabolism transcriptional regulator CaiF	DNA-binding transcriptional activator CaiF	GO-TERMS, PRODUCT-SYNONYMS, PRODUCT
C5098_RS03775	EG11558			crotonobetaine/carnitine-CoA ligase	carnitine--CoA ligase	GO-TERMS, REACTIONS, PRODUCT-SYNONYMS, GENE-SYNONYMS, PRODUCT
C5098_RS03780	EG11559			L-carnitine CoA-transferase	gamma-butyrobetainyl-CoA:carnitine CoA transferase	GO-TERMS, REACTIONS, PRODUCT-SYNONYMS, GENE-SYNONYMS, PRODUCT
C5098_RS03785	EG11560			crotonobetainyl-CoA dehydrogenase	crotonobetainyl-CoA reductase	GO-TERMS, REACTIONS, PRODUCT-SYNONYMS, GENE-SYNONYMS, PRODUCT
C5098_RS03790	EG11561	C5098_RS03790	caiT	L-carnitine/gamma-butyrobetaine antiporter	L-carnitine:gamma-butyrobetaine antiporter	GO-TERMS, REACTIONS, PRODUCT-SYNONYMS, GENE-SYNONYMS, PRODUCT, GENE-NAME
C5098_RS03795	EG11562	C5098_RS03795	fixA	electron transfer flavoprotein FixA	putative electron transfer flavoprotein FixA	GO-TERMS, PRODUCT-SYNONYMS, GENE-SYNONYMS, PRODUCT, GENE-NAME
C5098_RS03800	EG11563	C5098_RS03800	fixB	electron transfer flavoprotein subunit alpha/FixB family protein	putative electron transfer flavoprotein FixB	GO-TERMS, PRODUCT-SYNONYMS, GENE-SYNONYMS, PRODUCT, GENE-NAME
C5098_RS03820	EG11568			glutathione-regulated potassium-efflux system oxidoreductase KefF	regulator of KefC-mediated potassium transport and quinone oxidoreductase	GO-TERMS, REACTIONS, PRODUCT-SYNONYMS, GENE-SYNONYMS, PRODUCT
C5098_RS03825	EG10521			glutathione-regulated potassium-efflux system protein KefC	K+ : H+ antiporter KefC	GO-TERMS, REACTIONS, PRODUCT-SYNONYMS, GENE-SYNONYMS, PRODUCT
C5098_RS03830	EG10326			type 3 dihydrofolate reductase	dihydrofolate reductase	GO-TERMS, PRODUCT-SYNONYMS, GENE-SYNONYMS, PRODUCT
C5098_RS03845	EG10048			bis(5'-nucleosyl)-tetraphosphatase (symmetrical)	diadenosine tetraphosphatase	GO-TERMS, REACTIONS, PRODUCT-SYNONYMS, GENE-SYNONYMS, PRODUCT
C5098_RS03855	EG10523			16S rRNA (adenine(1518)-N(6)/adenine(1519)-N(6))- dimethyltransferase RsmA	16S rRNA m62A1518,m62A1519 dimethyltransferase	GO-TERMS, REACTIONS, PRODUCT-SYNONYMS, GENE-SYNONYMS, PRODUCT
C5098_RS03860	EG10691	C5098_RS03860	pdxA			GO-TERMS, PRODUCT-SYNONYMS, GENE-NAME
C5098_RS03865	EG10985			peptidylprolyl isomerase SurA	peptidyl-prolyl cis-trans isomerase SurA	GO-TERMS, REACTIONS, PRODUCT-SYNONYMS, PRODUCT
C5098_RS03875	EG11570			co-chaperone DjlA	co-chaperone protein DjlA	GO-TERMS, PRODUCT-SYNONYMS, GENE-SYNONYMS, PRODUCT
C5098_RS03885	EG11083			RNA polymerase-associated protein RapA	RNA polymerase-binding ATPase and RNAP recycling factor	GO-TERMS, PRODUCT-SYNONYMS, GENE-SYNONYMS, PRODUCT
C5098_RS03890	EG10747					GO-TERMS, REACTIONS, PRODUCT-SYNONYMS, GENE-SYNONYMS
C5098_RS03895	EG10055			L-ribulose-5-phosphate 4-epimerase	L-ribulose-5-phosphate 4-epimerase AraD	GO-TERMS, PRODUCT-SYNONYMS, PRODUCT
C5098_RS03900	EG10052					GO-TERMS, PRODUCT-SYNONYMS
C5098_RS03905	EG10053					GO-TERMS, REACTIONS, PRODUCT-SYNONYMS
C5098_RS03940	EG11571	C5098_RS03940	yabI	DedA family protein	DedA family protein YabI	GO-TERMS, PRODUCT-SYNONYMS, PRODUCT, GENE-NAME
C5098_RS03945	EG11572			thiamine ABC transporter ATP-binding protein ThiQ	thiamine ABC transporter ATP binding subunit	CPLX-RXNS, COMPLEXES, PRODUCT-SYNONYMS, GENE-SYNONYMS, PRODUCT
C5098_RS03950	EG11573			thiamine/thiamine pyrophosphate ABC transporter permease ThiP	thiamine ABC transporter membrane subunit	GO-TERMS, REACTIONS, PRODUCT-SYNONYMS, GENE-SYNONYMS, PRODUCT
C5098_RS03955	EG11574			thiamine ABC transporter substrate binding subunit	thiamine ABC transporter periplasmic binding protein	GO-TERMS, PRODUCT-SYNONYMS, GENE-SYNONYMS, PRODUCT
C5098_RS03960	EG12094	C5098_RS03960	sgrR	HTH-type transcriptional regulator SgrR	DNA-binding transcriptional dual regulator SgrR	GO-TERMS, PRODUCT-SYNONYMS, GENE-SYNONYMS, PRODUCT, GENE-NAME
C5098_RS03965	G0-10617			glucose uptake inhibitor SgrT	PtsG glucose transporter inhibitor	GO-TERMS, REACTIONS, PRODUCT-SYNONYMS, PRODUCT
C5098_RS03970	EG11575			3-isopropylmalate dehydratase small subunit	3-isopropylmalate dehydratase subunit LeuD	CPLX-RXNS, GO-TERMS, COMPLEXES, PRODUCT-SYNONYMS, PRODUCT
C5098_RS03975	EG11576			3-isopropylmalate dehydratase large subunit	3-isopropylmalate dehydratase subunit LeuC	GO-TERMS, PRODUCT-SYNONYMS, PRODUCT
C5098_RS03980	EG11577					GO-TERMS, REACTIONS, PRODUCT-SYNONYMS
C5098_RS03985	EG11226					GO-TERMS, PRODUCT-SYNONYMS
C5098_RS03990	EG11280					GO-TERMS, PRODUCT-SYNONYMS, GENE-SYNONYMS, PRODUCT
C5098_RS03995	EG10531			transcriptional regulator LeuO	DNA-binding transcriptional dual regulator LeuO	GO-TERMS, PRODUCT-SYNONYMS, PRODUCT
C5098_RS04000	EG10500			acetolactate synthase 3 large subunit	acetolactate synthase / acetohydroxybutanoate synthase, catalytic subunit	GO-TERMS, PRODUCT-SYNONYMS, PRODUCT
C5098_RS04005	EG10499	ilvN	ilvH	acetolactate synthase small subunit	acetolactate synthase / acetohydroxybutanoate synthase, regulatory subunit	CPLX-RXNS, GO-TERMS, COMPLEXES, PRODUCT-SYNONYMS, GENE-SYNONYMS, PRODUCT, GENE-NAME
C5098_RS04015	EG10338			catabolite repressor/activator	DNA-binding transcriptional dual regulator Cra	GO-TERMS, PRODUCT-SYNONYMS, GENE-SYNONYMS, PRODUCT
C5098_RS04020	EG11084			transcriptional regulator MraZ	DNA-binding transcriptional repressor MraZ	GO-TERMS, PRODUCT-SYNONYMS, GENE-SYNONYMS, PRODUCT
C5098_RS04025	EG11085			16S rRNA (cytosine(1402)-N(4))-methyltransferase RsmH	16S rRNA m4C1402 methyltransferase	GO-TERMS, REACTIONS, PRODUCT-SYNONYMS, GENE-SYNONYMS, PRODUCT
C5098_RS04030	EG11086					GO-TERMS, PRODUCT-SYNONYMS, GENE-SYNONYMS
C5098_RS04035	EG10341	C5098_RS04035	ftsI	peptidoglycan glycosyltransferase FtsI	peptidoglycan DD-transpeptidase FtsI	GO-TERMS, REACTIONS, PRODUCT-SYNONYMS, GENE-SYNONYMS, PRODUCT, GENE-NAME
C5098_RS04040	EG10621			UDP-N-acetylmuramoyl-L-alanyl-D-glutamate--2, 6-diaminopimelate ligase	UDP-N-acetylmuramoyl-L-alanyl-D-glutamate--2,6-diaminopimelate ligase	GO-TERMS, REACTIONS, PRODUCT-SYNONYMS, PRODUCT
C5098_RS04045	EG10622			UDP-N-acetylmuramoyl-tripeptide--D-alanyl-D- alanine ligase	D-alanyl-D-alanine-adding enzyme	GO-TERMS, REACTIONS, PRODUCT-SYNONYMS, GENE-SYNONYMS, PRODUCT
C5098_RS04050	EG10604			phospho-N-acetylmuramoyl-pentapeptide- transferase	phospho-N-acetylmuramoyl-pentapeptide-transferase	GO-TERMS, REACTIONS, PRODUCT-SYNONYMS, GENE-SYNONYMS, PRODUCT
C5098_RS04055	EG10620					GO-TERMS, REACTIONS, PRODUCT-SYNONYMS, PRODUCT
C5098_RS04065	EG10623			undecaprenyldiphospho-muramoylpentapeptide beta-N-acetylglucosaminyltransferase	N-acetylglucosaminyl transferase	GO-TERMS, REACTIONS, PRODUCT-SYNONYMS, PRODUCT
C5098_RS04070	EG10619					GO-TERMS, REACTIONS, PRODUCT-SYNONYMS, PRODUCT
C5098_RS04075	EG10214	C5098_RS04075	ddlB	D-alanine--D-alanine ligase	D-alanine--D-alanine ligase B	GO-TERMS, REACTIONS, PRODUCT-SYNONYMS, GENE-SYNONYMS, PRODUCT, GENE-NAME
C5098_RS04080	EG10342					GO-TERMS, PRODUCT-SYNONYMS
C5098_RS04085	EG10339					GO-TERMS, PRODUCT-SYNONYMS, GENE-SYNONYMS
C5098_RS04090	EG10347					GO-TERMS, PRODUCT-SYNONYMS, GENE-SYNONYMS
C5098_RS04095	EG10265					GO-TERMS, REACTIONS, PRODUCT-SYNONYMS, GENE-SYNONYMS, PRODUCT
C5098_RS04100	EG11087			secA regulator SecM	SecA translation regulator	GO-TERMS, PRODUCT-SYNONYMS, GENE-SYNONYMS, PRODUCT
C5098_RS04105	EG10936			preprotein translocase subunit SecA	protein translocation ATPase	GO-TERMS, PRODUCT-SYNONYMS, GENE-SYNONYMS, PRODUCT
C5098_RS04110	EG10626			8-oxo-dGTP diphosphatase MutT	8-oxo-dGTP diphosphatase	GO-TERMS, REACTIONS, PRODUCT-SYNONYMS, GENE-SYNONYMS, PRODUCT
C5098_RS04120	EG12314					GO-TERMS, PRODUCT-SYNONYMS
C5098_RS04125	EG12313			cell division protein ZapD	cell division factor ZapD	GO-TERMS, PRODUCT-SYNONYMS, GENE-SYNONYMS, PRODUCT
C5098_RS04135	EG10422					GO-TERMS, PRODUCT-SYNONYMS
C5098_RS04155	EG11546			carboxylating nicotinate-nucleotide diphosphorylase	quinolinate phosphoribosyltransferase (decarboxylating)	GO-TERMS, REACTIONS, PRODUCT-SYNONYMS, PRODUCT
C5098_RS04160	EG10041			1,6-anhydro-N-acetylmuramyl-L-alanine amidase AmpD	1,6-anhydro-N-acetylmuramoyl-L-alanine amidase	GO-TERMS, REACTIONS, PRODUCT-SYNONYMS, PRODUCT
C5098_RS04170	EG10084			aromatic amino acid transporter AroP	aromatic amino acid:H+ symporter AroP	GO-TERMS, REACTIONS, PRODUCT-SYNONYMS, GENE-SYNONYMS, PRODUCT
C5098_RS04175	EG11088			pyruvate dehydrogenase complex transcriptional repressor PdhR	DNA-binding transcriptional dual regulator PdhR	GO-TERMS, PRODUCT-SYNONYMS, GENE-SYNONYMS, PRODUCT
C5098_RS04180	EG10024			pyruvate dehydrogenase (acetyl-transferring), homodimeric type	pyruvate dehydrogenase E1 component	GO-TERMS, REACTIONS, PRODUCT-SYNONYMS, PRODUCT
C5098_RS04185	EG10025			pyruvate dehydrogenase complex dihydrolipoyllysine-residue acetyltransferase	pyruvate dehydrogenase, E2 subunit	GO-TERMS, REACTIONS, PRODUCT-SYNONYMS, PRODUCT
C5098_RS04200	EG12316			bifunctional aconitate hydratase 2/2-methylisocitrate dehydratase	AcnB	GO-TERMS, REACTIONS, PRODUCT-SYNONYMS, GENE-SYNONYMS, PRODUCT
C5098_RS04210	EG10962			adenosylmethionine decarboxylase	S-adenosylmethionine decarboxylase proenzyme	GO-TERMS, REACTIONS, PRODUCT-SYNONYMS, PRODUCT
C5098_RS04215	EG10963			polyamine aminopropyltransferase	spermidine synthase	GO-TERMS, REACTIONS, PRODUCT-SYNONYMS, PRODUCT
C5098_RS04225	EG12318					GO-TERMS, REACTIONS, PRODUCT-SYNONYMS, GENE-SYNONYMS
C5098_RS04230	EG10369	C5098_RS04230	gcd	glucose/quinate/shikimate family membrane-bound PQQ-dependent dehydrogenase	quinoprotein glucose dehydrogenase	GO-TERMS, REACTIONS, PRODUCT-SYNONYMS, PRODUCT, GENE-NAME
C5098_RS04235	EG20098	C5098_RS04235	hpt			GO-TERMS, REACTIONS, PRODUCT-SYNONYMS, GENE-NAME
C5098_RS04240	EG12319	C5098_RS04240	can	carbonate dehydratase	carbonic anhydrase 2	GO-TERMS, REACTIONS, PRODUCT-SYNONYMS, GENE-SYNONYMS, PRODUCT, GENE-NAME
C5098_RS04245	EG12320	C5098_RS04245	yadG	ABC transporter ATP-binding protein	putative ABC transporter ATP-binding protein YadG	GO-TERMS, PRODUCT-SYNONYMS, PRODUCT, GENE-NAME
C5098_RS04250	EG12321	C5098_RS04250	yadH	ABC transporter permease	putative ABC transporter membrane subunit YadH	GO-TERMS, COMPLEXES, PRODUCT-SYNONYMS, PRODUCT, GENE-NAME
C5098_RS04265	EG11747			aspartate 1-decarboxylase	aspartate 1-decarboxylase proenzyme	GO-TERMS, REACTIONS, PRODUCT-SYNONYMS, PRODUCT
C5098_RS04270	EG11748	C5098_RS04270	rpnC	Rpn family recombination-promoting nuclease/putative transposase	recombination-promoting nuclease RpnC	GO-TERMS, REACTIONS, PRODUCT-SYNONYMS, GENE-SYNONYMS, PRODUCT, GENE-NAME
C5098_RS04280	EG11746			pantoate--beta-alanine ligase	pantothenate synthetase	GO-TERMS, REACTIONS, PRODUCT-SYNONYMS, PRODUCT
C5098_RS04285	EG11675					GO-TERMS, REACTIONS, PRODUCT-SYNONYMS
C5098_RS04295	EG12325	C5098_RS04295	yadK	fimbrial protein	putative fimbrial protein YadK	GO-TERMS, PRODUCT-SYNONYMS, PRODUCT, GENE-NAME
C5098_RS04310	EG11972	C5098_RS04310	htrE	outer membrane usher protein	putative fimbrial usher protein HtrE	GO-TERMS, PRODUCT-SYNONYMS, PRODUCT, GENE-NAME
C5098_RS04320	EG12328	C5098_RS04320	yadN	fimbrial protein	putative fimbrial protein YadN	GO-TERMS, PRODUCT-SYNONYMS, PRODUCT, GENE-NAME
C5098_RS04325	EG11374			2-amino-4-hydroxy-6- hydroxymethyldihydropteridine diphosphokinase	2-amino-4-hydroxy-6-hydroxymethyldihydropteridine diphosphokinase	GO-TERMS, REACTIONS, PRODUCT-SYNONYMS, PRODUCT
C5098_RS04330	EG10690			polynucleotide adenylyltransferase PcnB	poly(A) polymerase I	GO-TERMS, REACTIONS, PRODUCT-SYNONYMS, PRODUCT
C5098_RS04335	EG11362	gluQRS	gluQ	tRNA glutamyl-Q(34) synthetase GluQRS	glutamyl-Q tRNAAsp synthetase	GO-TERMS, REACTIONS, PRODUCT-SYNONYMS, GENE-SYNONYMS, PRODUCT, GENE-NAME
C5098_RS04340	EG10230	C5098_RS04340	dksA			GO-TERMS, PRODUCT-SYNONYMS, GENE-SYNONYMS, GENE-NAME
C5098_RS04350	EG12330					GO-TERMS, REACTIONS, PRODUCT-SYNONYMS, GENE-SYNONYMS
C5098_RS04360	EG10605			bifunctional glycosyl transferase/transpeptidase	PBP1Bgamma	REACTIONS, PRODUCT-SYNONYMS, GENE-SYNONYMS, PRODUCT
C5098_RS04365	EG10302			ferrichrome porin FhuA	ferrichrome outer membrane transporter/phage receptor	CPLX-RXNS, GO-TERMS, COMPLEXES, PRODUCT-SYNONYMS, GENE-SYNONYMS, PRODUCT
C5098_RS04370	EG10304			Fe3+-hydroxamate ABC transporter ATP-binding protein FhuC	iron(III) hydroxamate ABC transporter ATP binding subunit	CPLX-RXNS, GO-TERMS, COMPLEXES, REACTIONS, PRODUCT
C5098_RS04375	EG10305			Fe(3+)-hydroxamate ABC transporter substrate-binding protein FhuD	iron(III) hydroxamate ABC transporter periplasmic binding protein	GO-TERMS, COMPLEXES, PRODUCT
C5098_RS04380	EG10303			Fe(3+)-hydroxamate ABC transporter permease FhuB	iron(III) hydroxamate ABC transporter membrane subunit	GO-TERMS, PRODUCT
C5098_RS04385	EG10432	C5098_RS04385	hemL			GO-TERMS, PRODUCT-SYNONYMS, GENE-SYNONYMS, GENE-NAME
C5098_RS04390	EG12331			H(+)/Cl(-) exchange transporter ClcA	chloride:H+ antiporter ClcA	GO-TERMS, REACTIONS, PRODUCT-SYNONYMS, GENE-SYNONYMS, PRODUCT
C5098_RS04400	EG12332					GO-TERMS, PRODUCT-SYNONYMS, GENE-SYNONYMS
C5098_RS04410	EG12334			vitamin B12 ABC transporter substrate-binding protein BtuF	vitamin B12 ABC transporter periplasmic binding protein	CPLX-RXNS, GO-TERMS, COMPLEXES, REACTIONS, PRODUCT-SYNONYMS, GENE-SYNONYMS, PRODUCT
C5098_RS04415	EG11090	mtnN	mtn			GO-TERMS, REACTIONS, PRODUCT-SYNONYMS, GENE-SYNONYMS, GENE-NAME
C5098_RS04420	EG10225	C5098_RS04420	dgt	dGTPase	dGTP triphosphohydrolase	GO-TERMS, REACTIONS, PRODUCT-SYNONYMS, GENE-SYNONYMS, PRODUCT, GENE-NAME
C5098_RS04425	EG10463			serine endoprotease DegP	periplasmic serine endoprotease DegP	GO-TERMS, REACTIONS, PRODUCT-SYNONYMS, GENE-SYNONYMS, PRODUCT
C5098_RS04430	EG12335	C5098_RS04430	cdaR	CdaR family transcriptional regulator	DNA-binding transcriptional activator CdaR	GO-TERMS, PRODUCT-SYNONYMS, GENE-SYNONYMS, PRODUCT, GENE-NAME
C5098_RS04440	EG10207			2,3,4,5-tetrahydropyridine-2,6-dicarboxylate N-succinyltransferase	tetrahydrodipicolinate succinylase	GO-TERMS, REACTIONS, PRODUCT-SYNONYMS, GENE-SYNONYMS, PRODUCT
C5098_RS04445	EG11411			bifunctional uridylyltransferase/uridylyl-removing protein GlnD	PII uridylyltransferase / uridylyl removing enzyme	GO-TERMS, REACTIONS, PRODUCT-SYNONYMS, GENE-SYNONYMS, PRODUCT
C5098_RS04450	EG10570			type I methionyl aminopeptidase	methionine aminopeptidase	GO-TERMS, REACTIONS, PRODUCT-SYNONYMS, PRODUCT
C5098_RS04460	EG11033			elongation factor Ts	protein chain elongation factor EF-Ts	GO-TERMS, PRODUCT-SYNONYMS, PRODUCT
C5098_RS04465	EG11539					GO-TERMS, PRODUCT-SYNONYMS, GENE-SYNONYMS
C5098_RS04470	EG10335	C5098_RS04470	frr	ribosome recycling factor	ribosome-recycling factor	GO-TERMS, PRODUCT-SYNONYMS, GENE-SYNONYMS, PRODUCT, GENE-NAME
C5098_RS04475	EG12715	ispC	dxr	1-deoxy-D-xylulose-5-phosphate reductoisomerase	1-deoxy-D-xylulose 5-phosphate reductoisomerase	GO-TERMS, REACTIONS, PRODUCT-SYNONYMS, GENE-SYNONYMS, PRODUCT, GENE-NAME
C5098_RS04485	EG10139			phosphatidate cytidylyltransferase	CDP-diglyceride synthetase	GO-TERMS, REACTIONS, PRODUCT-SYNONYMS, GENE-SYNONYMS, PRODUCT
C5098_RS04490	EG12436			sigma E protease regulator RseP	intramembrane zinc metalloprotease RseP	GO-TERMS, REACTIONS, PRODUCT-SYNONYMS, GENE-SYNONYMS, PRODUCT
C5098_RS04495	G6093					GO-TERMS, PRODUCT-SYNONYMS, GENE-SYNONYMS
C5098_RS04500	EG10455			molecular chaperone Skp	periplasmic chaperone Skp	GO-TERMS, PRODUCT-SYNONYMS, GENE-SYNONYMS, PRODUCT
C5098_RS04505	EG10316					GO-TERMS, REACTIONS, PRODUCT-SYNONYMS, GENE-SYNONYMS, PRODUCT
C5098_RS04510	EG11284			3-hydroxyacyl-ACP dehydratase FabZ	3-hydroxy-acyl-[acyl-carrier-protein] dehydratase	GO-TERMS, REACTIONS, PRODUCT-SYNONYMS, GENE-SYNONYMS, PRODUCT
C5098_RS04515	EG10545			acyl-ACP--UDP-N-acetylglucosamine O-acyltransferase	acyl-[acyl-carrier-protein]--UDP-N-acetylglucosamine O-acyltransferase	GO-TERMS, REACTIONS, PRODUCT-SYNONYMS, PRODUCT
C5098_RS04520	EG10546			lipid-A-disaccharide synthase	lipid A disaccharide synthase	GO-TERMS, REACTIONS, PRODUCT-SYNONYMS, GENE-SYNONYMS, PRODUCT
C5098_RS04525	EG10861			ribonuclease HII	RNase HII	GO-TERMS, REACTIONS, PRODUCT-SYNONYMS, PRODUCT
C5098_RS04530	EG10238					GO-TERMS, REACTIONS, PRODUCT-SYNONYMS, GENE-SYNONYMS, PRODUCT
C5098_RS04535	EG11647			acetyl-CoA carboxylase carboxyl transferase subunit alpha	acetyl-CoA carboxyltransferase subunit alpha	GO-TERMS, REACTIONS, PRODUCT-SYNONYMS, PRODUCT
C5098_RS04540	G6094			lysine decarboxylase LdcC	lysine decarboxylase 2	GO-TERMS, REACTIONS, PRODUCT-SYNONYMS, GENE-SYNONYMS, PRODUCT
C5098_RS04550	G6096			tRNA lysidine(34) synthetase TilS	tRNAIle-lysidine synthetase	GO-TERMS, REACTIONS, PRODUCT-SYNONYMS, GENE-SYNONYMS, PRODUCT
C5098_RS04555	G6097			Rho-binding antiterminator	modulator of Rho-dependent transcription termination	GO-TERMS, PRODUCT-SYNONYMS, GENE-SYNONYMS, PRODUCT
C5098_RS04570	EG12354	C5098_RS04570	arfB	aminoacyl-tRNA hydrolase	peptidyl-tRNA hydrolase, ribosome rescue factor	GO-TERMS, REACTIONS, PRODUCT-SYNONYMS, GENE-SYNONYMS, PRODUCT, GENE-NAME
C5098_RS04575	EG12137			envelope stress response activation lipoprotein NlpE	sensor lipoprotein NlpE	GO-TERMS, PRODUCT-SYNONYMS, GENE-SYNONYMS, PRODUCT
C5098_RS04585	EG10770					GO-TERMS, REACTIONS, PRODUCT-SYNONYMS, GENE-SYNONYMS, PRODUCT
C5098_RS04590	EG11503	tsaA	trmO	tRNA (N6-threonylcarbamoyladenosine(37)-N6)-methyltransferase TrmO	tRNA m6t6A37 methyltransferase	GO-TERMS, REACTIONS, PRODUCT-SYNONYMS, GENE-SYNONYMS, PRODUCT, GENE-NAME
C5098_RS04595	EG11502			Rcs stress response system protein RcsF	sensor lipoprotein RcsF	GO-TERMS, PRODUCT-SYNONYMS, PRODUCT
C5098_RS04600	EG11504			methionine ABC transporter substrate-binding lipoprotein MetQ	L-methionine/D-methionine ABC transporter membrane anchored binding protein	GO-TERMS, PRODUCT-SYNONYMS, GENE-SYNONYMS, PRODUCT
C5098_RS04605	EG11737	C5098_RS04605	metI	methionine ABC transporter	L-methionine/D-methionine ABC transporter membrane subunit	GO-TERMS, REACTIONS, PRODUCT-SYNONYMS, GENE-SYNONYMS, PRODUCT, GENE-NAME
C5098_RS04610	EG11621			methionine ABC transporter ATP-binding protein MetN	L-methionine/D-methionine ABC transporter ATP binding subunit	CPLX-RXNS, GO-TERMS, COMPLEXES, PRODUCT-SYNONYMS, GENE-SYNONYMS, PRODUCT
C5098_RS04615	EG11736			D-glycero-beta-D-manno-heptose 1,7-bisphosphate 7-phosphatase	D-glycero-beta-D-manno-heptose-1,7-bisphosphate 7-phosphatase	GO-TERMS, REACTIONS, PRODUCT-SYNONYMS, GENE-SYNONYMS, PRODUCT
C5098_RS04650	EG11648			2,5-didehydrogluconate reductase DkgB	methylglyoxal reductase DkgB	GO-TERMS, REACTIONS, PRODUCT-SYNONYMS, GENE-SYNONYMS, PRODUCT
C5098_RS04655	EG11649	C5098_RS04655	yafC	LysR family transcriptional regulator	LysR family transcriptional regulator YafC	GO-TERMS, PRODUCT-SYNONYMS, PRODUCT, GENE-NAME
C5098_RS04670	EG10246			murein transglycosylase D	membrane-bound lytic murein transglycosylase D	GO-TERMS, REACTIONS, PRODUCT-SYNONYMS, GENE-SYNONYMS, PRODUCT
C5098_RS04675	G6099			hydroxyacylglutathione hydrolase	hydroxyacylglutathione hydrolase GloB	GO-TERMS, REACTIONS, PRODUCT-SYNONYMS, GENE-SYNONYMS, PRODUCT
C5098_RS04685	EG10860					GO-TERMS, REACTIONS, PRODUCT-SYNONYMS, GENE-SYNONYMS
C5098_RS04690	EG10243					GO-TERMS, COMPLEXES, REACTIONS, PRODUCT-SYNONYMS, GENE-SYNONYMS, PRODUCT
C5098_RS04700	G6103					GO-TERMS, PRODUCT-SYNONYMS
C5098_RS04705	G6104	C5098_RS04705	ivy	C-lysozyme inhibitor	periplasmic chaperone, inhibitor of vertebrate C-type lysozyme	GO-TERMS, PRODUCT-SYNONYMS, GENE-SYNONYMS, PRODUCT, GENE-NAME
C5098_RS04710	G6105	C5098_RS04710	fadE			GO-TERMS, REACTIONS, PRODUCT-SYNONYMS, GENE-SYNONYMS, GENE-NAME
C5098_RS04715	G6106	lpcA	gmhA			GO-TERMS, PRODUCT-SYNONYMS, GENE-SYNONYMS, GENE-NAME
C5098_RS04750	G7028			flagellar type III secretion system protein FlhB	flagellar biosynthesis protein FlhB	GO-TERMS, PRODUCT-SYNONYMS, GENE-SYNONYMS, PRODUCT
C5098_RS04880	G362	C5098_RS04880	flgF	flagellar basal body rod protein FlgF	flagellar basal-body rod protein FlgF	GO-TERMS, PRODUCT-SYNONYMS, GENE-SYNONYMS, PRODUCT, GENE-NAME
C5098_RS04885	G363					GO-TERMS, COMPLEXES, PRODUCT-SYNONYMS, GENE-SYNONYMS
C5098_RS04910	EG11545			flagellar hook-associated protein 3	flagellar hook-filament junction protein 2	PRODUCT-SYNONYMS, GENE-SYNONYMS, PRODUCT
C5098_RS04980	G6115					GO-TERMS, REACTIONS, PRODUCT-SYNONYMS, GENE-SYNONYMS
C5098_RS05000	EG10695			cytosol nonspecific dipeptidase	peptidase D	GO-TERMS, REACTIONS, PRODUCT-SYNONYMS, GENE-SYNONYMS, PRODUCT
C5098_RS05005	EG10414	C5098_RS05005	gpt	xanthine phosphoribosyltransferase	xanthine-guanine phsophoribosyltransferase	GO-TERMS, REACTIONS, PRODUCT-SYNONYMS, GENE-SYNONYMS, PRODUCT, GENE-NAME
C5098_RS05020	EG10729			phosphoporin PhoE	outer membrane porin PhoE	GO-TERMS, REACTIONS, PRODUCT-SYNONYMS, GENE-SYNONYMS, PRODUCT
C5098_RS05025	EG10768					GO-TERMS, PRODUCT-SYNONYMS, GENE-SYNONYMS
C5098_RS05030	EG10767					GO-TERMS, PRODUCT-SYNONYMS, GENE-SYNONYMS
C5098_RS05180	G6303			DNA base-flipping protein YbcN	DLP12 prophage; DNA base-flipping protein	GO-TERMS, PRODUCT-SYNONYMS, PRODUCT
C5098_RS05195	G6306			crossover junction endodeoxyribonuclease RusA	DLP12 prophage; crossover junction endodeoxyribonuclease RusA	GO-TERMS, REACTIONS, PRODUCT-SYNONYMS, GENE-SYNONYMS, PRODUCT
C5098_RS05385	EG10737			site-specific DNA recombinase	e14 prophage; site-specific DNA recombinase	GO-TERMS, REACTIONS, PRODUCT-SYNONYMS, GENE-SYNONYMS, PRODUCT
C5098_RS05545	G6158	C5098_RS05545	yagU	DUF1440 domain-containing protein	inner membrane protein that contributes to acid resistance	GO-TERMS, PRODUCT-SYNONYMS, PRODUCT, GENE-NAME
C5098_RS05580	G6164			common pilus major fimbrillin subunit EcpA	common pilus major subunit	PRODUCT-SYNONYMS, GENE-SYNONYMS, PRODUCT
C5098_RS05585	G6165			ECP biosynthesis operon DNA-binding transcriptional regulator EcpR	DNA-binding transcriptional dual regulator MatA	GO-TERMS, PRODUCT-SYNONYMS, GENE-SYNONYMS, PRODUCT
C5098_RS05600	G0-10434	C5098_RS05600	ykgO	50S ribosomal protein L36	50S ribosomal subunit protein L36B	GO-TERMS, PRODUCT-SYNONYMS, PRODUCT, GENE-NAME
C5098_RS05605	G6167	C5098_RS05605	ykgM	type B 50S ribosomal protein L31	50S ribosomal subunit protein L31B	GO-TERMS, PRODUCT-SYNONYMS, PRODUCT, GENE-NAME
C5098_RS05665	G6171			reactive chlorine species resistance protein RclC	reactive chlorine species resistance protein C	GO-TERMS, PRODUCT-SYNONYMS, GENE-SYNONYMS, PRODUCT
C5098_RS05670	G6173	C5098_RS05670	rclB	DUF1471 domain-containing protein	DUF1471 domain-containing protein RclB	GO-TERMS, PRODUCT-SYNONYMS, GENE-SYNONYMS, PRODUCT, GENE-NAME
C5098_RS05675	G6174	C5098_RS05675	rclA	pyridine nucleotide-disulfide oxidoreductase	cupric reductase RclA	GO-TERMS, REACTIONS, PRODUCT-SYNONYMS, GENE-SYNONYMS, PRODUCT, GENE-NAME
C5098_RS05685	G6176	C5098_RS05685	ykgE	(Fe-S)-binding protein	putative lactate utilization oxidoreductase YkgE	GO-TERMS, PRODUCT-SYNONYMS, PRODUCT, GENE-NAME
C5098_RS05705	EG10109					GO-TERMS, REACTIONS, PRODUCT-SYNONYMS
C5098_RS05710	EG10110			betaine-aldehyde dehydrogenase	betaine aldehyde dehydrogenase	GO-TERMS, REACTIONS, PRODUCT-SYNONYMS, PRODUCT
C5098_RS05715	EG10111			transcriptional regulator BetI	DNA-binding transcriptional repressor BetI	GO-TERMS, PRODUCT-SYNONYMS, PRODUCT
C5098_RS05720	EG10112			choline BCCT transporter BetT	choline:H+ symporter	GO-TERMS, REACTIONS, PRODUCT-SYNONYMS, PRODUCT
C5098_RS05725	EG11236	C5098_RS05725	pdeL	EAL domain-containing protein	DNA-binding transcriptional activator/c-di-GMP phosphodiesterase PdeL	GO-TERMS, REACTIONS, PRODUCT-SYNONYMS, GENE-SYNONYMS, PRODUCT, GENE-NAME
C5098_RS05775	G6190			NADPH-dependent aldehyde reductase YahK	aldehyde reductase, NADPH-dependent	GO-TERMS, REACTIONS, PRODUCT-SYNONYMS, PRODUCT
C5098_RS05795	G6195			propionate catabolism operon regulatory protein PrpR	DNA-binding transcriptional dual regulator PrpR	GO-TERMS, PRODUCT-SYNONYMS, GENE-SYNONYMS, PRODUCT
C5098_RS05800	G6196			methylisocitrate lyase	2-methylisocitrate lyase	GO-TERMS, REACTIONS, PRODUCT-SYNONYMS, GENE-SYNONYMS, PRODUCT
C5098_RS05805	G6198					GO-TERMS, PRODUCT-SYNONYMS, GENE-SYNONYMS
C5098_RS05810	G6199					GO-TERMS, PRODUCT-SYNONYMS, GENE-SYNONYMS, PRODUCT
C5098_RS05815	G6200			propionate--CoA ligase	propionyl-CoA synthetase	GO-TERMS, REACTIONS, PRODUCT-SYNONYMS, GENE-SYNONYMS, PRODUCT
C5098_RS05820	EG11327			cytosine permease	cytosine transporter	GO-TERMS, REACTIONS, PRODUCT-SYNONYMS, PRODUCT
C5098_RS05825	EG11326			cytosine deaminase	cytosine/isoguanine deaminase	GO-TERMS, REACTIONS, PRODUCT-SYNONYMS, PRODUCT
C5098_RS05835	EG10526					GO-TERMS, REACTIONS, PRODUCT-SYNONYMS
C5098_RS05840	EG10527	C5098_RS05840	lacZ			GO-TERMS, REACTIONS, PRODUCT-SYNONYMS, PRODUCT, GENE-NAME
C5098_RS05845	EG10525	C5098_RS05845	lacI	LacI family DNA-binding transcriptional regulator	DNA-binding transcriptional repressor LacI	GO-TERMS, PRODUCT-SYNONYMS, PRODUCT, GENE-NAME
C5098_RS05860	G6208	fghA	frmB	S-formylglutathione hydrolase	S-formylglutathione hydrolase FrmB	GO-TERMS, REACTIONS, PRODUCT-SYNONYMS, GENE-SYNONYMS, PRODUCT, GENE-NAME
C5098_RS05865	EG50010	C5098_RS05865	frmA			GO-TERMS, REACTIONS, PRODUCT-SYNONYMS, GENE-SYNONYMS, PRODUCT, GENE-NAME
C5098_RS05870	G6209			formaldehyde-responsive transcriptional repressor FrmR	DNA-binding transcriptional repressor FrmR	GO-TERMS, PRODUCT-SYNONYMS, GENE-SYNONYMS, PRODUCT
C5098_RS05875	G6217			taurine ABC transporter substrate-binding protein	taurine ABC transporter periplasmic binding protein	GO-TERMS, PRODUCT-SYNONYMS, GENE-SYNONYMS, PRODUCT
C5098_RS05880	G6218			taurine ABC transporter ATP-binding subunit	taurine ABC transporter ATP binding subunit	CPLX-RXNS, GO-TERMS, COMPLEXES, PRODUCT-SYNONYMS, GENE-SYNONYMS, PRODUCT
C5098_RS05885	G6219			taurine ABC transporter permease TauC	taurine ABC transporter membrane subunit	GO-TERMS, PRODUCT-SYNONYMS, GENE-SYNONYMS, PRODUCT
C5098_RS05890	EG12423					GO-TERMS, REACTIONS, PRODUCT-SYNONYMS, GENE-SYNONYMS
C5098_RS05895	EG10428					GO-TERMS, PRODUCT-SYNONYMS, GENE-SYNONYMS
C5098_RS05905	G6226			hydrogen peroxide resistance inhibitor IprA	putative DNA-binding transcriptional regulator IprA	PRODUCT-SYNONYMS, GENE-SYNONYMS, PRODUCT
C5098_RS05910	EG12867			D-alanyl-D-alanine- carboxypeptidase/endopeptidase AmpH	peptidoglycan DD-carboxypeptidase/peptidoglycan DD-endopeptidase	GO-TERMS, REACTIONS, PRODUCT-SYNONYMS, GENE-SYNONYMS, PRODUCT
C5098_RS05920	G6227			surface-exposed outer membrane lipoprotein YaiW	surface-exposed outer membrane lipoprotein	GO-TERMS, PRODUCT-SYNONYMS, PRODUCT
C5098_RS05935	EG10213	C5098_RS05935	ddlA			GO-TERMS, REACTIONS, PRODUCT-SYNONYMS, PRODUCT, GENE-NAME
C5098_RS05940	EG11256			anti-adapter protein IraP	anti-adaptor protein for sigmaS stabilization	GO-TERMS, PRODUCT-SYNONYMS, GENE-SYNONYMS, PRODUCT
C5098_RS05945	EG10727					GO-TERMS, REACTIONS, PRODUCT-SYNONYMS, GENE-SYNONYMS
C5098_RS05955	EG11257	adrA	dgcC	diguanylate cyclase AdrA	diguanylate cyclase DgcC	GO-TERMS, REACTIONS, PRODUCT-SYNONYMS, GENE-SYNONYMS, PRODUCT, GENE-NAME
C5098_RS05960	EG10769					GO-TERMS, REACTIONS, PRODUCT-SYNONYMS, GENE-SYNONYMS
C5098_RS05970	EG10082			shikimate kinase AroL	shikimate kinase 2	GO-TERMS, REACTIONS, PRODUCT-SYNONYMS, PRODUCT
C5098_RS05985	EG12159			pyrimidine/purine nucleoside phosphorylase	nucleoside phosphorylase PpnP	GO-TERMS, REACTIONS, PRODUCT-SYNONYMS, GENE-SYNONYMS, PRODUCT
C5098_RS06000	EG12158			recombination-associated protein RdgC	nucleoid-associated protein RdgC	GO-TERMS, PRODUCT-SYNONYMS, GENE-SYNONYMS, PRODUCT
C5098_RS06005	EG11288	C5098_RS06005	mak			GO-TERMS, REACTIONS, PRODUCT-SYNONYMS, GENE-SYNONYMS, GENE-NAME
C5098_RS06025	EG10728			phosphate response regulator transcription factor PhoB	DNA-binding transcriptional dual regulator PhoB	GO-TERMS, PRODUCT-SYNONYMS, GENE-SYNONYMS, PRODUCT
C5098_RS06030	EG10733			phosphate regulon sensor histidine kinase PhoR	sensor histidine kinase PhoR	GO-TERMS, REACTIONS, PRODUCT-SYNONYMS, GENE-SYNONYMS, PRODUCT
C5098_RS06035	EG12168			branched-chain amino acid transporter carrier protein BrnQ	branched chain amino acid transporter BrnQ	GO-TERMS, REACTIONS, PRODUCT-SYNONYMS, GENE-SYNONYMS, PRODUCT
C5098_RS06045	EG10565					GO-TERMS, REACTIONS, PRODUCT-SYNONYMS
C5098_RS06050	EG11095			ACP phosphodiesterase	acyl carrier protein phosphodiesterase	GO-TERMS, REACTIONS, PRODUCT-SYNONYMS, GENE-SYNONYMS, PRODUCT
C5098_RS06055	EG10812			tRNA preQ1(34) S-adenosylmethionine ribosyltransferase-isomerase QueA	tRNA preQ134 S-adenosylmethionine ribosyltransferase-isomerase	GO-TERMS, REACTIONS, PRODUCT-SYNONYMS, GENE-SYNONYMS, PRODUCT
C5098_RS06060	EG10996			tRNA guanosine(34) transglycosylase Tgt	tRNA-guanine transglycosylase	GO-TERMS, PRODUCT-SYNONYMS, GENE-SYNONYMS, PRODUCT
C5098_RS06065	EG11096			preprotein translocase subunit YajC	Sec translocon accessory complex subunit YajC	GO-TERMS, COMPLEXES, PRODUCT-SYNONYMS, PRODUCT
C5098_RS06070	EG10938			protein translocase subunit SecD	Sec translocon accessory complex subunit SecD	GO-TERMS, PRODUCT-SYNONYMS, PRODUCT
C5098_RS06075	EG10940			protein translocase subunit SecF	Sec translocon accessory complex subunit SecF	GO-TERMS, PRODUCT-SYNONYMS, PRODUCT
C5098_RS06095	EG11035	C5098_RS06095	tsx			GO-TERMS, REACTIONS, PRODUCT-SYNONYMS, GENE-SYNONYMS, GENE-NAME
C5098_RS06105	EG11320			transcriptional regulator NrdR	NrdR transcriptional repressor	GO-TERMS, PRODUCT-SYNONYMS, GENE-SYNONYMS, PRODUCT
C5098_RS06110	EG11321			bifunctional diaminohydroxyphosphoribosylaminopyrimidine deaminase/5-amino-6-(5-phosphoribosylamino)uracil reductase RibD	fused diaminohydroxyphosphoribosylaminopyrimidine deaminase / 5-amino-6-(5-phosphoribosylamino)uracil reductase	GO-TERMS, REACTIONS, PRODUCT-SYNONYMS, GENE-SYNONYMS, PRODUCT
C5098_RS06115	EG11322					GO-TERMS, PRODUCT-SYNONYMS, GENE-SYNONYMS
C5098_RS06120	EG10666			transcription antitermination factor NusB	transcription antitermination protein NusB	GO-TERMS, COMPLEXES, PRODUCT-SYNONYMS, GENE-SYNONYMS, PRODUCT
C5098_RS06125	G6234			thiamine-phosphate kinase	thiamine monophosphate kinase	GO-TERMS, REACTIONS, PRODUCT-SYNONYMS, GENE-SYNONYMS, PRODUCT
C5098_RS06130	EG10704					GO-TERMS, REACTIONS, PRODUCT-SYNONYMS, GENE-SYNONYMS
C5098_RS06135	G6236					GO-TERMS, REACTIONS, PRODUCT-SYNONYMS
C5098_RS06140	G6237	C5098_RS06140	dxs			GO-TERMS, PRODUCT-SYNONYMS, GENE-SYNONYMS, GENE-NAME
C5098_RS06145	EG10508			(2E,6E)-farnesyl diphosphate synthase	geranyl diphosphate/farnesyl diphosphate synthase	GO-TERMS, REACTIONS, PRODUCT-SYNONYMS, PRODUCT
C5098_RS06150	EG11098			exodeoxyribonuclease VII small subunit	exodeoxyribonuclease VII subunit XseB	CPLX-RXNS, GO-TERMS, COMPLEXES, REACTIONS, PRODUCT-SYNONYMS, GENE-SYNONYMS, PRODUCT
C5098_RS06155	G6238			tRNA 4-thiouridine(8) synthase ThiI	tRNA uridine 4-sulfurtransferase	GO-TERMS, REACTIONS, PRODUCT-SYNONYMS, GENE-SYNONYMS, PRODUCT
C5098_RS06160	G198			protein deglycase YajL	protein/nucleic acid deglycase 3	GO-TERMS, REACTIONS, PRODUCT-SYNONYMS, GENE-SYNONYMS, PRODUCT
C5098_RS06165	G6239					GO-TERMS, PRODUCT-SYNONYMS, GENE-SYNONYMS
C5098_RS06180	EG10182			protoheme IX farnesyltransferase	heme O synthase	GO-TERMS, REACTIONS, PRODUCT-SYNONYMS, PRODUCT
C5098_RS06185	EG10181	C5098_RS06185	cyoD	cytochrome o ubiquinol oxidase subunit IV	cytochrome bo3 ubiquinol oxidase subunit 4	CPLX-RXNS, GO-TERMS, COMPLEXES, PRODUCT-SYNONYMS, PRODUCT, GENE-NAME
C5098_RS06190	EG10180	C5098_RS06190	cyoC	cytochrome o ubiquinol oxidase subunit III	cytochrome bo3 ubiquinol oxidase subunit 3	GO-TERMS, PRODUCT-SYNONYMS, PRODUCT, GENE-NAME
C5098_RS06195	EG10179	C5098_RS06195	cyoB	cytochrome o ubiquinol oxidase subunit I	cytochrome bo3 ubiquinol oxidase subunit 1	GO-TERMS, PRODUCT-SYNONYMS, PRODUCT, GENE-NAME
C5098_RS06200	EG10178	C5098_RS06200	cyoA	cytochrome o ubiquinol oxidase subunit II	cytochrome bo3 ubiquinol oxidase subunit 2	GO-TERMS, PRODUCT-SYNONYMS, PRODUCT, GENE-NAME
C5098_RS06205	EG12183			muropeptide MFS transporter AmpG	muropeptide:H+ symporter	GO-TERMS, REACTIONS, PRODUCT-SYNONYMS, PRODUCT
C5098_RS06215	EG10125			transcriptional regulator BolA	DNA-binding transcriptional dual regulator BolA	GO-TERMS, PRODUCT-SYNONYMS, PRODUCT
C5098_RS06220	EG11003	C5098_RS06220	tig			GO-TERMS, REACTIONS, PRODUCT-SYNONYMS, GENE-NAME
C5098_RS06225	EG10158	C5098_RS06225	clpP	ATP-dependent Clp endopeptidase proteolytic subunit ClpP	ATP-dependent Clp protease proteolytic subunit	GO-TERMS, COMPLEXES, REACTIONS, PRODUCT-SYNONYMS, GENE-SYNONYMS, PRODUCT, GENE-NAME
C5098_RS06230	EG10159	C5098_RS06230	clpX			CPLX-RXNS, GO-TERMS, COMPLEXES, PRODUCT-SYNONYMS, GENE-SYNONYMS, GENE-NAME
C5098_RS06235	EG10542	C5098_RS06235	lon			GO-TERMS, REACTIONS, PRODUCT-SYNONYMS, GENE-SYNONYMS, GENE-NAME
C5098_RS06240	EG10467					GO-TERMS, PRODUCT-SYNONYMS, GENE-SYNONYMS, PRODUCT
C5098_RS06245	G6242			peptidylprolyl isomerase	periplasmic folding chaperone	GO-TERMS, REACTIONS, PRODUCT-SYNONYMS, GENE-SYNONYMS, PRODUCT
C5098_RS06250	G6243	C5098_RS06250	ybaV	hypothetical protein	helix-hairpin-helix 3 family protein	GO-TERMS, PRODUCT-SYNONYMS, GENE-SYNONYMS, PRODUCT, GENE-NAME
C5098_RS06255	G6244	C5098_RS06255	fadM	YbgC/FadM family acyl-CoA thioesterase	long-chain acyl-CoA thioesterase FadM	GO-TERMS, REACTIONS, PRODUCT-SYNONYMS, GENE-SYNONYMS, PRODUCT, GENE-NAME
C5098_RS06260	G6245			7-cyano-7-deazaguanine synthase QueC	7-cyano-7-deazaguanine synthase	GO-TERMS, REACTIONS, PRODUCT-SYNONYMS, GENE-SYNONYMS, PRODUCT
C5098_RS06270	G6246					GO-TERMS, REACTIONS, PRODUCT-SYNONYMS
C5098_RS06275	G6247	C5098_RS06275	decR	Lrp/AsnC family transcriptional regulator	DNA-binding transcriptional activator DecR	GO-TERMS, PRODUCT-SYNONYMS, GENE-SYNONYMS, PRODUCT, GENE-NAME
C5098_RS06290	EG12191			P-II family nitrogen regulator	nitrogen regulator GlnK	GO-TERMS, PRODUCT-SYNONYMS, GENE-SYNONYMS, PRODUCT
C5098_RS06295	EG11821			ammonium transporter AmtB	ammonia/ammonium transporter	GO-TERMS, REACTIONS, PRODUCT-SYNONYMS, GENE-SYNONYMS, PRODUCT
C5098_RS06300	EG10995					GO-TERMS, REACTIONS, PRODUCT-SYNONYMS
C5098_RS06315	G6251	atl	ybaZ			GO-TERMS, PRODUCT-SYNONYMS, GENE-SYNONYMS, GENE-NAME
C5098_RS06340	G58	C5098_RS06340	maa			GO-TERMS, REACTIONS, PRODUCT-SYNONYMS, GENE-SYNONYMS, PRODUCT, GENE-NAME
C5098_RS06345	EG10439			hemolysin expression modulator Hha	haemolysin expression-modulating protein Hha	GO-TERMS, PRODUCT-SYNONYMS, PRODUCT
C5098_RS06350	EG12429					GO-TERMS, PRODUCT-SYNONYMS, GENE-SYNONYMS
C5098_RS06365	EG12116			multidrug efflux transporter transcriptional repressor AcrR	DNA-binding transcriptional repressor AcrR	GO-TERMS, PRODUCT-SYNONYMS, GENE-SYNONYMS, PRODUCT
C5098_RS06370	G6255			mechanosensitive channel MscK	potassium dependent, small conductance mechanosensitive channel	GO-TERMS, REACTIONS, PRODUCT-SYNONYMS, GENE-SYNONYMS, PRODUCT
C5098_RS06375	EG12830	C5098_RS06375	ybaM	DUF2496 domain-containing protein	DUF2496 domain-containing protein YbaM	GO-TERMS, PRODUCT-SYNONYMS, PRODUCT, GENE-NAME
C5098_RS06380	EG10765					GO-TERMS, PRODUCT-SYNONYMS
C5098_RS06390	EG10051	C5098_RS06390	apt			GO-TERMS, REACTIONS, PRODUCT-SYNONYMS, GENE-NAME
C5098_RS06405	EG10834			recombination protein RecR	DNA repair protein RecR	GO-TERMS, PRODUCT-SYNONYMS, PRODUCT
C5098_RS06410	EG10461			molecular chaperone HtpG	chaperone protein HtpG	GO-TERMS, PRODUCT-SYNONYMS, PRODUCT
C5098_RS06415	EG10032	C5098_RS06415	adk			GO-TERMS, REACTIONS, PRODUCT-SYNONYMS, GENE-SYNONYMS, GENE-NAME
C5098_RS06420	EG10431	C5098_RS06420	hemH			GO-TERMS, PRODUCT-SYNONYMS, GENE-SYNONYMS, PRODUCT, GENE-NAME
C5098_RS06425	EG11101	C5098_RS06425	aes	acetyl esterase	acetylesterase	GO-TERMS, REACTIONS, PRODUCT-SYNONYMS, GENE-SYNONYMS, PRODUCT, GENE-NAME
C5098_RS06430	EG11102	C5098_RS06430	gsk			GO-TERMS, REACTIONS, PRODUCT-SYNONYMS, GENE-NAME
C5098_RS06440	G6256	C5098_RS06440	fsr	MFS transporter	fosmidomycin efflux pump	GO-TERMS, REACTIONS, PRODUCT-SYNONYMS, PRODUCT, GENE-NAME
C5098_RS06445	EG11060	C5098_RS06445	ushA	bifunctional UDP-sugar hydrolase/5'-nucleotidase	5'-nucleotidase / UDP-sugar hydrolase	GO-TERMS, REACTIONS, PRODUCT-SYNONYMS, PRODUCT, GENE-NAME
C5098_RS06450	EG12454			Cys-tRNA(Pro)/Cys-tRNA(Cys) deacylase YbaK	Cys-tRNAPro and Cys-tRNACys deacylase	GO-TERMS, REACTIONS, PRODUCT-SYNONYMS, PRODUCT
C5098_RS06465	G6259	higA	ybaQ	addiction module antidote protein, HigA family	DNA-binding transcriptional regulator YbaQ	GO-TERMS, PRODUCT-SYNONYMS, PRODUCT, GENE-NAME
C5098_RS06485	G6263			HTH-type transcriptional regulator CueR	DNA-binding transcriptional dual regulator CueR	GO-TERMS, PRODUCT-SYNONYMS, GENE-SYNONYMS, PRODUCT
C5098_RS06505	G6266			iron ABC transporter ATP-binding protein FetA	putative iron ABC exporter ATP-binding subunit FetA	GO-TERMS, PRODUCT-SYNONYMS, GENE-SYNONYMS, PRODUCT
C5098_RS06510	G6267			iron export ABC transporter permease subunit FetB	putative iron ABC exporter membrane subunit FetB	GO-TERMS, PRODUCT-SYNONYMS, GENE-SYNONYMS, PRODUCT
C5098_RS06515	G6268					GO-TERMS, PRODUCT-SYNONYMS, GENE-SYNONYMS
C5098_RS06525	EG11542			multifunctional acyl-CoA thioesterase I/protease I/lysophospholipase L1	multifunctional acyl-CoA thioesterase I and protease I and lysophospholipase L1	GO-TERMS, REACTIONS, PRODUCT-SYNONYMS, GENE-SYNONYMS, PRODUCT
C5098_RS06540	EG11768	mnmH	selU	tRNA 2-selenouridine(34) synthase MnmH	tRNA 2-selenouridine synthase	GO-TERMS, REACTIONS, PRODUCT-SYNONYMS, GENE-SYNONYMS, PRODUCT, GENE-NAME
C5098_RS06550	G6275					GO-TERMS, PRODUCT-SYNONYMS, GENE-SYNONYMS
C5098_RS06555	G6276			HTH-type transcriptional repressor AllR	DNA-binding transcriptional repressor AllR	GO-TERMS, PRODUCT-SYNONYMS, GENE-SYNONYMS, PRODUCT
C5098_RS06560	EG11583					GO-TERMS, PRODUCT-SYNONYMS
C5098_RS06565	G6277	C5098_RS06565	hyi			GO-TERMS, PRODUCT-SYNONYMS, GENE-SYNONYMS, GENE-NAME
C5098_RS06570	G6278			2-hydroxy-3-oxopropionate reductase	tartronate semialdehyde reductase 2	GO-TERMS, REACTIONS, PRODUCT-SYNONYMS, GENE-SYNONYMS, PRODUCT
C5098_RS06580	G6281			allantoinase AllB	allantoinase	GO-TERMS, REACTIONS, PRODUCT-SYNONYMS, GENE-SYNONYMS, PRODUCT
C5098_RS06590	G6283			glycerate 3-kinase	glycerate 2-kinase 2	GO-TERMS, REACTIONS, PRODUCT-SYNONYMS, GENE-SYNONYMS, PRODUCT
C5098_RS06600	G6285			allantoate deiminase	allantoate amidohydrolase	GO-TERMS, REACTIONS, PRODUCT-SYNONYMS, GENE-SYNONYMS, PRODUCT
C5098_RS06610	G6287			acyl-CoA synthetase FdrA	putative acyl-CoA synthetase FdrA	GO-TERMS, REACTIONS, PRODUCT-SYNONYMS, GENE-SYNONYMS, PRODUCT
C5098_RS06635	EG10796					GO-TERMS, PRODUCT-SYNONYMS, GENE-SYNONYMS
C5098_RS06640	EG10793			5-(carboxyamino)imidazole ribonucleotide mutase	N5-carboxyaminoimidazole ribonucleotide mutase	GO-TERMS, REACTIONS, PRODUCT-SYNONYMS, GENE-SYNONYMS, PRODUCT
C5098_RS06645	EG12666					GO-TERMS, REACTIONS, PRODUCT-SYNONYMS, GENE-SYNONYMS, PRODUCT
C5098_RS06650	EG10758			peptidylprolyl isomerase B	peptidyl-prolyl cis-trans isomerase B	GO-TERMS, REACTIONS, PRODUCT-SYNONYMS, PRODUCT
C5098_RS06655	EG10196					GO-TERMS, REACTIONS, PRODUCT-SYNONYMS, GENE-SYNONYMS, PRODUCT
C5098_RS06665	EG12879			ribosome-associated protein YbcJ	putative RNA-binding protein YbcJ	GO-TERMS, PRODUCT-SYNONYMS, PRODUCT
C5098_RS06670	EG10328			bifunctional methylenetetrahydrofolate dehydrogenase/methenyltetrahydrofolate cyclohydrolase FolD	bifunctional 5,10-methylene-tetrahydrofolate dehydrogenase/ 5,10-methylene-tetrahydrofolate cyclohydrolase	GO-TERMS, REACTIONS, PRODUCT-SYNONYMS, GENE-SYNONYMS, PRODUCT
C5098_RS06700	EG10673			omptin family outer membrane protease OmpT	DLP12 prophage; protease 7	GO-TERMS, REACTIONS, PRODUCT-SYNONYMS, PRODUCT
C5098_RS06710	EG11740	C5098_RS06710	nfrA	phage receptor	bacteriophage N4 outer membrane receptor	GO-TERMS, PRODUCT-SYNONYMS, PRODUCT, GENE-NAME
C5098_RS06715	EG11739	nrfB	nfrB	phage adsorption protein NrfB	bacteriophage N4 adsorption protein	GO-TERMS, PRODUCT-SYNONYMS, PRODUCT, GENE-NAME
C5098_RS06730	G6320			Cu(+)/Ag(+) efflux RND transporter outer membrane channel CusC	copper/silver export system outer membrane channel	CPLX-RXNS, GO-TERMS, COMPLEXES, REACTIONS, PRODUCT-SYNONYMS, GENE-SYNONYMS, PRODUCT
C5098_RS06735	G6321			Cu(+)/Ag(+) efflux RND transporter periplasmic metallochaperone CusF	copper/silver export system periplasmic binding protein	GO-TERMS, REACTIONS, PRODUCT-SYNONYMS, GENE-SYNONYMS, PRODUCT
C5098_RS06740	G6322			Cu(+)/Ag(+) efflux RND transporter periplasmic adaptor subunit CusB	copper/silver export system membrane fusion protein	GO-TERMS, REACTIONS, PRODUCT-SYNONYMS, GENE-SYNONYMS, PRODUCT
C5098_RS06745	EG12367			Cu(+)/Ag(+) efflux RND transporter permease subunit CusA	copper/silver export system RND permease	GO-TERMS, REACTIONS, PRODUCT-SYNONYMS, GENE-SYNONYMS, PRODUCT
C5098_RS06750	EG10708			phenylalanine transporter	phenylalanine:H+ symporter PheP	GO-TERMS, REACTIONS, PRODUCT-SYNONYMS, PRODUCT
C5098_RS06755	G6323	C5098_RS06755	ybdG	mechanosensitive ion channel family protein	miniconductance mechanosensitive channel YbdG	GO-TERMS, PRODUCT-SYNONYMS, PRODUCT, GENE-NAME
C5098_RS06760	EG50005			oxygen-insensitive NAD(P)H nitroreductase	NAD(P)H nitroreductase NfsB	GO-TERMS, REACTIONS, PRODUCT-SYNONYMS, GENE-SYNONYMS, PRODUCT
C5098_RS06775	G6326	C5098_RS06775	ybdK	glutamate--cysteine ligase	carboxylate-amine ligase	GO-TERMS, REACTIONS, PRODUCT-SYNONYMS, PRODUCT, GENE-NAME
C5098_RS06790	EG10262			enterobactin synthase subunit EntD	phosphopantetheinyl transferase EntD	CPLX-RXNS, GO-TERMS, COMPLEXES, REACTIONS, PRODUCT-SYNONYMS, PRODUCT
C5098_RS06795	EG10293			siderophore enterobactin receptor FepA	ferric enterobactin outer membrane transporter	CPLX-RXNS, GO-TERMS, COMPLEXES, PRODUCT-SYNONYMS, GENE-SYNONYMS, PRODUCT
C5098_RS06800	EG10299	C5098_RS06800	fes	enterochelin esterase	ferric enterobactin esterase	GO-TERMS, REACTIONS, PRODUCT-SYNONYMS, PRODUCT, GENE-NAME
C5098_RS06805	G0-10437	C5098_RS06805	ybdZ	MbtH family protein	enterobactin biosynthesis protein YbdZ	GO-TERMS, PRODUCT-SYNONYMS, PRODUCT, GENE-NAME
C5098_RS06810	EG10264			enterobactin non-ribosomal peptide synthetase EntF	apo-serine activating enzyme	GO-TERMS, REACTIONS, PRODUCT-SYNONYMS, PRODUCT
C5098_RS06840	EG11104			enterobactin transporter EntS	enterobactin exporter EntS	GO-TERMS, REACTIONS, PRODUCT-SYNONYMS, GENE-SYNONYMS, PRODUCT
C5098_RS06850	EG10261					GO-TERMS, REACTIONS, PRODUCT-SYNONYMS, GENE-SYNONYMS
C5098_RS06855	EG10263			(2,3-dihydroxybenzoyl)adenylate synthase	2,3-dihydroxybenzoate-AMP ligase	GO-TERMS, REACTIONS, PRODUCT-SYNONYMS, PRODUCT
C5098_RS06860	EG10260			enterobactin biosynthesis bifunctional isochorismatase/aryl carrier protein EntB	enterobactin synthase component B	GO-TERMS, REACTIONS, PRODUCT-SYNONYMS, GENE-SYNONYMS, PRODUCT
C5098_RS06865	EG10259	dhbA	entA			GO-TERMS, PRODUCT-SYNONYMS, GENE-NAME
C5098_RS06870	EG11105			proofreading thioesterase EntH	proofreading thioesterase in enterobactin biosynthesis	GO-TERMS, REACTIONS, PRODUCT-SYNONYMS, GENE-SYNONYMS, PRODUCT
C5098_RS06910	G6333			thiol:disulfide interchange protein DsbG	protein sulfenic acid reductase and chaperone DsbG	GO-TERMS, REACTIONS, PRODUCT-SYNONYMS, GENE-SYNONYMS, PRODUCT
C5098_RS06915	EG11384			alkyl hydroperoxide reductase subunit C	alkyl hydroperoxide reductase, AhpC component	CPLX-RXNS, GO-TERMS, PRODUCT-SYNONYMS, GENE-SYNONYMS, PRODUCT
C5098_RS06920	EG11385			alkyl hydroperoxide reductase subunit F	alkyl hydroperoxide reductase, AhpF component	GO-TERMS, PRODUCT-SYNONYMS, PRODUCT
C5098_RS06925	G6334			universal stress protein UspG	universal stress protein G	GO-TERMS, PRODUCT-SYNONYMS, GENE-SYNONYMS, PRODUCT
C5098_RS06930	G6337	C5098_RS06930	rnk			GO-TERMS, PRODUCT-SYNONYMS, GENE-NAME
C5098_RS06935	EG10856	C5098_RS06935	rna	ribonuclease I	RNase I	GO-TERMS, REACTIONS, PRODUCT-SYNONYMS, GENE-SYNONYMS, PRODUCT, GENE-NAME
C5098_RS06940	G6338			citrate/succinate antiporter CitT	citrate:succinate antiporter	GO-TERMS, REACTIONS, PRODUCT-SYNONYMS, GENE-SYNONYMS, PRODUCT
C5098_RS06945	G6339	C5098_RS06945	citG	2-(5''-triphosphoribosyl)-3'-dephosphocoenzyme-A synthase	triphosphoribosyl-dephospho-CoA synthase	GO-TERMS, REACTIONS, PRODUCT-SYNONYMS, GENE-SYNONYMS, PRODUCT, GENE-NAME
C5098_RS06950	G6340			citrate lyase holo-[acyl-carrier protein] synthase	apo-citrate lyase phosphoribosyl-dephospho-CoA transferase	GO-TERMS, REACTIONS, PRODUCT-SYNONYMS, GENE-SYNONYMS, PRODUCT
C5098_RS06955	G6341			citrate lyase subunit alpha	citrate lyase alpha subunit	CPLX-RXNS, COMPLEXES, REACTIONS, PRODUCT-SYNONYMS, GENE-SYNONYMS, PRODUCT
C5098_RS06960	G6342			citrate (pro-3S)-lyase subunit beta	citrate lyase beta subunit	GO-TERMS, COMPLEXES, REACTIONS, PRODUCT-SYNONYMS, GENE-SYNONYMS, PRODUCT
C5098_RS06965	G6343					GO-TERMS, REACTIONS, PRODUCT-SYNONYMS, GENE-SYNONYMS
C5098_RS06970	G6344			[citrate (pro-3S)-lyase] ligase	citrate lyase synthetase	GO-TERMS, REACTIONS, PRODUCT-SYNONYMS, GENE-SYNONYMS, PRODUCT
C5098_RS06975	G6345					GO-TERMS, REACTIONS, PRODUCT-SYNONYMS, GENE-SYNONYMS
C5098_RS06980	G6346			two-component response regulator DpiA	DNA-binding transcriptional dual regulator DpiA	GO-TERMS, PRODUCT-SYNONYMS, GENE-SYNONYMS, PRODUCT
C5098_RS06985	G6347					GO-TERMS, REACTIONS, PRODUCT-SYNONYMS
C5098_RS06990	EG12180	C5098_RS06990	pagP	phospholipid:lipid A palmitoyltransferase	Lipid A palmitoyltransferase	GO-TERMS, REACTIONS, PRODUCT-SYNONYMS, GENE-SYNONYMS, PRODUCT, GENE-NAME
C5098_RS06995	EG12179			transcription antiterminator/RNA stability regulator CspE	transcription antiterminator and regulator of RNA stability	GO-TERMS, PRODUCT-SYNONYMS, GENE-SYNONYMS, PRODUCT
C5098_RS07000	EG12209			fluoride efflux transporter CrcB	F- channel	GO-TERMS, REACTIONS, PRODUCT-SYNONYMS, GENE-SYNONYMS, PRODUCT
C5098_RS07010	EG11305			twin-arginine translocase subunit TatE	twin arginine protein translocation system - TatE protein	GO-TERMS, PRODUCT-SYNONYMS, GENE-SYNONYMS, PRODUCT
C5098_RS07015	EG11306					GO-TERMS, REACTIONS, PRODUCT-SYNONYMS, GENE-SYNONYMS
C5098_RS07025	EG11591			lipoyl(octanoyl) transferase LipB	lipoyl(octanoyl) transferase	GO-TERMS, REACTIONS, PRODUCT-SYNONYMS, GENE-SYNONYMS, PRODUCT
C5098_RS07035	EG10201					GO-TERMS, REACTIONS, PRODUCT-SYNONYMS, GENE-SYNONYMS
C5098_RS07045	EG10607			peptidoglycan glycosyltransferase MrdB	SEDS family protein MrdB	GO-TERMS, REACTIONS, PRODUCT-SYNONYMS, PRODUCT
C5098_RS07050	EG10606					GO-TERMS, REACTIONS, PRODUCT-SYNONYMS, GENE-SYNONYMS
C5098_RS07055	EG11254			23S rRNA (pseudouridine(1915)-N(3))-methyltransferase RlmH	23S rRNA m3psi1915 methyltransferase	GO-TERMS, REACTIONS, PRODUCT-SYNONYMS, GENE-SYNONYMS, PRODUCT
C5098_RS07060	EG11255			ribosome silencing factor	ribosomal silencing factor RsfS	GO-TERMS, PRODUCT-SYNONYMS, GENE-SYNONYMS, PRODUCT
C5098_RS07065	G6349	C5098_RS07065	cobC	adenosylcobalamin/alpha-ribazole phosphatase	putative adenosylcobalamin phosphatase/alpha-ribazole phosphatase	REACTIONS, PRODUCT-SYNONYMS, GENE-SYNONYMS, PRODUCT, GENE-NAME
C5098_RS07070	G6350			nicotinate-nucleotide adenylyltransferase	nicotinate-mononucleotide adenylyltransferase	GO-TERMS, REACTIONS, PRODUCT-SYNONYMS, GENE-SYNONYMS, PRODUCT
C5098_RS07075	EG11412					GO-TERMS, COMPLEXES, REACTIONS, PRODUCT-SYNONYMS, PRODUCT
C5098_RS07085	EG10532					GO-TERMS, REACTIONS, PRODUCT-SYNONYMS, GENE-SYNONYMS, PRODUCT
C5098_RS07095	G6358					GO-TERMS, REACTIONS, PRODUCT-SYNONYMS, GENE-SYNONYMS
C5098_RS07100	EG12663			glutamate/aspartate ABC transporter ATP binding protein GltL	glutamate/aspartate ABC transporter ATP binding subunit	CPLX-RXNS, COMPLEXES, PRODUCT
C5098_RS07105	EG12662	C5098_RS07105	gltK	glutamate ABC transporter permease	glutamate/aspartate ABC transporter membrane subunit GltK	GO-TERMS, REACTIONS, PRODUCT, GENE-NAME
C5098_RS07110	EG12661			glutamate/aspartate ABC transporter permease GltJ	glutamate/aspartate ABC transporter membrane subunit GltJ	GO-TERMS, PRODUCT
C5098_RS07115	G6359			glutamate/aspartate ABC transporter substrate-binding protein GltI	glutamate/aspartate ABC transporter periplasmic binding protein	GO-TERMS, PRODUCT-SYNONYMS, GENE-SYNONYMS, PRODUCT
C5098_RS07125	EG10168					GO-TERMS, REACTIONS, PRODUCT-SYNONYMS, GENE-SYNONYMS, PRODUCT
C5098_RS07135	G6362			rRNA maturation RNase YbeY	endoribonuclease YbeY	GO-TERMS, PRODUCT-SYNONYMS, PRODUCT
C5098_RS07145	G6364			tRNA (N6-isopentenyl adenosine(37)-C2)-methylthiotransferase MiaB	isopentenyl-adenosine A37 tRNA methylthiolase	GO-TERMS, REACTIONS, PRODUCT-SYNONYMS, GENE-SYNONYMS, PRODUCT
C5098_RS07150	G6365					GO-TERMS, PRODUCT-SYNONYMS, GENE-SYNONYMS, PRODUCT
C5098_RS07190	EG10092	C5098_RS07190	asnB	asparagine synthase B	asparagine synthetase B	GO-TERMS, REACTIONS, PRODUCT-SYNONYMS, PRODUCT, GENE-NAME
C5098_RS07195	EG10634	nagD	umpH	ribonucleotide monophosphatase NagD	UMP phosphatase	GO-TERMS, REACTIONS, PRODUCT-SYNONYMS, GENE-SYNONYMS, PRODUCT, GENE-NAME
C5098_RS07200	EG10636			DNA-binding transcriptional regulator NagC	DNA-binding transcriptional dual regulator NagC	GO-TERMS, PRODUCT-SYNONYMS, GENE-SYNONYMS, PRODUCT
C5098_RS07205	EG10632					GO-TERMS, REACTIONS, PRODUCT-SYNONYMS, PRODUCT
C5098_RS07210	EG10633					GO-TERMS, PRODUCT-SYNONYMS, GENE-SYNONYMS
C5098_RS07215	EG10635			PTS N-acetyl glucosamine transporter subunit IIABC	N-acetylglucosamine-specific PTS enzyme IIABC component	GO-TERMS, REACTIONS, PRODUCT-SYNONYMS, GENE-SYNONYMS, PRODUCT
C5098_RS07240	G6140	C5098_RS07240	yagE	dihydrodipicolinate synthase family protein	CP4-6 prophage; putative 2-dehydro-3-deoxygluconate aldolase	GO-TERMS, REACTIONS, PRODUCT-SYNONYMS, PRODUCT, GENE-NAME
C5098_RS07265	EG10390					GO-TERMS, REACTIONS, PRODUCT-SYNONYMS, PRODUCT
C5098_RS07270	G6370			chitoporin	chitobiose outer membrane channel	GO-TERMS, REACTIONS, PRODUCT-SYNONYMS, GENE-SYNONYMS, PRODUCT
C5098_RS07285	G0-10580	C5098_RS07285	uof	fur leader peptide	RyhB-regulated fur leader peptide	GO-TERMS, PRODUCT-SYNONYMS, PRODUCT, GENE-NAME
C5098_RS07290	EG10318			flavodoxin FldA	flavodoxin 1	GO-TERMS, PRODUCT-SYNONYMS, PRODUCT
C5098_RS07300	EG11776	C5098_RS07300	ybfF			GO-TERMS, PRODUCT-SYNONYMS, GENE-NAME
C5098_RS07305	EG12197			replication initiation negative regulator SeqA	negative modulator of initiation of replication	GO-TERMS, PRODUCT-SYNONYMS, GENE-SYNONYMS, PRODUCT
C5098_RS07310	EG12144	C5098_RS07310	pgm	alpha-D-glucose phosphate-specific phosphoglucomutase	phosphoglucomutase	GO-TERMS, REACTIONS, PRODUCT-SYNONYMS, GENE-SYNONYMS, PRODUCT, GENE-NAME
C5098_RS07320	EG10964			ornithine decarboxylase SpeF	inducible ornithine decarboxylase	GO-TERMS, REACTIONS, PRODUCT-SYNONYMS, PRODUCT
C5098_RS07335	EG10517			two-component system response regulator KdpE	DNA-binding transcriptional activator KdpE	GO-TERMS, PRODUCT-SYNONYMS, PRODUCT
C5098_RS07340	EG10516	kdbD	kdpD	two-component system sensor histidine kinase KdbD	sensor histidine kinase KdpD	GO-TERMS, REACTIONS, PRODUCT-SYNONYMS, GENE-SYNONYMS, PRODUCT, GENE-NAME
C5098_RS07345	EG10515			K(+)-transporting ATPase subunit C	K+ transporting P-type ATPase subunit KdpC	CPLX-RXNS, GO-TERMS, COMPLEXES, PRODUCT-SYNONYMS, GENE-SYNONYMS, PRODUCT
C5098_RS07350	EG10514			potassium-transporting ATPase subunit KdpB	K+ transporting P-type ATPase subunit KdpB	GO-TERMS, PRODUCT-SYNONYMS, GENE-SYNONYMS, PRODUCT
C5098_RS07355	EG10513			potassium-transporting ATPase subunit KdpA	K+ transporting P-type ATPase subunit KdpA	GO-TERMS, PRODUCT-SYNONYMS, GENE-SYNONYMS, PRODUCT
C5098_RS07360	G0-10439			K(+)-transporting ATPase subunit F	K+ transporting P-type ATPase subunit KdpF	GO-TERMS, PRODUCT-SYNONYMS, PRODUCT
C5098_RS07375	EG10736	phrB	phr	deoxyribodipyrimidine photo-lyase	deoxyribodipyrimidine photolyase	GO-TERMS, REACTIONS, PRODUCT-SYNONYMS, GENE-SYNONYMS, PRODUCT, GENE-NAME
C5098_RS07380	G6378			dipeptide permease DtpD	dipeptide:H+ symporter DtpD	GO-TERMS, REACTIONS, PRODUCT-SYNONYMS, GENE-SYNONYMS, PRODUCT
C5098_RS07390	G6380			5-oxoprolinase subunit PxpB	5-oxoprolinase component B	PRODUCT-SYNONYMS, GENE-SYNONYMS, PRODUCT
C5098_RS07395	G6381			5-oxoprolinase subunit PxpC	5-oxoprolinase component C	GO-TERMS, PRODUCT-SYNONYMS, GENE-SYNONYMS, PRODUCT
C5098_RS07400	G6382			5-oxoprolinase subunit PxpA	5-oxoprolinase component A	PRODUCT-SYNONYMS, GENE-SYNONYMS, PRODUCT
C5098_RS07405	G6383	C5098_RS07405	nei			GO-TERMS, REACTIONS, PRODUCT-SYNONYMS, GENE-NAME
C5098_RS07420	EG10402			citrate (Si)-synthase	citrate synthase	GO-TERMS, REACTIONS, PRODUCT-SYNONYMS, GENE-SYNONYMS, PRODUCT
C5098_RS07450	EG10979			2-oxoglutarate dehydrogenase E1 component	subunit of E1(0) component of 2-oxoglutarate dehydrogenase	GO-TERMS, REACTIONS, PRODUCT-SYNONYMS, GENE-SYNONYMS, PRODUCT
C5098_RS07455	EG10980	odhB	sucB	2-oxoglutarate dehydrogenase complex dihydrolipoyllysine-residue succinyltransferase	dihydrolipoyltranssuccinylase	GO-TERMS, REACTIONS, PRODUCT-SYNONYMS, PRODUCT, GENE-NAME
C5098_RS07460	EG10981			ADP-forming succinate--CoA ligase subunit beta	succinyl-CoA synthetase subunit beta	CPLX-RXNS, GO-TERMS, COMPLEXES, REACTIONS, PRODUCT-SYNONYMS, PRODUCT
C5098_RS07465	EG10982			succinate--CoA ligase subunit alpha	succinyl-CoA synthetase subunit alpha	GO-TERMS, PRODUCT-SYNONYMS, PRODUCT
C5098_RS07470	EG11109	C5098_RS07470	mngR	GntR family transcriptional regulator	DNA-binding transcriptional repressor MngR	GO-TERMS, PRODUCT-SYNONYMS, GENE-SYNONYMS, PRODUCT, GENE-NAME
C5098_RS07580	EG10173			cytochrome ubiquinol oxidase subunit I	cytochrome bd-I ubiquinol oxidase subunit I	GO-TERMS, COMPLEXES, REACTIONS, PRODUCT-SYNONYMS, GENE-SYNONYMS, PRODUCT
C5098_RS07585	EG10174	C5098_RS07585	cydB	cytochrome d ubiquinol oxidase subunit II	cytochrome bd-I ubiquinol oxidase subunit II	GO-TERMS, COMPLEXES, PRODUCT-SYNONYMS, GENE-SYNONYMS, PRODUCT, GENE-NAME
C5098_RS07590	G0-10441			cytochrome bd-I oxidase subunit CydX	cytochrome bd-I ubiquinol oxidase accessory subunit CydX	GO-TERMS, PRODUCT-SYNONYMS, GENE-SYNONYMS, PRODUCT
C5098_RS07600	EG11110			tol-pal system-associated acyl-CoA thioesterase	esterase/thioesterase	GO-TERMS, PRODUCT-SYNONYMS, PRODUCT
C5098_RS07605	EG11010					GO-TERMS, COMPLEXES, PRODUCT-SYNONYMS, GENE-SYNONYMS
C5098_RS07610	EG11011			colicin uptake protein TolR	Tol-Pal system protein TolR	GO-TERMS, PRODUCT
C5098_RS07615	EG11007			cell envelope integrity protein TolA	Tol-Pal system protein TolA	GO-TERMS, PRODUCT-SYNONYMS, GENE-SYNONYMS, PRODUCT
C5098_RS07620	EG11008			Tol-Pal system protein TolB	Tol-Pal system periplasmic protein TolB	GO-TERMS, PRODUCT-SYNONYMS, GENE-SYNONYMS, PRODUCT
C5098_RS07625	EG10684			peptidoglycan-associated lipoprotein Pal	peptidoglycan-associated outer membrane lipoprotein Pal	GO-TERMS, PRODUCT-SYNONYMS, GENE-SYNONYMS, PRODUCT
C5098_RS07630	EG12854			cell division protein CpoB	cell division coordinator CpoB	GO-TERMS, PRODUCT-SYNONYMS, GENE-SYNONYMS, PRODUCT
C5098_RS07670	EG10630			quinolinate synthase NadA	quinolinate synthase	GO-TERMS, REACTIONS, PRODUCT-SYNONYMS, GENE-SYNONYMS, PRODUCT
C5098_RS07675	EG11700	C5098_RS07675	pnuC	nicotinamide riboside transporter PnuC	nicotinamide riboside transporter	GO-TERMS, REACTIONS, PRODUCT-SYNONYMS, PRODUCT, GENE-NAME
C5098_RS07680	G6393			CDF family zinc transporter ZitB	Zn2+/Cd2+/Ni2+/Cu2+ exporter	GO-TERMS, REACTIONS, PRODUCT-SYNONYMS, GENE-SYNONYMS, PRODUCT
C5098_RS07690	EG10079			3-deoxy-7-phosphoheptulonate synthase AroG	3-deoxy-7-phosphoheptulonate synthase, Phe-sensitive	GO-TERMS, REACTIONS, PRODUCT-SYNONYMS, PRODUCT
C5098_RS07695	EG11699			2,3-diphosphoglycerate-dependent phosphoglycerate mutase	2,3-bisphosphoglycerate-dependent phosphoglycerate mutase	GO-TERMS, REACTIONS, PRODUCT-SYNONYMS, GENE-SYNONYMS, PRODUCT
C5098_RS07700	EG11698					GO-TERMS, REACTIONS, PRODUCT-SYNONYMS
C5098_RS07705	EG10363					GO-TERMS, PRODUCT-SYNONYMS, GENE-SYNONYMS, PRODUCT
C5098_RS07710	EG10366					GO-TERMS, REACTIONS, PRODUCT-SYNONYMS, GENE-SYNONYMS
C5098_RS07715	EG10362			UDP-glucose 4-epimerase GalE	UDP-glucose 4-epimerase	GO-TERMS, REACTIONS, PRODUCT-SYNONYMS, GENE-SYNONYMS, PRODUCT
C5098_RS07725	G6395			molybdenum-dependent transcriptional regulator	DNA-binding transcriptional dual regulator ModE	GO-TERMS, PRODUCT-SYNONYMS, GENE-SYNONYMS, PRODUCT
C5098_RS07730	G6396	C5098_RS07730	acrZ	multidrug efflux pump-associated protein, AcrZ family	multidrug efflux pump accessory protein AcrZ	GO-TERMS, PRODUCT-SYNONYMS, GENE-SYNONYMS, PRODUCT, GENE-NAME
C5098_RS07735	EG12427			molybdate ABC transporter substrate-binding protein	molybdate ABC transporter periplasmic binding protein	CPLX-RXNS, GO-TERMS, COMPLEXES, PRODUCT
C5098_RS07740	EG10002			molybdate ABC transporter permease subunit	molybdate ABC transporter membrane subunit	GO-TERMS, PRODUCT-SYNONYMS, GENE-SYNONYMS, PRODUCT
C5098_RS07745	EG10152			molybdenum ABC transporter ATP-binding protein ModC	molybdate ABC transporter ATP binding subunit	GO-TERMS, REACTIONS, PRODUCT-SYNONYMS, GENE-SYNONYMS, PRODUCT
C5098_RS07750	EG11239	C5098_RS07750	ybhA	pyridoxal phosphatase	pyridoxal phosphate/fructose-1,6-bisphosphate phosphatase	GO-TERMS, REACTIONS, PRODUCT-SYNONYMS, PRODUCT, GENE-NAME
C5098_RS07755	G6397	C5098_RS07755	pgl			GO-TERMS, PRODUCT-SYNONYMS, GENE-SYNONYMS, PRODUCT, GENE-NAME
C5098_RS07795	EG10117			adenosylmethionine--8-amino-7-oxononanoate transaminase	adenosylmethionine-8-amino-7-oxononanoate aminotransferase	GO-TERMS, REACTIONS, PRODUCT-SYNONYMS, PRODUCT
C5098_RS07800	EG10118	C5098_RS07800	bioB			GO-TERMS, REACTIONS, PRODUCT-SYNONYMS, GENE-NAME
C5098_RS07805	EG10121					GO-TERMS, PRODUCT-SYNONYMS
C5098_RS07810	EG10119			malonyl-ACP O-methyltransferase BioC	malonyl-acyl carrier protein methyltransferase	GO-TERMS, REACTIONS, PRODUCT-SYNONYMS, PRODUCT
C5098_RS07815	EG10120			ATP-dependent dethiobiotin synthetase BioD	dethiobiotin synthetase	GO-TERMS, REACTIONS, PRODUCT-SYNONYMS, PRODUCT
C5098_RS07830	EG11595			GTP 3',8-cyclase MoaA	GTP 3',8'-cyclase	GO-TERMS, REACTIONS, PRODUCT-SYNONYMS, GENE-SYNONYMS, PRODUCT
C5098_RS07840	EG11666			cyclic pyranopterin monophosphate synthase MoaC	cyclic pyranopterin monophosphate synthase	GO-TERMS, REACTIONS, PRODUCT-SYNONYMS, GENE-SYNONYMS, PRODUCT
C5098_RS07845	EG11597					GO-TERMS, COMPLEXES, PRODUCT-SYNONYMS, GENE-SYNONYMS
C5098_RS07850	EG11598			molybdopterin synthase catalytic subunit MoaE	molybdopterin synthase catalytic subunit	GO-TERMS, REACTIONS, PRODUCT-SYNONYMS, GENE-SYNONYMS, PRODUCT
C5098_RS07870	G6406			cardiolipin synthase ClsB	cardiolipin synthase B	GO-TERMS, REACTIONS, PRODUCT-SYNONYMS, GENE-SYNONYMS, PRODUCT
C5098_RS07885	G6409	C5098_RS07885	ybhR	ABC transporter permease	putative ABC exporter membrane subunit YbhR	CPLX-RXNS, GO-TERMS, COMPLEXES, PRODUCT-SYNONYMS, PRODUCT, GENE-NAME
C5098_RS07890	G6410	C5098_RS07890	ybhS	ABC transporter permease	putative ABC exporter membrane subunit YbhS	GO-TERMS, PRODUCT-SYNONYMS, PRODUCT, GENE-NAME
C5098_RS07895	G6411	C5098_RS07895	ybhF	ABC transporter ATP-binding protein	putative ABC exporter ATP binding subunit	GO-TERMS, PRODUCT-SYNONYMS, PRODUCT, GENE-NAME
C5098_RS07905	EG12406			DNA-binding transcriptional regulator CecR	DNA-binding transcriptional dual regulator CecR	GO-TERMS, PRODUCT-SYNONYMS, GENE-SYNONYMS, PRODUCT
C5098_RS07910	EG11235					GO-TERMS, REACTIONS, PRODUCT-SYNONYMS
C5098_RS07920	EG11357					GO-TERMS, REACTIONS, PRODUCT-SYNONYMS, GENE-SYNONYMS
C5098_RS07930	EG11581	C5098_RS07930	hcxB	malate/lactate/ureidoglycolate dehydrogenase	hydroxycarboxylate dehydrogenase B	GO-TERMS, REACTIONS, PRODUCT-SYNONYMS, GENE-SYNONYMS, PRODUCT, GENE-NAME
C5098_RS07950	G6414	C5098_RS07950	fiu	catecholate siderophore receptor Fiu	iron catecholate outer membrane transporter Fiu	CPLX-RXNS, GO-TERMS, COMPLEXES, PRODUCT-SYNONYMS, GENE-SYNONYMS, PRODUCT, GENE-NAME
C5098_RS07955	G6415	C5098_RS07955	mcbA	DUF1471 domain-containing protein	DUF1471 domain-containing protein McbA	GO-TERMS, PRODUCT-SYNONYMS, GENE-SYNONYMS, PRODUCT, GENE-NAME
C5098_RS07960	G6416			23S rRNA (adenine(1618)-N(6))-methyltransferase RlmF	23S rRNA m6A1618 methyltransferase	GO-TERMS, REACTIONS, PRODUCT-SYNONYMS, GENE-SYNONYMS, PRODUCT
C5098_RS07965	G6417			mechanosensitive channel protein	moderate conductance mechanosensitive channel YbiO	GO-TERMS, PRODUCT-SYNONYMS, PRODUCT
C5098_RS07970	EG10389			glutamine ABC transporter ATP-binding protein GlnQ	L-glutamine ABC transporter ATP binding subunit	CPLX-RXNS, GO-TERMS, COMPLEXES, PRODUCT
C5098_RS07975	EG10388	C5098_RS07975	glnP	glutamine ABC transporter permease	L-glutamine ABC transporter membrane subunit	GO-TERMS, PRODUCT, GENE-NAME
C5098_RS07980	EG10386			glutamine ABC transporter substrate-binding protein GlnH	L-glutamine ABC transporter periplasmic binding protein	GO-TERMS, PRODUCT-SYNONYMS, PRODUCT
C5098_RS07985	EG11415	C5098_RS07985	dps	DNA starvation/stationary phase protection protein	DNA protection during starvation protein	GO-TERMS, PRODUCT-SYNONYMS, GENE-SYNONYMS, PRODUCT, GENE-NAME
C5098_RS07990	EG12134			threonine/homoserine exporter RhtA	L-threonine/L-homoserine exporter	GO-TERMS, REACTIONS, PRODUCT-SYNONYMS, GENE-SYNONYMS, PRODUCT
C5098_RS08005	G6418	C5098_RS08005	opgE			GO-TERMS, REACTIONS, PRODUCT-SYNONYMS, GENE-SYNONYMS, PRODUCT, GENE-NAME
C5098_RS08010	G0-10715			manganase accumulation protein MntS	small protein MntS	GO-TERMS, PRODUCT-SYNONYMS, GENE-SYNONYMS, PRODUCT
C5098_RS08015	G6420	C5098_RS08015	mntR	transcriptional regulator MntR	DNA-binding transcriptional dual regulator MntR	GO-TERMS, PRODUCT-SYNONYMS, GENE-SYNONYMS, PRODUCT, GENE-NAME
C5098_RS08025	G6422			L,D-transpeptidase	L,D-transpeptidase LdtB	GO-TERMS, REACTIONS, PRODUCT-SYNONYMS, GENE-SYNONYMS, PRODUCT
C5098_RS08035	G6425			sugar-phosphatase YbiV	sugar phosphatase YbiV	GO-TERMS, REACTIONS, PRODUCT-SYNONYMS, GENE-SYNONYMS, PRODUCT
C5098_RS08050	G6428	fsa	fsaA	fructose-6-phosphate aldolase	fructose-6-phosphate aldolase 1	GO-TERMS, PRODUCT-SYNONYMS, GENE-SYNONYMS, PRODUCT, GENE-NAME
C5098_RS08055	EG10154			molybdopterin-synthase adenylyltransferase MoeB	molybdopterin-synthase adenylyltransferase	GO-TERMS, REACTIONS, PRODUCT-SYNONYMS, GENE-SYNONYMS, PRODUCT
C5098_RS08060	EG10153			molybdopterin molybdotransferase MoeA	molybdopterin molybdotransferase	GO-TERMS, REACTIONS, PRODUCT-SYNONYMS, GENE-SYNONYMS, PRODUCT
C5098_RS08065	EG12407			beta-aspartyl-peptidase	isoaspartyl dipeptidase proenzyme	GO-TERMS, REACTIONS, PRODUCT-SYNONYMS, GENE-SYNONYMS, PRODUCT
C5098_RS08070	G6429			glutathione ABC transporter ATP-binding protein GsiA	glutathione ABC transporter ATP binding subunit GsiA	CPLX-RXNS, GO-TERMS, COMPLEXES, PRODUCT-SYNONYMS, GENE-SYNONYMS, PRODUCT
C5098_RS08075	G6430			glutathione ABC transporter substrate-binding protein GsiB	glutathione ABC transporter periplasmic binding protein	GO-TERMS, PRODUCT-SYNONYMS, GENE-SYNONYMS, PRODUCT
C5098_RS08080	G6431			glutathione ABC transporter permease GsiC	glutathione ABC transporter membrane subunit GsiC	GO-TERMS, PRODUCT-SYNONYMS, GENE-SYNONYMS, PRODUCT
C5098_RS08085	G6432			glutathione ABC transporter permease GsiD	glutathione ABC transporter membrane subunit GsiD	GO-TERMS, PRODUCT-SYNONYMS, GENE-SYNONYMS, PRODUCT
C5098_RS08100	G6435			30S ribosomal protein S12 methylthiotransferase RimO	ribosomal protein S12 methylthiotransferase RimO	GO-TERMS, REACTIONS, PRODUCT-SYNONYMS, GENE-SYNONYMS, PRODUCT
C5098_RS08105	G6436			biofilm formation regulator BssR	regulator of biofilm formation	GO-TERMS, PRODUCT-SYNONYMS, GENE-SYNONYMS, PRODUCT
C5098_RS08110	G6437	C5098_RS08110	yliI	PQQ-dependent sugar dehydrogenase	aldose sugar dehydrogenase YliI	GO-TERMS, REACTIONS, PRODUCT-SYNONYMS, PRODUCT, GENE-NAME
C5098_RS08115	G6438	C5098_RS08115	gstB	glutathione S-transferase family protein	glutathione S-transferase GstB	GO-TERMS, REACTIONS, PRODUCT-SYNONYMS, GENE-SYNONYMS, PRODUCT, GENE-NAME
C5098_RS08120	EG10203			serine-type D-Ala-D-Ala carboxypeptidase	D-alanyl-D-alanine carboxypeptidase DacC	GO-TERMS, REACTIONS, PRODUCT-SYNONYMS, PRODUCT
C5098_RS08125	EG10223					GO-TERMS, PRODUCT-SYNONYMS, GENE-SYNONYMS
C5098_RS08135	G6440			multidrug efflux MFS transporter MdfA	multidrug efflux pump MdfA / Na+:H+ antiporter / K+:H+ antiporter	GO-TERMS, REACTIONS, PRODUCT-SYNONYMS, GENE-SYNONYMS, PRODUCT
C5098_RS08145	G6442					GO-TERMS, REACTIONS, PRODUCT-SYNONYMS
C5098_RS08155	G6444	C5098_RS08155	rcdA	TetR/AcrR family transcriptional regulator	DNA-binding transcriptional regulator RcdA	GO-TERMS, PRODUCT-SYNONYMS, GENE-SYNONYMS, PRODUCT, GENE-NAME
C5098_RS08170	EG10417	C5098_RS08170	grxA	GrxA family glutaredoxin	reduced glutaredoxin 1	REACTIONS, PRODUCT-SYNONYMS, GENE-SYNONYMS, PRODUCT, GENE-NAME
C5098_RS08180	EG11261			nitroreductase NfsA	NADPH-dependent nitroreductase NfsA	GO-TERMS, REACTIONS, PRODUCT-SYNONYMS, GENE-SYNONYMS, PRODUCT
C5098_RS08185	EG10852			30S ribosomal protein S6--L-glutamate ligase	ribosomal protein S6 modification protein	GO-TERMS, REACTIONS, PRODUCT-SYNONYMS, GENE-SYNONYMS, PRODUCT
C5098_RS08195	EG11629			spermidine/putrescine ABC transporter substrate-binding protein PotF	putrescine ABC transporter periplasmic binding protein	CPLX-RXNS, GO-TERMS, COMPLEXES, REACTIONS, PRODUCT
C5098_RS08200	EG11630			putrescine ABC transporter ATP-binding subunit PotG	putrescine ABC transporter ATP binding subunit	GO-TERMS, COMPLEXES, PRODUCT
C5098_RS08205	EG11631			putrescine ABC transporter permease PotH	putrescine ABC transporter membrane subunit PotH	GO-TERMS, PRODUCT
C5098_RS08210	EG11632			putrescine ABC transporter permease PotI	putrescine ABC transporter membrane subunit PotI	GO-TERMS, PRODUCT
C5098_RS08220	G6449			23S rRNA (uracil(747)-C(5))-methyltransferase RlmC	23S rRNA m5U747 methyltransferase	GO-TERMS, REACTIONS, PRODUCT-SYNONYMS, GENE-SYNONYMS, PRODUCT
C5098_RS08225	EG11628	C5098_RS08225	artJ	arginine ABC transporter substrate-binding protein	L-arginine ABC transporter periplasmic binding protein	CPLX-RXNS, GO-TERMS, COMPLEXES, PRODUCT, GENE-NAME
C5098_RS08230	EG11627			arginine ABC transporter permease ArtM	L-arginine ABC transporter membrane subunit ArtM	GO-TERMS, COMPLEXES, PRODUCT
C5098_RS08235	EG11626			arginine ABC transporter permease ArtQ	L-arginine ABC transporter membrane subunit ArtQ	GO-TERMS, PRODUCT
C5098_RS08245	EG11624			arginine ABC transporter ATP-binding protein ArtP	L-arginine ABC transporter ATP binding subunit	GO-TERMS, PRODUCT
C5098_RS08260	G6452	C5098_RS08260	amiD	N-acetylmuramoyl-L-alanine amidase	N-acetylmuramoyl-L-alanine amidase D	GO-TERMS, REACTIONS, PRODUCT-SYNONYMS, GENE-SYNONYMS, PRODUCT, GENE-NAME
C5098_RS08275	G6455					GO-TERMS, REACTIONS, PRODUCT-SYNONYMS, GENE-SYNONYMS
C5098_RS08280	EG10754			ubiquinone-dependent pyruvate dehydrogenase	pyruvate oxidase	GO-TERMS, REACTIONS, PRODUCT-SYNONYMS, PRODUCT
C5098_RS08285	G6456	C5098_RS08285	hcr			GO-TERMS, PRODUCT-SYNONYMS, GENE-SYNONYMS, PRODUCT, GENE-NAME
C5098_RS08290	G6457	priS	hcp	hydroxylamine reductase	protein S-nitrosylase	GO-TERMS, PRODUCT-SYNONYMS, GENE-SYNONYMS, PRODUCT, GENE-NAME
C5098_RS08295	G6458			L-lysine exporter LysO	L-lysine exporter	GO-TERMS, REACTIONS, PRODUCT-SYNONYMS, GENE-SYNONYMS, PRODUCT
C5098_RS08305	EG13270			aquaporin Z	water channel AqpZ	GO-TERMS, REACTIONS, PRODUCT-SYNONYMS, GENE-SYNONYMS, PRODUCT
C5098_RS08330	EG11111			cold shock-like protein CspD	DNA replication inhibitor	GO-TERMS, PRODUCT-SYNONYMS, GENE-SYNONYMS, PRODUCT
C5098_RS08335	G6463			ATP-dependent Clp protease adapter ClpS	specificity factor for ClpA-ClpP chaperone-protease complex	GO-TERMS, PRODUCT-SYNONYMS, GENE-SYNONYMS, PRODUCT
C5098_RS08340	EG10156					GO-TERMS, PRODUCT-SYNONYMS, GENE-SYNONYMS
C5098_RS08355	EG10504					GO-TERMS, PRODUCT-SYNONYMS, GENE-SYNONYMS
C5098_RS08360	EG11112	C5098_RS08360	aat			GO-TERMS, REACTIONS, PRODUCT-SYNONYMS, GENE-SYNONYMS, PRODUCT, GENE-NAME
C5098_RS08365	EG10012			cysteine/glutathione ABC transporter ATP-binding protein/permease CydC	glutathione/L-cysteine ABC exporter subunit CydC	CPLX-RXNS, GO-TERMS, COMPLEXES, PRODUCT-SYNONYMS, GENE-SYNONYMS, PRODUCT
C5098_RS08370	EG11405			cysteine/glutathione ABC transporter permease/ATP-binding protein CydD	glutathione/L-cysteine ABC exporter subunit CydD	GO-TERMS, PRODUCT-SYNONYMS, GENE-SYNONYMS, PRODUCT
C5098_RS08375	EG11032			thioredoxin-disulfide reductase	thioredoxin reductase	GO-TERMS, REACTIONS, PRODUCT-SYNONYMS, GENE-SYNONYMS, PRODUCT
C5098_RS08380	EG10547			leucine-responsive transcriptional regulator Lrp	DNA-binding transcriptional dual regulator Lrp	GO-TERMS, PRODUCT-SYNONYMS, GENE-SYNONYMS, PRODUCT
C5098_RS08385	G6464			DNA translocase FtsK	cell division DNA translocase FtsK	GO-TERMS, PRODUCT-SYNONYMS, GENE-SYNONYMS, PRODUCT
C5098_RS08390	G6465			outer membrane lipoprotein chaperone LolA	outer membrane lipoprotein carrier protein	GO-TERMS, PRODUCT-SYNONYMS, GENE-SYNONYMS, PRODUCT
C5098_RS08395	EG12690	C5098_RS08395	rarA	replication-associated recombination protein A	recombination factor	GO-TERMS, PRODUCT-SYNONYMS, GENE-SYNONYMS, PRODUCT, GENE-NAME
C5098_RS08400	EG10947					GO-TERMS, REACTIONS, PRODUCT-SYNONYMS, PRODUCT
C5098_RS08405	EG10232			dimethylsulfoxide reductase subunit A	dimethyl sulfoxide reductase subunit A	CPLX-RXNS, GO-TERMS, COMPLEXES, PRODUCT-SYNONYMS, PRODUCT
C5098_RS08410	EG10233			dimethylsulfoxide reductase subunit B	dimethyl sulfoxide reductase subunit B	GO-TERMS, PRODUCT-SYNONYMS, PRODUCT
C5098_RS08415	EG10234	C5098_RS08415	dmsC	dimethyl sulfoxide reductase anchor subunit	dimethyl sulfoxide reductase subunit C	GO-TERMS, PRODUCT-SYNONYMS, PRODUCT, GENE-NAME
C5098_RS08430	EG10028			pyruvate formate lyase 1-activating protein	pyruvate formate-lyase activating enzyme	GO-TERMS, REACTIONS, PRODUCT-SYNONYMS, GENE-SYNONYMS, PRODUCT
C5098_RS08435	EG10701			formate C-acetyltransferase	pyruvate formate-lyase	GO-TERMS, REACTIONS, PRODUCT-SYNONYMS, GENE-SYNONYMS, PRODUCT
C5098_RS08440	EG11258			formate transporter FocA	formate channel FocA	GO-TERMS, REACTIONS, PRODUCT-SYNONYMS, GENE-SYNONYMS, PRODUCT
C5098_RS08445	G6468	C5098_RS08445	ycaO	30S ribosomal protein S12 methylthiotransferase accessory protein YcaO	ribosomal protein S12 methylthiotransferase accessory factor YcaO	GO-TERMS, REACTIONS, PRODUCT-SYNONYMS, PRODUCT, GENE-NAME
C5098_RS08455	EG10946			3-phosphoserine/phosphohydroxythreonine transaminase	phosphoserine/phosphohydroxythreonine aminotransferase	GO-TERMS, REACTIONS, PRODUCT-SYNONYMS, GENE-SYNONYMS, PRODUCT
C5098_RS08470	EG11265	C5098_RS08470	cmk	(d)CMP kinase	cytidylate kinase	GO-TERMS, REACTIONS, PRODUCT-SYNONYMS, GENE-SYNONYMS, PRODUCT, GENE-NAME
C5098_RS08480	EG10441					GO-TERMS, COMPLEXES, PRODUCT-SYNONYMS, GENE-SYNONYMS, PRODUCT
C5098_RS08490	EG10613	C5098_RS08490	msbA	lipid A export ATP-binding/permease MsbA	ATP-binding lipopolysaccharide transport protein	GO-TERMS, REACTIONS, PRODUCT-SYNONYMS, PRODUCT, GENE-NAME
C5098_RS08495	EG11409					GO-TERMS, REACTIONS, PRODUCT-SYNONYMS, GENE-SYNONYMS, PRODUCT
C5098_RS08510	EG10519					GO-TERMS, REACTIONS, PRODUCT-SYNONYMS, PRODUCT
C5098_RS08520	EG12166			envelope biogenesis factor ElyC	envelope biogenesis factor	GO-TERMS, PRODUCT-SYNONYMS, GENE-SYNONYMS, PRODUCT
C5098_RS08525	EG12167			tRNA uridine 5-oxyacetic acid(34) methyltransferase CmoM	tRNA cmo5U34 methyltransferase	GO-TERMS, REACTIONS, PRODUCT-SYNONYMS, GENE-SYNONYMS, PRODUCT
C5098_RS08530	EG12165			chromosome partition protein MukF	chromosome partitioning protein MukF	GO-TERMS, COMPLEXES, PRODUCT-SYNONYMS, GENE-SYNONYMS, PRODUCT
C5098_RS08535	EG11252			chromosome partition protein MukE	chromosome partitioning protein MukE	GO-TERMS, PRODUCT-SYNONYMS, GENE-SYNONYMS, PRODUCT
C5098_RS08540	EG10618			chromosome partition protein MukB	chromosome partitioning protein MukB	GO-TERMS, PRODUCT-SYNONYMS, PRODUCT
C5098_RS08545	EG11253			L,D-transpeptidase	L,D-transpeptidase LdtD	GO-TERMS, REACTIONS, PRODUCT-SYNONYMS, GENE-SYNONYMS, PRODUCT
C5098_RS08560	G6474	C5098_RS08560	mepK	DUF882 domain-containing protein	peptidoglycan LD-endopeptidase	GO-TERMS, REACTIONS, PRODUCT-SYNONYMS, GENE-SYNONYMS, PRODUCT, GENE-NAME
C5098_RS08565	G6475					GO-TERMS, REACTIONS, PRODUCT-SYNONYMS, GENE-SYNONYMS
C5098_RS08570	EG10096	C5098_RS08570	aspC	aspartate/tyrosine/aromatic aminotransferase	aspartate aminotransferase	GO-TERMS, REACTIONS, PRODUCT-SYNONYMS, PRODUCT, GENE-NAME
C5098_RS08575	EG10671			porin OmpF	outer membrane porin F	GO-TERMS, REACTIONS, PRODUCT-SYNONYMS, GENE-SYNONYMS, PRODUCT
C5098_RS08580	EG10094					GO-TERMS, REACTIONS, PRODUCT-SYNONYMS, GENE-SYNONYMS, PRODUCT
C5098_RS08585	EG10742					GO-TERMS, PRODUCT-SYNONYMS, PRODUCT
C5098_RS08590	EG10696					GO-TERMS, REACTIONS, PRODUCT-SYNONYMS
C5098_RS08595	EG12358			aliphatic sulfonates ABC transporter ATP-binding protein	aliphatic sulfonate ABC transporter ATP binding subunit	CPLX-RXNS, GO-TERMS, COMPLEXES, PRODUCT-SYNONYMS, GENE-SYNONYMS, PRODUCT
C5098_RS08600	G6476			aliphatic sulfonate ABC transporter permease SsuC	aliphatic sulfonate ABC transporter membrane subunit	GO-TERMS, PRODUCT-SYNONYMS, GENE-SYNONYMS, PRODUCT
C5098_RS08605	G6477					GO-TERMS, REACTIONS, PRODUCT-SYNONYMS, GENE-SYNONYMS, PRODUCT
C5098_RS08610	G6478	C5098_RS08610	ssuA	sulfonate ABC transporter substrate-binding protein	aliphatic sulfonate ABC transporter periplasmic binding protein	GO-TERMS, REACTIONS, PRODUCT-SYNONYMS, GENE-SYNONYMS, PRODUCT, GENE-NAME
C5098_RS08615	G6479					GO-TERMS, REACTIONS, PRODUCT-SYNONYMS, GENE-SYNONYMS
C5098_RS08625	EG10807			quinone-dependent dihydroorotate dehydrogenase	dihydroorotate dehydrogenase, type 2	GO-TERMS, REACTIONS, PRODUCT-SYNONYMS, PRODUCT
C5098_RS08630	G6486					GO-TERMS, PRODUCT-SYNONYMS, GENE-SYNONYMS
C5098_RS08635	G6487			6-N-hydroxylaminopurine resistance protein YcbX	6-N-hydroxylaminopurine resistance protein	GO-TERMS, PRODUCT-SYNONYMS, PRODUCT
C5098_RS08640	G6488	rlmKL	rlmL	bifunctional 23S rRNA (guanine(2069)-N(7))-methyltransferase RlmK/23S rRNA (guanine(2445)-N(2))-methyltransferase RlmL	fused 23S rRNA m2G2445 methyltransferase and 23S rRNA m7G2069 methyltransferase	GO-TERMS, REACTIONS, PRODUCT-SYNONYMS, GENE-SYNONYMS, PRODUCT, GENE-NAME
C5098_RS08645	G6489	C5098_RS08645	uup	ABC transporter ATP-binding protein	ATP-binding protein Uup	GO-TERMS, PRODUCT-SYNONYMS, GENE-SYNONYMS, PRODUCT, GENE-NAME
C5098_RS08650	G6490			membrane integrity-associated transporter subunit PqiA	intermembrane transport protein PqiA	GO-TERMS, PRODUCT-SYNONYMS, GENE-SYNONYMS, PRODUCT
C5098_RS08655	G6491					GO-TERMS, PRODUCT-SYNONYMS, GENE-SYNONYMS
C5098_RS08660	G6492			membrane integrity-associated transporter subunit PqiC	intermembrane transport lipoprotein PqiC	GO-TERMS, PRODUCT-SYNONYMS, GENE-SYNONYMS, PRODUCT
C5098_RS08665	EG50004	C5098_RS08665	rmf			GO-TERMS, PRODUCT-SYNONYMS, GENE-SYNONYMS, GENE-NAME
C5098_RS08670	EG10273			bifunctional 3-hydroxydecanoyl-ACP dehydratase/trans-2-decenoyl-ACP isomerase	beta-hydroxyacyl-acyl carrier protein dehydratase/isomerase	GO-TERMS, REACTIONS, PRODUCT-SYNONYMS, PRODUCT
C5098_RS08680	EG12855			macrodomain Ter protein MatP	macrodomain Ter protein	GO-TERMS, PRODUCT-SYNONYMS, GENE-SYNONYMS, PRODUCT
C5098_RS08690	EG10984					GO-TERMS, PRODUCT-SYNONYMS, GENE-SYNONYMS
C5098_RS08695	G6494			CRP-S regulon transcriptional coactivator Sxy	transcriptional coactivator for CRP	GO-TERMS, COMPLEXES, PRODUCT-SYNONYMS, GENE-SYNONYMS, PRODUCT
C5098_RS08710	EG10426					GO-TERMS, PRODUCT-SYNONYMS, GENE-SYNONYMS
C5098_RS08715	G6497					GO-TERMS, PRODUCT-SYNONYMS, GENE-SYNONYMS
C5098_RS08730	G6500			heat shock protein HspQ	heat shock protein, hemimethylated DNA-binding protein	GO-TERMS, PRODUCT-SYNONYMS, GENE-SYNONYMS, PRODUCT
C5098_RS08735	G6501			23S rRNA (cytosine(1962)-C(5))-methyltransferase RlmI	23S rRNA m5C1962 methyltransferase	GO-TERMS, REACTIONS, PRODUCT-SYNONYMS, GENE-SYNONYMS, PRODUCT
C5098_RS08740	G6502	C5098_RS08740	yccX			GO-TERMS, PRODUCT-SYNONYMS, GENE-NAME
C5098_RS08745	EG12876			sulfurtransferase TusE	sulfur transfer protein TusE	GO-TERMS, REACTIONS, PRODUCT-SYNONYMS, GENE-SYNONYMS, PRODUCT
C5098_RS08750	EG11113			FtsH protease modulator YccA	modulator of FtsH protease	GO-TERMS, PRODUCT-SYNONYMS, PRODUCT
C5098_RS08760	EG10468					CPLX-RXNS, GO-TERMS, COMPLEXES, PRODUCT-SYNONYMS
C5098_RS08765	EG10469			Ni/Fe-hydrogenase large subunit	hydrogenase 1 large subunit	GO-TERMS, REACTIONS, PRODUCT-SYNONYMS, PRODUCT
C5098_RS08770	EG10470			Ni/Fe-hydrogenase b-type cytochrome subunit	hydrogenase 1 cytochrome b subunit	GO-TERMS, REACTIONS, PRODUCT-SYNONYMS, GENE-SYNONYMS, PRODUCT
C5098_RS08775	EG10471	C5098_RS08775	hyaD	hydrogenase 1 maturation protease	putative hydrogenase 1 maturation protease HyaD	GO-TERMS, PRODUCT-SYNONYMS, PRODUCT, GENE-NAME
C5098_RS08780	EG10472			hydrogenase-1 operon protein HyaE	putative HyaA chaperone	GO-TERMS, PRODUCT-SYNONYMS, PRODUCT
C5098_RS08790	EG11380			cytochrome bd-II oxidase subunit 1	cytochrome bd-II ubiquinol oxidase subunit I	CPLX-RXNS, GO-TERMS, COMPLEXES, PRODUCT-SYNONYMS, GENE-SYNONYMS, PRODUCT
C5098_RS08795	EG11379	C5098_RS08795	appB	cytochrome d ubiquinol oxidase subunit II	cytochrome bd-II ubiquinol oxidase subunit II	GO-TERMS, PRODUCT-SYNONYMS, GENE-SYNONYMS, PRODUCT, GENE-NAME
C5098_RS08805	EG10049	C5098_RS08805	appA	AppA family phytase/histidine-type acid phosphatase	periplasmic phosphoanhydride phosphatase/multiple inositol-polyphosphate phosphatase	GO-TERMS, REACTIONS, PRODUCT-SYNONYMS, PRODUCT, GENE-NAME
C5098_RS08810	EG11826	C5098_RS08810	etk	tyrosine-protein kinase	protein-tyrosine kinase Etk	GO-TERMS, REACTIONS, PRODUCT-SYNONYMS, GENE-SYNONYMS, PRODUCT, GENE-NAME
C5098_RS08815	G6503			protein-tyrosine-phosphatase Etp	phosphotyrosine-protein phosphatase Etp	GO-TERMS, REACTIONS, PRODUCT-SYNONYMS, GENE-SYNONYMS, PRODUCT
C5098_RS08850	G6511					GO-TERMS, PRODUCT-SYNONYMS
C5098_RS09255	G6515			TMAO reductase system periplasmic protein TorT	periplasmic trimethylamine-N-oxide binding protein	GO-TERMS, PRODUCT-SYNONYMS, GENE-SYNONYMS, PRODUCT
C5098_RS09260	EG12615			two-component system response regulator TorR	DNA-binding transcriptional dual regulator TorR	GO-TERMS, PRODUCT-SYNONYMS, PRODUCT
C5098_RS09265	EG11815			pentaheme c-type cytochrome TorC	cytochrome c menaquinol dehydrogenase TorC	CPLX-RXNS, GO-TERMS, COMPLEXES, PRODUCT-SYNONYMS, PRODUCT
C5098_RS09270	EG11814			trimethylamine-N-oxide reductase TorA	trimethylamine N-oxide reductase 1	GO-TERMS, REACTIONS, PRODUCT-SYNONYMS, PRODUCT
C5098_RS09275	EG12195			molecular chaperone TorD	trimethylamine-N-oxide reductase-specific chaperone	GO-TERMS, PRODUCT-SYNONYMS, PRODUCT
C5098_RS09285	EG12194					GO-TERMS, PRODUCT-SYNONYMS, GENE-SYNONYMS
C5098_RS09290	EG12193					GO-TERMS, PRODUCT-SYNONYMS
C5098_RS09305	EG11540					GO-TERMS, PRODUCT-SYNONYMS
C5098_RS09320	G6518			pyrimidine utilization flavin reductase protein F	flavin reductase	GO-TERMS, PRODUCT-SYNONYMS, GENE-SYNONYMS, PRODUCT
C5098_RS09330	G6520			pyrimidine utilization protein D	putative aminoacrylate hydrolase RutD	GO-TERMS, REACTIONS, PRODUCT-SYNONYMS, GENE-SYNONYMS, PRODUCT
C5098_RS09335	G6521			pyrimidine utilization protein C	putative aminoacrylate peracid reductase RutC	GO-TERMS, REACTIONS, PRODUCT-SYNONYMS, GENE-SYNONYMS, PRODUCT
C5098_RS09340	G6522			peroxyureidoacrylate/ureidoacrylate amidohydrolase RutB	peroxyureidoacrylate/ureidoacrylate amidohydrolase	GO-TERMS, REACTIONS, PRODUCT-SYNONYMS, GENE-SYNONYMS, PRODUCT
C5098_RS09345	G6523			pyrimidine utilization protein A	pyrimidine monooxygenase RutA	GO-TERMS, REACTIONS, PRODUCT-SYNONYMS, GENE-SYNONYMS, PRODUCT
C5098_RS09350	EG12301			HTH-type transcriptional regulator RutR	DNA-binding transcriptional dual regulator RutR	GO-TERMS, PRODUCT-SYNONYMS, GENE-SYNONYMS, PRODUCT
C5098_RS09355	EG10801			trifunctional transcriptional regulator/proline dehydrogenase/L-glutamate gamma-semialdehyde dehydrogenase	fused DNA-binding transcriptional repressor / proline dehydrogenase / 1-pyrroline-5-carboxylate dehydrogenase PutA	GO-TERMS, REACTIONS, PRODUCT-SYNONYMS, GENE-SYNONYMS, PRODUCT
C5098_RS09365	EG10802			sodium/proline symporter PutP	proline:Na+ symporter	GO-TERMS, REACTIONS, PRODUCT-SYNONYMS, GENE-SYNONYMS, PRODUCT
C5098_RS09380	EG11735			deferrochelatase/peroxidase EfeB	heme-containing peroxidase/deferrochelatase	GO-TERMS, REACTIONS, PRODUCT-SYNONYMS, GENE-SYNONYMS, PRODUCT
C5098_RS09400	G6539			glyoxylate/hydroxypyruvate reductase GhrA	glyoxylate/hydroxypyruvate reductase A	GO-TERMS, REACTIONS, PRODUCT-SYNONYMS, GENE-SYNONYMS, PRODUCT
C5098_RS09420	G6543			curli production assembly/transport protein CsgG	curli secretion channel	CPLX-RXNS, GO-TERMS, COMPLEXES, PRODUCT-SYNONYMS, PRODUCT
C5098_RS09425	G6544			curli production assembly/transport protein CsgF	curli assembly component CsgF	GO-TERMS, PRODUCT-SYNONYMS, PRODUCT
C5098_RS09440	G6546			transcriptional regulator CsgD	DNA-binding transcriptional dual regulator CsgD	GO-TERMS, PRODUCT-SYNONYMS, PRODUCT
C5098_RS09445	G6547			curlin minor subunit CsgB	curlin, minor subunit	GO-TERMS, PRODUCT-SYNONYMS, PRODUCT
C5098_RS09450	EG11489			major curlin subunit CsgA	curlin, major subunit	GO-TERMS, PRODUCT-SYNONYMS, PRODUCT
C5098_RS09465	G6550	C5098_RS09465	ymdB	O-acetyl-ADP-ribose deacetylase	2'-O-acetyl-ADP-ribose deacetylase, regulator of RNase III activity	GO-TERMS, REACTIONS, PRODUCT-SYNONYMS, PRODUCT, GENE-NAME
C5098_RS09470	G6551	C5098_RS09470	clsC	phospholipase D family protein	cardiolipin synthase C	GO-TERMS, REACTIONS, PRODUCT-SYNONYMS, GENE-SYNONYMS, PRODUCT, GENE-NAME
C5098_RS09480	EG11885	mdoG	opgG	glucans biosynthesis protein MdoG	osmoregulated periplasmic glucans (OPGs) biosynthesis protein G	GO-TERMS, PRODUCT-SYNONYMS, GENE-SYNONYMS, PRODUCT, GENE-NAME
C5098_RS09500	EG11343			multidrug efflux MFS transporter MdtG	efflux pump MdtG	GO-TERMS, REACTIONS, PRODUCT-SYNONYMS, GENE-SYNONYMS, PRODUCT
C5098_RS09505	EG10464			LpxL/LpxP family Kdo(2)-lipid IV(A) lauroyl/palmitoleoyl acyltransferase	lauroyl acyltransferase	GO-TERMS, REACTIONS, PRODUCT-SYNONYMS, GENE-SYNONYMS, PRODUCT
C5098_RS09510	EG11116	C5098_RS09510	trhO	rhodanese-related sulfurtransferase	tRNA U34 hydroxylase TrhO	GO-TERMS, REACTIONS, PRODUCT-SYNONYMS, GENE-SYNONYMS, PRODUCT, GENE-NAME
C5098_RS09525	G6555	C5098_RS09525	yceO	DUF2770 domain-containing protein	DUF2770 domain-containing protein YceO	GO-TERMS, PRODUCT-SYNONYMS, PRODUCT, GENE-NAME
C5098_RS09530	G6556					GO-TERMS, REACTIONS, PRODUCT-SYNONYMS, PRODUCT
C5098_RS09535	G6557			biofilm formation regulator BssS	regulator of biofilm formation	GO-TERMS, PRODUCT-SYNONYMS, GENE-SYNONYMS, PRODUCT
C5098_RS09540	G6558					GO-TERMS, PRODUCT-SYNONYMS
C5098_RS09545	EG10806					GO-TERMS, PRODUCT-SYNONYMS
C5098_RS09555	EG12688			glutaredoxin 2	reduced glutaredoxin 2	GO-TERMS, REACTIONS, PRODUCT-SYNONYMS, PRODUCT
C5098_RS09565	EG10851			30S ribosomal protein S5 alanine N-acetyltransferase	ribosomal-protein-S5-alanine N-acetyltransferase	GO-TERMS, REACTIONS, PRODUCT-SYNONYMS, GENE-SYNONYMS, PRODUCT
C5098_RS09580	G6561	C5098_RS09580	murJ			GO-TERMS, REACTIONS, PRODUCT-SYNONYMS, GENE-SYNONYMS, GENE-NAME
C5098_RS09590	G369			anti-sigma-28 factor FlgM	anti-sigma factor for FliA (sigma28)	GO-TERMS, PRODUCT-SYNONYMS, PRODUCT
C5098_RS09595	G357					GO-TERMS, PRODUCT-SYNONYMS, GENE-SYNONYMS
C5098_RS09600	G358			flagellar basal body rod protein FlgB	flagellar basal-body rod protein FlgB	GO-TERMS, PRODUCT-SYNONYMS, GENE-SYNONYMS, PRODUCT
C5098_RS09605	G359			flagellar basal body rod protein FlgC	flagellar basal-body rod protein FlgC	GO-TERMS, PRODUCT-SYNONYMS, GENE-SYNONYMS, PRODUCT
C5098_RS09615	G361	C5098_RS09615	flgE			GO-TERMS, PRODUCT-SYNONYMS, GENE-SYNONYMS, GENE-NAME
C5098_RS09630	G364			flagellar basal body L-ring protein FlgH	flagellar L-ring protein	GO-TERMS, PRODUCT-SYNONYMS, GENE-SYNONYMS, PRODUCT
C5098_RS09635	G365			flagellar basal body P-ring protein FlgI	flagellar P-ring protein	GO-TERMS, PRODUCT-SYNONYMS, GENE-SYNONYMS, PRODUCT
C5098_RS09640	G366			flagellar assembly peptidoglycan hydrolase FlgJ	putative peptidoglycan hydrolase FlgJ	GO-TERMS, PRODUCT-SYNONYMS, GENE-SYNONYMS, PRODUCT
C5098_RS09645	EG11967			flagellar hook-associated protein FlgK	flagellar hook-filament junction protein 1	GO-TERMS, PRODUCT-SYNONYMS, GENE-SYNONYMS, PRODUCT
C5098_RS09665	EG10859	C5098_RS09665	rne			GO-TERMS, REACTIONS, PRODUCT-SYNONYMS, GENE-SYNONYMS, GENE-NAME
C5098_RS09675	EG11118			23S rRNA pseudouridine(955/2504/2580) synthase RluC	23S rRNA pseudouridine955/2504/2580 synthase	GO-TERMS, REACTIONS, PRODUCT-SYNONYMS, GENE-SYNONYMS, PRODUCT
C5098_RS09680	EG11438	C5098_RS09680	yceF	septum formation inhibitor Maf	m7GTP pyrophosphatase	GO-TERMS, REACTIONS, PRODUCT-SYNONYMS, PRODUCT, GENE-NAME
C5098_RS09695	EG11437			phosphate acyltransferase PlsX	putative phosphate acyltransferase	GO-TERMS, REACTIONS, PRODUCT-SYNONYMS, PRODUCT
C5098_RS09700	EG10277	C5098_RS09700	fabH	ketoacyl-ACP synthase III	3-oxoacyl-[acyl carrier protein] synthase 3	GO-TERMS, REACTIONS, PRODUCT-SYNONYMS, PRODUCT, GENE-NAME
C5098_RS09705	EG11317			ACP S-malonyltransferase	[acyl-carrier-protein] S-malonyltransferase	GO-TERMS, REACTIONS, PRODUCT-SYNONYMS, GENE-SYNONYMS, PRODUCT
C5098_RS09710	EG11318			3-oxoacyl-ACP reductase FabG	3-oxoacyl-[acyl-carrier-protein] reductase FabG	GO-TERMS, REACTIONS, PRODUCT-SYNONYMS, PRODUCT
C5098_RS09715	EG50003					GO-TERMS, REACTIONS, PRODUCT-SYNONYMS
C5098_RS09720	EG12606			beta-ketoacyl-ACP synthase II	3-oxoacyl-[acyl carrier protein] synthase 2	GO-TERMS, REACTIONS, PRODUCT-SYNONYMS, GENE-SYNONYMS, PRODUCT
C5098_RS09725	EG11493					GO-TERMS, PRODUCT-SYNONYMS
C5098_RS09730	EG11494	yceG	mltG	cell division protein YceG	endolytic murein transglycosylase	GO-TERMS, REACTIONS, PRODUCT-SYNONYMS, GENE-SYNONYMS, PRODUCT, GENE-NAME
C5098_RS09735	EG12302	C5098_RS09735	tmk			GO-TERMS, PRODUCT-SYNONYMS, GENE-SYNONYMS, PRODUCT, GENE-NAME
C5098_RS09740	EG11500					GO-TERMS, REACTIONS, PRODUCT-SYNONYMS, PRODUCT
C5098_RS09755	EG10306			ferric-rhodotorulic acid/ferric-coprogen receptor FhuE	ferric coprogen/ferric rhodotorulic acid outer membrane transporter	CPLX-RXNS, GO-TERMS, COMPLEXES, PRODUCT-SYNONYMS, PRODUCT
C5098_RS09760	EG12172					GO-TERMS, PRODUCT-SYNONYMS, GENE-SYNONYMS
C5098_RS09770	G6565			penicillin-binding protein activator LpoB	outer membrane lipoprotein - activator of MrcB activity	GO-TERMS, PRODUCT-SYNONYMS, GENE-SYNONYMS, PRODUCT
C5098_RS09775	G6566					GO-TERMS, PRODUCT-SYNONYMS, GENE-SYNONYMS
C5098_RS09780	G6567					GO-TERMS, REACTIONS, PRODUCT-SYNONYMS, GENE-SYNONYMS, PRODUCT
C5098_RS09790	EG10649	C5098_RS09790	ndh	NADH dehydrogenase	NADH:quinone oxidoreductase II	GO-TERMS, REACTIONS, PRODUCT-SYNONYMS, PRODUCT, GENE-NAME
C5098_RS09795	EG12444	C5098_RS09795	ycfJ	glycine zipper 2TM domain-containing protein	PF05433 family protein YcfJ	GO-TERMS, PRODUCT-SYNONYMS, PRODUCT, GENE-NAME
C5098_RS09800	G6569			TetR family copper-responsive transcriptional repressor ComR	DNA-binding transcriptional repressor ComR	GO-TERMS, PRODUCT-SYNONYMS, GENE-SYNONYMS, PRODUCT
C5098_RS09805	G6570			multiple stress resistance protein BhsA	DUF1471 domain-containing multiple stress resistance outer membrane protein BhsA	GO-TERMS, PRODUCT-SYNONYMS, GENE-SYNONYMS, PRODUCT
C5098_RS09810	G6571					GO-TERMS, REACTIONS, PRODUCT-SYNONYMS, GENE-SYNONYMS
C5098_RS09815	EG11619	C5098_RS09815	mfd			GO-TERMS, PRODUCT-SYNONYMS, GENE-NAME
C5098_RS09840	G6576			N-acetylglucosamine kinase	N-acetyl-D-glucosamine kinase	GO-TERMS, REACTIONS, PRODUCT-SYNONYMS, GENE-SYNONYMS, PRODUCT
C5098_RS09860	EG10752			spermidine/putrescine ABC transporter substrate-binding protein PotD	spermidine preferential ABC transporter periplasmic binding protein	CPLX-RXNS, GO-TERMS, COMPLEXES, PRODUCT
C5098_RS09865	EG10751			spermidine/putrescine ABC transporter permease PotC	spermidine preferential ABC transporter membrane subunit PotC	GO-TERMS, PRODUCT
C5098_RS09910	EG10226	C5098_RS09910	dicA	helix-turn-helix domain-containing protein	DNA-binding transcriptional dual regulator DicA	GO-TERMS, PRODUCT-SYNONYMS, GENE-SYNONYMS, PRODUCT, GENE-NAME
C5098_RS10025	G6310	C5098_RS10025	rrrD	lysozyme	DLP12 prophage; lysozyme	GO-TERMS, PRODUCT-SYNONYMS, GENE-SYNONYMS, PRODUCT, GENE-NAME
C5098_RS10180	EG10750			spermidine/putrescine ABC transporter permease PotB	spermidine preferential ABC transporter membrane subunit PotB	GO-TERMS, COMPLEXES, PRODUCT
C5098_RS10185	EG10749			spermidine/putrescine ABC transporter ATP-binding protein PotA	spermidine preferential ABC transporter ATP binding subunit	GO-TERMS, PRODUCT
C5098_RS10190	EG11549					GO-TERMS, REACTIONS, PRODUCT-SYNONYMS
C5098_RS10195	EG11430	C5098_RS10195	roxA	cupin domain-containing protein	ribosomal protein-arginine oxygenase	GO-TERMS, REACTIONS, PRODUCT-SYNONYMS, GENE-SYNONYMS, PRODUCT, GENE-NAME
C5098_RS10200	EG10732			two-component system sensor histidine kinase PhoQ	sensor histidine kinase PhoQ	GO-TERMS, PRODUCT
C5098_RS10205	EG10731			two-component system response regulator PhoP	DNA-binding transcriptional dual regulator PhoP	GO-TERMS, PRODUCT-SYNONYMS, PRODUCT
C5098_RS10210	EG11314					GO-TERMS, REACTIONS, PRODUCT-SYNONYMS, GENE-SYNONYMS
C5098_RS10215	EG11345	C5098_RS10215	hflD	high frequency lysogenization protein HflD	lysogenization regulator	GO-TERMS, PRODUCT-SYNONYMS, GENE-SYNONYMS, PRODUCT, GENE-NAME
C5098_RS10220	EG11344			tRNA 2-thiouridine(34) synthase MnmA	tRNA-specific 2-thiouridylase	GO-TERMS, REACTIONS, PRODUCT-SYNONYMS, GENE-SYNONYMS, PRODUCT
C5098_RS10225	G6580					GO-TERMS, REACTIONS, PRODUCT-SYNONYMS, GENE-SYNONYMS
C5098_RS10235	EG10489	C5098_RS10235	icd	NADP-dependent isocitrate dehydrogenase	isocitrate dehydrogenase	GO-TERMS, REACTIONS, PRODUCT-SYNONYMS, GENE-SYNONYMS, PRODUCT, GENE-NAME
C5098_RS10250	G6602	C5098_RS10250	bluR	MerR family transcriptional regulator	DNA-binding transcriptional repressor BluR	GO-TERMS, PRODUCT-SYNONYMS, GENE-SYNONYMS, PRODUCT, GENE-NAME
C5098_RS10255	G6603			blue light-responsive regulator BluF	blue light- and temperature-regulated antirepressor BluF	GO-TERMS, PRODUCT-SYNONYMS, GENE-SYNONYMS, PRODUCT
C5098_RS10260	G6604	C5098_RS10260	ycgZ	two-component-system connector protein YcgZ	putative two-component system connector protein YcgZ	GO-TERMS, PRODUCT-SYNONYMS, PRODUCT, GENE-NAME
C5098_RS10270	G6606	C5098_RS10270	ariR	regulatory protein AriR	putative two-component system connector protein AriR	GO-TERMS, PRODUCT-SYNONYMS, GENE-SYNONYMS, PRODUCT, GENE-NAME
C5098_RS10285	G0-10261	C5098_RS10285	ymgF	hypothetical protein	inner membrane protein YmgF	GO-TERMS, PRODUCT-SYNONYMS, PRODUCT, GENE-NAME
C5098_RS10325	EG10598			cell division topological specificity factor MinE	Z-ring positioning protein MinE	GO-TERMS, PRODUCT-SYNONYMS, GENE-SYNONYMS, PRODUCT
C5098_RS10330	EG10597			septum site-determining protein MinD	Z-ring positioning protein MinD	GO-TERMS, COMPLEXES, PRODUCT-SYNONYMS, GENE-SYNONYMS, PRODUCT
C5098_RS10335	EG10596			septum site-determining protein MinC	Z-ring positioning protein MinC	GO-TERMS, PRODUCT-SYNONYMS, GENE-SYNONYMS, PRODUCT
C5098_RS10345	G6615	C5098_RS10345	pliG	hypothetical protein	inhibitor of g-type lysozyme	GO-TERMS, PRODUCT-SYNONYMS, GENE-SYNONYMS, PRODUCT, GENE-NAME
C5098_RS10370	EG11057			translesion error-prone DNA polymerase V autoproteolytic subunit	DNA polymerase V protein UmuD	CPLX-RXNS, GO-TERMS, COMPLEXES, PRODUCT-SYNONYMS, PRODUCT
C5098_RS10375	EG11056			translesion error-prone DNA polymerase V subunit UmuC	DNA polymerase V catalytic protein	GO-TERMS, PRODUCT-SYNONYMS, GENE-SYNONYMS, PRODUCT
C5098_RS10380	EG11393			disulfide bond formation protein DsbB	protein thiol:quinone oxidoreductase DsbB	GO-TERMS, REACTIONS, PRODUCT-SYNONYMS, GENE-SYNONYMS, PRODUCT
C5098_RS10385	EG11392			Na(+)/H(+) antiporter NhaB	Na+:H+ antiporter NhaB	GO-TERMS, REACTIONS, PRODUCT-SYNONYMS, PRODUCT
C5098_RS10390	EG10281			fatty acid metabolism transcriptional regulator FadR	DNA-binding transcriptional dual regulator FadR	GO-TERMS, PRODUCT-SYNONYMS, GENE-SYNONYMS, PRODUCT
C5098_RS10400	EG11407	C5098_RS10400	dadA			GO-TERMS, REACTIONS, PRODUCT-SYNONYMS, GENE-SYNONYMS, GENE-NAME
C5098_RS10405	EG11408	alr	dadX	alanine racemase	alanine racemase 2	GO-TERMS, PRODUCT-SYNONYMS, GENE-SYNONYMS, PRODUCT, GENE-NAME
C5098_RS10415	G6621			muramoyltetrapeptide carboxypeptidase	murein L,D-carboxypeptidase	GO-TERMS, REACTIONS, PRODUCT-SYNONYMS, GENE-SYNONYMS, PRODUCT
C5098_RS10420	G6622			membrane-bound lytic murein transglycosylase EmtA	lytic murein transglycosylase E	GO-TERMS, REACTIONS, PRODUCT-SYNONYMS, GENE-SYNONYMS, PRODUCT
C5098_RS10425	G6623	C5098_RS10425	ycgR	flagellar brake protein	flagellar brake protein YcgR	GO-TERMS, PRODUCT-SYNONYMS, PRODUCT, GENE-NAME
C5098_RS10470	EG11017	C5098_RS10470	treA	alpha,alpha-trehalase	periplasmic trehalase	GO-TERMS, REACTIONS, PRODUCT-SYNONYMS, GENE-SYNONYMS, PRODUCT, GENE-NAME
C5098_RS10475	EG12399			dihydroxyacetone kinase subunit DhaM	dihydroxyacetone kinase subunit M	CPLX-RXNS, GO-TERMS, COMPLEXES, PRODUCT-SYNONYMS, GENE-SYNONYMS, PRODUCT
C5098_RS10480	G6626			dihydroxyacetone kinase ADP-binding subunit DhaL	dihydroxyacetone kinase subunit L	GO-TERMS, PRODUCT-SYNONYMS, GENE-SYNONYMS, PRODUCT
C5098_RS10485	G6627			dihydroxyacetone kinase subunit DhaK	dihydroxyacetone kinase subunit K	GO-TERMS, PRODUCT-SYNONYMS, GENE-SYNONYMS, PRODUCT
C5098_RS10490	G6628			PTS-dependent dihydroxyacetone kinase operon transcriptional regulator DhaR	DNA-binding transcriptional dual regulator DhaR	GO-TERMS, PRODUCT-SYNONYMS, GENE-SYNONYMS, PRODUCT
C5098_RS10650	EG11404			redox-regulated ATPase YchF	redox-responsive ATPase YchF	GO-TERMS, REACTIONS, PRODUCT-SYNONYMS, GENE-SYNONYMS, PRODUCT
C5098_RS10655	EG10785	C5098_RS10655	pth	aminoacyl-tRNA hydrolase	peptidyl-tRNA hydrolase	GO-TERMS, REACTIONS, PRODUCT-SYNONYMS, GENE-SYNONYMS, PRODUCT, GENE-NAME
C5098_RS10660	EG11533			stress-induced protein YchH	stress-induced protein	GO-TERMS, PRODUCT-SYNONYMS, PRODUCT
C5098_RS10670	EG10774	C5098_RS10670	prs	ribose-phosphate pyrophosphokinase	ribose-phosphate diphosphokinase	GO-TERMS, REACTIONS, PRODUCT-SYNONYMS, GENE-SYNONYMS, PRODUCT, GENE-NAME
C5098_RS10680	EG11293			lipoprotein localization protein LolB	outer membrane lipoprotein LolB	GO-TERMS, PRODUCT-SYNONYMS, GENE-SYNONYMS, PRODUCT
C5098_RS10685	EG10427					GO-TERMS, PRODUCT-SYNONYMS, GENE-SYNONYMS
C5098_RS10690	EG10761			peptide chain release factor 1	peptide chain release factor RF1	GO-TERMS, PRODUCT-SYNONYMS, GENE-SYNONYMS, PRODUCT
C5098_RS10695	EG12424			peptide chain release factor N(5)-glutamine methyltransferase	protein-(glutamine-N5) methyltransferase	GO-TERMS, REACTIONS, PRODUCT-SYNONYMS, GENE-SYNONYMS, PRODUCT
C5098_RS10710	EG10518			3-deoxy-8-phosphooctulonate synthase	3-deoxy-D-manno-octulosonate 8-phosphate synthase	GO-TERMS, REACTIONS, PRODUCT-SYNONYMS, PRODUCT
C5098_RS10720	EG11753			sodium-potassium/proton antiporter ChaA	Na+/K+:H+ antiporter ChaA	GO-TERMS, REACTIONS, PRODUCT-SYNONYMS, PRODUCT
C5098_RS10730	EG12403	C5098_RS10730	chaC	gamma-glutamylcyclotransferase	glutathione-specific gamma-glutamylcyclotransferase	GO-TERMS, REACTIONS, PRODUCT-SYNONYMS, PRODUCT, GENE-NAME
C5098_RS10745	EG10643			two-component system response regulator NarL	DNA-binding transcriptional dual regulator NarL	GO-TERMS, PRODUCT-SYNONYMS, GENE-SYNONYMS, PRODUCT
C5098_RS10750	EG10646			nitrate/nitrite two-component system sensor histidine kinase NarX	sensory histidine kinase NarX	GO-TERMS, REACTIONS, PRODUCT-SYNONYMS, GENE-SYNONYMS, PRODUCT
C5098_RS10755	EG10642			nitrate transporter NarK	nitrate:nitrite antiporter NarK	GO-TERMS, REACTIONS, PRODUCT-SYNONYMS, PRODUCT
C5098_RS10770	EG10641			nitrate reductase molybdenum cofactor assembly chaperone	nitrate reductase 1 molybdenum cofactor assembly chaperone	GO-TERMS, PRODUCT-SYNONYMS, PRODUCT
C5098_RS10825	EG11819					GO-TERMS, PRODUCT-SYNONYMS, GENE-SYNONYMS
C5098_RS10840	EG12121			two-component system response regulator RssB	regulator of RpoS	GO-TERMS, PRODUCT-SYNONYMS, GENE-SYNONYMS, PRODUCT
C5098_RS10845	EG11319			UTP--glucose-1-phosphate uridylyltransferase GalU	UTP--glucose-1-phosphate uridylyltransferase	GO-TERMS, REACTIONS, PRODUCT-SYNONYMS, GENE-SYNONYMS, PRODUCT
C5098_RS10850	EG10457	C5098_RS10850	hns	DNA-binding transcriptional regulator H-NS	DNA-binding transcriptional dual regulator H-NS	GO-TERMS, PRODUCT-SYNONYMS, GENE-SYNONYMS, PRODUCT, GENE-NAME
C5098_RS10855	EG10994	C5098_RS10855	tdk	thymidine kinase	thymidine/deoxyuridine kinase	GO-TERMS, REACTIONS, PRODUCT-SYNONYMS, PRODUCT, GENE-NAME
C5098_RS10865	EG10031			bifunctional acetaldehyde-CoA/alcohol dehydrogenase	fused acetaldehyde-CoA dehydrogenase and iron-dependent alcohol dehydrogenasealdehyde/alcohol dehydrogenase AdhE	GO-TERMS, REACTIONS, PRODUCT-SYNONYMS, GENE-SYNONYMS, PRODUCT
C5098_RS10875	EG10674			oligopeptide ABC transporter substrate-binding protein OppA	oligopeptide ABC transporter periplasmic binding protein	CPLX-RXNS, GO-TERMS, COMPLEXES, PRODUCT-SYNONYMS, PRODUCT
C5098_RS10880	EG10675			oligopeptide ABC transporter permease OppB	murein tripeptide ABC transporter / oligopeptide ABC transporter inner membrane subunit OppB	GO-TERMS, PRODUCT-SYNONYMS, PRODUCT
C5098_RS10885	EG10676			oligopeptide ABC transporter permease OppC	murein tripeptide ABC transporter / oligopeptide ABC transporter inner membrane subunit OppC	GO-TERMS, PRODUCT-SYNONYMS, PRODUCT
C5098_RS10890	EG10677			murein tripeptide/oligopeptide ABC transporter ATP binding protein OppD	murein tripeptide ABC transporter / oligopeptide ABC transporter ATP binding subunit OppD	GO-TERMS, COMPLEXES, PRODUCT-SYNONYMS, PRODUCT
C5098_RS10895	EG10678			murein tripeptide/oligopeptide ABC transporter ATP binding protein OppF	murein tripeptide ABC transporter / oligopeptide ABC transporter ATP binding subunit OppF	GO-TERMS, PRODUCT-SYNONYMS, PRODUCT
C5098_RS10905	EG11608	cls	clsA	cardiolipin synthase	cardiolipin synthase A	GO-TERMS, REACTIONS, PRODUCT-SYNONYMS, GENE-SYNONYMS, PRODUCT, GENE-NAME
C5098_RS10930	EG11121			acyl-CoA thioester hydrolase YciA	acyl-CoA thioesterase YciA	GO-TERMS, REACTIONS, PRODUCT-SYNONYMS, PRODUCT
C5098_RS10950	EG11124			outer membrane protein OmpW	outer membrane protein W	GO-TERMS, PRODUCT-SYNONYMS, GENE-SYNONYMS, PRODUCT
C5098_RS10955	EG11024					CPLX-RXNS, GO-TERMS, COMPLEXES, REACTIONS, PRODUCT-SYNONYMS, GENE-SYNONYMS, PRODUCT
C5098_RS10960	EG11025					GO-TERMS, REACTIONS, PRODUCT-SYNONYMS, PRODUCT
C5098_RS10985	G6634	C5098_RS10985	yciV	5'-3' exoribonuclease	RNA/ssDNA 5'->3' exonuclease	GO-TERMS, REACTIONS, PRODUCT-SYNONYMS, GENE-SYNONYMS, PRODUCT, GENE-NAME
C5098_RS11000	EG12433			23S rRNA pseudouridine(2605) synthase RluB	23S rRNA pseudouridine2605 synthase	GO-TERMS, REACTIONS, PRODUCT-SYNONYMS, GENE-SYNONYMS, PRODUCT
C5098_RS11005	EG10130	cobO	btuR	cob(I)yrinic acid a,c-diamide adenosyltransferase	cobinamide/cobalamin adenosyltransferase	GO-TERMS, REACTIONS, PRODUCT-SYNONYMS, GENE-SYNONYMS, PRODUCT, GENE-NAME
C5098_RS11015	EG10956			protease SohB	S49 peptidase family protein	GO-TERMS, PRODUCT-SYNONYMS, PRODUCT
C5098_RS11025	EG11013			type I DNA topoisomerase	DNA topoisomerase 1	GO-TERMS, REACTIONS, PRODUCT-SYNONYMS, GENE-SYNONYMS, PRODUCT
C5098_RS11050	EG11325			aconitate hydratase AcnA	aconitate hydratase 1	GO-TERMS, REACTIONS, PRODUCT-SYNONYMS, GENE-SYNONYMS, PRODUCT
C5098_RS11055	EG11331			GTP cyclohydrolase II	GTP cyclohydrolase 2	GO-TERMS, PRODUCT-SYNONYMS, PRODUCT
C5098_RS11060	EG10705					GO-TERMS, REACTIONS, PRODUCT-SYNONYMS
C5098_RS11065	G6637			lipopolysaccharide assembly protein LapA	lipopolysaccharide assembly protein A	GO-TERMS, PRODUCT-SYNONYMS, GENE-SYNONYMS, PRODUCT
C5098_RS11070	EG12691			lipopolysaccharide assembly protein LapB	lipopolysaccharide assembly protein B	GO-TERMS, PRODUCT-SYNONYMS, GENE-SYNONYMS, PRODUCT
C5098_RS11075	EG10809					GO-TERMS, PRODUCT-SYNONYMS
C5098_RS11080	EG11128			stress response translation initiation inhibitor YciH	putative translation factor	GO-TERMS, PRODUCT-SYNONYMS, PRODUCT
C5098_RS11090	G6638	C5098_RS11090	yciT	DeoR/GlpR transcriptional regulator	putative DNA-binding transcriptional regulator YciT	GO-TERMS, PRODUCT-SYNONYMS, GENE-SYNONYMS, PRODUCT, GENE-NAME
C5098_RS11100	G6639			cyclic di-GMP phosphodiesterase	cyclic di-GMP phosphodiesterase PdeR	GO-TERMS, PRODUCT-SYNONYMS, GENE-SYNONYMS, PRODUCT
C5098_RS11110	EG11620			exoribonuclease II	RNase II	GO-TERMS, REACTIONS, PRODUCT-SYNONYMS, PRODUCT
C5098_RS11120	EG11528			enoyl-ACP reductase FabI	enoyl-[acyl-carrier-protein] reductase	GO-TERMS, REACTIONS, PRODUCT-SYNONYMS, GENE-SYNONYMS, PRODUCT
C5098_RS11145	EG11419	C5098_RS11145	bcr	Bcr/CflA family efflux MFS transporter	multidrug efflux pump Bcr	GO-TERMS, REACTIONS, PRODUCT-SYNONYMS, GENE-SYNONYMS, PRODUCT, GENE-NAME
C5098_RS11150	EG12305			peptide ABC transporter ATP-binding protein SapF	putrescine ABC exporter ATP binding protein SapF	CPLX-RXNS, GO-TERMS, COMPLEXES, PRODUCT
C5098_RS11155	EG12304			peptide ABC transporter ATP-binding protein SapD	putrescine ABC exporter ATP binding protein SapD	GO-TERMS, PRODUCT-SYNONYMS, GENE-SYNONYMS, PRODUCT
C5098_RS11160	G2000			peptide ABC transporter permease SapC	putrescine ABC exporter membrane protein SapC	GO-TERMS, PRODUCT
C5098_RS11165	G2001			peptide ABC transporter permease SapB	putrescine ABC exporter membrane subunit SapB	GO-TERMS, PRODUCT
C5098_RS11185	EG12344			phage shock protein operon transcriptional activator	DNA-binding transcriptional dual regulator PspF	GO-TERMS, PRODUCT-SYNONYMS, GENE-SYNONYMS, PRODUCT
C5098_RS11190	EG10776			phage shock protein PspA	phage shock protein A	GO-TERMS, PRODUCT-SYNONYMS, GENE-SYNONYMS, PRODUCT
C5098_RS11195	EG10777			envelope stress response membrane protein PspB	phage shock protein B	PRODUCT-SYNONYMS, PRODUCT
C5098_RS11200	EG10778			envelope stress response membrane protein PspC	phage shock protein C	GO-TERMS, PRODUCT-SYNONYMS, PRODUCT
C5098_RS11205	EG10779			phage shock protein PspD	phage shock protein D	GO-TERMS, PRODUCT-SYNONYMS, PRODUCT
C5098_RS11210	EG10780					GO-TERMS, REACTIONS, PRODUCT-SYNONYMS
C5098_RS11215	G6647	C5098_RS11215	ycjM	sucrose phosphorylase	glucosylglycerate phosphorylase	GO-TERMS, REACTIONS, PRODUCT-SYNONYMS, GENE-SYNONYMS, PRODUCT, GENE-NAME
C5098_RS11235	G6651	C5098_RS11235	ycjQ	zinc-binding alcohol dehydrogenase	D-guloside 3-dehydrogenase	GO-TERMS, REACTIONS, PRODUCT-SYNONYMS, PRODUCT, GENE-NAME
C5098_RS11240	G6652	C5098_RS11240	ycjR	sugar phosphate isomerase/epimerase	3-dehydro-D-guloside 4-epimerase	GO-TERMS, REACTIONS, PRODUCT-SYNONYMS, GENE-SYNONYMS, PRODUCT, GENE-NAME
C5098_RS11245	G6653	C5098_RS11245	ycjS	Gfo/Idh/MocA family oxidoreductase	D-glucoside 3-dehydrogenase	GO-TERMS, REACTIONS, PRODUCT-SYNONYMS, PRODUCT, GENE-NAME
C5098_RS11255	G6655	pgmB	ycjU			GO-TERMS, REACTIONS, PRODUCT-SYNONYMS, GENE-SYNONYMS, PRODUCT, GENE-NAME
C5098_RS11265	G6657			monomeric porin OmpG	outer membrane porin G	GO-TERMS, REACTIONS, PRODUCT-SYNONYMS, PRODUCT
C5098_RS11270	G6658	C5098_RS11270	ycjW	LacI family transcriptional regulator	DNA-binding transcriptional repressor YcjW	GO-TERMS, PRODUCT-SYNONYMS, PRODUCT, GENE-NAME
C5098_RS11285	EG11042			transcriptional regulator TyrR	DNA-binding transcriptional dual regulator TyrR	GO-TERMS, PRODUCT-SYNONYMS, PRODUCT
C5098_RS11290	G6660	C5098_RS11290	tpx	thiol peroxidase	lipid hydroperoxide peroxidase	GO-TERMS, REACTIONS, PRODUCT-SYNONYMS, GENE-SYNONYMS, PRODUCT, GENE-NAME
C5098_RS11295	G6661	C5098_RS11295	ycjG			GO-TERMS, PRODUCT-SYNONYMS, GENE-SYNONYMS, GENE-NAME
C5098_RS11300	G6662			murein tripeptide amidase MpaA	murein tripeptide amidase A	GO-TERMS, REACTIONS, PRODUCT-SYNONYMS, GENE-SYNONYMS, PRODUCT
C5098_RS11320	G6664	C5098_RS11320	pgrR	LysR family transcriptional regulator	DNA-binding transcriptional repressor PgrR	GO-TERMS, PRODUCT-SYNONYMS, GENE-SYNONYMS, PRODUCT, GENE-NAME
C5098_RS11325	G6665	C5098_RS11325	mppA	peptide ABC transporter substrate-binding protein	murein tripeptide ABC transporter periplasmic binding protein	CPLX-RXNS, GO-TERMS, COMPLEXES, REACTIONS, PRODUCT-SYNONYMS, GENE-SYNONYMS, PRODUCT, GENE-NAME
C5098_RS11330	G6666			low conductance mechanosensitive channel YnaI	small conductance mechanosensitive channel YnaI	GO-TERMS, PRODUCT-SYNONYMS, PRODUCT
C5098_RS11340	EG11246			universal stress protein UspE	universal stress protein E	GO-TERMS, PRODUCT-SYNONYMS, GENE-SYNONYMS, PRODUCT
C5098_RS11345	EG10325			fumarate/nitrate reduction transcriptional regulator Fnr	DNA-binding transcriptional dual regulator FNR	GO-TERMS, PRODUCT-SYNONYMS, GENE-SYNONYMS, PRODUCT
C5098_RS11350	EG10668	C5098_RS11350	ogt			GO-TERMS, REACTIONS, PRODUCT-SYNONYMS, PRODUCT, GENE-NAME
C5098_RS11380	G6673					GO-TERMS, REACTIONS, PRODUCT-SYNONYMS, GENE-SYNONYMS
C5098_RS11385	G6674			zinc transporter ZntB	Zn2+:H+ symporter	GO-TERMS, REACTIONS, PRODUCT-SYNONYMS, GENE-SYNONYMS, PRODUCT
C5098_RS11395	EG10210					GO-TERMS, REACTIONS, PRODUCT-SYNONYMS, GENE-SYNONYMS
C5098_RS11400	G6675			tRNA 2-thiocytidine(32) synthetase TtcA	tRNA cytosine32 2-sulfurtransferase TtcA	GO-TERMS, REACTIONS, PRODUCT-SYNONYMS, GENE-SYNONYMS, PRODUCT
C5098_RS11425	G6699			universal stress protein UspF	nucleotide binding filament protein	GO-TERMS, PRODUCT-SYNONYMS, GENE-SYNONYMS, PRODUCT
C5098_RS11430	G6700			porin OmpN	outer membrane porin N	GO-TERMS, REACTIONS, PRODUCT-SYNONYMS, GENE-SYNONYMS, PRODUCT
C5098_RS11435	G6701	nifJ	ydbK	pyruvate:ferredoxin (flavodoxin) oxidoreductase	putative pyruvate-flavodoxin oxidoreductase	GO-TERMS, REACTIONS, PRODUCT-SYNONYMS, GENE-SYNONYMS, PRODUCT, GENE-NAME
C5098_RS11450	G592					GO-TERMS, PRODUCT-SYNONYMS, GENE-SYNONYMS
C5098_RS11480	G6731	C5098_RS11480	azoR	FMN-dependent NADH-azoreductase	FMN dependent NADH:quinone oxidoreductase	GO-TERMS, REACTIONS, PRODUCT-SYNONYMS, GENE-SYNONYMS, PRODUCT, GENE-NAME
C5098_RS11485	G6732					GO-TERMS, REACTIONS, PRODUCT-SYNONYMS
C5098_RS11495	EG10035			aldehyde dehydrogenase	aldehyde dehydrogenase A	GO-TERMS, REACTIONS, PRODUCT-SYNONYMS, GENE-SYNONYMS, PRODUCT
C5098_RS11505	EG10172			cytochrome b561	superoxide oxidase	GO-TERMS, REACTIONS, PRODUCT-SYNONYMS, PRODUCT
C5098_RS11515	G0-9610			type I toxin-antitoxin system toxin HokB	toxin HokB	GO-TERMS, PRODUCT-SYNONYMS, GENE-SYNONYMS, PRODUCT
C5098_RS11525	EG11018					GO-TERMS, COMPLEXES, PRODUCT-SYNONYMS
C5098_RS11530	G6737	C5098_RS11530	ydcI	LysR family transcriptional regulator	DNA-binding transcriptional repressor YdcI	GO-TERMS, PRODUCT-SYNONYMS, PRODUCT, GENE-NAME
C5098_RS11540	EG12859	C5098_RS11540	opgD			GO-TERMS, PRODUCT-SYNONYMS, GENE-SYNONYMS, GENE-NAME
C5098_RS11550	EG10853			50S ribosomal protein L7/L12-serine acetyltransferase	ribosomal-protein-L12-serine N-acetyltransferase	GO-TERMS, REACTIONS, PRODUCT-SYNONYMS, PRODUCT
C5098_RS11560	EG11883			dicarboxylate transporter/tellurite-resistance protein TehA	tellurite resistance protein	GO-TERMS, REACTIONS, PRODUCT-SYNONYMS, PRODUCT
C5098_RS11565	EG11884			tellurite resistance methyltransferase TehB	tellurite methyltransferase	GO-TERMS, REACTIONS, PRODUCT-SYNONYMS, PRODUCT
C5098_RS11580	G6745	C5098_RS11580	sutR	XRE family transcriptional regulator	DNA-binding transcriptional dual regulator SutR	GO-TERMS, PRODUCT-SYNONYMS, GENE-SYNONYMS, PRODUCT, GENE-NAME
C5098_RS11585	G6746					GO-TERMS, PRODUCT-SYNONYMS, GENE-SYNONYMS
C5098_RS11625	G6755			aminobutyraldehyde dehydrogenase	gamma-aminobutyraldehyde dehydrogenase	GO-TERMS, REACTIONS, PRODUCT-SYNONYMS, GENE-SYNONYMS, PRODUCT
C5098_RS11650	G6759	C5098_RS11650	mnaT	L-methionine sulfoximine/L-methionine sulfone acetyltransferase	L-amino acid N-acyltransferase	REACTIONS, PRODUCT-SYNONYMS, GENE-SYNONYMS, PRODUCT, GENE-NAME
C5098_RS11725	EG11761					GO-TERMS, REACTIONS, PRODUCT-SYNONYMS, GENE-SYNONYMS
C5098_RS11735	G6770			N-hydroxyarylamine O-acetyltransferase	arylamine N-acetyltransferase	GO-TERMS, REACTIONS, PRODUCT-SYNONYMS, GENE-SYNONYMS, PRODUCT
C5098_RS11770	EG12713			aromatic amino acid DMT transporter YddG	amino acid exporter YddG	GO-TERMS, REACTIONS, PRODUCT-SYNONYMS, PRODUCT
C5098_RS11785	EG11228	fdxH	fdnH	formate dehydrogenase subunit beta	formate dehydrogenase N subunit beta	CPLX-RXNS, GO-TERMS, COMPLEXES, PRODUCT-SYNONYMS, PRODUCT, GENE-NAME
C5098_RS11790	EG11229	C5098_RS11790	fdnI	formate dehydrogenase cytochrome b556 subunit	formate dehydrogenase N subunit gamma	GO-TERMS, PRODUCT-SYNONYMS, PRODUCT, GENE-NAME
C5098_RS11795	G6774	higA	yddM	addiction module antidote protein, HigA family	DNA-binding transcriptional regulator YddM	GO-TERMS, PRODUCT-SYNONYMS, PRODUCT, GENE-NAME
C5098_RS11800	G6775			alcohol dehydrogenase AdhP	ethanol dehydrogenase / alcohol dehydrogenase	GO-TERMS, REACTIONS, PRODUCT-SYNONYMS, GENE-SYNONYMS, PRODUCT
C5098_RS11805	EG10948	C5098_RS11805	maeA	NAD-dependent malic enzyme	NAD+-dependent malate dehydrogenase	GO-TERMS, REACTIONS, PRODUCT-SYNONYMS, GENE-SYNONYMS, PRODUCT, GENE-NAME
C5098_RS11815	G6776	C5098_RS11815	bdm			GO-TERMS, PRODUCT-SYNONYMS, GENE-SYNONYMS, GENE-NAME
C5098_RS11820	EG10680			peroxiredoxin OsmC	osmotically inducible peroxiredoxin OsmC	GO-TERMS, REACTIONS, PRODUCT-SYNONYMS, PRODUCT
C5098_RS11840	G6786			acid resistance gamma-aminobutyrate antiporter GadC	L-glutamate:4-aminobutyrate antiporter	GO-TERMS, REACTIONS, PRODUCT-SYNONYMS, GENE-SYNONYMS, PRODUCT
C5098_RS11845	EG11490	C5098_RS11845	gadB	glutamate decarboxylase	glutamate decarboxylase B	GO-TERMS, REACTIONS, PRODUCT-SYNONYMS, PRODUCT, GENE-NAME
C5098_RS11870	G6789			acid stress response transcriptional regulator YdeO	DNA-binding transcriptional dual regulator YdeO	GO-TERMS, PRODUCT-SYNONYMS, PRODUCT
C5098_RS11875	G6790	C5098_RS11875	safA	hypothetical protein	two-component system connector SafA	GO-TERMS, PRODUCT-SYNONYMS, GENE-SYNONYMS, PRODUCT, GENE-NAME
C5098_RS11880	G6791			acid resistance putative oxidoreductase YdeP	putative oxidoreductase YdeP	GO-TERMS, PRODUCT-SYNONYMS, PRODUCT
C5098_RS11920	EG10443			type II toxin-antitoxin system serine/threonine protein kinase toxin HipA	serine/threonine-protein kinase toxin HipA	GO-TERMS, REACTIONS, PRODUCT-SYNONYMS, PRODUCT
C5098_RS11925	EG10442			type II toxin-antitoxin system antitoxin HipB	antitoxin/DNA-binding transcriptional repressor HipB	GO-TERMS, COMPLEXES, PRODUCT-SYNONYMS, PRODUCT
C5098_RS11940	EG11065	C5098_RS11940	uxaB			GO-TERMS, PRODUCT-SYNONYMS, PRODUCT, GENE-NAME
C5098_RS11955	G6810	C5098_RS11955	glsB			GO-TERMS, REACTIONS, PRODUCT-SYNONYMS, GENE-SYNONYMS, GENE-NAME
C5098_RS11960	G6811	C5098_RS11960	sad	succinate-semialdehyde dehydrogenase	succinate semialdehyde dehydrogenase (NAD(P)+) Sad	GO-TERMS, REACTIONS, PRODUCT-SYNONYMS, GENE-SYNONYMS, PRODUCT, GENE-NAME
C5098_RS11975	EG11636			L-arabinose MFS transporter	L-arabinose exporter	GO-TERMS, REACTIONS, PRODUCT-SYNONYMS, PRODUCT
C5098_RS11985	EG11435			multiple antibiotic resistance transcriptional regulator MarR	DNA-binding transcriptional repressor MarR	GO-TERMS, PRODUCT-SYNONYMS, GENE-SYNONYMS, PRODUCT
C5098_RS11990	EG11434			MDR efflux pump AcrAB transcriptional activator MarA	DNA-binding transcriptional dual regulator MarA	GO-TERMS, PRODUCT-SYNONYMS, GENE-SYNONYMS, PRODUCT
C5098_RS12000	EG11639			O-acetylserine/cysteine exporter	cysteine/O-acetylserine exporter EamA	GO-TERMS, REACTIONS, PRODUCT-SYNONYMS, GENE-SYNONYMS, PRODUCT
C5098_RS12010	G0-8892			protein MgtS	small protein MgtS	GO-TERMS, PRODUCT-SYNONYMS, GENE-SYNONYMS, PRODUCT
C5098_RS12015	EG11643					GO-TERMS, REACTIONS, PRODUCT-SYNONYMS, GENE-SYNONYMS
C5098_RS12025	EG10212					GO-TERMS, REACTIONS, PRODUCT-SYNONYMS
C5098_RS12030	EG12345			bifunctional NADP-dependent 3-hydroxy acid dehydrogenase/3-hydroxypropionate dehydrogenase YdfG	3-hydroxy acid dehydrogenase YdfG	GO-TERMS, REACTIONS, PRODUCT-SYNONYMS, PRODUCT
C5098_RS12035	G6814	C5098_RS12035	ydfH	GntR family transcriptional regulator	DNA-binding transcriptional repressor YdfH	GO-TERMS, PRODUCT-SYNONYMS, PRODUCT, GENE-NAME
C5098_RS12050	G6817	C5098_RS12050	ydfJ	MFS transporter	putative transporter YdfJ	GO-TERMS, PRODUCT-SYNONYMS, GENE-SYNONYMS, PRODUCT, GENE-NAME
C5098_RS12195	G6823	C5098_RS12195	gnsB	addiction module toxin, GnsA/GnsB family	Qin prophage; protein GnsB	GO-TERMS, PRODUCT-SYNONYMS, GENE-SYNONYMS, PRODUCT, GENE-NAME
C5098_RS12215	G6825			cold shock protein CspI	Qin prophage; cold shock protein CspI	GO-TERMS, PRODUCT-SYNONYMS, GENE-SYNONYMS, PRODUCT
C5098_RS12240	EG12203			cold shock-like protein CspB	Qin prophage; cold shock-like protein CspB	GO-TERMS, PRODUCT-SYNONYMS, PRODUCT
C5098_RS12280	EG11131			type II toxin-antitoxin system mRNA interferase RelE	Qin prophage; mRNA interferase toxin RelE	GO-TERMS, COMPLEXES, REACTIONS, PRODUCT-SYNONYMS, PRODUCT
C5098_RS12285	EG10836			type II toxin-antitoxin system antitoxin RelB	Qin prophage; antitoxin/DNA-binding transcriptional repressor RelB	GO-TERMS, PRODUCT-SYNONYMS, GENE-SYNONYMS, PRODUCT
C5098_RS12365	EG10227			cell division inhibition protein DicB	Qin prophage; cell division inhibition protein DicB	GO-TERMS, PRODUCT-SYNONYMS, GENE-SYNONYMS, PRODUCT
C5098_RS12375	EG10827	C5098_RS12375	recE	exonuclease	Rac prophage; exonuclease VIII, ds DNA exonuclease, 5' --> 3' specific	GO-TERMS, REACTIONS, PRODUCT-SYNONYMS, GENE-SYNONYMS, PRODUCT, GENE-NAME
C5098_RS12400	G6839			starvation-sensing protein RspA	mandelate racemase/muconate lactonizing enzyme family protein RspA	PRODUCT-SYNONYMS, PRODUCT
C5098_RS12415	G6842			spermidine N1-acetyltransferase	spermidine N-acetyltransferase	GO-TERMS, REACTIONS, PRODUCT-SYNONYMS, PRODUCT
C5098_RS12435	G6849			Tat proofreading chaperone DmsD	redox enzyme maturation protein DmsD	GO-TERMS, PRODUCT-SYNONYMS, GENE-SYNONYMS, PRODUCT
C5098_RS12440	G6850			voltage-gated ClC-type chloride channel ClcB	putative chloride:H+ antiporter ClcB	GO-TERMS, REACTIONS, PRODUCT-SYNONYMS, GENE-SYNONYMS, PRODUCT
C5098_RS12450	G6852					GO-TERMS, COMPLEXES, PRODUCT-SYNONYMS, GENE-SYNONYMS
C5098_RS12480	G6857			multidrug/spermidine efflux SMR transporter subunit MdtI	multidrug/spermidine efflux pump membrane subunit MdtI	CPLX-RXNS, GO-TERMS, COMPLEXES, REACTIONS, PRODUCT-SYNONYMS, GENE-SYNONYMS, PRODUCT
C5098_RS12485	G6858			multidrug/spermidine efflux SMR transporter subunit MdtJ	multidrug/spermidine efflux pump membrane subunit MdtJ	GO-TERMS, REACTIONS, PRODUCT-SYNONYMS, GENE-SYNONYMS, PRODUCT
C5098_RS12495	G6859			AI-2 transporter TqsA	autoinducer 2 exporter	GO-TERMS, REACTIONS, PRODUCT-SYNONYMS, GENE-SYNONYMS, PRODUCT
C5098_RS12500	EG10745			Re/Si-specific NAD(P)(+) transhydrogenase subunit beta	pyridine nucleotide transhydrogenase subunit beta	CPLX-RXNS, GO-TERMS, COMPLEXES, PRODUCT-SYNONYMS, PRODUCT
C5098_RS12505	EG10744			Re/Si-specific NAD(P)(+) transhydrogenase subunit alpha	pyridine nucleotide transhydrogenase subunit alpha	GO-TERMS, PRODUCT-SYNONYMS, PRODUCT
C5098_RS12515	G6861	C5098_RS12515	ydgI	amino acid permease	putative arginine:ornithine antiporter	GO-TERMS, REACTIONS, PRODUCT-SYNONYMS, GENE-SYNONYMS, PRODUCT, GENE-NAME
C5098_RS12520	G6862					GO-TERMS, REACTIONS, PRODUCT-SYNONYMS, GENE-SYNONYMS
C5098_RS12530	G6864			two-component system response regulator RstA	DNA-binding transcriptional regulator RstA	GO-TERMS, PRODUCT-SYNONYMS, GENE-SYNONYMS, PRODUCT
C5098_RS12540	EG11038	C5098_RS12540	tus			GO-TERMS, PRODUCT-SYNONYMS, GENE-SYNONYMS, GENE-NAME
C5098_RS12545	EG10358			class II fumarate hydratase	fumarase C	GO-TERMS, REACTIONS, PRODUCT-SYNONYMS, PRODUCT
C5098_RS12550	EG10356	C5098_RS12550	fumA	fumarate hydratase	fumarase A	GO-TERMS, REACTIONS, PRODUCT-SYNONYMS, PRODUCT, GENE-NAME
C5098_RS12555	EG10566					GO-TERMS, PRODUCT-SYNONYMS, GENE-SYNONYMS, PRODUCT
C5098_RS12590	EG11658			glucuronide transporter	glucuronide:H+ symporter	GO-TERMS, REACTIONS, PRODUCT-SYNONYMS, GENE-SYNONYMS, PRODUCT
C5098_RS12595	EG11055					GO-TERMS, REACTIONS, PRODUCT-SYNONYMS, GENE-SYNONYMS, PRODUCT
C5098_RS12600	G6867	C5098_RS12600	uidR	TetR/AcrR family transcriptional regulator	DNA-binding transcriptional repressor UidR	GO-TERMS, PRODUCT-SYNONYMS, GENE-SYNONYMS, PRODUCT, GENE-NAME
C5098_RS12605	EG10425					GO-TERMS, REACTIONS, PRODUCT-SYNONYMS, GENE-SYNONYMS, PRODUCT
C5098_RS12610	EG10557			Mal regulon transcriptional regulator MalI	DNA-binding transcriptional repressor MalI	GO-TERMS, PRODUCT-SYNONYMS, PRODUCT
C5098_RS12615	EG10563			PTS maltose transporter subunit IICB	PTS enzyme IIBC component MalX	GO-TERMS, REACTIONS, PRODUCT-SYNONYMS, PRODUCT
C5098_RS12620	EG10564			bifunctional maltose regulon transcriptional repressor/cystathionine beta-lyase MalY	negative regulator of MalT activity/cystathionine beta-lyase	GO-TERMS, REACTIONS, PRODUCT-SYNONYMS, PRODUCT
C5098_RS12625	EG10030	C5098_RS12625	add			GO-TERMS, REACTIONS, PRODUCT-SYNONYMS, GENE-NAME
C5098_RS12635	G0-9561			division septum protein Blr	beta-lactam resistance protein	GO-TERMS, PRODUCT-SYNONYMS, PRODUCT
C5098_RS12640	G6869	ydgT	cnu	transcription modulator YdgT	H-NS- and StpA-binding protein	GO-TERMS, PRODUCT-SYNONYMS, GENE-SYNONYMS, PRODUCT, GENE-NAME
C5098_RS12655	G6872			electron transport complex subunit RsxB	SoxR [2Fe-2S] reducing system protein RsxB	PRODUCT-SYNONYMS, GENE-SYNONYMS, PRODUCT
C5098_RS12660	G6873			electron transport complex subunit RsxC	SoxR [2Fe-2S] reducing system protein RsxC	PRODUCT-SYNONYMS, GENE-SYNONYMS, PRODUCT
C5098_RS12675	G6876	C5098_RS12675	rsxE	electron transport complex subunit E	SoxR [2Fe-2S] reducing system protein RsxE	GO-TERMS, PRODUCT-SYNONYMS, GENE-SYNONYMS, PRODUCT, GENE-NAME
C5098_RS12680	EG10662	C5098_RS12680	nth			GO-TERMS, REACTIONS, PRODUCT-SYNONYMS, GENE-NAME
C5098_RS12685	G6877			dipeptide/tripeptide permease DtpA	dipeptide/tripeptide:H+ symporter DtpA	GO-TERMS, REACTIONS, PRODUCT-SYNONYMS, GENE-SYNONYMS, PRODUCT
C5098_RS12690	G6878			glutathione transferase GstA	glutathione S-transferase GstA	GO-TERMS, REACTIONS, PRODUCT-SYNONYMS, GENE-SYNONYMS, PRODUCT
C5098_RS12695	G6879			pyridoxal kinase PdxY	pyridoxal kinase 2	GO-TERMS, REACTIONS, PRODUCT-SYNONYMS, GENE-SYNONYMS, PRODUCT
C5098_RS12700	EG11043					GO-TERMS, REACTIONS, PRODUCT-SYNONYMS, PRODUCT
C5098_RS12705	EG11487			pyridoxamine 5'-phosphate oxidase	pyridoxine/pyridoxamine 5'-phosphate oxidase	GO-TERMS, REACTIONS, PRODUCT-SYNONYMS, PRODUCT
C5098_RS12710	EG11488			C-type lysozyme inhibitor	inhibitor of c-type lysozyme, putative lipoprotein	GO-TERMS, PRODUCT-SYNONYMS, GENE-SYNONYMS, PRODUCT
C5098_RS12715	G6880					GO-TERMS, REACTIONS, PRODUCT-SYNONYMS, GENE-SYNONYMS, PRODUCT
C5098_RS12720	G6881					GO-TERMS, PRODUCT-SYNONYMS
C5098_RS12725	G6882			transcriptional regulator SlyA	DNA-binding transcriptional dual regulator SlyA	GO-TERMS, PRODUCT-SYNONYMS, PRODUCT
C5098_RS12745	G6886			superoxide dismutase [Cu-Zn] SodC2	superoxide dismutase (Cu-Zn)	GO-TERMS, REACTIONS, PRODUCT-SYNONYMS, PRODUCT
C5098_RS12760	G6889	C5098_RS12760	nemR	TetR/AcrR family transcriptional regulator	DNA-binding transcriptional repressor NemR	GO-TERMS, PRODUCT-SYNONYMS, GENE-SYNONYMS, PRODUCT, GENE-NAME
C5098_RS12765	G6890					GO-TERMS, REACTIONS, PRODUCT-SYNONYMS, GENE-SYNONYMS, PRODUCT
C5098_RS12770	G6891			lactoylglutathione lyase	glyoxalase I	GO-TERMS, REACTIONS, PRODUCT-SYNONYMS, PRODUCT
C5098_RS12775	EG11547	C5098_RS12775	rnt	ribonuclease T	RNase T	GO-TERMS, REACTIONS, PRODUCT-SYNONYMS, PRODUCT, GENE-NAME
C5098_RS12790	EG12181	C5098_RS12790	grxD	Grx4 family monothiol glutaredoxin	glutaredoxin 4	GO-TERMS, COMPLEXES, PRODUCT-SYNONYMS, GENE-SYNONYMS, PRODUCT, GENE-NAME
C5098_RS12795	G6892	C5098_RS12795	mepH	endopeptidase	peptidoglycan DD-endopeptidase MepH	GO-TERMS, REACTIONS, PRODUCT-SYNONYMS, GENE-SYNONYMS, PRODUCT, GENE-NAME
C5098_RS12800	EG10954			superoxide dismutase [Fe]	superoxide dismutase (Fe)	GO-TERMS, REACTIONS, PRODUCT-SYNONYMS, PRODUCT
C5098_RS12810	G0-10594	ynhF	cydH	stress response protein YnhF	cytochrome bd-I ubiquinol oxidase accessory subunit CydH	CPLX-RXNS, GO-TERMS, COMPLEXES, PRODUCT-SYNONYMS, GENE-SYNONYMS, PRODUCT, GENE-NAME
C5098_RS12815	EG10800			HTH-type transcriptional repressor PurR	DNA-binding transcriptional repressor PurR	GO-TERMS, PRODUCT-SYNONYMS, PRODUCT
C5098_RS12830	EG11531	C5098_RS12830	cfa			GO-TERMS, REACTIONS, PRODUCT-SYNONYMS, GENE-SYNONYMS, GENE-NAME
C5098_RS12835	EG11406	ribE	ribC			GO-TERMS, PRODUCT-SYNONYMS, GENE-SYNONYMS, GENE-NAME
C5098_RS12840	EG12400			multidrug efflux MATE transporter MdtK	multidrug efflux pump MdtK	GO-TERMS, REACTIONS, PRODUCT-SYNONYMS, GENE-SYNONYMS, PRODUCT
C5098_RS12900	G6903			fumarate hydratase FumD	fumarase D	GO-TERMS, REACTIONS, PRODUCT-SYNONYMS, GENE-SYNONYMS, PRODUCT
C5098_RS12905	EG10804	C5098_RS12905	pykF			GO-TERMS, REACTIONS, PRODUCT-SYNONYMS, GENE-NAME
C5098_RS12910	EG10544	C5098_RS12910	lpp	major outer membrane lipoprotein	murein lipoprotein	GO-TERMS, PRODUCT-SYNONYMS, GENE-SYNONYMS, PRODUCT, GENE-NAME
C5098_RS12915	G6904					GO-TERMS, REACTIONS, PRODUCT-SYNONYMS, GENE-SYNONYMS
C5098_RS12920	G6905			cysteine desulfuration protein SufE	sulfur carrier protein SufE	GO-TERMS, PRODUCT-SYNONYMS, GENE-SYNONYMS, PRODUCT
C5098_RS12925	G6906	C5098_RS12925	sufS	cysteine desulfurase	L-cysteine desulfurase	GO-TERMS, REACTIONS, PRODUCT-SYNONYMS, GENE-SYNONYMS, PRODUCT, GENE-NAME
C5098_RS12930	G6907			Fe-S cluster assembly protein SufD	Fe-S cluster scaffold complex subunit SufD	GO-TERMS, COMPLEXES, PRODUCT-SYNONYMS, GENE-SYNONYMS, PRODUCT
C5098_RS12935	G6908			Fe-S cluster assembly ATPase SufC	Fe-S cluster scaffold complex subunit SufC	GO-TERMS, PRODUCT-SYNONYMS, GENE-SYNONYMS, PRODUCT
C5098_RS12940	G6909			Fe-S cluster assembly protein SufB	Fe-S cluster scaffold complex subunit SufB	GO-TERMS, PRODUCT-SYNONYMS, GENE-SYNONYMS, PRODUCT
C5098_RS12945	EG11378			Fe-S cluster assembly scaffold SufA	iron-sulfur cluster insertion protein SufA	GO-TERMS, PRODUCT-SYNONYMS, GENE-SYNONYMS, PRODUCT
C5098_RS12955	G6912					GO-TERMS, PRODUCT-SYNONYMS, GENE-SYNONYMS
C5098_RS12990	EG11234					GO-TERMS, REACTIONS, PRODUCT-SYNONYMS
C5098_RS12995	EG10076			type I 3-dehydroquinate dehydratase	3-dehydroquinate dehydratase	GO-TERMS, REACTIONS, PRODUCT-SYNONYMS, PRODUCT
C5098_RS13035	EG12357	C5098_RS13035	fadK	medium-chain fatty-acid--CoA ligase	short chain acyl-CoA synthetase	GO-TERMS, REACTIONS, PRODUCT-SYNONYMS, GENE-SYNONYMS, PRODUCT, GENE-NAME
C5098_RS13040	EG10759			phosphoenolpyruvate synthase	phosphoenolpyruvate synthetase	GO-TERMS, REACTIONS, PRODUCT-SYNONYMS, GENE-SYNONYMS, PRODUCT
C5098_RS13045	EG11132			posphoenolpyruvate synthetase regulatory kinase/phosphorylase PpsR	posphoenolpyruvate synthetase regulatory protein	GO-TERMS, PRODUCT-SYNONYMS, GENE-SYNONYMS, PRODUCT
C5098_RS13050	EG10080			3-deoxy-7-phosphoheptulonate synthase AroH	3-deoxy-7-phosphoheptulonate synthase, Trp-sensitive	GO-TERMS, REACTIONS, PRODUCT-SYNONYMS, PRODUCT
C5098_RS13080	EG10128			vitamin B12 ABC transporter ATP-binding protein BtuD	vitamin B12 ABC transporter ATP binding subunit	GO-TERMS, COMPLEXES, PRODUCT
C5098_RS13090	EG10127			vitamin B12 ABC transporter permease BtuC	vitamin B12 ABC transporter membrane subunit	GO-TERMS, PRODUCT
C5098_RS13095	EG10440					GO-TERMS, PRODUCT-SYNONYMS, GENE-SYNONYMS, PRODUCT
C5098_RS13100	EG10710					CPLX-RXNS, GO-TERMS, COMPLEXES, PRODUCT-SYNONYMS, PRODUCT
C5098_RS13105	EG10709					GO-TERMS, PRODUCT-SYNONYMS, GENE-SYNONYMS, PRODUCT
C5098_RS13125	EG10506					GO-TERMS, PRODUCT-SYNONYMS, GENE-SYNONYMS
C5098_RS13130	EG11001					GO-TERMS, REACTIONS, PRODUCT-SYNONYMS, PRODUCT
C5098_RS13150	EG10700			6-phosphofructokinase II	6-phosphofructokinase 2	GO-TERMS, REACTIONS, PRODUCT-SYNONYMS, PRODUCT
C5098_RS13170	G6932			hexitol phosphatase HxpB	hexitol phosphatase B	GO-TERMS, REACTIONS, PRODUCT-SYNONYMS, GENE-SYNONYMS, PRODUCT
C5098_RS13180	G6934	C5098_RS13180	tcyP	L-cystine transporter	cystine/sulfocysteine:cation symporter	GO-TERMS, REACTIONS, PRODUCT-SYNONYMS, GENE-SYNONYMS, PRODUCT, GENE-NAME
C5098_RS13185	G6936			cell division activator CedA	cell division modulator	GO-TERMS, PRODUCT-SYNONYMS, GENE-SYNONYMS, PRODUCT
C5098_RS13190	EG10509					GO-TERMS, REACTIONS, PRODUCT-SYNONYMS
C5098_RS13195	EG12198					GO-TERMS, PRODUCT-SYNONYMS, GENE-SYNONYMS
C5098_RS13200	EG10144	C5098_RS13200	chbF	6-phospho-beta-glucosidase	monoacetylchitobiose-6-phosphate hydrolase	GO-TERMS, REACTIONS, PRODUCT-SYNONYMS, GENE-SYNONYMS, PRODUCT, GENE-NAME
C5098_RS13210	EG10142			PTS N,N'-diacetylchitobiose transporter subunit IIA	N,N'-diacetylchitobiose-specific PTS enzyme IIA component	CPLX-RXNS, GO-TERMS, COMPLEXES, PRODUCT-SYNONYMS, GENE-SYNONYMS, PRODUCT
C5098_RS13215	EG10141			PTS N,N'-diacetylchitobiose transporter subunit IIC	N,N'-diacetylchitobiose-specific PTS enzyme IIC component	GO-TERMS, PRODUCT-SYNONYMS, GENE-SYNONYMS, PRODUCT
C5098_RS13220	EG10140			PTS N,N'-diacetylchitobiose transporter subunit IIB	N,N'-diacetylchitobiose-specific PTS enzyme IIB component	GO-TERMS, PRODUCT-SYNONYMS, GENE-SYNONYMS, PRODUCT
C5098_RS13235	EG10663			ammonia-dependent NAD(+) synthetase	NH3-dependent NAD+ synthetase	GO-TERMS, REACTIONS, PRODUCT-SYNONYMS, GENE-SYNONYMS, PRODUCT
C5098_RS13240	G6937					GO-TERMS, REACTIONS, PRODUCT-SYNONYMS, GENE-SYNONYMS
C5098_RS13250	G6939	C5098_RS13250	spy	ATP-independent periplasmic protein-refolding chaperone	ATP-independent periplasmic chaperone	GO-TERMS, PRODUCT-SYNONYMS, PRODUCT, GENE-NAME
C5098_RS13255	G6940					GO-TERMS, PRODUCT-SYNONYMS, GENE-SYNONYMS, PRODUCT
C5098_RS13270	G6943					REACTIONS, PRODUCT-SYNONYMS, GENE-SYNONYMS, PRODUCT
C5098_RS13275	G6944			succinylornithine/acetylornithine transaminase	succinylornithine transaminase	GO-TERMS, REACTIONS, PRODUCT-SYNONYMS, GENE-SYNONYMS, PRODUCT
C5098_RS13280	EG11073					GO-TERMS, REACTIONS, PRODUCT-SYNONYMS, GENE-SYNONYMS
C5098_RS13320	G6952	C5098_RS13320	ynjE	sulfurtransferase	molybdopterin synthase sulfurtransferase	GO-TERMS, REACTIONS, PRODUCT-SYNONYMS, PRODUCT, GENE-NAME
C5098_RS13330	G6954	C5098_RS13330	nudG	pyrimidine (deoxy)nucleoside triphosphate diphosphatase	5-hydroxy-CTP diphosphatase	GO-TERMS, REACTIONS, PRODUCT-SYNONYMS, GENE-SYNONYMS, PRODUCT, GENE-NAME
C5098_RS13340	EG10372	C5098_RS13340	gdhA	NADP-specific glutamate dehydrogenase	glutamate dehydrogenase	GO-TERMS, REACTIONS, PRODUCT-SYNONYMS, PRODUCT, GENE-NAME
C5098_RS13355	G6357	C5098_RS13355	hscC	molecular chaperone HscC	chaperone protein HscC	GO-TERMS, PRODUCT-SYNONYMS, GENE-SYNONYMS, PRODUCT, GENE-NAME
C5098_RS13360	EG11014	C5098_RS13360	topB			GO-TERMS, REACTIONS, PRODUCT-SYNONYMS, GENE-SYNONYMS, GENE-NAME
C5098_RS13365	EG10943			selenide, water dikinase SelD	selenide, water dikinase	GO-TERMS, REACTIONS, PRODUCT-SYNONYMS, GENE-SYNONYMS, PRODUCT
C5098_RS13375	EG10968			signal peptide peptidase SppA	protease IV, a signal peptide peptidase	GO-TERMS, REACTIONS, PRODUCT-SYNONYMS, PRODUCT
C5098_RS13380	EG10045	C5098_RS13380	ansA			GO-TERMS, REACTIONS, PRODUCT-SYNONYMS, GENE-NAME
C5098_RS13385	EG11135			bifunctional nicotinamidase/pyrazinamidase	nicotinamidase	GO-TERMS, REACTIONS, PRODUCT-SYNONYMS, GENE-SYNONYMS, PRODUCT
C5098_RS13400	G6958					GO-TERMS, REACTIONS, PRODUCT-SYNONYMS
C5098_RS13410	G6960	C5098_RS13410	ydjI	ketose-bisphosphate aldolase	L-glycero-L-galacto-octuluronate-1-phosphate aldolase	GO-TERMS, REACTIONS, PRODUCT-SYNONYMS, PRODUCT, GENE-NAME
C5098_RS13435	EG12394			peptide-methionine (R)-S-oxide reductase MsrB	methionine sulfoxide reductase B	GO-TERMS, REACTIONS, PRODUCT-SYNONYMS, GENE-SYNONYMS, PRODUCT
C5098_RS13440	EG10367			glyceraldehyde-3-phosphate dehydrogenase	glyceraldehyde-3-phosphate dehydrogenase A	GO-TERMS, REACTIONS, PRODUCT-SYNONYMS, GENE-SYNONYMS, PRODUCT
C5098_RS13450	G6967					GO-TERMS, REACTIONS, PRODUCT-SYNONYMS
C5098_RS13455	G6968	C5098_RS13455	mipA			GO-TERMS, PRODUCT-SYNONYMS, GENE-SYNONYMS, GENE-NAME
C5098_RS13460	G6969	C5098_RS13460	yeaG	PrkA family serine protein kinase	protein kinase YeaG	GO-TERMS, REACTIONS, PRODUCT-SYNONYMS, PRODUCT, GENE-NAME
C5098_RS13480	G6973					GO-TERMS, PRODUCT-SYNONYMS
C5098_RS13495	G6976	C5098_RS13495	nimR	AraC family transcriptional regulator	DNA-binding transcriptional repressor NimR	GO-TERMS, PRODUCT-SYNONYMS, GENE-SYNONYMS, PRODUCT, GENE-NAME
C5098_RS13500	G6977			2-nitroimidazole transporter	2-nitroimidazole exporter	GO-TERMS, REACTIONS, PRODUCT-SYNONYMS, GENE-SYNONYMS, PRODUCT
C5098_RS13515	G6980					GO-TERMS, REACTIONS, PRODUCT-SYNONYMS, GENE-SYNONYMS
C5098_RS13545	G6984			leucine efflux protein LeuE	leucine exporter	GO-TERMS, REACTIONS, PRODUCT-SYNONYMS, GENE-SYNONYMS, PRODUCT
C5098_RS13560	EG10858	C5098_RS13560	rnd	ribonuclease D	RNase D	GO-TERMS, REACTIONS, PRODUCT-SYNONYMS, PRODUCT, GENE-NAME
C5098_RS13565	EG11530			long-chain-fatty-acid--CoA ligase FadD	long-chain-fatty-acid--CoA ligase	GO-TERMS, REACTIONS, PRODUCT-SYNONYMS, GENE-SYNONYMS, PRODUCT
C5098_RS13575	G6991			tRNA (adenosine(37)-N6)-threonylcarbamoyltransferase complex dimerization subunit type 1 TsaB	N6-L-threonylcarbamoyladenine synthase, TsaB subunit	GO-TERMS, REACTIONS, PRODUCT-SYNONYMS, GENE-SYNONYMS, PRODUCT
C5098_RS13590	G6993	C5098_RS13590	yoaB	RidA family protein	RutC family protein YoaB	GO-TERMS, PRODUCT-SYNONYMS, PRODUCT, GENE-NAME
C5098_RS13605	EG10683			aminodeoxychorismate synthase component 1	aminodeoxychorismate synthase subunit 1	GO-TERMS, REACTIONS, PRODUCT-SYNONYMS, PRODUCT
C5098_RS13610	EG12693	C5098_RS13610	nudL	CoA pyrophosphatase	putative NUDIX hydrolase with low 3-phosphohydroxypyruvate phosphatase activity	GO-TERMS, REACTIONS, PRODUCT-SYNONYMS, GENE-SYNONYMS, PRODUCT, GENE-NAME
C5098_RS13615	EG10930			L-serine ammonia-lyase	L-serine deaminase I	GO-TERMS, REACTIONS, PRODUCT-SYNONYMS, PRODUCT
C5098_RS13630	EG10567			PTS mannose transporter subunit IIAB	mannose-specific PTS enzyme IIAB component	CPLX-RXNS, GO-TERMS, COMPLEXES, PRODUCT-SYNONYMS, GENE-SYNONYMS, PRODUCT
C5098_RS13635	EG10568	C5098_RS13635	manY	PTS mannose/fructose/sorbose transporter subunit IIC	mannose-specific PTS enzyme IIC component	GO-TERMS, REACTIONS, PRODUCT-SYNONYMS, GENE-SYNONYMS, PRODUCT, GENE-NAME
C5098_RS13640	EG10569	C5098_RS13640	manZ	PTS mannose transporter subunit IID	mannose-specific PTS enzyme IID component	GO-TERMS, PRODUCT-SYNONYMS, GENE-SYNONYMS, PRODUCT, GENE-NAME
C5098_RS13650	G6999			manganese efflux pump MntP	Mn2+ exporter	GO-TERMS, REACTIONS, PRODUCT-SYNONYMS, GENE-SYNONYMS, PRODUCT
C5098_RS13655	EG12207			23S rRNA (guanine(745)-N(1))-methyltransferase	23S rRNA m1G745 methyltransferase	GO-TERMS, REACTIONS, PRODUCT-SYNONYMS, GENE-SYNONYMS, PRODUCT
C5098_RS13660	EG12204	cspE	cspC	transcription antiterminator/RNA stability regulator CspE	stress protein, member of the CspA family	GO-TERMS, PRODUCT-SYNONYMS, GENE-SYNONYMS, PRODUCT, GENE-NAME
C5098_RS13665	G7000	C5098_RS13665	yobF	DUF2627 domain-containing protein	DUF2527 domain-containing protein YobF	GO-TERMS, PRODUCT-SYNONYMS, PRODUCT, GENE-NAME
C5098_RS13675	G7002			PhoP/PhoQ regulator MgrB	PhoQ kinase inhibitor	GO-TERMS, PRODUCT-SYNONYMS, GENE-SYNONYMS, PRODUCT
C5098_RS13685	G7003			DNA-binding transcriptional regulator KdgR	DNA-binding transcriptional repressor KdgR	GO-TERMS, PRODUCT-SYNONYMS, GENE-SYNONYMS, PRODUCT
C5098_RS13695	EG10462					GO-TERMS, PRODUCT-SYNONYMS
C5098_RS13700	EG10760	C5098_RS13700	prc	carboxy terminal-processing peptidase	tail-specific protease	GO-TERMS, REACTIONS, PRODUCT-SYNONYMS, GENE-SYNONYMS, PRODUCT, GENE-NAME
C5098_RS13705	EG12866					GO-TERMS, PRODUCT-SYNONYMS, GENE-SYNONYMS
C5098_RS13710	G7005	C5098_RS13710	msrC	GAF domain-containing protein	free methionine-(R)-sulfoxide reductase	GO-TERMS, REACTIONS, PRODUCT-SYNONYMS, GENE-SYNONYMS, PRODUCT, GENE-NAME
C5098_RS13720	G7007	C5098_RS13720	letB	PqiB family protein	lipophilic envelope spanning tunnel	GO-TERMS, PRODUCT-SYNONYMS, GENE-SYNONYMS, PRODUCT, GENE-NAME
C5098_RS13725	G7008			16S rRNA (cytosine(1407)-C(5))-methyltransferase RsmF	16S rRNA m5C1407 methyltransferase	GO-TERMS, REACTIONS, PRODUCT-SYNONYMS, GENE-SYNONYMS, PRODUCT
C5098_RS13740	G7011			protein-serine/threonine phosphatase	phosphoprotein phosphatase 1	GO-TERMS, REACTIONS, PRODUCT-SYNONYMS, GENE-SYNONYMS, PRODUCT
C5098_RS13770	G7016			exodeoxyribonuclease X	exonuclease X	GO-TERMS, PRODUCT-SYNONYMS, GENE-SYNONYMS, PRODUCT
C5098_RS13790	EG11808					GO-TERMS, PRODUCT-SYNONYMS
C5098_RS13795	EG11809			formate-dependent phosphoribosylglycinamide formyltransferase	phosphoribosylglycinamide formyltransferase 2	GO-TERMS, REACTIONS, PRODUCT-SYNONYMS, PRODUCT
C5098_RS13800	EG10256	C5098_RS13800	eda			GO-TERMS, REACTIONS, PRODUCT-SYNONYMS, GENE-SYNONYMS, GENE-NAME
C5098_RS13805	EG10257					GO-TERMS, PRODUCT-SYNONYMS, PRODUCT
C5098_RS13810	EG11221			glucose-6-phosphate dehydrogenase	NADP+-dependent glucose-6-phosphate dehydrogenase	GO-TERMS, REACTIONS, PRODUCT-SYNONYMS, PRODUCT
C5098_RS13815	EG12860	C5098_RS13815	yebK	MurR/RpiR family transcriptional regulator	DNA-binding transcriptional repressor YebK	GO-TERMS, PRODUCT-SYNONYMS, GENE-SYNONYMS, PRODUCT, GENE-NAME
C5098_RS13820	EG10803	pyk	pykA	pyruvate kinase	pyruvate kinase II	GO-TERMS, REACTIONS, PRODUCT-SYNONYMS, PRODUCT, GENE-NAME
C5098_RS13825	EG10614	msbB	lpxM	lauroyl-Kdo(2)-lipid IV(A) myristoyltransferase	Lipid A biosynthesis myristoyltransferase	GO-TERMS, REACTIONS, PRODUCT-SYNONYMS, GENE-SYNONYMS, PRODUCT, GENE-NAME
C5098_RS13830	EG10013			murein DD-endopeptidase MepM	peptidoglycan DD-endopeptidase MepM	GO-TERMS, REACTIONS, PRODUCT-SYNONYMS, GENE-SYNONYMS, PRODUCT
C5098_RS13835	G7017			zinc ABC transporter substrate-binding protein ZnuA	Zn2+ ABC transporter periplasmic binding protein	CPLX-RXNS, GO-TERMS, COMPLEXES, PRODUCT-SYNONYMS, GENE-SYNONYMS, PRODUCT
C5098_RS13840	G7018			zinc ABC transporter ATP-binding protein ZnuC	Zn2+ ABC transporter ATP binding subunit	GO-TERMS, PRODUCT-SYNONYMS, GENE-SYNONYMS, PRODUCT
C5098_RS13845	EG12368			zinc ABC transporter permease subunit ZnuB	Zn2+ ABC transporter membrane subunit	GO-TERMS, PRODUCT-SYNONYMS, GENE-SYNONYMS, PRODUCT
C5098_RS13850	RUVB			Holliday junction branch migration DNA helicase RuvB	Holliday junction branch migration complex subunit RuvB	CPLX-RXNS, GO-TERMS, COMPLEXES, PRODUCT-SYNONYMS, PRODUCT
C5098_RS13855	RUVA			Holliday junction branch migration protein RuvA	Holliday junction branch migration complex subunit RuvA	GO-TERMS, PRODUCT-SYNONYMS, PRODUCT
C5098_RS13870	EG10925					GO-TERMS, PRODUCT-SYNONYMS
C5098_RS13880	EG11138					GO-TERMS, REACTIONS, PRODUCT-SYNONYMS, GENE-SYNONYMS
C5098_RS13885	EG10097					GO-TERMS, REACTIONS, PRODUCT-SYNONYMS, GENE-SYNONYMS, PRODUCT
C5098_RS13905	G7020			carboxy-S-adenosyl-L-methionine synthase CmoA	carboxy-S-adenosyl-L-methionine synthase	GO-TERMS, REACTIONS, PRODUCT-SYNONYMS, GENE-SYNONYMS, PRODUCT
C5098_RS13910	G7021			tRNA 5-methoxyuridine(34)/uridine 5-oxyacetic acid(34) synthase CmoB	tRNA U34 carboxymethyltransferase	GO-TERMS, REACTIONS, PRODUCT-SYNONYMS, GENE-SYNONYMS, PRODUCT
C5098_RS13915	G7022	C5098_RS13915	torZ	molybdopterin guanine dinucleotide-containing S/N-oxide reductase	trimethylamine N-oxide reductase 2	GO-TERMS, REACTIONS, PRODUCT-SYNONYMS, GENE-SYNONYMS, PRODUCT, GENE-NAME
C5098_RS13935	EG10071					GO-TERMS, REACTIONS, PRODUCT-SYNONYMS, GENE-SYNONYMS, PRODUCT
C5098_RS13940	G7027	C5098_RS13940	flhE			GO-TERMS, PRODUCT-SYNONYMS, GENE-NAME
C5098_RS13945	G370					GO-TERMS, COMPLEXES, PRODUCT-SYNONYMS, GENE-SYNONYMS
C5098_RS13955	EG10151			protein phosphatase CheZ	chemotaxis protein CheZ	GO-TERMS, REACTIONS, PRODUCT-SYNONYMS, PRODUCT
C5098_RS13965	EG10147	C5098_RS13965	cheB	chemotaxis response regulator protein-glutamate methylesterase	protein-glutamate methylesterase/protein glutamine deamidase	GO-TERMS, REACTIONS, PRODUCT-SYNONYMS, PRODUCT, GENE-NAME
C5098_RS13970	EG10148			protein-glutamate O-methyltransferase CheR	chemotaxis protein methyltransferase	GO-TERMS, REACTIONS, PRODUCT-SYNONYMS, GENE-SYNONYMS, PRODUCT
C5098_RS13980	EG10988			methyl-accepting chemotaxis protein II	methyl-accepting chemotaxis protein Tar	GO-TERMS, COMPLEXES, PRODUCT-SYNONYMS, GENE-SYNONYMS, PRODUCT
C5098_RS13995	EG10602			flagellar motor protein MotB	motility protein B	GO-TERMS, PRODUCT-SYNONYMS, GENE-SYNONYMS, PRODUCT
C5098_RS14000	EG10601			flagellar motor stator protein MotA	motility protein A	GO-TERMS, PRODUCT-SYNONYMS, GENE-SYNONYMS, PRODUCT
C5098_RS14005	EG10319			flagellar transcriptional regulator FlhC	DNA-binding transcriptional dual regulator FlhC	GO-TERMS, COMPLEXES, PRODUCT-SYNONYMS, GENE-SYNONYMS, PRODUCT
C5098_RS14010	EG10320			flagellar transcriptional regulator FlhD	DNA-binding transcriptional dual regulator FlhD	GO-TERMS, PRODUCT-SYNONYMS, GENE-SYNONYMS, PRODUCT
C5098_RS14015	G7031			universal stress protein UspC	universal stress protein C	GO-TERMS, PRODUCT-SYNONYMS, GENE-SYNONYMS, PRODUCT
C5098_RS14020	EG11751			alpha,alpha-trehalose-phosphate synthase	trehalose-6-phosphate synthase	GO-TERMS, REACTIONS, PRODUCT-SYNONYMS, PRODUCT
C5098_RS14025	EG11752			trehalose-phosphatase	trehalose-6-phosphate phosphatase	GO-TERMS, REACTIONS, PRODUCT-SYNONYMS, GENE-SYNONYMS, PRODUCT
C5098_RS14070	EG10921			non-heme ferritin	ferritin iron storage protein	GO-TERMS, REACTIONS, PRODUCT-SYNONYMS, GENE-SYNONYMS, PRODUCT
C5098_RS14400	EG10706					GO-TERMS, REACTIONS, PRODUCT-SYNONYMS, PRODUCT
C5098_RS14410	EG11140			two-component system response regulator UvrY	DNA-binding transcriptional activator UvrY	GO-TERMS, PRODUCT-SYNONYMS, GENE-SYNONYMS, PRODUCT
C5098_RS14425	EG10935			transcriptional regulator SdiA	DNA-binding transcriptional dual regulator SdiA	GO-TERMS, PRODUCT-SYNONYMS, PRODUCT
C5098_RS14430	EG12347	yecC	tcyN	L-cystine ABC transporter ATP-binding protein YecC	cystine ABC transporter ATP binding subunit	CPLX-RXNS, GO-TERMS, COMPLEXES, REACTIONS, PRODUCT-SYNONYMS, GENE-SYNONYMS, PRODUCT, GENE-NAME
C5098_RS14435	G7037	C5098_RS14435	tcyL	amino acid ABC transporter permease	cystine ABC transporter membrane subunit	GO-TERMS, REACTIONS, PRODUCT-SYNONYMS, GENE-SYNONYMS, PRODUCT, GENE-NAME
C5098_RS14440	G7038					GO-TERMS, REACTIONS, PRODUCT-SYNONYMS, GENE-SYNONYMS
C5098_RS14445	G7039			cystine ABC transporter substrate-binding protein	cystine ABC transporter periplasmic binding protein	GO-TERMS, REACTIONS, PRODUCT-SYNONYMS, GENE-SYNONYMS, PRODUCT
C5098_RS14450	EG11356			flagella biosynthesis regulatory protein FliZ	DNA-binding transcriptional regulator FliZ	GO-TERMS, PRODUCT-SYNONYMS, GENE-SYNONYMS, PRODUCT
C5098_RS14460	EG10321	C5098_RS14460	fliC	flagellin FliC	flagellar filament structural protein	GO-TERMS, PRODUCT-SYNONYMS, GENE-SYNONYMS, PRODUCT, GENE-NAME
C5098_RS14465	EG10841			flagellar filament capping protein FliD	flagellar filament capping protein	GO-TERMS, PRODUCT-SYNONYMS, GENE-SYNONYMS, PRODUCT
C5098_RS14470	EG11388			flagellar export chaperone FliS	flagellar biosynthesis protein FliS	GO-TERMS, PRODUCT-SYNONYMS, PRODUCT
C5098_RS14475	EG11389			flagella biosynthesis regulatory protein FliT	flagellar biosynthesis protein FliT	GO-TERMS, PRODUCT-SYNONYMS, PRODUCT
C5098_RS14480	EG11387					GO-TERMS, REACTIONS, PRODUCT-SYNONYMS, GENE-SYNONYMS, PRODUCT
C5098_RS14500	EG11662	C5098_RS14500	yedK	SOS response-associated peptidase	genome maintenance protein	GO-TERMS, REACTIONS, PRODUCT-SYNONYMS, GENE-SYNONYMS, PRODUCT, GENE-NAME
C5098_RS14530	EG10629	C5098_RS14530	emrE	SMR family multidrug efflux protein EmrE	DLP12 prophage; multidrug/betaine/choline efflux transporter EmrE	GO-TERMS, REACTIONS, PRODUCT-SYNONYMS, GENE-SYNONYMS, PRODUCT, GENE-NAME
C5098_RS14545	EG11347			flagellar basal body M-ring protein FliF	flagellar basal-body MS-ring and collar protein	GO-TERMS, PRODUCT-SYNONYMS, GENE-SYNONYMS, PRODUCT
C5098_RS14550	EG11654					GO-TERMS, COMPLEXES, PRODUCT-SYNONYMS, GENE-SYNONYMS
C5098_RS14555	EG11656			flagellar assembly protein FliH	flagellar biosynthesis protein FliH	GO-TERMS, PRODUCT-SYNONYMS, GENE-SYNONYMS, PRODUCT
C5098_RS14560	G377					GO-TERMS, REACTIONS, PRODUCT-SYNONYMS, GENE-SYNONYMS
C5098_RS14565	G378			flagella biosynthesis chaperone FliJ	flagellar biosynthesis protein FliJ	GO-TERMS, PRODUCT-SYNONYMS, GENE-SYNONYMS, PRODUCT
C5098_RS14570	G379			flagellar hook length control protein FliK	flagellar hook-length control protein	GO-TERMS, PRODUCT-SYNONYMS, GENE-SYNONYMS, PRODUCT
C5098_RS14575	EG10322			flagellar basal body-associated protein FliL	flagellar protein FliL	GO-TERMS, PRODUCT-SYNONYMS, GENE-SYNONYMS, PRODUCT
C5098_RS14580	EG10323					GO-TERMS, PRODUCT-SYNONYMS, GENE-SYNONYMS
C5098_RS14585	EG10324					GO-TERMS, PRODUCT-SYNONYMS, GENE-SYNONYMS
C5098_RS14590	EG11224			flagellar type III secretion system protein FliO	flagellar biosynthesis protein FliO	PRODUCT-SYNONYMS, GENE-SYNONYMS, PRODUCT
C5098_RS14595	EG11975			flagellar type III secretion system pore protein FliP	flagellar biosynthesis protein FliP	GO-TERMS, PRODUCT-SYNONYMS, GENE-SYNONYMS, PRODUCT
C5098_RS14600	EG11976					GO-TERMS, PRODUCT-SYNONYMS, GENE-SYNONYMS
C5098_RS14605	EG11977			flagellar type III secretion system protein FliR	flagellar biosynthesis protein FliR	GO-TERMS, PRODUCT-SYNONYMS, GENE-SYNONYMS, PRODUCT
C5098_RS14610	EG10820			transcriptional regulator RcsA	DNA-binding transcriptional activator RcsA	GO-TERMS, PRODUCT-SYNONYMS, GENE-SYNONYMS, PRODUCT
C5098_RS14620	G7046			peroxide/acid resistance protein YodD	stress-induced protein	GO-TERMS, PRODUCT-SYNONYMS, PRODUCT
C5098_RS14630	G7049	yedQ	dgcQ	cellulose biosynthesis regulator YedQ	putative diguanylate cyclase DgcQ	GO-TERMS, PRODUCT-SYNONYMS, GENE-SYNONYMS, PRODUCT, GENE-NAME
C5098_RS14650	EG11068	C5098_RS14650	vsr	very short patch repair endonuclease	DNA mismatch endonuclease Vsr	GO-TERMS, PRODUCT-SYNONYMS, PRODUCT, GENE-NAME
C5098_RS14655	EG10211	C5098_RS14655	dcm	DNA cytosine methyltransferase	DNA-cytosine methyltransferase	GO-TERMS, REACTIONS, PRODUCT-SYNONYMS, GENE-SYNONYMS, PRODUCT, GENE-NAME
C5098_RS14680	G7055			protein deglycase HchA	protein/nucleic acid deglycase 1	GO-TERMS, REACTIONS, PRODUCT-SYNONYMS, GENE-SYNONYMS, PRODUCT
C5098_RS14685	G7056	C5098_RS14685	hprS	heavy metal sensor histidine kinase	sensor histidine kinase HprS	GO-TERMS, REACTIONS, PRODUCT-SYNONYMS, GENE-SYNONYMS, PRODUCT, GENE-NAME
C5098_RS14690	G7057			DNA-binding response regulator HprR	DNA-binding transcriptional dual regulator HprR	GO-TERMS, PRODUCT-SYNONYMS, GENE-SYNONYMS, PRODUCT
C5098_RS14695	G7058			hydroxyisourate hydrolase	hydroxyisourate hydrolase / transthyretin-related protein	GO-TERMS, REACTIONS, PRODUCT-SYNONYMS, GENE-SYNONYMS, PRODUCT
C5098_RS14700	G7059			protein-methionine-sulfoxide reductase catalytic subunit MsrP	protein-L-methionine sulfoxide reductase catalytic subunit MsrP	CPLX-RXNS, GO-TERMS, COMPLEXES, PRODUCT-SYNONYMS, GENE-SYNONYMS, PRODUCT
C5098_RS14705	G7060			protein-methionine-sulfoxide reductase heme-binding subunit MsrQ	protein-L-methionine sulfoxide reductase heme-binding subunit MsrQ	GO-TERMS, PRODUCT-SYNONYMS, GENE-SYNONYMS, PRODUCT
C5098_RS14710	G7061					GO-TERMS, PRODUCT-SYNONYMS, GENE-SYNONYMS
C5098_RS15030	G6681	C5098_RS15030	ydaS	transcriptional regulator	Rac prophage; toxin YdaS	GO-TERMS, PRODUCT-SYNONYMS, PRODUCT, GENE-NAME
C5098_RS15035	G6680	C5098_RS15035	racR	hypothetical protein	Rac prophage; DNA-binding transcriptional repressor RacR	GO-TERMS, PRODUCT-SYNONYMS, GENE-SYNONYMS, PRODUCT, GENE-NAME
C5098_RS15085	G7063			DgsA anti-repressor MtfA	Mlc titration factor	GO-TERMS, REACTIONS, PRODUCT-SYNONYMS, GENE-SYNONYMS, PRODUCT
C5098_RS15110	G7067			shikimate transporter	shikimate:H+ symporter	GO-TERMS, REACTIONS, PRODUCT-SYNONYMS, GENE-SYNONYMS, PRODUCT
C5098_RS15140	G7071			HTH-type transcriptional regulator Cbl	DNA-binding transcriptional activator Cbl	GO-TERMS, PRODUCT-SYNONYMS, PRODUCT
C5098_RS15145	G7072			nitrogen assimilation transcriptional regulator	DNA-binding transcriptional dual regulator Nac	GO-TERMS, PRODUCT-SYNONYMS, PRODUCT
C5098_RS15215	G7073			L,D-transpeptidase	L,D-transpeptidase LdtA	GO-TERMS, REACTIONS, PRODUCT-SYNONYMS, GENE-SYNONYMS, PRODUCT
C5098_RS15220	EG12151					GO-TERMS, REACTIONS, PRODUCT-SYNONYMS, PRODUCT
C5098_RS15225	EG12150			adenosylcobinamide-GDP ribazoletransferase	cobalamin 5'-phosphate synthase	GO-TERMS, REACTIONS, PRODUCT-SYNONYMS, PRODUCT
C5098_RS15230	EG13238			bifunctional adenosylcobinamide kinase/adenosylcobinamide-phosphate guanylyltransferase	cobinamide-P guanylyltransferase / cobinamide kinase	GO-TERMS, REACTIONS, PRODUCT-SYNONYMS, PRODUCT
C5098_RS15355	EG11892			DNA gyrase inhibitor SbmC	DNA gyrase inhibitor	GO-TERMS, PRODUCT-SYNONYMS, GENE-SYNONYMS, PRODUCT
C5098_RS15360	EG11893			serine-type D-Ala-D-Ala carboxypeptidase DacD	D-alanyl-D-alanine carboxypeptidase DacD	GO-TERMS, REACTIONS, PRODUCT-SYNONYMS, GENE-SYNONYMS, PRODUCT
C5098_RS15365	EG10926					GO-TERMS, PRODUCT-SYNONYMS, GENE-SYNONYMS
C5098_RS15370	EG11896			putrescine/proton symporter PlaP	putrescine:H+ symporter PlaP	GO-TERMS, REACTIONS, PRODUCT-SYNONYMS, GENE-SYNONYMS, PRODUCT
C5098_RS15390	G0-9121	C5098_RS15390	yoeB	Txe/YoeB family addiction module toxin	ribosome-dependent mRNA interferase toxin YoeB	GO-TERMS, COMPLEXES, REACTIONS, PRODUCT-SYNONYMS, PRODUCT, GENE-NAME
C5098_RS15395	EG12844			YoeB-YefM toxin-antitoxin system antitoxin YefM	YefM antitoxin of the YoeB-YefM toxin-antitoxin pair and DNA binding transcriptional repressor	GO-TERMS, PRODUCT-SYNONYMS, PRODUCT
C5098_RS15405	EG10449					GO-TERMS, PRODUCT-SYNONYMS
C5098_RS15410	EG10447			histidinol dehydrogenase	histidinal/histidinol dehydrogenase	GO-TERMS, REACTIONS, PRODUCT-SYNONYMS, PRODUCT
C5098_RS15415	EG10446			histidinol-phosphate transaminase	histidinol-phosphate aminotransferase	GO-TERMS, REACTIONS, PRODUCT-SYNONYMS, PRODUCT
C5098_RS15420	EG10445			bifunctional histidinol-phosphatase/imidazoleglycerol-phosphate dehydratase HisB	imidazoleglycerol-phosphate dehydratase / histidinol-phosphatase	GO-TERMS, REACTIONS, PRODUCT-SYNONYMS, PRODUCT
C5098_RS15425	EG10450					CPLX-RXNS, GO-TERMS, COMPLEXES, PRODUCT-SYNONYMS
C5098_RS15430	EG10444			1-(5-phosphoribosyl)-5-[(5- phosphoribosylamino)methylideneamino]imidazole-4- carboxamide isomerase	1-(5-phosphoribosyl)-5-[(5-phosphoribosylamino)methylideneamino]imidazole-4-carboxamide isomerase	GO-TERMS, REACTIONS, PRODUCT-SYNONYMS, PRODUCT
C5098_RS15435	EG10448					GO-TERMS, COMPLEXES, PRODUCT-SYNONYMS
C5098_RS15440	EG10451	C5098_RS15440	hisI	bifunctional phosphoribosyl-AMP cyclohydrolase/phosphoribosyl-ATP diphosphatase HisIE	putative bifunctional phosphoribosyl-AMP cyclohydrolase/phosphoribosyl-ATP pyrophosphatase	GO-TERMS, REACTIONS, PRODUCT-SYNONYMS, GENE-SYNONYMS, PRODUCT, GENE-NAME
C5098_RS15450	G7091	C5098_RS15450	ugd			GO-TERMS, PRODUCT-SYNONYMS, GENE-SYNONYMS, GENE-NAME
C5098_RS15455	EG10411	gndA	gnd	NADP-dependent phosphogluconate dehydrogenase	6-phosphogluconate dehydrogenase, decarboxylating	GO-TERMS, PRODUCT-SYNONYMS, PRODUCT, GENE-NAME
C5098_RS15545	G7095			colanic acid biosynthesis glycosyltransferase WcaL	putative colanic biosynthesis glycosyl transferase	GO-TERMS, PRODUCT-SYNONYMS, GENE-SYNONYMS, PRODUCT
C5098_RS15555	G7097					GO-TERMS, PRODUCT-SYNONYMS, GENE-SYNONYMS, PRODUCT
C5098_RS15560	G7098			undecaprenyl-phosphate glucose phosphotransferase	UDP-glucose:undecaprenyl-phosphate glucose-1-phosphate transferase	GO-TERMS, REACTIONS, PRODUCT-SYNONYMS, PRODUCT
C5098_RS15565	EG10162	C5098_RS15565	cpsG	phosphomannomutase CpsG	phosphomannomutase	GO-TERMS, REACTIONS, PRODUCT-SYNONYMS, GENE-SYNONYMS, PRODUCT, GENE-NAME
C5098_RS15570	EG10161			mannose-1-phosphate guanyltransferase	mannose-1-phosphate guanylyltransferase	GO-TERMS, REACTIONS, PRODUCT-SYNONYMS, GENE-SYNONYMS, PRODUCT
C5098_RS15575	EG11790			colanic acid biosynthesis glycosyltransferase WcaI	colanic acid biosynthesis fucosyltransferase WcaI	GO-TERMS, REACTIONS, PRODUCT-SYNONYMS, GENE-SYNONYMS, PRODUCT
C5098_RS15580	EG11789	C5098_RS15580	gmm			GO-TERMS, REACTIONS, PRODUCT-SYNONYMS, GENE-SYNONYMS, GENE-NAME
C5098_RS15585	EG11788					GO-TERMS, REACTIONS, PRODUCT-SYNONYMS, GENE-SYNONYMS
C5098_RS15590	EG11787					GO-TERMS, PRODUCT-SYNONYMS, GENE-SYNONYMS
C5098_RS15595	G7099					GO-TERMS, REACTIONS, PRODUCT-SYNONYMS
C5098_RS15600	G7100			colanic acid biosynthesis glycosyltransferase WcaE	colanic acid biosynthesis fucosyltransferase WcaE	GO-TERMS, REACTIONS, PRODUCT-SYNONYMS, PRODUCT
C5098_RS15610	G7102			colanic acid biosynthesis glycosyltransferase WcaC	colanic acid biosynthesis galactosyltransferase WcaC	GO-TERMS, REACTIONS, PRODUCT-SYNONYMS, PRODUCT
C5098_RS15615	G7103					GO-TERMS, REACTIONS, PRODUCT-SYNONYMS
C5098_RS15625	G7105			tyrosine-protein kinase Wzc	protein-tyrosine kinase Wzc	GO-TERMS, COMPLEXES, REACTIONS, PRODUCT-SYNONYMS, PRODUCT
C5098_RS15630	G7106			low molecular weight protein-tyrosine-phosphatase Wzb	protein-tyrosine phosphatase	GO-TERMS, REACTIONS, PRODUCT-SYNONYMS, PRODUCT
C5098_RS15635	G7107	C5098_RS15635	wza	polysaccharide export protein	outer membrane polysaccharide export protein Wza	GO-TERMS, REACTIONS, PRODUCT-SYNONYMS, PRODUCT, GENE-NAME
C5098_RS15645	EG11361			outer membrane assembly protein AsmA	putative assembly protein AsmA	GO-TERMS, PRODUCT-SYNONYMS, GENE-SYNONYMS, PRODUCT
C5098_RS15650	EG11418	C5098_RS15650	dcd			GO-TERMS, PRODUCT-SYNONYMS, GENE-SYNONYMS, GENE-NAME
C5098_RS15655	EG11701	C5098_RS15655	udk	uridine kinase	uridine/cytidine kinase	GO-TERMS, REACTIONS, PRODUCT-SYNONYMS, PRODUCT, GENE-NAME
C5098_RS15665	EG11222					GO-TERMS, REACTIONS, PRODUCT-SYNONYMS, GENE-SYNONYMS
C5098_RS15680	G7111					GO-TERMS, REACTIONS, PRODUCT-SYNONYMS, GENE-SYNONYMS
C5098_RS15725	EG11617			two-component system sensor histidine kinase BaeS	sensor histidine kinase BaeS	GO-TERMS, REACTIONS, PRODUCT-SYNONYMS, PRODUCT
C5098_RS15730	EG11618			two-component system response regulator BaeR	DNA-binding transcriptional activator BaeR	GO-TERMS, PRODUCT-SYNONYMS, PRODUCT
C5098_RS15740	G7118	C5098_RS15740	trhP	U32 family peptidase	tRNA wobble base hydroxylation protein TrhP	GO-TERMS, PRODUCT-SYNONYMS, GENE-SYNONYMS, PRODUCT, GENE-NAME
C5098_RS15750	G7123					GO-TERMS, REACTIONS, PRODUCT-SYNONYMS
C5098_RS15775	G6799	C5098_RS15775	lsrR	sugar-binding transcriptional regulator	DNA-binding transcriptional repressor LsrR	GO-TERMS, PRODUCT-SYNONYMS, GENE-SYNONYMS, PRODUCT, GENE-NAME
C5098_RS15795	G7630	C5098_RS15795	agaR	DeoR/GlpR transcriptional regulator	DNA-binding transcriptional repressor AgaR	GO-TERMS, PRODUCT-SYNONYMS, GENE-SYNONYMS, PRODUCT, GENE-NAME
C5098_RS15800	EG12417					GO-TERMS, PRODUCT-SYNONYMS
C5098_RS15820	G7128			tagatose-bisphosphate aldolase subunit GatZ	tagatose-1,6-bisphosphate aldolase 2 subunit GatZ	PRODUCT-SYNONYMS, PRODUCT
C5098_RS15825	EG12419			tagatose-bisphosphate aldolase subunit GatY	tagatose-1,6-bisphosphate aldolase 2 subunit GatY	CPLX-RXNS, GO-TERMS, COMPLEXES, PRODUCT-SYNONYMS, GENE-SYNONYMS, PRODUCT
C5098_RS15830	G7129			class I fructose-bisphosphate aldolase	fructose-bisphosphate aldolase class I	GO-TERMS, REACTIONS, PRODUCT-SYNONYMS, GENE-SYNONYMS, PRODUCT
C5098_RS15860	G7135					GO-TERMS, REACTIONS, PRODUCT-SYNONYMS, GENE-SYNONYMS
C5098_RS15865	M007					GO-TERMS, REACTIONS, PRODUCT-SYNONYMS
C5098_RS15870	G7137			Ni(II)/Co(II)-binding transcriptional repressor RcnR	DNA-binding transcriptional repressor RcnR	GO-TERMS, PRODUCT-SYNONYMS, GENE-SYNONYMS, PRODUCT
C5098_RS15875	G7138	C5098_RS15875	rcnA	nickel/cobalt efflux protein RcnA	Ni2+/Co2+ exporter	GO-TERMS, REACTIONS, PRODUCT-SYNONYMS, GENE-SYNONYMS, PRODUCT, GENE-NAME
C5098_RS15880	G7139			Ni(II)/Co(II) efflux transporter accessory subunit RcnB	periplasmic protein involved in nickel/cobalt export	GO-TERMS, REACTIONS, PRODUCT-SYNONYMS, GENE-SYNONYMS, PRODUCT
C5098_RS15885	EG11987	C5098_RS15885	yehA	putative fimbrial-like adhesin protein	putative fimbrial adhesin YehA	GO-TERMS, PRODUCT-SYNONYMS, PRODUCT, GENE-NAME
C5098_RS15890	EG11988	C5098_RS15890	yehB	fimbrial biogenesis outer membrane usher protein	putative fimbrial usher protein YehB	GO-TERMS, PRODUCT-SYNONYMS, PRODUCT, GENE-NAME
C5098_RS15895	EG11989	C5098_RS15895	yehC	fimbrial assembly chaperone protein StcB	putative fimbrial chaperone YehC	PRODUCT-SYNONYMS, PRODUCT, GENE-NAME
C5098_RS15900	EG11990	C5098_RS15900	yehD	hypothetical protein	putative fimbrial protein YehD	GO-TERMS, PRODUCT-SYNONYMS, PRODUCT, GENE-NAME
C5098_RS15915	EG10586					GO-TERMS, REACTIONS, PRODUCT-SYNONYMS, PRODUCT
C5098_RS15985	EG12006	yehT	btsR	two-component system response regulator BtsR	DNA-binding transcriptional dual regulator BtsR	GO-TERMS, PRODUCT-SYNONYMS, GENE-SYNONYMS, PRODUCT, GENE-NAME
C5098_RS15990	EG12007			two-component regulatory system sensor histidine kinase BtsS	high-affinity pyruvate receptor	GO-TERMS, REACTIONS, PRODUCT-SYNONYMS, GENE-SYNONYMS, PRODUCT
C5098_RS15995	EG12008			HTH-type transcriptional regulator MlrA	DNA-binding transcriptional activator MlrA	GO-TERMS, PRODUCT-SYNONYMS, GENE-SYNONYMS, PRODUCT
C5098_RS16005	EG12009			glycine betaine ABC transporter permease YehW	glycine betaine ABC transporter membrane subunit YehW	CPLX-RXNS, GO-TERMS, COMPLEXES, PRODUCT-SYNONYMS, PRODUCT
C5098_RS16010	EG12010			glycine betaine ABC transporter ATP binding protein YehX	glycine betaine ABC transporter ATP binding subunit YehX	GO-TERMS, PRODUCT-SYNONYMS, PRODUCT
C5098_RS16015	EG12011			glycine betaine ABC transporter permease YehY	glycine betaine ABC transporter membrane subunit YehY	GO-TERMS, PRODUCT-SYNONYMS, PRODUCT
C5098_RS16020	EG12012			glycine betaine ABC transporter substrate-binding protein OsmF	glycine betaine ABC transporter periplasmic binding protein OsmF	GO-TERMS, PRODUCT-SYNONYMS, GENE-SYNONYMS, PRODUCT
C5098_RS16025	EG12013			beta-glucosidase BglX	beta-D-glucoside glucohydrolase, periplasmic	GO-TERMS, REACTIONS, PRODUCT-SYNONYMS, GENE-SYNONYMS, PRODUCT
C5098_RS16030	EG10231	C5098_RS16030	dld	D-lactate dehydrogenase	quinone-dependent D-lactate dehydrogenase	GO-TERMS, REACTIONS, PRODUCT-SYNONYMS, GENE-SYNONYMS, PRODUCT, GENE-NAME
C5098_RS16035	EG12015	C5098_RS16035	pbpG	D-alanyl-D-alanine endopeptidase	peptidoglycan DD-endopeptidase PbpG	GO-TERMS, REACTIONS, PRODUCT-SYNONYMS, GENE-SYNONYMS, PRODUCT, GENE-NAME
C5098_RS16045	EG12017	C5098_RS16045	yohD	DedA family protein	DedA family protein YohD	GO-TERMS, PRODUCT-SYNONYMS, PRODUCT, GENE-NAME
C5098_RS16055	EG11952	mdtQ	mdtP	multidrug resistance outer membrane protein MdtQ	putative multidrug efflux pump outer membrane channel	CPLX-RXNS, GO-TERMS, COMPLEXES, PRODUCT-SYNONYMS, GENE-SYNONYMS, PRODUCT, GENE-NAME
C5098_RS16065	EG12022			tRNA dihydrouridine(16) synthase DusC	tRNA-dihydrouridine16 synthase	GO-TERMS, REACTIONS, PRODUCT-SYNONYMS, GENE-SYNONYMS, PRODUCT
C5098_RS16080	EG10137			cytidine deaminase	cytidine/deoxycytidine deaminase	GO-TERMS, REACTIONS, PRODUCT-SYNONYMS, PRODUCT
C5098_RS16105	EG10594			galactose/methyl galactoside ABC transporter permease MglC	D-galactose/methyl-galactoside ABC transporter membrane subunit	CPLX-RXNS, GO-TERMS, COMPLEXES, PRODUCT-SYNONYMS, GENE-SYNONYMS, PRODUCT
C5098_RS16110	EG10592			galactose/methyl galactoside ABC transporter ATP-binding protein MglA	D-galactose/methyl-galactoside ABC transporter ATP binding subunit	GO-TERMS, PRODUCT-SYNONYMS, GENE-SYNONYMS, PRODUCT
C5098_RS16115	EG10593			galactose/glucose ABC transporter substrate-binding protein MglB	D-galactose/methyl-galactoside ABC transporter periplasmic binding protein	GO-TERMS, REACTIONS, PRODUCT-SYNONYMS, PRODUCT
C5098_RS16120	EG10365			HTH-type transcriptional regulator GalS	DNA-binding transcriptional dual regulator GalS	GO-TERMS, PRODUCT-SYNONYMS, GENE-SYNONYMS, PRODUCT
C5098_RS16130	EG11375			GTP cyclohydrolase I FolE	GTP cyclohydrolase 1	GO-TERMS, REACTIONS, PRODUCT-SYNONYMS, PRODUCT
C5098_RS16135	EG12026	fghA	yeiG	S-formylglutathione hydrolase	S-formylglutathione hydrolase / S-lactoylglutathione hydrolase	GO-TERMS, REACTIONS, PRODUCT-SYNONYMS, PRODUCT, GENE-NAME
C5098_RS16150	EG11337			lysine-specific permease	lysine:H+ symporter	GO-TERMS, REACTIONS, PRODUCT-SYNONYMS, GENE-SYNONYMS, PRODUCT
C5098_RS16155	EG12105	C5098_RS16155	yeiE	LysR family transcriptional regulator	LysR-type transcriptional regulator YeiE	GO-TERMS, PRODUCT-SYNONYMS, PRODUCT, GENE-NAME
C5098_RS16165	EG10651	C5098_RS16165	nfo	deoxyribonuclease IV	endonuclease IV	GO-TERMS, REACTIONS, PRODUCT-SYNONYMS, PRODUCT, GENE-NAME
C5098_RS16180	EG12030			ribosylpyrimidine nucleosidase	pyrimidine-specific ribonucleoside hydrolase RihB	GO-TERMS, REACTIONS, PRODUCT-SYNONYMS, GENE-SYNONYMS, PRODUCT
C5098_RS16185	EG12031			transcriptional regulator YeiL	putative DNA-binding transcriptional regulator YeiL	GO-TERMS, PRODUCT-SYNONYMS, PRODUCT
C5098_RS16195	EG12033	C5098_RS16195	psuG			GO-TERMS, PRODUCT-SYNONYMS, GENE-SYNONYMS, GENE-NAME
C5098_RS16210	EG10337					GO-TERMS, PRODUCT-SYNONYMS, GENE-SYNONYMS
C5098_RS16220	EG12034			sugar efflux transporter SetB	sugar exporter SetB	GO-TERMS, REACTIONS, PRODUCT-SYNONYMS, GENE-SYNONYMS, PRODUCT
C5098_RS16240	EG12104	C5098_RS16240	yeiR	GTP-binding protein	zinc-binding GTPase YeiR	GO-TERMS, REACTIONS, PRODUCT-SYNONYMS, PRODUCT, GENE-NAME
C5098_RS16245	G7146			Kdo(2)-lipid A phosphotransferase	Kdo2-lipid A phosphotransferase	GO-TERMS, REACTIONS, PRODUCT-SYNONYMS, GENE-SYNONYMS, PRODUCT
C5098_RS16250	G7147			bifunctional murein DD-endopeptidase/murein LD-carboxypeptidase	peptidoglycan DD-endopeptidase/peptidoglycan LD-carboxypeptidase	GO-TERMS, REACTIONS, PRODUCT-SYNONYMS, GENE-SYNONYMS, PRODUCT
C5098_RS16260	EG12037	C5098_RS16260	yejA	ABC transporter substrate-binding protein	putative oligopeptide ABC transporter periplasmic binding protein YejA	CPLX-RXNS, GO-TERMS, COMPLEXES, PRODUCT, GENE-NAME
C5098_RS16265	EG12038	C5098_RS16265	yejB	microcin C ABC transporter permease YejB	putative oligopeptide ABC transporter membrane subunit YejB	GO-TERMS, COMPLEXES, PRODUCT, GENE-NAME
C5098_RS16270	EG12040	C5098_RS16270	yejE	ABC transporter permease	putative oligopeptide ABC transporter membrane subunit YejE	GO-TERMS, PRODUCT, GENE-NAME
C5098_RS16275	EG12041			microcin C ABC transporter ATP-binding protein YejF	putative oligopeptide ABC transporter ATP binding subunit YejF	GO-TERMS, PRODUCT
C5098_RS16290	EG12044			16S rRNA pseudouridine(516) synthase RsuA	16S rRNA pseudouridine516 synthase	GO-TERMS, REACTIONS, PRODUCT-SYNONYMS, GENE-SYNONYMS, PRODUCT
C5098_RS16295	EG12045	C5098_RS16295	radD	DEAD/DEAH box helicase	putative DNA repair helicase RadD	GO-TERMS, REACTIONS, PRODUCT-SYNONYMS, GENE-SYNONYMS, PRODUCT, GENE-NAME
C5098_RS16330	EG11527			nitrate/nitrite response regulator protein NarP	DNA-binding transcriptional dual regulator NarP	GO-TERMS, PRODUCT-SYNONYMS, PRODUCT
C5098_RS16335	EG12052	C5098_RS16335	ccmH	cytochrome c-type biogenesis protein CcmH	holocytochrome c synthase CcmH component	GO-TERMS, COMPLEXES, REACTIONS, PRODUCT-SYNONYMS, GENE-SYNONYMS, PRODUCT, GENE-NAME
C5098_RS16340	EG12053	dsbE	ccmG	thiol:disulfide interchange protein DsbE	thiol:disulfide oxidoreductase CcmG	GO-TERMS, REACTIONS, PRODUCT-SYNONYMS, GENE-SYNONYMS, PRODUCT, GENE-NAME
C5098_RS16345	EG12054	C5098_RS16345	ccmF	heme lyase CcmF/NrfE family subunit	holocytochrome c synthase CcmF component	GO-TERMS, REACTIONS, PRODUCT-SYNONYMS, GENE-SYNONYMS, PRODUCT, GENE-NAME
C5098_RS16380	EG12061			nitrate reductase cytochrome c-type subunit	periplasmic nitrate reductase cytochrome c550 protein	CPLX-RXNS, GO-TERMS, COMPLEXES, PRODUCT-SYNONYMS, GENE-SYNONYMS, PRODUCT
C5098_RS16385	EG12062			quinol dehydrogenase ferredoxin subunit NapH	ferredoxin-type protein NapH	CPLX-RXNS, GO-TERMS, COMPLEXES, PRODUCT-SYNONYMS, GENE-SYNONYMS, PRODUCT
C5098_RS16390	EG12064					PRODUCT-SYNONYMS, GENE-SYNONYMS
C5098_RS16395	EG12067			periplasmic nitrate reductase subunit alpha	periplasmic nitrate reductase subunit NapA	GO-TERMS, PRODUCT-SYNONYMS, GENE-SYNONYMS, PRODUCT
C5098_RS16400	EG12143			chaperone NapD	NapA signal peptide-binding chaperone NapD	GO-TERMS, PRODUCT-SYNONYMS, GENE-SYNONYMS, PRODUCT
C5098_RS16410	EG10255	C5098_RS16410	eco	ecotin	serine protease inhibitor ecotin	GO-TERMS, PRODUCT-SYNONYMS, GENE-SYNONYMS, PRODUCT, GENE-NAME
C5098_RS16415	EG12069			malate dehydrogenase (quinone)	malate:quinone oxidoreductase	GO-TERMS, REACTIONS, PRODUCT-SYNONYMS, GENE-SYNONYMS, PRODUCT
C5098_RS16430	EG10029			bifunctional DNA-binding transcriptional regulator/O6-methylguanine-DNA methyltransferase Ada	DNA-binding transcriptional dual regulator / DNA repair protein Ada	GO-TERMS, REACTIONS, PRODUCT-SYNONYMS, PRODUCT
C5098_RS16435	EG12073	apbE	ftp	FAD:protein FMN transferase ApbE	FAD:protein FMN transferase	GO-TERMS, REACTIONS, PRODUCT-SYNONYMS, GENE-SYNONYMS, PRODUCT, GENE-NAME
C5098_RS16440	EG10670			porin OmpC	outer membrane porin C	GO-TERMS, REACTIONS, PRODUCT-SYNONYMS, GENE-SYNONYMS, PRODUCT
C5098_RS16445	EG12385			phosphotransferase RcsD	RcsD phosphotransferase	GO-TERMS, PRODUCT-SYNONYMS, GENE-SYNONYMS, PRODUCT
C5098_RS16450	EG10821			transcriptional regulator RcsB	DNA-binding transcriptional activator RcsB	GO-TERMS, COMPLEXES, PRODUCT-SYNONYMS, PRODUCT
C5098_RS16460	EG11667			two-component system sensor histidine kinase AtoS	sensor histidine kinase AtoS	GO-TERMS, REACTIONS, PRODUCT-SYNONYMS, PRODUCT
C5098_RS16465	EG11668			acetoacetate metabolism transcriptional regulator AtoC	DNA-binding transcriptional activator/ornithine decarboxylase inhibitor AtoC	GO-TERMS, PRODUCT-SYNONYMS, PRODUCT
C5098_RS16470	EG11669			acetate CoA-transferase subunit alpha	acetyl-CoA:acetoacetyl-CoA transferase subunit alpha	CPLX-RXNS, COMPLEXES, REACTIONS, PRODUCT-SYNONYMS, PRODUCT
C5098_RS16475	EG11670	C5098_RS16475	atoA	succinyl-CoA--3-ketoacid-CoA transferase	acetyl-CoA:acetoacetyl-CoA transferase subunit beta	GO-TERMS, REACTIONS, PRODUCT-SYNONYMS, PRODUCT, GENE-NAME
C5098_RS16480	EG11671	C5098_RS16480	atoE	TIGR00366 family protein	short chain fatty acid transporter	GO-TERMS, REACTIONS, PRODUCT-SYNONYMS, PRODUCT, GENE-NAME
C5098_RS16515	EG10423			DNA topoisomerase (ATP-hydrolyzing) subunit A	DNA gyrase subunit A	CPLX-RXNS, GO-TERMS, COMPLEXES, PRODUCT-SYNONYMS, GENE-SYNONYMS, PRODUCT
C5098_RS16520	EG11143	C5098_RS16520	ubiG	bifunctional 3-demethylubiquinone 3-O-methyltransferase/2-octaprenyl-6-hydroxy phenol methylase	bifunctional 3-demethylubiquinone-8 3-O-methyltransferase and 2-octaprenyl-6-hydroxyphenol methylase	GO-TERMS, REACTIONS, PRODUCT-SYNONYMS, GENE-SYNONYMS, PRODUCT, GENE-NAME
C5098_RS16525	EG12850			AIDA-I family autotransporter YfaL	putative autotransporter adhesin YfaL	GO-TERMS, PRODUCT-SYNONYMS, GENE-SYNONYMS, PRODUCT
C5098_RS16530	EG10660			ribonucleoside-diphosphate reductase subunit alpha	ribonucleoside-diphosphate reductase 1 subunit alpha	CPLX-RXNS, GO-TERMS, COMPLEXES, PRODUCT-SYNONYMS, GENE-SYNONYMS, PRODUCT
C5098_RS16535	EG10661			ribonucleotide-diphosphate reductase subunit beta	ribonucleoside-diphosphate reductase 1 subunit beta	GO-TERMS, PRODUCT-SYNONYMS, GENE-SYNONYMS, PRODUCT
C5098_RS16540	EG12360					GO-TERMS, PRODUCT-SYNONYMS
C5098_RS16550	EG10399			glycerophosphodiester phosphodiesterase	glycerophosphoryl diester phosphodiesterase GlpQ	GO-TERMS, REACTIONS, PRODUCT-SYNONYMS, PRODUCT
C5098_RS16555	EG10401			glycerol-3-phosphate transporter	sn-glycerol 3-phosphate:phosphate antiporter	GO-TERMS, REACTIONS, PRODUCT-SYNONYMS, PRODUCT
C5098_RS16560	EG10391					CPLX-RXNS, GO-TERMS, COMPLEXES, PRODUCT-SYNONYMS
C5098_RS16565	EG10392			glycerol-3-phosphate dehydrogenase subunit GlpB	anaerobic glycerol-3-phosphate dehydrogenase subunit B	GO-TERMS, PRODUCT-SYNONYMS, GENE-SYNONYMS, PRODUCT
C5098_RS16570	EG10393					GO-TERMS, PRODUCT-SYNONYMS
C5098_RS16615	G7164			nucleoside triphosphatase NudI	pyrimidine deoxynucleotide diphosphatase NudI	GO-TERMS, REACTIONS, PRODUCT-SYNONYMS, GENE-SYNONYMS, PRODUCT
C5098_RS16625	G7166					GO-TERMS, PRODUCT-SYNONYMS, GENE-SYNONYMS, PRODUCT
C5098_RS16630	G7167					GO-TERMS, PRODUCT-SYNONYMS, GENE-SYNONYMS, PRODUCT
C5098_RS16635	G7168			bifunctional UDP-4-amino-4-deoxy-L-arabinose formyltransferase/UDP-glucuronic acid oxidase ArnA	fused UDP-4-amino-4-deoxy-L-arabinose formyltransferase/UDP-glucuronate dehydrogenase	GO-TERMS, REACTIONS, PRODUCT-SYNONYMS, GENE-SYNONYMS, PRODUCT
C5098_RS16640	G7169	C5098_RS16640	arnD	4-deoxy-4-formamido-L-arabinose- phosphoundecaprenol deformylase	putative 4-deoxy-4-formamido-L-arabinose-phosphoundecaprenol deformylase ArnD	GO-TERMS, REACTIONS, PRODUCT-SYNONYMS, GENE-SYNONYMS, PRODUCT, GENE-NAME
C5098_RS16645	G7170			lipid IV(A) 4-amino-4-deoxy-L-arabinosyltransferase	lipid IVA 4-amino-4-deoxy-L-arabinosyltransferase	GO-TERMS, REACTIONS, PRODUCT-SYNONYMS, GENE-SYNONYMS, PRODUCT
C5098_RS16650	G0-10460			4-amino-4-deoxy-L-arabinose-phosphoundecaprenol flippase subunit ArnE	undecaprenyl-phosphate-alpha-L-Ara4N flippase - ArnE subunit	CPLX-RXNS, GO-TERMS, COMPLEXES, PRODUCT-SYNONYMS, GENE-SYNONYMS, PRODUCT
C5098_RS16655	G7171			4-amino-4-deoxy-L-arabinose-phosphoundecaprenol flippase subunit ArnF	undecaprenyl-phosphate-alpha-L-Ara4N flippase - ArnF subunit	GO-TERMS, PRODUCT-SYNONYMS, GENE-SYNONYMS, PRODUCT
C5098_RS16665	EG12437					GO-TERMS, REACTIONS, PRODUCT-SYNONYMS, PRODUCT
C5098_RS16675	EG11368					GO-TERMS, PRODUCT-SYNONYMS
C5098_RS16680	EG12438			2-succinyl-6-hydroxy-2, 4-cyclohexadiene-1-carboxylate synthase	2-succinyl-6-hydroxy-2,4-cyclohexadiene-1-carboxylate synthase	GO-TERMS, REACTIONS, PRODUCT-SYNONYMS, GENE-SYNONYMS, PRODUCT
C5098_RS16685	EG10579			2-succinyl-5-enolpyruvyl-6-hydroxy-3- cyclohexene-1-carboxylic-acid synthase	2-succinyl-5-enolpyruvyl-6-hydroxy-3-cyclohexene-1-carboxylate synthase	GO-TERMS, REACTIONS, PRODUCT-SYNONYMS, PRODUCT
C5098_RS16690	EG12362					GO-TERMS, REACTIONS, PRODUCT-SYNONYMS, GENE-SYNONYMS
C5098_RS16705	G7175					GO-TERMS, REACTIONS, PRODUCT-SYNONYMS, GENE-SYNONYMS
C5098_RS16725	EG12093			NADH-quinone oxidoreductase subunit NuoN	NADH:quinone oxidoreductase subunit N	CPLX-RXNS, GO-TERMS, COMPLEXES, PRODUCT-SYNONYMS, PRODUCT
C5098_RS16730	EG11773			NADH-quinone oxidoreductase subunit M	NADH:quinone oxidoreductase subunit M	GO-TERMS, PRODUCT-SYNONYMS, GENE-SYNONYMS, PRODUCT
C5098_RS16735	EG12092			NADH-quinone oxidoreductase subunit L	NADH:quinone oxidoreductase subunit L	GO-TERMS, PRODUCT-SYNONYMS, PRODUCT
C5098_RS16740	EG12091			NADH-quinone oxidoreductase subunit NuoK	NADH:quinone oxidoreductase subunit K	GO-TERMS, PRODUCT-SYNONYMS, PRODUCT
C5098_RS16745	EG12090			NADH-quinone oxidoreductase subunit J	NADH:quinone oxidoreductase subunit J	GO-TERMS, PRODUCT-SYNONYMS, PRODUCT
C5098_RS16750	EG12089			NADH-quinone oxidoreductase subunit NuoI	NADH:quinone oxidoreductase subunit I	GO-TERMS, COMPLEXES, PRODUCT-SYNONYMS, PRODUCT
C5098_RS16755	EG12088			NADH-quinone oxidoreductase subunit NuoH	NADH:quinone oxidoreductase subunit H	GO-TERMS, PRODUCT-SYNONYMS, PRODUCT
C5098_RS16760	EG12087			NADH-quinone oxidoreductase subunit NuoG	NADH:quinone oxidoreductase subunit G	GO-TERMS, PRODUCT-SYNONYMS, PRODUCT
C5098_RS16765	EG11774			NADH-quinone oxidoreductase subunit NuoF	NADH:quinone oxidoreductase subunit F	GO-TERMS, PRODUCT-SYNONYMS, PRODUCT
C5098_RS16770	EG12086			NADH-quinone oxidoreductase subunit NuoE	NADH:quinone oxidoreductase subunit E	GO-TERMS, PRODUCT-SYNONYMS, PRODUCT
C5098_RS16775	EG12084			NADH-quinone oxidoreductase subunit C/D	NADH:quinone oxidoreductase subunit CD	GO-TERMS, PRODUCT-SYNONYMS, GENE-SYNONYMS, PRODUCT
C5098_RS16780	EG12083	C5098_RS16780	nuoB	NADH-quinone oxidoreductase subunit B	NADH:quinone oxidoreductase subunit B	GO-TERMS, PRODUCT-SYNONYMS, PRODUCT, GENE-NAME
C5098_RS16785	EG12082			NADH-quinone oxidoreductase subunit NuoA	NADH:quinone oxidoreductase subunit A	GO-TERMS, PRODUCT-SYNONYMS, PRODUCT
C5098_RS16790	EG12123			transcriptional regulator LrhA	DNA-binding transcriptional dual regulator LrhA	GO-TERMS, PRODUCT-SYNONYMS, GENE-SYNONYMS, PRODUCT
C5098_RS16795	G7184	C5098_RS16795	alaA	pyridoxal phosphate-dependent aminotransferase	glutamate--pyruvate aminotransferase AlaA	GO-TERMS, REACTIONS, PRODUCT-SYNONYMS, GENE-SYNONYMS, PRODUCT, GENE-NAME
C5098_RS16800	G7185	C5098_RS16800	yfbR	5'-deoxynucleotidase	dCMP phosphohydrolase	GO-TERMS, REACTIONS, PRODUCT-SYNONYMS, PRODUCT, GENE-NAME
C5098_RS16810	G7187			hexitol phosphatase HpxA	hexitol phosphatase A	GO-TERMS, REACTIONS, PRODUCT-SYNONYMS, GENE-SYNONYMS, PRODUCT
C5098_RS16825	EG10027	C5098_RS16825	ackA			GO-TERMS, REACTIONS, PRODUCT-SYNONYMS, GENE-NAME
C5098_RS16830	EG20173	C5098_RS16830	pta			GO-TERMS, REACTIONS, PRODUCT-SYNONYMS, GENE-NAME
C5098_RS16845	G7192	C5098_RS16845	yfcE	phosphodiesterase	phosphodiesterase YfcE	GO-TERMS, PRODUCT-SYNONYMS, PRODUCT, GENE-NAME
C5098_RS16850	G7193	C5098_RS16850	yfcF	glutathione transferase	glutathione S-transferase YfcF	GO-TERMS, REACTIONS, PRODUCT-SYNONYMS, PRODUCT, GENE-NAME
C5098_RS16855	G7194			GSH-dependent disulfide bond oxidoreductase	disulfide reductase	GO-TERMS, REACTIONS, PRODUCT-SYNONYMS, PRODUCT
C5098_RS16860	G7195					GO-TERMS, PRODUCT-SYNONYMS
C5098_RS16870	G7197	C5098_RS16870	rpnB	Rpn family recombination-promoting nuclease/putative transposase	recombination-promoting nuclease RpnB	GO-TERMS, REACTIONS, PRODUCT-SYNONYMS, GENE-SYNONYMS, PRODUCT, GENE-NAME
C5098_RS16875	EG10452			histidine ABC transporter ATP-binding protein HisP	lysine/arginine/ornithine ABC transporter / histidine ABC transporter, ATP binding subunit	CPLX-RXNS, COMPLEXES, PRODUCT
C5098_RS16880	EG10007	C5098_RS16880	hisM	histidine ABC transporter permease	lysine/arginine/ornithine ABC transporter / histidine ABC transporter, membrane subunit HisM	GO-TERMS, PRODUCT, GENE-NAME
C5098_RS16885	EG12125			histidine ABC transporter permease HisQ	lysine/arginine/ornithine ABC transporter / histidine ABC transporter, membrane subunit HisQ	GO-TERMS, PRODUCT-SYNONYMS, PRODUCT
C5098_RS16890	EG12124			histidine ABC transporter substrate-binding protein HisJ	histidine ABC transporter periplasmic binding protein	GO-TERMS, PRODUCT
C5098_RS16895	EG10072			lysine/arginine/ornithine ABC transporter substrate-binding protein ArgT	lysine/arginine/ornithine ABC transporter periplasmic binding protein	GO-TERMS, REACTIONS, PRODUCT
C5098_RS16900	EG11044	C5098_RS16900	ubiX	UbiX family flavin prenyltransferase	flavin prenyltransferase	GO-TERMS, REACTIONS, PRODUCT-SYNONYMS, GENE-SYNONYMS, PRODUCT, GENE-NAME
C5098_RS16905	EG10794					GO-TERMS, PRODUCT-SYNONYMS, GENE-SYNONYMS
C5098_RS16910	EG10169					GO-TERMS, PRODUCT-SYNONYMS, GENE-SYNONYMS
C5098_RS16915	EG10218					GO-TERMS, PRODUCT-SYNONYMS
C5098_RS16920	EG10327			bifunctional tetrahydrofolate synthase/dihydrofolate synthase	bifunctional folylpolyglutamate synthetase / dihydrofolate synthetase	GO-TERMS, REACTIONS, PRODUCT-SYNONYMS, GENE-SYNONYMS, PRODUCT
C5098_RS16925	EG10217			acetyl-CoA carboxylase, carboxyltransferase subunit beta	acetyl-CoA carboxyltransferase subunit beta	CPLX-RXNS, GO-TERMS, COMPLEXES, REACTIONS, PRODUCT-SYNONYMS, GENE-SYNONYMS, PRODUCT
C5098_RS16935	EG10454			tRNA pseudouridine(38-40) synthase TruA	tRNA pseudouridine38-40 synthase	GO-TERMS, REACTIONS, PRODUCT-SYNONYMS, GENE-SYNONYMS, PRODUCT
C5098_RS16945	G0-9461			4-phosphoerythronate dehydrogenase PdxB	erythronate-4-phosphate dehydrogenase	GO-TERMS, REACTIONS, PRODUCT-SYNONYMS, GENE-SYNONYMS, PRODUCT
C5098_RS16960	EG10274			beta-ketoacyl-ACP synthase I	3-oxoacyl-[acyl carrier protein] synthase 1	GO-TERMS, REACTIONS, PRODUCT-SYNONYMS, GENE-SYNONYMS, PRODUCT
C5098_RS16975	G7201	C5098_RS16975	epmC	elongation factor P hydroxylase	EF-P-Lys34 hydroxylase	GO-TERMS, REACTIONS, PRODUCT-SYNONYMS, GENE-SYNONYMS, PRODUCT, GENE-NAME
C5098_RS16985	EG10580			penicillin-insensitive murein endopeptidase	peptidoglycan DD-endopeptidase/peptidoglycan LD-endopeptidase	GO-TERMS, REACTIONS, PRODUCT-SYNONYMS, PRODUCT
C5098_RS16990	EG10075					GO-TERMS, PRODUCT-SYNONYMS
C5098_RS16995	EG12449			50S ribosomal protein L3 N(5)-glutamine methyltransferase	50S ribosomal subunit protein L3 N5-glutamine methyltransferase	GO-TERMS, REACTIONS, PRODUCT-SYNONYMS, GENE-SYNONYMS, PRODUCT
C5098_RS17015	G7204	C5098_RS17015	yfcP	fimbrial protein	putative fimbrial protein YfcP	GO-TERMS, PRODUCT-SYNONYMS, PRODUCT, GENE-NAME
C5098_RS17020	G7205	C5098_RS17020	yfcQ	fimbrial protein SteE	putative fimbrial protein YfcQ	GO-TERMS, PRODUCT-SYNONYMS, PRODUCT, GENE-NAME
C5098_RS17025	G7206	C5098_RS17025	yfcR	hypothetical protein	putative fimbrial protein YfcR	GO-TERMS, PRODUCT-SYNONYMS, PRODUCT, GENE-NAME
C5098_RS17030	G7207	C5098_RS17030	yfcS	fimbrial protein StfD	putative fimbrial chaperone YfcS	PRODUCT-SYNONYMS, PRODUCT, GENE-NAME
C5098_RS17040	G7211					GO-TERMS, REACTIONS, PRODUCT-SYNONYMS, GENE-SYNONYMS
C5098_RS17060	EG10280			long-chain fatty acid transporter FadL	long-chain fatty acid outer membrane channel / bacteriophage T2 receptor	GO-TERMS, REACTIONS, PRODUCT-SYNONYMS, GENE-SYNONYMS, PRODUCT
C5098_RS17105	EG11609			acid-sensing system DNA-binding response regulator EvgA	DNA-binding transcriptional activator EvgA	GO-TERMS, PRODUCT-SYNONYMS, PRODUCT
C5098_RS17110	EG11610			acid-sensing system histidine kinase EvgS	sensor histidine kinase EvgS	GO-TERMS, REACTIONS, PRODUCT
C5098_RS17115	G7234	C5098_RS17115	yfdE	CoA:oxalate CoA-transferase	acetyl-CoA:oxalate CoA-transferase	GO-TERMS, REACTIONS, PRODUCT-SYNONYMS, PRODUCT, GENE-NAME
C5098_RS17125	G7236	C5098_RS17125	oxc			GO-TERMS, PRODUCT-SYNONYMS, GENE-SYNONYMS, GENE-NAME
C5098_RS17130	G7237	C5098_RS17130	frc	formyl-CoA--oxalate CoA-transferase	formyl-CoA transferase	GO-TERMS, REACTIONS, PRODUCT-SYNONYMS, GENE-SYNONYMS, PRODUCT, GENE-NAME
C5098_RS17140	G7239	C5098_RS17140	ypdI	hypothetical protein	colanic acid synthesis putative lipoprotein YpdI	GO-TERMS, PRODUCT-SYNONYMS, PRODUCT, GENE-NAME
C5098_RS17150	G7241			kdo(2)-lipid IV(A) palmitoleoyltransferase	palmitoleoyl acyltransferase	GO-TERMS, REACTIONS, PRODUCT-SYNONYMS, GENE-SYNONYMS, PRODUCT
C5098_RS17160	G7242	C5098_RS17160	alaC	alanine transaminase	glutamate--pyruvate aminotransferase AlaC	GO-TERMS, REACTIONS, PRODUCT-SYNONYMS, GENE-SYNONYMS, PRODUCT, GENE-NAME
C5098_RS17165	G7243	C5098_RS17165	pyrS	sensor histidine kinase	sensor histidine kinase PyrS	GO-TERMS, REACTIONS, PRODUCT-SYNONYMS, GENE-SYNONYMS, PRODUCT, GENE-NAME
C5098_RS17170	G7244	C5098_RS17170	pyrR	response regulator transcription factor	DNA-binding transcriptional activator PyrR	GO-TERMS, PRODUCT-SYNONYMS, GENE-SYNONYMS, PRODUCT, GENE-NAME
C5098_RS17185	G7247	C5098_RS17185	ypdE	aminopeptidase	aminopeptidase YpdE	GO-TERMS, REACTIONS, PRODUCT-SYNONYMS, PRODUCT, GENE-NAME
C5098_RS17190	G7248	C5098_RS17190	ypdF	aminopeptidase	aminopeptidase YpdF	GO-TERMS, REACTIONS, PRODUCT-SYNONYMS, PRODUCT, GENE-NAME
C5098_RS17205	EG12957	C5098_RS17205	glk			GO-TERMS, REACTIONS, PRODUCT-SYNONYMS, GENE-NAME
C5098_RS17220	G7254			Mn(2+) uptake NRAMP transporter MntH	Mn2+/Fe2+: H+ symporter MntH	GO-TERMS, REACTIONS, PRODUCT-SYNONYMS, GENE-SYNONYMS, PRODUCT
C5098_RS17225	EG11971			nucleoside permease NupC	nucleoside:H+ symporter NupC	GO-TERMS, REACTIONS, PRODUCT-SYNONYMS, GENE-SYNONYMS, PRODUCT
C5098_RS17265	EG10407					GO-TERMS, REACTIONS, PRODUCT-SYNONYMS, GENE-SYNONYMS, PRODUCT
C5098_RS17290	EG11146	C5098_RS17290	xapR	LysR family transcriptional regulator	DNA-binding transcriptional activator XapR	GO-TERMS, PRODUCT-SYNONYMS, GENE-SYNONYMS, PRODUCT, GENE-NAME
C5098_RS17300	EG13159			xanthosine/proton symporter XapB	xanthosine:H+ symporter XapB	GO-TERMS, REACTIONS, PRODUCT-SYNONYMS, PRODUCT
C5098_RS17330	EG10534			NAD-dependent DNA ligase LigA	DNA ligase	GO-TERMS, REACTIONS, PRODUCT-SYNONYMS, GENE-SYNONYMS, PRODUCT
C5098_RS17335	G7258					GO-TERMS, PRODUCT-SYNONYMS
C5098_RS17340	EG10003			sulfate transporter CysZ	sulfate:H+ symporter	GO-TERMS, REACTIONS, PRODUCT-SYNONYMS, PRODUCT
C5098_RS17345	EG10192					GO-TERMS, COMPLEXES, REACTIONS, PRODUCT-SYNONYMS, GENE-SYNONYMS
C5098_RS17350	EG10788					GO-TERMS, PRODUCT-SYNONYMS, GENE-SYNONYMS, PRODUCT
C5098_RS17355	EG10789			phosphoenolpyruvate-protein phosphotransferase PtsI	PTS enzyme I	GO-TERMS, REACTIONS, PRODUCT-SYNONYMS, GENE-SYNONYMS, PRODUCT
C5098_RS17360	EG10165	C5098_RS17360	crr	PTS glucose transporter subunit IIA	Enzyme IIAGlc	CPLX-RXNS, GO-TERMS, COMPLEXES, REACTIONS, PRODUCT-SYNONYMS, GENE-SYNONYMS, PRODUCT, GENE-NAME
C5098_RS17365	G7259			pyridoxine/pyridoxal/pyridoxamine kinase	pyridoxal kinase I	GO-TERMS, REACTIONS, PRODUCT-SYNONYMS, GENE-SYNONYMS, PRODUCT
C5098_RS17400	EG12133			SDR family oxidoreductase UcpA	oxidoreductase UcpA	GO-TERMS, REACTIONS, PRODUCT-SYNONYMS, GENE-SYNONYMS, PRODUCT
C5098_RS17410	G7263					GO-TERMS, REACTIONS, PRODUCT-SYNONYMS, GENE-SYNONYMS, PRODUCT
C5098_RS17415	G7264	C5098_RS17415	murP	PTS N-acetylmuramic acid transporter subunit IIBC	N-acetylmuramic acid-specific PTS enzyme IICB component / anhydro-N-acetylmuramic acid transporter	GO-TERMS, REACTIONS, PRODUCT-SYNONYMS, GENE-SYNONYMS, PRODUCT, GENE-NAME
C5098_RS17420	G7266					GO-TERMS, REACTIONS, PRODUCT-SYNONYMS
C5098_RS17440	EG11823			N-acetylmuramoyl-L-alanine amidase AmiA	N-acetylmuramoyl-L-alanine amidase A	GO-TERMS, REACTIONS, PRODUCT-SYNONYMS, GENE-SYNONYMS, PRODUCT
C5098_RS17445	EG12189			oxygen-dependent coproporphyrinogen oxidase	coproporphyrinogen III oxidase	GO-TERMS, PRODUCT-SYNONYMS, GENE-SYNONYMS, PRODUCT
C5098_RS17465	EG50007			ethanolamine ammonia-lyase subunit EutC	ethanolamine ammonia-lyase subunit beta	GO-TERMS, COMPLEXES, PRODUCT-SYNONYMS, PRODUCT
C5098_RS17470	EG50006	C5098_RS17470	eutB	ethanolamine ammonia-lyase subunit EutB	ethanolamine ammonia-lyase subunit alpha	GO-TERMS, PRODUCT-SYNONYMS, PRODUCT, GENE-NAME
C5098_RS17475	G7281			ethanolamine ammonia-lyase reactivating factor EutA	ethanolamine ammonia-lyase reactivase EutA	GO-TERMS, PRODUCT-SYNONYMS, GENE-SYNONYMS, PRODUCT
C5098_RS17495	G7285	C5098_RS17495	eutE	aldehyde dehydrogenase EutE	acetaldehyde dehydrogenase (acetylating) EutE	GO-TERMS, PRODUCT-SYNONYMS, GENE-SYNONYMS, PRODUCT, GENE-NAME
C5098_RS17510	G7288	pta	eutD	phosphate acetyltransferase	phosphate acetyltransferase EutD	GO-TERMS, PRODUCT-SYNONYMS, GENE-SYNONYMS, PRODUCT, GENE-NAME
C5098_RS17535	G7293	C5098_RS17535	maeB	NADP-dependent oxaloacetate-decarboxylating malate dehydrogenase	NADP+-dependent malate dehydrogenase	GO-TERMS, REACTIONS, PRODUCT-SYNONYMS, GENE-SYNONYMS, PRODUCT, GENE-NAME
C5098_RS17545	EG12100	tkt	tktB	transketolase	transketolase 2	GO-TERMS, PRODUCT-SYNONYMS, PRODUCT, GENE-NAME
C5098_RS17555	EG12410			GDP-mannose pyrophosphatase NudK	GDP-mannose hydrolase	GO-TERMS, REACTIONS, PRODUCT-SYNONYMS, GENE-SYNONYMS, PRODUCT
C5098_RS17560	EG12409	C5098_RS17560	aegA	oxidoreductase FeS-binding subunit	putative oxidoreductase AegA	GO-TERMS, PRODUCT-SYNONYMS, GENE-SYNONYMS, PRODUCT, GENE-NAME
C5098_RS17565	EG11460			nitrate/nitrite two-component system sensor histidine kinase NarQ	sensory histidine kinase NarQ	GO-TERMS, PRODUCT-SYNONYMS, PRODUCT
C5098_RS17600	EG10208					GO-TERMS, PRODUCT-SYNONYMS, GENE-SYNONYMS
C5098_RS17615	G7296	C5098_RS17615	ypfH	esterase	esterase YpfH	GO-TERMS, PRODUCT-SYNONYMS, PRODUCT, GENE-NAME
C5098_RS17620	G7297	C5098_RS17620	tmcA	tRNA(Met) cytidine acetyltransferase	tRNAMet cytidine acetyltransferase	GO-TERMS, REACTIONS, PRODUCT-SYNONYMS, GENE-SYNONYMS, PRODUCT, GENE-NAME
C5098_RS17630	EG10791			phosphoribosylaminoimidazolesuccinocarboxamide synthase	phosphoribosylaminoimidazole-succinocarboxamide synthase	GO-TERMS, REACTIONS, PRODUCT-SYNONYMS, GENE-SYNONYMS, PRODUCT
C5098_RS17635	EG10658					GO-TERMS, PRODUCT-SYNONYMS, GENE-SYNONYMS
C5098_RS17645	EG11149	C5098_RS17645	gcvR	glycine cleavage system transcriptional repressor	putative transcriptional regulator GcvR	GO-TERMS, PRODUCT-SYNONYMS, GENE-SYNONYMS, PRODUCT, GENE-NAME
C5098_RS17650	EG10108	C5098_RS17650	bcp	thioredoxin-dependent thiol peroxidase	thiol peroxidase	GO-TERMS, REACTIONS, PRODUCT-SYNONYMS, PRODUCT, GENE-NAME
C5098_RS17670	G7313			DnaA inactivator Hda	inibitor of reinitiation of DNA replication	GO-TERMS, PRODUCT-SYNONYMS, GENE-SYNONYMS, PRODUCT
C5098_RS17675	EG12129			uracil permease	uracil:H+ symporter UraA	GO-TERMS, REACTIONS, PRODUCT-SYNONYMS, PRODUCT
C5098_RS17680	EG11332	C5098_RS17680	upp			GO-TERMS, PRODUCT-SYNONYMS, GENE-SYNONYMS, GENE-NAME
C5098_RS17685	EG10798			phosphoribosylformylglycinamidine cyclo-ligase	phosphoribosylformylglycinamide cyclo-ligase	GO-TERMS, REACTIONS, PRODUCT-SYNONYMS, GENE-SYNONYMS, PRODUCT
C5098_RS17690	EG10799			phosphoribosylglycinamide formyltransferase	phosphoribosylglycinamide formyltransferase 1	GO-TERMS, REACTIONS, PRODUCT-SYNONYMS, GENE-SYNONYMS, PRODUCT
C5098_RS17695	EG11510	ppk1	ppk	polyphosphate kinase 1	polyphosphate kinase	GO-TERMS, COMPLEXES, REACTIONS, PRODUCT-SYNONYMS, PRODUCT, GENE-NAME
C5098_RS17700	EG11403					GO-TERMS, PRODUCT-SYNONYMS
C5098_RS17705	G7314			cyclic-guanylate-specific phosphodiesterase PdeF	cyclic di-GMP phosphodiesterase PdeF	GO-TERMS, REACTIONS, PRODUCT-SYNONYMS, GENE-SYNONYMS, PRODUCT
C5098_RS17720	G7317	C5098_RS17720	yfgI	hypothetical protein	nalidixic acid resistance protein YfgI	GO-TERMS, PRODUCT-SYNONYMS, PRODUCT, GENE-NAME
C5098_RS17725	EG10420			glutamine-hydrolyzing GMP synthase	GMP synthetase	GO-TERMS, REACTIONS, PRODUCT-SYNONYMS, PRODUCT
C5098_RS17730	EG10421			IMP dehydrogenase	inosine 5'-monophosphate dehydrogenase	GO-TERMS, REACTIONS, PRODUCT-SYNONYMS, GENE-SYNONYMS, PRODUCT
C5098_RS17735	EG11072			exodeoxyribonuclease VII large subunit	exodeoxyribonuclease VII subunit XseA	GO-TERMS, REACTIONS, PRODUCT-SYNONYMS, GENE-SYNONYMS, PRODUCT
C5098_RS17760	G7319			ribosome biogenesis GTPase Der	50S ribosomal subunit stability factor	GO-TERMS, REACTIONS, PRODUCT-SYNONYMS, GENE-SYNONYMS, PRODUCT
C5098_RS17765	G7320					GO-TERMS, COMPLEXES, PRODUCT-SYNONYMS, GENE-SYNONYMS
C5098_RS17775	EG10453					GO-TERMS, REACTIONS, PRODUCT-SYNONYMS, PRODUCT
C5098_RS17780	EG10370			flavodoxin-dependent (E)-4-hydroxy-3-methylbut-2-enyl-diphosphate synthase	(E)-4-hydroxy-3-methylbut-2-enyl-diphosphate synthase (flavodoxin)	GO-TERMS, REACTIONS, PRODUCT-SYNONYMS, PRODUCT
C5098_RS17785	EG10015					GO-TERMS, PRODUCT-SYNONYMS, GENE-SYNONYMS
C5098_RS17790	EG12401			bifunctional tRNA (adenosine(37)-C2)-methyltransferase TrmG/ribosomal RNA large subunit methyltransferase RlmN	23S rRNA m2A2503 methyltransferase/tRNA m2A37 methyltransferase	GO-TERMS, REACTIONS, PRODUCT-SYNONYMS, GENE-SYNONYMS, PRODUCT
C5098_RS17795	EG10650	C5098_RS17795	ndk	nucleoside-diphosphate kinase	nucleoside diphosphate kinase	GO-TERMS, REACTIONS, PRODUCT-SYNONYMS, PRODUCT, GENE-NAME
C5098_RS17800	G7322					GO-TERMS, REACTIONS, PRODUCT-SYNONYMS, GENE-SYNONYMS
C5098_RS17805	G7323	C5098_RS17805	yfhM			GO-TERMS, PRODUCT-SYNONYMS, PRODUCT, GENE-NAME
C5098_RS17810	EG11600					GO-TERMS, REACTIONS, PRODUCT-SYNONYMS, GENE-SYNONYMS
C5098_RS17830	EG12310			aminopeptidase PepB	aminopeptidase B	GO-TERMS, REACTIONS, PRODUCT-SYNONYMS, GENE-SYNONYMS, PRODUCT
C5098_RS17835	EG12311			Fe-S cluster assembly protein IscX	accessory iron-sulfur cluster assembly protein IscX	GO-TERMS, PRODUCT-SYNONYMS, GENE-SYNONYMS, PRODUCT
C5098_RS17840	EG11328			ISC system 2Fe-2S type ferredoxin	reduced ferredoxin	GO-TERMS, PRODUCT-SYNONYMS, PRODUCT
C5098_RS17845	EG12130			Fe-S protein assembly chaperone HscA	iron-sulfur cluster biosynthesis chaperone HscA	GO-TERMS, PRODUCT-SYNONYMS, GENE-SYNONYMS, PRODUCT
C5098_RS17850	EG12131			co-chaperone HscB	[Fe-S] cluster biosynthesis co-chaperone HscB	GO-TERMS, PRODUCT-SYNONYMS, GENE-SYNONYMS, PRODUCT
C5098_RS17855	EG12132			iron-sulfur cluster assembly protein IscA	iron-sulfur cluster insertion protein IscA	GO-TERMS, PRODUCT-SYNONYMS, GENE-SYNONYMS, PRODUCT
C5098_RS17860	G7324			Fe-S cluster assembly scaffold IscU	scaffold protein for iron-sulfur cluster assembly	GO-TERMS, PRODUCT-SYNONYMS, GENE-SYNONYMS, PRODUCT
C5098_RS17865	G7325	C5098_RS17865	iscS	IscS subfamily cysteine desulfurase	cysteine desulfurase	GO-TERMS, REACTIONS, PRODUCT-SYNONYMS, GENE-SYNONYMS, PRODUCT, GENE-NAME
C5098_RS17870	G7326			Fe-S cluster assembly transcriptional regulator IscR	DNA-binding transcriptional dual regulator IscR	GO-TERMS, PRODUCT-SYNONYMS, GENE-SYNONYMS, PRODUCT
C5098_RS17875	G7327			tRNA (cytosine(32)/uridine(32)-2'-O)-methyltransferase TrmJ	tRNA Cm32/Um32 methyltransferase	GO-TERMS, REACTIONS, PRODUCT-SYNONYMS, GENE-SYNONYMS, PRODUCT
C5098_RS17880	EG10983			inositol-1-monophosphatase	inositol-phosphate phosphatase	GO-TERMS, REACTIONS, PRODUCT-SYNONYMS, GENE-SYNONYMS, PRODUCT
C5098_RS17940	EG10408	C5098_RS17940	glyA			GO-TERMS, REACTIONS, PRODUCT-SYNONYMS, GENE-NAME
C5098_RS17945	EG10456	hmpA	hmp	NO-inducible flavohemoprotein	nitric oxide dioxygenase	GO-TERMS, REACTIONS, PRODUCT-SYNONYMS, GENE-SYNONYMS, PRODUCT, GENE-NAME
C5098_RS17950	EG10384			nitrogen regulatory protein P-II	nitrogen regulatory protein PII-1	GO-TERMS, PRODUCT-SYNONYMS, PRODUCT
C5098_RS17955	EG11285			two-component system response regulator GlrR	DNA-binding transcriptional activator GlrR	GO-TERMS, PRODUCT-SYNONYMS, GENE-SYNONYMS, PRODUCT
C5098_RS17960	EG12139			two-component system QseEF-associated lipoprotein QseG	outer membrane lipoprotein QseG	GO-TERMS, PRODUCT-SYNONYMS, GENE-SYNONYMS, PRODUCT
C5098_RS17970	EG10797			phosphoribosylformylglycinamidine synthase	phosphoribosylformylglycinamide synthetase	GO-TERMS, REACTIONS, PRODUCT-SYNONYMS, PRODUCT
C5098_RS17975	EG11373			membrane-bound lytic murein transglycosylase MltF	membrane-bound lytic murein transglycosylase F	GO-TERMS, REACTIONS, PRODUCT-SYNONYMS, GENE-SYNONYMS, PRODUCT
C5098_RS17980	EG11372			tRNA adenosine(34) deaminase TadA	tRNA adenosine34 deaminase	GO-TERMS, REACTIONS, PRODUCT-SYNONYMS, GENE-SYNONYMS, PRODUCT
C5098_RS17985	EG11371	yfhb	pgpC			GO-TERMS, REACTIONS, PRODUCT-SYNONYMS, GENE-SYNONYMS, GENE-NAME
C5098_RS18005	EG10247	C5098_RS18005	acpS	holo-ACP synthase	holo-[acyl-carrier-protein] synthase	GO-TERMS, REACTIONS, PRODUCT-SYNONYMS, GENE-SYNONYMS, PRODUCT, GENE-NAME
C5098_RS18010	EG10693					GO-TERMS, PRODUCT-SYNONYMS
C5098_RS18015	EG10832					CPLX-RXNS, GO-TERMS, COMPLEXES, PRODUCT-SYNONYMS
C5098_RS18020	EG10270			GTPase Era	30S ribosomal subunit maturation GTPase Era	GO-TERMS, REACTIONS, PRODUCT-SYNONYMS, GENE-SYNONYMS, PRODUCT
C5098_RS18025	EG10857	C5098_RS18025	rnc	ribonuclease III	RNase III	GO-TERMS, PRODUCT-SYNONYMS, GENE-SYNONYMS, PRODUCT, GENE-NAME
C5098_RS18030	EG10530					GO-TERMS, REACTIONS, PRODUCT-SYNONYMS, GENE-SYNONYMS
C5098_RS18035	EG10529			elongation factor 4	30S ribosomal subunit biogenesis factor LepA	GO-TERMS, REACTIONS, PRODUCT-SYNONYMS, PRODUCT
C5098_RS18040	G7347			SoxR-reducing system protein RseC	protein RseC	GO-TERMS, PRODUCT-SYNONYMS, PRODUCT
C5098_RS18045	G7348			sigma-E factor regulatory protein RseB	anti-sigma factor stabilizing protein RseB	GO-TERMS, PRODUCT-SYNONYMS, PRODUCT
C5098_RS18050	EG12341					GO-TERMS, PRODUCT-SYNONYMS, GENE-SYNONYMS
C5098_RS18055	EG11897			RNA polymerase sigma factor RpoE	RNA polymerase sigma E factor	GO-TERMS, COMPLEXES, PRODUCT-SYNONYMS, GENE-SYNONYMS, PRODUCT
C5098_RS18065	EG10631					GO-TERMS, PRODUCT-SYNONYMS, GENE-SYNONYMS
C5098_RS18070	EG11538	C5098_RS18070	yfiC	tRNA(1)(Val) (adenine(37)-N(6))-methyltransferase	tRNA m6A37 methyltransferase	GO-TERMS, REACTIONS, PRODUCT-SYNONYMS, GENE-SYNONYMS, PRODUCT, GENE-NAME
C5098_RS18075	EG10975					GO-TERMS, REACTIONS, PRODUCT-SYNONYMS, GENE-SYNONYMS
C5098_RS18085	EG12445			cysteine/O-acetylserine transporter	cysteine/O-acetylserine exporter EamB	GO-TERMS, REACTIONS, PRODUCT-SYNONYMS, GENE-SYNONYMS, PRODUCT
C5098_RS18090	EG11784			autonomous glycyl radical cofactor GrcA	stress-induced alternate pyruvate formate-lyase subunit	GO-TERMS, PRODUCT-SYNONYMS, GENE-SYNONYMS, PRODUCT
C5098_RS18095	EG11058	C5098_RS18095	ung			GO-TERMS, PRODUCT-SYNONYMS, GENE-NAME
C5098_RS18105	EG11887			thioredoxin TrxC	reduced thioredoxin 2	GO-TERMS, PRODUCT-SYNONYMS, GENE-SYNONYMS, PRODUCT
C5098_RS18110	G7349	C5098_RS18110	tapT	DTW domain-containing protein	tRNA 3-amino-3-carboxypropyltransferase	GO-TERMS, REACTIONS, PRODUCT-SYNONYMS, GENE-SYNONYMS, PRODUCT, GENE-NAME
C5098_RS18115	G7350	pat	patZ	protein lysine acetyltransferase	peptidyl-lysine N-acetyltransferase	GO-TERMS, REACTIONS, PRODUCT-SYNONYMS, GENE-SYNONYMS, PRODUCT, GENE-NAME
C5098_RS18120	EG10781			CDP-diacylglycerol--serine O-phosphatidyltransferase	phosphatidylserine synthase	GO-TERMS, REACTIONS, PRODUCT-SYNONYMS, GENE-SYNONYMS, PRODUCT
C5098_RS18130	EG10522			alpha-ketoglutarate permease	alpha-ketoglutarate:H+ symporter	GO-TERMS, REACTIONS, PRODUCT-SYNONYMS, GENE-SYNONYMS, PRODUCT
C5098_RS18170	EG12098			23S rRNA pseudouridine(1911/1915/1917) synthase RluD	23S rRNA pseudouridine1911/1915/1917 synthase	GO-TERMS, REACTIONS, PRODUCT-SYNONYMS, GENE-SYNONYMS, PRODUCT
C5098_RS18175	G7352					GO-TERMS, PRODUCT-SYNONYMS, GENE-SYNONYMS
C5098_RS18185	EG11151			ribosome-associated translation inhibitor RaiA	ribosome-associated inhibitor A	GO-TERMS, PRODUCT-SYNONYMS, GENE-SYNONYMS, PRODUCT
C5098_RS18195	EG10707			bifunctional chorismate mutase/prephenate dehydratase	fused chorismate mutase/prephenate dehydratase	GO-TERMS, REACTIONS, PRODUCT-SYNONYMS, PRODUCT
C5098_RS18200	EG11039			bifunctional chorismate mutase/prephenate dehydrogenase	fused chorismate mutase/prephenate dehydrogenase	GO-TERMS, REACTIONS, PRODUCT-SYNONYMS, PRODUCT
C5098_RS18205	EG10078			3-deoxy-7-phosphoheptulonate synthase AroF	3-deoxy-7-phosphoheptulonate synthase, Tyr-sensitive	GO-TERMS, REACTIONS, PRODUCT-SYNONYMS, PRODUCT
C5098_RS18215	G7354	C5098_RS18215	yfiR	YfiR family protein	DUF4154 domain-containing protein YfiR	GO-TERMS, PRODUCT-SYNONYMS, PRODUCT, GENE-NAME
C5098_RS18220	EG12880					GO-TERMS, REACTIONS, PRODUCT-SYNONYMS, GENE-SYNONYMS
C5098_RS18235	EG11023			tRNA (guanosine(37)-N1)-methyltransferase TrmD	tRNA m1G37 methyltransferase	GO-TERMS, REACTIONS, PRODUCT-SYNONYMS, PRODUCT
C5098_RS18240	EG11153					GO-TERMS, PRODUCT-SYNONYMS, GENE-SYNONYMS
C5098_RS18265	EG10416					GO-TERMS, REACTIONS, PRODUCT-SYNONYMS
C5098_RS18275	EG12192			NAD(+) kinase	NAD kinase	GO-TERMS, REACTIONS, PRODUCT-SYNONYMS, GENE-SYNONYMS, PRODUCT
C5098_RS18280	EG10831					GO-TERMS, PRODUCT-SYNONYMS, GENE-SYNONYMS
C5098_RS18285	EG10952					GO-TERMS, PRODUCT-SYNONYMS, GENE-SYNONYMS
C5098_RS18295	G7358			type II toxin-antitoxin system toxin RatA	ribosome association toxin RatA	GO-TERMS, PRODUCT-SYNONYMS, GENE-SYNONYMS, PRODUCT
C5098_RS18300	EG11782			SsrA-binding protein SmpB	SsrA-binding protein	GO-TERMS, PRODUCT-SYNONYMS, GENE-SYNONYMS, PRODUCT
C5098_RS18385	G7394	csiD	glaH	carbon starvation induced protein CsiD	glutarate hydroxylase GlaH	GO-TERMS, REACTIONS, PRODUCT-SYNONYMS, GENE-SYNONYMS, PRODUCT, GENE-NAME
C5098_RS18390	EG12387	lhgO	lhgD	L-2-hydroxyglutarate oxidase	L-2-hydroxyglutarate dehydrogenase	GO-TERMS, REACTIONS, PRODUCT-SYNONYMS, GENE-SYNONYMS, PRODUCT, GENE-NAME
C5098_RS18395	EG11329			NADP-dependent succinate-semialdehyde dehydrogenase	succinate-semialdehyde dehydrogenase (NADP+) GabD	GO-TERMS, REACTIONS, PRODUCT-SYNONYMS, PRODUCT
C5098_RS18400	EG10361			4-aminobutyrate--2-oxoglutarate transaminase	4-aminobutyrate aminotransferase GabT	GO-TERMS, REACTIONS, PRODUCT-SYNONYMS, PRODUCT
C5098_RS18405	EG11330			GABA permease	4-aminobutanoate:H+ symporter	GO-TERMS, REACTIONS, PRODUCT-SYNONYMS, PRODUCT
C5098_RS18410	EG12386	csiR	glaR	DNA-binding transcriptional regulator CsiR	DNA-binding transcriptional repressor GlaR	GO-TERMS, PRODUCT-SYNONYMS, GENE-SYNONYMS, PRODUCT, GENE-NAME
C5098_RS18415	G7395			potassium binding protein Kbp	K+ binding protein	GO-TERMS, PRODUCT-SYNONYMS, GENE-SYNONYMS, PRODUCT
C5098_RS18425	G7397	C5098_RS18425	ygaV	transcriptional regulator	putative DNA-binding transcriptional regulator YgaV	PRODUCT-SYNONYMS, PRODUCT, GENE-NAME
C5098_RS18430	G7398					GO-TERMS, REACTIONS, PRODUCT-SYNONYMS
C5098_RS18435	EG11554			DNA-binding protein StpA	DNA-binding transcriptional repressor StpA with RNA chaperone activity	GO-TERMS, PRODUCT-SYNONYMS, GENE-SYNONYMS, PRODUCT
C5098_RS18440	G7399			L-alanine exporter AlaE	L-alanine exporter	GO-TERMS, REACTIONS, PRODUCT-SYNONYMS, GENE-SYNONYMS, PRODUCT
C5098_RS18470	G7401			glutaredoxin-like protein NrdH	glutaredoxin-like protein	GO-TERMS, PRODUCT-SYNONYMS, GENE-SYNONYMS, PRODUCT
C5098_RS18475	G7402			class Ib ribonucleoside-diphosphate reductase assembly flavoprotein NrdI	dimanganese-tyrosyl radical cofactor maintenance flavodoxin NrdI	GO-TERMS, PRODUCT-SYNONYMS, GENE-SYNONYMS, PRODUCT
C5098_RS18480	EG20257			class 1b ribonucleoside-diphosphate reductase subunit alpha	ribonucleoside-diphosphate reductase 2 subunit alpha	CPLX-RXNS, GO-TERMS, COMPLEXES, PRODUCT-SYNONYMS, PRODUCT
C5098_RS18485	EG12381			class 1b ribonucleoside-diphosphate reductase subunit beta	ribonucleoside-diphosphate reductase 2 subunit beta	GO-TERMS, REACTIONS, PRODUCT-SYNONYMS, GENE-SYNONYMS, PRODUCT
C5098_RS18495	EG10771	C5098_RS18495	proV	glycine betaine/L-proline ABC transporter ATP-binding protein ProV	glycine betaine ABC transporter ATP binding subunit ProV	CPLX-RXNS, GO-TERMS, COMPLEXES, PRODUCT-SYNONYMS, GENE-SYNONYMS, PRODUCT, GENE-NAME
C5098_RS18500	EG10772			glycine betaine/L-proline ABC transporter permease ProW	glycine betaine ABC transporter membrane subunit ProW	GO-TERMS, PRODUCT-SYNONYMS, GENE-SYNONYMS, PRODUCT
C5098_RS18505	EG10773			glycine betaine/L-proline ABC transporter substrate-binding protein ProX	glycine betaine ABC transporter periplasmic binding protein ProX	GO-TERMS, PRODUCT-SYNONYMS, GENE-SYNONYMS, PRODUCT
C5098_RS18515	G7405	C5098_RS18515	ygaZ	branched-chain amino acid ABC transporter permease	L-valine exporter, YgaZ component	GO-TERMS, REACTIONS, PRODUCT-SYNONYMS, PRODUCT, GENE-NAME
C5098_RS18520	G7406			L-valine transporter subunit YgaH	L-valine exporter, YgaH component	CPLX-RXNS, GO-TERMS, COMPLEXES, REACTIONS, PRODUCT-SYNONYMS, PRODUCT
C5098_RS18525	EG10603	emrR	mprA	multidrug efflux transporter EmrAB transcriptional repressor EmrR	DNA-binding transcriptional repressor MprA	GO-TERMS, PRODUCT-SYNONYMS, GENE-SYNONYMS, PRODUCT, GENE-NAME
C5098_RS18550	EG12712					GO-TERMS, REACTIONS, PRODUCT-SYNONYMS, GENE-SYNONYMS, PRODUCT
C5098_RS18565	G7408			fructose-1-phosphate/6-phosphogluconate phosphatase	fructose-1-phosphate phosphatase YqaB	GO-TERMS, REACTIONS, PRODUCT-SYNONYMS, PRODUCT
C5098_RS18600	EG10034			alanine--tRNA ligase	alanine--tRNA ligase/DNA-binding transcriptional repressor	GO-TERMS, REACTIONS, PRODUCT-SYNONYMS, GENE-SYNONYMS, PRODUCT
C5098_RS18605	EG12080			recombination regulator RecX	RecA inhibitor RecX	GO-TERMS, PRODUCT-SYNONYMS, GENE-SYNONYMS, PRODUCT
C5098_RS18610	EG10823			recombinase RecA	DNA recombination/repair protein RecA	GO-TERMS, REACTIONS, PRODUCT-SYNONYMS, GENE-SYNONYMS, PRODUCT
C5098_RS18615	G7409			nicotinamide-nucleotide amidase	NMN aminohydrolase	GO-TERMS, REACTIONS, PRODUCT-SYNONYMS, GENE-SYNONYMS, PRODUCT
C5098_RS18625	EG10973			arabinose-5-phosphate isomerase GutQ	D-arabinose 5-phosphate isomerase GutQ	GO-TERMS, REACTIONS, PRODUCT-SYNONYMS, GENE-SYNONYMS, PRODUCT
C5098_RS18630	EG12108			nitric oxide reductase transcriptional regulator NorR	DNA-binding transcriptional dual regulator NorR	GO-TERMS, PRODUCT-SYNONYMS, GENE-SYNONYMS, PRODUCT
C5098_RS18635	G7413					GO-TERMS, REACTIONS, PRODUCT-SYNONYMS, GENE-SYNONYMS
C5098_RS18640	EG12450			NADH:flavorubredoxin reductase NorW	NorW	GO-TERMS, REACTIONS, PRODUCT-SYNONYMS, GENE-SYNONYMS, PRODUCT
C5098_RS18650	EG11552			electron transport protein HydN	putative electron transport protein HydN	GO-TERMS, PRODUCT-SYNONYMS, PRODUCT
C5098_RS18670	G7602	C5098_RS18670	higB	hypothetical protein	ribosome-dependent mRNA interferase toxin HigB	GO-TERMS, REACTIONS, PRODUCT-SYNONYMS, GENE-SYNONYMS, PRODUCT, GENE-NAME
C5098_RS18680	G7414			hydrogenase maturation peptidase HycI	hydrogenase 3 maturation protease	GO-TERMS, REACTIONS, PRODUCT-SYNONYMS, PRODUCT
C5098_RS18685	EG10481			formate hydrogenlyase maturation protein HycH	formate hydrogenlyase assembly protein	GO-TERMS, PRODUCT-SYNONYMS, GENE-SYNONYMS, PRODUCT
C5098_RS18690	EG10480					GO-TERMS, PRODUCT-SYNONYMS, GENE-SYNONYMS
C5098_RS18695	EG10479					CPLX-RXNS, COMPLEXES, PRODUCT-SYNONYMS, GENE-SYNONYMS
C5098_RS18700	EG10478	C5098_RS18700	hycE	hydrogenase large subunit	formate hydrogenlyase subunit HycE	GO-TERMS, PRODUCT-SYNONYMS, GENE-SYNONYMS, PRODUCT, GENE-NAME
C5098_RS18705	EG10477					GO-TERMS, PRODUCT-SYNONYMS, GENE-SYNONYMS
C5098_RS18710	EG10476			formate hydrogenlyase subunit 3	formate hydrogenlyase subunit HycC	GO-TERMS, PRODUCT-SYNONYMS, GENE-SYNONYMS, PRODUCT
C5098_RS18715	EG10475	C5098_RS18715	hycB	4Fe-4S dicluster domain-containing protein	formate hydrogenlyase subunit HycB	PRODUCT-SYNONYMS, GENE-SYNONYMS, PRODUCT, GENE-NAME
C5098_RS18720	EG10474			formate hydrogenlyase regulator HycA	regulator of the transcriptional regulator FhlA	PRODUCT-SYNONYMS, GENE-SYNONYMS, PRODUCT
C5098_RS18730	EG10483			hydrogenase maturation nickel metallochaperone HypA	hydrogenase 3 nickel incorporation protein HypA	GO-TERMS, PRODUCT-SYNONYMS, PRODUCT
C5098_RS18735	EG10484			hydrogenase nickel incorporation protein HypB	hydrogenase isoenzymes nickel incorporation protein HypB	GO-TERMS, COMPLEXES, REACTIONS, PRODUCT-SYNONYMS, GENE-SYNONYMS, PRODUCT
C5098_RS18740	EG10485					GO-TERMS, COMPLEXES, REACTIONS, PRODUCT-SYNONYMS
C5098_RS18745	EG10486			hydrogenase formation protein HypD	Fe-(CN)2CO cofactor assembly scaffold protein HypD	GO-TERMS, PRODUCT-SYNONYMS, GENE-SYNONYMS, PRODUCT
C5098_RS18750	EG10487			hydrogenase maturation carbamoyl dehydratase HypE	hydrogenase maturation protein, carbamoyl dehydratase	GO-TERMS, REACTIONS, PRODUCT-SYNONYMS, GENE-SYNONYMS, PRODUCT
C5098_RS18770	EG10625					GO-TERMS, PRODUCT-SYNONYMS, GENE-SYNONYMS
C5098_RS18775	G7415			protein-serine/threonine phosphatase	phosphoprotein phosphatase 2	GO-TERMS, REACTIONS, PRODUCT-SYNONYMS, GENE-SYNONYMS, PRODUCT
C5098_RS18820	EG10510			RNA polymerase sigma factor RpoS	RNA polymerase, sigma S (sigma 38) factor	GO-TERMS, COMPLEXES, PRODUCT-SYNONYMS, GENE-SYNONYMS, PRODUCT
C5098_RS18830	EG10689			protein-L-isoaspartate O-methyltransferase	L-isoaspartate protein carboxylmethyltransferase type II	GO-TERMS, REACTIONS, PRODUCT-SYNONYMS, PRODUCT
C5098_RS18835	EG11817	surE	umpG	5'/3'-nucleotidase SurE	broad specificity 5'(3')-nucleotidase and polyphosphatase	GO-TERMS, REACTIONS, PRODUCT-SYNONYMS, GENE-SYNONYMS, PRODUCT, GENE-NAME
C5098_RS18840	G7422			tRNA pseudouridine(13) synthase TruD	tRNA pseudouridine13 synthase	GO-TERMS, REACTIONS, PRODUCT-SYNONYMS, GENE-SYNONYMS, PRODUCT
C5098_RS18845	EG11816					GO-TERMS, REACTIONS, PRODUCT-SYNONYMS, GENE-SYNONYMS, PRODUCT
C5098_RS18850	G7423					GO-TERMS, REACTIONS, PRODUCT-SYNONYMS, GENE-SYNONYMS, PRODUCT
C5098_RS18855	G7424					GO-TERMS, COMPLEXES, PRODUCT-SYNONYMS, GENE-SYNONYMS
C5098_RS18865	EG10185					GO-TERMS, PRODUCT-SYNONYMS
C5098_RS18870	EG10194			sulfate adenylyltransferase subunit CysN	sulfate adenylyltransferase subunit 1	CPLX-RXNS, GO-TERMS, PRODUCT-SYNONYMS, PRODUCT
C5098_RS18875	EG10186	C5098_RS18875	cysD			GO-TERMS, PRODUCT-SYNONYMS, GENE-NAME
C5098_RS18880	EG10488	C5098_RS18880	iap	aminopeptidase	alkaline phosphatase isozyme conversion protein	GO-TERMS, REACTIONS, PRODUCT-SYNONYMS, PRODUCT, GENE-NAME
C5098_RS18905	EG10189					GO-TERMS, PRODUCT-SYNONYMS
C5098_RS18910	EG10190			assimilatory sulfite reductase (NADPH) hemoprotein subunit	sulfite reductase, hemoprotein subunit	GO-TERMS, PRODUCT-SYNONYMS, PRODUCT
C5098_RS18915	EG10191			NADPH-dependent assimilatory sulfite reductase flavoprotein subunit	sulfite reductase, flavoprotein subunit	CPLX-RXNS, GO-TERMS, COMPLEXES, REACTIONS, PRODUCT-SYNONYMS, PRODUCT
C5098_RS18920	G7431			6-carboxytetrahydropterin synthase QueD	6-carboxy-5,6,7,8-tetrahydropterin synthase	GO-TERMS, REACTIONS, PRODUCT-SYNONYMS, GENE-SYNONYMS, PRODUCT
C5098_RS19025	EG10258	C5098_RS19025	eno	phosphopyruvate hydratase	enolase	GO-TERMS, REACTIONS, PRODUCT-SYNONYMS, PRODUCT, GENE-NAME
C5098_RS19030	EG10810			CTP synthase (glutamine hydrolyzing)	CTP synthetase	GO-TERMS, REACTIONS, PRODUCT-SYNONYMS, PRODUCT
C5098_RS19035	EG10572					GO-TERMS, PRODUCT-SYNONYMS
C5098_RS19040	EG11249			endoribonuclease MazF	endoribonuclease toxin MazF	GO-TERMS, COMPLEXES, PRODUCT-SYNONYMS, GENE-SYNONYMS, PRODUCT
C5098_RS19045	EG10571	C5098_RS19045	mazE	type II toxin-antitoxin system antitoxin MazE	antitoxin of the MazF-MazE toxin-antitoxin system MazE	GO-TERMS, PRODUCT-SYNONYMS, GENE-SYNONYMS, PRODUCT, GENE-NAME
C5098_RS19050	EG10835	C5098_RS19050	relA	GTP pyrophosphokinase	GDP/GTP pyrophosphokinase	GO-TERMS, REACTIONS, PRODUCT-SYNONYMS, GENE-SYNONYMS, PRODUCT, GENE-NAME
C5098_RS19055	EG11247			23S rRNA (uracil(1939)-C(5))-methyltransferase RlmD	23S rRNA m5U1939 methyltransferase	GO-TERMS, REACTIONS, PRODUCT-SYNONYMS, GENE-SYNONYMS, PRODUCT
C5098_RS19065	G7445			glucarate dehydratase	D-glucarate dehydratase	GO-TERMS, REACTIONS, PRODUCT-SYNONYMS, GENE-SYNONYMS, PRODUCT
C5098_RS19085	G7449			tRNA pseudouridine(65) synthase TruC	tRNA pseudouridine65 synthase	GO-TERMS, REACTIONS, PRODUCT-SYNONYMS, GENE-SYNONYMS, PRODUCT
C5098_RS19095	G7451	C5098_RS19095	syd			GO-TERMS, PRODUCT-SYNONYMS, GENE-SYNONYMS, GENE-NAME
C5098_RS19100	G7452			NADPH-dependent 7-cyano-7-deazaguanine reductase QueF	7-cyano-7-deazaguanine reductase	GO-TERMS, REACTIONS, PRODUCT-SYNONYMS, GENE-SYNONYMS, PRODUCT
C5098_RS19105	EG12373					GO-TERMS, REACTIONS, PRODUCT-SYNONYMS, GENE-SYNONYMS
C5098_RS19110	EG12142	C5098_RS19110	sdaC	HAAAP family serine/threonine permease	L-serine:H+ symporter SdaC	GO-TERMS, REACTIONS, PRODUCT-SYNONYMS, GENE-SYNONYMS, PRODUCT, GENE-NAME
C5098_RS19115	EG11623	C5098_RS19115	sdaB	L-serine ammonia-lyase	L-serine deaminase II	GO-TERMS, REACTIONS, PRODUCT-SYNONYMS, PRODUCT, GENE-NAME
C5098_RS19120	EG12372	xni	ygdG	flap endonuclease Xni	flap endonuclease	GO-TERMS, PRODUCT-SYNONYMS, GENE-SYNONYMS, PRODUCT, GENE-NAME
C5098_RS19125	EG10351			lactaldehyde reductase	L-1,2-propanediol oxidoreductase	GO-TERMS, REACTIONS, PRODUCT-SYNONYMS, PRODUCT
C5098_RS19130	EG10348					GO-TERMS, REACTIONS, PRODUCT-SYNONYMS, GENE-SYNONYMS
C5098_RS19135	EG10352			L-fucose:H+ symporter permease	L-fucose:H+ symporter	GO-TERMS, REACTIONS, PRODUCT-SYNONYMS, PRODUCT
C5098_RS19140	EG10349					GO-TERMS, REACTIONS, PRODUCT-SYNONYMS
C5098_RS19145	EG10350					GO-TERMS, REACTIONS, PRODUCT-SYNONYMS
C5098_RS19150	EG10355					GO-TERMS, REACTIONS, PRODUCT-SYNONYMS
C5098_RS19155	EG10353			L-fucose operon activator	DNA-binding transcriptional activator FucR	GO-TERMS, PRODUCT-SYNONYMS, PRODUCT
C5098_RS19160	EG11794			23S rRNA (cytidine(2498)-2'-O)-methyltransferase RlmM	23S rRNA 2'-O-ribose C2498 methyltransferase	GO-TERMS, REACTIONS, PRODUCT-SYNONYMS, GENE-SYNONYMS, PRODUCT
C5098_RS19170	EG11795			transcriptional regulator GcvA	DNA-binding transcriptional dual regulator GcvA	GO-TERMS, PRODUCT-SYNONYMS, PRODUCT
C5098_RS19180	G7454			cysteine desulfurase CsdA	cysteine sulfinate desulfinase	GO-TERMS, REACTIONS, PRODUCT-SYNONYMS, GENE-SYNONYMS, PRODUCT
C5098_RS19185	G7455			cysteine desulfurase sulfur acceptor subunit CsdE	sulfur acceptor protein CsdE	GO-TERMS, PRODUCT-SYNONYMS, GENE-SYNONYMS, PRODUCT
C5098_RS19190	G7456			tRNA cyclic N6-threonylcarbamoyladenosine(37) synthase TcdA	tRNA threonylcarbamoyladenosine dehydratase	GO-TERMS, REACTIONS, PRODUCT-SYNONYMS, GENE-SYNONYMS, PRODUCT
C5098_RS19195	G7457			murein transglycosylase A	membrane-bound lytic murein transglycosylase A	GO-TERMS, REACTIONS, PRODUCT-SYNONYMS, GENE-SYNONYMS, PRODUCT
C5098_RS19215	G7458	C5098_RS19215	amiC	N-acetylmuramoyl-L-alanine amidase	N-acetylmuramoyl-L-alanine amidase C	GO-TERMS, REACTIONS, PRODUCT-SYNONYMS, GENE-SYNONYMS, PRODUCT, GENE-NAME
C5098_RS19220	EG10063	C5098_RS19220	argA	amino-acid N-acetyltransferase	N-acetylglutamate synthase	GO-TERMS, REACTIONS, PRODUCT-SYNONYMS, GENE-SYNONYMS, PRODUCT, GENE-NAME
C5098_RS19235	EG10786	C5098_RS19235	ptrA	pitrilysin	protease 3	GO-TERMS, REACTIONS, PRODUCT-SYNONYMS, GENE-SYNONYMS, PRODUCT, GENE-NAME
C5098_RS19265	EG11002					GO-TERMS, PRODUCT-SYNONYMS
C5098_RS19270	EG12128	C5098_RS19270	lgt	prolipoprotein diacylglyceryl transferase	phosphatidylglycerol--prolipoprotein diacylglyceryl transferase	GO-TERMS, REACTIONS, PRODUCT-SYNONYMS, GENE-SYNONYMS, PRODUCT, GENE-NAME
C5098_RS19280	G7459					GO-TERMS, REACTIONS, PRODUCT-SYNONYMS, GENE-SYNONYMS
C5098_RS19290	EG10624			DNA mismatch repair endonuclease MutH	DNA mismatch repair protein MutH	CPLX-RXNS, GO-TERMS, COMPLEXES, PRODUCT-SYNONYMS, GENE-SYNONYMS, PRODUCT
C5098_RS19310	EG12455			lysophospholipid transporter LplT	lysophospholipid transporter	GO-TERMS, REACTIONS, PRODUCT-SYNONYMS, GENE-SYNONYMS, PRODUCT
C5098_RS19315	EG11679	C5098_RS19315	aas	bifunctional acyl-ACP--phospholipid O-acyltransferase/long-chain-fatty-acid--ACP ligase	fused 2-acylglycerophospho-ethanolamine acyltransferase/acyl-acyl carrier protein synthetase	GO-TERMS, REACTIONS, PRODUCT-SYNONYMS, PRODUCT, GENE-NAME
C5098_RS19320	EG10364			HTH-type transcriptional regulator GalR	DNA-binding transcriptional dual regulator GalR	GO-TERMS, PRODUCT-SYNONYMS, GENE-SYNONYMS, PRODUCT
C5098_RS19325	EG10549					GO-TERMS, PRODUCT-SYNONYMS
C5098_RS19330	EG10551	C5098_RS19330	lysR	LysR family transcriptional regulator	DNA-binding transcriptional dual regulator LysR	GO-TERMS, PRODUCT-SYNONYMS, PRODUCT, GENE-NAME
C5098_RS19335	EG11157	C5098_RS19335	ygeA	aspartate/glutamate racemase	amino acid racemase YgeA	GO-TERMS, REACTIONS, PRODUCT-SYNONYMS, PRODUCT, GENE-NAME
C5098_RS19340	EG10056	C5098_RS19340	araE	sugar porter family MFS transporter	arabinose:H+ symporter	GO-TERMS, REACTIONS, PRODUCT-SYNONYMS, PRODUCT, GENE-NAME
C5098_RS19345	EG12361			2-dehydro-3-deoxy-D-gluconate 5-dehydrogenase KduD	putative 2-keto-3-deoxy-D-gluconate dehydrogenase	GO-TERMS, REACTIONS, PRODUCT-SYNONYMS, GENE-SYNONYMS, PRODUCT
C5098_RS19350	G7463					GO-TERMS, REACTIONS, PRODUCT-SYNONYMS, GENE-SYNONYMS
C5098_RS19355	G7464	C5098_RS19355	yqeF	acetyl-CoA C-acetyltransferase	putative acyltransferase	GO-TERMS, REACTIONS, PRODUCT-SYNONYMS, PRODUCT, GENE-NAME
C5098_RS19400	G7490	dpaL	ygeX	diaminopropionate ammonia-lyase	2,3-diaminopropionate ammonia-lyase	GO-TERMS, REACTIONS, PRODUCT-SYNONYMS, PRODUCT, GENE-NAME
C5098_RS19410	G7492	hydA	hyuA	dihydropyrimidinase	phenylhydantoinase	GO-TERMS, REACTIONS, PRODUCT-SYNONYMS, GENE-SYNONYMS, PRODUCT, GENE-NAME
C5098_RS19430	G7496					GO-TERMS, PRODUCT-SYNONYMS, GENE-SYNONYMS
C5098_RS19455	G7501			xanthine/proton symporter XanQ	xanthine:H+ symporter XanQ	GO-TERMS, REACTIONS, PRODUCT-SYNONYMS, GENE-SYNONYMS, PRODUCT
C5098_RS19465	G7503	C5098_RS19465	ghxQ	NCS2 family permease	guanine/hypoxanthine transporter GhxQ	GO-TERMS, REACTIONS, PRODUCT-SYNONYMS, GENE-SYNONYMS, PRODUCT, GENE-NAME
C5098_RS19480	G7507	C5098_RS19480	uacT	purine permease	urate:H+ symporter	GO-TERMS, REACTIONS, PRODUCT-SYNONYMS, GENE-SYNONYMS, PRODUCT, GENE-NAME
C5098_RS19495	G7508	C5098_RS19495	idi			GO-TERMS, REACTIONS, PRODUCT-SYNONYMS, GENE-SYNONYMS, PRODUCT, GENE-NAME
C5098_RS19500	EG10552			lysine--tRNA ligase	lysine--tRNA ligase, constitutive	GO-TERMS, REACTIONS, PRODUCT-SYNONYMS, GENE-SYNONYMS, PRODUCT
C5098_RS19505	EG10762			peptide chain release factor 2	peptide chain release factor RF2	GO-TERMS, PRODUCT-SYNONYMS, GENE-SYNONYMS, PRODUCT
C5098_RS19510	EG10830			single-stranded-DNA-specific exonuclease RecJ	ssDNA-specific exonuclease RecJ	GO-TERMS, REACTIONS, PRODUCT-SYNONYMS, PRODUCT
C5098_RS19515	EG11070			bifunctional protein-disulfide isomerase/oxidoreductase DsbC	protein disulfide isomerase DsbC	GO-TERMS, REACTIONS, PRODUCT-SYNONYMS, GENE-SYNONYMS, PRODUCT
C5098_RS19520	EG11071	C5098_RS19520	xerD	tyrosine recombinase XerD	site-specific recombinase	GO-TERMS, COMPLEXES, PRODUCT-SYNONYMS, GENE-SYNONYMS, PRODUCT, GENE-NAME
C5098_RS19530	G7509	C5098_RS19530	ygfX	membrane protein	protein YgfX	GO-TERMS, PRODUCT-SYNONYMS, GENE-SYNONYMS, PRODUCT, GENE-NAME
C5098_RS19535	G7510			FAD assembly factor SdhE	FAD assembly factor	GO-TERMS, PRODUCT-SYNONYMS, GENE-SYNONYMS, PRODUCT
C5098_RS19540	G7511			tRNA-modifying protein YgfZ	folate-binding protein	GO-TERMS, PRODUCT-SYNONYMS, GENE-SYNONYMS, PRODUCT
C5098_RS19550	G7513	C5098_RS19550	yqfB	ASCH domain-containing protein	N4-acetylcytidine amidohydrolase	GO-TERMS, REACTIONS, PRODUCT-SYNONYMS, PRODUCT, GENE-NAME
C5098_RS19555	G495	C5098_RS19555	bglA	6-phospho-beta-glucosidase	6-phospho-beta-glucosidase A	GO-TERMS, REACTIONS, PRODUCT-SYNONYMS, GENE-SYNONYMS, PRODUCT, GENE-NAME
C5098_RS19560	EG11810			aminomethyl-transferring glycine dehydrogenase	glycine decarboxylase	GO-TERMS, REACTIONS, PRODUCT-SYNONYMS, PRODUCT
C5098_RS19565	EG10371			glycine cleavage system protein GcvH	glycine cleavage system H protein	GO-TERMS, REACTIONS, PRODUCT-SYNONYMS, GENE-SYNONYMS, PRODUCT
C5098_RS19570	EG11442			glycine cleavage system aminomethyltransferase GcvT	aminomethyltransferase	GO-TERMS, REACTIONS, PRODUCT-SYNONYMS, PRODUCT
C5098_RS19580	EG11333			FAD-dependent 2-octaprenylphenol hydroxylase	2-octaprenylphenol 6-hydroxylase	GO-TERMS, REACTIONS, PRODUCT-SYNONYMS, PRODUCT
C5098_RS19585	EG11324			2-octaprenyl-6-methoxyphenyl hydroxylase	2-octaprenyl-6-methoxyphenol 4-hydroxylase	GO-TERMS, REACTIONS, PRODUCT-SYNONYMS, GENE-SYNONYMS, PRODUCT
C5098_RS19590	EG10697					GO-TERMS, REACTIONS, PRODUCT-SYNONYMS
C5098_RS19600	EG12878					GO-TERMS, PRODUCT-SYNONYMS, GENE-SYNONYMS
C5098_RS19610	EG11158	C5098_RS19610	fau	5-formyltetrahydrofolate cyclo-ligase	putative 5-formyltetrahydrofolate cyclo-ligase	GO-TERMS, PRODUCT-SYNONYMS, GENE-SYNONYMS, PRODUCT, GENE-NAME
C5098_RS19620	EG10944	C5098_RS19620	serA	D-3-phosphoglycerate dehydrogenase	phosphoglycerate dehydrogenase	GO-TERMS, REACTIONS, PRODUCT-SYNONYMS, PRODUCT, GENE-NAME
C5098_RS19625	EG11443			ribose-5-phosphate isomerase RpiA	ribose-5-phosphate isomerase A	GO-TERMS, REACTIONS, PRODUCT-SYNONYMS, GENE-SYNONYMS, PRODUCT
C5098_RS19635	EG10490	C5098_RS19635	argP	LysR family transcriptional regulator ArgP	DNA-binding transcriptional dual regulator ArgP	GO-TERMS, PRODUCT-SYNONYMS, GENE-SYNONYMS, PRODUCT, GENE-NAME
C5098_RS19655	EG11159			arginine exporter ArgO	L-arginine exporter	GO-TERMS, REACTIONS, PRODUCT-SYNONYMS, GENE-SYNONYMS, PRODUCT
C5098_RS19660	EG11160			small-conductance mechanosensitive channel MscS	small conductance mechanosensitive channel MscS	GO-TERMS, REACTIONS, PRODUCT-SYNONYMS, GENE-SYNONYMS, PRODUCT
C5098_RS19665	EG10282			class II fructose-bisphosphate aldolase	fructose-bisphosphate aldolase class II	GO-TERMS, REACTIONS, PRODUCT-SYNONYMS, GENE-SYNONYMS, PRODUCT
C5098_RS19670	EG10703	C5098_RS19670	pgk			GO-TERMS, PRODUCT-SYNONYMS, PRODUCT, GENE-NAME
C5098_RS19675	EG10368	C5098_RS19675	epd	erythrose-4-phosphate dehydrogenase	D-erythrose-4-phosphate dehydrogenase	GO-TERMS, REACTIONS, PRODUCT-SYNONYMS, GENE-SYNONYMS, PRODUCT, GENE-NAME
C5098_RS19710	EG11162					GO-TERMS, REACTIONS, PRODUCT-SYNONYMS, GENE-SYNONYMS
C5098_RS19725	EG11792	C5098_RS19725	cmtA	PTS mannitol transporter subunit IICB	mannitol-specific PTS enzyme IICB component CmtA	CPLX-RXNS, GO-TERMS, COMPLEXES, PRODUCT-SYNONYMS, PRODUCT, GENE-NAME
C5098_RS19730	EG11791			PTS mannitol transporter subunit IIA	mannitol-specific PTS enzyme IIA component CmtB	PRODUCT-SYNONYMS, GENE-SYNONYMS, PRODUCT
C5098_RS19740	EG11427	tkt	tktA	transketolase	transketolase 1	GO-TERMS, PRODUCT-SYNONYMS, GENE-SYNONYMS, PRODUCT, GENE-NAME
C5098_RS19745	EG11291	C5098_RS19745	loiP	metalloprotease	metalloprotease LoiP	GO-TERMS, PRODUCT-SYNONYMS, GENE-SYNONYMS, PRODUCT, GENE-NAME
C5098_RS19750	EG10960					GO-TERMS, PRODUCT-SYNONYMS
C5098_RS19760	EG10959			biosynthetic arginine decarboxylase	arginine decarboxylase, biosynthetic	GO-TERMS, REACTIONS, PRODUCT-SYNONYMS, PRODUCT
C5098_RS19765	G7521					GO-TERMS, PRODUCT-SYNONYMS
C5098_RS19780	EG10589					GO-TERMS, PRODUCT-SYNONYMS, GENE-SYNONYMS
C5098_RS19785	EG12148	C5098_RS19785	galP	sugar porter family MFS transporter	galactose:H+ symporter	GO-TERMS, REACTIONS, PRODUCT-SYNONYMS, GENE-SYNONYMS, PRODUCT, GENE-NAME
C5098_RS19795	EG11336			deoxyribonuclease I	DNA-specific endonuclease I	GO-TERMS, REACTIONS, PRODUCT-SYNONYMS, PRODUCT
C5098_RS19800	EG12366			16S rRNA (uracil(1498)-N(3))-methyltransferase	16S rRNA m3U1498 methyltransferase	GO-TERMS, REACTIONS, PRODUCT-SYNONYMS, GENE-SYNONYMS, PRODUCT
C5098_RS19805	EG10419			glutathione synthase	glutathione synthetase	GO-TERMS, REACTIONS, PRODUCT-SYNONYMS, GENE-SYNONYMS, PRODUCT
C5098_RS19815	G7525	ruvX	yqgF	Holliday junction resolvase RuvX	ribonuclease H-like domain containing nuclease	GO-TERMS, REACTIONS, PRODUCT-SYNONYMS, PRODUCT, GENE-NAME
C5098_RS19830	G7528			osmotic shock tolerance protein YggT	uncharacterized protein YggT	GO-TERMS, PRODUCT-SYNONYMS, PRODUCT
C5098_RS19840	G7530	C5098_RS19840	rdgB	XTP/dITP diphosphatase	dITP/XTP pyrophosphatase	GO-TERMS, REACTIONS, PRODUCT-SYNONYMS, GENE-SYNONYMS, PRODUCT, GENE-NAME
C5098_RS19855	EG10046					GO-TERMS, REACTIONS, PRODUCT-SYNONYMS
C5098_RS19860	EG12705	C5098_RS19860	yggN	DUF2884 family protein	DUF2884 domain-containing protein YggN	GO-TERMS, PRODUCT-SYNONYMS, GENE-SYNONYMS, PRODUCT, GENE-NAME
C5098_RS19870	EG11779			tRNA (guanosine(46)-N7)-methyltransferase TrmB	tRNA m7G46 methyltransferase	GO-TERMS, REACTIONS, PRODUCT-SYNONYMS, GENE-SYNONYMS, PRODUCT
C5098_RS19875	EG10627			A/G-specific adenine glycosylase	adenine DNA glycosylase	REACTIONS, PRODUCT-SYNONYMS, GENE-SYNONYMS, PRODUCT
C5098_RS19880	G7532	C5098_RS19880	yggX	oxidative damage protection protein	putative Fe2+-trafficking protein	GO-TERMS, PRODUCT-SYNONYMS, PRODUCT, GENE-NAME
C5098_RS19885	G7533			membrane-bound lytic murein transglycosylase MltC	membrane-bound lytic murein transglycosylase C	GO-TERMS, REACTIONS, PRODUCT-SYNONYMS, GENE-SYNONYMS, PRODUCT
C5098_RS19890	EG10664	C5098_RS19890	nupG	nucleoside permease	nucleoside:H+ symporter NupG	GO-TERMS, REACTIONS, PRODUCT-SYNONYMS, PRODUCT, GENE-NAME
C5098_RS20060	G7539	C5098_RS20060	pppA			GO-TERMS, REACTIONS, PRODUCT-SYNONYMS, GENE-SYNONYMS, GENE-NAME
C5098_RS20095	G7542			glycolate permease GlcA	glycolate/lactate:H+ symporter GlcA	GO-TERMS, REACTIONS, PRODUCT-SYNONYMS, GENE-SYNONYMS, PRODUCT
C5098_RS20100	EG20080					GO-TERMS, PRODUCT-SYNONYMS, GENE-SYNONYMS, PRODUCT
C5098_RS20110	G0-8601			glycolate oxidase subunit GlcF	glycolate dehydrogenase, putative iron-sulfur subunit	GO-TERMS, COMPLEXES, REACTIONS, PRODUCT-SYNONYMS, GENE-SYNONYMS, PRODUCT
C5098_RS20115	G7544			glycolate oxidase subunit GlcE	glycolate dehydrogenase, putative FAD-binding subunit	CPLX-RXNS, GO-TERMS, COMPLEXES, PRODUCT-SYNONYMS, GENE-SYNONYMS, PRODUCT
C5098_RS20120	G7545			glycolate oxidase subunit GlcD	glycolate dehydrogenase, putative FAD-linked subunit	GO-TERMS, PRODUCT-SYNONYMS, GENE-SYNONYMS, PRODUCT
C5098_RS20125	G7546			transcriptional regulator GlcC	DNA-binding transcriptional dual regulator GlcC	GO-TERMS, PRODUCT-SYNONYMS, GENE-SYNONYMS, PRODUCT
C5098_RS20200	EG12882	C5098_RS20200	gss	bifunctional glutathionylspermidine amidase/synthase	fused glutathionylspermidine amidase / glutathionylspermidine synthetase	GO-TERMS, REACTIONS, PRODUCT-SYNONYMS, GENE-SYNONYMS, PRODUCT, GENE-NAME
C5098_RS20205	G7553			glutathione-dependent disulfide-bond oxidoreductase	disulfide reductase / organic hydroperoxide reductase	GO-TERMS, REACTIONS, PRODUCT-SYNONYMS, PRODUCT
C5098_RS20210	EG11805	C5098_RS20210	hybG			GO-TERMS, PRODUCT-SYNONYMS, GENE-NAME
C5098_RS20215	EG11804	hypA	hybF	hydrogenase maturation nickel metallochaperone HypA	hydrogenase maturation protein HybF	GO-TERMS, PRODUCT-SYNONYMS, PRODUCT, GENE-NAME
C5098_RS20220	EG11803			hydrogenase-2 assembly chaperone	hydrogenase 2-specific chaperone	GO-TERMS, PRODUCT-SYNONYMS, PRODUCT
C5098_RS20225	EG11802	C5098_RS20225	hybD	HyaD/HybD family hydrogenase maturation endopeptidase	hydrogenase 2 maturation protease	GO-TERMS, REACTIONS, PRODUCT-SYNONYMS, PRODUCT, GENE-NAME
C5098_RS20260	G7558	C5098_RS20260	gpr			GO-TERMS, REACTIONS, PRODUCT-SYNONYMS, GENE-SYNONYMS, GENE-NAME
C5098_RS20270	EG11292			NADP(+)-dependent aldehyde reductase	NADP+-dependent aldehyde reductase	GO-TERMS, REACTIONS, PRODUCT-SYNONYMS, PRODUCT
C5098_RS20285	EG10583			cystathionine beta-lyase	cystathionine beta-lyase / L-cysteine desulfhydrase / alanine racemase	GO-TERMS, REACTIONS, PRODUCT-SYNONYMS, PRODUCT
C5098_RS20290	EG11824	C5098_RS20290	yghB	DedA family protein	DedA family protein YghB	GO-TERMS, PRODUCT-SYNONYMS, PRODUCT, GENE-NAME
C5098_RS20295	G7563	C5098_RS20295	yqhC	AraC family transcriptional regulator	DNA-binding transcriptional activator YqhC	GO-TERMS, PRODUCT-SYNONYMS, PRODUCT, GENE-NAME
C5098_RS20300	G7564	C5098_RS20300	yqhD	alcohol dehydrogenase	NADPH-dependent aldehyde reductase YqhD	GO-TERMS, REACTIONS, PRODUCT-SYNONYMS, PRODUCT, GENE-NAME
C5098_RS20305	G7565			2,5-didehydrogluconate reductase DkgA	methylglyoxal reductase DkgA	GO-TERMS, REACTIONS, PRODUCT-SYNONYMS, GENE-SYNONYMS, PRODUCT
C5098_RS20340	G6286	C5098_RS20340	allD	Ldh family oxidoreductase	ureidoglycolate dehydrogenase	GO-TERMS, REACTIONS, PRODUCT-SYNONYMS, GENE-SYNONYMS, PRODUCT, GENE-NAME
C5098_RS20360	EG11376			cell division protein FtsP	cell division protein required during stress conditions	GO-TERMS, PRODUCT-SYNONYMS, GENE-SYNONYMS, PRODUCT
C5098_RS20365	EG11377					GO-TERMS, REACTIONS, PRODUCT-SYNONYMS, PRODUCT
C5098_RS20370	EG10686					GO-TERMS, COMPLEXES, REACTIONS, PRODUCT-SYNONYMS
C5098_RS20375	G7570	C5098_RS20375	ygiS	ABC transporter substrate-binding protein	putative deoxycholate binding periplasmic protein	GO-TERMS, PRODUCT-SYNONYMS, PRODUCT, GENE-NAME
C5098_RS20380	G7573	C5098_RS20380	ygiV	transcriptional regulator	DNA-binding transcriptional repressor YgiV	GO-TERMS, PRODUCT-SYNONYMS, PRODUCT, GENE-NAME
C5098_RS20385	G7574			OB fold stress tolerance protein YgiW	BOF family protein YgiW	GO-TERMS, PRODUCT-SYNONYMS, GENE-SYNONYMS, PRODUCT
C5098_RS20390	G7575			two-component system response regulator QseB	DNA-binding transcriptional activator QseB	GO-TERMS, PRODUCT-SYNONYMS, GENE-SYNONYMS, PRODUCT
C5098_RS20400	EG12656					GO-TERMS, REACTIONS, PRODUCT-SYNONYMS, GENE-SYNONYMS
C5098_RS20440	EG10687					GO-TERMS, REACTIONS, PRODUCT-SYNONYMS, GENE-SYNONYMS
C5098_RS20445	G7578					GO-TERMS, PRODUCT-SYNONYMS, GENE-SYNONYMS
C5098_RS20450	G7579			3',5'-cyclic-AMP phosphodiesterase	cAMP phosphodiesterase	GO-TERMS, REACTIONS, PRODUCT-SYNONYMS, GENE-SYNONYMS, PRODUCT
C5098_RS20470	EG11164	C5098_RS20470	ygiB	DUF1190 family protein	DUF1190 domain-containing protein YgiB	GO-TERMS, PRODUCT-SYNONYMS, PRODUCT, GENE-NAME
C5098_RS20495	EG11166					GO-TERMS, PRODUCT-SYNONYMS
C5098_RS20500	EG11167			zinc transporter ZupT	heavy metal divalent cation transporter ZupT	GO-TERMS, REACTIONS, PRODUCT-SYNONYMS, GENE-SYNONYMS, PRODUCT
C5098_RS20525	EG10465					GO-TERMS, PRODUCT-SYNONYMS, GENE-SYNONYMS
C5098_RS20535	EG11381			cell surface composition regulator GlgS	surface composition regulator	GO-TERMS, PRODUCT-SYNONYMS, GENE-SYNONYMS, PRODUCT
C5098_RS20555	G7590			bifunctional D-glycero-beta-D-manno-heptose-7-phosphate kinase/D-glycero-beta-D-manno-heptose 1-phosphate adenylyltransferase HldE	fused heptose 7-phosphate kinase/heptose 1-phosphate adenyltransferase	GO-TERMS, REACTIONS, PRODUCT-SYNONYMS, GENE-SYNONYMS, PRODUCT
C5098_RS20560	EG11602			bifunctional [glutamate--ammonia ligase]-adenylyl-L-tyrosine phosphorylase/[glutamate--ammonia-ligase] adenylyltransferase	fused glutamine synthetase deadenylase/glutamine synthetase adenylyltransferase	GO-TERMS, REACTIONS, PRODUCT-SYNONYMS, PRODUCT
C5098_RS20565	EG11603	C5098_RS20565	ygiF			GO-TERMS, REACTIONS, PRODUCT-SYNONYMS, GENE-NAME
C5098_RS20575	EG10136			fused tRNA nucleotidyltransferase/2',3'-cyclic phosphodiesterase/2' nucleotidase/phosphatase Cca	fused CCA tRNA nucleotidyltransferase/phosphohydrolase	GO-TERMS, REACTIONS, PRODUCT-SYNONYMS, PRODUCT
C5098_RS20580	EG11665	C5098_RS20580	bacA	undecaprenyl-diphosphate phosphatase	undecaprenyl pyrophosphate phosphatase	GO-TERMS, REACTIONS, PRODUCT-SYNONYMS, GENE-SYNONYMS, PRODUCT, GENE-NAME
C5098_RS20585	EG11673			bifunctional dihydroneopterin aldolase/7,8-dihydroneopterin epimerase	dihydroneopterin aldolase	GO-TERMS, REACTIONS, PRODUCT-SYNONYMS, GENE-SYNONYMS, PRODUCT
C5098_RS20595	EG12694			DNA-binding transcriptional activator TtdR	DNA-binding transcriptional activator Dan	GO-TERMS, PRODUCT-SYNONYMS, GENE-SYNONYMS, PRODUCT
C5098_RS20600	EG11168					GO-TERMS, COMPLEXES, PRODUCT-SYNONYMS, GENE-SYNONYMS, PRODUCT
C5098_RS20605	EG11169					GO-TERMS, PRODUCT-SYNONYMS, GENE-SYNONYMS, PRODUCT
C5098_RS20610	EG12393	C5098_RS20610	ttdT	anion permease	L-tartrate:succinate antiporter	GO-TERMS, REACTIONS, PRODUCT-SYNONYMS, GENE-SYNONYMS, PRODUCT, GENE-NAME
C5098_RS20615	EG11171			tRNA (adenosine(37)-N6)-threonylcarbamoyltransferase complex transferase subunit TsaD	N6-L-threonylcarbamoyladenine synthase, TsaD subunit	CPLX-RXNS, GO-TERMS, COMPLEXES, REACTIONS, PRODUCT-SYNONYMS, GENE-SYNONYMS, PRODUCT
C5098_RS20625	EG10239					GO-TERMS, COMPLEXES, PRODUCT-SYNONYMS, GENE-SYNONYMS
C5098_RS20630	EG10896			RNA polymerase sigma factor RpoD	RNA polymerase, sigma 70 (sigma D) factor	GO-TERMS, COMPLEXES, PRODUCT-SYNONYMS, GENE-SYNONYMS, PRODUCT
C5098_RS20635	EG12717	C5098_RS20635	mug	G/U mismatch-specific DNA glycosylase	stationary phase mismatch/uracil DNA glycosylase	GO-TERMS, REACTIONS, PRODUCT-SYNONYMS, GENE-SYNONYMS, PRODUCT, GENE-NAME
C5098_RS20645	G7593			NADPH-dependent ferric chelate reductase	NADPH-dependent ferric-chelate reductase	GO-TERMS, REACTIONS, PRODUCT-SYNONYMS, GENE-SYNONYMS, PRODUCT
C5098_RS20660	G7595	C5098_RS20660	aer	PAS domain S-box protein	aerotaxis sensor receptor, flavoprotein	GO-TERMS, PRODUCT-SYNONYMS, GENE-SYNONYMS, PRODUCT, GENE-NAME
C5098_RS20665	G7596	ygjG	patA			GO-TERMS, REACTIONS, PRODUCT-SYNONYMS, GENE-SYNONYMS, GENE-NAME
C5098_RS20675	EG10254			transcriptional regulator EbgR	DNA-binding transcriptional repressor EbgR	GO-TERMS, PRODUCT-SYNONYMS, PRODUCT
C5098_RS20700	G7599	C5098_RS20700	ygjK	alpha-glucosidase	glycoside hydrolase	GO-TERMS, REACTIONS, PRODUCT-SYNONYMS, PRODUCT, GENE-NAME
C5098_RS20705	G36	C5098_RS20705	fadH	NADPH-dependent 2,4-dienoyl-CoA reductase	2,4-dienoyl-CoA reductase	GO-TERMS, REACTIONS, PRODUCT-SYNONYMS, GENE-SYNONYMS, PRODUCT, GENE-NAME
C5098_RS20710	G7601			type II toxin-antitoxin system antitoxin HigA	antitoxin/DNA-binding transcriptional repressor HigA	GO-TERMS, COMPLEXES, PRODUCT-SYNONYMS, GENE-SYNONYMS, PRODUCT
C5098_RS20720	G7603			23S rRNA (guanine(1835)-N(2))-methyltransferase RlmG	23S rRNA m2G1835 methyltransferase	GO-TERMS, REACTIONS, PRODUCT-SYNONYMS, GENE-SYNONYMS, PRODUCT
C5098_RS20745	EG12732			serine/threonine transporter SstT	serine/threonine:Na+ symporter	GO-TERMS, REACTIONS, PRODUCT-SYNONYMS, GENE-SYNONYMS, PRODUCT
C5098_RS20750	G7608	C5098_RS20750	ygjV	YgjV family protein	inner membrane protein	GO-TERMS, PRODUCT-SYNONYMS, PRODUCT, GENE-NAME
C5098_RS20755	EG12734	C5098_RS20755	uxaA	altronate dehydratase	D-altronate dehydratase	GO-TERMS, REACTIONS, PRODUCT-SYNONYMS, GENE-SYNONYMS, PRODUCT, GENE-NAME
C5098_RS20760	G81			glucuronate isomerase	D-glucoronate/D-galacturonate isomerase	GO-TERMS, REACTIONS, PRODUCT-SYNONYMS, GENE-SYNONYMS, PRODUCT
C5098_RS20765	EG12738	C5098_RS20765	exuT	MFS transporter	hexuronate transporter	GO-TERMS, REACTIONS, PRODUCT-SYNONYMS, PRODUCT, GENE-NAME
C5098_RS20770	EG12739			transcriptional regulator ExuR	DNA-binding transcriptional repressor ExuR	GO-TERMS, PRODUCT-SYNONYMS, PRODUCT
C5098_RS20775	G7609	C5098_RS20775	yqjA	DedA family protein	DedA family protein YqjA	GO-TERMS, PRODUCT-SYNONYMS, GENE-SYNONYMS, PRODUCT, GENE-NAME
C5098_RS20780	G7610			EnvZ/OmpR regulon moderator MzrA	modulator protein MzrA	GO-TERMS, PRODUCT-SYNONYMS, GENE-SYNONYMS, PRODUCT
C5098_RS20790	G7612	C5098_RS20790	yqjD	DUF883 domain-containing protein	ribosome- and membrane-associated DUF883 domain-containing protein YqjD	GO-TERMS, PRODUCT-SYNONYMS, PRODUCT, GENE-NAME
C5098_RS20810	G7616	C5098_RS20810	yqjG	glutathione S-transferase family protein	glutathionyl-hydroquinone reductase YqjG	GO-TERMS, REACTIONS, PRODUCT-SYNONYMS, PRODUCT, GENE-NAME
C5098_RS20820	G7619	C5098_RS20820	yhaJ	LysR family transcriptional regulator	DNA-binding transcriptional activator YhaJ	GO-TERMS, PRODUCT-SYNONYMS, PRODUCT, GENE-NAME
C5098_RS20835	G7622	C5098_RS20835	cyuA	serine dehydratase subunit alpha family protein	putative L-cysteine desulfidase CyuA	GO-TERMS, REACTIONS, PRODUCT-SYNONYMS, GENE-SYNONYMS, PRODUCT, GENE-NAME
C5098_RS20845	G7624			L-serine ammonia-lyase	L-serine deaminase III	GO-TERMS, REACTIONS, PRODUCT-SYNONYMS, GENE-SYNONYMS, PRODUCT
C5098_RS20855	G7627			2-ketobutyrate formate-lyase/pyruvate formate-lyase	2-ketobutyrate formate-lyase/pyruvate formate-lyase 4	GO-TERMS, REACTIONS, PRODUCT-SYNONYMS, GENE-SYNONYMS, PRODUCT
C5098_RS20865	EG10991			threonine/serine transporter TdcC	threonine/serine:H+ symporter	GO-TERMS, REACTIONS, PRODUCT-SYNONYMS, PRODUCT
C5098_RS20870	EG10990			bifunctional threonine ammonia-lyase/L-serine ammonia-lyase TdcB	catabolic threonine dehydratase	GO-TERMS, REACTIONS, PRODUCT-SYNONYMS, GENE-SYNONYMS, PRODUCT
C5098_RS20875	EG10989			transcriptional regulator TdcA	DNA-binding transcriptional activator TdcA	GO-TERMS, PRODUCT-SYNONYMS, PRODUCT
C5098_RS20890	EG11175			glycerate 2-kinase	glycerate 2-kinase 1	GO-TERMS, REACTIONS, PRODUCT-SYNONYMS, GENE-SYNONYMS, PRODUCT
C5098_RS20895	EG11176	C5098_RS20895	garR	2-hydroxy-3-oxopropionate reductase	tartronate semialdehyde reductase	GO-TERMS, REACTIONS, PRODUCT-SYNONYMS, GENE-SYNONYMS, PRODUCT, GENE-NAME
C5098_RS20900	EG10016			2-dehydro-3-deoxyglucarate aldolase	alpha-dehydro-beta-deoxy-D-glucarate aldolase	GO-TERMS, REACTIONS, PRODUCT-SYNONYMS, GENE-SYNONYMS, PRODUCT
C5098_RS20910	EG12522					GO-TERMS, PRODUCT-SYNONYMS, GENE-SYNONYMS, PRODUCT
C5098_RS20920	G7631			tagatose-bisphosphate aldolase subunit KbaZ	tagatose-1,6-bisphosphate aldolase 1 subunit KbaZ	CPLX-RXNS, COMPLEXES, PRODUCT-SYNONYMS, GENE-SYNONYMS, PRODUCT
C5098_RS20955	EG12768			tagatose-bisphosphate aldolase subunit KbaY	tagatose-1,6-bisphosphate aldolase 1 subunit KbaY	GO-TERMS, PRODUCT-SYNONYMS, GENE-SYNONYMS, PRODUCT
C5098_RS20960	EG12769			PTS N-acetylgalactosamine transporter subunit IIB	galactosamine-specific PTS enzyme IIB component	CPLX-RXNS, COMPLEXES, PRODUCT-SYNONYMS, GENE-SYNONYMS, PRODUCT
C5098_RS20965	EG12770			PTS N-acetylgalactosamine transporter subunit IIC	galactosamine-specific PTS enzyme IIC component	GO-TERMS, PRODUCT-SYNONYMS, GENE-SYNONYMS, PRODUCT
C5098_RS20970	G7635			PTS N-acetylgalactosamine transporter subunit IID	galactosamine-specific PTS enzyme IID component	GO-TERMS, PRODUCT-SYNONYMS, GENE-SYNONYMS, PRODUCT
C5098_RS20980	G7641			16S rRNA (cytidine(1402)-2'-O)-methyltransferase	16S rRNA 2'-O-ribose C1402 methyltransferase	GO-TERMS, REACTIONS, PRODUCT-SYNONYMS, GENE-SYNONYMS, PRODUCT
C5098_RS20985	G7642	C5098_RS20985	lpoA	penicillin-binding protein activator	outer membrane lipoprotein - activator of MrcA activity	GO-TERMS, PRODUCT-SYNONYMS, GENE-SYNONYMS, PRODUCT, GENE-NAME
C5098_RS20995	EG12780			DnaA initiator-associating protein DiaA	DnaA initiator-associating factor for replication initiation	GO-TERMS, PRODUCT-SYNONYMS, GENE-SYNONYMS, PRODUCT
C5098_RS21015	G7647			protein/nucleic acid deglycase	protein/nucleic acid deglycase 2	GO-TERMS, REACTIONS, PRODUCT-SYNONYMS, PRODUCT
C5098_RS21025	G7649			DNA damage response exodeoxyribonuclease YhbQ	DNA damage response nuclease YhbQ	GO-TERMS, REACTIONS, PRODUCT-SYNONYMS, PRODUCT
C5098_RS21035	G7651	C5098_RS21035	ubiT	SCP2 domain-containing protein	anaerobic ubiquinone biosynthesis accessory factor UbiT	GO-TERMS, PRODUCT-SYNONYMS, GENE-SYNONYMS, PRODUCT, GENE-NAME
C5098_RS21040	G7652	C5098_RS21040	ubiU	U32 family peptidase	ubiquinone biosynthesis protein UbiU	GO-TERMS, COMPLEXES, PRODUCT-SYNONYMS, GENE-SYNONYMS, PRODUCT, GENE-NAME
C5098_RS21045	G7653	C5098_RS21045	ubiV	U32 family peptidase	ubiquinone biosynthesis protein UbiV	GO-TERMS, PRODUCT-SYNONYMS, GENE-SYNONYMS, PRODUCT, GENE-NAME
C5098_RS21055	EG10617	C5098_RS21055	mtr	tryptophan permease	tryptophan:H+ symporter Mtr	GO-TERMS, REACTIONS, PRODUCT-SYNONYMS, PRODUCT, GENE-NAME
C5098_RS21070	EG12371					GO-TERMS, PRODUCT-SYNONYMS, GENE-SYNONYMS
C5098_RS21075	EG10743			polyribonucleotide nucleotidyltransferase	polynucleotide phosphorylase	GO-TERMS, REACTIONS, PRODUCT-SYNONYMS, GENE-SYNONYMS, PRODUCT
C5098_RS21085	EG11177			tRNA pseudouridine(55) synthase TruB	tRNA pseudouridine55 synthase	GO-TERMS, REACTIONS, PRODUCT-SYNONYMS, GENE-SYNONYMS, PRODUCT
C5098_RS21090	EG11178			30S ribosome-binding factor RbfA	30S ribosome binding factor	GO-TERMS, PRODUCT-SYNONYMS, GENE-SYNONYMS, PRODUCT
C5098_RS21095	EG10505					GO-TERMS, PRODUCT-SYNONYMS, GENE-SYNONYMS
C5098_RS21100	EG10665					GO-TERMS, PRODUCT-SYNONYMS
C5098_RS21105	EG11179					GO-TERMS, PRODUCT-SYNONYMS, GENE-SYNONYMS
C5098_RS21130	EG12095			preprotein translocase subunit SecG	Sec translocon subunit SecG	GO-TERMS, PRODUCT-SYNONYMS, GENE-SYNONYMS, PRODUCT
C5098_RS21135	EG11553					GO-TERMS, REACTIONS, PRODUCT-SYNONYMS, GENE-SYNONYMS
C5098_RS21140	EG50011					GO-TERMS, PRODUCT-SYNONYMS, GENE-SYNONYMS
C5098_RS21145	EG11506					GO-TERMS, PRODUCT-SYNONYMS, GENE-SYNONYMS
C5098_RS21150	EG11507			23S rRNA (uridine(2552)-2'-O)-methyltransferase RlmE	23S rRNA 2'-O-ribose U2552 methyltransferase	GO-TERMS, REACTIONS, PRODUCT-SYNONYMS, GENE-SYNONYMS, PRODUCT
C5098_RS21155	EG12794			ribosome assembly RNA-binding protein YhbY	ribosome assembly factor YhbY	GO-TERMS, PRODUCT-SYNONYMS, PRODUCT
C5098_RS21160	EG10415					GO-TERMS, PRODUCT-SYNONYMS
C5098_RS21165	EG10202			serine-type D-Ala-D-Ala carboxypeptidase	peptidoglycan DD-endopeptidase DacB	GO-TERMS, REACTIONS, PRODUCT-SYNONYMS, PRODUCT
C5098_RS21170	G7656	C5098_RS21170	obgE			GO-TERMS, REACTIONS, PRODUCT-SYNONYMS, GENE-SYNONYMS, GENE-NAME
C5098_RS21190	EG10017	C5098_RS21190	ispB	octaprenyl-diphosphate synthase	all-trans-octaprenyl-diphosphate synthase	GO-TERMS, REACTIONS, PRODUCT-SYNONYMS, GENE-SYNONYMS, PRODUCT, GENE-NAME
C5098_RS21200	EG11358					GO-TERMS, REACTIONS, PRODUCT-SYNONYMS, GENE-SYNONYMS, PRODUCT
C5098_RS21210	G7658			lipid asymmetry maintenance protein MlaB	intermembrane phospholipid transport system protein MlaB	GO-TERMS, COMPLEXES, PRODUCT-SYNONYMS, GENE-SYNONYMS, PRODUCT
C5098_RS21215	G7659			phospholipid-binding protein MlaC	intermembrane phospholipid transport system - periplasmic binding protein	GO-TERMS, PRODUCT-SYNONYMS, GENE-SYNONYMS, PRODUCT
C5098_RS21220	EG12799			outer membrane lipid asymmetry maintenance protein MlaD	intermembrane phospholipid transport system, substrate binding protein MlaD	GO-TERMS, PRODUCT-SYNONYMS, GENE-SYNONYMS, PRODUCT
C5098_RS21225	EG12800			lipid asymmetry maintenance ABC transporter permease subunit MlaE	intermembrane phospholipid transport system, integral membrane subunit MlaE	GO-TERMS, PRODUCT-SYNONYMS, GENE-SYNONYMS, PRODUCT
C5098_RS21230	EG12801			phospholipid ABC transporter ATP-binding protein MlaF	intermembrane phospholipid transport system, ATP binding subunit MlaF	GO-TERMS, REACTIONS, PRODUCT-SYNONYMS, GENE-SYNONYMS, PRODUCT
C5098_RS21265	EG10898			RNA polymerase factor sigma-54	RNA polymerase, sigma 54 (sigma N) factor	GO-TERMS, COMPLEXES, PRODUCT-SYNONYMS, GENE-SYNONYMS, PRODUCT
C5098_RS21270	EG11681	C5098_RS21270	hpf	ribosome hibernation promoting factor	ribosome hibernation-promoting factor	GO-TERMS, PRODUCT-SYNONYMS, GENE-SYNONYMS, PRODUCT, GENE-NAME
C5098_RS21275	EG11682			PTS IIA-like nitrogen regulatory protein PtsN	phosphotransferase system enzyme IIA(Ntr)	GO-TERMS, PRODUCT-SYNONYMS, GENE-SYNONYMS, PRODUCT
C5098_RS21280	EG12146			RNase adapter RapZ	RNase adaptor protein RapZ	GO-TERMS, PRODUCT-SYNONYMS, GENE-SYNONYMS, PRODUCT
C5098_RS21285	EG12147			PTS phosphocarrier protein NPr	phosphorelay protein NPr	GO-TERMS, PRODUCT-SYNONYMS, GENE-SYNONYMS, PRODUCT
C5098_RS21295	G7668			monofunctional biosynthetic peptidoglycan transglycosylase	peptidoglycan glycosyltransferase MtgA	GO-TERMS, REACTIONS, PRODUCT-SYNONYMS, GENE-SYNONYMS, PRODUCT
C5098_RS21300	EG11383			isoprenoid biosynthesis glyoxalase ElbB	low activity glyoxalase ElbB	GO-TERMS, REACTIONS, PRODUCT-SYNONYMS, GENE-SYNONYMS, PRODUCT
C5098_RS21305	EG10062			aerobic respiration two-component sensor histidine kinase ArcB	sensor histidine kinase ArcB	GO-TERMS, REACTIONS, PRODUCT-SYNONYMS, PRODUCT
C5098_RS21315	EG10403			glutamate synthase large subunit	glutamate synthase subunit GltB	CPLX-RXNS, GO-TERMS, COMPLEXES, REACTIONS, PRODUCT-SYNONYMS, GENE-SYNONYMS, PRODUCT
C5098_RS21320	EG10404	C5098_RS21320	gltD	glutamate synthase subunit beta	glutamate synthase subunit GltD	GO-TERMS, PRODUCT-SYNONYMS, GENE-SYNONYMS, PRODUCT, GENE-NAME
C5098_RS21330	G7676	C5098_RS21330	nanK	ROK family protein	N-acetylmannosamine kinase	GO-TERMS, PRODUCT-SYNONYMS, GENE-SYNONYMS, PRODUCT, GENE-NAME
C5098_RS21335	G7677	C5098_RS21335	nanE	N-acetylmannosamine-6-phosphate 2-epimerase	putative N-acetylmannosamine-6-phosphate epimerase	GO-TERMS, REACTIONS, PRODUCT-SYNONYMS, GENE-SYNONYMS, PRODUCT, GENE-NAME
C5098_RS21340	G436			sialic acid transporter NanT	N-acetylneuraminate:H+ symporter	GO-TERMS, REACTIONS, PRODUCT-SYNONYMS, PRODUCT
C5098_RS21345	EG10637					GO-TERMS, REACTIONS, PRODUCT-SYNONYMS, GENE-SYNONYMS, PRODUCT
C5098_RS21350	G7678			transcriptional regulator NanR	DNA-binding transcriptional dual regulator NanR	GO-TERMS, PRODUCT-SYNONYMS, GENE-SYNONYMS, PRODUCT
C5098_RS21355	EG10978					GO-TERMS, PRODUCT-SYNONYMS
C5098_RS21360	EG10977					GO-TERMS, PRODUCT-SYNONYMS, GENE-SYNONYMS
C5098_RS21375	G7680	C5098_RS21375	zapE			GO-TERMS, PRODUCT-SYNONYMS, GENE-SYNONYMS, GENE-NAME
C5098_RS21385	G7682			serine endoprotease DegQ	periplasmic serine endoprotease	GO-TERMS, REACTIONS, PRODUCT-SYNONYMS, GENE-SYNONYMS, PRODUCT
C5098_RS21390	EG11652			outer membrane-stress sensor serine endopeptidase DegS	serine endoprotease	GO-TERMS, REACTIONS, PRODUCT-SYNONYMS, GENE-SYNONYMS, PRODUCT
C5098_RS21395	EG10576					GO-TERMS, REACTIONS, PRODUCT-SYNONYMS
C5098_RS21400	EG10070			transcriptional regulator ArgR	DNA-binding transcriptional dual regulator ArgR	GO-TERMS, PRODUCT-SYNONYMS, GENE-SYNONYMS, PRODUCT
C5098_RS21405	G7683			peroxide/acid stress response protein YhcN	DUF1471 domain-containing stress-induced protein YhcN	GO-TERMS, PRODUCT-SYNONYMS, PRODUCT
C5098_RS21415	G7685			p-hydroxybenzoic acid efflux pump subunit AaeB	aromatic carboxylic acid efflux pump subunit AaeB	CPLX-RXNS, GO-TERMS, COMPLEXES, REACTIONS, PRODUCT-SYNONYMS, GENE-SYNONYMS, PRODUCT
C5098_RS21420	G7686			p-hydroxybenzoic acid efflux pump subunit AaeA	aromatic carboxylic acid efflux pump membrane fusion protein	GO-TERMS, REACTIONS, PRODUCT-SYNONYMS, GENE-SYNONYMS, PRODUCT
C5098_RS21430	G7688			HTH-type transcriptional activator AaeR	LysR-type transcriptional regulator AaeR	GO-TERMS, PRODUCT-SYNONYMS, GENE-SYNONYMS, PRODUCT
C5098_RS21435	G7689			metalloprotease TldD	metalloprotease subunit TldD	CPLX-RXNS, GO-TERMS, COMPLEXES, REACTIONS, PRODUCT-SYNONYMS, GENE-SYNONYMS, PRODUCT
C5098_RS21445	EG11299	C5098_RS21445	rng	ribonuclease G	RNase G	GO-TERMS, REACTIONS, PRODUCT-SYNONYMS, GENE-SYNONYMS, PRODUCT, GENE-NAME
C5098_RS21450	EG11298					GO-TERMS, REACTIONS, PRODUCT-SYNONYMS
C5098_RS21455	EG10610			rod shape-determining protein MreD	cell shape determining protein MreD	GO-TERMS, PRODUCT-SYNONYMS, PRODUCT
C5098_RS21460	EG10609			rod shape-determining protein MreC	cell shape determining protein MreC	GO-TERMS, PRODUCT-SYNONYMS, PRODUCT
C5098_RS21465	EG10608	C5098_RS21465	mreB	rod shape-determining protein	dynamic cytoskeletal protein MreB	GO-TERMS, PRODUCT-SYNONYMS, GENE-SYNONYMS, PRODUCT, GENE-NAME
C5098_RS21475	EG10018			RNase E specificity factor CsrD	regulator of CsrB and CsrC decay	GO-TERMS, PRODUCT-SYNONYMS, GENE-SYNONYMS, PRODUCT
C5098_RS21480	EG11315	C5098_RS21480	yhdH	oxidoreductase	acrylyl-CoA reductase	GO-TERMS, REACTIONS, PRODUCT-SYNONYMS, GENE-SYNONYMS, PRODUCT, GENE-NAME
C5098_RS21485	EG10275			acetyl-CoA carboxylase biotin carboxyl carrier protein	biotin carboxyl carrier protein	GO-TERMS, COMPLEXES, REACTIONS, PRODUCT-SYNONYMS, GENE-SYNONYMS, PRODUCT
C5098_RS21490	EG10276			acetyl-CoA carboxylase biotin carboxylase subunit	biotin carboxylase	GO-TERMS, REACTIONS, PRODUCT-SYNONYMS, GENE-SYNONYMS, PRODUCT
C5098_RS21540	EG10685			sodium/pantothenate symporter	pantothenate:Na+ symporter	GO-TERMS, REACTIONS, PRODUCT-SYNONYMS, PRODUCT
C5098_RS21545	EG11497			50S ribosomal protein L11 methyltransferase	ribosomal protein L11 methyltransferase	GO-TERMS, REACTIONS, PRODUCT-SYNONYMS, GENE-SYNONYMS, PRODUCT
C5098_RS21550	EG11311			tRNA dihydrouridine synthase DusB	tRNA-dihydrouridine synthase B	GO-TERMS, REACTIONS, PRODUCT-SYNONYMS, GENE-SYNONYMS, PRODUCT
C5098_RS21555	EG10317			DNA-binding transcriptional regulator Fis	DNA-binding transcriptional dual regulator Fis	GO-TERMS, PRODUCT-SYNONYMS, GENE-SYNONYMS, PRODUCT
C5098_RS21560	EG11498			adenine-specific DNA-methyltransferase	DNA adenine methyltransferase	GO-TERMS, REACTIONS, PRODUCT-SYNONYMS, GENE-SYNONYMS, PRODUCT
C5098_RS21570	EG11741	acrS	envR	multidrug efflux transporter transcriptional repressor AcrS	DNA-binding transcriptional repressor EnvR	GO-TERMS, PRODUCT-SYNONYMS, GENE-SYNONYMS, PRODUCT, GENE-NAME
C5098_RS21650	EG10077					GO-TERMS, REACTIONS, PRODUCT-SYNONYMS, PRODUCT
C5098_RS21675	EG11440	C5098_RS21675	def			GO-TERMS, REACTIONS, PRODUCT-SYNONYMS, GENE-SYNONYMS, GENE-NAME
C5098_RS21680	EG11268	C5098_RS21680	fmt	methionyl-tRNA formyltransferase	10-formyltetrahydrofolate:L-methionyl-tRNAfMet N-formyltransferase	GO-TERMS, REACTIONS, PRODUCT-SYNONYMS, GENE-SYNONYMS, PRODUCT, GENE-NAME
C5098_RS21685	EG12163			16S rRNA (cytosine(967)-C(5))-methyltransferase RsmB	16S rRNA m5C967 methyltransferase	GO-TERMS, REACTIONS, PRODUCT-SYNONYMS, GENE-SYNONYMS, PRODUCT
C5098_RS21690	EG11019			Trk system potassium transporter TrkA	NAD-binding component of Trk potassium transporters	GO-TERMS, PRODUCT-SYNONYMS, PRODUCT
C5098_RS21705	EG11969			Zn(2+)-responsive transcriptional regulator	DNA-binding transcriptional activator ZntR	GO-TERMS, PRODUCT-SYNONYMS, GENE-SYNONYMS, PRODUCT
C5098_RS21745	EG10766			preprotein translocase subunit SecY	Sec translocon subunit SecY	GO-TERMS, COMPLEXES, PRODUCT-SYNONYMS, GENE-SYNONYMS, PRODUCT
C5098_RS21860	EG10113	C5098_RS21860	bfr			GO-TERMS, REACTIONS, PRODUCT-SYNONYMS, GENE-NAME
C5098_RS21890	G7712					CPLX-RXNS, GO-TERMS, COMPLEXES, PRODUCT-SYNONYMS, GENE-SYNONYMS
C5098_RS21895	G7713					GO-TERMS, PRODUCT-SYNONYMS, GENE-SYNONYMS
C5098_RS21900	G7714					GO-TERMS, PRODUCT-SYNONYMS, GENE-SYNONYMS
C5098_RS21905	G7715	C5098_RS21905	yheO	transcriptional regulator	DNA-binding transcriptional regulator YheO	GO-TERMS, PRODUCT-SYNONYMS, PRODUCT, GENE-NAME
C5098_RS21920	EG11663	C5098_RS21920	slyD	peptidylprolyl isomerase	FKBP-type peptidyl-prolyl cis-trans isomerase SlyD	GO-TERMS, REACTIONS, PRODUCT-SYNONYMS, PRODUCT, GENE-NAME
C5098_RS21930	EG20110			glutathione-regulated potassium-efflux system protein KefB	K+ : H+ antiporter KefB	GO-TERMS, REACTIONS, PRODUCT-SYNONYMS, GENE-SYNONYMS, PRODUCT
C5098_RS21940	EG12903	C5098_RS21940	yheS	ABC transporter ATP-binding protein	putative ATP-binding protein YheS	GO-TERMS, PRODUCT-SYNONYMS, PRODUCT, GENE-NAME
C5098_RS21965	EG10164			cAMP-activated global transcriptional regulator CRP	DNA-binding transcriptional dual regulator CRP	GO-TERMS, PRODUCT-SYNONYMS, GENE-SYNONYMS, PRODUCT
C5098_RS21975	EG10066	C5098_RS21975	argD	aspartate aminotransferase family protein	N-acetylornithine aminotransferase / N-succinyldiaminopimelate aminotransferase	GO-TERMS, REACTIONS, PRODUCT-SYNONYMS, GENE-SYNONYMS, PRODUCT, GENE-NAME
C5098_RS21980	EG10682			aminodeoxychorismate synthase component 2	aminodeoxychorismate synthase subunit 2	CPLX-RXNS, GO-TERMS, COMPLEXES, REACTIONS, PRODUCT-SYNONYMS, PRODUCT
C5098_RS21985	EG10307	C5098_RS21985	fic	putative adenosine monophosphate-protein transferase Fic	putative adenosine monophosphate--protein transferase Fic	GO-TERMS, COMPLEXES, PRODUCT-SYNONYMS, GENE-SYNONYMS, PRODUCT, GENE-NAME
C5098_RS21995	EG10757			peptidylprolyl isomerase A	peptidyl-prolyl cis-trans isomerase A	GO-TERMS, REACTIONS, PRODUCT-SYNONYMS, GENE-SYNONYMS, PRODUCT
C5098_RS22010	EG10653	C5098_RS22010	nirB	nitrite reductase large subunit	nitrite reductase catalytic subunit NirB	CPLX-RXNS, GO-TERMS, COMPLEXES, PRODUCT-SYNONYMS, PRODUCT, GENE-NAME
C5098_RS22015	EG10655			nitrite reductase small subunit NirD	nitrite reductase subunit NirD	GO-TERMS, PRODUCT-SYNONYMS, PRODUCT
C5098_RS22020	EG10654					GO-TERMS, PRODUCT-SYNONYMS, PRODUCT
C5098_RS22025	EG10188	cobA	cysG	uroporphyrinogen-III C-methyltransferase	siroheme synthase	GO-TERMS, REACTIONS, PRODUCT-SYNONYMS, PRODUCT, GENE-NAME
C5098_RS22075	EG11030					GO-TERMS, REACTIONS, PRODUCT-SYNONYMS, PRODUCT
C5098_RS22080	EG11871	C5098_RS22080	gph			GO-TERMS, PRODUCT-SYNONYMS, GENE-SYNONYMS, PRODUCT, GENE-NAME
C5098_RS22085	M004	C5098_RS22085	rpe			GO-TERMS, PRODUCT-SYNONYMS, GENE-SYNONYMS, PRODUCT, GENE-NAME
C5098_RS22090	EG10204	C5098_RS22090	dam	adenine-specific DNA-methyltransferase	DNA adenine methyltransferase	GO-TERMS, REACTIONS, PRODUCT-SYNONYMS, PRODUCT, GENE-NAME
C5098_RS22095	EG11183					GO-TERMS, PRODUCT-SYNONYMS, GENE-SYNONYMS
C5098_RS22100	EG10074					GO-TERMS, REACTIONS, PRODUCT-SYNONYMS, PRODUCT
C5098_RS22105	EG10081			shikimate kinase AroK	shikimate kinase 1	GO-TERMS, REACTIONS, PRODUCT-SYNONYMS, PRODUCT
C5098_RS22110	EG12113			DNA uptake porin HofQ	DNA utilization protein HofQ	GO-TERMS, REACTIONS, PRODUCT-SYNONYMS, GENE-SYNONYMS, PRODUCT
C5098_RS22115	G7736					GO-TERMS, PRODUCT-SYNONYMS, GENE-SYNONYMS
C5098_RS22120	G7737					GO-TERMS, PRODUCT-SYNONYMS, GENE-SYNONYMS
C5098_RS22125	G7738	C5098_RS22125	hofN	fimbrial assembly protein	DNA utilization protein HofN	GO-TERMS, PRODUCT-SYNONYMS, GENE-SYNONYMS, PRODUCT, GENE-NAME
C5098_RS22130	G7739					GO-TERMS, PRODUCT-SYNONYMS, GENE-SYNONYMS
C5098_RS22135	EG10748			peptidoglycan glycosyltransferase/peptidoglycan DD-transpeptidase MrcA	peptidoglycan glycosyltransferase / peptidoglycan DD-transpeptidase MrcA	GO-TERMS, REACTIONS, PRODUCT-SYNONYMS, GENE-SYNONYMS, PRODUCT
C5098_RS22140	G7740			ADP compounds hydrolase NudE	ADP-sugar diphosphatase NudE	GO-TERMS, REACTIONS, PRODUCT-SYNONYMS, GENE-SYNONYMS, PRODUCT
C5098_RS22145	G7741			intracellular growth attenuator protein IgaA	inner membrane protein IgaA	GO-TERMS, PRODUCT-SYNONYMS, GENE-SYNONYMS, PRODUCT
C5098_RS22150	G7742	C5098_RS22150	yrfG	GMP/IMP nucleotidase	purine nucleotidase	GO-TERMS, REACTIONS, PRODUCT-SYNONYMS, PRODUCT, GENE-NAME
C5098_RS22155	G7743			ribosome-associated heat shock protein Hsp15	heat shock protein Hsp15	GO-TERMS, PRODUCT-SYNONYMS, GENE-SYNONYMS, PRODUCT
C5098_RS22160	G7744	C5098_RS22160	hslO	Hsp33 family molecular chaperone HslO	molecular chaperone Hsp33	GO-TERMS, PRODUCT-SYNONYMS, GENE-SYNONYMS, PRODUCT, GENE-NAME
C5098_RS22170	EG10688	pckA	pck			GO-TERMS, REACTIONS, PRODUCT-SYNONYMS, GENE-SYNONYMS, PRODUCT, GENE-NAME
C5098_RS22185	EG10269			two-component system sensor histidine kinase EnvZ	sensor histidine kinase EnvZ	GO-TERMS, REACTIONS, PRODUCT-SYNONYMS, GENE-SYNONYMS, PRODUCT
C5098_RS22190	EG10672			two-component system response regulator OmpR	DNA-binding transcriptional dual regulator OmpR	GO-TERMS, PRODUCT-SYNONYMS, GENE-SYNONYMS, PRODUCT
C5098_RS22195	EG11578					GO-TERMS, PRODUCT-SYNONYMS
C5098_RS22205	EG12101			ferrous iron transporter A	ferrous iron transport protein A	GO-TERMS, PRODUCT-SYNONYMS, PRODUCT
C5098_RS22210	EG12102			Fe(2+) transporter permease subunit FeoB	Fe2+ transporter FeoB	GO-TERMS, REACTIONS, PRODUCT-SYNONYMS, PRODUCT
C5098_RS22225	EG10122			pimeloyl-ACP methyl ester esterase BioH	pimeloyl-acyl carrier protein methyl ester esterase	GO-TERMS, REACTIONS, PRODUCT-SYNONYMS, GENE-SYNONYMS, PRODUCT
C5098_RS22230	G7747	gntX	yhgH	DNA utilization protein GntX	DNA utilization protein YhgH	GO-TERMS, PRODUCT-SYNONYMS, GENE-SYNONYMS, PRODUCT, GENE-NAME
C5098_RS22235	G7748			iron-sulfur cluster biogenesis protein NfuA	iron-sulfur cluster carrier protein NfuA	GO-TERMS, PRODUCT-SYNONYMS, GENE-SYNONYMS, PRODUCT
C5098_RS22240	EG12380			gluconate transporter	high-affinity gluconate transporter	GO-TERMS, REACTIONS, PRODUCT-SYNONYMS, GENE-SYNONYMS, PRODUCT
C5098_RS22245	EG10561					GO-TERMS, REACTIONS, PRODUCT-SYNONYMS, GENE-SYNONYMS, PRODUCT
C5098_RS22250	EG10560					GO-TERMS, REACTIONS, PRODUCT-SYNONYMS, GENE-SYNONYMS
C5098_RS22255	EG10562			HTH-type transcriptional regulator MalT	DNA-binding transcriptional activator MalT	GO-TERMS, PRODUCT-SYNONYMS, GENE-SYNONYMS, PRODUCT
C5098_RS22270	G7750					GO-TERMS, REACTIONS, PRODUCT-SYNONYMS, GENE-SYNONYMS
C5098_RS22275	G7751	C5098_RS22275	rtcB	RtcB family protein	RNA-splicing ligase	GO-TERMS, REACTIONS, PRODUCT-SYNONYMS, GENE-SYNONYMS, PRODUCT, GENE-NAME
C5098_RS22290	EG10397			rhomboid family intramembrane serine protease GlpG	rhomboid protease GlpG	GO-TERMS, REACTIONS, PRODUCT-SYNONYMS, PRODUCT
C5098_RS22295	EG10395					GO-TERMS, REACTIONS, PRODUCT-SYNONYMS
C5098_RS22300	EG10394	C5098_RS22300	glpD	glycerol-3-phosphate dehydrogenase	aerobic glycerol 3-phosphate dehydrogenase	GO-TERMS, REACTIONS, PRODUCT-SYNONYMS, GENE-SYNONYMS, PRODUCT, GENE-NAME
C5098_RS22335	G6484	C5098_RS22335	ycbU	type 1 fimbrial protein	putative fimbrial protein YcbU	GO-TERMS, PRODUCT-SYNONYMS, PRODUCT, GENE-NAME
C5098_RS22365	EG10379					GO-TERMS, PRODUCT-SYNONYMS
C5098_RS22370	EG10381			glycogen debranching protein GlgX	limit dextrin alpha-1,6-glucohydrolase	GO-TERMS, PRODUCT-SYNONYMS, PRODUCT
C5098_RS22375	EG10378					GO-TERMS, REACTIONS, PRODUCT-SYNONYMS, PRODUCT
C5098_RS22380	EG10088					GO-TERMS, PRODUCT-SYNONYMS, GENE-SYNONYMS
C5098_RS22390	EG12631			gluconate transporter	low-affinity gluconate transporter	GO-TERMS, REACTIONS, PRODUCT-SYNONYMS, GENE-SYNONYMS, PRODUCT
C5098_RS22395	EG12629			gluconokinase	D-gluconate kinase, thermostable	GO-TERMS, REACTIONS, PRODUCT-SYNONYMS, PRODUCT
C5098_RS22400	EG12630			HTH-type transcriptional regulator GntR	DNA-binding transcriptional repressor GntR	GO-TERMS, PRODUCT-SYNONYMS, PRODUCT
C5098_RS22405	G7756	C5098_RS22405	yhhW	pirin family protein	quercetin 2,3-dioxygenase	GO-TERMS, REACTIONS, PRODUCT-SYNONYMS, PRODUCT, GENE-NAME
C5098_RS22415	G7758	C5098_RS22415	yhhY	N-acetyltransferase	N-acetyltransferase YhhY	GO-TERMS, PRODUCT-SYNONYMS, PRODUCT, GENE-NAME
C5098_RS22420	EG10374	C5098_RS22420	ggt	gamma-glutamyltransferase	glutathione hydrolase proenzyme	GO-TERMS, REACTIONS, PRODUCT-SYNONYMS, PRODUCT, GENE-NAME
C5098_RS22430	EG11050			glycerophosphodiester phosphodiesterase	glycerophosphodiester phosphodiesterase UgpQ	GO-TERMS, REACTIONS, PRODUCT-SYNONYMS, PRODUCT
C5098_RS22435	EG11048	C5098_RS22435	ugpC	sn-glycerol-3-phosphate import ATP-binding protein UgpC	sn-glycerol 3-phosphate ABC transporter ATP binding subunit	CPLX-RXNS, GO-TERMS, COMPLEXES, PRODUCT, GENE-NAME
C5098_RS22440	EG11049			sn-glycerol-3-phosphate ABC transporter permease UgpE	sn-glycerol 3-phosphate ABC transporter membrane subunit UgpE	GO-TERMS, PRODUCT
C5098_RS22445	EG11046			sn-glycerol-3-phosphate ABC transporter permease UgpA	sn-glycerol 3-phosphate ABC transporter membrane subunit UgpA	GO-TERMS, PRODUCT-SYNONYMS, GENE-SYNONYMS, PRODUCT
C5098_RS22450	EG11047			sn-glycerol-3-phosphate ABC transporter substrate-binding protein UgpB	sn-glycerol 3-phosphate ABC transporter periplasmic binding protein	GO-TERMS, PRODUCT-SYNONYMS, GENE-SYNONYMS, PRODUCT
C5098_RS22465	EG10536			high-affinity branched-chain amino acid ABC transporter ATP-binding protein LivF	branched chain amino acid/phenylalanine ABC transporter ATP binding subunit LivF	CPLX-RXNS, GO-TERMS, COMPLEXES, PRODUCT
C5098_RS22470	EG10537			high-affinity branched-chain amino acid ABC transporter ATP-binding protein LivG	branched chain amino acid/phenylalanine ABC transporter ATP binding subunit LivG	GO-TERMS, PRODUCT-SYNONYMS, GENE-SYNONYMS, PRODUCT
C5098_RS22475	EG10541	C5098_RS22475	livM	high-affinity branched-chain amino acid ABC transporter permease LivM	branched chain amino acid/phenylalanine ABC transporter membrane subunit LivM	GO-TERMS, PRODUCT, GENE-NAME
C5098_RS22480	EG10538			high-affinity branched-chain amino acid ABC transporter permease LivH	branched chain amino acid/phenylalanine ABC transporter membrane subunit LivH	GO-TERMS, PRODUCT-SYNONYMS, GENE-SYNONYMS, PRODUCT
C5098_RS22485	EG10540			high-affinity branched-chain amino acid ABC transporter substrate-binding protein LivK	L-leucine/L-phenylalanine ABC transporter periplasmic binding protein	GO-TERMS, PRODUCT-SYNONYMS, GENE-SYNONYMS, PRODUCT, GENE-NAME
C5098_RS22490	EG12211	panM	panZ	aspartate 1-decarboxylase autocleavage activator PanM	PanD maturation factor	GO-TERMS, PRODUCT-SYNONYMS, GENE-SYNONYMS, PRODUCT, GENE-NAME
C5098_RS22495	EG10539	C5098_RS22495	livJ	branched-chain amino acid ABC transporter substrate-binding protein	branched chain amino acid/phenylalanine ABC transporter periplasmic binding protein	GO-TERMS, PRODUCT-SYNONYMS, GENE-SYNONYMS, PRODUCT, GENE-NAME
C5098_RS22500	EG10897			RNA polymerase sigma factor RpoH	RNA polymerase, sigma 32 (sigma H) factor	GO-TERMS, COMPLEXES, PRODUCT-SYNONYMS, GENE-SYNONYMS, PRODUCT
C5098_RS22505	EG10345					GO-TERMS, COMPLEXES, PRODUCT-SYNONYMS, GENE-SYNONYMS
C5098_RS22510	EG10340			cell division ATP-binding protein FtsE	cell division protein FtsE	GO-TERMS, PRODUCT-SYNONYMS, PRODUCT
C5098_RS22515	EG10346			signal recognition particle-docking protein FtsY	signal recognition particle receptor	GO-TERMS, PRODUCT-SYNONYMS, PRODUCT
C5098_RS22520	EG10343			16S rRNA (guanine(966)-N(2))-methyltransferase	16S rRNA m2G966 methyltransferase	GO-TERMS, REACTIONS, PRODUCT-SYNONYMS, GENE-SYNONYMS, PRODUCT
C5098_RS22540	EG12215			Zn(II)/Cd(II)/Pb(II) translocating P-type ATPase ZntA	Zn2+/Cd2+/Pb2+ exporting P-type ATPase	GO-TERMS, REACTIONS, PRODUCT-SYNONYMS, GENE-SYNONYMS, PRODUCT
C5098_RS22545	EG12216			sulfurtransferase TusA	sulfur transfer protein TusA	GO-TERMS, REACTIONS, PRODUCT-SYNONYMS, GENE-SYNONYMS, PRODUCT
C5098_RS22550	EG12217	C5098_RS22550	yhhQ	7-cyano-7-deazaguanine/7-aminomethyl-7- deazaguanine transporter	putative queuosine precursor transporter	GO-TERMS, REACTIONS, PRODUCT-SYNONYMS, PRODUCT, GENE-NAME
C5098_RS22570	EG12221			4'-phosphopantetheinyl transferase AcpT	holo-[acyl carrier protein] synthase 2	GO-TERMS, REACTIONS, PRODUCT-SYNONYMS, GENE-SYNONYMS, PRODUCT
C5098_RS22575	EG12075			nickel ABC transporter, nickel/metallophore periplasmic binding protein	Ni(2+) ABC transporter periplasmic binding protein	CPLX-RXNS, GO-TERMS, COMPLEXES, PRODUCT-SYNONYMS, GENE-SYNONYMS, PRODUCT
C5098_RS22580	EG12076			nickel ABC transporter permease subunit NikB	Ni(2+) ABC transporter membrane subunit NikB	GO-TERMS, PRODUCT-SYNONYMS, GENE-SYNONYMS, PRODUCT
C5098_RS22585	EG12077			nickel ABC transporter permease subunit NikC	Ni(2+) ABC transporter membrane subunit NikC	GO-TERMS, PRODUCT-SYNONYMS, GENE-SYNONYMS, PRODUCT
C5098_RS22590	EG12078			nickel import ATP-binding protein NikD	Ni(2+) ABC transporter ATP binding subunit NikD	GO-TERMS, PRODUCT-SYNONYMS, GENE-SYNONYMS, PRODUCT
C5098_RS22595	EG12079			nickel import ATP-binding protein NikE	Ni(2+) ABC transporter ATP binding subunit NikE	GO-TERMS, PRODUCT-SYNONYMS, GENE-SYNONYMS, PRODUCT
C5098_RS22600	EG11519			nickel-responsive transcriptional regulator NikR	DNA-binding transcriptional repressor NikR	GO-TERMS, PRODUCT-SYNONYMS, GENE-SYNONYMS, PRODUCT
C5098_RS22645	EG12223					GO-TERMS, PRODUCT-SYNONYMS, GENE-SYNONYMS
C5098_RS22660	EG12228	C5098_RS22660	yhiM	DUF2776 family protein	inner membrane protein YhiM	GO-TERMS, PRODUCT-SYNONYMS, PRODUCT, GENE-NAME
C5098_RS22670	EG12230			inorganic phosphate transporter PitA	metal phosphate:H+ symporter PitA	GO-TERMS, REACTIONS, PRODUCT-SYNONYMS, GENE-SYNONYMS, PRODUCT
C5098_RS22675	EG12231			universal stress protein UspB	putative universal stress (ethanol tolerance) protein B	GO-TERMS, PRODUCT-SYNONYMS, GENE-SYNONYMS, PRODUCT
C5098_RS22690	EG12232			dipeptide/tripeptide permease DtpB	dipeptide/tripeptide:H+ symporter DtpB	GO-TERMS, REACTIONS, PRODUCT-SYNONYMS, GENE-SYNONYMS, PRODUCT
C5098_RS22695	EG12233			16S rRNA (guanine(1516)-N(2))-methyltransferase RsmJ	16S rRNA m2G1516 methyltransferase	GO-TERMS, REACTIONS, PRODUCT-SYNONYMS, GENE-SYNONYMS, PRODUCT
C5098_RS22700	EG11441					GO-TERMS, REACTIONS, PRODUCT-SYNONYMS, GENE-SYNONYMS
C5098_RS22705	EG12234	C5098_RS22705	rlmJ	23S rRNA (adenine(2030)-N(6))-methyltransferase RlmJ	23S rRNA m6A2030 methyltransferase	GO-TERMS, REACTIONS, PRODUCT-SYNONYMS, GENE-SYNONYMS, PRODUCT, GENE-NAME
C5098_RS22710	EG10412	gorA	gor	glutathione-disulfide reductase	glutathione reductase (NADPH)	GO-TERMS, REACTIONS, PRODUCT-SYNONYMS, GENE-SYNONYMS, PRODUCT, GENE-NAME
C5098_RS22735	EG11889	C5098_RS22735	dctR	helix-turn-helix transcriptional regulator	putative DNA-binding transcriptional regulator DctR	GO-TERMS, PRODUCT-SYNONYMS, GENE-SYNONYMS, PRODUCT, GENE-NAME
C5098_RS22790	EG11399			acid-activated periplasmic chaperone HdeB	periplasmic acid stress chaperone HdeB	GO-TERMS, PRODUCT-SYNONYMS, GENE-SYNONYMS, PRODUCT
C5098_RS22795	EG11398			acid-activated periplasmic chaperone HdeA	periplasmic acid stress chaperone HdeA	GO-TERMS, PRODUCT-SYNONYMS, GENE-SYNONYMS, PRODUCT
C5098_RS22800	EG11495	C5098_RS22800	hdeD	HdeD family acid-resistance protein	acid-resistance membrane protein	GO-TERMS, PRODUCT-SYNONYMS, GENE-SYNONYMS, PRODUCT, GENE-NAME
C5098_RS22805	EG11544			acid resistance transcriptional activator GadE	DNA-binding transcriptional activator GadE	GO-TERMS, PRODUCT-SYNONYMS, GENE-SYNONYMS, PRODUCT
C5098_RS22830	EG12243			acid resistance transcriptional activator GadX	DNA-binding transcriptional dual regulator GadX	GO-TERMS, PRODUCT-SYNONYMS, GENE-SYNONYMS, PRODUCT
C5098_RS22835	EG50009	C5098_RS22835	gadA	glutamate decarboxylase	glutamate decarboxylase A	GO-TERMS, REACTIONS, PRODUCT-SYNONYMS, GENE-SYNONYMS, PRODUCT, GENE-NAME
C5098_RS22845	EG12245			alpha,alpha-trehalase TreF	cytoplasmic trehalase	GO-TERMS, REACTIONS, PRODUCT-SYNONYMS, PRODUCT
C5098_RS22860	EG12248			inner membrane protein YhjD	putative transporter YhjD	GO-TERMS, PRODUCT-SYNONYMS, PRODUCT
C5098_RS22875	EG12252			cyclic-guanylate-specific phosphodiesterase	c-di-GMP phosphodiesterase PdeH	GO-TERMS, REACTIONS, PRODUCT-SYNONYMS, GENE-SYNONYMS, PRODUCT
C5098_RS22880	EG12253	C5098_RS22880	kdgK	sugar kinase	2-dehydro-3-deoxygluconokinase	GO-TERMS, REACTIONS, PRODUCT-SYNONYMS, GENE-SYNONYMS, PRODUCT, GENE-NAME
C5098_RS22890	EG20044	C5098_RS22890	dctA	dicarboxylate/amino acid:cation symporter	C4 dicarboxylate/orotate:H+ symporter	GO-TERMS, REACTIONS, PRODUCT-SYNONYMS, PRODUCT, GENE-NAME
C5098_RS22905	EG12258			cellulase	endo-1,4-D-glucanase	GO-TERMS, REACTIONS, PRODUCT-SYNONYMS, GENE-SYNONYMS, PRODUCT
C5098_RS22910	EG12259			cellulose biosynthesis cyclic di-GMP-binding regulatory protein BcsB	cellulose synthase periplasmic subunit	CPLX-RXNS, GO-TERMS, COMPLEXES, PRODUCT-SYNONYMS, GENE-SYNONYMS, PRODUCT
C5098_RS22915	EG12260			UDP-forming cellulose synthase catalytic subunit	cellulose synthase catalytic subunit	GO-TERMS, REACTIONS, PRODUCT-SYNONYMS, GENE-SYNONYMS, PRODUCT
C5098_RS22940	EG12265			cellulose biosynthesis protein BcsG	cellulose phosphoethanolamine transferase	GO-TERMS, REACTIONS, PRODUCT-SYNONYMS, GENE-SYNONYMS, PRODUCT
C5098_RS22945	G0-9041	C5098_RS22945	ldrD	type I toxin-antitoxin system toxin Ldr family protein	small toxic polypeptide LdrD	GO-TERMS, PRODUCT-SYNONYMS, PRODUCT, GENE-NAME
C5098_RS22990	EG12628					CPLX-RXNS, GO-TERMS, COMPLEXES, PRODUCT-SYNONYMS, GENE-SYNONYMS
C5098_RS22995	EG12627			dipeptide ABC transporter ATP-binding protein	dipeptide ABC transporter ATP binding subunit DppD	GO-TERMS, PRODUCT-SYNONYMS, PRODUCT
C5098_RS23000	EG12626			dipeptide ABC transporter permease DppC	dipeptide ABC transporter membrane subunit DppC	GO-TERMS, PRODUCT-SYNONYMS, PRODUCT
C5098_RS23005	EG12625			dipeptide ABC transporter permease DppB	dipeptide ABC transporter membrane subunit DppB	GO-TERMS, PRODUCT-SYNONYMS, PRODUCT
C5098_RS23015	EG10248			dipeptide ABC transporter substrate-binding protein DppA	dipeptide ABC transporter periplasmic binding protein	GO-TERMS, PRODUCT-SYNONYMS, GENE-SYNONYMS, PRODUCT
C5098_RS23025	EG12267			kdo(2)-lipid A phosphoethanolamine 7''-transferase	Kdo2-lipid A phosphoethanolamine 7''-transferase	GO-TERMS, REACTIONS, PRODUCT-SYNONYMS, GENE-SYNONYMS, PRODUCT
C5098_RS23045	EG10986			DNA-3-methyladenine glycosylase I	3-methyl-adenine DNA glycosylase I, constitutive	GO-TERMS, REACTIONS, PRODUCT-SYNONYMS, GENE-SYNONYMS, PRODUCT
C5098_RS23050	EG12270	C5098_RS23050	yiaC	N-acetyltransferase	peptidyl-lysine N-acetyltransferase YiaC	GO-TERMS, REACTIONS, PRODUCT-SYNONYMS, PRODUCT, GENE-NAME
C5098_RS23055	EG10124	C5098_RS23055	bisC	molybdopterin guanine dinucleotide-containing S/N-oxide reductase	biotin sulfoxide reductase	GO-TERMS, REACTIONS, PRODUCT-SYNONYMS, PRODUCT, GENE-NAME
C5098_RS23065	EG12272			glyoxylate/hydroxypyruvate reductase GhrB	glyoxylate reductase	GO-TERMS, REACTIONS, PRODUCT-SYNONYMS, GENE-SYNONYMS, PRODUCT
C5098_RS23080	EG10166			RNA chaperone/antiterminator CspA	cold shock protein CspA	GO-TERMS, PRODUCT-SYNONYMS, PRODUCT
C5098_RS23085	G0-9613			type I toxin-antitoxin system toxin HokA	small toxic polypeptide	GO-TERMS, PRODUCT-SYNONYMS, GENE-SYNONYMS, PRODUCT
C5098_RS23100	EG10410					CPLX-RXNS, GO-TERMS, COMPLEXES, PRODUCT-SYNONYMS, GENE-SYNONYMS, PRODUCT
C5098_RS23105	EG10409					GO-TERMS, PRODUCT-SYNONYMS, GENE-SYNONYMS, PRODUCT
C5098_RS23130	EG11075					GO-TERMS, REACTIONS, PRODUCT-SYNONYMS
C5098_RS23140	EG20252			D-xylose ABC transporter substrate-binding protein	xylose ABC transporter periplasmic binding protein	CPLX-RXNS, GO-TERMS, COMPLEXES, PRODUCT-SYNONYMS, GENE-SYNONYMS, PRODUCT
C5098_RS23145	EG12275			D-xylose ABC transporter ATP-binding protein	xylose ABC transporter ATP binding subunit	GO-TERMS, PRODUCT
C5098_RS23150	EG12276			xylose ABC transporter permease XylH	xylose ABC transporter membrane subunit	GO-TERMS, REACTIONS, PRODUCT
C5098_RS23155	EG20253	C5098_RS23155	xylR	xylose operon transcription regulator XylR	DNA-binding transcriptional dual regulator XylR	GO-TERMS, PRODUCT-SYNONYMS, PRODUCT, GENE-NAME
C5098_RS23165	EG11316					GO-TERMS, REACTIONS, PRODUCT-SYNONYMS, PRODUCT
C5098_RS23170	EG10107			valine--pyruvate transaminase	valine--pyruvate aminotransferase	GO-TERMS, REACTIONS, PRODUCT-SYNONYMS, PRODUCT
C5098_RS23180	EG12278	yiaJ	plaR	IclR family transcriptional regulator YiaJ	DNA-binding transcriptional repressor PlaR	GO-TERMS, PRODUCT-SYNONYMS, GENE-SYNONYMS, PRODUCT, GENE-NAME
C5098_RS23185	EG12279	C5098_RS23185	yiaK	3-dehydro-L-gulonate 2-dehydrogenase	2,3-diketo-L-gulonate reductase	GO-TERMS, REACTIONS, PRODUCT-SYNONYMS, PRODUCT, GENE-NAME
C5098_RS23200	EG12281			2,3-diketo-L-gulonate TRAP transporter small permease YiaM	2,3-diketo-L-gulonate:Na+ symporter - membrane subunit	CPLX-RXNS, GO-TERMS, COMPLEXES, REACTIONS, PRODUCT-SYNONYMS, PRODUCT
C5098_RS23205	EG12282			2,3-diketo-L-gulonate transporter large permease YiaN	2,3-diketo-L-gulonate:Na+ symporter - membrane subunit	GO-TERMS, REACTIONS, PRODUCT-SYNONYMS, PRODUCT
C5098_RS23210	EG12283			2,3-diketo-L-gulonate transporter substrate-binding protein YiaO	2,3-diketo-L-gulonate:Na+ symporter - periplasmic binding protein	GO-TERMS, REACTIONS, PRODUCT-SYNONYMS, PRODUCT
C5098_RS23215	EG12284			L-xylulokinase	L-xylulose kinase	GO-TERMS, REACTIONS, PRODUCT-SYNONYMS, GENE-SYNONYMS, PRODUCT
C5098_RS23220	EG12285	ulaD	sgbH	3-keto-L-gulonate-6-phosphate decarboxylase UlaD	3-keto-L-gulonate-6-phosphate decarboxylase SgbH	GO-TERMS, REACTIONS, PRODUCT-SYNONYMS, GENE-SYNONYMS, PRODUCT, GENE-NAME
C5098_RS23230	EG12287	araD	sgbE	L-ribulose-5-phosphate 4-epimerase	L-ribulose-5-phosphate 4-epimerase SgbE	GO-TERMS, PRODUCT-SYNONYMS, GENE-SYNONYMS, PRODUCT, GENE-NAME
C5098_RS23235	EG12292	C5098_RS23235	aldB	aldehyde dehydrogenase	aldehyde dehydrogenase B	GO-TERMS, REACTIONS, PRODUCT-SYNONYMS, GENE-SYNONYMS, PRODUCT, GENE-NAME
C5098_RS23245	EG12293					GO-TERMS, REACTIONS, PRODUCT-SYNONYMS
C5098_RS23275	EG10615	C5098_RS23275	mtlA	PTS mannitol transporter subunit IICBA	mannitol-specific PTS enzyme IICBA component	GO-TERMS, REACTIONS, PRODUCT-SYNONYMS, GENE-SYNONYMS, PRODUCT, GENE-NAME
C5098_RS23280	EG10616					GO-TERMS, PRODUCT-SYNONYMS
C5098_RS23285	EG11965					GO-TERMS, COMPLEXES, PRODUCT-SYNONYMS
C5098_RS23315	EG11961			L-lactate permease	lactate/glycolate:H+ symporter LldP	GO-TERMS, REACTIONS, PRODUCT-SYNONYMS, GENE-SYNONYMS, PRODUCT
C5098_RS23320	EG11962			transcriptional regulator LldR	DNA-binding transcriptional dual regulator LldR	GO-TERMS, PRODUCT-SYNONYMS, GENE-SYNONYMS, PRODUCT
C5098_RS23325	EG11963			quinone-dependent L-lactate dehydrogenase	L-lactate dehydrogenase	GO-TERMS, REACTIONS, PRODUCT-SYNONYMS, GENE-SYNONYMS, PRODUCT
C5098_RS23330	EG11888			tRNA (uridine(34)/cytosine(34)/5- carboxymethylaminomethyluridine(34)-2'-O)- methyltransferase TrmL	tRNA (cytidine/uridine-2'-O)-ribose methyltransferase	GO-TERMS, REACTIONS, PRODUCT-SYNONYMS, GENE-SYNONYMS, PRODUCT
C5098_RS23335	EG10187			serine O-acetyltransferase	serine acetyltransferase	GO-TERMS, REACTIONS, PRODUCT-SYNONYMS, PRODUCT
C5098_RS23340	EG20091			NAD(P)H-dependent glycerol-3-phosphate dehydrogenase	glycerol-3-phosphate dehydrogenase	GO-TERMS, REACTIONS, PRODUCT-SYNONYMS, PRODUCT
C5098_RS23345	EG10937			protein-export chaperone SecB	protein export chaperone SecB	GO-TERMS, PRODUCT-SYNONYMS, PRODUCT
C5098_RS23350	EG12294					GO-TERMS, REACTIONS, PRODUCT-SYNONYMS, GENE-SYNONYMS
C5098_RS23365	EG12296					GO-TERMS, PRODUCT-SYNONYMS, GENE-SYNONYMS
C5098_RS23370	EG12297					GO-TERMS, PRODUCT-SYNONYMS, GENE-SYNONYMS
C5098_RS23380	EG11266					GO-TERMS, PRODUCT-SYNONYMS, GENE-SYNONYMS, PRODUCT
C5098_RS23385	EG10993	C5098_RS23385	tdh	L-threonine 3-dehydrogenase	threonine dehydrogenase	GO-TERMS, REACTIONS, PRODUCT-SYNONYMS, PRODUCT, GENE-NAME
C5098_RS23390	EG10512			glycine C-acetyltransferase	2-amino-3-ketobutyrate CoA ligase	GO-TERMS, REACTIONS, PRODUCT-SYNONYMS, PRODUCT
C5098_RS23395	EG10838			ADP-glyceromanno-heptose 6-epimerase	ADP-L-glycero-D-mannoheptose 6-epimerase	GO-TERMS, REACTIONS, PRODUCT-SYNONYMS, GENE-SYNONYMS, PRODUCT
C5098_RS23400	EG12210	rfaF	waaF	ADP-heptose--LPS heptosyltransferase RfaF	ADP-heptose--LPS heptosyltransferase 2	GO-TERMS, REACTIONS, PRODUCT-SYNONYMS, GENE-SYNONYMS, PRODUCT, GENE-NAME
C5098_RS23410	EG11424	C5098_RS23410	waaL	ligase	O-antigen ligase	GO-TERMS, REACTIONS, PRODUCT-SYNONYMS, GENE-SYNONYMS, PRODUCT, GENE-NAME
C5098_RS23425	EG11425	rfaY	waaY	lipopolysaccharide core heptose(II) kinase RfaY	lipopolysaccharide core heptose (II) kinase	GO-TERMS, REACTIONS, PRODUCT-SYNONYMS, GENE-SYNONYMS, PRODUCT, GENE-NAME
C5098_RS23430	EG11353	C5098_RS23430	waaJ	LPS 1,2-glucosyltransferase	UDP-glucose:(glucosyl)LPS alpha-1,2-glucosyltransferase	GO-TERMS, REACTIONS, PRODUCT-SYNONYMS, GENE-SYNONYMS, PRODUCT, GENE-NAME
C5098_RS23440	EG11340	rfaP	waaP	lipopolysaccharide core heptose(I) kinase RfaP	lipopolysaccharide core heptose (I) kinase	GO-TERMS, REACTIONS, PRODUCT-SYNONYMS, GENE-SYNONYMS, PRODUCT, GENE-NAME
C5098_RS23445	EG11339	C5098_RS23445	waaG	glycosyltransferase family 1 protein	lipopolysaccharide glucosyltransferase I	GO-TERMS, PRODUCT-SYNONYMS, GENE-SYNONYMS, PRODUCT, GENE-NAME
C5098_RS23450	EG11341	rfaQ	waaQ	lipopolysaccharide core heptosyltransferase RfaQ	lipopolysaccharide core heptosyltransferase 3	GO-TERMS, REACTIONS, PRODUCT-SYNONYMS, GENE-SYNONYMS, PRODUCT, GENE-NAME
C5098_RS23455	EG10520	C5098_RS23455	waaA	3-deoxy-D-manno-octulosonic acid transferase	KDO transferase	GO-TERMS, REACTIONS, PRODUCT-SYNONYMS, GENE-SYNONYMS, PRODUCT, GENE-NAME
C5098_RS23460	EG11190					GO-TERMS, PRODUCT-SYNONYMS, GENE-SYNONYMS
C5098_RS23485	EG10004	coaBC	dfp	bifunctional phosphopantothenoylcysteine decarboxylase/phosphopantothenate--cysteine ligase CoaBC	fused 4'-phosphopantothenoylcysteine decarboxylase and phosphopantothenoylcysteine synthetase	GO-TERMS, REACTIONS, PRODUCT-SYNONYMS, GENE-SYNONYMS, PRODUCT, GENE-NAME
C5098_RS23490	EG10251	C5098_RS23490	dut			GO-TERMS, PRODUCT-SYNONYMS, GENE-SYNONYMS, GENE-NAME
C5098_RS23495	EG11191					GO-TERMS, PRODUCT-SYNONYMS, GENE-SYNONYMS
C5098_RS23500	EG10808					GO-TERMS, PRODUCT-SYNONYMS
C5098_RS23520	EG11334			NAD-dependent DNA ligase LigB	DNA ligase B	GO-TERMS, REACTIONS, PRODUCT-SYNONYMS, GENE-SYNONYMS, PRODUCT
C5098_RS23525	EG10965	C5098_RS23525	gmk			GO-TERMS, REACTIONS, PRODUCT-SYNONYMS, GENE-SYNONYMS, GENE-NAME
C5098_RS23530	EG10899			DNA-directed RNA polymerase subunit omega	RNA polymerase subunit omega	GO-TERMS, REACTIONS, PRODUCT-SYNONYMS, GENE-SYNONYMS, PRODUCT
C5098_RS23535	EG10966			bifunctional GTP diphosphokinase/guanosine-3',5'-bis pyrophosphate 3'-pyrophosphohydrolase	bifunctional (p)ppGpp synthase/hydrolase SpoT	GO-TERMS, REACTIONS, PRODUCT-SYNONYMS, PRODUCT
C5098_RS23540	EG10967			tRNA (guanosine(18)-2'-O)-methyltransferase TrmH	tRNA (Gm18) 2'-O-methyltransferase	GO-TERMS, REACTIONS, PRODUCT-SYNONYMS, GENE-SYNONYMS, PRODUCT
C5098_RS23545	EG10829					GO-TERMS, REACTIONS, PRODUCT-SYNONYMS, GENE-SYNONYMS
C5098_RS23550	EG10406			sodium/glutamate symporter	glutamate:sodium symporter	GO-TERMS, REACTIONS, PRODUCT-SYNONYMS, GENE-SYNONYMS, PRODUCT
C5098_RS23555	EG11194			xanthine/proton symporter XanP	xanthine:H+ symporter XanP	GO-TERMS, REACTIONS, PRODUCT-SYNONYMS, GENE-SYNONYMS, PRODUCT
C5098_RS23605	EG11685			alpha-xylosidase	alpha-D-xyloside xylohydrolase	GO-TERMS, REACTIONS, PRODUCT-SYNONYMS, PRODUCT
C5098_RS23865	EG11689			purine ribonucleoside efflux pump NepI	purine ribonucleoside exporter	GO-TERMS, REACTIONS, PRODUCT-SYNONYMS, GENE-SYNONYMS, PRODUCT
C5098_RS23895	EG11692					GO-TERMS, REACTIONS, PRODUCT-SYNONYMS, GENE-SYNONYMS
C5098_RS23900	EG11054					GO-TERMS, REACTIONS, PRODUCT-SYNONYMS
C5098_RS23910	EG11052			signal transduction histidine-protein kinase/phosphatase UhpB	sensory histidine kinase UhpB	GO-TERMS, PRODUCT
C5098_RS23915	EG11051			transcriptional regulator UhpA	DNA-binding transcriptional activator UhpA	GO-TERMS, PRODUCT-SYNONYMS, PRODUCT
C5098_RS23920	EG10502			acetolactate synthase small subunit	acetohydroxy acid synthase I subunit IlvN	CPLX-RXNS, GO-TERMS, COMPLEXES, PRODUCT-SYNONYMS, PRODUCT
C5098_RS23925	EG10494			acetolactate synthase large subunit	acetohydroxy acid synthase I subunit IlvB	GO-TERMS, PRODUCT-SYNONYMS, PRODUCT
C5098_RS23935	EG11693			multidrug efflux MFS transporter EmrD	multidrug efflux pump EmrD	GO-TERMS, REACTIONS, PRODUCT-SYNONYMS, GENE-SYNONYMS, PRODUCT
C5098_RS23975	EG11535			heat shock chaperone IbpB	small heat shock protein IbpB	GO-TERMS, PRODUCT-SYNONYMS, GENE-SYNONYMS, PRODUCT
C5098_RS23980	EG11534			heat shock chaperone IbpA	small heat shock protein IbpA	GO-TERMS, PRODUCT-SYNONYMS, GENE-SYNONYMS, PRODUCT
C5098_RS23990	EG11713	C5098_RS23990	yidR	DUF3748 domain-containing protein	DUF3748 domain-containing galacturonate catabolism protein YidR	GO-TERMS, PRODUCT-SYNONYMS, PRODUCT, GENE-NAME
C5098_RS23995	EG11714					GO-TERMS, PRODUCT-SYNONYMS, GENE-SYNONYMS
C5098_RS24000	EG20053	C5098_RS24000	dgoT	MFS transporter	D-galactonate:H+ symporter	GO-TERMS, REACTIONS, PRODUCT-SYNONYMS, GENE-SYNONYMS, PRODUCT, GENE-NAME
C5098_RS24005	GB4478			galactonate dehydratase	D-galactonate dehydratase	GO-TERMS, REACTIONS, PRODUCT-SYNONYMS, GENE-SYNONYMS, PRODUCT
C5098_RS24010	EG20049	C5098_RS24010	dgoA			GO-TERMS, PRODUCT-SYNONYMS, GENE-SYNONYMS, PRODUCT, GENE-NAME
C5098_RS24015	EG20051	C5098_RS24015	dgoK			GO-TERMS, PRODUCT-SYNONYMS, GENE-SYNONYMS, PRODUCT, GENE-NAME
C5098_RS24020	G7789	C5098_RS24020	dgoR	FadR family transcriptional regulator	DNA-binding transcriptional regulator DgoR	GO-TERMS, PRODUCT-SYNONYMS, GENE-SYNONYMS, PRODUCT, GENE-NAME
C5098_RS24030	EG11195	C5098_RS24030	yidA	sugar-phosphatase	sugar phosphatase YidA	GO-TERMS, REACTIONS, PRODUCT-SYNONYMS, PRODUCT, GENE-NAME
C5098_RS24040	EG10424			DNA topoisomerase (ATP-hydrolyzing) subunit B	DNA gyrase subunit B	GO-TERMS, PRODUCT-SYNONYMS, GENE-SYNONYMS, PRODUCT
C5098_RS24045	EG10828			DNA replication/repair protein RecF	DNA repair protein RecF	GO-TERMS, PRODUCT-SYNONYMS, GENE-SYNONYMS, PRODUCT
C5098_RS24050	EG10242			DNA polymerase III subunit beta	beta sliding clamp	GO-TERMS, COMPLEXES, REACTIONS, PRODUCT-SYNONYMS, PRODUCT
C5098_RS24055	EG10235					GO-TERMS, PRODUCT-SYNONYMS
C5098_RS24075	G0-10470			membrane protein insertion efficiency factor YidD	membrane protein insertion efficiency factor	GO-TERMS, PRODUCT-SYNONYMS, PRODUCT
C5098_RS24080	EG11197					CPLX-RXNS, GO-TERMS, COMPLEXES, PRODUCT-SYNONYMS
C5098_RS24085	EG10997			tRNA uridine-5-carboxymethylaminomethyl(34) synthesis GTPase MnmE	5-carboxymethylaminomethyluridine-tRNA synthase GTPase subunit	CPLX-RXNS, GO-TERMS, COMPLEXES, REACTIONS, PRODUCT-SYNONYMS, GENE-SYNONYMS, PRODUCT
C5098_RS24090	EG11276			tryptophanase leader peptide	tnaAB operon leader peptide	GO-TERMS, PRODUCT-SYNONYMS, GENE-SYNONYMS, PRODUCT
C5098_RS24095	EG11005					GO-TERMS, REACTIONS, PRODUCT-SYNONYMS, GENE-SYNONYMS
C5098_RS24100	EG11006			low affinity tryptophan permease TnaB	tryptophan:H+ symporter TnaB	GO-TERMS, REACTIONS, PRODUCT-SYNONYMS, GENE-SYNONYMS, PRODUCT
C5098_RS24105	EG11720			multidrug efflux MFS transporter MdtL	efflux pump MdtL	GO-TERMS, REACTIONS, PRODUCT-SYNONYMS, GENE-SYNONYMS, PRODUCT
C5098_RS24120	EG11723			NAD(P)H-dependent chromate oxidoreductase YieF	chromate reductase	GO-TERMS, REACTIONS, PRODUCT-SYNONYMS, GENE-SYNONYMS, PRODUCT
C5098_RS24125	EG11724	C5098_RS24125	adeP	NCS2 family permease	adenine:H+ symporter	GO-TERMS, REACTIONS, PRODUCT-SYNONYMS, GENE-SYNONYMS, PRODUCT, GENE-NAME
C5098_RS24130	EG11725					GO-TERMS, PRODUCT-SYNONYMS
C5098_RS24160	EG10115			PTS beta-glucoside transporter subunit IIABC	beta-glucoside specific PTS enzyme II / BglG kinase / BglG phosphatase	GO-TERMS, REACTIONS, PRODUCT-SYNONYMS, GENE-SYNONYMS, PRODUCT
C5098_RS24165	EG10116					GO-TERMS, PRODUCT-SYNONYMS, GENE-SYNONYMS
C5098_RS24170	EG10735			phosphate signaling complex protein PhoU	negative regulator of the pho regulon	GO-TERMS, PRODUCT-SYNONYMS, GENE-SYNONYMS, PRODUCT
C5098_RS24175	EG10783			phosphate ABC transporter ATP-binding protein PstB	phosphate ABC transporter ATP binding subunit	CPLX-RXNS, GO-TERMS, COMPLEXES, PRODUCT-SYNONYMS, GENE-SYNONYMS, PRODUCT
C5098_RS24180	EG10782			phosphate ABC transporter permease PstA	phosphate ABC transporter membrane subunit PstA	GO-TERMS, PRODUCT-SYNONYMS, GENE-SYNONYMS, PRODUCT
C5098_RS24185	EG10784			phosphate ABC transporter permease PstC	phosphate ABC transporter membrane subunit PstC	GO-TERMS, PRODUCT-SYNONYMS, GENE-SYNONYMS, PRODUCT
C5098_RS24190	EG10734			phosphate ABC transporter substrate-binding protein PstS	phosphate ABC transporter periplasmic binding protein	GO-TERMS, PRODUCT-SYNONYMS, GENE-SYNONYMS, PRODUCT
C5098_RS24195	EG10382			glutamine--fructose-6-phosphate transaminase (isomerizing)	L-glutamine--D-fructose-6-phosphate aminotransferase	GO-TERMS, REACTIONS, PRODUCT-SYNONYMS, PRODUCT
C5098_RS24200	EG11198			bifunctional UDP-N-acetylglucosamine diphosphorylase/glucosamine-1-phosphate N-acetyltransferase GlmU	fused N-acetylglucosamine-1-phosphate uridyltransferase and glucosamine-1-phosphate acetyltransferase	GO-TERMS, REACTIONS, PRODUCT-SYNONYMS, GENE-SYNONYMS, PRODUCT
C5098_RS24210	EG10100			F0F1 ATP synthase subunit epsilon	ATP synthase F1 complex subunit epsilon	CPLX-RXNS, GO-TERMS, COMPLEXES, PRODUCT-SYNONYMS, GENE-SYNONYMS, PRODUCT
C5098_RS24215	EG10101			F0F1 ATP synthase subunit beta	ATP synthase F1 complex subunit beta	GO-TERMS, PRODUCT-SYNONYMS, GENE-SYNONYMS, PRODUCT
C5098_RS24220	EG10104			F0F1 ATP synthase subunit gamma	ATP synthase F1 complex subunit gamma	GO-TERMS, PRODUCT-SYNONYMS, GENE-SYNONYMS, PRODUCT
C5098_RS24225	EG10098			F0F1 ATP synthase subunit alpha	ATP synthase F1 complex subunit alpha	GO-TERMS, PRODUCT-SYNONYMS, GENE-SYNONYMS, PRODUCT
C5098_RS24230	EG10105			F0F1 ATP synthase subunit delta	ATP synthase F1 complex subunit delta	GO-TERMS, PRODUCT-SYNONYMS, GENE-SYNONYMS, PRODUCT
C5098_RS24235	EG10103			F0F1 ATP synthase subunit B	ATP synthase F0 complex subunit b	GO-TERMS, COMPLEXES, PRODUCT-SYNONYMS, GENE-SYNONYMS, PRODUCT
C5098_RS24240	EG10102			F0F1 ATP synthase subunit C	ATP synthase F0 complex subunit c	GO-TERMS, PRODUCT-SYNONYMS, GENE-SYNONYMS, PRODUCT
C5098_RS24245	EG10099			F0F1 ATP synthase subunit A	ATP synthase F0 complex subunit a	GO-TERMS, PRODUCT-SYNONYMS, GENE-SYNONYMS, PRODUCT
C5098_RS24255	EG10376			16S rRNA (guanine(527)-N(7))-methyltransferase RsmG	16S rRNA m7G527 methyltransferase	GO-TERMS, REACTIONS, PRODUCT-SYNONYMS, GENE-SYNONYMS, PRODUCT
C5098_RS24260	EG10375			tRNA uridine-5-carboxymethylaminomethyl(34) synthesis enzyme MnmG	5-carboxymethylaminomethyluridine-tRNA synthase subunit MnmG	GO-TERMS, REACTIONS, PRODUCT-SYNONYMS, GENE-SYNONYMS, PRODUCT


4. Not-propagated genes
-----------------------
The following genes in GCF_003044015/Escherichia coli RM14715 (GCF_003044015.1) were not synchronized with any ortholog in ECOLI/Escherichia coli K-12 substr. MG1655:

A Gene	A Name	B Ortholog	B Name	Reason(s)
C5098_RS00005	mioC	EG11199	mioC	The product of source ortholog lacks experimental evidence.
C5098_RS00065		EG11732	hsrA	The product of source ortholog lacks experimental evidence.
C5098_RS00125		G0-10641	ilvX	The product of source ortholog lacks experimental evidence.
C5098_RS00130				No ortholog exists for this gene in ECOLI.
C5098_RS00135	ilvM	EG10501	ilvM	The product of ortholog is part of a complex for which the orthologs of one or more other components are missing in this database.
C5098_RS00240	wzxE	EG11486	wzxE	The product of ortholog is part of a complex for which the orthologs of one or more other components are missing in this database.
C5098_RS00250	wzyE	EG11457	wzyE	The product of ortholog is part of a complex for which the orthologs of one or more other components are missing in this database.
C5098_RS00260		EG11459	yifK	The product of source ortholog lacks experimental evidence.
C5098_RS00285		EG10090	aslB	The product of source ortholog lacks experimental evidence.
C5098_RS00290		EG10089	aslA	The product of source ortholog lacks experimental evidence.
C5098_RS00295	hemY	EG10434	hemY	The product of source ortholog lacks experimental evidence.
C5098_RS00300	hemX	EG10433	hemX	The product of source ortholog lacks experimental evidence.
C5098_RS00325				No ortholog exists for this gene in ECOLI.
C5098_RS00330				No ortholog exists for this gene in ECOLI.
C5098_RS00335		G0-10471	yifL	The product of source ortholog lacks experimental evidence.
C5098_RS00345		EG11201	yigA	The product of source ortholog lacks experimental evidence.
C5098_RS00365				No ortholog exists for this gene in ECOLI.
C5098_RS00370		EG11462	yigE	The product of source ortholog lacks experimental evidence.
C5098_RS00380	rarD	EG11466	rarD	The product of source ortholog lacks experimental evidence.
C5098_RS00385		EG11467	yigI	The product of source ortholog lacks experimental evidence.
C5098_RS00435				No ortholog exists for this gene in ECOLI.
C5098_RS00440				No ortholog exists for this gene in ECOLI.
C5098_RS00445				No ortholog exists for this gene in ECOLI.
C5098_RS00450	hcp	G7759	yhhZ	The difference in length between this gene and its ortholog, 97 vs 392, exceeds 10.0%.
				The product of source ortholog lacks experimental evidence.
C5098_RS00455				No ortholog exists for this gene in ECOLI.
C5098_RS00465	tkt			Multiple orthologs exist for this gene in ECOLI, and the software cannot determine which one to synchronize with.  The orthologs are (EG11427 EG12100).
C5098_RS00470				No ortholog exists for this gene in ECOLI.
C5098_RS00475				No ortholog exists for this gene in ECOLI.
C5098_RS00480				No ortholog exists for this gene in ECOLI.
C5098_RS00485				No ortholog exists for this gene in ECOLI.
C5098_RS00490	arcC			No ortholog exists for this gene in ECOLI.
C5098_RS00495				No ortholog exists for this gene in ECOLI.
C5098_RS00500	fdrA			No ortholog exists for this gene in ECOLI.
C5098_RS00505				No ortholog exists for this gene in ECOLI.
C5098_RS00510				No ortholog exists for this gene in ECOLI.
C5098_RS00515		G7804	ysgA	The product of source ortholog lacks experimental evidence.
C5098_RS00595		EG11484	yigZ	The product of source ortholog lacks experimental evidence.
C5098_RS00635	mobB	EG11828	mobB	The product of source ortholog lacks experimental evidence.
C5098_RS00645		EG11830	yihD	The product of source ortholog lacks experimental evidence.
C5098_RS00660		EG11832	yihF	The product of source ortholog lacks experimental evidence.
C5098_RS00665		EG11833	yihG	The product of source ortholog lacks experimental evidence.
C5098_RS00670				No ortholog exists for this gene in ECOLI.
C5098_RS00695		G0-10657	yshB	The product of source ortholog lacks experimental evidence.
C5098_RS00720		EG11838	yihL	The product of source ortholog lacks experimental evidence.
C5098_RS00730		EG11840	yihN	The product of source ortholog lacks experimental evidence.
C5098_RS00760				No ortholog exists for this gene in ECOLI.
C5098_RS00770				No ortholog exists for this gene in ECOLI.
C5098_RS00780		EG11851	yihY	The product of source ortholog lacks experimental evidence.
C5098_RS00795				No ortholog exists for this gene in ECOLI.
C5098_RS00800				No ortholog exists for this gene in ECOLI.
C5098_RS00805				No ortholog exists for this gene in ECOLI.
C5098_RS00810				No ortholog exists for this gene in ECOLI.
C5098_RS00815				No ortholog exists for this gene in ECOLI.
C5098_RS00820				No ortholog exists for this gene in ECOLI.
C5098_RS00825		EG11854	yiiE	The product of source ortholog lacks experimental evidence.
C5098_RS00860				No ortholog exists for this gene in ECOLI.
C5098_RS00890	rhaR	EG10842	rhaR	The difference in length between this gene and its ortholog, 312 vs 282, exceeds 10.0%.
C5098_RS00940		EG10929	sbp	The product of ortholog is part of a complex for which the orthologs of one or more other components are missing in this database.
C5098_RS00955		EG11874	yiiQ	The product of source ortholog lacks experimental evidence.
C5098_RS00960		EG11875	yiiR	The product of source ortholog lacks experimental evidence.
C5098_RS00965		EG11876	yiiS	The product of source ortholog lacks experimental evidence.
C5098_RS01035	rpmE	EG10889	rpmE	The product of ortholog is part of a complex for which the orthologs of one or more other components are missing in this database.
C5098_RS01040		EG11882	yiiX	The product of source ortholog lacks experimental evidence.
C5098_RS01060				No ortholog exists for this gene in ECOLI.
C5098_RS01065				No ortholog exists for this gene in ECOLI.
C5098_RS01075				No ortholog exists for this gene in ECOLI.
C5098_RS01100		EG11903	yijF	The product of source ortholog lacks experimental evidence.
C5098_RS01105				No ortholog exists for this gene in ECOLI.
C5098_RS01125	ptsP	EG11906	ptsA	The product of source ortholog lacks experimental evidence.
C5098_RS01130		EG11908	frwC	The product of source ortholog lacks experimental evidence.
C5098_RS01135		EG11909	frwB	The product of source ortholog lacks experimental evidence.
C5098_RS01140		EG11910	pflD	The product of source ortholog lacks experimental evidence.
C5098_RS01145		EG11911	pflC	The product of source ortholog lacks experimental evidence.
C5098_RS01150		EG11912	frwD	The product of source ortholog lacks experimental evidence.
C5098_RS01155		EG11913	yijO	The product of source ortholog lacks experimental evidence.
C5098_RS01190				No ortholog exists for this gene in ECOLI.
C5098_RS01215		G6670	abgA	The difference in length between this gene and its ortholog, 388 vs 436, exceeds 10.0%.
				The product of ortholog is part of a complex for which the orthologs of one or more other components are missing in this database.
C5098_RS01230		EG11395	yijD	The product of source ortholog lacks experimental evidence.
C5098_RS01305	tuf	EG11037	tufB	The product of source ortholog lacks experimental evidence.
C5098_RS01320	rplK	EG10872	rplK	The product of ortholog is part of a complex for which the orthologs of one or more other components are missing in this database.
C5098_RS01325	rplA	EG10864	rplA	The product of ortholog is part of a complex for which the orthologs of one or more other components are missing in this database.
C5098_RS01330	rplJ	EG10871	rplJ	The product of ortholog is part of a complex for which the orthologs of one or more other components are missing in this database.
C5098_RS01335	rplL	EG10873	rplL	The product of ortholog is part of a complex for which the orthologs of one or more other components are missing in this database.
C5098_RS01340	rpoB	EG10894	rpoB	The product of ortholog is part of a complex for which the orthologs of one or more other components are missing in this database.
C5098_RS01345	rpoC	EG10895	rpoC	The product of ortholog is part of a complex for which the orthologs of one or more other components are missing in this database.
C5098_RS01360	thiS	G1	thiS	The product of source ortholog lacks experimental evidence.
C5098_RS01400		EG11916	yjaG	The product of source ortholog lacks experimental evidence.
C5098_RS01410		EG11917	yjaH	The product of source ortholog lacks experimental evidence.
C5098_RS01505				No ortholog exists for this gene in ECOLI.
C5098_RS01510				No ortholog exists for this gene in ECOLI.
C5098_RS01525				No ortholog exists for this gene in ECOLI.
C5098_RS01535				No ortholog exists for this gene in ECOLI.
C5098_RS01540				No ortholog exists for this gene in ECOLI.
C5098_RS01545				No ortholog exists for this gene in ECOLI.
C5098_RS01550				No ortholog exists for this gene in ECOLI.
C5098_RS01555				No ortholog exists for this gene in ECOLI.
C5098_RS01565		EG11922	yjbD	The product of source ortholog lacks experimental evidence.
C5098_RS01605		G0-10606	yjbT	The product of source ortholog lacks experimental evidence.
C5098_RS01610	psiE	EG11209	psiE	The product of source ortholog lacks experimental evidence.
C5098_RS01640	malM	EG10559	malM	The product of source ortholog lacks experimental evidence.
C5098_RS01670	dinF	EG11491	dinF	The product of source ortholog lacks experimental evidence.
C5098_RS01675		EG11928	yjbJ	The product of source ortholog lacks experimental evidence.
C5098_RS01690	pspG	EG11933	pspG	The product of source ortholog lacks experimental evidence.
C5098_RS01695		EG11492	qorA	The product of source ortholog lacks experimental evidence.
C5098_RS01720	odhB			No ortholog exists for this gene in ECOLI.
C5098_RS01730	sucC			No ortholog exists for this gene in ECOLI.
C5098_RS01735	sucD			No ortholog exists for this gene in ECOLI.
C5098_RS01745				No ortholog exists for this gene in ECOLI.
C5098_RS01750				No ortholog exists for this gene in ECOLI.
C5098_RS01755				No ortholog exists for this gene in ECOLI.
C5098_RS01770		EG11936	yjbR	The product of source ortholog lacks experimental evidence.
C5098_RS01785		EG11937	yjcB	The product of source ortholog lacks experimental evidence.
C5098_RS01810		EG11940	yjcE	The product of source ortholog lacks experimental evidence.
C5098_RS01815				No ortholog exists for this gene in ECOLI.
C5098_RS01820		EG12023	yohJ	The P-value, 2.98e-5, for the similarity between this gene and its ortholog exceeds the threshold 1.00e-10.
				The product of source ortholog lacks experimental evidence.
C5098_RS01825				No ortholog exists for this gene in ECOLI.
C5098_RS01835		EG11943	yjcH	The product of source ortholog lacks experimental evidence.
C5098_RS01845				No ortholog exists for this gene in ECOLI.
C5098_RS01855	nrfB	EG11945	nrfB	The product of source ortholog lacks experimental evidence.
C5098_RS01860	nrfC	EG11946	nrfC	The product of source ortholog lacks experimental evidence.
C5098_RS01865	nrfD	EG11947	nrfD	The product of source ortholog lacks experimental evidence.
C5098_RS01890		EG11951	yjcO	The product of source ortholog lacks experimental evidence.
C5098_RS01900				No ortholog exists for this gene in ECOLI.
C5098_RS01905		G6779	ddpC	The product of ortholog is part of a complex for which the orthologs of one or more other components are missing in this database.
				The product of source ortholog lacks experimental evidence.
C5098_RS01910				No ortholog exists for this gene in ECOLI.
C5098_RS01915				No ortholog exists for this gene in ECOLI.
C5098_RS01940		G0-10608	ytcA	The product of source ortholog lacks experimental evidence.
C5098_RS01960				No ortholog exists for this gene in ECOLI.
C5098_RS01965	alsA	EG11959	alsA	The product of ortholog is part of a complex for which the orthologs of one or more other components are missing in this database.
C5098_RS01970	alsB	EG12458	alsB	The product of ortholog is part of a complex for which the orthologs of one or more other components are missing in this database.
C5098_RS01985	yjdP	G0-9541	yjdP	The product of source ortholog lacks experimental evidence.
C5098_RS02015				No ortholog exists for this gene in ECOLI.
C5098_RS02045	phnF	EG10715	phnF	The product of source ortholog lacks experimental evidence.
C5098_RS02050	phnE			No ortholog exists for this gene in ECOLI.
C5098_RS02055	phnD	EG10714	phnD	The product of ortholog is part of a complex for which the orthologs of one or more other components are missing in this database.
C5098_RS02060	phnC	EG10713	phnC	The product of ortholog is part of a complex for which the orthologs of one or more other components are missing in this database.
C5098_RS02065	yjdN	EG10712	yjdN	The product of source ortholog lacks experimental evidence.
C5098_RS02070		EG10711	yjdM	The product of source ortholog lacks experimental evidence.
C5098_RS02090	pmrR	G0-10707	pmrR	The product of source ortholog lacks experimental evidence.
C5098_RS02135		G7825	yjdF	The product of source ortholog lacks experimental evidence.
C5098_RS02160	yjdI	G7828	yjdI	The product of source ortholog lacks experimental evidence.
C5098_RS02165		G7829	yjdJ	The product of source ortholog lacks experimental evidence.
C5098_RS02200				No ortholog exists for this gene in ECOLI.
C5098_RS02220		EG12176	yjdC	The product of source ortholog lacks experimental evidence.
C5098_RS02265		G7834	yjeI	The product of source ortholog lacks experimental evidence.
C5098_RS02270		G7835	yjeJ	The product of source ortholog lacks experimental evidence.
C5098_RS02300	blc	G7837	blc	The product of source ortholog lacks experimental evidence.
C5098_RS02335	yjeM	EG12475	yjeM	The product of source ortholog lacks experimental evidence.
C5098_RS02340		G7838	yjeN	The product of source ortholog lacks experimental evidence.
C5098_RS02345		G7839	yjeO	The product of source ortholog lacks experimental evidence.
C5098_RS02385		G0-10642	yjeV	The product of source ortholog lacks experimental evidence.
C5098_RS02465		G7846	yjfI	The product of source ortholog lacks experimental evidence.
C5098_RS02470		G7847	yjfJ	The product of source ortholog lacks experimental evidence.
C5098_RS02475		G7848	yjfK	The product of source ortholog lacks experimental evidence.
C5098_RS02480		G7849	yjfL	The product of source ortholog lacks experimental evidence.
C5098_RS02485		G7850	yjfM	The product of source ortholog lacks experimental evidence.
C5098_RS02490		EG11812	yjfC	The product of source ortholog lacks experimental evidence.
C5098_RS02555		G7861	yjfY	The product of source ortholog lacks experimental evidence.
C5098_RS02560	rpsF	EG10905	rpsF	The product of ortholog is part of a complex for which the orthologs of one or more other components are missing in this database.
C5098_RS02570	rpsR	EG10917	rpsR	The product of ortholog is part of a complex for which the orthologs of one or more other components are missing in this database.
C5098_RS02575	rplI	EG10870	rplI	The product of ortholog is part of a complex for which the orthologs of one or more other components are missing in this database.
C5098_RS02580				No ortholog exists for this gene in ECOLI.
C5098_RS02585				No ortholog exists for this gene in ECOLI.
C5098_RS02590				No ortholog exists for this gene in ECOLI.
C5098_RS02595				No ortholog exists for this gene in ECOLI.
C5098_RS02600				No ortholog exists for this gene in ECOLI.
C5098_RS02605				No ortholog exists for this gene in ECOLI.
C5098_RS02610				No ortholog exists for this gene in ECOLI.
C5098_RS02615				No ortholog exists for this gene in ECOLI.
C5098_RS02620				No ortholog exists for this gene in ECOLI.
C5098_RS02625				No ortholog exists for this gene in ECOLI.
C5098_RS02630	ytfB	G7864	ytfB	The product of source ortholog lacks experimental evidence.
C5098_RS02635		G7865	fklB	The product of source ortholog lacks experimental evidence.
C5098_RS02650		G7867	ytfF	The product of source ortholog lacks experimental evidence.
C5098_RS02660		G7869	ytfH	The product of source ortholog lacks experimental evidence.
C5098_RS02675		G7871	ytfJ	The product of source ortholog lacks experimental evidence.
C5098_RS02680		G7872	ytfK	The product of source ortholog lacks experimental evidence.
C5098_RS02685		G7873	ytfL	The product of source ortholog lacks experimental evidence.
C5098_RS02705		G7876	ytfP	The product of source ortholog lacks experimental evidence.
C5098_RS02710				No ortholog exists for this gene in ECOLI.
C5098_RS02750		EG11410	yjgA	The product of source ortholog lacks experimental evidence.
C5098_RS02760	cybC			No ortholog exists for this gene in ECOLI.
C5098_RS02795	mgtA	EG12525	mgtA	The product of source ortholog lacks experimental evidence.
C5098_RS02800		G7877	ridA	The product of source ortholog lacks experimental evidence.
C5098_RS02820				No ortholog exists for this gene in ECOLI.
C5098_RS02830	argF			No ortholog exists for this gene in ECOLI.
C5098_RS02835	arcC			No ortholog exists for this gene in ECOLI.
C5098_RS02860		G7886	yjgM	The product of source ortholog lacks experimental evidence.
C5098_RS02865		G7887	yjgN	The product of source ortholog lacks experimental evidence.
C5098_RS02875	holC	EG11413	holC	The product of source ortholog lacks experimental evidence.
C5098_RS02885	lptF	G7888	lptF	The product of ortholog is part of a complex for which the orthologs of one or more other components are missing in this database.
C5098_RS02890	lptG	G7889	lptG	The product of ortholog is part of a complex for which the orthologs of one or more other components are missing in this database.
C5098_RS02895		G7890	yjgR	The product of source ortholog lacks experimental evidence.
C5098_RS02910				No ortholog exists for this gene in ECOLI.
C5098_RS02915				No ortholog exists for this gene in ECOLI.
C5098_RS02925				No ortholog exists for this gene in ECOLI.
C5098_RS02930				No ortholog exists for this gene in ECOLI.
C5098_RS02935		G7119	ogrK	The difference in length between this gene and its ortholog, 166 vs 72, exceeds 10.0%.
				The P-value, 4.79e-3, for the similarity between this gene and its ortholog exceeds the threshold 1.00e-10.
C5098_RS02940				No ortholog exists for this gene in ECOLI.
C5098_RS02945		EG12112	alpA	The difference in length between this gene and its ortholog, 88 vs 70, exceeds 10.0%.
				The P-value, 2.47e-3, for the similarity between this gene and its ortholog exceeds the threshold 1.00e-10.
C5098_RS02950				No ortholog exists for this gene in ECOLI.
C5098_RS02955				No ortholog exists for this gene in ECOLI.
C5098_RS02960				No ortholog exists for this gene in ECOLI.
C5098_RS02965				No ortholog exists for this gene in ECOLI.
C5098_RS02970				No ortholog exists for this gene in ECOLI.
C5098_RS02975				No ortholog exists for this gene in ECOLI.
C5098_RS02990				Multiple orthologs exist for this gene in ECOLI, and the software cannot determine which one to synchronize with.  The orthologs are (G0-10528 G0-10531 G0-10529 G0-10525 G0-10530).
C5098_RS03000				No ortholog exists for this gene in ECOLI.
C5098_RS03005				No ortholog exists for this gene in ECOLI.
C5098_RS03010				No ortholog exists for this gene in ECOLI.
C5098_RS03030				No ortholog exists for this gene in ECOLI.
C5098_RS03065		EG11974	fimI	The product of source ortholog lacks experimental evidence.
C5098_RS03075		EG10311	fimD	The product of source ortholog lacks experimental evidence.
C5098_RS03120	ptsP			No ortholog exists for this gene in ECOLI.
C5098_RS03125	dhaL			No ortholog exists for this gene in ECOLI.
C5098_RS03135				No ortholog exists for this gene in ECOLI.
C5098_RS03150				No ortholog exists for this gene in ECOLI.
C5098_RS03155				No ortholog exists for this gene in ECOLI.
C5098_RS03165				No ortholog exists for this gene in ECOLI.
C5098_RS03170	hyi			No ortholog exists for this gene in ECOLI.
C5098_RS03180	dhaR			No ortholog exists for this gene in ECOLI.
C5098_RS03185				No ortholog exists for this gene in ECOLI.
C5098_RS03190	ibeA			No ortholog exists for this gene in ECOLI.
C5098_RS03195	nhaC			No ortholog exists for this gene in ECOLI.
C5098_RS03210		G7926	yjiG	The product of source ortholog lacks experimental evidence.
C5098_RS03215		G7927	yjiH	The product of source ortholog lacks experimental evidence.
C5098_RS03220				No ortholog exists for this gene in ECOLI.
C5098_RS03235		G7930	yjiK	The product of source ortholog lacks experimental evidence.
C5098_RS03240		G0-16640	ytiA	The product of source ortholog lacks experimental evidence.
C5098_RS03245		G7931	yjiL	The product of source ortholog lacks experimental evidence.
C5098_RS03250		G7932	yjiM	The product of source ortholog lacks experimental evidence.
C5098_RS03260				No ortholog exists for this gene in ECOLI.
C5098_RS03265				No ortholog exists for this gene in ECOLI.
C5098_RS03270		G7937	yjiS	The product of source ortholog lacks experimental evidence.
C5098_RS03285				No ortholog exists for this gene in ECOLI.
C5098_RS03290		EG10612	mrr	The difference in length between this gene and its ortholog, 388 vs 304, exceeds 10.0%.
C5098_RS03295				No ortholog exists for this gene in ECOLI.
C5098_RS03300				No ortholog exists for this gene in ECOLI.
C5098_RS03310		G7941	yjiX	The product of source ortholog lacks experimental evidence.
C5098_RS03325				No ortholog exists for this gene in ECOLI.
C5098_RS03330				No ortholog exists for this gene in ECOLI.
C5098_RS03340				No ortholog exists for this gene in ECOLI.
C5098_RS03360		EG11214	yjjA	The product of source ortholog lacks experimental evidence.
C5098_RS03375		EG11215	yjjB	The product of source ortholog lacks experimental evidence.
C5098_RS03380		G7946	yjjP	The product of source ortholog lacks experimental evidence.
C5098_RS03400		G0-10474	yjjZ	The product of source ortholog lacks experimental evidence.
C5098_RS03425	holD	EG11414	holD	The product of source ortholog lacks experimental evidence.
C5098_RS03450		G0-10475	ytjA	The difference in length between this gene and its ortholog, 59 vs 53, exceeds 10.0%.
				The product of source ortholog lacks experimental evidence.
C5098_RS03455		G7951	yjjU	The product of source ortholog lacks experimental evidence.
C5098_RS03460		G7952	yjjV	The product of source ortholog lacks experimental evidence.
C5098_RS03465	yjjW	G7953	yjjW	The product of source ortholog lacks experimental evidence.
C5098_RS03470		EG12171	yjjI	The product of source ortholog lacks experimental evidence.
C5098_RS03495				No ortholog exists for this gene in ECOLI.
C5098_RS03505		EG10951	ytjB	The product of source ortholog lacks experimental evidence.
C5098_RS03525				No ortholog exists for this gene in ECOLI.
C5098_RS03530				No ortholog exists for this gene in ECOLI.
C5098_RS03555	gpmB	EG12164	ytjC	The product of source ortholog lacks experimental evidence.
C5098_RS03565	creA	EG11217	creA	The product of source ortholog lacks experimental evidence.
C5098_RS03580	creD	EG10145	creD	The product of source ortholog lacks experimental evidence.
C5098_RS03590		G7954	yjjY	The product of source ortholog lacks experimental evidence.
C5098_RS03595		EG12309	yjtD	The product of source ortholog lacks experimental evidence.
C5098_RS03620		G6081	yaaX	The product of source ortholog lacks experimental evidence.
C5098_RS03630		EG11555	yaaJ	The product of source ortholog lacks experimental evidence.
C5098_RS03650	msyB	G6082	yaaW	The product of source ortholog lacks experimental evidence.
C5098_RS03655		G8202	yaaI	The product of source ortholog lacks experimental evidence.
C5098_RS03670	mokC	EG10373	mokC	The product of source ortholog lacks experimental evidence.
C5098_RS03675				No ortholog exists for this gene in ECOLI.
C5098_RS03685				No ortholog exists for this gene in ECOLI.
C5098_RS03700	rpsT	EG10919	rpsT	The product of ortholog is part of a complex for which the orthologs of one or more other components are missing in this database.
C5098_RS03705		G6087	yaaY	The product of source ortholog lacks experimental evidence.
C5098_RS03740				No ortholog exists for this gene in ECOLI.
C5098_RS03750	carA	EG10134	carA	The product of ortholog is part of a complex for which the orthologs of one or more other components are missing in this database.
C5098_RS03765	caiE	EG12608	caiE	The product of source ortholog lacks experimental evidence.
C5098_RS03810	fixX	EG11565	fixX	The product of source ortholog lacks experimental evidence.
C5098_RS03815		EG11566	yaaU	The product of source ortholog lacks experimental evidence.
C5098_RS03835				No ortholog exists for this gene in ECOLI.
C5098_RS03840				No ortholog exists for this gene in ECOLI.
C5098_RS03850	apaG	EG10047	apaG	The product of source ortholog lacks experimental evidence.
C5098_RS03920				No ortholog exists for this gene in ECOLI.
C5098_RS03925				No ortholog exists for this gene in ECOLI.
C5098_RS03930				No ortholog exists for this gene in ECOLI.
C5098_RS03935				No ortholog exists for this gene in ECOLI.
C5098_RS04010				No ortholog exists for this gene in ECOLI.
C5098_RS04060	ftsW	EG10344	ftsW	The product of source ortholog lacks experimental evidence.
C5098_RS04115				No ortholog exists for this gene in ECOLI.
C5098_RS04140	hofC	EG11798	hofC	The product of source ortholog lacks experimental evidence.
C5098_RS04145	gspE	EG12106	hofB	The product of source ortholog lacks experimental evidence.
C5098_RS04150	ppdD	EG12107	ppdD	The product of source ortholog lacks experimental evidence.
C5098_RS04165	ampE	EG10042	ampE	The product of source ortholog lacks experimental evidence.
C5098_RS04195		EG12315	yacH	The product of source ortholog lacks experimental evidence.
C5098_RS04205		EG12605	yacL	The product of source ortholog lacks experimental evidence.
C5098_RS04220		EG11089	yacC	The product of source ortholog lacks experimental evidence.
C5098_RS04255		EG12322	yadI	The product of source ortholog lacks experimental evidence.
C5098_RS04260		EG11749	yadE	The product of source ortholog lacks experimental evidence.
C5098_RS04275				No ortholog exists for this gene in ECOLI.
C5098_RS04355	hrpB	EG12329	hrpB	The product of source ortholog lacks experimental evidence.
C5098_RS04395		G0-16723	yadW	The product of source ortholog lacks experimental evidence.
C5098_RS04405		EG12333	yadS	The product of source ortholog lacks experimental evidence.
C5098_RS04435		EG12336	yaeH	The product of source ortholog lacks experimental evidence.
C5098_RS04455	rpsB	EG10901	rpsB	The product of ortholog is part of a complex for which the orthologs of one or more other components are missing in this database.
C5098_RS04545		G6095	yaeR	The product of source ortholog lacks experimental evidence.
C5098_RS04560		G372	yaeP	The product of source ortholog lacks experimental evidence.
C5098_RS04565		G6098	yaeQ	The product of source ortholog lacks experimental evidence.
C5098_RS04580		EG12138	yaeF	The product of source ortholog lacks experimental evidence.
C5098_RS04660		EG11650	yafD	The product of source ortholog lacks experimental evidence.
C5098_RS04680		G6100	yafS	The product of source ortholog lacks experimental evidence.
C5098_RS04725		G6108	ldtF	The product of source ortholog lacks experimental evidence.
C5098_RS04730		G6111	yafL	The product of source ortholog lacks experimental evidence.
C5098_RS04735				No ortholog exists for this gene in ECOLI.
C5098_RS04740				No ortholog exists for this gene in ECOLI.
C5098_RS04745	flhA			No ortholog exists for this gene in ECOLI.
C5098_RS04755	fliR			No ortholog exists for this gene in ECOLI.
C5098_RS04760	fliQ			No ortholog exists for this gene in ECOLI.
C5098_RS04765	fliP			No ortholog exists for this gene in ECOLI.
C5098_RS04770				No ortholog exists for this gene in ECOLI.
C5098_RS04775				No ortholog exists for this gene in ECOLI.
C5098_RS04780				No ortholog exists for this gene in ECOLI.
C5098_RS04785				No ortholog exists for this gene in ECOLI.
C5098_RS04790	fliF			No ortholog exists for this gene in ECOLI.
C5098_RS04795				No ortholog exists for this gene in ECOLI.
C5098_RS04800				No ortholog exists for this gene in ECOLI.
C5098_RS04805	fliI			No ortholog exists for this gene in ECOLI.
C5098_RS04810	fliJ			No ortholog exists for this gene in ECOLI.
C5098_RS04815				No ortholog exists for this gene in ECOLI.
C5098_RS04820				No ortholog exists for this gene in ECOLI.
C5098_RS04835				No ortholog exists for this gene in ECOLI.
C5098_RS04840				No ortholog exists for this gene in ECOLI.
C5098_RS04845				No ortholog exists for this gene in ECOLI.
C5098_RS04850	flgM			No ortholog exists for this gene in ECOLI.
C5098_RS04855	flgA			No ortholog exists for this gene in ECOLI.
C5098_RS04860	flgB			No ortholog exists for this gene in ECOLI.
C5098_RS04865	flgC			No ortholog exists for this gene in ECOLI.
C5098_RS04870				No ortholog exists for this gene in ECOLI.
C5098_RS04875	flaE			No ortholog exists for this gene in ECOLI.
C5098_RS04890	flgH			No ortholog exists for this gene in ECOLI.
C5098_RS04895				No ortholog exists for this gene in ECOLI.
C5098_RS04900				No ortholog exists for this gene in ECOLI.
C5098_RS04905	flgK			No ortholog exists for this gene in ECOLI.
C5098_RS04915				No ortholog exists for this gene in ECOLI.
C5098_RS04920				No ortholog exists for this gene in ECOLI.
C5098_RS04925	lafA			No ortholog exists for this gene in ECOLI.
C5098_RS04930				No ortholog exists for this gene in ECOLI.
C5098_RS04940				No ortholog exists for this gene in ECOLI.
C5098_RS04945	fliS			No ortholog exists for this gene in ECOLI.
C5098_RS04950				No ortholog exists for this gene in ECOLI.
C5098_RS04955				No ortholog exists for this gene in ECOLI.
C5098_RS04960				No ortholog exists for this gene in ECOLI.
C5098_RS04965				No ortholog exists for this gene in ECOLI.
C5098_RS04970	motA			No ortholog exists for this gene in ECOLI.
C5098_RS04975	lafU			No ortholog exists for this gene in ECOLI.
C5098_RS04985		G6118	yafP	The product of source ortholog lacks experimental evidence.
C5098_RS04990				No ortholog exists for this gene in ECOLI.
C5098_RS04995				No ortholog exists for this gene in ECOLI.
C5098_RS05015				No ortholog exists for this gene in ECOLI.
C5098_RS05040		EG10507	intD	The product of source ortholog lacks experimental evidence.
C5098_RS05045		G0-10461	ypdJ	The difference in length between this gene and its ortholog, 116 vs 46, exceeds 10.0%.
				The P-value, 0.92    , for the similarity between this gene and its ortholog exceeds the threshold 1.00e-10.
				The product of source ortholog lacks experimental evidence.
C5098_RS05050				No ortholog exists for this gene in ECOLI.
C5098_RS05055				No ortholog exists for this gene in ECOLI.
C5098_RS05060				No ortholog exists for this gene in ECOLI.
C5098_RS05065		G7225	yfdM	The difference in length between this gene and its ortholog, 185 vs 91, exceeds 10.0%.
				The P-value, 1.77e-2, for the similarity between this gene and its ortholog exceeds the threshold 1.00e-10.
				The product of source ortholog lacks experimental evidence.
C5098_RS05070				No ortholog exists for this gene in ECOLI.
C5098_RS05075				No ortholog exists for this gene in ECOLI.
C5098_RS05080	bet			No ortholog exists for this gene in ECOLI.
C5098_RS05085				No ortholog exists for this gene in ECOLI.
C5098_RS05095		EG12155	kilR	The P-value, 1.82e-2, for the similarity between this gene and its ortholog exceeds the threshold 1.00e-10.
C5098_RS05100				No ortholog exists for this gene in ECOLI.
C5098_RS05105				No ortholog exists for this gene in ECOLI.
C5098_RS05110				No ortholog exists for this gene in ECOLI.
C5098_RS05115				No ortholog exists for this gene in ECOLI.
C5098_RS05120				No ortholog exists for this gene in ECOLI.
C5098_RS05125				No ortholog exists for this gene in ECOLI.
C5098_RS05130				No ortholog exists for this gene in ECOLI.
C5098_RS05135				No ortholog exists for this gene in ECOLI.
C5098_RS05140				No ortholog exists for this gene in ECOLI.
C5098_RS05145				No ortholog exists for this gene in ECOLI.
C5098_RS05150				No ortholog exists for this gene in ECOLI.
C5098_RS05160				No ortholog exists for this gene in ECOLI.
C5098_RS05165				No ortholog exists for this gene in ECOLI.
C5098_RS05170				No ortholog exists for this gene in ECOLI.
C5098_RS05175		G0-10584	ylcH	The product of source ortholog lacks experimental evidence.
C5098_RS05185				No ortholog exists for this gene in ECOLI.
C5098_RS05190				No ortholog exists for this gene in ECOLI.
C5098_RS05200		G0-10435	ylcG	The product of source ortholog lacks experimental evidence.
C5098_RS05205				No ortholog exists for this gene in ECOLI.
C5098_RS05210				No ortholog exists for this gene in ECOLI.
C5098_RS05215				No ortholog exists for this gene in ECOLI.
C5098_RS05225	iss	G6312	borD	The product of source ortholog lacks experimental evidence.
C5098_RS05230				No ortholog exists for this gene in ECOLI.
C5098_RS05235				No ortholog exists for this gene in ECOLI.
C5098_RS05240				No ortholog exists for this gene in ECOLI.
C5098_RS05245		G6593	ymfN	The product of source ortholog lacks experimental evidence.
C5098_RS05250		G6594	ymfR	The product of source ortholog lacks experimental evidence.
C5098_RS05255		G6595	beeE	The difference in length between this gene and its ortholog, 413 vs 157, exceeds 10.0%.
				The product of source ortholog lacks experimental evidence.
C5098_RS05260				No ortholog exists for this gene in ECOLI.
C5098_RS05265				No ortholog exists for this gene in ECOLI.
C5098_RS05270				No ortholog exists for this gene in ECOLI.
C5098_RS05275				No ortholog exists for this gene in ECOLI.
C5098_RS05280				No ortholog exists for this gene in ECOLI.
C5098_RS05285				No ortholog exists for this gene in ECOLI.
C5098_RS05290				No ortholog exists for this gene in ECOLI.
C5098_RS05295				No ortholog exists for this gene in ECOLI.
C5098_RS05300				No ortholog exists for this gene in ECOLI.
C5098_RS05305				No ortholog exists for this gene in ECOLI.
C5098_RS05310				No ortholog exists for this gene in ECOLI.
C5098_RS05315				No ortholog exists for this gene in ECOLI.
C5098_RS05320				No ortholog exists for this gene in ECOLI.
C5098_RS05325				No ortholog exists for this gene in ECOLI.
C5098_RS05330				No ortholog exists for this gene in ECOLI.
C5098_RS05335				No ortholog exists for this gene in ECOLI.
C5098_RS05340				No ortholog exists for this gene in ECOLI.
C5098_RS05345				No ortholog exists for this gene in ECOLI.
C5098_RS05350				No ortholog exists for this gene in ECOLI.
C5098_RS05355		G6597	ymfQ	The difference in length between this gene and its ortholog, 166 vs 194, exceeds 10.0%.
				The product of source ortholog lacks experimental evidence.
C5098_RS05365		EG11120	tfaE	The product of source ortholog lacks experimental evidence.
C5098_RS05370		G7223	yfdK	The difference in length between this gene and its ortholog, 73 vs 146, exceeds 10.0%.
				The product of source ortholog lacks experimental evidence.
C5098_RS05375				No ortholog exists for this gene in ECOLI.
C5098_RS05380				No ortholog exists for this gene in ECOLI.
C5098_RS05390				No ortholog exists for this gene in ECOLI.
C5098_RS05415				No ortholog exists for this gene in ECOLI.
C5098_RS05420				No ortholog exists for this gene in ECOLI.
C5098_RS05425				No ortholog exists for this gene in ECOLI.
C5098_RS05435				No ortholog exists for this gene in ECOLI.
C5098_RS05440				No ortholog exists for this gene in ECOLI.
C5098_RS05445				No ortholog exists for this gene in ECOLI.
C5098_RS05450				No ortholog exists for this gene in ECOLI.
C5098_RS05455				No ortholog exists for this gene in ECOLI.
C5098_RS05460				No ortholog exists for this gene in ECOLI.
C5098_RS05465				No ortholog exists for this gene in ECOLI.
C5098_RS05470				No ortholog exists for this gene in ECOLI.
C5098_RS05475	bet			No ortholog exists for this gene in ECOLI.
C5098_RS05480				No ortholog exists for this gene in ECOLI.
C5098_RS05490				No ortholog exists for this gene in ECOLI.
C5098_RS05495				No ortholog exists for this gene in ECOLI.
C5098_RS05500				No ortholog exists for this gene in ECOLI.
C5098_RS05505				No ortholog exists for this gene in ECOLI.
C5098_RS05510				No ortholog exists for this gene in ECOLI.
C5098_RS05515	ybcN			No ortholog exists for this gene in ECOLI.
C5098_RS05520		G6304	ninE	The product of source ortholog lacks experimental evidence.
C5098_RS05525		G6305	ybcO	The product of source ortholog lacks experimental evidence.
C5098_RS05540				No ortholog exists for this gene in ECOLI.
C5098_RS05555		G6159	ykgJ	The product of source ortholog lacks experimental evidence.
C5098_RS05560		G6160	ecpE	The product of source ortholog lacks experimental evidence.
C5098_RS05565	ecpD	G6161	ecpD	The product of source ortholog lacks experimental evidence.
C5098_RS05575		G6163	ecpB	The product of source ortholog lacks experimental evidence.
C5098_RS05590				No ortholog exists for this gene in ECOLI.
C5098_RS05610		G0-10654	ykgR	The product of source ortholog lacks experimental evidence.
C5098_RS05615				No ortholog exists for this gene in ECOLI.
C5098_RS05620				No ortholog exists for this gene in ECOLI.
C5098_RS05630				No ortholog exists for this gene in ECOLI.
C5098_RS05635				No ortholog exists for this gene in ECOLI.
C5098_RS05640				No ortholog exists for this gene in ECOLI.
C5098_RS05645		G7064	yeeJ	The difference in length between this gene and its ortholog, 1416 vs 2358, exceeds 10.0%.
C5098_RS05655				No ortholog exists for this gene in ECOLI.
C5098_RS05660				No ortholog exists for this gene in ECOLI.
C5098_RS05680		G6175	rclR	The product of source ortholog lacks experimental evidence.
C5098_RS05690		G6177	ykgF	The product of source ortholog lacks experimental evidence.
C5098_RS05695		G6178	ykgG	The product of source ortholog lacks experimental evidence.
C5098_RS05700		G6180	ykgH	The difference in length between this gene and its ortholog, 166 vs 222, exceeds 10.0%.
				The product of source ortholog lacks experimental evidence.
C5098_RS05730		G6181	yahB	The product of source ortholog lacks experimental evidence.
C5098_RS05735		G6182	yahC	The product of source ortholog lacks experimental evidence.
C5098_RS05740		G6183	yahD	The product of source ortholog lacks experimental evidence.
C5098_RS05745		G6184	yahE	The product of source ortholog lacks experimental evidence.
C5098_RS05750	fdrA	G6185	yahF	The product of source ortholog lacks experimental evidence.
C5098_RS05755		G6186	yahG	The product of source ortholog lacks experimental evidence.
C5098_RS05760		G0-10550	yahH	The difference in length between this gene and its ortholog, 90 vs 106, exceeds 10.0%.
				The product of source ortholog lacks experimental evidence.
C5098_RS05765		G6188	yahI	The product of source ortholog lacks experimental evidence.
C5098_RS05770		G6189	yahJ	The product of source ortholog lacks experimental evidence.
C5098_RS05785		G6193	yahN	The product of source ortholog lacks experimental evidence.
C5098_RS05790		G6194	yahO	The product of source ortholog lacks experimental evidence.
C5098_RS05855		G6207	yaiL	The product of source ortholog lacks experimental evidence.
C5098_RS05900				No ortholog exists for this gene in ECOLI.
C5098_RS05925		G6228	yaiY	The product of source ortholog lacks experimental evidence.
C5098_RS05930		G6229	yaiZ	The product of source ortholog lacks experimental evidence.
C5098_RS05950	psiF	EG11401	psiF	The product of source ortholog lacks experimental evidence.
C5098_RS05965		G6230	yaiI	The product of source ortholog lacks experimental evidence.
C5098_RS05975	yaiA	EG11093	yaiA	The product of source ortholog lacks experimental evidence.
C5098_RS05980		EG10083	aroM	The product of source ortholog lacks experimental evidence.
C5098_RS05995		G0-16727	ykiD	The P-value, 5.74e-4, for the similarity between this gene and its ortholog exceeds the threshold 1.00e-10.
				The product of source ortholog lacks experimental evidence.
C5098_RS06010	araJ	EG10060	araJ	The product of source ortholog lacks experimental evidence.
C5098_RS06015	sbcC	EG10927	sbcC	The product of source ortholog lacks experimental evidence.
C5098_RS06020	sbcD	EG11094	sbcD	The product of source ortholog lacks experimental evidence.
C5098_RS06040	proY	G6233	proY	The product of source ortholog lacks experimental evidence.
C5098_RS06080				No ortholog exists for this gene in ECOLI.
C5098_RS06085				No ortholog exists for this gene in ECOLI.
C5098_RS06090		EG11097	yajD	The product of source ortholog lacks experimental evidence.
C5098_RS06100		EG12874	yajI	The product of source ortholog lacks experimental evidence.
C5098_RS06170		G6240	yajQ	The product of source ortholog lacks experimental evidence.
C5098_RS06175		G6241	yajR	The product of source ortholog lacks experimental evidence.
C5098_RS06210		EG12182	yajG	The product of source ortholog lacks experimental evidence.
C5098_RS06265		EG13217	ybaE	The product of source ortholog lacks experimental evidence.
C5098_RS06280		G6248	mdlA	The product of source ortholog lacks experimental evidence.
C5098_RS06285		EG11622	mdlB	The product of source ortholog lacks experimental evidence.
C5098_RS06305		G6250	ybaY	The product of source ortholog lacks experimental evidence.
C5098_RS06310				No ortholog exists for this gene in ECOLI.
C5098_RS06325		EG11099	ybaA	The product of source ortholog lacks experimental evidence.
C5098_RS06330	pdeB	G6252	pdeB	The product of source ortholog lacks experimental evidence.
C5098_RS06335		G6253	ylaC	The product of source ortholog lacks experimental evidence.
C5098_RS06355		EG11704	acrB	The product of ortholog is part of a complex for which the orthologs of one or more other components are missing in this database.
C5098_RS06360	acrA	EG11703	acrA	The product of ortholog is part of a complex for which the orthologs of one or more other components are missing in this database.
C5098_RS06385		EG12843	ybaN	The product of source ortholog lacks experimental evidence.
C5098_RS06395		EG10245	dnaX	The difference in length between this gene and its ortholog, 643 vs 431, exceeds 10.0%.
C5098_RS06400		EG11100	ybaB	The product of source ortholog lacks experimental evidence.
C5098_RS06435		EG12623	ybaL	The product of source ortholog lacks experimental evidence.
C5098_RS06455		G6258	ybaP	The product of source ortholog lacks experimental evidence.
C5098_RS06460				No ortholog exists for this gene in ECOLI.
C5098_RS06470	copA	G6260	copA	The difference in length between this gene and its ortholog, 834 vs 70, exceeds 10.0%.
C5098_RS06495		G6264	ybbJ	The product of source ortholog lacks experimental evidence.
C5098_RS06500		G6265	qmcA	The product of source ortholog lacks experimental evidence.
C5098_RS06530		EG11657	ybbA	The product of source ortholog lacks experimental evidence.
C5098_RS06535		G6270	ybbP	The product of source ortholog lacks experimental evidence.
C5098_RS06575		G6280	ybbW	The product of source ortholog lacks experimental evidence.
C5098_RS06585		G6282	ybbY	The product of source ortholog lacks experimental evidence.
C5098_RS06615		G6288	ylbE	The product of source ortholog lacks experimental evidence.
C5098_RS06620		G6289	ylbF	The product of source ortholog lacks experimental evidence.
C5098_RS06625		EG12384	ybcF	The product of source ortholog lacks experimental evidence.
C5098_RS06660		EG12708	ybcI	The product of source ortholog lacks experimental evidence.
C5098_RS06690				No ortholog exists for this gene in ECOLI.
C5098_RS06695				No ortholog exists for this gene in ECOLI.
C5098_RS06705		EG12448	ybcH	The product of source ortholog lacks experimental evidence.
C5098_RS06765		G6324	ybdF	The product of source ortholog lacks experimental evidence.
C5098_RS06770		G6325	ybdJ	The product of source ortholog lacks experimental evidence.
C5098_RS06780				No ortholog exists for this gene in ECOLI.
C5098_RS06785		G0-9582	hokE	The product of source ortholog lacks experimental evidence.
C5098_RS06815				No ortholog exists for this gene in ECOLI.
C5098_RS06825	fepC	EG10295	fepC	The product of ortholog is part of a complex for which the orthologs of one or more other components are missing in this database.
C5098_RS06835	fepD	EG10296	fepD	The product of ortholog is part of a complex for which the orthologs of one or more other components are missing in this database.
C5098_RS06845	fepB	EG10294	fepB	The product of ortholog is part of a complex for which the orthologs of one or more other components are missing in this database.
C5098_RS06875	cstA	EG10167	cstA	The product of source ortholog lacks experimental evidence.
C5098_RS06880		G0-10438	ybdD	The product of source ortholog lacks experimental evidence.
C5098_RS06885	hcxA	EG12692	hcxA	The product of source ortholog lacks experimental evidence.
C5098_RS06895		G6330	ybdM	The product of source ortholog lacks experimental evidence.
C5098_RS06905		G6332	ybdO	The product of source ortholog lacks experimental evidence.
C5098_RS07005				No ortholog exists for this gene in ECOLI.
C5098_RS07020		EG11594	ybeF	The difference in length between this gene and its ortholog, 126 vs 317, exceeds 10.0%.
				The product of source ortholog lacks experimental evidence.
C5098_RS07030		EG11592	ybeD	The product of source ortholog lacks experimental evidence.
C5098_RS07040	rlpA	EG10854	rlpA	The product of source ortholog lacks experimental evidence.
C5098_RS07080	lptE	EG10855	lptE	The product of ortholog is part of a complex for which the orthologs of one or more other components are missing in this database.
C5098_RS07090		EG12851	ybeL	The product of source ortholog lacks experimental evidence.
C5098_RS07130	corC	G6361	ybeX	The product of source ortholog lacks experimental evidence.
C5098_RS07140		G6363	ybeZ	The product of source ortholog lacks experimental evidence.
C5098_RS07220				No ortholog exists for this gene in ECOLI.
C5098_RS07225				No ortholog exists for this gene in ECOLI.
C5098_RS07230				No ortholog exists for this gene in ECOLI.
C5098_RS07235				No ortholog exists for this gene in ECOLI.
C5098_RS07245				No ortholog exists for this gene in ECOLI.
C5098_RS07250				No ortholog exists for this gene in ECOLI.
C5098_RS07255				No ortholog exists for this gene in ECOLI.
C5098_RS07260				No ortholog exists for this gene in ECOLI.
C5098_RS07275		G6371	chiQ	The product of source ortholog lacks experimental evidence.
C5098_RS07280	fur	EG10359	fur	The product of source ortholog lacks experimental evidence.
C5098_RS07295		EG11775	ybfE	The product of source ortholog lacks experimental evidence.
C5098_RS07325		G0-17074	speFL	The P-value, 1.65e-9, for the similarity between this gene and its ortholog exceeds the threshold 1.00e-10.
C5098_RS07330				No ortholog exists for this gene in ECOLI.
C5098_RS07365		EG11521	ybfA	The product of source ortholog lacks experimental evidence.
C5098_RS07370		EG11108	ybgA	The product of source ortholog lacks experimental evidence.
C5098_RS07385		G6379	ybgI	The product of source ortholog lacks experimental evidence.
C5098_RS07410		G6384	abrB	The product of source ortholog lacks experimental evidence.
C5098_RS07415		G6385	ybgO	The difference in length between this gene and its ortholog, 124 vs 353, exceeds 10.0%.
				The product of source ortholog lacks experimental evidence.
C5098_RS07425		G0-16730	ybgU	The product of source ortholog lacks experimental evidence.
C5098_RS07435	sdhD	EG10934	sdhD	The product of ortholog is part of a complex for which the orthologs of one or more other components are missing in this database.
C5098_RS07445		EG10932	sdhB	The product of ortholog is part of a complex for which the orthologs of one or more other components are missing in this database.
C5098_RS07485				No ortholog exists for this gene in ECOLI.
C5098_RS07490				No ortholog exists for this gene in ECOLI.
C5098_RS07495				No ortholog exists for this gene in ECOLI.
C5098_RS07500				No ortholog exists for this gene in ECOLI.
C5098_RS07510	hutG			No ortholog exists for this gene in ECOLI.
C5098_RS07515				No ortholog exists for this gene in ECOLI.
C5098_RS07520				No ortholog exists for this gene in ECOLI.
C5098_RS07525	cobO			No ortholog exists for this gene in ECOLI.
C5098_RS07530				Multiple orthologs exist for this gene in ECOLI, and the software cannot determine which one to synchronize with.  The orthologs are (EG10356 EG10357).
C5098_RS07540				No ortholog exists for this gene in ECOLI.
C5098_RS07545				No ortholog exists for this gene in ECOLI.
C5098_RS07550				No ortholog exists for this gene in ECOLI.
C5098_RS07555				No ortholog exists for this gene in ECOLI.
C5098_RS07560				No ortholog exists for this gene in ECOLI.
C5098_RS07565				No ortholog exists for this gene in ECOLI.
C5098_RS07570				No ortholog exists for this gene in ECOLI.
C5098_RS07575				No ortholog exists for this gene in ECOLI.
C5098_RS07595	ybgE	EG12395	ybgE	The product of source ortholog lacks experimental evidence.
C5098_RS07685		G6394	ybgS	The product of source ortholog lacks experimental evidence.
C5098_RS07720	modF	EG11677	modF	The product of source ortholog lacks experimental evidence.
C5098_RS07765		G6399	ybhH	The product of source ortholog lacks experimental evidence.
C5098_RS07775		G6401	ybhJ	The product of source ortholog lacks experimental evidence.
C5098_RS07780		EG12875	ybhC	The product of source ortholog lacks experimental evidence.
C5098_RS07785		EG11238	ybhB	The product of source ortholog lacks experimental evidence.
C5098_RS07790				No ortholog exists for this gene in ECOLI.
C5098_RS07820	uvrB	EG11062	uvrB	The product of ortholog is part of a complex for which the orthologs of one or more other components are missing in this database.
C5098_RS07825	yvcK	G6402	ybhK	The product of source ortholog lacks experimental evidence.
C5098_RS07835	moaB	EG11596	moaB	The product of source ortholog lacks experimental evidence.
C5098_RS07855		G6403	ybhL	The product of source ortholog lacks experimental evidence.
C5098_RS07860		G6404	ybhM	The product of source ortholog lacks experimental evidence.
C5098_RS07865		G6405	ybhN	The product of source ortholog lacks experimental evidence.
C5098_RS07875		G6407	ybhP	The product of source ortholog lacks experimental evidence.
C5098_RS07880		G6408	ybhQ	The product of source ortholog lacks experimental evidence.
C5098_RS07900	hlyD	G6412	ybhG	The product of source ortholog lacks experimental evidence.
C5098_RS07925	ybiB	EG11580	ybiB	The product of source ortholog lacks experimental evidence.
C5098_RS07935		EG12422	ybiJ	The product of source ortholog lacks experimental evidence.
C5098_RS07940	ybiI	EG12421	ybiI	The product of source ortholog lacks experimental evidence.
C5098_RS07945	ybiX	G6413	ybiX	The product of source ortholog lacks experimental evidence.
C5098_RS07995		G0-16731	yliM	The product of source ortholog lacks experimental evidence.
C5098_RS08000	ompX	EG12117	ompX	The product of source ortholog lacks experimental evidence.
C5098_RS08020		G6421	ybiR	The product of source ortholog lacks experimental evidence.
C5098_RS08030		G6423	ybiT	The product of source ortholog lacks experimental evidence.
C5098_RS08040		G6426	ybiW	The product of source ortholog lacks experimental evidence.
C5098_RS08045		G6427	ybiY	The product of source ortholog lacks experimental evidence.
C5098_RS08090		G6433	pdeI	The product of source ortholog lacks experimental evidence.
C5098_RS08095		G6434	dgcI	The product of source ortholog lacks experimental evidence.
C5098_RS08140		G6441	ybjH	The product of source ortholog lacks experimental evidence.
C5098_RS08150		G6443	ybjJ	The product of source ortholog lacks experimental evidence.
C5098_RS08160		G6445	ybjL	The product of source ortholog lacks experimental evidence.
C5098_RS08175		EG12842	ybjC	The product of source ortholog lacks experimental evidence.
C5098_RS08190		G6447	ybjN	The product of source ortholog lacks experimental evidence.
C5098_RS08215		G6448	ybjO	The product of source ortholog lacks experimental evidence.
C5098_RS08240		EG11625	artI	The product of source ortholog lacks experimental evidence.
C5098_RS08255		G6451	ybjQ	The product of source ortholog lacks experimental evidence.
C5098_RS08265		G6453	ybjS	The product of source ortholog lacks experimental evidence.
C5098_RS08270		G6454	ybjT	The product of source ortholog lacks experimental evidence.
C5098_RS08310		G6459	ybjD	The product of source ortholog lacks experimental evidence.
C5098_RS08315		G6460	ybjX	The product of source ortholog lacks experimental evidence.
C5098_RS08320		G6461	macA	The product of ortholog is part of a complex for which the orthologs of one or more other components are missing in this database.
C5098_RS08325	macB	G6462	macB	The product of ortholog is part of a complex for which the orthologs of one or more other components are missing in this database.
C5098_RS08420		EG11241	ycaC	The product of source ortholog lacks experimental evidence.
C5098_RS08425		EG11242	ycaD	The product of source ortholog lacks experimental evidence.
C5098_RS08450		G6469	ycaP	The product of source ortholog lacks experimental evidence.
C5098_RS08465		G6470	ycaL	The product of source ortholog lacks experimental evidence.
C5098_RS08475	rpsA	EG10900	rpsA	The product of ortholog is part of a complex for which the orthologs of one or more other components are missing in this database.
C5098_RS08485		EG12375	ycaI	The product of source ortholog lacks experimental evidence.
C5098_RS08500		G6471	ycaQ	The product of source ortholog lacks experimental evidence.
C5098_RS08505		G6472	ycaR	The product of source ortholog lacks experimental evidence.
C5098_RS08515		G6473	ycbJ	The product of source ortholog lacks experimental evidence.
C5098_RS08555				No ortholog exists for this gene in ECOLI.
C5098_RS08620				No ortholog exists for this gene in ECOLI.
C5098_RS08675		G6493	ycbZ	The product of source ortholog lacks experimental evidence.
C5098_RS08685	ompA	EG10669	ompA	The product of source ortholog lacks experimental evidence.
C5098_RS08700	yccS	G6495	yccS	The product of source ortholog lacks experimental evidence.
C5098_RS08705		G6496	yccF	The product of source ortholog lacks experimental evidence.
C5098_RS08720		G6498	yccT	The product of source ortholog lacks experimental evidence.
C5098_RS08725		G6499	yccU	The product of source ortholog lacks experimental evidence.
C5098_RS08785		EG10473	hyaF	The product of source ortholog lacks experimental evidence.
C5098_RS08800	cbdX	G0-10588	appX	The product of source ortholog lacks experimental evidence.
C5098_RS08820		G6504	gfcE	The product of source ortholog lacks experimental evidence.
C5098_RS08825		G6505	gfcD	The product of source ortholog lacks experimental evidence.
C5098_RS08830		G6506	gfcC	The product of source ortholog lacks experimental evidence.
C5098_RS08835		G6507	gfcB	The product of source ortholog lacks experimental evidence.
C5098_RS08840		G6508	gfcA	The product of source ortholog lacks experimental evidence.
C5098_RS08845	cspH	G6510	cspH	The product of source ortholog lacks experimental evidence.
C5098_RS08855		G0-16688	ymcF	The product of source ortholog lacks experimental evidence.
C5098_RS08860	ymcE	G6512	ymcE	The product of source ortholog lacks experimental evidence.
C5098_RS08865		G0-9662	gnsA	The product of source ortholog lacks experimental evidence.
C5098_RS08870		G6513	yccM	The product of source ortholog lacks experimental evidence.
C5098_RS08880				No ortholog exists for this gene in ECOLI.
C5098_RS08885				No ortholog exists for this gene in ECOLI.
C5098_RS08890				No ortholog exists for this gene in ECOLI.
C5098_RS08900				No ortholog exists for this gene in ECOLI.
C5098_RS08905				No ortholog exists for this gene in ECOLI.
C5098_RS08910				No ortholog exists for this gene in ECOLI.
C5098_RS08915				No ortholog exists for this gene in ECOLI.
C5098_RS08920				No ortholog exists for this gene in ECOLI.
C5098_RS08925				No ortholog exists for this gene in ECOLI.
C5098_RS08930				No ortholog exists for this gene in ECOLI.
C5098_RS08935				No ortholog exists for this gene in ECOLI.
C5098_RS08940				No ortholog exists for this gene in ECOLI.
C5098_RS08945				No ortholog exists for this gene in ECOLI.
C5098_RS08950				No ortholog exists for this gene in ECOLI.
C5098_RS08955	bet			No ortholog exists for this gene in ECOLI.
C5098_RS08960				No ortholog exists for this gene in ECOLI.
C5098_RS08965				No ortholog exists for this gene in ECOLI.
C5098_RS08970				No ortholog exists for this gene in ECOLI.
C5098_RS08975				No ortholog exists for this gene in ECOLI.
C5098_RS08980				No ortholog exists for this gene in ECOLI.
C5098_RS08985				No ortholog exists for this gene in ECOLI.
C5098_RS08990				No ortholog exists for this gene in ECOLI.
C5098_RS08995		G6589	ymfK	The product of source ortholog lacks experimental evidence.
C5098_RS09000				No ortholog exists for this gene in ECOLI.
C5098_RS09005				No ortholog exists for this gene in ECOLI.
C5098_RS09010				No ortholog exists for this gene in ECOLI.
C5098_RS09015				No ortholog exists for this gene in ECOLI.
C5098_RS09020				No ortholog exists for this gene in ECOLI.
C5098_RS09025				No ortholog exists for this gene in ECOLI.
C5098_RS09030				No ortholog exists for this gene in ECOLI.
C5098_RS09035				No ortholog exists for this gene in ECOLI.
C5098_RS09040				No ortholog exists for this gene in ECOLI.
C5098_RS09045				No ortholog exists for this gene in ECOLI.
C5098_RS09050				No ortholog exists for this gene in ECOLI.
C5098_RS09055				No ortholog exists for this gene in ECOLI.
C5098_RS09060				No ortholog exists for this gene in ECOLI.
C5098_RS09065				No ortholog exists for this gene in ECOLI.
C5098_RS09070				No ortholog exists for this gene in ECOLI.
C5098_RS09075				No ortholog exists for this gene in ECOLI.
C5098_RS09080				No ortholog exists for this gene in ECOLI.
C5098_RS09085		G6311	rzpD	The product of source ortholog lacks experimental evidence.
C5098_RS09090				No ortholog exists for this gene in ECOLI.
C5098_RS09095				No ortholog exists for this gene in ECOLI.
C5098_RS09100		EG11635	nohD	The product of source ortholog lacks experimental evidence.
C5098_RS09105				No ortholog exists for this gene in ECOLI.
C5098_RS09110				No ortholog exists for this gene in ECOLI.
C5098_RS09115				No ortholog exists for this gene in ECOLI.
C5098_RS09120				No ortholog exists for this gene in ECOLI.
C5098_RS09125				No ortholog exists for this gene in ECOLI.
C5098_RS09130				No ortholog exists for this gene in ECOLI.
C5098_RS09135				No ortholog exists for this gene in ECOLI.
C5098_RS09140				No ortholog exists for this gene in ECOLI.
C5098_RS09145				No ortholog exists for this gene in ECOLI.
C5098_RS09150				No ortholog exists for this gene in ECOLI.
C5098_RS09155				No ortholog exists for this gene in ECOLI.
C5098_RS09160				No ortholog exists for this gene in ECOLI.
C5098_RS09165				No ortholog exists for this gene in ECOLI.
C5098_RS09170				No ortholog exists for this gene in ECOLI.
C5098_RS09175				No ortholog exists for this gene in ECOLI.
C5098_RS09180				No ortholog exists for this gene in ECOLI.
C5098_RS09185				No ortholog exists for this gene in ECOLI.
C5098_RS09190				No ortholog exists for this gene in ECOLI.
C5098_RS09195				No ortholog exists for this gene in ECOLI.
C5098_RS09200				No ortholog exists for this gene in ECOLI.
C5098_RS09210				No ortholog exists for this gene in ECOLI.
C5098_RS09225				No ortholog exists for this gene in ECOLI.
C5098_RS09235				No ortholog exists for this gene in ECOLI.
C5098_RS09240				No ortholog exists for this gene in ECOLI.
C5098_RS09245				No ortholog exists for this gene in ECOLI.
C5098_RS09250				No ortholog exists for this gene in ECOLI.
C5098_RS09280				No ortholog exists for this gene in ECOLI.
C5098_RS09300		EG12703	yccJ	The product of source ortholog lacks experimental evidence.
C5098_RS09310		G0-10443	ymdF	The product of source ortholog lacks experimental evidence.
C5098_RS09360				No ortholog exists for this gene in ECOLI.
C5098_RS09370				No ortholog exists for this gene in ECOLI.
C5098_RS09375		G6527	efeO	The product of source ortholog lacks experimental evidence.
C5098_RS09385	phoH	EG11734	phoH	The product of source ortholog lacks experimental evidence.
C5098_RS09390				No ortholog exists for this gene in ECOLI.
C5098_RS09405		G6540	ycdX	The product of source ortholog lacks experimental evidence.
C5098_RS09410		G6541	ycdY	The product of source ortholog lacks experimental evidence.
C5098_RS09415		G6542	ycdZ	The product of source ortholog lacks experimental evidence.
C5098_RS09430				No ortholog exists for this gene in ECOLI.
C5098_RS09435	csgE	G6545	csgE	The difference in length between this gene and its ortholog, 89 vs 129, exceeds 10.0%.
C5098_RS09455	csgC	G6548	csgC	The product of source ortholog lacks experimental evidence.
C5098_RS09460		G6549	ymdA	The product of source ortholog lacks experimental evidence.
C5098_RS09495		EG11338	msyB	The product of source ortholog lacks experimental evidence.
C5098_RS09515		EG11820	yceI	The product of source ortholog lacks experimental evidence.
C5098_RS09520		G6554	yceJ	The product of source ortholog lacks experimental evidence.
C5098_RS09550		EG11117	yceB	The product of source ortholog lacks experimental evidence.
C5098_RS09560	mdtH	G6559	mdtH	The product of source ortholog lacks experimental evidence.
C5098_RS09570		EG11537	yceH	The product of source ortholog lacks experimental evidence.
C5098_RS09575		G6560	yceM	The product of source ortholog lacks experimental evidence.
C5098_RS09585	flgN	G6562	flgN	The product of source ortholog lacks experimental evidence.
C5098_RS09610	flgD	G360	flgD	The product of source ortholog lacks experimental evidence.
C5098_RS09655				No ortholog exists for this gene in ECOLI.
C5098_RS09670		G6563	yceQ	The product of source ortholog lacks experimental evidence.
C5098_RS09685	yceD	EG11119	yceD	The product of source ortholog lacks experimental evidence.
C5098_RS09690	rpmF	EG10890	rpmF	The product of ortholog is part of a complex for which the orthologs of one or more other components are missing in this database.
C5098_RS09765		G6564	ycfL	The product of source ortholog lacks experimental evidence.
C5098_RS09785		G6568	ycfP	The product of source ortholog lacks experimental evidence.
C5098_RS09820		G6572	ycfT	The product of source ortholog lacks experimental evidence.
C5098_RS09825	lolC	G6573	lolC	The product of ortholog is part of a complex for which the orthologs of one or more other components are missing in this database.
C5098_RS09830	lolD	G6574	lolD	The product of ortholog is part of a complex for which the orthologs of one or more other components are missing in this database.
C5098_RS09845	cobB	G6577	cobB	The difference in length between this gene and its ortholog, 273 vs 242, exceeds 10.0%.
C5098_RS09850		G6578	ycfZ	The product of source ortholog lacks experimental evidence.
C5098_RS09855		G6579	ymfA	The product of source ortholog lacks experimental evidence.
C5098_RS09870		EG12370	intE	The product of source ortholog lacks experimental evidence.
C5098_RS09875				No ortholog exists for this gene in ECOLI.
C5098_RS09880				No ortholog exists for this gene in ECOLI.
C5098_RS09885				No ortholog exists for this gene in ECOLI.
C5098_RS09890				No ortholog exists for this gene in ECOLI.
C5098_RS09895				No ortholog exists for this gene in ECOLI.
C5098_RS09900		EG11302	ydfC	The product of source ortholog lacks experimental evidence.
C5098_RS09905		EG11300	ydfA	The product of source ortholog lacks experimental evidence.
C5098_RS09915		EG10228	dicC	The product of source ortholog lacks experimental evidence.
C5098_RS09920				No ortholog exists for this gene in ECOLI.
C5098_RS09930				No ortholog exists for this gene in ECOLI.
C5098_RS09935		G6685	ydaW	The difference in length between this gene and its ortholog, 248 vs 186, exceeds 10.0%.
				The product of source ortholog lacks experimental evidence.
C5098_RS09940				No ortholog exists for this gene in ECOLI.
C5098_RS09950	paa			No ortholog exists for this gene in ECOLI.
C5098_RS09955				No ortholog exists for this gene in ECOLI.
C5098_RS09960				No ortholog exists for this gene in ECOLI.
C5098_RS09965				No ortholog exists for this gene in ECOLI.
C5098_RS09970				No ortholog exists for this gene in ECOLI.
C5098_RS09975				No ortholog exists for this gene in ECOLI.
C5098_RS09980				No ortholog exists for this gene in ECOLI.
C5098_RS09985				No ortholog exists for this gene in ECOLI.
C5098_RS10005				No ortholog exists for this gene in ECOLI.
C5098_RS10010				No ortholog exists for this gene in ECOLI.
C5098_RS10015				No ortholog exists for this gene in ECOLI.
C5098_RS10020				No ortholog exists for this gene in ECOLI.
C5098_RS10030		G0-10436	rzoD	The product of source ortholog lacks experimental evidence.
C5098_RS10035				No ortholog exists for this gene in ECOLI.
C5098_RS10040				No ortholog exists for this gene in ECOLI.
C5098_RS10045				No ortholog exists for this gene in ECOLI.
C5098_RS10050				No ortholog exists for this gene in ECOLI.
C5098_RS10055				No ortholog exists for this gene in ECOLI.
C5098_RS10070				No ortholog exists for this gene in ECOLI.
C5098_RS10075				No ortholog exists for this gene in ECOLI.
C5098_RS10080				No ortholog exists for this gene in ECOLI.
C5098_RS10085				No ortholog exists for this gene in ECOLI.
C5098_RS10090				No ortholog exists for this gene in ECOLI.
C5098_RS10095				No ortholog exists for this gene in ECOLI.
C5098_RS10100				No ortholog exists for this gene in ECOLI.
C5098_RS10105				No ortholog exists for this gene in ECOLI.
C5098_RS10110				No ortholog exists for this gene in ECOLI.
C5098_RS10115				No ortholog exists for this gene in ECOLI.
C5098_RS10120				No ortholog exists for this gene in ECOLI.
C5098_RS10125				No ortholog exists for this gene in ECOLI.
C5098_RS10130				No ortholog exists for this gene in ECOLI.
C5098_RS10135				No ortholog exists for this gene in ECOLI.
C5098_RS10140				No ortholog exists for this gene in ECOLI.
C5098_RS10145				No ortholog exists for this gene in ECOLI.
C5098_RS10150				No ortholog exists for this gene in ECOLI.
C5098_RS10160				No ortholog exists for this gene in ECOLI.
C5098_RS10165				No ortholog exists for this gene in ECOLI.
C5098_RS10175				No ortholog exists for this gene in ECOLI.
C5098_RS10240		G0-16734	ymgL	The difference in length between this gene and its ortholog, 41 vs 36, exceeds 10.0%.
				The P-value, 5.20e-10, for the similarity between this gene and its ortholog exceeds the threshold 1.00e-10.
				The product of source ortholog lacks experimental evidence.
C5098_RS10245		G6601	ycgX	The product of source ortholog lacks experimental evidence.
C5098_RS10265		G6605	ymgA	The product of source ortholog lacks experimental evidence.
C5098_RS10275		G6607	ymgC	The product of source ortholog lacks experimental evidence.
C5098_RS10280		G6608	pdeG	The difference in length between this gene and its ortholog, 285 vs 507, exceeds 10.0%.
				The product of source ortholog lacks experimental evidence.
C5098_RS10295		G6611	ymgD	The product of source ortholog lacks experimental evidence.
C5098_RS10300		G6612	ymgG	The product of source ortholog lacks experimental evidence.
C5098_RS10305		G0-10589	ymgI	The product of source ortholog lacks experimental evidence.
C5098_RS10310		G0-10590	ymgJ	The product of source ortholog lacks experimental evidence.
C5098_RS10315				No ortholog exists for this gene in ECOLI.
C5098_RS10340		G6614	ycgJ	The product of source ortholog lacks experimental evidence.
C5098_RS10355		G6617	ycgM	The product of source ortholog lacks experimental evidence.
C5098_RS10360		G6618	ycgN	The product of source ortholog lacks experimental evidence.
C5098_RS10365		G6619	hlyE	The difference in length between this gene and its ortholog, 129 vs 303, exceeds 10.0%.
C5098_RS10395		EG11516	ycgB	The product of source ortholog lacks experimental evidence.
C5098_RS10410		G6620	cvrA	The product of source ortholog lacks experimental evidence.
C5098_RS10430		G6624	ymgE	The product of source ortholog lacks experimental evidence.
C5098_RS10435				No ortholog exists for this gene in ECOLI.
C5098_RS10440				No ortholog exists for this gene in ECOLI.
C5098_RS10445				No ortholog exists for this gene in ECOLI.
C5098_RS10450				No ortholog exists for this gene in ECOLI.
C5098_RS10460				No ortholog exists for this gene in ECOLI.
C5098_RS10495				No ortholog exists for this gene in ECOLI.
C5098_RS10505				No ortholog exists for this gene in ECOLI.
C5098_RS10510				No ortholog exists for this gene in ECOLI.
C5098_RS10515				No ortholog exists for this gene in ECOLI.
C5098_RS10525				No ortholog exists for this gene in ECOLI.
C5098_RS10530				No ortholog exists for this gene in ECOLI.
C5098_RS10535				No ortholog exists for this gene in ECOLI.
C5098_RS10540				No ortholog exists for this gene in ECOLI.
C5098_RS10550				No ortholog exists for this gene in ECOLI.
C5098_RS10555				No ortholog exists for this gene in ECOLI.
C5098_RS10560				No ortholog exists for this gene in ECOLI.
C5098_RS10565				No ortholog exists for this gene in ECOLI.
C5098_RS10570				No ortholog exists for this gene in ECOLI.
C5098_RS10575				No ortholog exists for this gene in ECOLI.
C5098_RS10580				No ortholog exists for this gene in ECOLI.
C5098_RS10585	radC	G6122	ykfG	The product of source ortholog lacks experimental evidence.
C5098_RS10590				No ortholog exists for this gene in ECOLI.
C5098_RS10595				No ortholog exists for this gene in ECOLI.
C5098_RS10600				No ortholog exists for this gene in ECOLI.
C5098_RS10605				No ortholog exists for this gene in ECOLI.
C5098_RS10610				No ortholog exists for this gene in ECOLI.
C5098_RS10615				No ortholog exists for this gene in ECOLI.
C5098_RS10625				No ortholog exists for this gene in ECOLI.
C5098_RS10630				No ortholog exists for this gene in ECOLI.
C5098_RS10635				No ortholog exists for this gene in ECOLI.
C5098_RS10645				No ortholog exists for this gene in ECOLI.
C5098_RS10700		G6630	ychQ	The product of source ortholog lacks experimental evidence.
C5098_RS10715		G0-9605	ldrB	The P-value, 8.97e-10, for the similarity between this gene and its ortholog exceeds the threshold 1.00e-10.
				The product of source ortholog lacks experimental evidence.
C5098_RS10725	chaB	EG12402	chaB	The product of source ortholog lacks experimental evidence.
C5098_RS10735	ychN	EG12404	ychN	The product of source ortholog lacks experimental evidence.
C5098_RS10740	ychO	EG12405	ychO	The product of source ortholog lacks experimental evidence.
C5098_RS10760				Multiple orthologs exist for this gene in ECOLI, and the software cannot determine which one to synchronize with.  The orthologs are (EG10648 EG10638).
C5098_RS10765	narH	EG10639	narH	The product of ortholog is part of a complex for which the orthologs of one or more other components are missing in this database.
C5098_RS10775	narI	EG10640	narI	The product of ortholog is part of a complex for which the orthologs of one or more other components are missing in this database.
[truncated: 122,476 more chars]
