# Supplementary material for: Leveraging Curation Among Escherichia coli Pathway/Genome Databases Using Ortholog-Based Annotation Propagation
Source: Front Microbiol. 2021 Mar 8;12:614355. doi: 10.3389/fmicb.2021.614355 (PMC7982652; doi:10.3389/fmicb.2021.614355)
Supplement: Supplementary file 1 [file Data_Sheet_1.ZIP › reports/GCF_003691425_ortholog-synchronization-report_ECOLI_2020-06-17.txt]

Summary of Ortholog Propagation from ECOLI/Escherichia coli K-12 substr. MG1655 to GCF_003691425/Escherichia coli CP53 (GCF_003691425.1)

Organism A (target) = GCF_003691425/Escherichia coli CP53 (GCF_003691425.1)
Organism B (source) = ECOLI/Escherichia coli K-12 substr. MG1655


Contents:
---------
1. Input parameters
2. Summary statistics
3. Propagated genes
4. Not-propagated genes
5. Updated genes of previously unknown or vague function


1. Input parameters
-------------------
The following parameterizable factors were considered when deciding whether or not to synchronize a gene with its ortholog:
* P-value cutoff: 1.0e-10 (synchronize only if sequence similarity between orthologs has P-value <= cutoff)
* Length cutoff: 10.0% (synchronize only if length difference between orthologs <= cutoff)
* Source experimental evidence (synchronize only if the source gene function has experimental evidence)

The following factors were NOT considered when deciding whether or not to synchronize a gene with its ortholog:
* Extra reactions (synchronize only if the target gene is not already assigned to one or more reactions that are materially different from any assigned to the source gene)
* Synteny (synchronize only if there is a synteny match with either the directly upstream or downstream gene)


2. Summary statistics
---------------------
Number of orthologs successfully propagated:	2547
  Genes of previously unknown function that now have known functions:	30
  Genes of previously vague function that now have known functions:	100
Number of genes for which propagation could not be done:	2124
  No ortholog found:	846
  Multiple orthologs found:	27
  Source ortholog lacks experimental evidence:	1106	(54 of these had other reasons as well)
  P-value exceeds threshold:	23	(18 of these had other reasons as well)
  Length difference exceeds threshold:	55	(35 of these had other reasons as well)
  Orthologs of other complex components could not be identified:	136	(24 of these had other reasons as well)


3. Propagated genes
-------------------
The following genes in GCF_003691425/Escherichia coli CP53 (GCF_003691425.1) were synchronized with their ortholog in ECOLI/Escherichia coli K-12 substr. MG1655:
(Gene and product names are included only when they have changed)

A Gene	B Ortholog	Old Gene Name	New Gene Name	Old Product Name	New Product Name	Updated Attributes
EAH50_RS00070	G7587	EAH50_RS00070	yqiI	hypothetical protein	putative fimbrial protein YqiI	GO-TERMS, PRODUCT-SYNONYMS, PRODUCT, GENE-NAME
EAH50_RS00075	EG11381	EAH50_RS00075	glgS	glycogen synthase	surface composition regulator	GO-TERMS, PRODUCT-SYNONYMS, GENE-SYNONYMS, PRODUCT, GENE-NAME
EAH50_RS00475	G81	EAH50_RS00475	uxaC	glucuronate isomerase	D-glucoronate/D-galacturonate isomerase	GO-TERMS, REACTIONS, PRODUCT-SYNONYMS, GENE-SYNONYMS, PRODUCT, GENE-NAME
EAH50_RS00480	EG20248	EAH50_RS00480	uxuB	fructuronate reductase	D-mannonate oxidoreductase	GO-TERMS, REACTIONS, PRODUCT-SYNONYMS, PRODUCT, GENE-NAME
EAH50_RS00485	EG11066			mannonate dehydratase	D-mannonate dehydratase	GO-TERMS, REACTIONS, PRODUCT-SYNONYMS, PRODUCT
EAH50_RS01560	EG10629	qac	emrE	quaternary ammonium compound efflux SMR transporter QacL	DLP12 prophage; multidrug/betaine/choline efflux transporter EmrE	GO-TERMS, REACTIONS, PRODUCT-SYNONYMS, GENE-SYNONYMS, PRODUCT, GENE-NAME
EAH50_RS01605	EG10737	EAH50_RS01605	pinE	transposase	e14 prophage; site-specific DNA recombinase	GO-TERMS, REACTIONS, PRODUCT-SYNONYMS, GENE-SYNONYMS, PRODUCT, GENE-NAME
EAH50_RS01820	EG10629	qac	emrE	quaternary ammonium compound efflux SMR transporter QacL	DLP12 prophage; multidrug/betaine/choline efflux transporter EmrE	GO-TERMS, REACTIONS, PRODUCT-SYNONYMS, GENE-SYNONYMS, PRODUCT, GENE-NAME
EAH50_RS01965	EG10211	EAH50_RS01965	dcm	DNA cytosine methyltransferase	DNA-cytosine methyltransferase	GO-TERMS, REACTIONS, PRODUCT-SYNONYMS, GENE-SYNONYMS, PRODUCT, GENE-NAME
EAH50_RS02055	EG11787					GO-TERMS, PRODUCT-SYNONYMS, GENE-SYNONYMS
EAH50_RS02060	EG10162	EAH50_RS02060	cpsG			GO-TERMS, PRODUCT-SYNONYMS, GENE-SYNONYMS, PRODUCT, GENE-NAME
EAH50_RS02065	EG10161	EAH50_RS02065	cpsB	mannose-1-phosphate guanylyltransferase/mannose-6-phosphate isomerase	mannose-1-phosphate guanylyltransferase	GO-TERMS, REACTIONS, PRODUCT-SYNONYMS, GENE-SYNONYMS, PRODUCT, GENE-NAME
EAH50_RS02140	EG10235					GO-TERMS, PRODUCT-SYNONYMS
EAH50_RS02145	EG10242	EAH50_RS02145	dnaN	DNA polymerase III subunit beta	beta sliding clamp	GO-TERMS, COMPLEXES, REACTIONS, PRODUCT-SYNONYMS, PRODUCT, GENE-NAME
EAH50_RS02150	EG10828			DNA replication/repair protein RecF	DNA repair protein RecF	CPLX-RXNS, GO-TERMS, COMPLEXES, PRODUCT-SYNONYMS, GENE-SYNONYMS, PRODUCT
EAH50_RS02155	EG10424	EAH50_RS02155	gyrB			CPLX-RXNS, GO-TERMS, COMPLEXES, REACTIONS, PRODUCT-SYNONYMS, GENE-SYNONYMS, GENE-NAME
EAH50_RS02165	EG11195	EAH50_RS02165	yidA			GO-TERMS, REACTIONS, PRODUCT-SYNONYMS, GENE-NAME
EAH50_RS02175	G7789	EAH50_RS02175	dgoR	transcriptional regulator	DNA-binding transcriptional regulator DgoR	GO-TERMS, PRODUCT-SYNONYMS, GENE-SYNONYMS, PRODUCT, GENE-NAME
EAH50_RS02180	EG20051	EAH50_RS02180	dgoK			GO-TERMS, PRODUCT-SYNONYMS, GENE-SYNONYMS, PRODUCT, GENE-NAME
EAH50_RS02185	EG20049	EAH50_RS02185	dgoA			GO-TERMS, PRODUCT-SYNONYMS, GENE-SYNONYMS, PRODUCT, GENE-NAME
EAH50_RS02190	GB4478	EAH50_RS02190	dgoD			GO-TERMS, PRODUCT-SYNONYMS, GENE-SYNONYMS, PRODUCT, GENE-NAME
EAH50_RS02195	EG20053	EAH50_RS02195	dgoT	MFS transporter	D-galactonate:H+ symporter	GO-TERMS, REACTIONS, PRODUCT-SYNONYMS, GENE-SYNONYMS, PRODUCT, GENE-NAME
EAH50_RS02200	EG11714	EAH50_RS02200	cbrA	protein CbrA	colicin M resistance protein	GO-TERMS, PRODUCT-SYNONYMS, GENE-SYNONYMS, PRODUCT, GENE-NAME
EAH50_RS02205	EG11713	EAH50_RS02205	yidR	DUF3748 domain-containing protein	DUF3748 domain-containing galacturonate catabolism protein YidR	GO-TERMS, PRODUCT-SYNONYMS, PRODUCT, GENE-NAME
EAH50_RS02215	EG11534	EAH50_RS02215	ibpA	heat-shock protein IbpA	small heat shock protein IbpA	GO-TERMS, PRODUCT-SYNONYMS, GENE-SYNONYMS, PRODUCT, GENE-NAME
EAH50_RS02220	EG11535	EAH50_RS02220	ibpB	heat-shock protein IbpB	small heat shock protein IbpB	GO-TERMS, PRODUCT-SYNONYMS, GENE-SYNONYMS, PRODUCT, GENE-NAME
EAH50_RS02280	EG11693	EAH50_RS02280	emrD	multidrug efflux MFS transporter EmrD	multidrug efflux pump EmrD	GO-TERMS, REACTIONS, PRODUCT-SYNONYMS, GENE-SYNONYMS, PRODUCT, GENE-NAME
EAH50_RS02285	G0-9962			type I toxin-antitoxin system toxin TisB	membrane-depolarizing toxin TisB	GO-TERMS, PRODUCT-SYNONYMS, GENE-SYNONYMS, PRODUCT
EAH50_RS02290	EG11275	EAH50_RS02290	ivbL	ilvB operon leader peptide IvbL	ilvBN operon leader peptide	GO-TERMS, PRODUCT-SYNONYMS, PRODUCT, GENE-NAME
EAH50_RS02295	EG10494	EAH50_RS02295	ilvB	acetolactate synthase isozyme 1 large subunit	acetohydroxy acid synthase I subunit IlvB	CPLX-RXNS, GO-TERMS, COMPLEXES, PRODUCT-SYNONYMS, PRODUCT, GENE-NAME
EAH50_RS02300	EG10502	EAH50_RS02300	ilvN	acetolactate synthase isozyme 1 small subunit	acetohydroxy acid synthase I subunit IlvN	GO-TERMS, PRODUCT-SYNONYMS, PRODUCT, GENE-NAME
EAH50_RS02305	EG11051	EAH50_RS02305	uhpA	DNA-binding response regulator	DNA-binding transcriptional activator UhpA	GO-TERMS, PRODUCT-SYNONYMS, PRODUCT, GENE-NAME
EAH50_RS02310	EG11052	EAH50_RS02310	uhpB	sensor protein UhpB	sensory histidine kinase UhpB	GO-TERMS, PRODUCT, GENE-NAME
EAH50_RS02320	EG11054	EAH50_RS02320	uhpT	hexose phosphate transporter	hexose-6-phosphate:phosphate antiporter	GO-TERMS, REACTIONS, PRODUCT-SYNONYMS, PRODUCT, GENE-NAME
EAH50_RS02325	EG11692	EAH50_RS02325	adeD			GO-TERMS, REACTIONS, PRODUCT-SYNONYMS, GENE-SYNONYMS, GENE-NAME
EAH50_RS02330	EG11691	EAH50_RS02330	adeQ	NCS2 family permease	adenine transporter	GO-TERMS, REACTIONS, PRODUCT-SYNONYMS, GENE-SYNONYMS, PRODUCT, GENE-NAME
EAH50_RS02340	EG11689			purine ribonucleoside efflux pump NepI	purine ribonucleoside exporter	GO-TERMS, REACTIONS, PRODUCT-SYNONYMS, GENE-SYNONYMS, PRODUCT
EAH50_RS02385	EG11685	EAH50_RS02385	yicI	alpha-xylosidase	alpha-D-xyloside xylohydrolase	GO-TERMS, REACTIONS, PRODUCT-SYNONYMS, PRODUCT, GENE-NAME
EAH50_RS02395	EG11194	EAH50_RS02395	xanP	xanthine permease XanP	xanthine:H+ symporter XanP	GO-TERMS, REACTIONS, PRODUCT-SYNONYMS, GENE-SYNONYMS, PRODUCT, GENE-NAME
EAH50_RS02400	EG10406	EAH50_RS02400	gltS	sodium/glutamate symport carrier protein	glutamate:sodium symporter	GO-TERMS, REACTIONS, PRODUCT-SYNONYMS, GENE-SYNONYMS, PRODUCT, GENE-NAME
EAH50_RS02405	EG10829					GO-TERMS, REACTIONS, PRODUCT-SYNONYMS, GENE-SYNONYMS
EAH50_RS02410	EG10967			tRNA (guanosine(18)-2'-O)-methyltransferase TrmH	tRNA (Gm18) 2'-O-methyltransferase	GO-TERMS, REACTIONS, PRODUCT-SYNONYMS, GENE-SYNONYMS, PRODUCT
EAH50_RS02415	EG10966	EAH50_RS02415	spoT	bifunctional (p)ppGpp synthetase II/ guanosine-3',5'-bis pyrophosphate 3'-pyrophosphohydrolase	bifunctional (p)ppGpp synthase/hydrolase SpoT	GO-TERMS, REACTIONS, PRODUCT-SYNONYMS, PRODUCT, GENE-NAME
EAH50_RS02420	EG10899	EAH50_RS02420	rpoZ	DNA-directed RNA polymerase subunit omega	RNA polymerase subunit omega	GO-TERMS, REACTIONS, PRODUCT-SYNONYMS, GENE-SYNONYMS, PRODUCT, GENE-NAME
EAH50_RS02425	EG10965	EAH50_RS02425	gmk			GO-TERMS, REACTIONS, PRODUCT-SYNONYMS, GENE-SYNONYMS, GENE-NAME
EAH50_RS02430	EG11334	EAH50_RS02430	ligB			GO-TERMS, REACTIONS, PRODUCT-SYNONYMS, GENE-SYNONYMS, GENE-NAME
EAH50_RS02440	EG11193	EAH50_RS02440	dinD			GO-TERMS, PRODUCT-SYNONYMS, GENE-SYNONYMS, GENE-NAME
EAH50_RS02455	EG10808	EAH50_RS02455	pyrE			GO-TERMS, PRODUCT-SYNONYMS, GENE-NAME
EAH50_RS02460	EG11191					GO-TERMS, PRODUCT-SYNONYMS, GENE-SYNONYMS
EAH50_RS02465	EG10251	EAH50_RS02465	dut			GO-TERMS, PRODUCT-SYNONYMS, GENE-SYNONYMS, GENE-NAME
EAH50_RS02470	EG10004	EAH50_RS02470	dfp	bifunctional phosphopantothenoylcysteine decarboxylase CoaC/phosphopantothenate--cysteine ligase CoaB	fused 4'-phosphopantothenoylcysteine decarboxylase and phosphopantothenoylcysteine synthetase	GO-TERMS, REACTIONS, PRODUCT-SYNONYMS, GENE-SYNONYMS, PRODUCT, GENE-NAME
EAH50_RS02490	EG10329	EAH50_RS02490	mutM	formamidopyrimidine-DNA glycosylase	DNA-formamidopyrimidine glycosylase	GO-TERMS, REACTIONS, PRODUCT-SYNONYMS, GENE-SYNONYMS, PRODUCT, GENE-NAME
EAH50_RS02495	EG11190	EAH50_RS02495	coaD	phosphopantetheine adenylyltransferase	pantetheine-phosphate adenylyltransferase	GO-TERMS, REACTIONS, PRODUCT-SYNONYMS, GENE-SYNONYMS, PRODUCT, GENE-NAME
EAH50_RS02500	EG10520	EAH50_RS02500	waaA	3-deoxy-D-manno-octulosonic acid transferase	KDO transferase	GO-TERMS, REACTIONS, PRODUCT-SYNONYMS, GENE-SYNONYMS, PRODUCT, GENE-NAME
EAH50_RS02505	EG11341	rfaQ	waaQ	lipopolysaccharide core heptosyltransferase RfaQ	lipopolysaccharide core heptosyltransferase 3	GO-TERMS, REACTIONS, PRODUCT-SYNONYMS, GENE-SYNONYMS, PRODUCT, GENE-NAME
EAH50_RS02510	EG11339	EAH50_RS02510	waaG	glycosyltransferase family 1 protein	lipopolysaccharide glucosyltransferase I	GO-TERMS, PRODUCT-SYNONYMS, GENE-SYNONYMS, PRODUCT, GENE-NAME
EAH50_RS02515	EG11340	rfaP	waaP	lipopolysaccharide core heptose(I) kinase RfaP	lipopolysaccharide core heptose (I) kinase	GO-TERMS, REACTIONS, PRODUCT-SYNONYMS, GENE-SYNONYMS, PRODUCT, GENE-NAME
EAH50_RS02520	EG11352	EAH50_RS02520	waaO	lipopolysaccharide 3-alpha-galactosyltransferase	UDP-D-glucose:(glucosyl)LPS alpha-1,3-glucosyltransferase	GO-TERMS, REACTIONS, PRODUCT-SYNONYMS, GENE-SYNONYMS, PRODUCT, GENE-NAME
EAH50_RS02525	EG11425	rfaY	waaY	lipopolysaccharide core heptose(II) kinase RfaY	lipopolysaccharide core heptose (II) kinase	GO-TERMS, REACTIONS, PRODUCT-SYNONYMS, GENE-SYNONYMS, PRODUCT, GENE-NAME
EAH50_RS02530	EG11353	EAH50_RS02530	waaJ	UDP-glucose--(galactosyl) LPS alpha1,2-glucosyltransferase	UDP-glucose:(glucosyl)LPS alpha-1,2-glucosyltransferase	GO-TERMS, REACTIONS, PRODUCT-SYNONYMS, GENE-SYNONYMS, PRODUCT, GENE-NAME
EAH50_RS02545	EG11189	rfaC	waaC	lipopolysaccharide heptosyltransferase RfaC	ADP-heptose:LPS heptosyltransferase 1	GO-TERMS, REACTIONS, PRODUCT-SYNONYMS, GENE-SYNONYMS, PRODUCT, GENE-NAME
EAH50_RS02550	EG12210	EAH50_RS02550	waaF			GO-TERMS, REACTIONS, PRODUCT-SYNONYMS, GENE-SYNONYMS, PRODUCT, GENE-NAME
EAH50_RS02555	EG10838	EAH50_RS02555	rfaD	ADP-L-glycero-D-mannoheptose-6-epimerase	ADP-L-glycero-D-mannoheptose 6-epimerase	GO-TERMS, REACTIONS, PRODUCT-SYNONYMS, GENE-SYNONYMS, PRODUCT, GENE-NAME
EAH50_RS02570	EG10512	EAH50_RS02570	kbl			GO-TERMS, PRODUCT-SYNONYMS, GENE-NAME
EAH50_RS02575	EG10993	EAH50_RS02575	tdh	L-threonine 3-dehydrogenase	threonine dehydrogenase	GO-TERMS, REACTIONS, PRODUCT-SYNONYMS, PRODUCT, GENE-NAME
EAH50_RS02580	EG11266	EAH50_RS02580	waaH	glycosyltransferase	UDP-glucuronate:LPS(HepIII) glycosyltransferase	GO-TERMS, REACTIONS, PRODUCT-SYNONYMS, GENE-SYNONYMS, PRODUCT, GENE-NAME
EAH50_RS02590	EG12297					GO-TERMS, PRODUCT-SYNONYMS, GENE-SYNONYMS
EAH50_RS02595	EG12296	EAH50_RS02595	gpmM			GO-TERMS, PRODUCT-SYNONYMS, GENE-SYNONYMS, GENE-NAME
EAH50_RS02610	EG12294	EAH50_RS02610	grxC	glutaredoxin	glutaredoxin 3	GO-TERMS, REACTIONS, PRODUCT-SYNONYMS, GENE-SYNONYMS, PRODUCT, GENE-NAME
EAH50_RS02615	EG10937	EAH50_RS02615	secB	protein-export protein SecB	protein export chaperone SecB	GO-TERMS, PRODUCT-SYNONYMS, PRODUCT, GENE-NAME
EAH50_RS02620	EG20091	EAH50_RS02620	gpsA	glycerol-3-phosphate dehydrogenase (NAD(P)(+))	glycerol-3-phosphate dehydrogenase	GO-TERMS, REACTIONS, PRODUCT-SYNONYMS, PRODUCT, GENE-NAME
EAH50_RS02625	EG10187	EAH50_RS02625	cysE			GO-TERMS, PRODUCT-SYNONYMS, GENE-NAME
EAH50_RS02630	EG11888			tRNA (uridine(34)/cytosine(34)/5- carboxymethylaminomethyluridine(34)-2'-O)- methyltransferase TrmL	tRNA (cytidine/uridine-2'-O)-ribose methyltransferase	GO-TERMS, REACTIONS, PRODUCT-SYNONYMS, GENE-SYNONYMS, PRODUCT
EAH50_RS02635	EG11963	EAH50_RS02635	lldD	alpha-hydroxy-acid oxidizing enzyme	L-lactate dehydrogenase	GO-TERMS, REACTIONS, PRODUCT-SYNONYMS, GENE-SYNONYMS, PRODUCT, GENE-NAME
EAH50_RS02640	EG11962			dual role activator/repressor for lldPRD operon	DNA-binding transcriptional dual regulator LldR	GO-TERMS, PRODUCT-SYNONYMS, GENE-SYNONYMS, PRODUCT
EAH50_RS02645	EG11961	EAH50_RS02645	lldP	L-lactate permease	lactate/glycolate:H+ symporter LldP	GO-TERMS, REACTIONS, PRODUCT-SYNONYMS, GENE-SYNONYMS, PRODUCT, GENE-NAME
EAH50_RS02660	EG11965	EAH50_RS02660	mtlR	MltR family transcriptional regulator	transcriptional repressor MtlR	GO-TERMS, PRODUCT-SYNONYMS, PRODUCT, GENE-NAME
EAH50_RS02665	EG10616	EAH50_RS02665	mtlD			GO-TERMS, PRODUCT-SYNONYMS, GENE-NAME
EAH50_RS02670	EG10615	EAH50_RS02670	mtlA	PTS mannitol transporter subunit IIABC	mannitol-specific PTS enzyme IICBA component	GO-TERMS, REACTIONS, PRODUCT-SYNONYMS, GENE-SYNONYMS, PRODUCT, GENE-NAME
EAH50_RS02725	EG10941	EAH50_RS02725	selA	L-seryl-tRNA(Sec) selenium transferase	selenocysteine synthase	GO-TERMS, REACTIONS, PRODUCT-SYNONYMS, GENE-SYNONYMS, PRODUCT, GENE-NAME
EAH50_RS02735	EG12293	EAH50_RS02735	yiaY			GO-TERMS, REACTIONS, PRODUCT-SYNONYMS, GENE-NAME
EAH50_RS02740	EG12292	EAH50_RS02740	aldB	aldehyde dehydrogenase	aldehyde dehydrogenase B	GO-TERMS, REACTIONS, PRODUCT-SYNONYMS, GENE-SYNONYMS, PRODUCT, GENE-NAME
EAH50_RS02775	EG12287	araD	sgbE	L-ribulose-5-phosphate 4-epimerase	L-ribulose-5-phosphate 4-epimerase SgbE	GO-TERMS, PRODUCT-SYNONYMS, GENE-SYNONYMS, PRODUCT, GENE-NAME
EAH50_RS02785	EG12285	EAH50_RS02785	sgbH			GO-TERMS, REACTIONS, PRODUCT-SYNONYMS, GENE-SYNONYMS, PRODUCT, GENE-NAME
EAH50_RS02790	EG12284	EAH50_RS02790	lyxK	carbohydrate kinase	L-xylulose kinase	GO-TERMS, PRODUCT-SYNONYMS, GENE-SYNONYMS, PRODUCT, GENE-NAME
EAH50_RS02795	EG12283	EAH50_RS02795	yiaO	2,3-diketo-L-gulonate ABC transporter substrate-binding protein	2,3-diketo-L-gulonate:Na+ symporter - periplasmic binding protein	CPLX-RXNS, GO-TERMS, COMPLEXES, REACTIONS, PRODUCT-SYNONYMS, PRODUCT, GENE-NAME
EAH50_RS02800	EG12282	EAH50_RS02800	yiaN	2,3-diketo-L-gulonate TRAP transporter permease	2,3-diketo-L-gulonate:Na+ symporter - membrane subunit	GO-TERMS, REACTIONS, PRODUCT-SYNONYMS, PRODUCT, GENE-NAME
EAH50_RS02805	EG12281	EAH50_RS02805	yiaM	2,3-diketo-L-gulonate TRAP transporter permease	2,3-diketo-L-gulonate:Na+ symporter - membrane subunit	GO-TERMS, REACTIONS, PRODUCT-SYNONYMS, PRODUCT, GENE-NAME
EAH50_RS02815	EG12279	EAH50_RS02815	yiaK			GO-TERMS, PRODUCT-SYNONYMS, GENE-NAME
EAH50_RS02820	EG12278	EAH50_RS02820	plaR	IclR family transcriptional regulator YiaJ	DNA-binding transcriptional repressor PlaR	GO-TERMS, PRODUCT-SYNONYMS, GENE-SYNONYMS, PRODUCT, GENE-NAME
EAH50_RS02830	EG10107	EAH50_RS02830	avtA	valine--pyruvate transaminase	valine--pyruvate aminotransferase	GO-TERMS, REACTIONS, PRODUCT-SYNONYMS, PRODUCT, GENE-NAME
EAH50_RS02835	EG11316	EAH50_RS02835	malS			GO-TERMS, REACTIONS, PRODUCT-SYNONYMS, PRODUCT, GENE-NAME
EAH50_RS02845	EG20253	EAH50_RS02845	xylR	xylose operon transcription regulator XylR	DNA-binding transcriptional dual regulator XylR	GO-TERMS, PRODUCT-SYNONYMS, PRODUCT, GENE-NAME
EAH50_RS02850	EG12276	EAH50_RS02850	xylH	xylose ABC transporter permease	xylose ABC transporter membrane subunit	CPLX-RXNS, GO-TERMS, COMPLEXES, REACTIONS, PRODUCT, GENE-NAME
EAH50_RS02855	EG12275			D-xylose ABC transporter ATP-binding protein	xylose ABC transporter ATP binding subunit	GO-TERMS, REACTIONS, PRODUCT
EAH50_RS02860	EG20252	EAH50_RS02860	xylF	D-xylose-binding periplasmic protein	xylose ABC transporter periplasmic binding protein	GO-TERMS, PRODUCT-SYNONYMS, GENE-SYNONYMS, PRODUCT, GENE-NAME
EAH50_RS02865	EG11074					GO-TERMS, REACTIONS, PRODUCT-SYNONYMS
EAH50_RS02870	EG11075	EAH50_RS02870	xylB			GO-TERMS, REACTIONS, PRODUCT-SYNONYMS, GENE-NAME
EAH50_RS02885	EG12274	EAH50_RS02885	wecH	O-acetyltransferase	O-acetyltransferase WecH	GO-TERMS, PRODUCT-SYNONYMS, GENE-SYNONYMS, PRODUCT, GENE-NAME
EAH50_RS02895	EG10409					CPLX-RXNS, GO-TERMS, COMPLEXES, PRODUCT-SYNONYMS, GENE-SYNONYMS, PRODUCT
EAH50_RS02900	EG10410	EAH50_RS02900	glyS			GO-TERMS, PRODUCT-SYNONYMS, GENE-SYNONYMS, PRODUCT, GENE-NAME
EAH50_RS02905	G0-10624	EAH50_RS02905	insJK	IS3-like element IS150 family transposase	IS150 protein InsAB	GO-TERMS, PRODUCT-SYNONYMS, PRODUCT, GENE-NAME
EAH50_RS02910	G0-9613	EAH50_RS02910	hokA	protein HokA	small toxic polypeptide	GO-TERMS, PRODUCT-SYNONYMS, GENE-SYNONYMS, PRODUCT, GENE-NAME
EAH50_RS02915	EG10166	EAH50_RS02915	cspA	cold-shock protein	cold shock protein CspA	GO-TERMS, PRODUCT-SYNONYMS, PRODUCT, GENE-NAME
EAH50_RS02930	EG12272	EAH50_RS02930	ghrB	bifunctional glyoxylate/hydroxypyruvate reductase B	glyoxylate reductase	GO-TERMS, REACTIONS, PRODUCT-SYNONYMS, GENE-SYNONYMS, PRODUCT, GENE-NAME
EAH50_RS02940	EG10124	EAH50_RS02940	bisC			GO-TERMS, REACTIONS, PRODUCT-SYNONYMS, GENE-NAME
EAH50_RS02945	EG12270	EAH50_RS02945	yiaC	GNAT family acetyltransferase	peptidyl-lysine N-acetyltransferase YiaC	GO-TERMS, REACTIONS, PRODUCT-SYNONYMS, PRODUCT, GENE-NAME
EAH50_RS02950	EG10986	EAH50_RS02950	tag	DNA-3-methyladenine glycosylase 1	3-methyl-adenine DNA glycosylase I, constitutive	GO-TERMS, REACTIONS, PRODUCT-SYNONYMS, GENE-SYNONYMS, PRODUCT, GENE-NAME
EAH50_RS02960	EG12268	EAH50_RS02960	yhjX	oxalate/formate antiport family MFS transporter	putative transporter YhjX	GO-TERMS, REACTIONS, PRODUCT-SYNONYMS, PRODUCT, GENE-NAME
EAH50_RS02965	EG12267	EAH50_RS02965	eptB	phosphoethanolamine transferase EptB	Kdo2-lipid A phosphoethanolamine 7''-transferase	GO-TERMS, REACTIONS, PRODUCT-SYNONYMS, GENE-SYNONYMS, PRODUCT, GENE-NAME
EAH50_RS02975	EG10248	EAH50_RS02975	dppA	periplasmic dipeptide transporter	dipeptide ABC transporter periplasmic binding protein	CPLX-RXNS, GO-TERMS, COMPLEXES, REACTIONS, PRODUCT-SYNONYMS, GENE-SYNONYMS, PRODUCT, GENE-NAME
EAH50_RS02980	EG12625	EAH50_RS02980	dppB	peptide ABC transporter permease	dipeptide ABC transporter membrane subunit DppB	GO-TERMS, COMPLEXES, PRODUCT-SYNONYMS, PRODUCT, GENE-NAME
EAH50_RS02985	EG12626	EAH50_RS02985	dppC	peptide ABC transporter permease	dipeptide ABC transporter membrane subunit DppC	GO-TERMS, PRODUCT-SYNONYMS, PRODUCT, GENE-NAME
EAH50_RS02990	EG12627	EAH50_RS02990	dppD	dipeptide transport ATP-binding protein DppD	dipeptide ABC transporter ATP binding subunit DppD	GO-TERMS, COMPLEXES, PRODUCT-SYNONYMS, PRODUCT, GENE-NAME
EAH50_RS02995	EG12628	EAH50_RS02995	dppF	dipeptide transport ATP-binding protein DppF	dipeptide ABC transporter ATP binding subunit DppF	GO-TERMS, PRODUCT-SYNONYMS, GENE-SYNONYMS, PRODUCT, GENE-NAME
EAH50_RS03005	G0-9041	EAH50_RS03005	ldrD	type I toxin-antitoxin system toxic polypeptide LdrD	small toxic polypeptide LdrD	GO-TERMS, PRODUCT-SYNONYMS, PRODUCT, GENE-NAME
EAH50_RS03010	EG12265			cellulose biosynthesis protein BcsG	cellulose phosphoethanolamine transferase	GO-TERMS, REACTIONS, PRODUCT-SYNONYMS, GENE-SYNONYMS, PRODUCT
EAH50_RS03035	EG12260	EAH50_RS03035	bcsA	UDP-forming cellulose synthase catalytic subunit	cellulose synthase catalytic subunit	CPLX-RXNS, GO-TERMS, COMPLEXES, REACTIONS, PRODUCT-SYNONYMS, GENE-SYNONYMS, PRODUCT, GENE-NAME
EAH50_RS03040	EG12259			cellulose biosynthesis cyclic di-GMP-binding regulatory protein BcsB	cellulose synthase periplasmic subunit	GO-TERMS, PRODUCT-SYNONYMS, GENE-SYNONYMS, PRODUCT
EAH50_RS03045	EG12258	EAH50_RS03045	bcsZ	cellulase	endo-1,4-D-glucanase	GO-TERMS, REACTIONS, PRODUCT-SYNONYMS, GENE-SYNONYMS, PRODUCT, GENE-NAME
EAH50_RS03060	EG20044	EAH50_RS03060	dctA	C4-dicarboxylate ABC transporter	C4 dicarboxylate/orotate:H+ symporter	GO-TERMS, COMPLEXES, REACTIONS, PRODUCT-SYNONYMS, PRODUCT, GENE-NAME
EAH50_RS03070	EG12253	EAH50_RS03070	kdgK			GO-TERMS, PRODUCT-SYNONYMS, GENE-SYNONYMS, GENE-NAME
EAH50_RS03075	EG12252	EAH50_RS03075	pdeH	cyclic di-GMP phosphodiesterase YhjH	c-di-GMP phosphodiesterase PdeH	GO-TERMS, REACTIONS, PRODUCT-SYNONYMS, GENE-SYNONYMS, PRODUCT, GENE-NAME
EAH50_RS03090	EG12248			hypothetical protein	putative transporter YhjD	GO-TERMS, PRODUCT-SYNONYMS, PRODUCT
EAH50_RS03105	EG12245	EAH50_RS03105	treF	trehalase	cytoplasmic trehalase	GO-TERMS, PRODUCT-SYNONYMS, PRODUCT, GENE-NAME
EAH50_RS03110	EG12244	EAH50_RS03110	ccp	cytochrome-c peroxidase	cytochrome c peroxidase	GO-TERMS, REACTIONS, PRODUCT-SYNONYMS, GENE-SYNONYMS, PRODUCT, GENE-NAME
EAH50_RS03115	EG50009	EAH50_RS03115	gadA	glutamate decarboxylase alpha	glutamate decarboxylase A	GO-TERMS, REACTIONS, PRODUCT-SYNONYMS, GENE-SYNONYMS, PRODUCT, GENE-NAME
EAH50_RS03120	EG12243	EAH50_RS03120	gadX	transcriptional regulator	DNA-binding transcriptional dual regulator GadX	GO-TERMS, PRODUCT-SYNONYMS, GENE-SYNONYMS, PRODUCT, GENE-NAME
EAH50_RS03125	EG12242	EAH50_RS03125	gadW	transcriptional regulator	DNA-binding transcriptional dual regulator GadW	GO-TERMS, PRODUCT-SYNONYMS, GENE-SYNONYMS, PRODUCT, GENE-NAME
EAH50_RS03130	EG12241	EAH50_RS03130	mdtF	multidrug efflux RND transporter permease subunit	multidrug efflux pump RND permease MdtF	CPLX-RXNS, GO-TERMS, COMPLEXES, PRODUCT-SYNONYMS, GENE-SYNONYMS, PRODUCT, GENE-NAME
EAH50_RS03135	EG12240	EAH50_RS03135	mdtE	multidrug resistance protein MdtE	multidrug efflux pump membrane fusion protein MdtE	GO-TERMS, PRODUCT-SYNONYMS, GENE-SYNONYMS, PRODUCT, GENE-NAME
EAH50_RS03145	EG11544	EAH50_RS03145	gadE	transcriptional regulator GadE	DNA-binding transcriptional activator GadE	GO-TERMS, COMPLEXES, PRODUCT-SYNONYMS, GENE-SYNONYMS, PRODUCT, GENE-NAME
EAH50_RS03150	EG11495	EAH50_RS03150	hdeD	protein HdeD	acid-resistance membrane protein	GO-TERMS, PRODUCT-SYNONYMS, GENE-SYNONYMS, PRODUCT, GENE-NAME
EAH50_RS03155	EG11398	EAH50_RS03155	hdeA	acid stress chaperone HdeA	periplasmic acid stress chaperone HdeA	GO-TERMS, PRODUCT-SYNONYMS, GENE-SYNONYMS, PRODUCT, GENE-NAME
EAH50_RS03160	EG11399	EAH50_RS03160	hdeB	acid stress chaperone HdeB	periplasmic acid stress chaperone HdeB	GO-TERMS, PRODUCT-SYNONYMS, GENE-SYNONYMS, PRODUCT, GENE-NAME
EAH50_RS03170	EG11889	EAH50_RS03170	dctR	helix-turn-helix transcriptional regulator	putative DNA-binding transcriptional regulator DctR	GO-TERMS, PRODUCT-SYNONYMS, GENE-SYNONYMS, PRODUCT, GENE-NAME
EAH50_RS03200	EG12236			arsenical efflux pump membrane protein ArsB	arsenite/antimonite:H+ antiporter	GO-TERMS, REACTIONS, PRODUCT-SYNONYMS, GENE-SYNONYMS, PRODUCT
EAH50_RS03205	EG12235	EAH50_RS03205	arsR	transcriptional regulator	DNA-binding transcriptional repressor ArsR	GO-TERMS, PRODUCT-SYNONYMS, GENE-SYNONYMS, PRODUCT, GENE-NAME
EAH50_RS03215	EG10412	EAH50_RS03215	gor	glutathione reductase	glutathione reductase (NADPH)	GO-TERMS, PRODUCT-SYNONYMS, GENE-SYNONYMS, PRODUCT, GENE-NAME
EAH50_RS03220	EG12234			23S rRNA (adenine(2030)-N(6))-methyltransferase RlmJ	23S rRNA m6A2030 methyltransferase	GO-TERMS, REACTIONS, PRODUCT-SYNONYMS, GENE-SYNONYMS, PRODUCT
EAH50_RS03225	EG11441	EAH50_RS03225	prlC			GO-TERMS, REACTIONS, PRODUCT-SYNONYMS, GENE-SYNONYMS, GENE-NAME
EAH50_RS03230	EG12233	EAH50_RS03230	rsmJ	ribosomal RNA small subunit methyltransferase J	16S rRNA m2G1516 methyltransferase	GO-TERMS, REACTIONS, PRODUCT-SYNONYMS, GENE-SYNONYMS, PRODUCT, GENE-NAME
EAH50_RS03235	EG12232	EAH50_RS03235	dtpB	MFS transporter	dipeptide/tripeptide:H+ symporter DtpB	GO-TERMS, REACTIONS, PRODUCT-SYNONYMS, GENE-SYNONYMS, PRODUCT, GENE-NAME
EAH50_RS03250	EG12231	EAH50_RS03250	uspB	universal stress protein B	putative universal stress (ethanol tolerance) protein B	GO-TERMS, PRODUCT-SYNONYMS, GENE-SYNONYMS, PRODUCT, GENE-NAME
EAH50_RS03255	EG12230	EAH50_RS03255	pitA	Low-affinity inorganic phosphate transporter 1	metal phosphate:H+ symporter PitA	GO-TERMS, REACTIONS, PRODUCT-SYNONYMS, GENE-SYNONYMS, PRODUCT, GENE-NAME
EAH50_RS03330	G6320	EAH50_RS03330	cusC	efflux transporter outer membrane subunit	copper/silver export system outer membrane channel	CPLX-RXNS, GO-TERMS, COMPLEXES, PRODUCT-SYNONYMS, GENE-SYNONYMS, PRODUCT, GENE-NAME
EAH50_RS03345	EG12367	EAH50_RS03345	cusA	CusA/CzcA family heavy metal efflux RND transporter	copper/silver export system RND permease	CPLX-RXNS, GO-TERMS, COMPLEXES, PRODUCT-SYNONYMS, GENE-SYNONYMS, PRODUCT, GENE-NAME
EAH50_RS03410	EG12228	EAH50_RS03410	yhiM	hypothetical protein	inner membrane protein YhiM	GO-TERMS, PRODUCT-SYNONYMS, PRODUCT, GENE-NAME
EAH50_RS03435	EG12223	EAH50_RS03435	rbbA	ABC transporter ATP-binding protein/permease	ribosome-associated ATPase	GO-TERMS, PRODUCT-SYNONYMS, GENE-SYNONYMS, PRODUCT, GENE-NAME
EAH50_RS03465	EG11519			nickel-responsive transcriptional regulator NikR	DNA-binding transcriptional repressor NikR	GO-TERMS, PRODUCT-SYNONYMS, GENE-SYNONYMS, PRODUCT
EAH50_RS03470	EG12079			nickel import ATP-binding protein NikE	Ni(2+) ABC transporter ATP binding subunit NikE	CPLX-RXNS, GO-TERMS, COMPLEXES, PRODUCT-SYNONYMS, GENE-SYNONYMS, PRODUCT
EAH50_RS03475	EG12078			nickel import ATP-binding protein NikD	Ni(2+) ABC transporter ATP binding subunit NikD	GO-TERMS, PRODUCT-SYNONYMS, GENE-SYNONYMS, PRODUCT
EAH50_RS03480	EG12077			nickel ABC transporter permease subunit NikC	Ni(2+) ABC transporter membrane subunit NikC	GO-TERMS, PRODUCT-SYNONYMS, GENE-SYNONYMS, PRODUCT
EAH50_RS03485	EG12076			nickel ABC transporter permease subunit NikB	Ni(2+) ABC transporter membrane subunit NikB	GO-TERMS, PRODUCT-SYNONYMS, GENE-SYNONYMS, PRODUCT
EAH50_RS03490	EG12075			nickel ABC transporter, nickel/metallophore periplasmic binding protein	Ni(2+) ABC transporter periplasmic binding protein	GO-TERMS, PRODUCT-SYNONYMS, GENE-SYNONYMS, PRODUCT
EAH50_RS03495	EG12221	EAH50_RS03495	acpT	4'-phosphopantetheinyl transferase	holo-[acyl carrier protein] synthase 2	GO-TERMS, REACTIONS, PRODUCT-SYNONYMS, GENE-SYNONYMS, PRODUCT, GENE-NAME
EAH50_RS03515	EG12217	EAH50_RS03515	yhhQ	hypothetical protein	putative queuosine precursor transporter	GO-TERMS, PRODUCT-SYNONYMS, PRODUCT, GENE-NAME
EAH50_RS03520	EG12216			sulfurtransferase TusA	sulfur transfer protein TusA	GO-TERMS, REACTIONS, PRODUCT-SYNONYMS, GENE-SYNONYMS, PRODUCT
EAH50_RS03525	EG12215	EAH50_RS03525	zntA	zinc/cadmium/mercury/lead-transporting ATPase	Zn2+/Cd2+/Pb2+ exporting P-type ATPase	GO-TERMS, REACTIONS, PRODUCT-SYNONYMS, GENE-SYNONYMS, PRODUCT, GENE-NAME
EAH50_RS03545	EG10343	EAH50_RS03545	rsmD	16S rRNA (guanine(966)-N(2))-methyltransferase	16S rRNA m2G966 methyltransferase	GO-TERMS, REACTIONS, PRODUCT-SYNONYMS, GENE-SYNONYMS, PRODUCT, GENE-NAME
EAH50_RS03550	EG10346			signal recognition particle-docking protein FtsY	signal recognition particle receptor	GO-TERMS, PRODUCT-SYNONYMS, PRODUCT
EAH50_RS03555	EG10340			cell division ATP-binding protein FtsE	cell division protein FtsE	GO-TERMS, COMPLEXES, PRODUCT-SYNONYMS, PRODUCT
EAH50_RS03560	EG10345	EAH50_RS03560	ftsX	ABC transporter permease	cell division protein FtsX	GO-TERMS, PRODUCT-SYNONYMS, GENE-SYNONYMS, PRODUCT, GENE-NAME
EAH50_RS03565	EG10897			RNA polymerase sigma factor RpoH	RNA polymerase, sigma 32 (sigma H) factor	GO-TERMS, COMPLEXES, PRODUCT-SYNONYMS, GENE-SYNONYMS, PRODUCT
EAH50_RS03570	EG10539	EAH50_RS03570	livJ	branched-chain amino acid ABC transporter substrate-binding protein	branched chain amino acid/phenylalanine ABC transporter periplasmic binding protein	CPLX-RXNS, GO-TERMS, COMPLEXES, PRODUCT-SYNONYMS, GENE-SYNONYMS, PRODUCT, GENE-NAME
EAH50_RS03575	EG12211	panM	panZ	aspartate 1-decarboxylase autocleavage activator PanM	PanD maturation factor	GO-TERMS, PRODUCT-SYNONYMS, GENE-SYNONYMS, PRODUCT, GENE-NAME
EAH50_RS03580	EG10540	EAH50_RS03580	livK	branched chain amino acid ABC transporter substrate-binding protein	L-leucine/L-phenylalanine ABC transporter periplasmic binding protein	CPLX-RXNS, GO-TERMS, COMPLEXES, PRODUCT-SYNONYMS, GENE-SYNONYMS, PRODUCT, GENE-NAME
EAH50_RS03585	EG10538	EAH50_RS03585	livH	branched-chain amino acid ABC transporter permease	branched chain amino acid/phenylalanine ABC transporter membrane subunit LivH	GO-TERMS, PRODUCT-SYNONYMS, GENE-SYNONYMS, PRODUCT, GENE-NAME
EAH50_RS03590	EG10541			high-affinity branched-chain amino acid ABC transporter permease LivM	branched chain amino acid/phenylalanine ABC transporter membrane subunit LivM	GO-TERMS, PRODUCT
EAH50_RS03595	EG10537	EAH50_RS03595	livG	ABC transporter ATP-binding protein	branched chain amino acid/phenylalanine ABC transporter ATP binding subunit LivG	GO-TERMS, PRODUCT-SYNONYMS, GENE-SYNONYMS, PRODUCT, GENE-NAME
EAH50_RS03600	EG10536	EAH50_RS03600	livF	ABC transporter ATP-binding protein	branched chain amino acid/phenylalanine ABC transporter ATP binding subunit LivF	GO-TERMS, PRODUCT, GENE-NAME
EAH50_RS03605	EG11047	EAH50_RS03605	ugpB	sn-glycerol-3-phosphate-binding periplasmic protein UgpB	sn-glycerol 3-phosphate ABC transporter periplasmic binding protein	CPLX-RXNS, GO-TERMS, COMPLEXES, PRODUCT-SYNONYMS, GENE-SYNONYMS, PRODUCT, GENE-NAME
EAH50_RS03610	EG11046	EAH50_RS03610	ugpA	sn-glycerol 3-phosphate ABC transporter permease	sn-glycerol 3-phosphate ABC transporter membrane subunit UgpA	GO-TERMS, COMPLEXES, PRODUCT-SYNONYMS, GENE-SYNONYMS, PRODUCT, GENE-NAME
EAH50_RS03615	EG11049			glycerol-3-phosphate transporter membrane protein	sn-glycerol 3-phosphate ABC transporter membrane subunit UgpE	GO-TERMS, REACTIONS, PRODUCT
EAH50_RS03620	EG11048	EAH50_RS03620	ugpC	sn-glycerol-3-phosphate import ATP-binding protein UgpC	sn-glycerol 3-phosphate ABC transporter ATP binding subunit	GO-TERMS, PRODUCT, GENE-NAME
EAH50_RS03625	EG11050	EAH50_RS03625	ugpQ	glycerophosphodiester phosphodiesterase	glycerophosphodiester phosphodiesterase UgpQ	GO-TERMS, REACTIONS, PRODUCT-SYNONYMS, PRODUCT, GENE-NAME
EAH50_RS03635	EG10374	EAH50_RS03635	ggt	gamma-glutamyltranspeptidase	glutathione hydrolase proenzyme	GO-TERMS, REACTIONS, PRODUCT-SYNONYMS, PRODUCT, GENE-NAME
EAH50_RS03640	G7763	EAH50_RS03640	yrhB	heat-shock protein	putative heat shock chaperone	GO-TERMS, PRODUCT-SYNONYMS, PRODUCT, GENE-NAME
EAH50_RS03660	G7758	EAH50_RS03660	yhhY	N-acetyltransferase	N-acetyltransferase YhhY	GO-TERMS, PRODUCT-SYNONYMS, PRODUCT, GENE-NAME
EAH50_RS03670	G7756	EAH50_RS03670	yhhW			GO-TERMS, PRODUCT-SYNONYMS, GENE-NAME
EAH50_RS03675	EG12630			HTH-type transcriptional regulator GntR	DNA-binding transcriptional repressor GntR	GO-TERMS, PRODUCT-SYNONYMS, PRODUCT
EAH50_RS03680	EG12629	EAH50_RS03680	gntK	gluconokinase	D-gluconate kinase, thermostable	GO-TERMS, REACTIONS, PRODUCT-SYNONYMS, PRODUCT, GENE-NAME
EAH50_RS03685	EG12631	EAH50_RS03685	gntU			GO-TERMS, REACTIONS, PRODUCT-SYNONYMS, GENE-SYNONYMS, GENE-NAME
EAH50_RS03695	EG10088					GO-TERMS, PRODUCT-SYNONYMS, GENE-SYNONYMS
EAH50_RS03700	EG10378	EAH50_RS03700	glgB	glycogen-branching enzyme	1,4-alpha-glucan branching enzyme	GO-TERMS, REACTIONS, PRODUCT-SYNONYMS, PRODUCT, GENE-NAME
EAH50_RS03705	EG10381	EAH50_RS03705	glgX	glycogen debranching enzyme	limit dextrin alpha-1,6-glucohydrolase	GO-TERMS, PRODUCT-SYNONYMS, PRODUCT, GENE-NAME
EAH50_RS03710	EG10379					GO-TERMS, PRODUCT-SYNONYMS
EAH50_RS03715	EG10377	EAH50_RS03715	glgA			GO-TERMS, PRODUCT-SYNONYMS, GENE-NAME
EAH50_RS03720	EG10380	EAH50_RS03720	glgP			GO-TERMS, REACTIONS, PRODUCT-SYNONYMS, GENE-SYNONYMS, GENE-NAME
EAH50_RS03730	EG10394	EAH50_RS03730	glpD	glycerol-3-phosphate dehydrogenase	aerobic glycerol 3-phosphate dehydrogenase	GO-TERMS, REACTIONS, PRODUCT-SYNONYMS, GENE-SYNONYMS, PRODUCT, GENE-NAME
EAH50_RS03735	EG10395					GO-TERMS, REACTIONS, PRODUCT-SYNONYMS
EAH50_RS03740	EG10397			rhomboid family intramembrane serine protease GlpG	rhomboid protease GlpG	GO-TERMS, REACTIONS, PRODUCT-SYNONYMS, PRODUCT
EAH50_RS03750	EG12356	EAH50_RS03750	rtcR	sigma 54-dependent transcriptional regulator	DNA-binding transcriptional activator RtcR	GO-TERMS, PRODUCT-SYNONYMS, GENE-SYNONYMS, PRODUCT, GENE-NAME
EAH50_RS03755	G7751	EAH50_RS03755	rtcB	RNA-splicing ligase RtcB	RNA-splicing ligase	GO-TERMS, REACTIONS, PRODUCT-SYNONYMS, GENE-SYNONYMS, PRODUCT, GENE-NAME
EAH50_RS03760	G7750	EAH50_RS03760	rtcA			GO-TERMS, REACTIONS, PRODUCT-SYNONYMS, GENE-SYNONYMS, GENE-NAME
EAH50_RS03765	EG10562	EAH50_RS03765	malT	transcriptional regulator	DNA-binding transcriptional activator MalT	GO-TERMS, PRODUCT-SYNONYMS, GENE-SYNONYMS, PRODUCT, GENE-NAME
EAH50_RS03770	EG10560	EAH50_RS03770	malP			GO-TERMS, REACTIONS, PRODUCT-SYNONYMS, GENE-SYNONYMS, GENE-NAME
EAH50_RS03775	EG10561	EAH50_RS03775	malQ			GO-TERMS, REACTIONS, PRODUCT-SYNONYMS, GENE-SYNONYMS, PRODUCT, GENE-NAME
EAH50_RS03780	EG12380	EAH50_RS03780	gntT	gluconate transporter	high-affinity gluconate transporter	GO-TERMS, REACTIONS, PRODUCT-SYNONYMS, GENE-SYNONYMS, PRODUCT, GENE-NAME
EAH50_RS03785	G7748	EAH50_RS03785	nfuA	Fe-S biogenesis protein NfuA	iron-sulfur cluster carrier protein NfuA	GO-TERMS, PRODUCT-SYNONYMS, GENE-SYNONYMS, PRODUCT, GENE-NAME
EAH50_RS03790	G7747	EAH50_RS03790	yhgH	protein GntX	DNA utilization protein YhgH	GO-TERMS, PRODUCT-SYNONYMS, GENE-SYNONYMS, PRODUCT, GENE-NAME
EAH50_RS03795	EG10122	EAH50_RS03795	bioH	pimeloyl-[acyl-carrier protein] methyl ester esterase	pimeloyl-acyl carrier protein methyl ester esterase	GO-TERMS, REACTIONS, PRODUCT-SYNONYMS, GENE-SYNONYMS, PRODUCT, GENE-NAME
EAH50_RS03800	EG11750	EAH50_RS03800	rpnA	ISNCY family transposase	recombination-promoting nuclease RpnA	GO-TERMS, REACTIONS, PRODUCT-SYNONYMS, GENE-SYNONYMS, PRODUCT, GENE-NAME
EAH50_RS03810	EG12102	EAH50_RS03810	feoB	ferrous iron transporter B	Fe2+ transporter FeoB	GO-TERMS, REACTIONS, PRODUCT-SYNONYMS, PRODUCT, GENE-NAME
EAH50_RS03815	EG12101	EAH50_RS03815	feoA	ferrous iron transporter A	ferrous iron transport protein A	GO-TERMS, PRODUCT-SYNONYMS, PRODUCT, GENE-NAME
EAH50_RS03825	EG11578					GO-TERMS, PRODUCT-SYNONYMS
EAH50_RS03830	EG10672	EAH50_RS03830	ompR	DNA-binding response regulator	DNA-binding transcriptional dual regulator OmpR	GO-TERMS, PRODUCT-SYNONYMS, GENE-SYNONYMS, PRODUCT, GENE-NAME
EAH50_RS03835	EG10269	EAH50_RS03835	envZ	two-component sensor histidine kinase	sensor histidine kinase EnvZ	GO-TERMS, REACTIONS, PRODUCT-SYNONYMS, GENE-SYNONYMS, PRODUCT, GENE-NAME
EAH50_RS03840	EG10688	pckA	pck			GO-TERMS, REACTIONS, PRODUCT-SYNONYMS, GENE-SYNONYMS, PRODUCT, GENE-NAME
EAH50_RS03850	G7744	EAH50_RS03850	hslO	redox-regulated molecular chaperone Hsp33	molecular chaperone Hsp33	GO-TERMS, PRODUCT-SYNONYMS, GENE-SYNONYMS, PRODUCT, GENE-NAME
EAH50_RS03855	G7743	EAH50_RS03855	hslR	heat-shock protein 15	heat shock protein Hsp15	GO-TERMS, PRODUCT-SYNONYMS, GENE-SYNONYMS, PRODUCT, GENE-NAME
EAH50_RS03860	G7742	EAH50_RS03860	yrfG	GMP/IMP nucleotidase	purine nucleotidase	GO-TERMS, REACTIONS, PRODUCT-SYNONYMS, PRODUCT, GENE-NAME
EAH50_RS03865	G7741			intracellular growth attenuator protein IgaA	inner membrane protein IgaA	GO-TERMS, PRODUCT-SYNONYMS, GENE-SYNONYMS, PRODUCT
EAH50_RS03870	G7740			ADP compounds hydrolase NudE	ADP-sugar diphosphatase NudE	GO-TERMS, REACTIONS, PRODUCT-SYNONYMS, GENE-SYNONYMS, PRODUCT
EAH50_RS03875	EG10748	EAH50_RS03875	mrcA	carboxypeptidase/penicillin-binding protein 1A	peptidoglycan glycosyltransferase / peptidoglycan DD-transpeptidase MrcA	GO-TERMS, REACTIONS, PRODUCT-SYNONYMS, GENE-SYNONYMS, PRODUCT, GENE-NAME
EAH50_RS03880	G7739	EAH50_RS03880	hofM	DNA catabolic pilus assembly protein	DNA utilization protein HofM	GO-TERMS, PRODUCT-SYNONYMS, GENE-SYNONYMS, PRODUCT, GENE-NAME
EAH50_RS03885	G7738	EAH50_RS03885	hofN			GO-TERMS, PRODUCT-SYNONYMS, GENE-SYNONYMS, GENE-NAME
EAH50_RS03890	G7737	EAH50_RS03890	hofO			GO-TERMS, PRODUCT-SYNONYMS, GENE-SYNONYMS, GENE-NAME
EAH50_RS03895	G7736	EAH50_RS03895	hofP	DNA catabolic protein	DNA utilization protein HofP	GO-TERMS, PRODUCT-SYNONYMS, GENE-SYNONYMS, PRODUCT, GENE-NAME
EAH50_RS03900	EG12113			DNA transporter HofQ	DNA utilization protein HofQ	GO-TERMS, REACTIONS, PRODUCT-SYNONYMS, GENE-SYNONYMS, PRODUCT
EAH50_RS03905	EG10081	EAH50_RS03905	aroK	shikimate kinase	shikimate kinase 1	GO-TERMS, PRODUCT-SYNONYMS, PRODUCT, GENE-NAME
EAH50_RS03910	EG10074	EAH50_RS03910	aroB			GO-TERMS, REACTIONS, PRODUCT-SYNONYMS, PRODUCT, GENE-NAME
EAH50_RS03915	EG11183					GO-TERMS, PRODUCT-SYNONYMS, GENE-SYNONYMS
EAH50_RS03920	EG10204	EAH50_RS03920	dam	DNA adenine methylase	DNA adenine methyltransferase	GO-TERMS, REACTIONS, PRODUCT-SYNONYMS, PRODUCT, GENE-NAME
EAH50_RS03925	M004	EAH50_RS03925	rpe			GO-TERMS, PRODUCT-SYNONYMS, GENE-SYNONYMS, PRODUCT, GENE-NAME
EAH50_RS03930	EG11871	EAH50_RS03930	gph			GO-TERMS, PRODUCT-SYNONYMS, GENE-SYNONYMS, PRODUCT, GENE-NAME
EAH50_RS03935	EG11030					GO-TERMS, REACTIONS, PRODUCT-SYNONYMS, PRODUCT
EAH50_RS03990	G7726	EAH50_RS03990	frlD			GO-TERMS, PRODUCT-SYNONYMS, GENE-SYNONYMS, GENE-NAME
EAH50_RS03995	G7724	EAH50_RS03995	frlC	protein FrlC	fructoselysine 3-epimerase	GO-TERMS, PRODUCT-SYNONYMS, GENE-SYNONYMS, PRODUCT, GENE-NAME
EAH50_RS04000	G7723	EAH50_RS04000	frlB			GO-TERMS, PRODUCT-SYNONYMS, GENE-SYNONYMS, GENE-NAME
EAH50_RS04005	EG12908	EAH50_RS04005	frlA	amino acid permease	fructoselysine/psicoselysine transporter	GO-TERMS, REACTIONS, PRODUCT-SYNONYMS, GENE-SYNONYMS, PRODUCT, GENE-NAME
EAH50_RS04015	EG10188	EAH50_RS04015	cysG			GO-TERMS, REACTIONS, PRODUCT-SYNONYMS, GENE-NAME
EAH50_RS04020	EG10654					GO-TERMS, PRODUCT-SYNONYMS, PRODUCT
EAH50_RS04025	EG10655	EAH50_RS04025	nirD	nitrite reductase small subunit	nitrite reductase subunit NirD	CPLX-RXNS, GO-TERMS, COMPLEXES, PRODUCT-SYNONYMS, PRODUCT, GENE-NAME
EAH50_RS04030	EG10653	EAH50_RS04030	nirB	nitrite reductase large subunit	nitrite reductase catalytic subunit NirB	GO-TERMS, PRODUCT-SYNONYMS, PRODUCT, GENE-NAME
EAH50_RS04040	EG10757	EAH50_RS04040	ppiA	peptidylprolyl isomerase A	peptidyl-prolyl cis-trans isomerase A	GO-TERMS, REACTIONS, PRODUCT-SYNONYMS, GENE-SYNONYMS, PRODUCT, GENE-NAME
EAH50_RS04050	EG10307	EAH50_RS04050	fic	adenosine monophosphate-protein transferase	putative adenosine monophosphate--protein transferase Fic	GO-TERMS, COMPLEXES, PRODUCT-SYNONYMS, GENE-SYNONYMS, PRODUCT, GENE-NAME
EAH50_RS04055	EG10682	EAH50_RS04055	pabA	glutamine amidotransferase	aminodeoxychorismate synthase subunit 2	CPLX-RXNS, GO-TERMS, COMPLEXES, PRODUCT-SYNONYMS, PRODUCT, GENE-NAME
EAH50_RS04060	EG10066	EAH50_RS04060	argD	aspartate aminotransferase family protein	N-acetylornithine aminotransferase / N-succinyldiaminopimelate aminotransferase	GO-TERMS, REACTIONS, PRODUCT-SYNONYMS, GENE-SYNONYMS, PRODUCT, GENE-NAME
EAH50_RS04070	EG10164	EAH50_RS04070	crp	cAMP-activated global transcriptional regulator CRP	DNA-binding transcriptional dual regulator CRP	GO-TERMS, PRODUCT-SYNONYMS, GENE-SYNONYMS, PRODUCT, GENE-NAME
EAH50_RS04095	EG12903	EAH50_RS04095	yheS	ABC transporter ATP-binding protein	putative ATP-binding protein YheS	GO-TERMS, PRODUCT-SYNONYMS, PRODUCT, GENE-NAME
EAH50_RS04100	G7717					GO-TERMS, PRODUCT-SYNONYMS, GENE-SYNONYMS
EAH50_RS04105	EG20110			glutathione-regulated potassium-efflux system protein KefB	K+ : H+ antiporter KefB	GO-TERMS, REACTIONS, PRODUCT-SYNONYMS, GENE-SYNONYMS, PRODUCT
EAH50_RS04115	EG11663	EAH50_RS04115	slyD	peptidylprolyl isomerase	FKBP-type peptidyl-prolyl cis-trans isomerase SlyD	GO-TERMS, REACTIONS, PRODUCT-SYNONYMS, PRODUCT, GENE-NAME
EAH50_RS04125	G7716	EAH50_RS04125	fkpA	FKBP-type peptidyl-prolyl cis-trans isomerase	peptidyl-prolyl cis-trans isomerase FkpA	GO-TERMS, REACTIONS, PRODUCT-SYNONYMS, GENE-SYNONYMS, PRODUCT, GENE-NAME
EAH50_RS04130	G7715	EAH50_RS04130	yheO	transcriptional regulator	DNA-binding transcriptional regulator YheO	GO-TERMS, PRODUCT-SYNONYMS, PRODUCT, GENE-NAME
EAH50_RS04135	G7714					CPLX-RXNS, GO-TERMS, COMPLEXES, PRODUCT-SYNONYMS, GENE-SYNONYMS
EAH50_RS04140	G7713					GO-TERMS, PRODUCT-SYNONYMS, GENE-SYNONYMS
EAH50_RS04145	G7712					GO-TERMS, PRODUCT-SYNONYMS, GENE-SYNONYMS
EAH50_RS04170	EG11237	EAH50_RS04170	chiA	bifunctional chitinase/lysozyme	endochitinase	GO-TERMS, REACTIONS, PRODUCT-SYNONYMS, GENE-SYNONYMS, PRODUCT, GENE-NAME
EAH50_RS04180	EG10113	EAH50_RS04180	bfr			GO-TERMS, REACTIONS, PRODUCT-SYNONYMS, GENE-NAME
EAH50_RS04185	EG11359	EAH50_RS04185	gspO	prepilin peptidase	Type II secretion system prepilin peptidase	GO-TERMS, COMPLEXES, REACTIONS, PRODUCT-SYNONYMS, GENE-SYNONYMS, PRODUCT, GENE-NAME
EAH50_RS04190	EG12173	EAH50_RS04190	gspM	general secretion pathway protein GspM	Type II secretion system protein GspM	GO-TERMS, PRODUCT-SYNONYMS, GENE-SYNONYMS, PRODUCT, GENE-NAME
EAH50_RS04195	G7711					GO-TERMS, PRODUCT-SYNONYMS, GENE-SYNONYMS, PRODUCT
EAH50_RS04200	G7710	EAH50_RS04200	gspK	general secretory pathway protein	Type II secretion system protein GspK	GO-TERMS, PRODUCT-SYNONYMS, GENE-SYNONYMS, PRODUCT, GENE-NAME
EAH50_RS04205	G7709	EAH50_RS04205	gspJ	general secretion pathway protein	Type II secretion system protein GspJ	GO-TERMS, PRODUCT-SYNONYMS, GENE-SYNONYMS, PRODUCT, GENE-NAME
EAH50_RS04210	G7708					GO-TERMS, PRODUCT-SYNONYMS, GENE-SYNONYMS, PRODUCT
EAH50_RS04215	G7707					GO-TERMS, PRODUCT-SYNONYMS, GENE-SYNONYMS, PRODUCT
EAH50_RS04220	G7706					GO-TERMS, PRODUCT-SYNONYMS, GENE-SYNONYMS, PRODUCT
EAH50_RS04225	G7705					GO-TERMS, PRODUCT-SYNONYMS, GENE-SYNONYMS, PRODUCT
EAH50_RS04230	G7704					GO-TERMS, PRODUCT-SYNONYMS, GENE-SYNONYMS, PRODUCT
EAH50_RS04235	G7703					GO-TERMS, PRODUCT-SYNONYMS, GENE-SYNONYMS, PRODUCT
EAH50_RS04240	G7702					GO-TERMS, PRODUCT-SYNONYMS, GENE-SYNONYMS, PRODUCT
EAH50_RS04360	EG10766	EAH50_RS04360	secY	protein translocase subunit SecY	Sec translocon subunit SecY	GO-TERMS, COMPLEXES, PRODUCT-SYNONYMS, GENE-SYNONYMS, PRODUCT, GENE-NAME
EAH50_RS04400	EG11969	EAH50_RS04400	zntR	heavy metal-responsive transcriptional regulator	DNA-binding transcriptional activator ZntR	GO-TERMS, PRODUCT-SYNONYMS, GENE-SYNONYMS, PRODUCT, GENE-NAME
EAH50_RS04405	G0-10465			ribosome alternative rescue factor ArfA	alternative ribosome-rescue factor A	GO-TERMS, PRODUCT-SYNONYMS, GENE-SYNONYMS, PRODUCT
EAH50_RS04410	EG11180	EAH50_RS04410	mscL	large conductance mechanosensitive channel protein MscL	large conductance mechanosensitive channel	GO-TERMS, REACTIONS, PRODUCT-SYNONYMS, GENE-SYNONYMS, PRODUCT, GENE-NAME
EAH50_RS04415	EG11019	EAH50_RS04415	trkA	trk system potassium uptake protein trkA	NAD-binding component of Trk potassium transporters	GO-TERMS, PRODUCT-SYNONYMS, PRODUCT, GENE-NAME
EAH50_RS04420	EG12163	EAH50_RS04420	rsmB			GO-TERMS, REACTIONS, PRODUCT-SYNONYMS, GENE-SYNONYMS, PRODUCT, GENE-NAME
EAH50_RS04425	EG11268	EAH50_RS04425	fmt	methionyl-tRNA formyltransferase	10-formyltetrahydrofolate:L-methionyl-tRNAfMet N-formyltransferase	GO-TERMS, REACTIONS, PRODUCT-SYNONYMS, GENE-SYNONYMS, PRODUCT, GENE-NAME
EAH50_RS04430	EG11440	EAH50_RS04430	def			GO-TERMS, REACTIONS, PRODUCT-SYNONYMS, GENE-SYNONYMS, GENE-NAME
EAH50_RS04450	G7698			L-threonylcarbamoyladenylate synthase type 1 TsaC	threonylcarbamoyl-AMP synthase	GO-TERMS, REACTIONS, PRODUCT-SYNONYMS, GENE-SYNONYMS, PRODUCT
EAH50_RS04455	EG10077	EAH50_RS04455	aroE			GO-TERMS, REACTIONS, PRODUCT-SYNONYMS, PRODUCT, GENE-NAME
EAH50_RS04530	EG10267	EAH50_RS04530	acrF	multidrug efflux RND transporter permease subunit	multidrug efflux pump RND permease AcrF	CPLX-RXNS, GO-TERMS, COMPLEXES, PRODUCT-SYNONYMS, GENE-SYNONYMS, PRODUCT, GENE-NAME
EAH50_RS04535	EG10266	EAH50_RS04535	acrE	multidrug efflux RND transporter periplasmic adaptor subunit AcrE	multidrug efflux pump membrane fusion lipoprotein AcrE	GO-TERMS, PRODUCT-SYNONYMS, GENE-SYNONYMS, PRODUCT, GENE-NAME
EAH50_RS04540	EG11741	EAH50_RS04540	envR	multidrug efflux transporter transcriptional repressor AcrS	DNA-binding transcriptional repressor EnvR	GO-TERMS, PRODUCT-SYNONYMS, GENE-SYNONYMS, PRODUCT, GENE-NAME
EAH50_RS04550	EG11498	EAH50_RS04550	yhdJ	adenine-specific DNA-methyltransferase	DNA adenine methyltransferase	GO-TERMS, REACTIONS, PRODUCT-SYNONYMS, GENE-SYNONYMS, PRODUCT, GENE-NAME
EAH50_RS04555	EG10317	EAH50_RS04555	fis	Fis family transcriptional regulator	DNA-binding transcriptional dual regulator Fis	GO-TERMS, PRODUCT-SYNONYMS, GENE-SYNONYMS, PRODUCT, GENE-NAME
EAH50_RS04560	EG11311			tRNA dihydrouridine synthase DusB	tRNA-dihydrouridine synthase B	GO-TERMS, REACTIONS, PRODUCT-SYNONYMS, GENE-SYNONYMS, PRODUCT
EAH50_RS04565	EG11497	EAH50_RS04565	prmA	50S ribosomal protein L11 methyltransferase	ribosomal protein L11 methyltransferase	GO-TERMS, REACTIONS, PRODUCT-SYNONYMS, GENE-SYNONYMS, PRODUCT, GENE-NAME
EAH50_RS04570	EG10685	EAH50_RS04570	panF	sodium:pantothenate symporter	pantothenate:Na+ symporter	GO-TERMS, REACTIONS, PRODUCT-SYNONYMS, PRODUCT, GENE-NAME
EAH50_RS04580	EG10276			acetyl-CoA carboxylase biotin carboxylase subunit	biotin carboxylase	GO-TERMS, COMPLEXES, REACTIONS, PRODUCT-SYNONYMS, GENE-SYNONYMS, PRODUCT
EAH50_RS04585	EG10275	EAH50_RS04585	accB	acetyl-CoA carboxylase biotin carboxyl carrier protein subunit	biotin carboxyl carrier protein	GO-TERMS, PRODUCT-SYNONYMS, GENE-SYNONYMS, PRODUCT, GENE-NAME
EAH50_RS04590	EG11315	EAH50_RS04590	yhdH	acrylyl-CoA reductase AcuI	acrylyl-CoA reductase	GO-TERMS, REACTIONS, PRODUCT-SYNONYMS, GENE-SYNONYMS, PRODUCT, GENE-NAME
EAH50_RS04595	EG10018			RNase E specificity factor CsrD	regulator of CsrB and CsrC decay	GO-TERMS, PRODUCT-SYNONYMS, GENE-SYNONYMS, PRODUCT
EAH50_RS04605	EG10608	EAH50_RS04605	mreB	rod shape-determining protein	dynamic cytoskeletal protein MreB	GO-TERMS, PRODUCT-SYNONYMS, GENE-SYNONYMS, PRODUCT, GENE-NAME
EAH50_RS04610	EG10609			rod shape-determining protein MreC	cell shape determining protein MreC	GO-TERMS, PRODUCT-SYNONYMS, PRODUCT
EAH50_RS04615	EG10610			rod shape-determining protein MreD	cell shape determining protein MreD	GO-TERMS, PRODUCT-SYNONYMS, PRODUCT
EAH50_RS04620	EG11298	EAH50_RS04620	yhdE	septum formation inhibitor Maf	nucleoside triphosphate pyrophosphatase YhdE	GO-TERMS, REACTIONS, PRODUCT-SYNONYMS, PRODUCT, GENE-NAME
EAH50_RS04625	EG11299	EAH50_RS04625	rng	ribonuclease E/G	RNase G	GO-TERMS, REACTIONS, PRODUCT-SYNONYMS, GENE-SYNONYMS, PRODUCT, GENE-NAME
EAH50_RS04635	G7689			metalloprotease TldD	metalloprotease subunit TldD	CPLX-RXNS, GO-TERMS, COMPLEXES, REACTIONS, PRODUCT-SYNONYMS, GENE-SYNONYMS, PRODUCT
EAH50_RS04640	G7688			HTH-type transcriptional activator AaeR	LysR-type transcriptional regulator AaeR	GO-TERMS, PRODUCT-SYNONYMS, GENE-SYNONYMS, PRODUCT
EAH50_RS04650	G7686			p-hydroxybenzoic acid efflux pump subunit AaeA	aromatic carboxylic acid efflux pump membrane fusion protein	CPLX-RXNS, GO-TERMS, COMPLEXES, REACTIONS, PRODUCT-SYNONYMS, GENE-SYNONYMS, PRODUCT
EAH50_RS04655	G7685			p-hydroxybenzoic acid efflux pump subunit AaeB	aromatic carboxylic acid efflux pump subunit AaeB	GO-TERMS, REACTIONS, PRODUCT-SYNONYMS, GENE-SYNONYMS, PRODUCT
EAH50_RS04665	G7683	EAH50_RS04665	yhcN	DUF1471 domain-containing protein	DUF1471 domain-containing stress-induced protein YhcN	GO-TERMS, PRODUCT-SYNONYMS, PRODUCT, GENE-NAME
EAH50_RS04670	EG10070			arginine repressor	DNA-binding transcriptional dual regulator ArgR	GO-TERMS, PRODUCT-SYNONYMS, GENE-SYNONYMS, PRODUCT
EAH50_RS04675	EG10576	EAH50_RS04675	mdh			GO-TERMS, PRODUCT-SYNONYMS, GENE-NAME
EAH50_RS04680	EG11652	EAH50_RS04680	degS	outer membrane-stress sensor serine endopeptidase DegS	serine endoprotease	GO-TERMS, REACTIONS, PRODUCT-SYNONYMS, GENE-SYNONYMS, PRODUCT, GENE-NAME
EAH50_RS04685	G7682	EAH50_RS04685	degQ	periplasmic pH-dependent serine endoprotease DegQ	periplasmic serine endoprotease	GO-TERMS, REACTIONS, PRODUCT-SYNONYMS, GENE-SYNONYMS, PRODUCT, GENE-NAME
EAH50_RS04695	G7680					GO-TERMS, PRODUCT-SYNONYMS, GENE-SYNONYMS
EAH50_RS04710	EG10977	EAH50_RS04710	sspA			GO-TERMS, PRODUCT-SYNONYMS, GENE-SYNONYMS, GENE-NAME
EAH50_RS04715	EG10978	EAH50_RS04715	sspB	stringent starvation protein B	ClpXP protease specificity-enhancing factor	GO-TERMS, PRODUCT-SYNONYMS, PRODUCT, GENE-NAME
EAH50_RS04725	G7678	EAH50_RS04725	nanR	transcriptional regulator NanR	DNA-binding transcriptional dual regulator NanR	GO-TERMS, PRODUCT-SYNONYMS, GENE-SYNONYMS, PRODUCT, GENE-NAME
EAH50_RS04730	EG10637					GO-TERMS, REACTIONS, PRODUCT-SYNONYMS, GENE-SYNONYMS, PRODUCT
EAH50_RS04735	G436	EAH50_RS04735	nanT	MFS transporter	N-acetylneuraminate:H+ symporter	GO-TERMS, REACTIONS, PRODUCT-SYNONYMS, PRODUCT, GENE-NAME
EAH50_RS04740	G7677	EAH50_RS04740	nanE	N-acetylmannosamine-6-P epimerase	putative N-acetylmannosamine-6-phosphate epimerase	GO-TERMS, REACTIONS, PRODUCT-SYNONYMS, GENE-SYNONYMS, PRODUCT, GENE-NAME
EAH50_RS04745	G7676	EAH50_RS04745	nanK			GO-TERMS, REACTIONS, PRODUCT-SYNONYMS, GENE-SYNONYMS, PRODUCT, GENE-NAME
EAH50_RS04795	EG10404	EAH50_RS04795	gltD	glutamate synthase	glutamate synthase subunit GltD	CPLX-RXNS, GO-TERMS, COMPLEXES, PRODUCT-SYNONYMS, GENE-SYNONYMS, PRODUCT, GENE-NAME
EAH50_RS04800	EG10403	EAH50_RS04800	gltB	glutamate synthase subunit alpha	glutamate synthase subunit GltB	GO-TERMS, REACTIONS, PRODUCT-SYNONYMS, GENE-SYNONYMS, PRODUCT, GENE-NAME
EAH50_RS04810	EG10062	EAH50_RS04810	arcB	hybrid sensor histidine kinase/response regulator	sensor histidine kinase ArcB	GO-TERMS, REACTIONS, PRODUCT-SYNONYMS, PRODUCT, GENE-NAME
EAH50_RS04815	EG11383	EAH50_RS04815	elbB	glutamine amidotransferase	low activity glyoxalase ElbB	GO-TERMS, REACTIONS, PRODUCT-SYNONYMS, GENE-SYNONYMS, PRODUCT, GENE-NAME
EAH50_RS04820	G7668	EAH50_RS04820	mtgA	monofunctional biosynthetic peptidoglycan transglycosylase	peptidoglycan glycosyltransferase MtgA	GO-TERMS, REACTIONS, PRODUCT-SYNONYMS, GENE-SYNONYMS, PRODUCT, GENE-NAME
EAH50_RS04830	EG12147	EAH50_RS04830	npr	phosphocarrier protein NPr	phosphorelay protein NPr	GO-TERMS, PRODUCT-SYNONYMS, GENE-SYNONYMS, PRODUCT, GENE-NAME
EAH50_RS04835	EG12146	EAH50_RS04835	rapZ			GO-TERMS, PRODUCT-SYNONYMS, GENE-SYNONYMS, GENE-NAME
EAH50_RS04840	EG11682			PTS IIA-like nitrogen regulatory protein PtsN	phosphotransferase system enzyme IIA(Ntr)	GO-TERMS, PRODUCT-SYNONYMS, GENE-SYNONYMS, PRODUCT
EAH50_RS04845	EG11681	EAH50_RS04845	hpf	ribosome hibernation promoting factor	ribosome hibernation-promoting factor	GO-TERMS, PRODUCT-SYNONYMS, GENE-SYNONYMS, PRODUCT, GENE-NAME
EAH50_RS04850	EG10898	EAH50_RS04850	rpoN	RNA polymerase sigma-54 factor	RNA polymerase, sigma 54 (sigma N) factor	GO-TERMS, COMPLEXES, PRODUCT-SYNONYMS, GENE-SYNONYMS, PRODUCT, GENE-NAME
EAH50_RS04855	EG11680	EAH50_RS04855	lptB	ABC transporter ATP-binding protein	lipopolysaccharide transport system ATP binding protein LptB	GO-TERMS, PRODUCT-SYNONYMS, GENE-SYNONYMS, PRODUCT, GENE-NAME
EAH50_RS04860	G7665	EAH50_RS04860	lptA	LPS ABC transporter substrate-binding protein LptA	lipopolysaccharide transport system protein LptA	GO-TERMS, COMPLEXES, PRODUCT-SYNONYMS, GENE-SYNONYMS, PRODUCT, GENE-NAME
EAH50_RS04865	G7664			LPS export ABC transporter periplasmic protein LptC	lipopolysaccharide transport system protein LptC	GO-TERMS, PRODUCT-SYNONYMS, GENE-SYNONYMS, PRODUCT
EAH50_RS04875	G7662	EAH50_RS04875	kdsD	arabinose 5-phosphate isomerase KdsD	D-arabinose 5-phosphate isomerase KdsD	GO-TERMS, REACTIONS, PRODUCT-SYNONYMS, GENE-SYNONYMS, PRODUCT, GENE-NAME
EAH50_RS04885	EG12801			phospholipid ABC transporter ATP-binding protein MlaF	intermembrane phospholipid transport system, ATP binding subunit MlaF	CPLX-RXNS, GO-TERMS, COMPLEXES, PRODUCT-SYNONYMS, GENE-SYNONYMS, PRODUCT
EAH50_RS04890	EG12800	EAH50_RS04890	mlaE	phospholipid ABC transporter permease	intermembrane phospholipid transport system, integral membrane subunit MlaE	GO-TERMS, PRODUCT-SYNONYMS, GENE-SYNONYMS, PRODUCT, GENE-NAME
EAH50_RS04895	EG12799			outer membrane lipid asymmetry maintenance protein MlaD	intermembrane phospholipid transport system, substrate binding protein MlaD	GO-TERMS, PRODUCT-SYNONYMS, GENE-SYNONYMS, PRODUCT
EAH50_RS04900	G7659	EAH50_RS04900	mlaC	phospholipid-binding protein	intermembrane phospholipid transport system - periplasmic binding protein	GO-TERMS, PRODUCT-SYNONYMS, GENE-SYNONYMS, PRODUCT, GENE-NAME
EAH50_RS04905	G7658	EAH50_RS04905	mlaB	phospholipid ABC transporter-binding protein	intermembrane phospholipid transport system protein MlaB	GO-TERMS, PRODUCT-SYNONYMS, GENE-SYNONYMS, PRODUCT, GENE-NAME
EAH50_RS04915	EG11358					GO-TERMS, REACTIONS, PRODUCT-SYNONYMS, GENE-SYNONYMS, PRODUCT
EAH50_RS04925	EG10017	EAH50_RS04925	ispB	octaprenyl-diphosphate synthase	all-trans-octaprenyl-diphosphate synthase	GO-TERMS, REACTIONS, PRODUCT-SYNONYMS, GENE-SYNONYMS, PRODUCT, GENE-NAME
EAH50_RS04945	G7656	EAH50_RS04945	obgE			GO-TERMS, REACTIONS, PRODUCT-SYNONYMS, GENE-SYNONYMS, GENE-NAME
EAH50_RS04950	EG10202	EAH50_RS04950	dacB	serine-type D-Ala-D-Ala carboxypeptidase	peptidoglycan DD-endopeptidase DacB	GO-TERMS, REACTIONS, PRODUCT-SYNONYMS, PRODUCT, GENE-NAME
EAH50_RS04955	EG10415					GO-TERMS, PRODUCT-SYNONYMS
EAH50_RS04960	EG12794			ribosome assembly RNA-binding protein YhbY	ribosome assembly factor YhbY	GO-TERMS, PRODUCT-SYNONYMS, PRODUCT
EAH50_RS04965	EG11507	EAH50_RS04965	rlmE	23S rRNA (uridine(2552)-2'-O)-methyltransferase	23S rRNA 2'-O-ribose U2552 methyltransferase	GO-TERMS, REACTIONS, PRODUCT-SYNONYMS, GENE-SYNONYMS, PRODUCT, GENE-NAME
EAH50_RS04970	EG11506					CPLX-RXNS, GO-TERMS, COMPLEXES, PRODUCT-SYNONYMS, GENE-SYNONYMS
EAH50_RS04975	EG50011	EAH50_RS04975	folP			GO-TERMS, REACTIONS, PRODUCT-SYNONYMS, GENE-SYNONYMS, GENE-NAME
EAH50_RS04980	EG11553	EAH50_RS04980	glmM			GO-TERMS, REACTIONS, PRODUCT-SYNONYMS, GENE-SYNONYMS, GENE-NAME
EAH50_RS04985	EG12095			preprotein translocase subunit SecG	Sec translocon subunit SecG	GO-TERMS, PRODUCT-SYNONYMS, GENE-SYNONYMS, PRODUCT
EAH50_RS05010	EG11179	EAH50_RS05010	rimP	ribosome maturation factor	ribosome maturation factor RimP	GO-TERMS, PRODUCT-SYNONYMS, GENE-SYNONYMS, PRODUCT, GENE-NAME
EAH50_RS05015	EG10665	EAH50_RS05015	nusA	transcription termination protein NusA	transcription termination/antitermination protein NusA	GO-TERMS, PRODUCT-SYNONYMS, PRODUCT, GENE-NAME
EAH50_RS05020	EG10505	EAH50_RS05020	infB			GO-TERMS, PRODUCT-SYNONYMS, GENE-SYNONYMS, GENE-NAME
EAH50_RS05025	EG11178			ribosome-binding factor A	30S ribosome binding factor	GO-TERMS, PRODUCT-SYNONYMS, GENE-SYNONYMS, PRODUCT
EAH50_RS05030	EG11177			tRNA pseudouridine(55) synthase TruB	tRNA pseudouridine55 synthase	GO-TERMS, REACTIONS, PRODUCT-SYNONYMS, GENE-SYNONYMS, PRODUCT
EAH50_RS05040	EG10743			polyribonucleotide nucleotidyltransferase	polynucleotide phosphorylase	GO-TERMS, REACTIONS, PRODUCT-SYNONYMS, GENE-SYNONYMS, PRODUCT
EAH50_RS05045	EG12371					GO-TERMS, PRODUCT-SYNONYMS, GENE-SYNONYMS
EAH50_RS05055	EG10215	EAH50_RS05055	deaD	DEAD/DEAH box family ATP-dependent RNA helicase	ATP-dependent RNA helicase DeaD	GO-TERMS, PRODUCT-SYNONYMS, GENE-SYNONYMS, PRODUCT, GENE-NAME
EAH50_RS05060	EG10617	EAH50_RS05060	mtr	tryptophan-specific transporter	tryptophan:H+ symporter Mtr	GO-TERMS, REACTIONS, PRODUCT-SYNONYMS, PRODUCT, GENE-NAME
EAH50_RS05070	G7653	EAH50_RS05070	ubiV	U32 family peptidase	ubiquinone biosynthesis protein UbiV	GO-TERMS, COMPLEXES, PRODUCT-SYNONYMS, GENE-SYNONYMS, PRODUCT, GENE-NAME
EAH50_RS05075	G7652	EAH50_RS05075	ubiU	U32 peptidase	ubiquinone biosynthesis protein UbiU	GO-TERMS, PRODUCT-SYNONYMS, GENE-SYNONYMS, PRODUCT, GENE-NAME
EAH50_RS05080	G7651	EAH50_RS05080	ubiT	SCP2 domain-containing protein	anaerobic ubiquinone biosynthesis accessory factor UbiT	GO-TERMS, PRODUCT-SYNONYMS, GENE-SYNONYMS, PRODUCT, GENE-NAME
EAH50_RS05090	G7649	EAH50_RS05090	yhbQ	GIY-YIG nuclease family protein	DNA damage response nuclease YhbQ	GO-TERMS, REACTIONS, PRODUCT-SYNONYMS, PRODUCT, GENE-NAME
EAH50_RS05100	G7647	EAH50_RS05100	yhbO	glutamine amidotransferase	protein/nucleic acid deglycase 2	GO-TERMS, REACTIONS, PRODUCT-SYNONYMS, PRODUCT, GENE-NAME
EAH50_RS05120	EG12780			DnaA initiator-associating protein DiaA	DnaA initiator-associating factor for replication initiation	GO-TERMS, PRODUCT-SYNONYMS, GENE-SYNONYMS, PRODUCT
EAH50_RS05130	G7642	EAH50_RS05130	lpoA	penicillin-binding protein activator LpoA	outer membrane lipoprotein - activator of MrcA activity	GO-TERMS, PRODUCT-SYNONYMS, GENE-SYNONYMS, PRODUCT, GENE-NAME
EAH50_RS05135	G7641	EAH50_RS05135	rsmI	rRNA (cytidine-2'-O-)-methyltransferase	16S rRNA 2'-O-ribose C1402 methyltransferase	GO-TERMS, REACTIONS, PRODUCT-SYNONYMS, GENE-SYNONYMS, PRODUCT, GENE-NAME
EAH50_RS05140	G7640	EAH50_RS05140	yraK	fimbrial-like adhesin protein	putative fimbrial adhesin YraK	GO-TERMS, PRODUCT-SYNONYMS, PRODUCT, GENE-NAME
EAH50_RS05145	G7639	EAH50_RS05145	yraJ	outer membrane usher protein YraJ	putative fimbrial usher protein YraJ	GO-TERMS, PRODUCT-SYNONYMS, PRODUCT, GENE-NAME
EAH50_RS05150	G7638	EAH50_RS05150	yraI	fimbrial chaperone	putative fimbrial chaperone YraI	GO-TERMS, PRODUCT-SYNONYMS, PRODUCT, GENE-NAME
EAH50_RS05155	G7637	EAH50_RS05155	yraH	fimbrial-like adhesin protein	putative fimbrial protein YraH	GO-TERMS, PRODUCT-SYNONYMS, PRODUCT, GENE-NAME
EAH50_RS05165	G7635	EAH50_RS05165	agaD	PTS N-acetylgalactosamine transporter subunit IID	galactosamine-specific PTS enzyme IID component	CPLX-RXNS, GO-TERMS, COMPLEXES, PRODUCT-SYNONYMS, GENE-SYNONYMS, PRODUCT, GENE-NAME
EAH50_RS05170	EG12770	EAH50_RS05170	agaC	N-acetylgalactosamine permease IIC component 1	galactosamine-specific PTS enzyme IIC component	GO-TERMS, REACTIONS, PRODUCT-SYNONYMS, GENE-SYNONYMS, PRODUCT, GENE-NAME
EAH50_RS05175	EG12769	EAH50_RS05175	agaB	N-acetylgalactosamine-specific phosphotransferase enzyme IIB component 1	galactosamine-specific PTS enzyme IIB component	PRODUCT-SYNONYMS, GENE-SYNONYMS, PRODUCT, GENE-NAME
EAH50_RS05180	EG12768	EAH50_RS05180	kbaY	tagatose-1,6-bisphosphate aldolase	tagatose-1,6-bisphosphate aldolase 1 subunit KbaY	CPLX-RXNS, GO-TERMS, COMPLEXES, REACTIONS, PRODUCT-SYNONYMS, GENE-SYNONYMS, PRODUCT, GENE-NAME
EAH50_RS05215	G7631			tagatose-bisphosphate aldolase subunit KbaZ	tagatose-1,6-bisphosphate aldolase 1 subunit KbaZ	REACTIONS, PRODUCT-SYNONYMS, GENE-SYNONYMS, PRODUCT
EAH50_RS05220	G7630	EAH50_RS05220	agaR	DeoR family transcriptional regulator	DNA-binding transcriptional repressor AgaR	GO-TERMS, PRODUCT-SYNONYMS, GENE-SYNONYMS, PRODUCT, GENE-NAME
EAH50_RS05225	G7629	EAH50_RS05225	yhaV	toxin YhaV	ribosome-dependent mRNA interferase toxin YhaV	GO-TERMS, COMPLEXES, REACTIONS, PRODUCT-SYNONYMS, PRODUCT, GENE-NAME
EAH50_RS05230	EG10955	EAH50_RS05230	prlF			GO-TERMS, PRODUCT-SYNONYMS, GENE-SYNONYMS, GENE-NAME
EAH50_RS05235	EG12522					GO-TERMS, PRODUCT-SYNONYMS, GENE-SYNONYMS, PRODUCT
EAH50_RS05240	EG12760	EAH50_RS05240	garP	galactarate transporter	galactarate/D-glucarate transporter GarP	GO-TERMS, REACTIONS, PRODUCT-SYNONYMS, GENE-SYNONYMS, PRODUCT, GENE-NAME
EAH50_RS05245	EG10016	EAH50_RS05245	garL	5-keto-4-deoxy-D-glucarate aldolase	alpha-dehydro-beta-deoxy-D-glucarate aldolase	GO-TERMS, REACTIONS, PRODUCT-SYNONYMS, GENE-SYNONYMS, PRODUCT, GENE-NAME
EAH50_RS05250	EG11176	EAH50_RS05250	garR	2-hydroxy-3-oxopropionate reductase	tartronate semialdehyde reductase	GO-TERMS, REACTIONS, PRODUCT-SYNONYMS, GENE-SYNONYMS, PRODUCT, GENE-NAME
EAH50_RS05255	EG11175			glycerate 2-kinase	glycerate 2-kinase 1	GO-TERMS, REACTIONS, PRODUCT-SYNONYMS, GENE-SYNONYMS, PRODUCT
EAH50_RS05280	EG10989	EAH50_RS05280	tdcA	transcriptional regulator	DNA-binding transcriptional activator TdcA	GO-TERMS, PRODUCT-SYNONYMS, PRODUCT, GENE-NAME
EAH50_RS05285	EG10990	EAH50_RS05285	tdcB	serine/threonine dehydratase	catabolic threonine dehydratase	GO-TERMS, REACTIONS, PRODUCT-SYNONYMS, GENE-SYNONYMS, PRODUCT, GENE-NAME
EAH50_RS05290	EG10991			threonine/serine transporter TdcC	threonine/serine:H+ symporter	GO-TERMS, REACTIONS, PRODUCT-SYNONYMS, PRODUCT
EAH50_RS05295	EG11172	EAH50_RS05295	tdcD			GO-TERMS, REACTIONS, PRODUCT-SYNONYMS, GENE-SYNONYMS, GENE-NAME
EAH50_RS05300	G7627	EAH50_RS05300	tdcE	PFL-like enzyme TdcE	2-ketobutyrate formate-lyase/pyruvate formate-lyase 4	GO-TERMS, PRODUCT-SYNONYMS, GENE-SYNONYMS, PRODUCT, GENE-NAME
EAH50_RS05310	G7624	EAH50_RS05310	tdcG	L-serine dehydratase TdcG	L-serine deaminase III	GO-TERMS, REACTIONS, PRODUCT-SYNONYMS, GENE-SYNONYMS, PRODUCT, GENE-NAME
EAH50_RS05320	G7622	EAH50_RS05320	cyuA	serine dehydratase subunit alpha family protein	putative L-cysteine desulfidase CyuA	GO-TERMS, REACTIONS, PRODUCT-SYNONYMS, GENE-SYNONYMS, PRODUCT, GENE-NAME
EAH50_RS05335	G7619	EAH50_RS05335	yhaJ	LysR family transcriptional regulator	DNA-binding transcriptional activator YhaJ	GO-TERMS, PRODUCT-SYNONYMS, PRODUCT, GENE-NAME
EAH50_RS05350	G7616	EAH50_RS05350	yqjG	glutathione S-transferase family protein	glutathionyl-hydroquinone reductase YqjG	GO-TERMS, REACTIONS, PRODUCT-SYNONYMS, PRODUCT, GENE-NAME
EAH50_RS05370	G7612	EAH50_RS05370	yqjD	DUF883 domain-containing protein	ribosome- and membrane-associated DUF883 domain-containing protein YqjD	GO-TERMS, PRODUCT-SYNONYMS, PRODUCT, GENE-NAME
EAH50_RS05380	G7610			EnvZ/OmpR regulon moderator MzrA	modulator protein MzrA	GO-TERMS, PRODUCT-SYNONYMS, GENE-SYNONYMS, PRODUCT
EAH50_RS05385	G7609	EAH50_RS05385	yqjA	hypothetical protein	DedA family protein YqjA	GO-TERMS, PRODUCT-SYNONYMS, GENE-SYNONYMS, PRODUCT, GENE-NAME
EAH50_RS05390	EG12739	EAH50_RS05390	exuR	GntR family transcriptional regulator	DNA-binding transcriptional repressor ExuR	GO-TERMS, PRODUCT-SYNONYMS, PRODUCT, GENE-NAME
EAH50_RS05395	EG12738	EAH50_RS05395	exuT			GO-TERMS, REACTIONS, PRODUCT-SYNONYMS, GENE-NAME
EAH50_RS05400	G81	EAH50_RS05400	uxaC	uronate isomerase	D-glucoronate/D-galacturonate isomerase	GO-TERMS, REACTIONS, PRODUCT-SYNONYMS, GENE-SYNONYMS, PRODUCT, GENE-NAME
EAH50_RS05405	EG12734	EAH50_RS05405	uxaA	altronate dehydratase	D-altronate dehydratase	GO-TERMS, REACTIONS, PRODUCT-SYNONYMS, GENE-SYNONYMS, PRODUCT, GENE-NAME
EAH50_RS05410	G7608	EAH50_RS05410	ygjV	YgjV family protein	inner membrane protein	GO-TERMS, PRODUCT-SYNONYMS, PRODUCT, GENE-NAME
EAH50_RS05415	EG12732			serine/threonine transporter SstT	serine/threonine:Na+ symporter	GO-TERMS, REACTIONS, PRODUCT-SYNONYMS, GENE-SYNONYMS, PRODUCT
EAH50_RS05440	G7603	EAH50_RS05440	rlmG	ribosomal RNA large subunit methyltransferase G	23S rRNA m2G1835 methyltransferase	GO-TERMS, REACTIONS, PRODUCT-SYNONYMS, GENE-SYNONYMS, PRODUCT, GENE-NAME
EAH50_RS05445	G7602	EAH50_RS05445	higB	mRNA interferase HigB	ribosome-dependent mRNA interferase toxin HigB	GO-TERMS, COMPLEXES, REACTIONS, PRODUCT-SYNONYMS, GENE-SYNONYMS, PRODUCT, GENE-NAME
EAH50_RS05450	G7601	EAH50_RS05450	higA	transcriptional regulator	antitoxin/DNA-binding transcriptional repressor HigA	GO-TERMS, PRODUCT-SYNONYMS, GENE-SYNONYMS, PRODUCT, GENE-NAME
EAH50_RS05455	G36	EAH50_RS05455	fadH	NADPH-dependent 2,4-dienoyl-CoA reductase	2,4-dienoyl-CoA reductase	GO-TERMS, REACTIONS, PRODUCT-SYNONYMS, GENE-SYNONYMS, PRODUCT, GENE-NAME
EAH50_RS05460	G7599	EAH50_RS05460	ygjK	alpha-glucosidase	glycoside hydrolase	GO-TERMS, REACTIONS, PRODUCT-SYNONYMS, PRODUCT, GENE-NAME
EAH50_RS05475	EG10253	EAH50_RS05475	ebgC	evolved beta-galactosidase subunit beta	DUF386 domain-containing evolved beta-D-galactosidase subunit beta	GO-TERMS, COMPLEXES, PRODUCT-SYNONYMS, PRODUCT, GENE-NAME
EAH50_RS05480	EG10252	EAH50_RS05480	ebgA	beta-galactosidase subunit alpha	evolved beta-D-galactosidase subunit alpha	GO-TERMS, PRODUCT-SYNONYMS, PRODUCT, GENE-NAME
EAH50_RS05485	EG10254			transcriptional regulator EbgR	DNA-binding transcriptional repressor EbgR	GO-TERMS, PRODUCT-SYNONYMS, PRODUCT
EAH50_RS05495	G7596	ygjG	patA			GO-TERMS, REACTIONS, PRODUCT-SYNONYMS, GENE-SYNONYMS, GENE-NAME
EAH50_RS05500	G7595	EAH50_RS05500	aer	PAS domain S-box protein	aerotaxis sensor receptor, flavoprotein	GO-TERMS, PRODUCT-SYNONYMS, GENE-SYNONYMS, PRODUCT, GENE-NAME
EAH50_RS05510	G7593	EAH50_RS05510	nfeF	siderophore-interacting protein	NADPH-dependent ferric-chelate reductase	GO-TERMS, REACTIONS, PRODUCT-SYNONYMS, GENE-SYNONYMS, PRODUCT, GENE-NAME
EAH50_RS05520	EG12717	EAH50_RS05520	mug	mismatch-specific DNA-glycosylase	stationary phase mismatch/uracil DNA glycosylase	GO-TERMS, REACTIONS, PRODUCT-SYNONYMS, GENE-SYNONYMS, PRODUCT, GENE-NAME
EAH50_RS05525	EG10896			RNA polymerase sigma factor RpoD	RNA polymerase, sigma 70 (sigma D) factor	GO-TERMS, COMPLEXES, PRODUCT-SYNONYMS, GENE-SYNONYMS, PRODUCT
EAH50_RS05530	EG10239	EAH50_RS05530	dnaG			GO-TERMS, COMPLEXES, PRODUCT-SYNONYMS, GENE-SYNONYMS, GENE-NAME
EAH50_RS05540	EG11171			tRNA (adenosine(37)-N6)-threonylcarbamoyltransferase complex transferase subunit TsaD	N6-L-threonylcarbamoyladenine synthase, TsaD subunit	GO-TERMS, REACTIONS, PRODUCT-SYNONYMS, GENE-SYNONYMS, PRODUCT
EAH50_RS05545	EG12393	EAH50_RS05545	ttdT	L-tartrate/succinate antiporter	L-tartrate:succinate antiporter	GO-TERMS, REACTIONS, PRODUCT-SYNONYMS, GENE-SYNONYMS, PRODUCT, GENE-NAME
EAH50_RS05550	EG11169	EAH50_RS05550	ttdB	L+-tartrate dehydratase subunit beta	L(+)-tartrate dehydratase subunit beta	CPLX-RXNS, GO-TERMS, COMPLEXES, PRODUCT-SYNONYMS, GENE-SYNONYMS, PRODUCT, GENE-NAME
EAH50_RS05555	EG11168	EAH50_RS05555	ttdA	L+-tartrate dehydratase subunit alpha	L(+)-tartrate dehydratase subunit alpha	GO-TERMS, PRODUCT-SYNONYMS, GENE-SYNONYMS, PRODUCT, GENE-NAME
EAH50_RS05560	EG12694	EAH50_RS05560	ttdR	transcriptional activator TtdR	DNA-binding transcriptional activator Dan	GO-TERMS, PRODUCT-SYNONYMS, GENE-SYNONYMS, PRODUCT, GENE-NAME
EAH50_RS05570	EG11673	EAH50_RS05570	folB	bifunctional dihydroneopterin aldolase/7,8-dihydroneopterin epimerase	dihydroneopterin aldolase	GO-TERMS, REACTIONS, PRODUCT-SYNONYMS, GENE-SYNONYMS, PRODUCT, GENE-NAME
EAH50_RS05575	EG11665	EAH50_RS05575	bacA	undecaprenyl-diphosphatase	undecaprenyl pyrophosphate phosphatase	GO-TERMS, REACTIONS, PRODUCT-SYNONYMS, GENE-SYNONYMS, PRODUCT, GENE-NAME
EAH50_RS05580	EG10136	EAH50_RS05580	cca	multifunctional CCA tRNA nucleotidyl transferase/2'3'-cyclic phosphodiesterase/2'nucleotidase/phosphatase	fused CCA tRNA nucleotidyltransferase/phosphohydrolase	GO-TERMS, REACTIONS, PRODUCT-SYNONYMS, PRODUCT, GENE-NAME
EAH50_RS05590	EG11603	EAH50_RS05590	ygiF			GO-TERMS, PRODUCT-SYNONYMS, GENE-NAME
EAH50_RS05595	EG11602	EAH50_RS05595	glnE	glutamine-synthetase adenylyltransferase	fused glutamine synthetase deadenylase/glutamine synthetase adenylyltransferase	GO-TERMS, REACTIONS, PRODUCT-SYNONYMS, PRODUCT, GENE-NAME
EAH50_RS05600	G7590			bifunctional D-glycero-beta-D-manno-heptose-7-phosphate kinase/D-glycero-beta-D-manno-heptose 1-phosphate adenylyltransferase HldE	fused heptose 7-phosphate kinase/heptose 1-phosphate adenyltransferase	GO-TERMS, REACTIONS, PRODUCT-SYNONYMS, GENE-SYNONYMS, PRODUCT
EAH50_RS05625	EG11381	EAH50_RS05625	glgS	glycogen synthase	surface composition regulator	GO-TERMS, PRODUCT-SYNONYMS, GENE-SYNONYMS, PRODUCT, GENE-NAME
EAH50_RS05630	G7587	EAH50_RS05630	yqiI	fimbrial protein	putative fimbrial protein YqiI	GO-TERMS, PRODUCT-SYNONYMS, PRODUCT, GENE-NAME
EAH50_RS05650	G7582	EAH50_RS05650	ubiK	accessory factor UbiK family protein	ubiquinone biosynthesis accessory factor UbiK	GO-TERMS, PRODUCT-SYNONYMS, GENE-SYNONYMS, PRODUCT, GENE-NAME
EAH50_RS05655	EG10465					GO-TERMS, PRODUCT-SYNONYMS, GENE-SYNONYMS
EAH50_RS05660	EG11167			zinc transporter ZupT	heavy metal divalent cation transporter ZupT	GO-TERMS, REACTIONS, PRODUCT-SYNONYMS, GENE-SYNONYMS, PRODUCT
EAH50_RS05665	EG11166	EAH50_RS05665	ygiD			GO-TERMS, PRODUCT-SYNONYMS, GENE-NAME
EAH50_RS05675	EG11164	EAH50_RS05675	ygiB	DUF1190 family protein	DUF1190 domain-containing protein YgiB	GO-TERMS, PRODUCT-SYNONYMS, PRODUCT, GENE-NAME
EAH50_RS05685	EG12633	EAH50_RS05685	nudF	ADP-ribose diphosphatase	ADP-sugar pyrophosphatase	GO-TERMS, REACTIONS, PRODUCT-SYNONYMS, GENE-SYNONYMS, PRODUCT, GENE-NAME
EAH50_RS05695	G7579	EAH50_RS05695	cpdA	3',5'-cyclic-AMP phosphodiesterase	cAMP phosphodiesterase	GO-TERMS, REACTIONS, PRODUCT-SYNONYMS, GENE-SYNONYMS, PRODUCT, GENE-NAME
EAH50_RS05700	G7578					GO-TERMS, PRODUCT-SYNONYMS, GENE-SYNONYMS
EAH50_RS05705	EG10687					GO-TERMS, COMPLEXES, REACTIONS, PRODUCT-SYNONYMS, GENE-SYNONYMS
EAH50_RS05715	EG12656	EAH50_RS05715	mdaB	modulator of drug activity B	NADPH:quinone oxidoreductase MdaB	GO-TERMS, REACTIONS, PRODUCT-SYNONYMS, GENE-SYNONYMS, PRODUCT, GENE-NAME
EAH50_RS05730	G7575			two-component system response regulator QseB	DNA-binding transcriptional activator QseB	GO-TERMS, PRODUCT-SYNONYMS, GENE-SYNONYMS, PRODUCT
EAH50_RS05735	G7574	EAH50_RS05735	ygiW	TIGR00156 family protein	BOF family protein YgiW	GO-TERMS, PRODUCT-SYNONYMS, GENE-SYNONYMS, PRODUCT, GENE-NAME
EAH50_RS05760	G7572	EAH50_RS05760	mqsR	mRNA interferase MqsR	mRNA interferase / toxin of the MqsR-MqsA toxin-antitoxin system	GO-TERMS, REACTIONS, PRODUCT-SYNONYMS, GENE-SYNONYMS, PRODUCT, GENE-NAME
EAH50_RS05765	G7571	EAH50_RS05765	mqsA	YgiT-type zinc finger protein	antitoxin of the MqsRA toxin-antitoxin system / DNA-binding transcriptional repressor MqsA	GO-TERMS, COMPLEXES, PRODUCT-SYNONYMS, GENE-SYNONYMS, PRODUCT, GENE-NAME
EAH50_RS05770	G7570	EAH50_RS05770	ygiS	ABC transporter permease	putative deoxycholate binding periplasmic protein	GO-TERMS, PRODUCT-SYNONYMS, PRODUCT, GENE-NAME
EAH50_RS05775	EG10686			DNA topoisomerase 4 subunit A	DNA topoisomerase IV subunit A	GO-TERMS, REACTIONS, PRODUCT-SYNONYMS, PRODUCT
EAH50_RS05780	EG11377	EAH50_RS05780	plsC	1-acyl-sn-glycerol-3-phosphate acyltransferase	1-acylglycerol-3-phosphate O-acyltransferase	GO-TERMS, REACTIONS, PRODUCT-SYNONYMS, GENE-SYNONYMS, PRODUCT, GENE-NAME
EAH50_RS05785	EG11376			cell division protein FtsP	cell division protein required during stress conditions	GO-TERMS, PRODUCT-SYNONYMS, GENE-SYNONYMS, PRODUCT
EAH50_RS05805	G7565	EAH50_RS05805	dkgA	2,5-diketo-D-gluconic acid reductase A	methylglyoxal reductase DkgA	GO-TERMS, REACTIONS, PRODUCT-SYNONYMS, GENE-SYNONYMS, PRODUCT, GENE-NAME
EAH50_RS05810	G7564	EAH50_RS05810	yqhD	alcohol dehydrogenase	NADPH-dependent aldehyde reductase YqhD	GO-TERMS, REACTIONS, PRODUCT-SYNONYMS, PRODUCT, GENE-NAME
EAH50_RS05815	G7563	EAH50_RS05815	yqhC	AraC family transcriptional regulator	DNA-binding transcriptional activator YqhC	GO-TERMS, PRODUCT-SYNONYMS, PRODUCT, GENE-NAME
EAH50_RS05820	EG11824	EAH50_RS05820	yghB	hypothetical protein	DedA family protein YghB	GO-TERMS, PRODUCT-SYNONYMS, PRODUCT, GENE-NAME
EAH50_RS05825	EG10583	EAH50_RS05825	metC	cystathionine beta-lyase	cystathionine beta-lyase / L-cysteine desulfhydrase / alanine racemase	GO-TERMS, REACTIONS, PRODUCT-SYNONYMS, PRODUCT, GENE-NAME
EAH50_RS05840	EG11292	EAH50_RS05840	yghA	NAD(P)-dependent oxidoreductase	NADP+-dependent aldehyde reductase	GO-TERMS, REACTIONS, PRODUCT-SYNONYMS, PRODUCT, GENE-NAME
EAH50_RS05850	G7558	EAH50_RS05850	gpr	aldo/keto reductase	L-glyceraldehyde 3-phosphate reductase	GO-TERMS, REACTIONS, PRODUCT-SYNONYMS, GENE-SYNONYMS, PRODUCT, GENE-NAME
EAH50_RS05865	G7554	EAH50_RS05865	hybO	hydrogenase-2 small chain	hydrogenase 2 small subunit	CPLX-RXNS, GO-TERMS, COMPLEXES, PRODUCT-SYNONYMS, GENE-SYNONYMS, PRODUCT, GENE-NAME
EAH50_RS05870	EG11799	EAH50_RS05870	hybA	hydrogenase-2 operon protein HybA	hydrogenase 2 iron-sulfur protein	GO-TERMS, PRODUCT-SYNONYMS, GENE-SYNONYMS, PRODUCT, GENE-NAME
EAH50_RS05875	EG11800	EAH50_RS05875	hybB	Ni/Fe-hydrogenase b-type cytochrome subunit	hydrogenase 2 membrane subunit	GO-TERMS, REACTIONS, PRODUCT-SYNONYMS, PRODUCT, GENE-NAME
EAH50_RS05880	EG11801	EAH50_RS05880	hybC			GO-TERMS, PRODUCT-SYNONYMS, GENE-NAME
EAH50_RS05885	EG11802	EAH50_RS05885	hybD			GO-TERMS, PRODUCT-SYNONYMS, GENE-NAME
EAH50_RS05890	EG11803	EAH50_RS05890	hybE	hydrogenase-2 operon protein HybE	hydrogenase 2-specific chaperone	GO-TERMS, PRODUCT-SYNONYMS, PRODUCT, GENE-NAME
EAH50_RS05895	EG11804	EAH50_RS05895	hybF	hydrogenase nickel incorporation protein	hydrogenase maturation protein HybF	GO-TERMS, PRODUCT-SYNONYMS, PRODUCT, GENE-NAME
EAH50_RS05900	EG11805	EAH50_RS05900	hybG	hydrogenase-2 operon protein HybG	hydrogenase maturation factor HybG	GO-TERMS, PRODUCT-SYNONYMS, PRODUCT, GENE-NAME
EAH50_RS05905	G7553	EAH50_RS05905	yghU	thiol:disulfide oxidoreductase	disulfide reductase / organic hydroperoxide reductase	GO-TERMS, REACTIONS, PRODUCT-SYNONYMS, PRODUCT, GENE-NAME
EAH50_RS05910	EG12882	EAH50_RS05910	gss	bifunctional glutathionylspermidine amidase/synthase	fused glutathionylspermidine amidase / glutathionylspermidine synthetase	GO-TERMS, REACTIONS, PRODUCT-SYNONYMS, GENE-SYNONYMS, PRODUCT, GENE-NAME
EAH50_RS06060	EG10961	EAH50_RS06060	speC	ornithine decarboxylase	constitutive ornithine decarboxylase	GO-TERMS, PRODUCT-SYNONYMS, PRODUCT, GENE-NAME
EAH50_RS06065	EG10664	EAH50_RS06065	nupG	nucleoside permease NupG	nucleoside:H+ symporter NupG	GO-TERMS, REACTIONS, PRODUCT-SYNONYMS, PRODUCT, GENE-NAME
EAH50_RS06070	G7533	EAH50_RS06070	mltC	lytic murein transglycosylase	membrane-bound lytic murein transglycosylase C	GO-TERMS, REACTIONS, PRODUCT-SYNONYMS, GENE-SYNONYMS, PRODUCT, GENE-NAME
EAH50_RS06075	G7532	EAH50_RS06075	yggX	Fe(2+)-trafficking protein	putative Fe2+-trafficking protein	GO-TERMS, PRODUCT-SYNONYMS, PRODUCT, GENE-NAME
EAH50_RS06080	EG10627	EAH50_RS06080	mutY	A/G-specific adenine glycosylase	adenine DNA glycosylase	GO-TERMS, REACTIONS, PRODUCT-SYNONYMS, GENE-SYNONYMS, PRODUCT, GENE-NAME
EAH50_RS06085	EG11779			tRNA (guanosine(46)-N7)-methyltransferase TrmB	tRNA m7G46 methyltransferase	GO-TERMS, REACTIONS, PRODUCT-SYNONYMS, GENE-SYNONYMS, PRODUCT
EAH50_RS06095	EG12705	EAH50_RS06095	yggN	DUF2884 family protein	DUF2884 domain-containing protein YggN	GO-TERMS, PRODUCT-SYNONYMS, GENE-SYNONYMS, PRODUCT, GENE-NAME
EAH50_RS06100	EG10046	EAH50_RS06100	ansB			GO-TERMS, REACTIONS, PRODUCT-SYNONYMS, GENE-NAME
EAH50_RS06115	G7530			RdgB/HAM1 family non-canonical purine NTP pyrophosphatase	dITP/XTP pyrophosphatase	GO-TERMS, REACTIONS, PRODUCT-SYNONYMS, GENE-SYNONYMS, PRODUCT
EAH50_RS06125	G7528	EAH50_RS06125	yggT	YggT family protein	uncharacterized protein YggT	GO-TERMS, PRODUCT-SYNONYMS, PRODUCT, GENE-NAME
EAH50_RS06140	G7525	ruvX	yqgF	Holliday junction resolvase RuvX	ribonuclease H-like domain containing nuclease	GO-TERMS, REACTIONS, PRODUCT-SYNONYMS, PRODUCT, GENE-NAME
EAH50_RS06150	EG10419	EAH50_RS06150	gshB			GO-TERMS, REACTIONS, PRODUCT-SYNONYMS, GENE-SYNONYMS, GENE-NAME
EAH50_RS06155	EG12366	EAH50_RS06155	rsmE	16S rRNA methyltransferase	16S rRNA m3U1498 methyltransferase	GO-TERMS, REACTIONS, PRODUCT-SYNONYMS, GENE-SYNONYMS, PRODUCT, GENE-NAME
EAH50_RS06160	EG11336	EAH50_RS06160	endA	endonuclease-1	DNA-specific endonuclease I	GO-TERMS, REACTIONS, PRODUCT-SYNONYMS, PRODUCT, GENE-NAME
EAH50_RS06170	EG12148	EAH50_RS06170	galP	galactose-proton symporter	galactose:H+ symporter	GO-TERMS, REACTIONS, PRODUCT-SYNONYMS, GENE-SYNONYMS, PRODUCT, GENE-NAME
EAH50_RS06175	EG10589	EAH50_RS06175	metK	S-adenosylmethionine synthase	methionine adenosyltransferase	GO-TERMS, REACTIONS, PRODUCT-SYNONYMS, GENE-SYNONYMS, PRODUCT, GENE-NAME
EAH50_RS06190	G7521	EAH50_RS06190	yqgB	virulence promoting factor	acid stress response protein YqgB	GO-TERMS, PRODUCT-SYNONYMS, PRODUCT, GENE-NAME
EAH50_RS06195	EG10959	EAH50_RS06195	speA	arginine decarboxylase	arginine decarboxylase, biosynthetic	GO-TERMS, REACTIONS, PRODUCT-SYNONYMS, PRODUCT, GENE-NAME
EAH50_RS06200	EG10960					GO-TERMS, PRODUCT-SYNONYMS
EAH50_RS06205	EG11291	EAH50_RS06205	loiP			GO-TERMS, REACTIONS, PRODUCT-SYNONYMS, GENE-SYNONYMS, GENE-NAME
EAH50_RS06210	EG11427	tkt	tktA	transketolase	transketolase 1	GO-TERMS, PRODUCT-SYNONYMS, GENE-SYNONYMS, PRODUCT, GENE-NAME
EAH50_RS06215	EG11791	EAH50_RS06215	cmtB	PTS mannitol transporter subunit IIA	mannitol-specific PTS enzyme IIA component CmtB	CPLX-RXNS, COMPLEXES, PRODUCT-SYNONYMS, GENE-SYNONYMS, PRODUCT, GENE-NAME
EAH50_RS06220	EG11792	EAH50_RS06220	cmtA	PTS mannitol cryptic EIICB component	mannitol-specific PTS enzyme IICB component CmtA	GO-TERMS, PRODUCT-SYNONYMS, PRODUCT, GENE-NAME
EAH50_RS06230	EG11245	EAH50_RS06230	yggF	fructose 1,6-bisphosphatase	fructose 1,6-bisphosphatase YggF	GO-TERMS, PRODUCT-SYNONYMS, GENE-SYNONYMS, PRODUCT, GENE-NAME
EAH50_RS06235	EG11162	EAH50_RS06235	fumE	MtlR family transcriptional regulator	fumarase E	GO-TERMS, REACTIONS, PRODUCT-SYNONYMS, GENE-SYNONYMS, PRODUCT, GENE-NAME
EAH50_RS06245	EG10368	EAH50_RS06245	epd			GO-TERMS, REACTIONS, PRODUCT-SYNONYMS, GENE-SYNONYMS, GENE-NAME
EAH50_RS06250	EG10703	EAH50_RS06250	pgk			GO-TERMS, PRODUCT-SYNONYMS, PRODUCT, GENE-NAME
EAH50_RS06255	EG10282	EAH50_RS06255	fbaA	class II fructose-bisphosphate aldolase	fructose-bisphosphate aldolase class II	GO-TERMS, REACTIONS, PRODUCT-SYNONYMS, GENE-SYNONYMS, PRODUCT, GENE-NAME
EAH50_RS06260	EG11160	EAH50_RS06260	mscS	small-conductance mechanosensitive channel	small conductance mechanosensitive channel MscS	GO-TERMS, REACTIONS, PRODUCT-SYNONYMS, GENE-SYNONYMS, PRODUCT, GENE-NAME
EAH50_RS06265	EG11159	EAH50_RS06265	argO	arginine exporter protein ArgO	L-arginine exporter	GO-TERMS, REACTIONS, PRODUCT-SYNONYMS, GENE-SYNONYMS, PRODUCT, GENE-NAME
EAH50_RS06280	G7517	EAH50_RS06280	scpC	acetyl-CoA hydrolase/transferase family protein	propionyl-CoA:succinate CoA transferase	GO-TERMS, REACTIONS, PRODUCT-SYNONYMS, GENE-SYNONYMS, PRODUCT, GENE-NAME
EAH50_RS06285	G7516	EAH50_RS06285	scpB			GO-TERMS, PRODUCT-SYNONYMS, GENE-SYNONYMS, GENE-NAME
EAH50_RS06290	EG11445	meaB	argK	methylmalonyl Co-A mutase-associated GTPase MeaB	methylmalonyl-CoA mutase-interacting GTPase YgfD	GO-TERMS, REACTIONS, PRODUCT-SYNONYMS, GENE-SYNONYMS, PRODUCT, GENE-NAME
EAH50_RS06295	EG11444	EAH50_RS06295	scpA			GO-TERMS, PRODUCT-SYNONYMS, GENE-SYNONYMS, GENE-NAME
EAH50_RS06300	EG10490	EAH50_RS06300	argP	chromosome initiation inhibitor	DNA-binding transcriptional dual regulator ArgP	GO-TERMS, PRODUCT-SYNONYMS, GENE-SYNONYMS, PRODUCT, GENE-NAME
EAH50_RS06310	EG11443	EAH50_RS06310	rpiA	ribose-5-phosphate isomerase	ribose-5-phosphate isomerase A	GO-TERMS, PRODUCT-SYNONYMS, GENE-SYNONYMS, PRODUCT, GENE-NAME
EAH50_RS06315	EG10944	EAH50_RS06315	serA	D-3-phosphoglycerate dehydrogenase	phosphoglycerate dehydrogenase	GO-TERMS, REACTIONS, PRODUCT-SYNONYMS, PRODUCT, GENE-NAME
EAH50_RS06325	EG11158	EAH50_RS06325	fau	5-formyltetrahydrofolate cyclo-ligase	putative 5-formyltetrahydrofolate cyclo-ligase	GO-TERMS, PRODUCT-SYNONYMS, GENE-SYNONYMS, PRODUCT, GENE-NAME
EAH50_RS06335	EG12878					GO-TERMS, PRODUCT-SYNONYMS, GENE-SYNONYMS
EAH50_RS06345	EG10697	EAH50_RS06345	pepP			GO-TERMS, REACTIONS, PRODUCT-SYNONYMS, GENE-NAME
EAH50_RS06350	EG11324	EAH50_RS06350	ubiH	2-octaprenyl-6-methoxyphenyl hydroxylase	2-octaprenyl-6-methoxyphenol 4-hydroxylase	GO-TERMS, REACTIONS, PRODUCT-SYNONYMS, GENE-SYNONYMS, PRODUCT, GENE-NAME
EAH50_RS06355	EG11333	EAH50_RS06355	ubiI	FAD-dependent 2-octaprenylphenol hydroxylase	2-octaprenylphenol 6-hydroxylase	GO-TERMS, REACTIONS, PRODUCT-SYNONYMS, GENE-SYNONYMS, PRODUCT, GENE-NAME
EAH50_RS06365	EG11442	EAH50_RS06365	gcvT			CPLX-RXNS, GO-TERMS, COMPLEXES, PRODUCT-SYNONYMS, PRODUCT, GENE-NAME
EAH50_RS06370	EG10371	EAH50_RS06370	gcvH	glycine cleavage system protein H	glycine cleavage system H protein	GO-TERMS, REACTIONS, PRODUCT-SYNONYMS, GENE-SYNONYMS, PRODUCT, GENE-NAME
EAH50_RS06375	EG11810	EAH50_RS06375	gcvP	glycine dehydrogenase	glycine decarboxylase	GO-TERMS, REACTIONS, PRODUCT-SYNONYMS, PRODUCT, GENE-NAME
EAH50_RS06385	G495	EAH50_RS06385	bglA	6-phospho-beta-glucosidase	6-phospho-beta-glucosidase A	GO-TERMS, REACTIONS, PRODUCT-SYNONYMS, GENE-SYNONYMS, PRODUCT, GENE-NAME
EAH50_RS06390	G7513	EAH50_RS06390	yqfB	ASCH domain-containing protein	N4-acetylcytidine amidohydrolase	GO-TERMS, REACTIONS, PRODUCT-SYNONYMS, PRODUCT, GENE-NAME
EAH50_RS06400	G7511			tRNA-modifying protein YgfZ	folate-binding protein	GO-TERMS, PRODUCT-SYNONYMS, GENE-SYNONYMS, PRODUCT
EAH50_RS06405	G7510	EAH50_RS06405	sdhE	antitoxin CptB	FAD assembly factor	GO-TERMS, PRODUCT-SYNONYMS, GENE-SYNONYMS, PRODUCT, GENE-NAME
EAH50_RS06410	G7509	EAH50_RS06410	ygfX	toxin CptA	protein YgfX	GO-TERMS, PRODUCT-SYNONYMS, GENE-SYNONYMS, PRODUCT, GENE-NAME
EAH50_RS06420	EG11071	EAH50_RS06420	xerD	tyrosine recombinase XerD	site-specific recombinase	GO-TERMS, PRODUCT-SYNONYMS, GENE-SYNONYMS, PRODUCT, GENE-NAME
EAH50_RS06425	EG11070	EAH50_RS06425	dsbC	thiol:disulfide interchange protein DsbC	protein disulfide isomerase DsbC	GO-TERMS, REACTIONS, PRODUCT-SYNONYMS, GENE-SYNONYMS, PRODUCT, GENE-NAME
EAH50_RS06430	EG10830			single-stranded-DNA-specific exonuclease RecJ	ssDNA-specific exonuclease RecJ	GO-TERMS, REACTIONS, PRODUCT-SYNONYMS, PRODUCT
EAH50_RS06435	EG10762			peptide chain release factor 2	peptide chain release factor RF2	GO-TERMS, PRODUCT-SYNONYMS, GENE-SYNONYMS, PRODUCT
EAH50_RS06440	EG10552			lysine--tRNA ligase	lysine--tRNA ligase, constitutive	GO-TERMS, REACTIONS, PRODUCT-SYNONYMS, GENE-SYNONYMS, PRODUCT
EAH50_RS06445	G7508	EAH50_RS06445	idi			GO-TERMS, REACTIONS, PRODUCT-SYNONYMS, GENE-SYNONYMS, PRODUCT, GENE-NAME
EAH50_RS06460	G7507	EAH50_RS06460	uacT	uric acid transporter UacT	urate:H+ symporter	GO-TERMS, REACTIONS, PRODUCT-SYNONYMS, GENE-SYNONYMS, PRODUCT, GENE-NAME
EAH50_RS06475	G7503	EAH50_RS06475	ghxQ	guanine/hypoxanthine permease GhxQ	guanine/hypoxanthine transporter GhxQ	GO-TERMS, REACTIONS, PRODUCT-SYNONYMS, GENE-SYNONYMS, PRODUCT, GENE-NAME
EAH50_RS06480	G7502					GO-TERMS, REACTIONS, PRODUCT-SYNONYMS, GENE-SYNONYMS, PRODUCT
EAH50_RS06485	G7501	EAH50_RS06485	xanQ	xanthine permease XanQ	xanthine:H+ symporter XanQ	GO-TERMS, REACTIONS, PRODUCT-SYNONYMS, GENE-SYNONYMS, PRODUCT, GENE-NAME
EAH50_RS06510	G7496					GO-TERMS, PRODUCT-SYNONYMS, GENE-SYNONYMS
EAH50_RS06530	G7492	hydA	hyuA	dihydropyrimidinase	phenylhydantoinase	GO-TERMS, REACTIONS, PRODUCT-SYNONYMS, GENE-SYNONYMS, PRODUCT, GENE-NAME
EAH50_RS06540	G7490	dpaL	ygeX	diaminopropionate ammonia-lyase	2,3-diaminopropionate ammonia-lyase	GO-TERMS, REACTIONS, PRODUCT-SYNONYMS, PRODUCT, GENE-NAME
EAH50_RS06555	G7487	EAH50_RS06555	xdhC	xanthine dehydrogenase iron-sulfur-binding subunit	putative xanthine dehydrogenase iron-sulfur-binding subunit XdhC	CPLX-RXNS, GO-TERMS, COMPLEXES, PRODUCT-SYNONYMS, GENE-SYNONYMS, PRODUCT, GENE-NAME
EAH50_RS06560	G7486	EAH50_RS06560	xdhB	xanthine dehydrogenase FAD-binding subunit	putative xanthine dehydrogenase FAD-binding subunit XdhB	GO-TERMS, PRODUCT-SYNONYMS, GENE-SYNONYMS, PRODUCT, GENE-NAME
EAH50_RS06565	G7485			xanthine dehydrogenase molybdenum-binding subunit XdhA	putative xanthine dehydrogenase molybdenum-binding subunit XdhA	GO-TERMS, PRODUCT-SYNONYMS, GENE-SYNONYMS, PRODUCT
EAH50_RS06615	G7464	EAH50_RS06615	yqeF	acetyl-CoA C-acetyltransferase	putative acyltransferase	GO-TERMS, REACTIONS, PRODUCT-SYNONYMS, PRODUCT, GENE-NAME
EAH50_RS06620	G7463	EAH50_RS06620	kduI			GO-TERMS, REACTIONS, PRODUCT-SYNONYMS, GENE-SYNONYMS, GENE-NAME
EAH50_RS06625	EG12361			2-dehydro-3-deoxy-D-gluconate 5-dehydrogenase KduD	putative 2-keto-3-deoxy-D-gluconate dehydrogenase	GO-TERMS, REACTIONS, PRODUCT-SYNONYMS, GENE-SYNONYMS, PRODUCT
EAH50_RS06630	EG10056	EAH50_RS06630	araE	arabinose-proton symporter	arabinose:H+ symporter	GO-TERMS, REACTIONS, PRODUCT-SYNONYMS, PRODUCT, GENE-NAME
EAH50_RS06635	EG11157	EAH50_RS06635	ygeA	aspartate/glutamate racemase	amino acid racemase YgeA	GO-TERMS, REACTIONS, PRODUCT-SYNONYMS, PRODUCT, GENE-NAME
EAH50_RS06640	EG10551	EAH50_RS06640	lysR	LysR family transcriptional regulator	DNA-binding transcriptional dual regulator LysR	GO-TERMS, PRODUCT-SYNONYMS, PRODUCT, GENE-NAME
EAH50_RS06645	EG10549	EAH50_RS06645	lysA			GO-TERMS, PRODUCT-SYNONYMS, GENE-NAME
EAH50_RS06650	EG10364	EAH50_RS06650	galR	transcriptional regulator	DNA-binding transcriptional dual regulator GalR	GO-TERMS, PRODUCT-SYNONYMS, GENE-SYNONYMS, PRODUCT, GENE-NAME
EAH50_RS06655	EG11679	EAH50_RS06655	aas	bifunctional 2-acylglycerophosphoethanolamine acyltransferase/acyl-ACP synthetase	fused 2-acylglycerophospho-ethanolamine acyltransferase/acyl-acyl carrier protein synthetase	GO-TERMS, REACTIONS, PRODUCT-SYNONYMS, PRODUCT, GENE-NAME
EAH50_RS06660	EG12455	EAH50_RS06660	lplT	MFS transporter	lysophospholipid transporter	GO-TERMS, REACTIONS, PRODUCT-SYNONYMS, GENE-SYNONYMS, PRODUCT, GENE-NAME
EAH50_RS06680	EG10624	EAH50_RS06680	mutH			CPLX-RXNS, GO-TERMS, COMPLEXES, PRODUCT-SYNONYMS, GENE-SYNONYMS, GENE-NAME
EAH50_RS06690	G7459	EAH50_RS06690	rppH			GO-TERMS, REACTIONS, PRODUCT-SYNONYMS, GENE-SYNONYMS, GENE-NAME
EAH50_RS06700	EG12128	EAH50_RS06700	lgt	prolipoprotein diacylglyceryl transferase	phosphatidylglycerol--prolipoprotein diacylglyceryl transferase	GO-TERMS, REACTIONS, PRODUCT-SYNONYMS, GENE-SYNONYMS, PRODUCT, GENE-NAME
EAH50_RS06705	EG11002	EAH50_RS06705	thyA			GO-TERMS, PRODUCT-SYNONYMS, GENE-NAME
EAH50_RS06735	EG10825	EAH50_RS06735	recC	exodeoxyribonuclease V subunit gamma	exodeoxyribonuclease V subunit RecC	CPLX-RXNS, GO-TERMS, COMPLEXES, PRODUCT-SYNONYMS, PRODUCT, GENE-NAME
EAH50_RS06740	EG10786	EAH50_RS06740	ptrA			GO-TERMS, REACTIONS, PRODUCT-SYNONYMS, GENE-SYNONYMS, GENE-NAME
EAH50_RS06745	EG10824	EAH50_RS06745	recB	exodeoxyribonuclease V subunit beta	exodeoxyribonuclease V subunit RecB	GO-TERMS, REACTIONS, PRODUCT-SYNONYMS, GENE-SYNONYMS, PRODUCT, GENE-NAME
EAH50_RS06750	EG10826	EAH50_RS06750	recD	exodeoxyribonuclease V subunit alpha	exodeoxyribonuclease V subunit RecD	GO-TERMS, REACTIONS, PRODUCT-SYNONYMS, GENE-SYNONYMS, PRODUCT, GENE-NAME
EAH50_RS06755	EG10063	EAH50_RS06755	argA			GO-TERMS, REACTIONS, PRODUCT-SYNONYMS, GENE-SYNONYMS, GENE-NAME
EAH50_RS06760	G7458	EAH50_RS06760	amiC	N-acetylmuramoyl-L-alanine amidase	N-acetylmuramoyl-L-alanine amidase C	GO-TERMS, REACTIONS, PRODUCT-SYNONYMS, GENE-SYNONYMS, PRODUCT, GENE-NAME
EAH50_RS06780	G7457	EAH50_RS06780	mltA	murein transglycosylase A	membrane-bound lytic murein transglycosylase A	GO-TERMS, REACTIONS, PRODUCT-SYNONYMS, GENE-SYNONYMS, PRODUCT, GENE-NAME
EAH50_RS06785	G7456			tRNA cyclic N6-threonylcarbamoyladenosine(37) synthase TcdA	tRNA threonylcarbamoyladenosine dehydratase	GO-TERMS, REACTIONS, PRODUCT-SYNONYMS, GENE-SYNONYMS, PRODUCT
EAH50_RS06790	G7455	EAH50_RS06790	csdE			GO-TERMS, PRODUCT-SYNONYMS, GENE-SYNONYMS, GENE-NAME
EAH50_RS06795	G7454			cysteine desulfurase CsdA	cysteine sulfinate desulfinase	GO-TERMS, REACTIONS, PRODUCT-SYNONYMS, GENE-SYNONYMS, PRODUCT
EAH50_RS06805	EG11795	EAH50_RS06805	gcvA	glycine cleavage system transcriptional activator	DNA-binding transcriptional dual regulator GcvA	GO-TERMS, PRODUCT-SYNONYMS, PRODUCT, GENE-NAME
EAH50_RS06815	EG11794			23S rRNA (cytidine(2498)-2'-O)-methyltransferase RlmM	23S rRNA 2'-O-ribose C2498 methyltransferase	GO-TERMS, REACTIONS, PRODUCT-SYNONYMS, GENE-SYNONYMS, PRODUCT
EAH50_RS06820	EG10353	EAH50_RS06820	fucR	l-fucose operon activator	DNA-binding transcriptional activator FucR	GO-TERMS, PRODUCT-SYNONYMS, PRODUCT, GENE-NAME
EAH50_RS06825	EG10355	EAH50_RS06825	fucU			GO-TERMS, REACTIONS, PRODUCT-SYNONYMS, GENE-NAME
EAH50_RS06830	EG10350	EAH50_RS06830	fucK			GO-TERMS, REACTIONS, PRODUCT-SYNONYMS, GENE-NAME
EAH50_RS06835	EG10349					GO-TERMS, REACTIONS, PRODUCT-SYNONYMS
EAH50_RS06840	EG10352	EAH50_RS06840	fucP	L-fucose-proton symporter	L-fucose:H+ symporter	GO-TERMS, REACTIONS, PRODUCT-SYNONYMS, PRODUCT, GENE-NAME
EAH50_RS06845	EG10348					GO-TERMS, REACTIONS, PRODUCT-SYNONYMS, GENE-SYNONYMS
EAH50_RS06850	EG10351	EAH50_RS06850	fucO	lactaldehyde reductase	L-1,2-propanediol oxidoreductase	GO-TERMS, REACTIONS, PRODUCT-SYNONYMS, PRODUCT, GENE-NAME
EAH50_RS06855	EG12372	EAH50_RS06855	ygdG	flap endonuclease Xni	flap endonuclease	GO-TERMS, PRODUCT-SYNONYMS, GENE-SYNONYMS, PRODUCT, GENE-NAME
EAH50_RS06860	EG11623	EAH50_RS06860	sdaB	L-serine ammonia-lyase	L-serine deaminase II	GO-TERMS, REACTIONS, PRODUCT-SYNONYMS, PRODUCT, GENE-NAME
EAH50_RS06865	EG12142	EAH50_RS06865	sdaC	serine transporter	L-serine:H+ symporter SdaC	GO-TERMS, REACTIONS, PRODUCT-SYNONYMS, GENE-SYNONYMS, PRODUCT, GENE-NAME
EAH50_RS06870	EG12373	EAH50_RS06870	ppnN	LOG family protein YgdH	nucleotide 5'-monophosphate nucleosidase	GO-TERMS, REACTIONS, PRODUCT-SYNONYMS, GENE-SYNONYMS, PRODUCT, GENE-NAME
EAH50_RS06875	G7452			NADPH-dependent 7-cyano-7-deazaguanine reductase QueF	7-cyano-7-deazaguanine reductase	GO-TERMS, REACTIONS, PRODUCT-SYNONYMS, GENE-SYNONYMS, PRODUCT
EAH50_RS06880	G7451	EAH50_RS06880	syd	protein Syd	SecY-interacting protein	GO-TERMS, PRODUCT-SYNONYMS, GENE-SYNONYMS, PRODUCT, GENE-NAME
EAH50_RS06890	G7449			tRNA pseudouridine(65) synthase TruC	tRNA pseudouridine65 synthase	GO-TERMS, REACTIONS, PRODUCT-SYNONYMS, GENE-SYNONYMS, PRODUCT
EAH50_RS06900	G7447	EAH50_RS06900	gudP	glucarate transporter	galactarate/D-glucarate transporter GudP	GO-TERMS, REACTIONS, PRODUCT-SYNONYMS, GENE-SYNONYMS, PRODUCT, GENE-NAME
EAH50_RS06910	G7445			glucarate dehydratase	D-glucarate dehydratase	GO-TERMS, REACTIONS, PRODUCT-SYNONYMS, GENE-SYNONYMS, PRODUCT
EAH50_RS06915	EG11367	EAH50_RS06915	barA	signal transduction histidine kinase	sensor histidine kinase BarA	GO-TERMS, REACTIONS, PRODUCT-SYNONYMS, GENE-SYNONYMS, PRODUCT, GENE-NAME
EAH50_RS06920	EG11247			23S rRNA (uracil(1939)-C(5))-methyltransferase RlmD	23S rRNA m5U1939 methyltransferase	GO-TERMS, REACTIONS, PRODUCT-SYNONYMS, GENE-SYNONYMS, PRODUCT
EAH50_RS06925	EG10835	EAH50_RS06925	relA	GTP pyrophosphokinase	GDP/GTP pyrophosphokinase	GO-TERMS, REACTIONS, PRODUCT-SYNONYMS, GENE-SYNONYMS, PRODUCT, GENE-NAME
EAH50_RS06930	EG10571	EAH50_RS06930	mazE	antitoxin MazE	antitoxin of the MazF-MazE toxin-antitoxin system MazE	GO-TERMS, COMPLEXES, PRODUCT-SYNONYMS, GENE-SYNONYMS, PRODUCT, GENE-NAME
EAH50_RS06935	EG11249	EAH50_RS06935	mazF	mRNA interferase MazF	endoribonuclease toxin MazF	GO-TERMS, REACTIONS, PRODUCT-SYNONYMS, GENE-SYNONYMS, PRODUCT, GENE-NAME
EAH50_RS06940	EG10572	EAH50_RS06940	mazG			GO-TERMS, PRODUCT-SYNONYMS, GENE-NAME
EAH50_RS06945	EG10810	EAH50_RS06945	pyrG			GO-TERMS, REACTIONS, PRODUCT-SYNONYMS, GENE-NAME
EAH50_RS06950	EG10258	EAH50_RS06950	eno			GO-TERMS, PRODUCT-SYNONYMS, GENE-NAME
EAH50_RS06960	G0-10655	EAH50_RS06960	yqcG	hypothetical protein	cell envelope stress response protein YqcG	GO-TERMS, PRODUCT-SYNONYMS, PRODUCT, GENE-NAME
EAH50_RS06985	G7431			6-carboxytetrahydropterin synthase QueD	6-carboxy-5,6,7,8-tetrahydropterin synthase	GO-TERMS, REACTIONS, PRODUCT-SYNONYMS, GENE-SYNONYMS, PRODUCT
EAH50_RS06990	EG10191	EAH50_RS06990	cysJ	assimilatory sulfite reductase (NADPH) flavoprotein subunit	sulfite reductase, flavoprotein subunit	GO-TERMS, REACTIONS, PRODUCT-SYNONYMS, PRODUCT, GENE-NAME
EAH50_RS06995	EG10190			assimilatory sulfite reductase (NADPH) hemoprotein subunit	sulfite reductase, hemoprotein subunit	GO-TERMS, PRODUCT-SYNONYMS, PRODUCT
EAH50_RS07000	EG10189					GO-TERMS, PRODUCT-SYNONYMS
EAH50_RS07055	G7425	cas1e	cas1	type I-E CRISPR-associated endonuclease Cas1	multifunctional nuclease Cas1	GO-TERMS, COMPLEXES, PRODUCT-SYNONYMS, GENE-SYNONYMS, PRODUCT, GENE-NAME
EAH50_RS07060	EG12845	EAH50_RS07060	cas2	type I-E CRISPR-associated endoribonuclease Cas2	CRISPR-associated endoribonuclease Cas2	GO-TERMS, PRODUCT-SYNONYMS, GENE-SYNONYMS, PRODUCT, GENE-NAME
EAH50_RS07065	EG10488	EAH50_RS07065	iap	aminopeptidase	alkaline phosphatase isozyme conversion protein	GO-TERMS, REACTIONS, PRODUCT-SYNONYMS, PRODUCT, GENE-NAME
EAH50_RS07070	EG10186	EAH50_RS07070	cysD			CPLX-RXNS, GO-TERMS, COMPLEXES, REACTIONS, PRODUCT-SYNONYMS, GENE-NAME
EAH50_RS07075	EG10194	EAH50_RS07075	cysN	sulfate adenylyltransferase	sulfate adenylyltransferase subunit 1	GO-TERMS, REACTIONS, PRODUCT-SYNONYMS, PRODUCT, GENE-NAME
EAH50_RS07080	EG10185					GO-TERMS, PRODUCT-SYNONYMS
EAH50_RS07090	G7424					GO-TERMS, PRODUCT-SYNONYMS, GENE-SYNONYMS
EAH50_RS07095	G7423	EAH50_RS07095	ispD			GO-TERMS, REACTIONS, PRODUCT-SYNONYMS, GENE-SYNONYMS, PRODUCT, GENE-NAME
EAH50_RS07100	EG11816	EAH50_RS07100	ispF			GO-TERMS, REACTIONS, PRODUCT-SYNONYMS, GENE-SYNONYMS, PRODUCT, GENE-NAME
EAH50_RS07105	G7422			tRNA pseudouridine(13) synthase TruD	tRNA pseudouridine13 synthase	GO-TERMS, REACTIONS, PRODUCT-SYNONYMS, GENE-SYNONYMS, PRODUCT
EAH50_RS07110	EG11817	surE	umpG	5'/3'-nucleotidase SurE	broad specificity 5'(3')-nucleotidase and polyphosphatase	GO-TERMS, REACTIONS, PRODUCT-SYNONYMS, GENE-SYNONYMS, PRODUCT, GENE-NAME
EAH50_RS07115	EG10689			protein-L-isoaspartate O-methyltransferase	L-isoaspartate protein carboxylmethyltransferase type II	GO-TERMS, REACTIONS, PRODUCT-SYNONYMS, PRODUCT
EAH50_RS07125	EG10510			RNA polymerase sigma factor RpoS	RNA polymerase, sigma S (sigma 38) factor	GO-TERMS, COMPLEXES, PRODUCT-SYNONYMS, GENE-SYNONYMS, PRODUCT
EAH50_RS07160	G7415	EAH50_RS07160	pphB	protein-serine/threonine phosphatase	phosphoprotein phosphatase 2	GO-TERMS, REACTIONS, PRODUCT-SYNONYMS, GENE-SYNONYMS, PRODUCT, GENE-NAME
EAH50_RS07165	EG10625					GO-TERMS, PRODUCT-SYNONYMS, GENE-SYNONYMS
EAH50_RS07180	EG10301	flhA	fhlA	formate hydrogenlyase transcriptional activator	DNA-binding transcriptional activator FhlA	GO-TERMS, REACTIONS, PRODUCT-SYNONYMS, GENE-SYNONYMS, PRODUCT, GENE-NAME
EAH50_RS07185	EG10487			hydrogenase expression/formation protein HypE	hydrogenase maturation protein, carbamoyl dehydratase	GO-TERMS, REACTIONS, PRODUCT-SYNONYMS, GENE-SYNONYMS, PRODUCT
EAH50_RS07190	EG10486			hydrogenase formation protein HypD	Fe-(CN)2CO cofactor assembly scaffold protein HypD	GO-TERMS, COMPLEXES, PRODUCT-SYNONYMS, GENE-SYNONYMS, PRODUCT
EAH50_RS07195	EG10485	EAH50_RS07195	hypC	hydrogenase assembly protein HypC	hydrogenase 3 maturation protein HypC	GO-TERMS, PRODUCT-SYNONYMS, PRODUCT, GENE-NAME
EAH50_RS07200	EG10484	EAH50_RS07200	hypB			GO-TERMS, COMPLEXES, REACTIONS, PRODUCT-SYNONYMS, GENE-SYNONYMS, GENE-NAME
EAH50_RS07205	EG10483	EAH50_RS07205	hypA	protein HypA	hydrogenase 3 nickel incorporation protein HypA	GO-TERMS, PRODUCT-SYNONYMS, PRODUCT, GENE-NAME
EAH50_RS07210	EG10474	EAH50_RS07210	hycA	formate hydrogenlyase regulatory protein HycA	regulator of the transcriptional regulator FhlA	GO-TERMS, PRODUCT-SYNONYMS, GENE-SYNONYMS, PRODUCT, GENE-NAME
EAH50_RS07215	EG10475	EAH50_RS07215	hycB	formate hydrogenlyase subunit 2	formate hydrogenlyase subunit HycB	CPLX-RXNS, GO-TERMS, COMPLEXES, PRODUCT-SYNONYMS, GENE-SYNONYMS, PRODUCT, GENE-NAME
EAH50_RS07220	EG10476	EAH50_RS07220	hycC	formate hydrogenlyase subunit 3	formate hydrogenlyase subunit HycC	GO-TERMS, PRODUCT-SYNONYMS, GENE-SYNONYMS, PRODUCT, GENE-NAME
EAH50_RS07225	EG10477			hydrogenase 3 membrane subunit	formate hydrogenlyase subunit HycD	GO-TERMS, COMPLEXES, PRODUCT-SYNONYMS, GENE-SYNONYMS, PRODUCT
EAH50_RS07230	EG10478	EAH50_RS07230	hycE	formate hydrogenlyase subunit 5	formate hydrogenlyase subunit HycE	GO-TERMS, PRODUCT-SYNONYMS, GENE-SYNONYMS, PRODUCT, GENE-NAME
EAH50_RS07235	EG10479	EAH50_RS07235	hycF	4Fe-4S dicluster domain-containing protein	formate hydrogenlyase subunit HycF	PRODUCT-SYNONYMS, GENE-SYNONYMS, PRODUCT, GENE-NAME
EAH50_RS07240	EG10480	EAH50_RS07240	hycG	formate hydrogenlyase subunit 7	formate hydrogenlyase subunit HycG	GO-TERMS, REACTIONS, PRODUCT-SYNONYMS, GENE-SYNONYMS, PRODUCT, GENE-NAME
EAH50_RS07245	EG10481			formate hydrogenlyase maturation protein HycH	formate hydrogenlyase assembly protein	GO-TERMS, PRODUCT-SYNONYMS, GENE-SYNONYMS, PRODUCT
EAH50_RS07250	G7414	EAH50_RS07250	hycI	hydrogenase 3 maturation endopeptidase HyCI	hydrogenase 3 maturation protease	GO-TERMS, REACTIONS, PRODUCT-SYNONYMS, PRODUCT, GENE-NAME
EAH50_RS07255	EG10085	EAH50_RS07255	ascB	6-phospho-beta-glucosidase	6-phospho-beta-glucosidase AscB	GO-TERMS, REACTIONS, PRODUCT-SYNONYMS, GENE-SYNONYMS, PRODUCT, GENE-NAME
EAH50_RS07260	EG10086	EAH50_RS07260	ascF	PTS arbutin-, cellobiose-, and salicin EIIBC component	beta-glucoside specific PTS enzyme IIBC component	GO-TERMS, REACTIONS, PRODUCT-SYNONYMS, GENE-SYNONYMS, PRODUCT, GENE-NAME
EAH50_RS07265	EG10087	EAH50_RS07265	ascG	LacI family DNA-binding transcriptional regulator	DNA-binding transcriptional repressor AscG	GO-TERMS, PRODUCT-SYNONYMS, GENE-SYNONYMS, PRODUCT, GENE-NAME
EAH50_RS07270	EG11552	EAH50_RS07270	hydN	electron transporter HydN	putative electron transport protein HydN	GO-TERMS, PRODUCT-SYNONYMS, PRODUCT, GENE-NAME
EAH50_RS07275	EG11551			carbamoyltransferase HypF	carbamoyl--[HypE] ligase	GO-TERMS, REACTIONS, PRODUCT-SYNONYMS, GENE-SYNONYMS, PRODUCT
EAH50_RS07280	EG12450	EAH50_RS07280	norW	nitric oxide reductase FlRd-NAD+ reductase	NorW	GO-TERMS, REACTIONS, PRODUCT-SYNONYMS, GENE-SYNONYMS, PRODUCT, GENE-NAME
EAH50_RS07285	G7413	EAH50_RS07285	norV			GO-TERMS, REACTIONS, PRODUCT-SYNONYMS, GENE-SYNONYMS, GENE-NAME
EAH50_RS07290	EG12108			nitric oxide reductase transcriptional regulator NorR	DNA-binding transcriptional dual regulator NorR	GO-TERMS, PRODUCT-SYNONYMS, GENE-SYNONYMS, PRODUCT
EAH50_RS07295	EG10973	EAH50_RS07295	gutQ	arabinose 5-phosphate isomerase GutQ	D-arabinose 5-phosphate isomerase GutQ	GO-TERMS, REACTIONS, PRODUCT-SYNONYMS, GENE-SYNONYMS, PRODUCT, GENE-NAME
EAH50_RS07300	EG10974	EAH50_RS07300	srlR	glucitol operon repressor	DNA-binding transcriptional repressor SrlR	GO-TERMS, PRODUCT-SYNONYMS, GENE-SYNONYMS, PRODUCT, GENE-NAME
EAH50_RS07305	EG10972			transcriptional regulator GutM	DNA-binding transcriptional activator GutM	GO-TERMS, PRODUCT-SYNONYMS, GENE-SYNONYMS, PRODUCT
EAH50_RS07310	EG10971	EAH50_RS07310	srlD	sorbitol-6-phosphate dehydrogenase	sorbitol-6-phosphate 2-dehydrogenase	GO-TERMS, REACTIONS, PRODUCT-SYNONYMS, GENE-SYNONYMS, PRODUCT, GENE-NAME
EAH50_RS07315	EG10970	EAH50_RS07315	srlB	glucitol/sorbitol-specific phosphotransferase enzyme IIA component	sorbitol-specific PTS enzyme IIA component	CPLX-RXNS, GO-TERMS, COMPLEXES, PRODUCT-SYNONYMS, GENE-SYNONYMS, PRODUCT, GENE-NAME
EAH50_RS07320	EG10969			glucitol/sorbitol-specific phosphotransferase enzyme IIB component	sorbitol-specific PTS enzyme IIBC1 component	GO-TERMS, REACTIONS, PRODUCT-SYNONYMS, GENE-SYNONYMS, PRODUCT
EAH50_RS07325	G8210	EAH50_RS07325	srlA	glucitol/sorbitol permease IIC component	sorbitol-specific PTS enzyme IIC2 component	GO-TERMS, REACTIONS, PRODUCT-SYNONYMS, GENE-SYNONYMS, PRODUCT, GENE-NAME
EAH50_RS07330	G7410	EAH50_RS07330	mltB	murein hydrolase B	membrane-bound lytic murein transglycosylase B	GO-TERMS, REACTIONS, PRODUCT-SYNONYMS, GENE-SYNONYMS, PRODUCT, GENE-NAME
EAH50_RS07335	G7409	EAH50_RS07335	pncC	nicotinamide-nucleotide amidohydrolase PncC	NMN aminohydrolase	GO-TERMS, REACTIONS, PRODUCT-SYNONYMS, GENE-SYNONYMS, PRODUCT, GENE-NAME
EAH50_RS07340	EG10823	EAH50_RS07340	recA			GO-TERMS, PRODUCT-SYNONYMS, GENE-SYNONYMS, GENE-NAME
EAH50_RS07345	EG12080	EAH50_RS07345	recX	regulatory protein RecX	RecA inhibitor RecX	GO-TERMS, PRODUCT-SYNONYMS, GENE-SYNONYMS, PRODUCT, GENE-NAME
EAH50_RS07350	EG10034	EAH50_RS07350	alaS	alanine--tRNA ligase	alanine--tRNA ligase/DNA-binding transcriptional repressor	GO-TERMS, REACTIONS, PRODUCT-SYNONYMS, GENE-SYNONYMS, PRODUCT, GENE-NAME
EAH50_RS07385	G7408	EAH50_RS07385	yqaB	fructose-1-phosphate/6-phosphogluconate phosphatase	fructose-1-phosphate phosphatase YqaB	GO-TERMS, REACTIONS, PRODUCT-SYNONYMS, PRODUCT, GENE-NAME
EAH50_RS07395	EG10418					GO-TERMS, REACTIONS, PRODUCT-SYNONYMS, GENE-SYNONYMS, PRODUCT
EAH50_RS07400	EG12712	EAH50_RS07400	luxS			GO-TERMS, REACTIONS, PRODUCT-SYNONYMS, GENE-SYNONYMS, PRODUCT, GENE-NAME
EAH50_RS07405	EG11439	EAH50_RS07405	emrB	multidrug efflux MFS transporter subunit EmrB	multidrug efflux pump membrane subunit EmrB	CPLX-RXNS, GO-TERMS, COMPLEXES, PRODUCT-SYNONYMS, PRODUCT, GENE-NAME
EAH50_RS07410	EG11354	EAH50_RS07410	emrA	multidrug efflux MFS transporter periplasmic adaptor subunit EmrA	multidrug efflux pump membrane fusion protein EmrA	GO-TERMS, PRODUCT-SYNONYMS, PRODUCT, GENE-NAME
EAH50_RS07415	EG10603	EAH50_RS07415	mprA	multidrug efflux transporter EmrAB transcriptional repressor EmrR	DNA-binding transcriptional repressor MprA	GO-TERMS, PRODUCT-SYNONYMS, GENE-SYNONYMS, PRODUCT, GENE-NAME
EAH50_RS07420	G7406			L-valine transporter subunit YgaH	L-valine exporter, YgaH component	CPLX-RXNS, GO-TERMS, COMPLEXES, REACTIONS, PRODUCT-SYNONYMS, PRODUCT
EAH50_RS07425	G7405	EAH50_RS07425	ygaZ	branched-chain amino acid ABC transporter permease	L-valine exporter, YgaZ component	GO-TERMS, REACTIONS, PRODUCT-SYNONYMS, PRODUCT, GENE-NAME
EAH50_RS07440	EG10773			proline/glycine betaine ABC transporter substrate-binding protein ProX	glycine betaine ABC transporter periplasmic binding protein ProX	CPLX-RXNS, GO-TERMS, COMPLEXES, PRODUCT-SYNONYMS, GENE-SYNONYMS, PRODUCT
EAH50_RS07445	EG10772			proline/glycine betaine ABC transporter permease ProW	glycine betaine ABC transporter membrane subunit ProW	GO-TERMS, PRODUCT-SYNONYMS, GENE-SYNONYMS, PRODUCT
EAH50_RS07450	EG10771			proline/glycine betaine ABC transporter ATP-binding protein ProV	glycine betaine ABC transporter ATP binding subunit ProV	GO-TERMS, PRODUCT-SYNONYMS, GENE-SYNONYMS, PRODUCT
EAH50_RS07460	EG12381	EAH50_RS07460	nrdF			CPLX-RXNS, GO-TERMS, COMPLEXES, PRODUCT-SYNONYMS, GENE-SYNONYMS, PRODUCT, GENE-NAME
EAH50_RS07465	EG20257	EAH50_RS07465	nrdE	ribonucleotide-diphosphate reductase subunit alpha	ribonucleoside-diphosphate reductase 2 subunit alpha	GO-TERMS, REACTIONS, PRODUCT-SYNONYMS, PRODUCT, GENE-NAME
EAH50_RS07470	G7402			class Ib ribonucleoside-diphosphate reductase assembly flavoprotein NrdI	dimanganese-tyrosyl radical cofactor maintenance flavodoxin NrdI	GO-TERMS, PRODUCT-SYNONYMS, GENE-SYNONYMS, PRODUCT
EAH50_RS07475	G7401	EAH50_RS07475	nrdH	NrdH-redoxin	glutaredoxin-like protein	GO-TERMS, PRODUCT-SYNONYMS, GENE-SYNONYMS, PRODUCT, GENE-NAME
EAH50_RS07490	G7399	EAH50_RS07490	alaE	L-alanine exporter AlaE	L-alanine exporter	GO-TERMS, REACTIONS, PRODUCT-SYNONYMS, GENE-SYNONYMS, PRODUCT, GENE-NAME
EAH50_RS07495	EG11554			DNA-binding protein StpA	DNA-binding transcriptional repressor StpA with RNA chaperone activity	GO-TERMS, PRODUCT-SYNONYMS, GENE-SYNONYMS, PRODUCT
EAH50_RS07500	G7398			hypothetical protein	thiosulfate sulfurtransferase YgaP	GO-TERMS, REACTIONS, PRODUCT-SYNONYMS, PRODUCT
EAH50_RS07505	G7397	EAH50_RS07505	ygaV	transcriptional regulator	putative DNA-binding transcriptional regulator YgaV	GO-TERMS, PRODUCT-SYNONYMS, PRODUCT, GENE-NAME
EAH50_RS07515	G7395	lysM	kbp	peptidoglycan-binding protein LysM	K+ binding protein	GO-TERMS, PRODUCT-SYNONYMS, GENE-SYNONYMS, PRODUCT, GENE-NAME
EAH50_RS07520	EG12386	EAH50_RS07520	glaR	transcriptional regulator	DNA-binding transcriptional repressor GlaR	GO-TERMS, PRODUCT-SYNONYMS, GENE-SYNONYMS, PRODUCT, GENE-NAME
EAH50_RS07525	EG11330	EAH50_RS07525	gabP	GABA permease	4-aminobutanoate:H+ symporter	GO-TERMS, REACTIONS, PRODUCT-SYNONYMS, PRODUCT, GENE-NAME
EAH50_RS07530	EG10361	EAH50_RS07530	gabT	4-aminobutyrate--2-oxoglutarate transaminase	4-aminobutyrate aminotransferase GabT	GO-TERMS, REACTIONS, PRODUCT-SYNONYMS, PRODUCT, GENE-NAME
EAH50_RS07535	EG11329	EAH50_RS07535	gabD	NADP-dependent succinate-semialdehyde dehydrogenase I	succinate-semialdehyde dehydrogenase (NADP+) GabD	GO-TERMS, REACTIONS, PRODUCT-SYNONYMS, PRODUCT, GENE-NAME
EAH50_RS07540	EG12387	EAH50_RS07540	lhgD	L-2-hydroxyglutarate oxidase	L-2-hydroxyglutarate dehydrogenase	GO-TERMS, REACTIONS, PRODUCT-SYNONYMS, GENE-SYNONYMS, PRODUCT, GENE-NAME
EAH50_RS07545	G7394	EAH50_RS07545	glaH	protein CsiD	glutarate hydroxylase GlaH	GO-TERMS, REACTIONS, PRODUCT-SYNONYMS, GENE-SYNONYMS, PRODUCT, GENE-NAME
EAH50_RS07590	EG11782	EAH50_RS07590	smpB			GO-TERMS, PRODUCT-SYNONYMS, GENE-SYNONYMS, GENE-NAME
EAH50_RS07595	G7358	EAH50_RS07595	ratA	ubiquinone-binding protein	ribosome association toxin RatA	GO-TERMS, PRODUCT-SYNONYMS, GENE-SYNONYMS, PRODUCT, GENE-NAME
EAH50_RS07605	EG10952					GO-TERMS, PRODUCT-SYNONYMS, GENE-SYNONYMS
EAH50_RS07610	EG10831					GO-TERMS, PRODUCT-SYNONYMS, GENE-SYNONYMS
EAH50_RS07615	EG12192	EAH50_RS07615	nadK	NAD(+) kinase	NAD kinase	GO-TERMS, REACTIONS, PRODUCT-SYNONYMS, GENE-SYNONYMS, PRODUCT, GENE-NAME
EAH50_RS07625	EG10416					GO-TERMS, REACTIONS, PRODUCT-SYNONYMS
EAH50_RS07650	EG11153					GO-TERMS, PRODUCT-SYNONYMS, GENE-SYNONYMS
EAH50_RS07655	EG11023			tRNA (guanosine(37)-N1)-methyltransferase TrmD	tRNA m1G37 methyltransferase	GO-TERMS, REACTIONS, PRODUCT-SYNONYMS, PRODUCT
EAH50_RS07670	EG12880	EAH50_RS07670	dgcN	GGDEF domain-containing protein	diguanylate cyclase DgcN	GO-TERMS, REACTIONS, PRODUCT-SYNONYMS, GENE-SYNONYMS, PRODUCT, GENE-NAME
EAH50_RS07675	G7354	EAH50_RS07675	yfiR	DUF4154 domain-containing protein	DUF4154 domain-containing protein YfiR	GO-TERMS, PRODUCT-SYNONYMS, PRODUCT, GENE-NAME
EAH50_RS07685	EG10078	EAH50_RS07685	aroF	3-deoxy-7-phosphoheptulonate synthase AroF	3-deoxy-7-phosphoheptulonate synthase, Tyr-sensitive	GO-TERMS, REACTIONS, PRODUCT-SYNONYMS, PRODUCT, GENE-NAME
EAH50_RS07690	EG11039	EAH50_RS07690	tyrA	bifunctional chorismate mutase/prephenate dehydrogenase	fused chorismate mutase/prephenate dehydrogenase	GO-TERMS, REACTIONS, PRODUCT-SYNONYMS, PRODUCT, GENE-NAME
EAH50_RS07695	EG10707	EAH50_RS07695	pheA	bifunctional chorismate mutase/prephenate dehydratase	fused chorismate mutase/prephenate dehydratase	GO-TERMS, REACTIONS, PRODUCT-SYNONYMS, PRODUCT, GENE-NAME
EAH50_RS07705	EG11151	EAH50_RS07705	raiA			GO-TERMS, PRODUCT-SYNONYMS, GENE-SYNONYMS, GENE-NAME
EAH50_RS07710	G7352					GO-TERMS, PRODUCT-SYNONYMS, GENE-SYNONYMS
EAH50_RS07715	EG12098	EAH50_RS07715	rluD	ribosomal large subunit pseudouridine synthase D	23S rRNA pseudouridine1911/1915/1917 synthase	GO-TERMS, REACTIONS, PRODUCT-SYNONYMS, GENE-SYNONYMS, PRODUCT, GENE-NAME
EAH50_RS07720	EG12097			hypothetical protein	polyphenol oxidase YfiH	GO-TERMS, REACTIONS, PRODUCT-SYNONYMS, GENE-SYNONYMS, PRODUCT
EAH50_RS07750	EG10522	EAH50_RS07750	kgtP	alpha-ketoglutarate permease	alpha-ketoglutarate:H+ symporter	GO-TERMS, REACTIONS, PRODUCT-SYNONYMS, GENE-SYNONYMS, PRODUCT, GENE-NAME
EAH50_RS07760	EG10781	EAH50_RS07760	pssA			GO-TERMS, PRODUCT-SYNONYMS, GENE-SYNONYMS, GENE-NAME
EAH50_RS07765	G7350	EAH50_RS07765	patZ	protein lysine acetyltransferase	peptidyl-lysine N-acetyltransferase	GO-TERMS, REACTIONS, PRODUCT-SYNONYMS, GENE-SYNONYMS, PRODUCT, GENE-NAME
EAH50_RS07770	G7349	EAH50_RS07770	tapT	DTW domain-containing protein	tRNA 3-amino-3-carboxypropyltransferase	GO-TERMS, REACTIONS, PRODUCT-SYNONYMS, GENE-SYNONYMS, PRODUCT, GENE-NAME
EAH50_RS07775	EG11887	EAH50_RS07775	trxC	thiol disulfide reductase thioredoxin	reduced thioredoxin 2	GO-TERMS, PRODUCT-SYNONYMS, GENE-SYNONYMS, PRODUCT, GENE-NAME
EAH50_RS07785	EG11058	EAH50_RS07785	ung			GO-TERMS, PRODUCT-SYNONYMS, GENE-NAME
EAH50_RS07790	EG11784			autonomous glycyl radical cofactor GrcA	stress-induced alternate pyruvate formate-lyase subunit	GO-TERMS, PRODUCT-SYNONYMS, GENE-SYNONYMS, PRODUCT
EAH50_RS07795	EG12445	EAH50_RS07795	eamB	cysteine/O-acetylserine efflux protein	cysteine/O-acetylserine exporter EamB	GO-TERMS, REACTIONS, PRODUCT-SYNONYMS, GENE-SYNONYMS, PRODUCT, GENE-NAME
EAH50_RS07805	EG10975					GO-TERMS, REACTIONS, PRODUCT-SYNONYMS, GENE-SYNONYMS
EAH50_RS07810	EG11538	EAH50_RS07810	yfiC	tRNA (adenosine(37)-N6)-methyltransferase TrmM	tRNA m6A37 methyltransferase	GO-TERMS, REACTIONS, PRODUCT-SYNONYMS, GENE-SYNONYMS, PRODUCT, GENE-NAME
EAH50_RS07815	EG10631	EAH50_RS07815	nadB			GO-TERMS, PRODUCT-SYNONYMS, GENE-SYNONYMS, GENE-NAME
EAH50_RS07825	EG11897	EAH50_RS07825	rpoE	ECF RNA polymerase sigma-E factor	RNA polymerase sigma E factor	GO-TERMS, COMPLEXES, PRODUCT-SYNONYMS, GENE-SYNONYMS, PRODUCT, GENE-NAME
EAH50_RS07830	EG12341					GO-TERMS, PRODUCT-SYNONYMS, GENE-SYNONYMS
EAH50_RS07835	G7348			sigma-E factor regulatory protein RseB	anti-sigma factor stabilizing protein RseB	GO-TERMS, PRODUCT-SYNONYMS, PRODUCT
EAH50_RS07840	G7347	EAH50_RS07840	rseC	SoxR reducing system protein RseC	protein RseC	GO-TERMS, PRODUCT-SYNONYMS, PRODUCT, GENE-NAME
EAH50_RS07845	EG10529	EAH50_RS07845	lepA	elongation factor 4	30S ribosomal subunit biogenesis factor LepA	GO-TERMS, REACTIONS, PRODUCT-SYNONYMS, PRODUCT, GENE-NAME
EAH50_RS07850	EG10530	EAH50_RS07850	lepB	S26 family signal peptidase	signal peptidase I	GO-TERMS, REACTIONS, PRODUCT-SYNONYMS, GENE-SYNONYMS, PRODUCT, GENE-NAME
EAH50_RS07855	EG10857	EAH50_RS07855	rnc	ribonuclease 3	RNase III	GO-TERMS, REACTIONS, PRODUCT-SYNONYMS, GENE-SYNONYMS, PRODUCT, GENE-NAME
EAH50_RS07860	EG10270			GTPase Era	30S ribosomal subunit maturation GTPase Era	GO-TERMS, REACTIONS, PRODUCT-SYNONYMS, GENE-SYNONYMS, PRODUCT
EAH50_RS07865	EG10832					GO-TERMS, PRODUCT-SYNONYMS
EAH50_RS07870	EG10693	EAH50_RS07870	pdxJ			GO-TERMS, PRODUCT-SYNONYMS, GENE-NAME
EAH50_RS07875	EG10247	EAH50_RS07875	acpS	holo-ACP synthase	holo-[acyl-carrier-protein] synthase	GO-TERMS, REACTIONS, PRODUCT-SYNONYMS, GENE-SYNONYMS, PRODUCT, GENE-NAME
EAH50_RS07880	G0-10634	EAH50_RS07880	shoB	small toxic protein ShoB	toxic peptide ShoB	GO-TERMS, PRODUCT-SYNONYMS, GENE-SYNONYMS, PRODUCT, GENE-NAME
EAH50_RS07895	EG11371	yfhb	pgpC			GO-TERMS, REACTIONS, PRODUCT-SYNONYMS, GENE-SYNONYMS, GENE-NAME
EAH50_RS07900	EG11372			tRNA adenosine(34) deaminase TadA	tRNA adenosine34 deaminase	GO-TERMS, REACTIONS, PRODUCT-SYNONYMS, GENE-SYNONYMS, PRODUCT
EAH50_RS07905	EG11373	EAH50_RS07905	mltF	lytic transglycosylase F	membrane-bound lytic murein transglycosylase F	GO-TERMS, REACTIONS, PRODUCT-SYNONYMS, GENE-SYNONYMS, PRODUCT, GENE-NAME
EAH50_RS07910	EG10797	EAH50_RS07910	purL	phosphoribosylformylglycinamidine synthase	phosphoribosylformylglycinamide synthetase	GO-TERMS, REACTIONS, PRODUCT-SYNONYMS, GENE-SYNONYMS, PRODUCT, GENE-NAME
EAH50_RS07915	G7345	EAH50_RS07915	glrK	two-component sensor histidine kinase	histidine kinase GlrK	GO-TERMS, REACTIONS, PRODUCT-SYNONYMS, GENE-SYNONYMS, PRODUCT, GENE-NAME
EAH50_RS07920	EG12139			two-component system QseEF-associated lipoprotein QseG	outer membrane lipoprotein QseG	GO-TERMS, PRODUCT-SYNONYMS, GENE-SYNONYMS, PRODUCT
EAH50_RS07925	EG11285	EAH50_RS07925	glrR	transcriptional regulator	DNA-binding transcriptional activator GlrR	GO-TERMS, PRODUCT-SYNONYMS, GENE-SYNONYMS, PRODUCT, GENE-NAME
EAH50_RS07930	EG10384	EAH50_RS07930	glnB	nitrogen regulatory protein P-II 1	nitrogen regulatory protein PII-1	GO-TERMS, PRODUCT-SYNONYMS, PRODUCT, GENE-NAME
EAH50_RS07935	EG10456	EAH50_RS07935	hmp	flavohemoprotein	nitric oxide dioxygenase	GO-TERMS, REACTIONS, PRODUCT-SYNONYMS, GENE-SYNONYMS, PRODUCT, GENE-NAME
EAH50_RS07940	EG10408	EAH50_RS07940	glyA			GO-TERMS, REACTIONS, PRODUCT-SYNONYMS, GENE-NAME
EAH50_RS07995	G7336	EAH50_RS07995	hcaD	3-phenylpropionate/cinnamic acid dioxygenase ferredoxin--NAD+ reductase component	putative 3-phenylpropionate/cinnamate dioxygenase ferredoxin reductase subunit	CPLX-RXNS, GO-TERMS, COMPLEXES, PRODUCT-SYNONYMS, GENE-SYNONYMS, PRODUCT, GENE-NAME
EAH50_RS08000	G7335	EAH50_RS08000	hcaB	3-phenylpropionate-dihydrodiol/cinnamic acid-dihydrodiol dehydrogenase	2,3-dihydroxy-2,3-dihydrophenylpropionate dehydrogenase	GO-TERMS, PRODUCT-SYNONYMS, GENE-SYNONYMS, PRODUCT, GENE-NAME
EAH50_RS08005	G7334	EAH50_RS08005	hcaC	bifunctional 3-phenylpropionate/cinnamic acid dioxygenase ferredoxin subunit	putative 3-phenylpropionate/cinnamate dioxygenase ferredoxin subunit	GO-TERMS, PRODUCT-SYNONYMS, GENE-SYNONYMS, PRODUCT, GENE-NAME
EAH50_RS08010	M015	EAH50_RS08010	hcaF	3-phenylpropionate/cinnamic acid dioxygenase subunit beta	putative 3-phenylpropionate/cinnamate dioxygenase subunit beta	GO-TERMS, COMPLEXES, PRODUCT-SYNONYMS, GENE-SYNONYMS, PRODUCT, GENE-NAME
EAH50_RS08015	M009	EAH50_RS08015	hcaE	3-phenylpropionate/cinnamic acid dioxygenase subunit alpha	putative 3-phenylpropionate/cinnamate dioxygenase subunit alpha	GO-TERMS, PRODUCT-SYNONYMS, GENE-SYNONYMS, PRODUCT, GENE-NAME
EAH50_RS08020	G7331	EAH50_RS08020	hcaR	Hca operon transcriptional activator HcaR	DNA-binding transcriptional dual regulator HcaR	GO-TERMS, PRODUCT-SYNONYMS, GENE-SYNONYMS, PRODUCT, GENE-NAME
EAH50_RS08040	EG10983	EAH50_RS08040	suhB	inositol monophosphatase	inositol-phosphate phosphatase	GO-TERMS, REACTIONS, PRODUCT-SYNONYMS, GENE-SYNONYMS, PRODUCT, GENE-NAME
EAH50_RS08045	G7327			tRNA (cytosine(32)/uridine(32)-2'-O)-methyltransferase TrmJ	tRNA Cm32/Um32 methyltransferase	GO-TERMS, REACTIONS, PRODUCT-SYNONYMS, GENE-SYNONYMS, PRODUCT
EAH50_RS08050	G7326	EAH50_RS08050	iscR	Fe-S cluster assembly transcriptional regulator IscR	DNA-binding transcriptional dual regulator IscR	GO-TERMS, PRODUCT-SYNONYMS, GENE-SYNONYMS, PRODUCT, GENE-NAME
EAH50_RS08055	G7325	EAH50_RS08055	iscS	IscS subfamily cysteine desulfurase	cysteine desulfurase	GO-TERMS, REACTIONS, PRODUCT-SYNONYMS, GENE-SYNONYMS, PRODUCT, GENE-NAME
EAH50_RS08060	G7324	EAH50_RS08060	iscU	iron-sulfur cluster scaffold-like protein	scaffold protein for iron-sulfur cluster assembly	GO-TERMS, PRODUCT-SYNONYMS, GENE-SYNONYMS, PRODUCT, GENE-NAME
EAH50_RS08065	EG12132	EAH50_RS08065	iscA	iron-sulfur cluster assembly accessory protein	iron-sulfur cluster insertion protein IscA	GO-TERMS, PRODUCT-SYNONYMS, GENE-SYNONYMS, PRODUCT, GENE-NAME
EAH50_RS08070	EG12131	EAH50_RS08070	hscB	co-chaperone protein HscB	[Fe-S] cluster biosynthesis co-chaperone HscB	GO-TERMS, PRODUCT-SYNONYMS, GENE-SYNONYMS, PRODUCT, GENE-NAME
EAH50_RS08075	EG12130	EAH50_RS08075	hscA	molecular chaperone HscA	iron-sulfur cluster biosynthesis chaperone HscA	GO-TERMS, REACTIONS, PRODUCT-SYNONYMS, GENE-SYNONYMS, PRODUCT, GENE-NAME
EAH50_RS08080	EG11328			(2Fe-2S) ferredoxin	reduced ferredoxin	GO-TERMS, PRODUCT-SYNONYMS, PRODUCT
EAH50_RS08085	EG12311	EAH50_RS08085	iscX	Fe-S assembly protein IscX	accessory iron-sulfur cluster assembly protein IscX	GO-TERMS, PRODUCT-SYNONYMS, GENE-SYNONYMS, PRODUCT, GENE-NAME
EAH50_RS08090	EG12310			aminopeptidase PepB	aminopeptidase B	GO-TERMS, REACTIONS, PRODUCT-SYNONYMS, GENE-SYNONYMS, PRODUCT
EAH50_RS08095	EG11601	EAH50_RS08095	sseB			GO-TERMS, PRODUCT-SYNONYMS, GENE-NAME
EAH50_RS08100	EG11600	EAH50_RS08100	sseA	sulfurtransferase	3-mercaptopyruvate sulfurtransferase	GO-TERMS, REACTIONS, PRODUCT-SYNONYMS, GENE-SYNONYMS, PRODUCT, GENE-NAME
EAH50_RS08105	G7323	EAH50_RS08105	yfhM	alpha-2-macroglobulin family protein	alpha2-macroglobulin	GO-TERMS, PRODUCT-SYNONYMS, PRODUCT, GENE-NAME
EAH50_RS08110	G7322	EAH50_RS08110	pbpC	penicillin-binding protein 1C	peptidoglycan glycosyltransferase PbpC	GO-TERMS, REACTIONS, PRODUCT-SYNONYMS, GENE-SYNONYMS, PRODUCT, GENE-NAME
EAH50_RS08115	EG10650	EAH50_RS08115	ndk	nucleoside-diphosphate kinase	nucleoside diphosphate kinase	GO-TERMS, REACTIONS, PRODUCT-SYNONYMS, PRODUCT, GENE-NAME
EAH50_RS08120	EG12401			bifunctional tRNA (adenosine(37)-C2)-methyltransferase TrmG/ribosomal RNA large subunit methyltransferase RlmN	23S rRNA m2A2503 methyltransferase/tRNA m2A37 methyltransferase	GO-TERMS, REACTIONS, PRODUCT-SYNONYMS, GENE-SYNONYMS, PRODUCT
EAH50_RS08125	EG10015					GO-TERMS, PRODUCT-SYNONYMS, GENE-SYNONYMS
EAH50_RS08130	EG10370	EAH50_RS08130	ispG	4-hydroxy-3-methylbut-2-en-1-yl diphosphate synthase (flavodoxin)	(E)-4-hydroxy-3-methylbut-2-enyl-diphosphate synthase (flavodoxin)	GO-TERMS, REACTIONS, PRODUCT-SYNONYMS, GENE-SYNONYMS, PRODUCT, GENE-NAME
EAH50_RS08135	EG10453	EAH50_RS08135	hisS			GO-TERMS, REACTIONS, PRODUCT-SYNONYMS, PRODUCT, GENE-NAME
EAH50_RS08140	G7321	EAH50_RS08140	yfgM			GO-TERMS, PRODUCT-SYNONYMS, GENE-NAME
EAH50_RS08145	G7320					GO-TERMS, PRODUCT-SYNONYMS, GENE-SYNONYMS
EAH50_RS08150	G7319			ribosome biogenesis GTPase Der	50S ribosomal subunit stability factor	GO-TERMS, REACTIONS, PRODUCT-SYNONYMS, GENE-SYNONYMS, PRODUCT
EAH50_RS08160	EG11072	EAH50_RS08160	xseA	exodeoxyribonuclease VII large subunit	exodeoxyribonuclease VII subunit XseA	GO-TERMS, REACTIONS, PRODUCT-SYNONYMS, GENE-SYNONYMS, PRODUCT, GENE-NAME
EAH50_RS08165	EG10421			IMP dehydrogenase	inosine 5'-monophosphate dehydrogenase	GO-TERMS, REACTIONS, PRODUCT-SYNONYMS, GENE-SYNONYMS, PRODUCT
EAH50_RS08170	EG10420	EAH50_RS08170	guaA	GMP synthase (glutamine-hydrolyzing)	GMP synthetase	GO-TERMS, REACTIONS, PRODUCT-SYNONYMS, PRODUCT, GENE-NAME
EAH50_RS08175	G7317	EAH50_RS08175	yfgI	hypothetical protein	nalidixic acid resistance protein YfgI	GO-TERMS, PRODUCT-SYNONYMS, PRODUCT, GENE-NAME
EAH50_RS08185	G7314	EAH50_RS08185	pdeF	cyclic di-GMP phosphodiesterase YfgF	cyclic di-GMP phosphodiesterase PdeF	GO-TERMS, REACTIONS, PRODUCT-SYNONYMS, GENE-SYNONYMS, PRODUCT, GENE-NAME
EAH50_RS08190	EG11403					GO-TERMS, PRODUCT-SYNONYMS
EAH50_RS08195	EG11510	EAH50_RS08195	ppk			GO-TERMS, PRODUCT-SYNONYMS, GENE-NAME
EAH50_RS08200	EG10799	EAH50_RS08200	purN	phosphoribosylglycinamide formyltransferase	phosphoribosylglycinamide formyltransferase 1	GO-TERMS, REACTIONS, PRODUCT-SYNONYMS, GENE-SYNONYMS, PRODUCT, GENE-NAME
EAH50_RS08205	EG10798	EAH50_RS08205	purM	phosphoribosylformylglycinamidine cyclo-ligase	phosphoribosylformylglycinamide cyclo-ligase	GO-TERMS, REACTIONS, PRODUCT-SYNONYMS, GENE-SYNONYMS, PRODUCT, GENE-NAME
EAH50_RS08210	EG11332	EAH50_RS08210	upp			GO-TERMS, PRODUCT-SYNONYMS, GENE-SYNONYMS, GENE-NAME
EAH50_RS08215	EG12129	EAH50_RS08215	uraA	uracil/xanthine transporter	uracil:H+ symporter UraA	GO-TERMS, REACTIONS, PRODUCT-SYNONYMS, PRODUCT, GENE-NAME
EAH50_RS08220	G7313	EAH50_RS08220	hda	DnaA inactivator Hda	inibitor of reinitiation of DNA replication	GO-TERMS, PRODUCT-SYNONYMS, GENE-SYNONYMS, PRODUCT, GENE-NAME
EAH50_RS08230	G7311	EAH50_RS08230	bepA			GO-TERMS, REACTIONS, PRODUCT-SYNONYMS, GENE-SYNONYMS, PRODUCT, GENE-NAME
EAH50_RS08240	G7309	EAH50_RS08240	focB	formate transporter	formate channel FocB	GO-TERMS, PRODUCT-SYNONYMS, PRODUCT, GENE-NAME
EAH50_RS08245	G7308	EAH50_RS08245	hyfR	hydrogenase-4 transcriptional activator	DNA-binding transcriptional activator HyfR	GO-TERMS, PRODUCT-SYNONYMS, PRODUCT, GENE-NAME
EAH50_RS08305	EG10108	EAH50_RS08305	bcp	peroxiredoxin	thiol peroxidase	GO-TERMS, REACTIONS, PRODUCT-SYNONYMS, PRODUCT, GENE-NAME
EAH50_RS08310	EG11149	EAH50_RS08310	gcvR	glycine cleavage system transcriptional repressor	putative transcriptional regulator GcvR	GO-TERMS, PRODUCT-SYNONYMS, GENE-SYNONYMS, PRODUCT, GENE-NAME
EAH50_RS08315	EG10205	EAH50_RS08315	dapA			GO-TERMS, PRODUCT-SYNONYMS, GENE-NAME
EAH50_RS08320	EG10658					GO-TERMS, PRODUCT-SYNONYMS, GENE-SYNONYMS
EAH50_RS08325	EG10791	EAH50_RS08325	purC	phosphoribosylaminoimidazolesuccinocarboxamide synthase	phosphoribosylaminoimidazole-succinocarboxamide synthase	GO-TERMS, REACTIONS, PRODUCT-SYNONYMS, GENE-SYNONYMS, PRODUCT, GENE-NAME
EAH50_RS08335	G7297	EAH50_RS08335	tmcA	tRNA(Met) cytidine acetyltransferase	tRNAMet cytidine acetyltransferase	GO-TERMS, REACTIONS, PRODUCT-SYNONYMS, GENE-SYNONYMS, PRODUCT, GENE-NAME
EAH50_RS08340	G7296	EAH50_RS08340	ypfH	esterase	esterase YpfH	GO-TERMS, PRODUCT-SYNONYMS, PRODUCT, GENE-NAME
EAH50_RS08350	EG10208	EAH50_RS08350	dapE			GO-TERMS, PRODUCT-SYNONYMS, GENE-SYNONYMS, GENE-NAME
EAH50_RS08365	EG10014	EAH50_RS08365	acrD	multidrug efflux RND transporter permease subunit	multidrug efflux pump RND permease AcrD	CPLX-RXNS, GO-TERMS, COMPLEXES, PRODUCT-SYNONYMS, GENE-SYNONYMS, PRODUCT, GENE-NAME
EAH50_RS08370	EG11460			nitrate/nitrite two-component system sensor histidine kinase NarQ	sensory histidine kinase NarQ	GO-TERMS, PRODUCT-SYNONYMS, PRODUCT
EAH50_RS08375	EG12409	EAH50_RS08375	aegA	protein AegA	putative oxidoreductase AegA	GO-TERMS, PRODUCT-SYNONYMS, GENE-SYNONYMS, PRODUCT, GENE-NAME
EAH50_RS08380	EG12410			GDP-mannose pyrophosphatase NudK	GDP-mannose hydrolase	GO-TERMS, REACTIONS, PRODUCT-SYNONYMS, GENE-SYNONYMS, PRODUCT
EAH50_RS08390	EG12100	tkt	tktB	transketolase	transketolase 2	GO-TERMS, PRODUCT-SYNONYMS, PRODUCT, GENE-NAME
EAH50_RS08400	G7293	EAH50_RS08400	maeB	NADP-dependent oxaloacetate-decarboxylating malate dehydrogenase	NADP+-dependent malate dehydrogenase	GO-TERMS, REACTIONS, PRODUCT-SYNONYMS, GENE-SYNONYMS, PRODUCT, GENE-NAME
EAH50_RS08425	G7288	EAH50_RS08425	eutD	ethanolamine utilization protein EutD	phosphate acetyltransferase EutD	GO-TERMS, REACTIONS, PRODUCT-SYNONYMS, GENE-SYNONYMS, PRODUCT, GENE-NAME
EAH50_RS08440	G7285	EAH50_RS08440	eutE	ethanolamine utilization protein EutE	acetaldehyde dehydrogenase (acetylating) EutE	GO-TERMS, REACTIONS, PRODUCT-SYNONYMS, GENE-SYNONYMS, PRODUCT, GENE-NAME
EAH50_RS08460	G7281			ethanolamine ammonia-lyase reactivating factor EutA	ethanolamine ammonia-lyase reactivase EutA	GO-TERMS, PRODUCT-SYNONYMS, GENE-SYNONYMS, PRODUCT
EAH50_RS08465	EG50006	EAH50_RS08465	eutB	ethanolamine ammonia-lyase subunit EutB	ethanolamine ammonia-lyase subunit alpha	GO-TERMS, COMPLEXES, PRODUCT-SYNONYMS, PRODUCT, GENE-NAME
EAH50_RS08470	EG50007	EAH50_RS08470	eutC	ethanolamine ammonia-lyase light chain	ethanolamine ammonia-lyase subunit beta	GO-TERMS, PRODUCT-SYNONYMS, PRODUCT, GENE-NAME
EAH50_RS08490	EG12189	EAH50_RS08490	hemF			GO-TERMS, PRODUCT-SYNONYMS, GENE-SYNONYMS, GENE-NAME
EAH50_RS08495	EG11823			N-acetylmuramoyl-L-alanine amidase AmiA	N-acetylmuramoyl-L-alanine amidase A	GO-TERMS, REACTIONS, PRODUCT-SYNONYMS, GENE-SYNONYMS, PRODUCT
EAH50_RS08515	G7266	EAH50_RS08515	yfeX	deferrochelatase/peroxidase	porphyrinogen peroxidase	GO-TERMS, REACTIONS, PRODUCT-SYNONYMS, PRODUCT, GENE-NAME
EAH50_RS08520	G7265	EAH50_RS08520	yfeW	penicillin binding protein PBP4B	penicillin binding protein 4B	GO-TERMS, REACTIONS, PRODUCT-SYNONYMS, PRODUCT, GENE-NAME
EAH50_RS08525	G7264	EAH50_RS08525	murP	PTS N-acetylmuramic acid EIIBC component	N-acetylmuramic acid-specific PTS enzyme IICB component / anhydro-N-acetylmuramic acid transporter	CPLX-RXNS, GO-TERMS, COMPLEXES, REACTIONS, PRODUCT-SYNONYMS, GENE-SYNONYMS, PRODUCT, GENE-NAME
EAH50_RS08530	G7263					GO-TERMS, REACTIONS, PRODUCT-SYNONYMS, GENE-SYNONYMS, PRODUCT
EAH50_RS08535	G7262	EAH50_RS08535	murR	MurR/RpiR family transcriptional regulator	DNA-binding transcriptional dual regulator MurR	GO-TERMS, PRODUCT-SYNONYMS, GENE-SYNONYMS, PRODUCT, GENE-NAME
EAH50_RS08540	EG12133			SDR family oxidoreductase UcpA	oxidoreductase UcpA	GO-TERMS, REACTIONS, PRODUCT-SYNONYMS, GENE-SYNONYMS, PRODUCT
EAH50_RS08545	EG10195	EAH50_RS08545	cysP	sulfate ABC transporter substrate-binding protein	thiosulfate/sulfate ABC transporter periplasmic binding protein CysP	CPLX-RXNS, GO-TERMS, COMPLEXES, PRODUCT-SYNONYMS, PRODUCT, GENE-NAME
EAH50_RS08550	EG10197	EAH50_RS08550	cysU	sulfate ABC transporter permease	sulfate/thiosulfate ABC transporter inner membrane subunit CysU	GO-TERMS, PRODUCT-SYNONYMS, GENE-SYNONYMS, PRODUCT, GENE-NAME
EAH50_RS08555	EG10198	EAH50_RS08555	cysW	sulfate ABC transporter permease	sulfate/thiosulfate ABC transporter inner membrane subunit CysW	GO-TERMS, PRODUCT, GENE-NAME
EAH50_RS08560	EG10183			sulfate/thiosulfate ABC transporter ATP-binding protein CysA	sulfate/thiosulfate ABC transporter ATP binding subunit	GO-TERMS, REACTIONS, PRODUCT
EAH50_RS08565	EG10193					GO-TERMS, REACTIONS, PRODUCT-SYNONYMS
EAH50_RS08575	G7259	EAH50_RS08575	pdxK	pyridoxine kinase	pyridoxal kinase I	GO-TERMS, REACTIONS, PRODUCT-SYNONYMS, GENE-SYNONYMS, PRODUCT, GENE-NAME
EAH50_RS08580	EG10165	EAH50_RS08580	crr	glucose-specific phosphotransferase enzyme IIA component	Enzyme IIAGlc	CPLX-RXNS, GO-TERMS, COMPLEXES, PRODUCT-SYNONYMS, GENE-SYNONYMS, PRODUCT, GENE-NAME
EAH50_RS08585	EG10789	EAH50_RS08585	ptsI	phosphoenolpyruvate--protein phosphotransferase	PTS enzyme I	GO-TERMS, REACTIONS, PRODUCT-SYNONYMS, GENE-SYNONYMS, PRODUCT, GENE-NAME
EAH50_RS08590	EG10788	EAH50_RS08590	ptsH			GO-TERMS, COMPLEXES, PRODUCT-SYNONYMS, GENE-SYNONYMS, GENE-NAME
EAH50_RS08595	EG10192					GO-TERMS, COMPLEXES, REACTIONS, PRODUCT-SYNONYMS, GENE-SYNONYMS
EAH50_RS08600	EG10003			sulfate transporter CysZ	sulfate:H+ symporter	GO-TERMS, REACTIONS, PRODUCT-SYNONYMS, PRODUCT
EAH50_RS08605	G7258					GO-TERMS, PRODUCT-SYNONYMS
EAH50_RS08610	EG10534	EAH50_RS08610	ligA	DNA ligase (NAD(+)) LigA	DNA ligase	GO-TERMS, REACTIONS, PRODUCT-SYNONYMS, GENE-SYNONYMS, PRODUCT, GENE-NAME
EAH50_RS08635	G85	EAH50_RS08635	xapA	purine-nucleoside phosphorylase	xanthosine phosphorylase	GO-TERMS, REACTIONS, PRODUCT-SYNONYMS, GENE-SYNONYMS, PRODUCT, GENE-NAME
EAH50_RS08650	EG11146	EAH50_RS08650	xapR	LysR family transcriptional regulator	DNA-binding transcriptional activator XapR	GO-TERMS, PRODUCT-SYNONYMS, GENE-SYNONYMS, PRODUCT, GENE-NAME
EAH50_RS08680	EG10407	EAH50_RS08680	gltX			GO-TERMS, REACTIONS, PRODUCT-SYNONYMS, GENE-SYNONYMS, PRODUCT, GENE-NAME
EAH50_RS08710	EG11971	EAH50_RS08710	nupC	nucleoside permease NupC	nucleoside:H+ symporter NupC	GO-TERMS, REACTIONS, PRODUCT-SYNONYMS, GENE-SYNONYMS, PRODUCT, GENE-NAME
EAH50_RS08715	G7254	EAH50_RS08715	mntH	divalent metal cation transporter	Mn2+/Fe2+: H+ symporter MntH	GO-TERMS, REACTIONS, PRODUCT-SYNONYMS, GENE-SYNONYMS, PRODUCT, GENE-NAME
EAH50_RS08730	EG12957	EAH50_RS08730	glk			GO-TERMS, REACTIONS, PRODUCT-SYNONYMS, GENE-NAME
EAH50_RS08745	G7248	EAH50_RS08745	ypdF	aminopeptidase	aminopeptidase YpdF	GO-TERMS, REACTIONS, PRODUCT-SYNONYMS, PRODUCT, GENE-NAME
EAH50_RS08750	G7247	EAH50_RS08750	ypdE			GO-TERMS, REACTIONS, PRODUCT-SYNONYMS, GENE-NAME
EAH50_RS08765	G7244	EAH50_RS08765	pyrR	DNA-binding response regulator	DNA-binding transcriptional activator PyrR	GO-TERMS, PRODUCT-SYNONYMS, GENE-SYNONYMS, PRODUCT, GENE-NAME
EAH50_RS08770	G7243	EAH50_RS08770	pyrS	sensor histidine kinase	sensor histidine kinase PyrS	GO-TERMS, REACTIONS, PRODUCT-SYNONYMS, GENE-SYNONYMS, PRODUCT, GENE-NAME
EAH50_RS08775	G7242	EAH50_RS08775	alaC			GO-TERMS, REACTIONS, PRODUCT-SYNONYMS, GENE-SYNONYMS, PRODUCT, GENE-NAME
EAH50_RS08785	G7241	EAH50_RS08785	lpxP	lipid A biosynthesis palmitoleoyltransferase	palmitoleoyl acyltransferase	GO-TERMS, REACTIONS, PRODUCT-SYNONYMS, GENE-SYNONYMS, PRODUCT, GENE-NAME
EAH50_RS08795	G7239	EAH50_RS08795	ypdI	lipoprotein involved in colanic acid biosynthesis	colanic acid synthesis putative lipoprotein YpdI	GO-TERMS, PRODUCT-SYNONYMS, PRODUCT, GENE-NAME
EAH50_RS08805	G7237	EAH50_RS08805	frc	formyl-CoA--oxalate CoA-transferase	formyl-CoA transferase	GO-TERMS, REACTIONS, PRODUCT-SYNONYMS, GENE-SYNONYMS, PRODUCT, GENE-NAME
EAH50_RS08810	G7236	EAH50_RS08810	oxc			GO-TERMS, PRODUCT-SYNONYMS, GENE-SYNONYMS, GENE-NAME
EAH50_RS08835	G7234	EAH50_RS08835	yfdE	acetyl-CoA--oxalate CoA-transferase	acetyl-CoA:oxalate CoA-transferase	GO-TERMS, REACTIONS, PRODUCT-SYNONYMS, PRODUCT, GENE-NAME
EAH50_RS08840	EG11610	EAH50_RS08840	evgS	sensor protein EvgS	sensor histidine kinase EvgS	GO-TERMS, REACTIONS, PRODUCT, GENE-NAME
EAH50_RS08845	EG11609	EAH50_RS08845	evgA	DNA-binding response regulator	DNA-binding transcriptional activator EvgA	GO-TERMS, PRODUCT-SYNONYMS, PRODUCT, GENE-NAME
EAH50_RS08850	G7233	EAH50_RS08850	emrK	multidrug resistance protein EmrK	tripartite efflux pump membrane fusion protein EmrK	CPLX-RXNS, GO-TERMS, COMPLEXES, PRODUCT-SYNONYMS, PRODUCT, GENE-NAME
EAH50_RS08855	EG13283	EAH50_RS08855	emrY	multidrug resistance protein EmrY	tripartite efflux pump membrane subunit EmrY	GO-TERMS, PRODUCT-SYNONYMS, PRODUCT, GENE-NAME
EAH50_RS08860	EG10249	EAH50_RS08860	dsdA	D-serine dehydratase	D-serine ammonia-lyase	GO-TERMS, REACTIONS, PRODUCT-SYNONYMS, PRODUCT, GENE-NAME
EAH50_RS08870	EG13161			DNA-binding transcriptional regulator DsdC	DNA-binding transcriptional dual regulator DsdC	PRODUCT-SYNONYMS, PRODUCT
EAH50_RS08875	G0-9621	EAH50_RS08875	torI	transcriptional regulator	CPS-53 (KpLE1) prophage; prophage CPS-53 recombination directionality factor and response regulator inhibitor	GO-TERMS, PRODUCT-SYNONYMS, PRODUCT, GENE-NAME
EAH50_RS08985	G6303	EAH50_RS08985	ybcN	hypothetical protein	DLP12 prophage; DNA base-flipping protein	GO-TERMS, PRODUCT-SYNONYMS, PRODUCT, GENE-NAME
EAH50_RS09015	G6306	EAH50_RS09015	rusA	RusA family crossover junction endodeoxyribonuclease	DLP12 prophage; crossover junction endodeoxyribonuclease RusA	GO-TERMS, PRODUCT-SYNONYMS, GENE-SYNONYMS, PRODUCT, GENE-NAME
EAH50_RS09195	G7218	EAH50_RS09195	intS	DUF4102 domain-containing protein	CPS-53 (KpLE1) prophage; prophage CPS-53 integrase	GO-TERMS, PRODUCT-SYNONYMS, GENE-SYNONYMS, PRODUCT, GENE-NAME
EAH50_RS09220	EG10280			long-chain fatty acid transporter FadL	long-chain fatty acid outer membrane channel / bacteriophage T2 receptor	GO-TERMS, REACTIONS, PRODUCT-SYNONYMS, GENE-SYNONYMS, PRODUCT
EAH50_RS09230	G7213			acetyl-CoA C-acyltransferase FadI	3-ketoacyl-CoA thiolase FadI	GO-TERMS, COMPLEXES, REACTIONS, PRODUCT-SYNONYMS, GENE-SYNONYMS, PRODUCT
EAH50_RS09235	G7212			fatty acid oxidation complex subunit alpha FadJ	3-hydroxyacyl-CoA dehydrogenase FadJ	GO-TERMS, REACTIONS, PRODUCT-SYNONYMS, GENE-SYNONYMS, PRODUCT
EAH50_RS09240	G7211	EAH50_RS09240	sixA	phosphohistidine phosphatase	phosphohistidine phosphatase SixA	GO-TERMS, REACTIONS, PRODUCT-SYNONYMS, GENE-SYNONYMS, PRODUCT, GENE-NAME
EAH50_RS09245	G7210	EAH50_RS09245	yfcV	fimbrial-like adhesin protein	putative fimbrial protein YfcV	GO-TERMS, PRODUCT-SYNONYMS, PRODUCT, GENE-NAME
EAH50_RS09255	G7207	EAH50_RS09255	yfcS	fimbrial chaperone	putative fimbrial chaperone YfcS	GO-TERMS, PRODUCT-SYNONYMS, PRODUCT, GENE-NAME
EAH50_RS09260	G7206	EAH50_RS09260	yfcR	hypothetical protein	putative fimbrial protein YfcR	GO-TERMS, PRODUCT-SYNONYMS, PRODUCT, GENE-NAME
EAH50_RS09265	G7205	EAH50_RS09265	yfcQ	fimbrial-like adhesin protein	putative fimbrial protein YfcQ	GO-TERMS, PRODUCT-SYNONYMS, PRODUCT, GENE-NAME
EAH50_RS09270	G7204	EAH50_RS09270	yfcP	fimbrial-like adhesin protein	putative fimbrial protein YfcP	GO-TERMS, PRODUCT-SYNONYMS, PRODUCT, GENE-NAME
EAH50_RS09285	EG12449	EAH50_RS09285	prmB	50S ribosomal protein L3 N(5)-glutamine methyltransferase	50S ribosomal subunit protein L3 N5-glutamine methyltransferase	GO-TERMS, REACTIONS, PRODUCT-SYNONYMS, GENE-SYNONYMS, PRODUCT, GENE-NAME
EAH50_RS09290	EG10075	EAH50_RS09290	aroC			GO-TERMS, PRODUCT-SYNONYMS, GENE-NAME
EAH50_RS09295	EG10580	EAH50_RS09295	mepA	penicillin-insensitive murein endopeptidase	peptidoglycan DD-endopeptidase/peptidoglycan LD-endopeptidase	GO-TERMS, REACTIONS, PRODUCT-SYNONYMS, PRODUCT, GENE-NAME
EAH50_RS09305	G7201	EAH50_RS09305	epmC	elongation factor P hydroxylase	EF-P-Lys34 hydroxylase	GO-TERMS, REACTIONS, PRODUCT-SYNONYMS, GENE-SYNONYMS, PRODUCT, GENE-NAME
EAH50_RS09315	G7199			bifunctional tRNA (5-methylaminomethyl-2-thiouridine)(34)-methyltransferase MnmD/FAD-dependent 5-carboxymethylaminomethyl-2-thiouridine(34) oxidoreductase MnmC	fused 5-methylaminomethyl-2-thiouridine-forming methyltransferase and FAD-dependent demodification enzyme	GO-TERMS, REACTIONS, PRODUCT-SYNONYMS, GENE-SYNONYMS, PRODUCT
EAH50_RS09320	EG10274	EAH50_RS09320	fabB	beta-ketoacyl-ACP synthase I	3-oxoacyl-[acyl carrier protein] synthase 1	GO-TERMS, REACTIONS, PRODUCT-SYNONYMS, GENE-SYNONYMS, PRODUCT, GENE-NAME
EAH50_RS09335	G0-9461	EAH50_RS09335	pdxB			GO-TERMS, PRODUCT-SYNONYMS, GENE-SYNONYMS, GENE-NAME
EAH50_RS09345	EG10454			tRNA pseudouridine(38-40) synthase TruA	tRNA pseudouridine38-40 synthase	GO-TERMS, REACTIONS, PRODUCT-SYNONYMS, GENE-SYNONYMS, PRODUCT
EAH50_RS09355	EG10217	EAH50_RS09355	accD	acetyl-CoA carboxylase carboxyl transferase subunit beta	acetyl-CoA carboxyltransferase subunit beta	CPLX-RXNS, GO-TERMS, COMPLEXES, REACTIONS, PRODUCT-SYNONYMS, GENE-SYNONYMS, PRODUCT, GENE-NAME
EAH50_RS09360	EG10327	EAH50_RS09360	folC	bifunctional tetrahydrofolate synthase/dihydrofolate synthase	bifunctional folylpolyglutamate synthetase / dihydrofolate synthetase	GO-TERMS, REACTIONS, PRODUCT-SYNONYMS, GENE-SYNONYMS, PRODUCT, GENE-NAME
EAH50_RS09365	EG10218	EAH50_RS09365	dedD	protein DedD	cell division protein DedD	GO-TERMS, PRODUCT-SYNONYMS, PRODUCT, GENE-NAME
EAH50_RS09370	EG10169	EAH50_RS09370	cvpA			GO-TERMS, PRODUCT-SYNONYMS, GENE-SYNONYMS, GENE-NAME
EAH50_RS09375	EG10794	EAH50_RS09375	purF			GO-TERMS, PRODUCT-SYNONYMS, GENE-SYNONYMS, GENE-NAME
EAH50_RS09380	EG11044	EAH50_RS09380	ubiX	3-octaprenyl-4-hydroxybenzoate carboxy-lyase partner protein	flavin prenyltransferase	GO-TERMS, REACTIONS, PRODUCT-SYNONYMS, GENE-SYNONYMS, PRODUCT, GENE-NAME
EAH50_RS09385	EG10072	EAH50_RS09385	argT	lysine/arginine/ornithine-binding periplasmic protein	lysine/arginine/ornithine ABC transporter periplasmic binding protein	CPLX-RXNS, GO-TERMS, COMPLEXES, PRODUCT, GENE-NAME
EAH50_RS09390	EG12124			histidine ABC transporter substrate-binding protein HisJ	histidine ABC transporter periplasmic binding protein	CPLX-RXNS, GO-TERMS, COMPLEXES, PRODUCT
EAH50_RS09395	EG12125	EAH50_RS09395	hisQ	histidine ABC transporter permease	lysine/arginine/ornithine ABC transporter / histidine ABC transporter, membrane subunit HisQ	GO-TERMS, PRODUCT-SYNONYMS, PRODUCT, GENE-NAME
EAH50_RS09400	EG10007	EAH50_RS09400	hisM	histidine ABC transporter permease	lysine/arginine/ornithine ABC transporter / histidine ABC transporter, membrane subunit HisM	GO-TERMS, PRODUCT, GENE-NAME
EAH50_RS09405	EG10452			histidine ABC transporter ATP-binding protein HisP	lysine/arginine/ornithine ABC transporter / histidine ABC transporter, ATP binding subunit	PRODUCT
EAH50_RS09410	G7197	EAH50_RS09410	rpnB	Rpn family recombination-promoting nuclease/putative transposase	recombination-promoting nuclease RpnB	GO-TERMS, REACTIONS, PRODUCT-SYNONYMS, GENE-SYNONYMS, PRODUCT, GENE-NAME
EAH50_RS09420	G7195	EAH50_RS09420	folX			GO-TERMS, PRODUCT-SYNONYMS, GENE-NAME
EAH50_RS09425	G7194	EAH50_RS09425	yfcG	thiol:disulfide oxidoreductase	disulfide reductase	GO-TERMS, REACTIONS, PRODUCT-SYNONYMS, PRODUCT, GENE-NAME
EAH50_RS09430	G7193	EAH50_RS09430	yfcF	glutathione S-transferase	glutathione S-transferase YfcF	GO-TERMS, REACTIONS, PRODUCT-SYNONYMS, PRODUCT, GENE-NAME
EAH50_RS09435	G7192	EAH50_RS09435	yfcE	phosphodiesterase	phosphodiesterase YfcE	GO-TERMS, PRODUCT-SYNONYMS, PRODUCT, GENE-NAME
EAH50_RS09450	EG20173	EAH50_RS09450	pta			GO-TERMS, PRODUCT-SYNONYMS, GENE-NAME
EAH50_RS09455	EG10027	EAH50_RS09455	ackA			GO-TERMS, REACTIONS, PRODUCT-SYNONYMS, GENE-NAME
EAH50_RS09470	G7187	EAH50_RS09470	hxpA	sugar phosphatase YfbT	hexitol phosphatase A	GO-TERMS, REACTIONS, PRODUCT-SYNONYMS, GENE-SYNONYMS, PRODUCT, GENE-NAME
EAH50_RS09480	G7185	EAH50_RS09480	yfbR	5'-deoxynucleotidase YfbR	dCMP phosphohydrolase	GO-TERMS, REACTIONS, PRODUCT-SYNONYMS, PRODUCT, GENE-NAME
EAH50_RS09485	G7184	EAH50_RS09485	alaA			GO-TERMS, REACTIONS, PRODUCT-SYNONYMS, GENE-SYNONYMS, PRODUCT, GENE-NAME
EAH50_RS09490	EG12123			transcriptional regulator LrhA	DNA-binding transcriptional dual regulator LrhA	GO-TERMS, PRODUCT-SYNONYMS, GENE-SYNONYMS, PRODUCT
EAH50_RS09495	EG12082	EAH50_RS09495	nuoA	NADH-quinone oxidoreductase subunit A	NADH:quinone oxidoreductase subunit A	CPLX-RXNS, GO-TERMS, COMPLEXES, PRODUCT-SYNONYMS, PRODUCT, GENE-NAME
EAH50_RS09500	EG12083	EAH50_RS09500	nuoB	NADH-quinone oxidoreductase subunit B	NADH:quinone oxidoreductase subunit B	GO-TERMS, COMPLEXES, PRODUCT-SYNONYMS, PRODUCT, GENE-NAME
EAH50_RS09505	EG12084	EAH50_RS09505	nuoC	NADH-quinone oxidoreductase subunit C/D	NADH:quinone oxidoreductase subunit CD	GO-TERMS, PRODUCT-SYNONYMS, GENE-SYNONYMS, PRODUCT, GENE-NAME
EAH50_RS09510	EG12086	EAH50_RS09510	nuoE	NADH-quinone oxidoreductase subunit E	NADH:quinone oxidoreductase subunit E	GO-TERMS, PRODUCT-SYNONYMS, PRODUCT, GENE-NAME
EAH50_RS09515	EG11774	EAH50_RS09515	nuoF	NADH-quinone oxidoreductase subunit F	NADH:quinone oxidoreductase subunit F	GO-TERMS, PRODUCT-SYNONYMS, PRODUCT, GENE-NAME
EAH50_RS09520	EG12087	EAH50_RS09520	nuoG	NADH-quinone oxidoreductase subunit G	NADH:quinone oxidoreductase subunit G	GO-TERMS, PRODUCT-SYNONYMS, PRODUCT, GENE-NAME
EAH50_RS09525	EG12088	EAH50_RS09525	nuoH	NADH-quinone oxidoreductase subunit H	NADH:quinone oxidoreductase subunit H	GO-TERMS, PRODUCT-SYNONYMS, PRODUCT, GENE-NAME
EAH50_RS09530	EG12089	EAH50_RS09530	nuoI	NADH-quinone oxidoreductase subunit I	NADH:quinone oxidoreductase subunit I	GO-TERMS, PRODUCT-SYNONYMS, PRODUCT, GENE-NAME
EAH50_RS09535	EG12090	EAH50_RS09535	nuoJ	NADH-quinone oxidoreductase subunit J	NADH:quinone oxidoreductase subunit J	GO-TERMS, PRODUCT-SYNONYMS, PRODUCT, GENE-NAME
EAH50_RS09540	EG12091	EAH50_RS09540	nuoK	NADH-quinone oxidoreductase subunit K	NADH:quinone oxidoreductase subunit K	GO-TERMS, PRODUCT-SYNONYMS, PRODUCT, GENE-NAME
EAH50_RS09545	EG12092	EAH50_RS09545	nuoL	NADH-quinone oxidoreductase subunit L	NADH:quinone oxidoreductase subunit L	GO-TERMS, PRODUCT-SYNONYMS, PRODUCT, GENE-NAME
EAH50_RS09550	EG11773	EAH50_RS09550	nuoM	NADH-quinone oxidoreductase subunit M	NADH:quinone oxidoreductase subunit M	GO-TERMS, PRODUCT-SYNONYMS, GENE-SYNONYMS, PRODUCT, GENE-NAME
EAH50_RS09555	EG12093	EAH50_RS09555	nuoN	NADH-quinone oxidoreductase subunit N	NADH:quinone oxidoreductase subunit N	GO-TERMS, PRODUCT-SYNONYMS, PRODUCT, GENE-NAME
EAH50_RS09570	G7176	EAH50_RS09570	elaD	deubiquitinase	protease ElaD	GO-TERMS, PRODUCT-SYNONYMS, PRODUCT, GENE-NAME
EAH50_RS09575	G7175	EAH50_RS09575	rbn	ribonuclease Z	ribonuclease BN	GO-TERMS, REACTIONS, PRODUCT-SYNONYMS, GENE-SYNONYMS, PRODUCT, GENE-NAME
EAH50_RS09590	EG12362					GO-TERMS, REACTIONS, PRODUCT-SYNONYMS, GENE-SYNONYMS
EAH50_RS09595	EG10579	EAH50_RS09595	menD	2-succinyl-5-enolpyruvyl-6-hydroxy-3- cyclohexene-1-carboxylic-acid synthase	2-succinyl-5-enolpyruvyl-6-hydroxy-3-cyclohexene-1-carboxylate synthase	GO-TERMS, REACTIONS, PRODUCT-SYNONYMS, PRODUCT, GENE-NAME
EAH50_RS09600	EG12438	EAH50_RS09600	menH	2-succinyl-6-hydroxy-2, 4-cyclohexadiene-1-carboxylate synthase	2-succinyl-6-hydroxy-2,4-cyclohexadiene-1-carboxylate synthase	GO-TERMS, REACTIONS, PRODUCT-SYNONYMS, GENE-SYNONYMS, PRODUCT, GENE-NAME
EAH50_RS09605	EG11368					GO-TERMS, PRODUCT-SYNONYMS
EAH50_RS09610	EG11532	EAH50_RS09610	menC			GO-TERMS, REACTIONS, PRODUCT-SYNONYMS, PRODUCT, GENE-NAME
EAH50_RS09615	EG12437	EAH50_RS09615	menE			GO-TERMS, REACTIONS, PRODUCT-SYNONYMS, PRODUCT, GENE-NAME
EAH50_RS09625	G7171	EAH50_RS09625	arnF	4-amino-4-deoxy-L-arabinose-phospho-UDP flippase	undecaprenyl-phosphate-alpha-L-Ara4N flippase - ArnF subunit	CPLX-RXNS, GO-TERMS, COMPLEXES, REACTIONS, PRODUCT-SYNONYMS, GENE-SYNONYMS, PRODUCT, GENE-NAME
EAH50_RS09630	G0-10460			4-amino-4-deoxy-L-arabinose-phosphoundecaprenol flippase subunit ArnE	undecaprenyl-phosphate-alpha-L-Ara4N flippase - ArnE subunit	GO-TERMS, REACTIONS, PRODUCT-SYNONYMS, GENE-SYNONYMS, PRODUCT
EAH50_RS09635	G7170	EAH50_RS09635	arnT	4-amino-4-deoxy-L-arabinose lipid A transferase	lipid IVA 4-amino-4-deoxy-L-arabinosyltransferase	GO-TERMS, REACTIONS, PRODUCT-SYNONYMS, GENE-SYNONYMS, PRODUCT, GENE-NAME
EAH50_RS09640	G7169	EAH50_RS09640	arnD	4-deoxy-4-formamido-L-arabinose- phosphoundecaprenol deformylase	putative 4-deoxy-4-formamido-L-arabinose-phosphoundecaprenol deformylase ArnD	GO-TERMS, REACTIONS, PRODUCT-SYNONYMS, GENE-SYNONYMS, PRODUCT, GENE-NAME
EAH50_RS09645	G7168	EAH50_RS09645	arnA	bifunctional UDP-glucuronic acid oxidase/UDP-4-amino-4-deoxy-L-arabinose formyltransferase	fused UDP-4-amino-4-deoxy-L-arabinose formyltransferase/UDP-glucuronate dehydrogenase	GO-TERMS, REACTIONS, PRODUCT-SYNONYMS, GENE-SYNONYMS, PRODUCT, GENE-NAME
EAH50_RS09650	G7167	EAH50_RS09650	arnC			GO-TERMS, PRODUCT-SYNONYMS, GENE-SYNONYMS, PRODUCT, GENE-NAME
EAH50_RS09655	G7166	EAH50_RS09655	arnB	UDP-4-amino-4-deoxy-L-arabinose-oxoglutarate aminotransferase	UDP-4-amino-4-deoxy-L-arabinose aminotransferase	GO-TERMS, REACTIONS, PRODUCT-SYNONYMS, GENE-SYNONYMS, PRODUCT, GENE-NAME
EAH50_RS09665	G7164			nucleoside triphosphatase NudI	pyrimidine deoxynucleotide diphosphatase NudI	GO-TERMS, REACTIONS, PRODUCT-SYNONYMS, GENE-SYNONYMS, PRODUCT
EAH50_RS09685	G7160	EAH50_RS09685	rhmD			GO-TERMS, PRODUCT-SYNONYMS, GENE-SYNONYMS, GENE-NAME
EAH50_RS09695	G7158	EAH50_RS09695	yfaU			GO-TERMS, PRODUCT-SYNONYMS, GENE-NAME
EAH50_RS09710	EG10393					CPLX-RXNS, GO-TERMS, COMPLEXES, PRODUCT-SYNONYMS
EAH50_RS09715	EG10392	EAH50_RS09715	glpB			GO-TERMS, PRODUCT-SYNONYMS, GENE-SYNONYMS, GENE-NAME
EAH50_RS09720	EG10391	EAH50_RS09720	glpA			GO-TERMS, PRODUCT-SYNONYMS, GENE-NAME
EAH50_RS09725	EG10401	EAH50_RS09725	glpT	glycerol-3-phosphate transporter	sn-glycerol 3-phosphate:phosphate antiporter	GO-TERMS, REACTIONS, PRODUCT-SYNONYMS, PRODUCT, GENE-NAME
EAH50_RS09730	EG10399	EAH50_RS09730	glpQ	glycerophosphoryl diester phosphodiesterase	glycerophosphoryl diester phosphodiesterase GlpQ	GO-TERMS, REACTIONS, PRODUCT-SYNONYMS, PRODUCT, GENE-NAME
EAH50_RS09745	EG12360	EAH50_RS09745	yfaE	ferredoxin	ferredoxin-like diferric-tyrosyl radical cofactor maintenance protein YfaE	GO-TERMS, PRODUCT-SYNONYMS, PRODUCT, GENE-NAME
EAH50_RS09750	EG10661	EAH50_RS09750	nrdB			CPLX-RXNS, GO-TERMS, COMPLEXES, PRODUCT-SYNONYMS, GENE-SYNONYMS, PRODUCT, GENE-NAME
EAH50_RS09755	EG10660	EAH50_RS09755	nrdA			GO-TERMS, PRODUCT-SYNONYMS, GENE-SYNONYMS, PRODUCT, GENE-NAME
EAH50_RS09760	EG12850			AIDA-I family autotransporter YfaL	putative autotransporter adhesin YfaL	GO-TERMS, PRODUCT-SYNONYMS, GENE-SYNONYMS, PRODUCT
EAH50_RS09765	EG11143	EAH50_RS09765	ubiG	bifunctional 3-demethylubiquinone 3-O-methyltransferase/2-octaprenyl-6-hydroxy phenol methylase	bifunctional 3-demethylubiquinone-8 3-O-methyltransferase and 2-octaprenyl-6-hydroxyphenol methylase	GO-TERMS, REACTIONS, PRODUCT-SYNONYMS, GENE-SYNONYMS, PRODUCT, GENE-NAME
EAH50_RS09770	EG10423	EAH50_RS09770	gyrA			GO-TERMS, REACTIONS, PRODUCT-SYNONYMS, GENE-SYNONYMS, GENE-NAME
EAH50_RS09800	EG11672	EAH50_RS09800	atoB			GO-TERMS, REACTIONS, PRODUCT-SYNONYMS, GENE-NAME
EAH50_RS09805	EG11671	EAH50_RS09805	atoE	TIGR00366 family protein	short chain fatty acid transporter	GO-TERMS, REACTIONS, PRODUCT-SYNONYMS, PRODUCT, GENE-NAME
EAH50_RS09810	EG11670	EAH50_RS09810	atoA	acetate CoA-transferase subunit beta	acetyl-CoA:acetoacetyl-CoA transferase subunit beta	CPLX-RXNS, GO-TERMS, COMPLEXES, REACTIONS, PRODUCT-SYNONYMS, PRODUCT, GENE-NAME
EAH50_RS09815	EG11669	EAH50_RS09815	atoD	acetate CoA-transferase subunit alpha	acetyl-CoA:acetoacetyl-CoA transferase subunit alpha	GO-TERMS, PRODUCT-SYNONYMS, PRODUCT, GENE-NAME
EAH50_RS09820	EG11668			acetoacetate metabolism regulator AtoC	DNA-binding transcriptional activator/ornithine decarboxylase inhibitor AtoC	GO-TERMS, PRODUCT-SYNONYMS, PRODUCT
EAH50_RS09825	EG11667			two-component system sensor histidine kinase AtoS	sensor histidine kinase AtoS	GO-TERMS, REACTIONS, PRODUCT-SYNONYMS, PRODUCT
EAH50_RS09830	EG10822			two-component system sensor histidine kinase RcsC	histidine kinase RcsC	GO-TERMS, REACTIONS, PRODUCT
EAH50_RS09835	EG10821	EAH50_RS09835	rcsB	DNA-binding response regulator	DNA-binding transcriptional activator RcsB	GO-TERMS, COMPLEXES, PRODUCT-SYNONYMS, PRODUCT, GENE-NAME
EAH50_RS09840	EG12385			phosphotransferase RcsD	RcsD phosphotransferase	GO-TERMS, PRODUCT-SYNONYMS, GENE-SYNONYMS, PRODUCT
EAH50_RS09845	EG10670	EAH50_RS09845	ompC	porin OmpC	outer membrane porin C	GO-TERMS, REACTIONS, PRODUCT-SYNONYMS, GENE-SYNONYMS, PRODUCT, GENE-NAME
EAH50_RS09850	EG12073	EAH50_RS09850	ftp			GO-TERMS, REACTIONS, PRODUCT-SYNONYMS, GENE-SYNONYMS, GENE-NAME
EAH50_RS09855	EG10029	EAH50_RS09855	ada	bifunctional transcriptional activator/DNA repair protein Ada	DNA-binding transcriptional dual regulator / DNA repair protein Ada	GO-TERMS, REACTIONS, PRODUCT-SYNONYMS, PRODUCT, GENE-NAME
EAH50_RS09860	EG10037	EAH50_RS09860	alkB	alpha-ketoglutarate-dependent dioxygenase AlkB	DNA oxidative demethylase	GO-TERMS, REACTIONS, PRODUCT-SYNONYMS, GENE-SYNONYMS, PRODUCT, GENE-NAME
EAH50_RS09870	EG12069	EAH50_RS09870	mqo			GO-TERMS, REACTIONS, PRODUCT-SYNONYMS, GENE-SYNONYMS, PRODUCT, GENE-NAME
EAH50_RS09875	EG10255	EAH50_RS09875	eco	ecotin	serine protease inhibitor ecotin	GO-TERMS, PRODUCT-SYNONYMS, GENE-SYNONYMS, PRODUCT, GENE-NAME
EAH50_RS09880	EG12068			ferredoxin-type protein NapF	ferredoxin-type protein	GO-TERMS, PRODUCT-SYNONYMS, GENE-SYNONYMS, PRODUCT
EAH50_RS09885	EG12143	EAH50_RS09885	napD	protein NapD	NapA signal peptide-binding chaperone NapD	GO-TERMS, PRODUCT-SYNONYMS, GENE-SYNONYMS, PRODUCT, GENE-NAME
EAH50_RS09890	EG12067			periplasmic nitrate reductase subunit alpha	periplasmic nitrate reductase subunit NapA	CPLX-RXNS, GO-TERMS, COMPLEXES, REACTIONS, PRODUCT-SYNONYMS, GENE-SYNONYMS, PRODUCT
EAH50_RS09895	EG12064					CPLX-RXNS, GO-TERMS, COMPLEXES, REACTIONS, PRODUCT-SYNONYMS, GENE-SYNONYMS
EAH50_RS09900	EG12062	EAH50_RS09900	napH			GO-TERMS, PRODUCT-SYNONYMS, GENE-SYNONYMS, GENE-NAME
EAH50_RS09905	EG12061	EAH50_RS09905	napB	nitrate reductase cytochrome c-type subunit	periplasmic nitrate reductase cytochrome c550 protein	GO-TERMS, PRODUCT-SYNONYMS, GENE-SYNONYMS, PRODUCT, GENE-NAME
EAH50_RS09915	EG12059			cytochrome c biogenesis heme-transporting ATPase CcmA	heme trafficking system ATP-binding protein	CPLX-RXNS, GO-TERMS, COMPLEXES, REACTIONS, PRODUCT-SYNONYMS, GENE-SYNONYMS, PRODUCT
EAH50_RS09920	EG12058	EAH50_RS09920	ccmB	heme exporter protein B	heme trafficking system membrane protein CcmB	GO-TERMS, PRODUCT-SYNONYMS, GENE-SYNONYMS, PRODUCT, GENE-NAME
EAH50_RS09925	EG12057	EAH50_RS09925	ccmC	heme exporter protein C	c-type cytochrome biogenesis protein CcmC	CPLX-RXNS, GO-TERMS, COMPLEXES, PRODUCT-SYNONYMS, GENE-SYNONYMS, PRODUCT, GENE-NAME
EAH50_RS09930	EG12169	EAH50_RS09930	ccmD	heme exporter protein D	heme trafficking system membrane protein CcmD	GO-TERMS, PRODUCT-SYNONYMS, GENE-SYNONYMS, PRODUCT, GENE-NAME
EAH50_RS09935	EG12055	EAH50_RS09935	ccmE	cytochrome c-type biogenesis protein CcmE	periplasmic heme chaperone	GO-TERMS, PRODUCT-SYNONYMS, GENE-SYNONYMS, PRODUCT, GENE-NAME
EAH50_RS09940	EG12054	EAH50_RS09940	ccmF	cytochrome c-type biogenesis protein CcmF	holocytochrome c synthase CcmF component	GO-TERMS, COMPLEXES, REACTIONS, PRODUCT-SYNONYMS, GENE-SYNONYMS, PRODUCT, GENE-NAME
EAH50_RS09945	EG12053	EAH50_RS09945	ccmG	thiol:disulfide interchange protein	thiol:disulfide oxidoreductase CcmG	GO-TERMS, REACTIONS, PRODUCT-SYNONYMS, GENE-SYNONYMS, PRODUCT, GENE-NAME
EAH50_RS09950	EG12052	EAH50_RS09950	ccmH	cytochrome c-type biogenesis protein CcmH	holocytochrome c synthase CcmH component	GO-TERMS, REACTIONS, PRODUCT-SYNONYMS, GENE-SYNONYMS, PRODUCT, GENE-NAME
EAH50_RS09955	EG11527			nitrate/nitrite response regulator protein NarP	DNA-binding transcriptional dual regulator NarP	GO-TERMS, PRODUCT-SYNONYMS, PRODUCT
EAH50_RS09990	EG12045	EAH50_RS09990	radD	ATP-dependent helicase	putative DNA repair helicase RadD	GO-TERMS, REACTIONS, PRODUCT-SYNONYMS, GENE-SYNONYMS, PRODUCT, GENE-NAME
EAH50_RS09995	EG12044	EAH50_RS09995	rsuA	16S rRNA pseudouridine(516) synthase	16S rRNA pseudouridine516 synthase	GO-TERMS, REACTIONS, PRODUCT-SYNONYMS, GENE-SYNONYMS, PRODUCT, GENE-NAME
EAH50_RS10000	EG11419	EAH50_RS10000	bcr	Bcr/CflA family drug resistance efflux transporter	multidrug efflux pump Bcr	GO-TERMS, REACTIONS, PRODUCT-SYNONYMS, GENE-SYNONYMS, PRODUCT, GENE-NAME
EAH50_RS10010	EG12041	EAH50_RS10010	yejF	ABC transporter ATP-binding protein	putative oligopeptide ABC transporter ATP binding subunit YejF	CPLX-RXNS, GO-TERMS, COMPLEXES, PRODUCT, GENE-NAME
EAH50_RS10015	EG12040	EAH50_RS10015	yejE	microcin C ABC transporter permease	putative oligopeptide ABC transporter membrane subunit YejE	GO-TERMS, COMPLEXES, PRODUCT, GENE-NAME
EAH50_RS10020	EG12038			microcin C ABC transporter permease YejB	putative oligopeptide ABC transporter membrane subunit YejB	GO-TERMS, PRODUCT
EAH50_RS10025	EG12037	EAH50_RS10025	yejA	ABC transporter substrate-binding protein	putative oligopeptide ABC transporter periplasmic binding protein YejA	GO-TERMS, PRODUCT, GENE-NAME
EAH50_RS10035	G7147	EAH50_RS10035	mepS	bifunctional murein DD-endopeptidase/murein LD-carboxypeptidase	peptidoglycan DD-endopeptidase/peptidoglycan LD-carboxypeptidase	GO-TERMS, REACTIONS, PRODUCT-SYNONYMS, GENE-SYNONYMS, PRODUCT, GENE-NAME
EAH50_RS10055	EG12104	EAH50_RS10055	yeiR	GTPase	zinc-binding GTPase YeiR	GO-TERMS, PRODUCT-SYNONYMS, PRODUCT, GENE-NAME
EAH50_RS10075	EG12034	EAH50_RS10075	setB	MFS transporter	sugar exporter SetB	GO-TERMS, REACTIONS, PRODUCT-SYNONYMS, GENE-SYNONYMS, PRODUCT, GENE-NAME
EAH50_RS10080	G7990	EAH50_RS10080	fruB	multiphosphoryl transfer protein	fructose-specific PTS multiphosphoryl transfer protein FruB	GO-TERMS, PRODUCT-SYNONYMS, GENE-SYNONYMS, PRODUCT, GENE-NAME
EAH50_RS10085	EG10337	EAH50_RS10085	fruK			GO-TERMS, PRODUCT-SYNONYMS, GENE-SYNONYMS, GENE-NAME
EAH50_RS10090	EG10336	EAH50_RS10090	fruA	PTS fructose transporter subunit IIBC	fructose-specific PTS multiphosphoryl transfer protein FruA	CPLX-RXNS, GO-TERMS, COMPLEXES, REACTIONS, PRODUCT-SYNONYMS, GENE-SYNONYMS, PRODUCT, GENE-NAME
EAH50_RS10100	EG12033	EAH50_RS10100	psuG			GO-TERMS, PRODUCT-SYNONYMS, GENE-SYNONYMS, GENE-NAME
EAH50_RS10115	EG12030	EAH50_RS10115	rihB			GO-TERMS, REACTIONS, PRODUCT-SYNONYMS, GENE-SYNONYMS, GENE-NAME
EAH50_RS10130	EG10651	EAH50_RS10130	nfo	endonuclease	endonuclease IV	GO-TERMS, REACTIONS, PRODUCT-SYNONYMS, PRODUCT, GENE-NAME
EAH50_RS10140	EG12105	EAH50_RS10140	yeiE	LysR family transcriptional regulator	LysR-type transcriptional regulator YeiE	GO-TERMS, PRODUCT-SYNONYMS, PRODUCT, GENE-NAME
EAH50_RS10145	EG11337	EAH50_RS10145	lysP	lysine-specific permease	lysine:H+ symporter	GO-TERMS, REACTIONS, PRODUCT-SYNONYMS, GENE-SYNONYMS, PRODUCT, GENE-NAME
EAH50_RS10150	EG10155	EAH50_RS10150	cirA	colicin I receptor	iron-catecholate outer membrane transporter CirA	GO-TERMS, COMPLEXES, PRODUCT-SYNONYMS, GENE-SYNONYMS, PRODUCT, GENE-NAME
EAH50_RS10155	EG12026	EAH50_RS10155	yeiG	S-formylglutathione hydrolase YeiG	S-formylglutathione hydrolase / S-lactoylglutathione hydrolase	GO-TERMS, REACTIONS, PRODUCT-SYNONYMS, PRODUCT, GENE-NAME
EAH50_RS10160	EG11375			GTP cyclohydrolase I FolE	GTP cyclohydrolase 1	GO-TERMS, REACTIONS, PRODUCT-SYNONYMS, PRODUCT
EAH50_RS10170	EG10365			transcriptional regulator	DNA-binding transcriptional dual regulator GalS	GO-TERMS, PRODUCT-SYNONYMS, GENE-SYNONYMS, PRODUCT
EAH50_RS10175	EG10593	EAH50_RS10175	mglB	galactose ABC transporter substrate-binding protein	D-galactose/methyl-galactoside ABC transporter periplasmic binding protein	CPLX-RXNS, GO-TERMS, COMPLEXES, REACTIONS, PRODUCT-SYNONYMS, PRODUCT, GENE-NAME
EAH50_RS10180	EG10592	EAH50_RS10180	mglA	galactose/methyl galactoside import ATP-binding protein MglA	D-galactose/methyl-galactoside ABC transporter ATP binding subunit	GO-TERMS, REACTIONS, PRODUCT-SYNONYMS, GENE-SYNONYMS, PRODUCT, GENE-NAME
EAH50_RS10185	EG10594	EAH50_RS10185	mglC	galactoside ABC transporter permease	D-galactose/methyl-galactoside ABC transporter membrane subunit	GO-TERMS, REACTIONS, PRODUCT-SYNONYMS, GENE-SYNONYMS, PRODUCT, GENE-NAME
EAH50_RS10190	EG11289	EAH50_RS10190	preA	dihydropyrimidine dehydrogenase subunit B	NAD-dependent dihydropyrimidine dehydrogenase subunit PreA	CPLX-RXNS, GO-TERMS, COMPLEXES, PRODUCT-SYNONYMS, GENE-SYNONYMS, PRODUCT, GENE-NAME
EAH50_RS10195	G7145	EAH50_RS10195	preT	NAD(P)-dependent oxidoreductase	NAD-dependent dihydropyrimidine dehydrogenase subunit PreT	GO-TERMS, PRODUCT-SYNONYMS, GENE-SYNONYMS, PRODUCT, GENE-NAME
EAH50_RS10210	EG10137	EAH50_RS10210	cdd	cytidine deaminase	cytidine/deoxycytidine deaminase	GO-TERMS, REACTIONS, PRODUCT-SYNONYMS, PRODUCT, GENE-NAME
EAH50_RS10225	EG12022			tRNA dihydrouridine(16) synthase DusC	tRNA-dihydrouridine16 synthase	GO-TERMS, REACTIONS, PRODUCT-SYNONYMS, GENE-SYNONYMS, PRODUCT
EAH50_RS10245	EG12017	EAH50_RS10245	yohD	DedA family protein	DedA family protein YohD	GO-TERMS, PRODUCT-SYNONYMS, PRODUCT, GENE-NAME
EAH50_RS10255	EG12015	EAH50_RS10255	pbpG	D-alanyl-D-alanine endopeptidase	peptidoglycan DD-endopeptidase PbpG	GO-TERMS, REACTIONS, PRODUCT-SYNONYMS, GENE-SYNONYMS, PRODUCT, GENE-NAME
EAH50_RS10260	EG10231	EAH50_RS10260	dld	D-lactate dehydrogenase	quinone-dependent D-lactate dehydrogenase	GO-TERMS, REACTIONS, PRODUCT-SYNONYMS, GENE-SYNONYMS, PRODUCT, GENE-NAME
EAH50_RS10265	EG12013			beta-glucosidase BglX	beta-D-glucoside glucohydrolase, periplasmic	GO-TERMS, REACTIONS, PRODUCT-SYNONYMS, GENE-SYNONYMS, PRODUCT
EAH50_RS10270	EG12012	EAH50_RS10270	osmF	ABC transporter substrate-binding protein	glycine betaine ABC transporter periplasmic binding protein OsmF	CPLX-RXNS, GO-TERMS, COMPLEXES, PRODUCT-SYNONYMS, GENE-SYNONYMS, PRODUCT, GENE-NAME
EAH50_RS10275	EG12011	EAH50_RS10275	yehY	ABC transporter permease	glycine betaine ABC transporter membrane subunit YehY	GO-TERMS, PRODUCT-SYNONYMS, PRODUCT, GENE-NAME
EAH50_RS10280	EG12010	EAH50_RS10280	yehX	ABC transporter ATP-binding protein	glycine betaine ABC transporter ATP binding subunit YehX	GO-TERMS, PRODUCT-SYNONYMS, PRODUCT, GENE-NAME
EAH50_RS10285	EG12009	EAH50_RS10285	yehW	osmoprotectant uptake system permease	glycine betaine ABC transporter membrane subunit YehW	GO-TERMS, PRODUCT-SYNONYMS, PRODUCT, GENE-NAME
EAH50_RS10295	EG12008	EAH50_RS10295	mlrA	transcriptional regulator	DNA-binding transcriptional activator MlrA	GO-TERMS, PRODUCT-SYNONYMS, GENE-SYNONYMS, PRODUCT, GENE-NAME
EAH50_RS10300	EG12007	EAH50_RS10300	btsS	sensor histidine kinase	high-affinity pyruvate receptor	GO-TERMS, REACTIONS, PRODUCT-SYNONYMS, GENE-SYNONYMS, PRODUCT, GENE-NAME
EAH50_RS10305	EG12006	EAH50_RS10305	btsR	DNA-binding response regulator	DNA-binding transcriptional dual regulator BtsR	GO-TERMS, PRODUCT-SYNONYMS, GENE-SYNONYMS, PRODUCT, GENE-NAME
EAH50_RS10355	EG10586	EAH50_RS10355	metG			GO-TERMS, REACTIONS, PRODUCT-SYNONYMS, PRODUCT, GENE-NAME
EAH50_RS10370	EG11990	EAH50_RS10370	yehD	fimbrial-like adhesin protein	putative fimbrial protein YehD	GO-TERMS, PRODUCT-SYNONYMS, PRODUCT, GENE-NAME
EAH50_RS10375	EG11989	EAH50_RS10375	yehC	fimbrial assembly chaperone protein StcB	putative fimbrial chaperone YehC	PRODUCT-SYNONYMS, PRODUCT, GENE-NAME
EAH50_RS10380	EG11988	EAH50_RS10380	yehB	fimbrial biogenesis outer membrane usher protein	putative fimbrial usher protein YehB	GO-TERMS, PRODUCT-SYNONYMS, PRODUCT, GENE-NAME
EAH50_RS10385	EG11987	EAH50_RS10385	yehA	putative fimbrial-like adhesin protein	putative fimbrial adhesin YehA	GO-TERMS, PRODUCT-SYNONYMS, PRODUCT, GENE-NAME
EAH50_RS10390	G7139	EAH50_RS10390	rcnB	nickel/cobalt homeostasis protein RcnB	periplasmic protein involved in nickel/cobalt export	GO-TERMS, PRODUCT-SYNONYMS, GENE-SYNONYMS, PRODUCT, GENE-NAME
EAH50_RS10395	G7138	EAH50_RS10395	rcnA	nickel/cobalt efflux protein RcnA	Ni2+/Co2+ exporter	GO-TERMS, REACTIONS, PRODUCT-SYNONYMS, GENE-SYNONYMS, PRODUCT, GENE-NAME
EAH50_RS10400	G7137	EAH50_RS10400	rcnR	transcriptional regulator	DNA-binding transcriptional repressor RcnR	GO-TERMS, PRODUCT-SYNONYMS, GENE-SYNONYMS, PRODUCT, GENE-NAME
EAH50_RS10405	M007	EAH50_RS10405	thiM			GO-TERMS, REACTIONS, PRODUCT-SYNONYMS, GENE-NAME
EAH50_RS10410	G7135					GO-TERMS, REACTIONS, PRODUCT-SYNONYMS, GENE-SYNONYMS
EAH50_RS10440	G7129	EAH50_RS10440	fbaB	fructose-bisphosphate aldolase	fructose-bisphosphate aldolase class I	GO-TERMS, REACTIONS, PRODUCT-SYNONYMS, GENE-SYNONYMS, PRODUCT, GENE-NAME
EAH50_RS10485	EG12417	EAH50_RS10485	gatD			GO-TERMS, PRODUCT-SYNONYMS, GENE-NAME
EAH50_RS10495	G7123					GO-TERMS, REACTIONS, PRODUCT-SYNONYMS
EAH50_RS10510	G7118	EAH50_RS10510	trhP	peptidase	tRNA wobble base hydroxylation protein TrhP	GO-TERMS, PRODUCT-SYNONYMS, GENE-SYNONYMS, PRODUCT, GENE-NAME
EAH50_RS10520	EG11618	EAH50_RS10520	baeR	DNA-binding response regulator	DNA-binding transcriptional activator BaeR	GO-TERMS, PRODUCT-SYNONYMS, PRODUCT, GENE-NAME
EAH50_RS10525	EG11617	EAH50_RS10525	baeS	two-component sensor histidine kinase	sensor histidine kinase BaeS	GO-TERMS, REACTIONS, PRODUCT-SYNONYMS, PRODUCT, GENE-NAME
EAH50_RS10555	G0-10633	EAH50_RS10555	ibsA	type I toxin-antitoxin system Ibs family toxin	toxic peptide IbsA	GO-TERMS, PRODUCT-SYNONYMS, PRODUCT, GENE-NAME
EAH50_RS10565	G7111	EAH50_RS10565	pphC	protein phosphatase 2C domain-containing protein	protein-serine/threonine phosphatase PphC	GO-TERMS, REACTIONS, PRODUCT-SYNONYMS, GENE-SYNONYMS, PRODUCT, GENE-NAME
EAH50_RS10585	EG11222	EAH50_RS10585	alkA			GO-TERMS, REACTIONS, PRODUCT-SYNONYMS, GENE-SYNONYMS, GENE-NAME
EAH50_RS10590	EG12396	EAH50_RS10590	dgcE	diguanylate cyclase	putative diguanylate cyclase DgcE	GO-TERMS, PRODUCT-SYNONYMS, GENE-SYNONYMS, PRODUCT, GENE-NAME
EAH50_RS10595	EG11701	EAH50_RS10595	udk	uridine kinase	uridine/cytidine kinase	GO-TERMS, REACTIONS, PRODUCT-SYNONYMS, PRODUCT, GENE-NAME
EAH50_RS10600	EG11418	EAH50_RS10600	dcd	deoxycytidine triphosphate deaminase	dCTP deaminase	GO-TERMS, REACTIONS, PRODUCT-SYNONYMS, GENE-SYNONYMS, PRODUCT, GENE-NAME
EAH50_RS10605	EG11361			outer membrane assembly protein AsmA	putative assembly protein AsmA	GO-TERMS, PRODUCT-SYNONYMS, GENE-SYNONYMS, PRODUCT
EAH50_RS10615	G7107	EAH50_RS10615	wza	lipoprotein	outer membrane polysaccharide export protein Wza	GO-TERMS, COMPLEXES, PRODUCT-SYNONYMS, PRODUCT, GENE-NAME
EAH50_RS10620	G7106	EAH50_RS10620	wzb	protein-tyrosine-phosphatase	protein-tyrosine phosphatase	GO-TERMS, REACTIONS, PRODUCT-SYNONYMS, PRODUCT, GENE-NAME
EAH50_RS10625	G7105	EAH50_RS10625	wzc	tyrosine-protein kinase Wzc	protein-tyrosine kinase Wzc	GO-TERMS, REACTIONS, PRODUCT-SYNONYMS, PRODUCT, GENE-NAME
EAH50_RS10635	G7103	EAH50_RS10635	wcaB	serine acetyltransferase	colanic acid biosynthesis acetyltransferase WcaB	GO-TERMS, REACTIONS, PRODUCT-SYNONYMS, PRODUCT, GENE-NAME
EAH50_RS10650	EG10411	gndA	gnd	NADP-dependent phosphogluconate dehydrogenase	6-phosphogluconate dehydrogenase, decarboxylating	GO-TERMS, PRODUCT-SYNONYMS, PRODUCT, GENE-NAME
EAH50_RS10655	G7091	EAH50_RS10655	ugd			GO-TERMS, PRODUCT-SYNONYMS, GENE-SYNONYMS, GENE-NAME
EAH50_RS10670	EG10451	EAH50_RS10670	hisI	bifunctional phosphoribosyl-AMP cyclohydrolase/phosphoribosyl-ATP diphosphatase	putative bifunctional phosphoribosyl-AMP cyclohydrolase/phosphoribosyl-ATP pyrophosphatase	GO-TERMS, REACTIONS, PRODUCT-SYNONYMS, GENE-SYNONYMS, PRODUCT, GENE-NAME
EAH50_RS10675	EG10448					CPLX-RXNS, GO-TERMS, COMPLEXES, PRODUCT-SYNONYMS
EAH50_RS10680	EG10444			1-(5-phosphoribosyl)-5-((5- phosphoribosylamino)methylideneamino)imidazole-4- carboxamide isomerase	1-(5-phosphoribosyl)-5-[(5-phosphoribosylamino)methylideneamino]imidazole-4-carboxamide isomerase	GO-TERMS, REACTIONS, PRODUCT-SYNONYMS, PRODUCT
EAH50_RS10685	EG10450					GO-TERMS, PRODUCT-SYNONYMS
EAH50_RS10690	EG10445			bifunctional histidinol-phosphatase/imidazoleglycerol-phosphate dehydratase HisB	imidazoleglycerol-phosphate dehydratase / histidinol-phosphatase	GO-TERMS, REACTIONS, PRODUCT-SYNONYMS, PRODUCT
EAH50_RS10695	EG10446	EAH50_RS10695	hisC	histidinol-phosphate transaminase	histidinol-phosphate aminotransferase	GO-TERMS, REACTIONS, PRODUCT-SYNONYMS, PRODUCT, GENE-NAME
EAH50_RS10700	EG10447			histidinol dehydrogenase	histidinal/histidinol dehydrogenase	GO-TERMS, REACTIONS, PRODUCT-SYNONYMS, PRODUCT
EAH50_RS10705	EG10449	EAH50_RS10705	hisG			GO-TERMS, PRODUCT-SYNONYMS, GENE-NAME
EAH50_RS10715	EG12844	EAH50_RS10715	yefM	antitoxin YefM	YefM antitoxin of the YoeB-YefM toxin-antitoxin pair and DNA binding transcriptional repressor	GO-TERMS, COMPLEXES, PRODUCT-SYNONYMS, PRODUCT, GENE-NAME
EAH50_RS10720	G0-9121	EAH50_RS10720	yoeB	Txe/YoeB family addiction module toxin	ribosome-dependent mRNA interferase toxin YoeB	GO-TERMS, REACTIONS, PRODUCT-SYNONYMS, PRODUCT, GENE-NAME
EAH50_RS10740	EG11896	EAH50_RS10740	plaP	low-affinity putrescine importer PlaP	putrescine:H+ symporter PlaP	GO-TERMS, REACTIONS, PRODUCT-SYNONYMS, GENE-SYNONYMS, PRODUCT, GENE-NAME
EAH50_RS10755	EG10926	EAH50_RS10755	sbcB			GO-TERMS, PRODUCT-SYNONYMS, GENE-SYNONYMS, GENE-NAME
EAH50_RS10760	EG11893			serine-type D-Ala-D-Ala carboxypeptidase DacD	D-alanyl-D-alanine carboxypeptidase DacD	GO-TERMS, REACTIONS, PRODUCT-SYNONYMS, GENE-SYNONYMS, PRODUCT
EAH50_RS10765	EG11892			DNA gyrase inhibitor SbmC	DNA gyrase inhibitor	GO-TERMS, PRODUCT-SYNONYMS, GENE-SYNONYMS, PRODUCT
EAH50_RS10805	G7084	EAH50_RS10805	cbeA	type IV toxin-antitoxin system YeeU family antitoxin	CP4-44 prophage; cytoskeleton bundling-enhancing antitoxin CbeA	GO-TERMS, PRODUCT-SYNONYMS, GENE-SYNONYMS, PRODUCT, GENE-NAME
EAH50_RS10855	EG13238	EAH50_RS10855	cobU	bifunctional adenosylcobinamide kinase/adenosylcobinamide-phosphate guanylyltransferase	cobinamide-P guanylyltransferase / cobinamide kinase	GO-TERMS, REACTIONS, PRODUCT-SYNONYMS, PRODUCT, GENE-NAME
EAH50_RS10860	EG12150	EAH50_RS10860	cobS	adenosylcobinamide-GDP ribazoletransferase	cobalamin 5'-phosphate synthase	GO-TERMS, REACTIONS, PRODUCT-SYNONYMS, PRODUCT, GENE-NAME
EAH50_RS10865	EG12151					GO-TERMS, REACTIONS, PRODUCT-SYNONYMS, PRODUCT
EAH50_RS10870	G7073	EAH50_RS10870	ldtA	L,D-transpeptidase	L,D-transpeptidase LdtA	GO-TERMS, REACTIONS, PRODUCT-SYNONYMS, GENE-SYNONYMS, PRODUCT, GENE-NAME
EAH50_RS10880	G7072	EAH50_RS10880	nac	nitrogen assimilation transcriptional regulator	DNA-binding transcriptional dual regulator Nac	GO-TERMS, PRODUCT-SYNONYMS, PRODUCT, GENE-NAME
EAH50_RS10885	G7071	EAH50_RS10885	cbl	HTH-type transcriptional regulator Cbl	DNA-binding transcriptional activator Cbl	GO-TERMS, PRODUCT-SYNONYMS, PRODUCT, GENE-NAME
EAH50_RS10895	G7070	EAH50_RS10895	yeeO	toxic metabolite efflux MATE transporter YeeO	FMN/FAD exporter	GO-TERMS, REACTIONS, PRODUCT-SYNONYMS, PRODUCT, GENE-NAME
EAH50_RS10915	EG10039					GO-TERMS, PRODUCT-SYNONYMS
EAH50_RS10920	G7067	EAH50_RS10920	shiA	shikimate transporter	shikimate:H+ symporter	GO-TERMS, REACTIONS, PRODUCT-SYNONYMS, GENE-SYNONYMS, PRODUCT, GENE-NAME
EAH50_RS10935	G7064	EAH50_RS10935	yeeJ	inverse autotransporter adhesin-like protein YeeJ	inverse autotransporter adhesin	GO-TERMS, PRODUCT-SYNONYMS, PRODUCT, GENE-NAME
EAH50_RS10945	G7063	EAH50_RS10945	mtfA	protein MtfA	Mlc titration factor	GO-TERMS, REACTIONS, PRODUCT-SYNONYMS, GENE-SYNONYMS, PRODUCT, GENE-NAME
EAH50_RS10960	G7061					GO-TERMS, PRODUCT-SYNONYMS, GENE-SYNONYMS
EAH50_RS10965	G7060			protein-methionine-sulfoxide reductase heme-binding subunit MsrQ	protein-L-methionine sulfoxide reductase heme-binding subunit MsrQ	CPLX-RXNS, GO-TERMS, COMPLEXES, PRODUCT-SYNONYMS, GENE-SYNONYMS, PRODUCT
EAH50_RS10970	G7059			protein-methionine-sulfoxide reductase catalytic subunit MsrP	protein-L-methionine sulfoxide reductase catalytic subunit MsrP	GO-TERMS, PRODUCT-SYNONYMS, GENE-SYNONYMS, PRODUCT
EAH50_RS11015	EG10211	EAH50_RS11015	dcm	DNA cytosine methyltransferase	DNA-cytosine methyltransferase	GO-TERMS, REACTIONS, PRODUCT-SYNONYMS, GENE-SYNONYMS, PRODUCT, GENE-NAME
EAH50_RS11020	EG11068	EAH50_RS11020	vsr	very short patch repair endonuclease	DNA mismatch endonuclease Vsr	GO-TERMS, PRODUCT-SYNONYMS, PRODUCT, GENE-NAME
EAH50_RS11045	G7049	yedQ	dgcQ	cellulose biosynthesis regulator YedQ	putative diguanylate cyclase DgcQ	GO-TERMS, PRODUCT-SYNONYMS, GENE-SYNONYMS, PRODUCT, GENE-NAME
EAH50_RS11055	G7046	EAH50_RS11055	yodD	DUF2525 domain-containing protein	stress-induced protein	GO-TERMS, PRODUCT-SYNONYMS, PRODUCT, GENE-NAME
EAH50_RS11065	EG10820			transcriptional regulator RcsA	DNA-binding transcriptional activator RcsA	GO-TERMS, PRODUCT-SYNONYMS, GENE-SYNONYMS, PRODUCT
EAH50_RS11100	EG10322			flagellar basal body-associated protein FliL	flagellar protein FliL	GO-TERMS, PRODUCT-SYNONYMS, GENE-SYNONYMS, PRODUCT
EAH50_RS11105	G379			flagellar hook length control protein FliK	flagellar hook-length control protein	GO-TERMS, PRODUCT-SYNONYMS, GENE-SYNONYMS, PRODUCT
EAH50_RS11145	EG11662	EAH50_RS11145	yedK	SOS response-associated peptidase	genome maintenance protein	GO-TERMS, REACTIONS, PRODUCT-SYNONYMS, GENE-SYNONYMS, PRODUCT, GENE-NAME
EAH50_RS11165	EG11387	EAH50_RS11165	amyA			GO-TERMS, REACTIONS, PRODUCT-SYNONYMS, GENE-SYNONYMS, PRODUCT, GENE-NAME
EAH50_RS11170	EG11389	EAH50_RS11170	fliT	flagellar protein FliT	flagellar biosynthesis protein FliT	GO-TERMS, PRODUCT-SYNONYMS, PRODUCT, GENE-NAME
EAH50_RS11175	EG11388			flagella export chaperone FliS	flagellar biosynthesis protein FliS	GO-TERMS, PRODUCT-SYNONYMS, PRODUCT
EAH50_RS11195	EG11356			flagella biosynthesis regulatory protein FliZ	DNA-binding transcriptional regulator FliZ	GO-TERMS, PRODUCT-SYNONYMS, GENE-SYNONYMS, PRODUCT
EAH50_RS11200	G7039	EAH50_RS11200	tcyJ	cystine ABC transporter substrate-binding protein	cystine ABC transporter periplasmic binding protein	CPLX-RXNS, GO-TERMS, COMPLEXES, REACTIONS, PRODUCT-SYNONYMS, GENE-SYNONYMS, PRODUCT, GENE-NAME
EAH50_RS11205	G7038	EAH50_RS11205	dcyD			GO-TERMS, REACTIONS, PRODUCT-SYNONYMS, GENE-SYNONYMS, GENE-NAME
EAH50_RS11210	G7037	EAH50_RS11210	tcyL	amino acid ABC transporter permease	cystine ABC transporter membrane subunit	GO-TERMS, REACTIONS, PRODUCT-SYNONYMS, GENE-SYNONYMS, PRODUCT, GENE-NAME
EAH50_RS11215	EG12347	yecC	tcyN	L-cystine ABC transporter ATP-binding protein YecC	cystine ABC transporter ATP binding subunit	GO-TERMS, REACTIONS, PRODUCT-SYNONYMS, GENE-SYNONYMS, PRODUCT, GENE-NAME
EAH50_RS11220	EG10935			transcriptional regulator SdiA	DNA-binding transcriptional dual regulator SdiA	GO-TERMS, PRODUCT-SYNONYMS, PRODUCT
EAH50_RS11235	EG11140			two-component system response regulator UvrY	DNA-binding transcriptional activator UvrY	GO-TERMS, PRODUCT-SYNONYMS, GENE-SYNONYMS, PRODUCT
EAH50_RS11240	EG11063	EAH50_RS11240	uvrC	excinuclease ABC subunit C	excision nuclease subunit C	CPLX-RXNS, GO-TERMS, COMPLEXES, REACTIONS, PRODUCT-SYNONYMS, PRODUCT, GENE-NAME
EAH50_RS11245	EG10706	EAH50_RS11245	pgsA			GO-TERMS, REACTIONS, PRODUCT-SYNONYMS, PRODUCT, GENE-NAME
EAH50_RS11390	EG10921	EAH50_RS11390	ftnA	non-heme ferritin	ferritin iron storage protein	GO-TERMS, REACTIONS, PRODUCT-SYNONYMS, GENE-SYNONYMS, PRODUCT, GENE-NAME
EAH50_RS11420	EG10057	EAH50_RS11420	araF	arabinose ABC transporter substrate-binding protein	arabinose ABC transporter periplasmic binding protein	CPLX-RXNS, GO-TERMS, COMPLEXES, PRODUCT, GENE-NAME
EAH50_RS11425	EG10058	EAH50_RS11425	araG	arabinose import ATP-binding protein AraG	arabinose ABC transporter ATP binding subunit	GO-TERMS, PRODUCT, GENE-NAME
EAH50_RS11430	EG10059			L-arabinose ABC transporter permease AraH	arabinose ABC transporter membrane subunit	GO-TERMS, REACTIONS, PRODUCT-SYNONYMS, GENE-SYNONYMS, PRODUCT
EAH50_RS11435	EG11752	EAH50_RS11435	otsB			GO-TERMS, REACTIONS, PRODUCT-SYNONYMS, GENE-SYNONYMS, PRODUCT, GENE-NAME
EAH50_RS11440	EG11751	EAH50_RS11440	otsA	alpha,alpha-trehalose-phosphate synthase	trehalose-6-phosphate synthase	GO-TERMS, REACTIONS, PRODUCT-SYNONYMS, PRODUCT, GENE-NAME
EAH50_RS11445	G7031			universal stress protein UspC	universal stress protein C	GO-TERMS, PRODUCT-SYNONYMS, GENE-SYNONYMS, PRODUCT
EAH50_RS11465	EG10071	EAH50_RS11465	argS			GO-TERMS, REACTIONS, PRODUCT-SYNONYMS, GENE-SYNONYMS, PRODUCT, GENE-NAME
EAH50_RS11490	G7022	EAH50_RS11490	torZ	molybdopterin guanine dinucleotide-containing S/N-oxide reductase	trimethylamine N-oxide reductase 2	GO-TERMS, REACTIONS, PRODUCT-SYNONYMS, GENE-SYNONYMS, PRODUCT, GENE-NAME
EAH50_RS11495	G7021			tRNA 5-methoxyuridine(34)/uridine 5-oxyacetic acid(34) synthase CmoB	tRNA U34 carboxymethyltransferase	GO-TERMS, REACTIONS, PRODUCT-SYNONYMS, GENE-SYNONYMS, PRODUCT
EAH50_RS11500	G7020			carboxy-S-adenosyl-L-methionine synthase CmoA	carboxy-S-adenosyl-L-methionine synthase	GO-TERMS, REACTIONS, PRODUCT-SYNONYMS, GENE-SYNONYMS, PRODUCT
EAH50_RS11520	EG10097					GO-TERMS, REACTIONS, PRODUCT-SYNONYMS, GENE-SYNONYMS, PRODUCT
EAH50_RS11525	EG11138	EAH50_RS11525	nudB			GO-TERMS, REACTIONS, PRODUCT-SYNONYMS, GENE-SYNONYMS, GENE-NAME
EAH50_RS11535	EG10925					CPLX-RXNS, GO-TERMS, COMPLEXES, PRODUCT-SYNONYMS
EAH50_RS11550	RUVA			Holliday junction branch migration protein RuvA	Holliday junction branch migration complex subunit RuvA	GO-TERMS, PRODUCT-SYNONYMS, PRODUCT
EAH50_RS11555	RUVB			Holliday junction branch migration DNA helicase RuvB	Holliday junction branch migration complex subunit RuvB	GO-TERMS, PRODUCT-SYNONYMS, PRODUCT
EAH50_RS11560	EG12368			zinc ABC transporter permease subunit ZnuB	Zn2+ ABC transporter membrane subunit	CPLX-RXNS, GO-TERMS, COMPLEXES, PRODUCT-SYNONYMS, GENE-SYNONYMS, PRODUCT
EAH50_RS11565	G7018	EAH50_RS11565	znuC	Mn2+/Zn2+ABC transporter ATP-binding protein	Zn2+ ABC transporter ATP binding subunit	GO-TERMS, REACTIONS, PRODUCT-SYNONYMS, GENE-SYNONYMS, PRODUCT, GENE-NAME
EAH50_RS11570	G7017			zinc ABC transporter substrate-binding protein ZnuA	Zn2+ ABC transporter periplasmic binding protein	GO-TERMS, PRODUCT-SYNONYMS, GENE-SYNONYMS, PRODUCT
EAH50_RS11575	EG10013			murein DD-endopeptidase MepM	peptidoglycan DD-endopeptidase MepM	GO-TERMS, REACTIONS, PRODUCT-SYNONYMS, GENE-SYNONYMS, PRODUCT
EAH50_RS11580	EG10614	msbB	lpxM	lauroyl-Kdo(2)-lipid IV(A) myristoyltransferase	Lipid A biosynthesis myristoyltransferase	GO-TERMS, REACTIONS, PRODUCT-SYNONYMS, GENE-SYNONYMS, PRODUCT, GENE-NAME
EAH50_RS11650	EG10803	EAH50_RS11650	pykA			GO-TERMS, REACTIONS, PRODUCT-SYNONYMS, GENE-NAME
EAH50_RS11655	EG12860	EAH50_RS11655	yebK	MurR/RpiR family transcriptional regulator	DNA-binding transcriptional repressor YebK	GO-TERMS, PRODUCT-SYNONYMS, GENE-SYNONYMS, PRODUCT, GENE-NAME
EAH50_RS11660	EG11221			glucose-6-phosphate dehydrogenase	NADP+-dependent glucose-6-phosphate dehydrogenase	GO-TERMS, REACTIONS, PRODUCT-SYNONYMS, PRODUCT
EAH50_RS11665	EG10257					GO-TERMS, PRODUCT-SYNONYMS, PRODUCT
EAH50_RS11670	EG10256	EAH50_RS11670	eda			GO-TERMS, REACTIONS, PRODUCT-SYNONYMS, GENE-SYNONYMS, GENE-NAME
EAH50_RS11675	EG11809	EAH50_RS11675	purT	formate-dependent phosphoribosylglycinamide formyltransferase	phosphoribosylglycinamide formyltransferase 2	GO-TERMS, REACTIONS, PRODUCT-SYNONYMS, PRODUCT, GENE-NAME
EAH50_RS11680	EG11808	EAH50_RS11680	yebG			GO-TERMS, PRODUCT-SYNONYMS, GENE-NAME
EAH50_RS11695	EG11004	EAH50_RS11695	ptrB			GO-TERMS, REACTIONS, PRODUCT-SYNONYMS, GENE-SYNONYMS, GENE-NAME
EAH50_RS11700	G7016	EAH50_RS11700	exoX	DNA polymerase III subunit epsilon	exonuclease X	GO-TERMS, COMPLEXES, PRODUCT-SYNONYMS, GENE-SYNONYMS, PRODUCT, GENE-NAME
EAH50_RS11730	G7011	EAH50_RS11730	pphA	protein-serine/threonine phosphatase	phosphoprotein phosphatase 1	GO-TERMS, REACTIONS, PRODUCT-SYNONYMS, GENE-SYNONYMS, PRODUCT, GENE-NAME
EAH50_RS11745	G7008			16S rRNA (cytosine(1407)-C(5))-methyltransferase RsmF	16S rRNA m5C1407 methyltransferase	GO-TERMS, REACTIONS, PRODUCT-SYNONYMS, GENE-SYNONYMS, PRODUCT
EAH50_RS11750	G7007	EAH50_RS11750	letB	PqiB family protein	lipophilic envelope spanning tunnel	GO-TERMS, PRODUCT-SYNONYMS, GENE-SYNONYMS, PRODUCT, GENE-NAME
EAH50_RS11760	G7005	EAH50_RS11760	msrC	GAF domain-containing protein	free methionine-(R)-sulfoxide reductase	GO-TERMS, REACTIONS, PRODUCT-SYNONYMS, GENE-SYNONYMS, PRODUCT, GENE-NAME
EAH50_RS11765	EG12866					GO-TERMS, PRODUCT-SYNONYMS, GENE-SYNONYMS
EAH50_RS11770	EG10760	EAH50_RS11770	prc			GO-TERMS, PRODUCT-SYNONYMS, GENE-SYNONYMS, GENE-NAME
EAH50_RS11775	EG10462					GO-TERMS, PRODUCT-SYNONYMS
EAH50_RS11785	G7003			transcriptional regulator	DNA-binding transcriptional repressor KdgR	GO-TERMS, PRODUCT-SYNONYMS, GENE-SYNONYMS, PRODUCT
EAH50_RS11795	G7002	EAH50_RS11795	mgrB	PhoP regulon feedback inhibition membrane protein MgrB	PhoQ kinase inhibitor	GO-TERMS, PRODUCT-SYNONYMS, GENE-SYNONYMS, PRODUCT, GENE-NAME
EAH50_RS11805	G7000	EAH50_RS11805	yobF	DUF2527 domain-containing protein	DUF2527 domain-containing protein YobF	GO-TERMS, PRODUCT-SYNONYMS, PRODUCT, GENE-NAME
EAH50_RS11810	EG12204	EAH50_RS11810	cspC	cold-shock protein CspC	stress protein, member of the CspA family	GO-TERMS, PRODUCT-SYNONYMS, GENE-SYNONYMS, PRODUCT, GENE-NAME
EAH50_RS11815	EG12207	EAH50_RS11815	rlmA	23S rRNA (guanine(745)-N(1))-methyltransferase	23S rRNA m1G745 methyltransferase	GO-TERMS, REACTIONS, PRODUCT-SYNONYMS, GENE-SYNONYMS, PRODUCT, GENE-NAME
EAH50_RS11820	G6999			manganese efflux pump MntP	Mn2+ exporter	GO-TERMS, REACTIONS, PRODUCT-SYNONYMS, GENE-SYNONYMS, PRODUCT
EAH50_RS11830	EG10569	EAH50_RS11830	manZ	PTS mannose transporter subunit IID	mannose-specific PTS enzyme IID component	CPLX-RXNS, GO-TERMS, COMPLEXES, PRODUCT-SYNONYMS, GENE-SYNONYMS, PRODUCT, GENE-NAME
EAH50_RS11835	EG10568	EAH50_RS11835	manY	PTS mannose/fructose/sorbose transporter subunit IIC	mannose-specific PTS enzyme IIC component	GO-TERMS, REACTIONS, PRODUCT-SYNONYMS, GENE-SYNONYMS, PRODUCT, GENE-NAME
EAH50_RS11840	EG10567	EAH50_RS11840	manX	PTS mannose transporter subunit EIIAB	mannose-specific PTS enzyme IIAB component	GO-TERMS, PRODUCT-SYNONYMS, GENE-SYNONYMS, PRODUCT, GENE-NAME
EAH50_RS11855	EG10930	EAH50_RS11855	sdaA	L-serine dehydratase 1	L-serine deaminase I	GO-TERMS, REACTIONS, PRODUCT-SYNONYMS, PRODUCT, GENE-NAME
EAH50_RS11860	EG12693	EAH50_RS11860	nudL	CoA pyrophosphatase	putative NUDIX hydrolase with low 3-phosphohydroxypyruvate phosphatase activity	GO-TERMS, REACTIONS, PRODUCT-SYNONYMS, GENE-SYNONYMS, PRODUCT, GENE-NAME
EAH50_RS11865	EG10683	EAH50_RS11865	pabB	aminodeoxychorismate synthase component 1	aminodeoxychorismate synthase subunit 1	GO-TERMS, REACTIONS, PRODUCT-SYNONYMS, PRODUCT, GENE-NAME
EAH50_RS11880	G6993	EAH50_RS11880	yoaB	hypothetical protein	RutC family protein YoaB	GO-TERMS, PRODUCT-SYNONYMS, PRODUCT, GENE-NAME
EAH50_RS11885	G6992	EAH50_RS11885	yoaA	ATP-dependent DNA helicase	putative ATP-dependent 5' to 3' DNA helicase	GO-TERMS, PRODUCT-SYNONYMS, PRODUCT, GENE-NAME
EAH50_RS11890	G6991			tRNA (adenosine(37)-N6)-threonylcarbamoyltransferase complex dimerization subunit type 1 TsaB	N6-L-threonylcarbamoyladenine synthase, TsaB subunit	CPLX-RXNS, GO-TERMS, COMPLEXES, REACTIONS, PRODUCT-SYNONYMS, GENE-SYNONYMS, PRODUCT
EAH50_RS11900	EG11530	EAH50_RS11900	fadD			GO-TERMS, REACTIONS, PRODUCT-SYNONYMS, GENE-SYNONYMS, PRODUCT, GENE-NAME
EAH50_RS11905	EG10858	EAH50_RS11905	rnd	ribonuclease D	RNase D	GO-TERMS, REACTIONS, PRODUCT-SYNONYMS, PRODUCT, GENE-NAME
EAH50_RS11910	G6989	EAH50_RS11910	yeaX	dioxygenase	carnitine monooxygenase subunit YeaX	CPLX-RXNS, COMPLEXES, PRODUCT-SYNONYMS, PRODUCT, GENE-NAME
EAH50_RS11915	G6988	EAH50_RS11915	yeaW	2Fe-2S cluster-containing protein	carnitine monooxygenase subunit YeaW	GO-TERMS, PRODUCT-SYNONYMS, PRODUCT, GENE-NAME
EAH50_RS11925	G6986	EAH50_RS11925	dmlA	malate dehydrogenase	D-malate/3-isopropylmalate dehydrogenase (decarboxylating)	GO-TERMS, REACTIONS, PRODUCT-SYNONYMS, GENE-SYNONYMS, PRODUCT, GENE-NAME
EAH50_RS11930	G6985	EAH50_RS11930	dmlR	LysR family transcriptional regulator	DNA-binding transcriptional regulator DmlR	GO-TERMS, PRODUCT-SYNONYMS, GENE-SYNONYMS, PRODUCT, GENE-NAME
EAH50_RS11935	G6984			leucine efflux protein LeuE	leucine exporter	GO-TERMS, REACTIONS, PRODUCT-SYNONYMS, GENE-SYNONYMS, PRODUCT
EAH50_RS11965	G6980	EAH50_RS11965	dgcP	diguanylate cyclase	diguanylate cyclase DgcP	GO-TERMS, PRODUCT-SYNONYMS, GENE-SYNONYMS, PRODUCT, GENE-NAME
EAH50_RS11980	G6977	EAH50_RS11980	nimT	cyanate MFS transporter	2-nitroimidazole exporter	GO-TERMS, REACTIONS, PRODUCT-SYNONYMS, GENE-SYNONYMS, PRODUCT, GENE-NAME
EAH50_RS11985	G6976	EAH50_RS11985	nimR	AraC family transcriptional regulator	DNA-binding transcriptional repressor NimR	GO-TERMS, PRODUCT-SYNONYMS, GENE-SYNONYMS, PRODUCT, GENE-NAME
EAH50_RS12000	G6973	EAH50_RS12000	yeaK	YbaK/prolyl-tRNA synthetase associated domain-containing protein	mischarged aminoacyl-tRNA deacylase	GO-TERMS, PRODUCT-SYNONYMS, PRODUCT, GENE-NAME
EAH50_RS12030	G6969	EAH50_RS12030	yeaG	PrkA family serine protein kinase	protein kinase YeaG	GO-TERMS, REACTIONS, PRODUCT-SYNONYMS, PRODUCT, GENE-NAME
EAH50_RS12035	G6968	EAH50_RS12035	mipA			GO-TERMS, PRODUCT-SYNONYMS, GENE-SYNONYMS, GENE-NAME
EAH50_RS12040	G6967	EAH50_RS12040	yeaE	aldo/keto reductase	methylglyoxal reductase YeaE	GO-TERMS, REACTIONS, PRODUCT-SYNONYMS, PRODUCT, GENE-NAME
EAH50_RS12050	EG10367	EAH50_RS12050	gapA	aldehyde dehydrogenase	glyceraldehyde-3-phosphate dehydrogenase A	GO-TERMS, REACTIONS, PRODUCT-SYNONYMS, GENE-SYNONYMS, PRODUCT, GENE-NAME
EAH50_RS12055	EG12394			peptide-methionine (R)-S-oxide reductase	methionine sulfoxide reductase B	GO-TERMS, REACTIONS, PRODUCT-SYNONYMS, GENE-SYNONYMS, PRODUCT
EAH50_RS12080	G6960	EAH50_RS12080	ydjI	ketose-bisphosphate aldolase	L-glycero-L-galacto-octuluronate-1-phosphate aldolase	GO-TERMS, REACTIONS, PRODUCT-SYNONYMS, PRODUCT, GENE-NAME
EAH50_RS12085	G6959	EAH50_RS12085	ydjH	sugar kinase	L-glycero-L-galacto-octuluronate kinase	GO-TERMS, REACTIONS, PRODUCT-SYNONYMS, PRODUCT, GENE-NAME
EAH50_RS12090	G6958	EAH50_RS12090	ydjG	aldo/keto reductase	NADH-dependent methylglyoxal reductase	GO-TERMS, REACTIONS, PRODUCT-SYNONYMS, PRODUCT, GENE-NAME
EAH50_RS12105	EG11135	EAH50_RS12105	pncA	bifunctional pyrazinamidase/nicotinamidase	nicotinamidase	GO-TERMS, REACTIONS, PRODUCT-SYNONYMS, GENE-SYNONYMS, PRODUCT, GENE-NAME
EAH50_RS12110	EG10045	EAH50_RS12110	ansA			GO-TERMS, REACTIONS, PRODUCT-SYNONYMS, GENE-NAME
EAH50_RS12115	EG10968			signal peptide peptidase SppA	protease IV, a signal peptide peptidase	GO-TERMS, REACTIONS, PRODUCT-SYNONYMS, PRODUCT
EAH50_RS12125	EG10943	EAH50_RS12125	selD	selenide,water dikinase SelD	selenide, water dikinase	GO-TERMS, REACTIONS, PRODUCT-SYNONYMS, GENE-SYNONYMS, PRODUCT, GENE-NAME
EAH50_RS12130	EG11014					GO-TERMS, REACTIONS, PRODUCT-SYNONYMS, GENE-SYNONYMS
EAH50_RS12140	EG10372	EAH50_RS12140	gdhA			GO-TERMS, REACTIONS, PRODUCT-SYNONYMS, GENE-NAME
EAH50_RS12150	G6954	EAH50_RS12150	nudG	CTP pyrophosphohydrolase	5-hydroxy-CTP diphosphatase	GO-TERMS, REACTIONS, PRODUCT-SYNONYMS, GENE-SYNONYMS, PRODUCT, GENE-NAME
EAH50_RS12160	G6952	EAH50_RS12160	ynjE	sulfurtransferase	molybdopterin synthase sulfurtransferase	GO-TERMS, REACTIONS, PRODUCT-SYNONYMS, PRODUCT, GENE-NAME
EAH50_RS12200	EG11073	EAH50_RS12200	xthA			GO-TERMS, REACTIONS, PRODUCT-SYNONYMS, GENE-SYNONYMS, GENE-NAME
EAH50_RS12205	G6944	EAH50_RS12205	astC	succinylornithine aminotransferase	succinylornithine transaminase	GO-TERMS, REACTIONS, PRODUCT-SYNONYMS, GENE-SYNONYMS, PRODUCT, GENE-NAME
EAH50_RS12215	G6942			succinylglutamate-semialdehyde dehydrogenase	aldehyde dehydrogenase	GO-TERMS, REACTIONS, PRODUCT-SYNONYMS, GENE-SYNONYMS, PRODUCT
EAH50_RS12220	G6941					GO-TERMS, REACTIONS, PRODUCT-SYNONYMS, GENE-SYNONYMS, PRODUCT
EAH50_RS12225	G6940					GO-TERMS, PRODUCT-SYNONYMS, GENE-SYNONYMS, PRODUCT
EAH50_RS12230	G6939	EAH50_RS12230	spy	ATP-independent periplasmic protein-refolding chaperone	ATP-independent periplasmic chaperone	GO-TERMS, PRODUCT-SYNONYMS, PRODUCT, GENE-NAME
EAH50_RS12240	G6937	EAH50_RS12240	cho	nucleotide excision repair endonuclease	excinuclease Cho	GO-TERMS, PRODUCT-SYNONYMS, GENE-SYNONYMS, PRODUCT, GENE-NAME
EAH50_RS12245	EG10663	EAH50_RS12245	nadE	NAD(+) synthetase	NH3-dependent NAD+ synthetase	GO-TERMS, REACTIONS, PRODUCT-SYNONYMS, GENE-SYNONYMS, PRODUCT, GENE-NAME
EAH50_RS12260	EG10140	EAH50_RS12260	chbB	PTS sugar transporter subunit IIB	N,N'-diacetylchitobiose-specific PTS enzyme IIB component	CPLX-RXNS, GO-TERMS, COMPLEXES, REACTIONS, PRODUCT-SYNONYMS, GENE-SYNONYMS, PRODUCT, GENE-NAME
EAH50_RS12265	EG10141	EAH50_RS12265	chbC	PTS N,N'-diacetylchitobiose transporter subunit IIC	N,N'-diacetylchitobiose-specific PTS enzyme IIC component	GO-TERMS, REACTIONS, PRODUCT-SYNONYMS, GENE-SYNONYMS, PRODUCT, GENE-NAME
EAH50_RS12270	EG10142	EAH50_RS12270	chbA	N,N'-diacetylchitobiose-specific phosphotransferase enzyme IIA component	N,N'-diacetylchitobiose-specific PTS enzyme IIA component	GO-TERMS, PRODUCT-SYNONYMS, GENE-SYNONYMS, PRODUCT, GENE-NAME
EAH50_RS12280	EG10144	EAH50_RS12280	chbF	6-phospho-beta-glucosidase	monoacetylchitobiose-6-phosphate hydrolase	GO-TERMS, REACTIONS, PRODUCT-SYNONYMS, GENE-SYNONYMS, PRODUCT, GENE-NAME
EAH50_RS12285	EG12198	EAH50_RS12285	chbG	chitooligosaccharide deacetylase	chitin disaccharide deacetylase	GO-TERMS, REACTIONS, PRODUCT-SYNONYMS, GENE-SYNONYMS, PRODUCT, GENE-NAME
EAH50_RS12290	EG10509	EAH50_RS12290	katE			GO-TERMS, REACTIONS, PRODUCT-SYNONYMS, GENE-NAME
EAH50_RS12295	G6936			cell division activator CedA	cell division modulator	GO-TERMS, PRODUCT-SYNONYMS, GENE-SYNONYMS, PRODUCT
EAH50_RS12305	G6934	EAH50_RS12305	tcyP	L-cystine transporter tcyP	cystine/sulfocysteine:cation symporter	GO-TERMS, REACTIONS, PRODUCT-SYNONYMS, GENE-SYNONYMS, PRODUCT, GENE-NAME
EAH50_RS12315	G6932	EAH50_RS12315	hxpB	2-deoxyglucose-6-phosphate phosphatase	hexitol phosphatase B	GO-TERMS, REACTIONS, PRODUCT-SYNONYMS, GENE-SYNONYMS, PRODUCT, GENE-NAME
EAH50_RS12335	EG10700	EAH50_RS12335	pfkB	ATP-dependent 6-phosphofructokinase	6-phosphofructokinase 2	GO-TERMS, REACTIONS, PRODUCT-SYNONYMS, PRODUCT, GENE-NAME
EAH50_RS12355	EG11001					GO-TERMS, REACTIONS, PRODUCT-SYNONYMS, PRODUCT
EAH50_RS12360	EG10506	EAH50_RS12360	infC			GO-TERMS, PRODUCT-SYNONYMS, GENE-SYNONYMS, GENE-NAME
EAH50_RS12380	EG10709	EAH50_RS12380	pheS			CPLX-RXNS, GO-TERMS, COMPLEXES, PRODUCT-SYNONYMS, GENE-SYNONYMS, PRODUCT, GENE-NAME
EAH50_RS12385	EG10710	EAH50_RS12385	pheT			GO-TERMS, PRODUCT-SYNONYMS, PRODUCT, GENE-NAME
EAH50_RS12390	EG10440					GO-TERMS, PRODUCT-SYNONYMS, GENE-SYNONYMS, PRODUCT
EAH50_RS12395	EG10127	EAH50_RS12395	btuC	vitamin B12 import system permease BtuC	vitamin B12 ABC transporter membrane subunit	GO-TERMS, REACTIONS, PRODUCT, GENE-NAME
EAH50_RS12400	EG10129	EAH50_RS12400	btuE	glutathione peroxidase	thioredoxin/glutathione peroxidase	GO-TERMS, REACTIONS, PRODUCT-SYNONYMS, PRODUCT, GENE-NAME
EAH50_RS12405	EG10128	EAH50_RS12405	btuD	vitamin B12 import ATP-binding protein BtuD	vitamin B12 ABC transporter ATP binding subunit	GO-TERMS, REACTIONS, PRODUCT, GENE-NAME
EAH50_RS12415	G6925	EAH50_RS12415	rflP	EAL domain-containing protein	anti-FlhDC factor RflP	GO-TERMS, PRODUCT-SYNONYMS, GENE-SYNONYMS, PRODUCT, GENE-NAME
EAH50_RS12430	EG10080	EAH50_RS12430	aroH	3-deoxy-7-phosphoheptulonate synthase AroH	3-deoxy-7-phosphoheptulonate synthase, Trp-sensitive	GO-TERMS, REACTIONS, PRODUCT-SYNONYMS, PRODUCT, GENE-NAME
EAH50_RS12435	EG11132	EAH50_RS12435	ppsR	phosphoenolpyruvate synthase regulatory protein	posphoenolpyruvate synthetase regulatory protein	GO-TERMS, PRODUCT-SYNONYMS, GENE-SYNONYMS, PRODUCT, GENE-NAME
EAH50_RS12440	EG10759	EAH50_RS12440	ppsA	phosphoenolpyruvate synthase	phosphoenolpyruvate synthetase	GO-TERMS, REACTIONS, PRODUCT-SYNONYMS, GENE-SYNONYMS, PRODUCT, GENE-NAME
EAH50_RS12445	EG12357	EAH50_RS12445	fadK	cyclohexanecarboxylate-CoA ligase	short chain acyl-CoA synthetase	GO-TERMS, REACTIONS, PRODUCT-SYNONYMS, GENE-SYNONYMS, PRODUCT, GENE-NAME
EAH50_RS12495	EG10076	EAH50_RS12495	aroD	3-dehydroquinase	3-dehydroquinate dehydratase	GO-TERMS, REACTIONS, PRODUCT-SYNONYMS, PRODUCT, GENE-NAME
EAH50_RS12500	EG11234	EAH50_RS12500	ydiB			GO-TERMS, REACTIONS, PRODUCT-SYNONYMS, GENE-NAME
EAH50_RS12550	G6912	EAH50_RS12550	menI			GO-TERMS, PRODUCT-SYNONYMS, GENE-SYNONYMS, GENE-NAME
EAH50_RS12560	EG11378	EAH50_RS12560	sufA	iron-sulfur cluster assembly accessory protein	iron-sulfur cluster insertion protein SufA	GO-TERMS, PRODUCT-SYNONYMS, GENE-SYNONYMS, PRODUCT, GENE-NAME
EAH50_RS12565	G6909			Fe-S cluster assembly protein SufB	Fe-S cluster scaffold complex subunit SufB	GO-TERMS, COMPLEXES, PRODUCT-SYNONYMS, GENE-SYNONYMS, PRODUCT
EAH50_RS12570	G6908	EAH50_RS12570	sufC	ABC transporter ATP-binding protein	Fe-S cluster scaffold complex subunit SufC	GO-TERMS, PRODUCT-SYNONYMS, GENE-SYNONYMS, PRODUCT, GENE-NAME
EAH50_RS12575	G6907			Fe-S cluster assembly protein SufD	Fe-S cluster scaffold complex subunit SufD	GO-TERMS, PRODUCT-SYNONYMS, GENE-SYNONYMS, PRODUCT
EAH50_RS12580	G6906	EAH50_RS12580	sufS	cysteine desulfurase	L-cysteine desulfurase	GO-TERMS, REACTIONS, PRODUCT-SYNONYMS, GENE-SYNONYMS, PRODUCT, GENE-NAME
EAH50_RS12585	G6905			cysteine desulfuration protein SufE	sulfur carrier protein SufE	GO-TERMS, PRODUCT-SYNONYMS, GENE-SYNONYMS, PRODUCT
EAH50_RS12590	G6904	EAH50_RS12590	ldtE	transpeptidase	L,D-transpeptidase LdtE	GO-TERMS, REACTIONS, PRODUCT-SYNONYMS, GENE-SYNONYMS, PRODUCT, GENE-NAME
EAH50_RS12595	EG10544	EAH50_RS12595	lpp			GO-TERMS, PRODUCT-SYNONYMS, GENE-SYNONYMS, GENE-NAME
EAH50_RS12600	EG10804	EAH50_RS12600	pykF			GO-TERMS, REACTIONS, PRODUCT-SYNONYMS, GENE-NAME
EAH50_RS12605	G6903			hypothetical protein	fumarase D	GO-TERMS, REACTIONS, PRODUCT-SYNONYMS, GENE-SYNONYMS, PRODUCT
EAH50_RS12665	EG12400	EAH50_RS12665	mdtK	multidrug resistance protein MdtK	multidrug efflux pump MdtK	GO-TERMS, REACTIONS, PRODUCT-SYNONYMS, GENE-SYNONYMS, PRODUCT, GENE-NAME
EAH50_RS12670	EG11406	ribE	ribC			GO-TERMS, PRODUCT-SYNONYMS, GENE-SYNONYMS, GENE-NAME
EAH50_RS12675	EG11531	EAH50_RS12675	cfa	cyclopropane-fatty-acyl-phospholipid synthase	cyclopropane fatty acyl phospholipid synthase	GO-TERMS, REACTIONS, PRODUCT-SYNONYMS, GENE-SYNONYMS, PRODUCT, GENE-NAME
EAH50_RS12690	EG10800	EAH50_RS12690	purR	PurR family transcriptional regulator	DNA-binding transcriptional repressor PurR	GO-TERMS, PRODUCT-SYNONYMS, PRODUCT, GENE-NAME
EAH50_RS12695	G0-10594	ynhF	cydH	YnhF family membrane protein	cytochrome bd-I ubiquinol oxidase accessory subunit CydH	CPLX-RXNS, GO-TERMS, COMPLEXES, PRODUCT-SYNONYMS, GENE-SYNONYMS, PRODUCT, GENE-NAME
EAH50_RS12705	EG10954	EAH50_RS12705	sodB	superoxide dismutase [Fe]	superoxide dismutase (Fe)	GO-TERMS, REACTIONS, PRODUCT-SYNONYMS, PRODUCT, GENE-NAME
EAH50_RS12710	G6892	EAH50_RS12710	mepH	murein DD-endopeptidase MepH	peptidoglycan DD-endopeptidase MepH	GO-TERMS, REACTIONS, PRODUCT-SYNONYMS, GENE-SYNONYMS, PRODUCT, GENE-NAME
EAH50_RS12715	EG12181	EAH50_RS12715	grxD	glutaredoxin	glutaredoxin 4	GO-TERMS, COMPLEXES, REACTIONS, PRODUCT-SYNONYMS, GENE-SYNONYMS, PRODUCT, GENE-NAME
EAH50_RS12725	EG11547	EAH50_RS12725	rnt	ribonuclease T	RNase T	GO-TERMS, REACTIONS, PRODUCT-SYNONYMS, PRODUCT, GENE-NAME
EAH50_RS12730	G6891	EAH50_RS12730	gloA	lactoylglutathione lyase	glyoxalase I	GO-TERMS, REACTIONS, PRODUCT-SYNONYMS, PRODUCT, GENE-NAME
EAH50_RS12735	G6890	EAH50_RS12735	nemA	alkene reductase	N-ethylmaleimide reductase	GO-TERMS, REACTIONS, PRODUCT-SYNONYMS, GENE-SYNONYMS, PRODUCT, GENE-NAME
EAH50_RS12740	G6889	EAH50_RS12740	nemR	transcriptional regulator	DNA-binding transcriptional repressor NemR	GO-TERMS, PRODUCT-SYNONYMS, GENE-SYNONYMS, PRODUCT, GENE-NAME
EAH50_RS12755	G6886	EAH50_RS12755	sodC	superoxide dismutase [Cu-Zn] SodC2	superoxide dismutase (Cu-Zn)	GO-TERMS, REACTIONS, PRODUCT-SYNONYMS, PRODUCT, GENE-NAME
EAH50_RS12775	G6882	EAH50_RS12775	slyA	SlyA family transcriptional regulator	DNA-binding transcriptional dual regulator SlyA	GO-TERMS, PRODUCT-SYNONYMS, PRODUCT, GENE-NAME
EAH50_RS12780	G6881			hypothetical protein	outer membrane lipoprotein SlyB	GO-TERMS, PRODUCT-SYNONYMS, PRODUCT
EAH50_RS12785	G6880	EAH50_RS12785	anmK			GO-TERMS, REACTIONS, PRODUCT-SYNONYMS, GENE-SYNONYMS, PRODUCT, GENE-NAME
EAH50_RS12790	EG11488	EAH50_RS12790	mliC	lysozyme inhibitor	inhibitor of c-type lysozyme, putative lipoprotein	GO-TERMS, PRODUCT-SYNONYMS, GENE-SYNONYMS, PRODUCT, GENE-NAME
EAH50_RS12795	EG11487	EAH50_RS12795	pdxH			GO-TERMS, REACTIONS, PRODUCT-SYNONYMS, GENE-NAME
EAH50_RS12800	EG11043	EAH50_RS12800	tyrS			GO-TERMS, REACTIONS, PRODUCT-SYNONYMS, PRODUCT, GENE-NAME
EAH50_RS12805	G6879			pyridoxal kinase PdxY	pyridoxal kinase 2	GO-TERMS, REACTIONS, PRODUCT-SYNONYMS, GENE-SYNONYMS, PRODUCT
EAH50_RS12810	G6878	EAH50_RS12810	gstA	glutathione S-transferase	glutathione S-transferase GstA	GO-TERMS, REACTIONS, PRODUCT-SYNONYMS, GENE-SYNONYMS, PRODUCT, GENE-NAME
EAH50_RS12815	G6877	EAH50_RS12815	dtpA	MFS transporter	dipeptide/tripeptide:H+ symporter DtpA	GO-TERMS, REACTIONS, PRODUCT-SYNONYMS, GENE-SYNONYMS, PRODUCT, GENE-NAME
EAH50_RS12820	EG10662	EAH50_RS12820	nth			GO-TERMS, REACTIONS, PRODUCT-SYNONYMS, GENE-NAME
EAH50_RS12825	G6876	EAH50_RS12825	rsxE	electron transport complex subunit E	SoxR [2Fe-2S] reducing system protein RsxE	GO-TERMS, PRODUCT-SYNONYMS, GENE-SYNONYMS, PRODUCT, GENE-NAME
EAH50_RS12840	G6873			electron transport complex subunit RsxC	SoxR [2Fe-2S] reducing system protein RsxC	PRODUCT-SYNONYMS, GENE-SYNONYMS, PRODUCT
EAH50_RS12845	G6872			electron transport complex subunit RsxB	SoxR [2Fe-2S] reducing system protein RsxB	GO-TERMS, PRODUCT-SYNONYMS, GENE-SYNONYMS, PRODUCT
EAH50_RS12860	G6869	EAH50_RS12860	cnu	nucleoid-associated protein	H-NS- and StpA-binding protein	GO-TERMS, PRODUCT-SYNONYMS, GENE-SYNONYMS, PRODUCT, GENE-NAME
EAH50_RS12865	G0-9561			division septum protein Blr	beta-lactam resistance protein	GO-TERMS, PRODUCT-SYNONYMS, PRODUCT
EAH50_RS12875	EG10030	EAH50_RS12875	add			GO-TERMS, REACTIONS, PRODUCT-SYNONYMS, GENE-NAME
EAH50_RS12880	EG10564	EAH50_RS12880	malY	protein MalY	negative regulator of MalT activity/cystathionine beta-lyase	GO-TERMS, REACTIONS, PRODUCT-SYNONYMS, PRODUCT, GENE-NAME
EAH50_RS12885	EG10563	EAH50_RS12885	malX	PTS maltose transporter subunit IICB	PTS enzyme IIBC component MalX	GO-TERMS, REACTIONS, PRODUCT-SYNONYMS, PRODUCT, GENE-NAME
EAH50_RS12890	EG10557			Mal regulon transcriptional regulator MalI	DNA-binding transcriptional repressor MalI	GO-TERMS, PRODUCT-SYNONYMS, PRODUCT
EAH50_RS12895	EG10425	EAH50_RS12895	hdhA			GO-TERMS, REACTIONS, PRODUCT-SYNONYMS, GENE-SYNONYMS, PRODUCT, GENE-NAME
EAH50_RS12900	G6867	EAH50_RS12900	uidR	TetR family transcriptional regulator	DNA-binding transcriptional repressor UidR	GO-TERMS, PRODUCT-SYNONYMS, GENE-SYNONYMS, PRODUCT, GENE-NAME
EAH50_RS12905	EG11055	EAH50_RS12905	uidA			GO-TERMS, REACTIONS, PRODUCT-SYNONYMS, GENE-SYNONYMS, PRODUCT, GENE-NAME
EAH50_RS12910	EG11658	EAH50_RS12910	uidB	glucuronide carrier protein	glucuronide:H+ symporter	GO-TERMS, REACTIONS, PRODUCT-SYNONYMS, GENE-SYNONYMS, PRODUCT, GENE-NAME
EAH50_RS12925	EG10566	EAH50_RS12925	manA			GO-TERMS, PRODUCT-SYNONYMS, GENE-SYNONYMS, PRODUCT, GENE-NAME
EAH50_RS12930	EG10356	EAH50_RS12930	fumA	fumarate hydratase class I, aerobic	fumarase A	GO-TERMS, REACTIONS, PRODUCT-SYNONYMS, PRODUCT, GENE-NAME
EAH50_RS12935	EG10358			class II fumarate hydratase	fumarase C	GO-TERMS, REACTIONS, PRODUCT-SYNONYMS, PRODUCT
EAH50_RS12940	EG11038	EAH50_RS12940	tus			GO-TERMS, PRODUCT-SYNONYMS, GENE-SYNONYMS, GENE-NAME
EAH50_RS12945	EG11233			two-component system sensor histidine kinase RstB	sensory histidine kinase RstB	GO-TERMS, PRODUCT-SYNONYMS, GENE-SYNONYMS, PRODUCT
EAH50_RS12950	G6864	EAH50_RS12950	rstA	DNA-binding response regulator	DNA-binding transcriptional regulator RstA	GO-TERMS, PRODUCT-SYNONYMS, GENE-SYNONYMS, PRODUCT, GENE-NAME
EAH50_RS12960	G6862	EAH50_RS12960	folM	dihydrofolate reductase FolM	dihydromonapterin reductase	GO-TERMS, REACTIONS, PRODUCT-SYNONYMS, GENE-SYNONYMS, PRODUCT, GENE-NAME
EAH50_RS12965	G6861	EAH50_RS12965	ydgI	arginine/ornithine antiporter transporter	putative arginine:ornithine antiporter	GO-TERMS, REACTIONS, PRODUCT-SYNONYMS, GENE-SYNONYMS, PRODUCT, GENE-NAME
EAH50_RS12975	EG10744	EAH50_RS12975	pntA	NAD(P)(+) transhydrogenase (Re/Si-specific) subunit alpha	pyridine nucleotide transhydrogenase subunit alpha	CPLX-RXNS, GO-TERMS, COMPLEXES, PRODUCT-SYNONYMS, PRODUCT, GENE-NAME
EAH50_RS12980	EG10745	EAH50_RS12980	pntB	NAD(P)(+) transhydrogenase (Re/Si-specific) subunit beta	pyridine nucleotide transhydrogenase subunit beta	GO-TERMS, PRODUCT-SYNONYMS, PRODUCT, GENE-NAME
EAH50_RS12985	G6859	EAH50_RS12985	tqsA	AI-2 transporter TqsA	autoinducer 2 exporter	GO-TERMS, REACTIONS, PRODUCT-SYNONYMS, GENE-SYNONYMS, PRODUCT, GENE-NAME
EAH50_RS13000	G6858	EAH50_RS13000	mdtJ	multidrug transporter subunit MdtJ	multidrug/spermidine efflux pump membrane subunit MdtJ	CPLX-RXNS, GO-TERMS, COMPLEXES, PRODUCT-SYNONYMS, GENE-SYNONYMS, PRODUCT, GENE-NAME
EAH50_RS13005	G6857	EAH50_RS13005	mdtI	spermidine export protein MdtI	multidrug/spermidine efflux pump membrane subunit MdtI	GO-TERMS, REACTIONS, PRODUCT-SYNONYMS, GENE-SYNONYMS, PRODUCT, GENE-NAME
EAH50_RS13035	G6852	EAH50_RS13035	mlc	protein mlc	DNA-binding transcriptional repressor Mlc	GO-TERMS, COMPLEXES, PRODUCT-SYNONYMS, GENE-SYNONYMS, PRODUCT, GENE-NAME
EAH50_RS13045	G6850			voltage-gated ClC-type chloride channel ClcB	putative chloride:H+ antiporter ClcB	GO-TERMS, REACTIONS, PRODUCT-SYNONYMS, GENE-SYNONYMS, PRODUCT
EAH50_RS13050	G6849			Tat proofreading chaperone DmsD	redox enzyme maturation protein DmsD	GO-TERMS, PRODUCT-SYNONYMS, GENE-SYNONYMS, PRODUCT
EAH50_RS13130	G6842			spermidine N1-acetyltransferase	spermidine N-acetyltransferase	GO-TERMS, REACTIONS, PRODUCT-SYNONYMS, PRODUCT
EAH50_RS13145	G6839	EAH50_RS13145	rspA	starvation-sensing protein RspA	mandelate racemase/muconate lactonizing enzyme family protein RspA	GO-TERMS, PRODUCT-SYNONYMS, PRODUCT, GENE-NAME
EAH50_RS13180	EG10227	EAH50_RS13180	dicB	division inhibition protein DicB	Qin prophage; cell division inhibition protein DicB	GO-TERMS, PRODUCT-SYNONYMS, GENE-SYNONYMS, PRODUCT, GENE-NAME
EAH50_RS13200	EG10226	EAH50_RS13200	dicA	helix-turn-helix domain-containing protein	DNA-binding transcriptional dual regulator DicA	GO-TERMS, PRODUCT-SYNONYMS, GENE-SYNONYMS, PRODUCT, GENE-NAME
EAH50_RS13265	G6817	EAH50_RS13265	ydfJ	MFS transporter	putative transporter YdfJ	GO-TERMS, PRODUCT-SYNONYMS, GENE-SYNONYMS, PRODUCT, GENE-NAME
EAH50_RS13280	G6814	EAH50_RS13280	ydfH	GntR family transcriptional regulator	DNA-binding transcriptional repressor YdfH	GO-TERMS, PRODUCT-SYNONYMS, PRODUCT, GENE-NAME
EAH50_RS13285	EG12345	EAH50_RS13285	ydfG	NAD(P)-dependent oxidoreductase	3-hydroxy acid dehydrogenase YdfG	GO-TERMS, REACTIONS, PRODUCT-SYNONYMS, PRODUCT, GENE-NAME
EAH50_RS13290	EG10212	EAH50_RS13290	dcp			GO-TERMS, REACTIONS, PRODUCT-SYNONYMS, GENE-NAME
EAH50_RS13300	EG11644	EAH50_RS13300	ydeI	YdeI family stress tolerance OB fold protein	BOF family protein YdeI	GO-TERMS, PRODUCT-SYNONYMS, PRODUCT, GENE-NAME
EAH50_RS13305	EG11643	EAH50_RS13305	dgcZ	diguanylate cyclase	diguanylate cyclase DgcZ	GO-TERMS, PRODUCT-SYNONYMS, GENE-SYNONYMS, PRODUCT, GENE-NAME
EAH50_RS13310	G0-8892	EAH50_RS13310	mgtS	hypothetical protein	small protein MgtS	GO-TERMS, PRODUCT-SYNONYMS, GENE-SYNONYMS, PRODUCT, GENE-NAME
EAH50_RS13320	EG11639	EAH50_RS13320	eamA	O-acetylserine/cysteine exporter	cysteine/O-acetylserine exporter EamA	GO-TERMS, REACTIONS, PRODUCT-SYNONYMS, GENE-SYNONYMS, PRODUCT, GENE-NAME
EAH50_RS13330	EG11434			MDR efflux pump AcrAB transcriptional activator MarA	DNA-binding transcriptional dual regulator MarA	GO-TERMS, PRODUCT-SYNONYMS, GENE-SYNONYMS, PRODUCT
EAH50_RS13335	EG11435	EAH50_RS13335	marR	MarR family transcriptional regulator	DNA-binding transcriptional repressor MarR	GO-TERMS, PRODUCT-SYNONYMS, GENE-SYNONYMS, PRODUCT, GENE-NAME
EAH50_RS13345	EG11636	EAH50_RS13345	ydeA	sugar efflux transporter	L-arabinose exporter	GO-TERMS, REACTIONS, PRODUCT-SYNONYMS, PRODUCT, GENE-NAME
EAH50_RS13360	G6811	EAH50_RS13360	sad	succinate semialdehyde dehydrogenase [NAD(P)+] Sad	succinate semialdehyde dehydrogenase (NAD(P)+) Sad	GO-TERMS, REACTIONS, PRODUCT-SYNONYMS, GENE-SYNONYMS, PRODUCT, GENE-NAME
EAH50_RS13365	G6810	EAH50_RS13365	glsB			GO-TERMS, REACTIONS, PRODUCT-SYNONYMS, GENE-SYNONYMS, GENE-NAME
EAH50_RS13375	G6808	EAH50_RS13375	dgcF	GGDEF domain-containing protein	putative diguanylate cyclase DgcF	GO-TERMS, PRODUCT-SYNONYMS, GENE-SYNONYMS, PRODUCT, GENE-NAME
EAH50_RS13380	EG11065	EAH50_RS13380	uxaB			GO-TERMS, PRODUCT-SYNONYMS, PRODUCT, GENE-NAME
EAH50_RS13390	G6806	EAH50_RS13390	tam			GO-TERMS, REACTIONS, PRODUCT-SYNONYMS, GENE-SYNONYMS, PRODUCT, GENE-NAME
EAH50_RS13395	G6805	EAH50_RS13395	lsrG	autoinducer 2-degrading protein LsrG	(4S)-4-hydroxy-5-phosphonooxypentane-2,3-dione isomerase	GO-TERMS, REACTIONS, PRODUCT-SYNONYMS, GENE-SYNONYMS, PRODUCT, GENE-NAME
EAH50_RS13400	G6804	EAH50_RS13400	lsrF	3-hydroxy-5-phosphonooxypentane-2,4-dione thiolase LsrF	3-hydroxy-2,4-pentadione 5-phosphate thiolase	GO-TERMS, REACTIONS, PRODUCT-SYNONYMS, GENE-SYNONYMS, PRODUCT, GENE-NAME
EAH50_RS13405	G6803	EAH50_RS13405	lsrB	autoinducer 2 ABC transporter substrate-binding protein	Autoinducer-2 ABC transporter periplasmic binding protein	CPLX-RXNS, COMPLEXES, PRODUCT-SYNONYMS, GENE-SYNONYMS, PRODUCT, GENE-NAME
EAH50_RS13410	G6802	EAH50_RS13410	lsrD	autoinducer 2 import system permease LsrD	Autoinducer-2 ABC transporter membrane subunit LsrD	GO-TERMS, REACTIONS, PRODUCT-SYNONYMS, GENE-SYNONYMS, PRODUCT, GENE-NAME
EAH50_RS13415	G6801			autoinducer 2 ABC transporter permease LsrC	Autoinducer-2 ABC transporter membrane subunit LsrC	GO-TERMS, PRODUCT-SYNONYMS, GENE-SYNONYMS, PRODUCT
EAH50_RS13420	G6800			autoinducer 2 ABC transporter ATP-binding protein LsrA	Autoinducer-2 ABC transporter ATP binding subunit	PRODUCT-SYNONYMS, GENE-SYNONYMS, PRODUCT
EAH50_RS13425	G6799			transcriptional regulator LsrR	DNA-binding transcriptional repressor LsrR	GO-TERMS, PRODUCT-SYNONYMS, GENE-SYNONYMS, PRODUCT
EAH50_RS13430	G6798	EAH50_RS13430	lsrK			GO-TERMS, PRODUCT-SYNONYMS, GENE-SYNONYMS, GENE-NAME
EAH50_RS13445	EG10442	EAH50_RS13445	hipB	transcriptional regulator	antitoxin/DNA-binding transcriptional repressor HipB	GO-TERMS, COMPLEXES, PRODUCT-SYNONYMS, PRODUCT, GENE-NAME
EAH50_RS13450	EG10443	EAH50_RS13450	hipA	serine/threonine protein kinase	serine/threonine-protein kinase toxin HipA	GO-TERMS, REACTIONS, PRODUCT-SYNONYMS, PRODUCT, GENE-NAME
EAH50_RS13495	G6791	EAH50_RS13495	ydeP	hypothetical protein	putative oxidoreductase YdeP	GO-TERMS, PRODUCT-SYNONYMS, PRODUCT, GENE-NAME
EAH50_RS13500	G6790	EAH50_RS13500	safA	two-component-system connector protein SafA	two-component system connector SafA	GO-TERMS, PRODUCT-SYNONYMS, GENE-SYNONYMS, PRODUCT, GENE-NAME
EAH50_RS13505	G6789			transcriptional regulator YdeO	DNA-binding transcriptional dual regulator YdeO	GO-TERMS, PRODUCT-SYNONYMS, PRODUCT
EAH50_RS13530	EG11743	EAH50_RS13530	yddB	TonB-dependent receptor	putative TonB-dependent receptor YddB	GO-TERMS, PRODUCT-SYNONYMS, PRODUCT, GENE-NAME
EAH50_RS13535	EG11744	EAH50_RS13535	pqqL	insulinase family protein	periplasmic metalloprotease	GO-TERMS, PRODUCT-SYNONYMS, GENE-SYNONYMS, PRODUCT, GENE-NAME
EAH50_RS13540	EG11490	EAH50_RS13540	gadB	glutamate decarboxylase beta	glutamate decarboxylase B	GO-TERMS, REACTIONS, PRODUCT-SYNONYMS, PRODUCT, GENE-NAME
EAH50_RS13545	G6786			glutamate:gamma-aminobutyrate antiporter	L-glutamate:4-aminobutyrate antiporter	GO-TERMS, REACTIONS, PRODUCT-SYNONYMS, GENE-SYNONYMS, PRODUCT
EAH50_RS13555	G6784	EAH50_RS13555	dosC	diguanylate cyclase	diguanylate cyclase DosC	GO-TERMS, COMPLEXES, PRODUCT-SYNONYMS, GENE-SYNONYMS, PRODUCT, GENE-NAME
EAH50_RS13560	G6783	EAH50_RS13560	dosP	oxygen-sensing cyclic-di-GMP phosphodiesterase	oxygen-sensing c-di-GMP phosphodiesterase DosP	GO-TERMS, REACTIONS, PRODUCT-SYNONYMS, GENE-SYNONYMS, PRODUCT, GENE-NAME
EAH50_RS13565	G6782	EAH50_RS13565	ddpX			GO-TERMS, PRODUCT-SYNONYMS, GENE-SYNONYMS, PRODUCT, GENE-NAME
EAH50_RS13595	EG10680	EAH50_RS13595	osmC	peroxiredoxin OsmC	osmotically inducible peroxiredoxin OsmC	GO-TERMS, REACTIONS, PRODUCT-SYNONYMS, PRODUCT, GENE-NAME
EAH50_RS13600	G6776	EAH50_RS13600	bdm	protein bdm	biofilm-dependent modulation protein	GO-TERMS, PRODUCT-SYNONYMS, GENE-SYNONYMS, PRODUCT, GENE-NAME
EAH50_RS13610	EG10948	EAH50_RS13610	maeA	NAD-dependent malic enzyme	NAD+-dependent malate dehydrogenase	GO-TERMS, REACTIONS, PRODUCT-SYNONYMS, GENE-SYNONYMS, PRODUCT, GENE-NAME
EAH50_RS13615	G6775			alcohol dehydrogenase AdhP	ethanol dehydrogenase / alcohol dehydrogenase	GO-TERMS, REACTIONS, PRODUCT-SYNONYMS, GENE-SYNONYMS, PRODUCT
EAH50_RS13620	G6774	EAH50_RS13620	yddM	transcriptional regulator	DNA-binding transcriptional regulator YddM	GO-TERMS, PRODUCT-SYNONYMS, PRODUCT, GENE-NAME
EAH50_RS13625	EG11229	EAH50_RS13625	fdnI	formate dehydrogenase nitrate-inducible cytochrome b556(Fdn) subunit	formate dehydrogenase N subunit gamma	CPLX-RXNS, GO-TERMS, COMPLEXES, PRODUCT-SYNONYMS, PRODUCT, GENE-NAME
EAH50_RS13630	EG11228	EAH50_RS13630	fdnH	formate dehydrogenase nitrate-inducible iron-sulfur subunit	formate dehydrogenase N subunit beta	GO-TERMS, COMPLEXES, PRODUCT-SYNONYMS, PRODUCT, GENE-NAME
EAH50_RS13635	EG11227			formate dehydrogenase-N subunit alpha	formate dehydrogenase N subunit alpha	CPLX-RXNS, GO-TERMS, REACTIONS, PRODUCT-SYNONYMS, PRODUCT
EAH50_RS13640	EG12713	EAH50_RS13640	yddG	drug/metabolite DMT transporter permease	amino acid exporter YddG	GO-TERMS, REACTIONS, PRODUCT-SYNONYMS, PRODUCT, GENE-NAME
EAH50_RS13690	G6770	EAH50_RS13690	nhoA	N-hydroxyarylamine O-acetyltransferase	arylamine N-acetyltransferase	GO-TERMS, REACTIONS, PRODUCT-SYNONYMS, GENE-SYNONYMS, PRODUCT, GENE-NAME
EAH50_RS13700	EG11761					GO-TERMS, REACTIONS, PRODUCT-SYNONYMS, GENE-SYNONYMS
EAH50_RS13760	G6761	EAH50_RS13760	mcbR	transcriptional regulator	DNA-binding transcriptional dual regulator McbR	GO-TERMS, PRODUCT-SYNONYMS, GENE-SYNONYMS, PRODUCT, GENE-NAME
EAH50_RS13765	G6760	EAH50_RS13765	curA	NADP-dependent oxidoreductase	NADPH-dependent curcumin/dihydrocurcumin reductase	GO-TERMS, REACTIONS, PRODUCT-SYNONYMS, GENE-SYNONYMS, PRODUCT, GENE-NAME
EAH50_RS13770	G6759	EAH50_RS13770	mnaT	L-amino acid N-acyltransferase MnaT	L-amino acid N-acyltransferase	GO-TERMS, REACTIONS, PRODUCT-SYNONYMS, GENE-SYNONYMS, PRODUCT, GENE-NAME
EAH50_RS13800	G6755	EAH50_RS13800	patD			GO-TERMS, REACTIONS, PRODUCT-SYNONYMS, GENE-SYNONYMS, PRODUCT, GENE-NAME
EAH50_RS13805	G6754	EAH50_RS13805	ydcV	ABC transporter permease	putative ABC transporter membrane subunit YdcV	GO-TERMS, COMPLEXES, PRODUCT-SYNONYMS, PRODUCT, GENE-NAME
EAH50_RS13810	G6753	EAH50_RS13810	ydcU	ABC transporter permease	putative ABC transporter membrane subunit YdcU	GO-TERMS, PRODUCT-SYNONYMS, PRODUCT, GENE-NAME
EAH50_RS13815	G6752	EAH50_RS13815	ydcT	ABC transporter ATP-binding protein	putative ABC transporter ATP-binding protein YdcT	GO-TERMS, PRODUCT-SYNONYMS, PRODUCT, GENE-NAME
EAH50_RS13820	G6751	EAH50_RS13820	ydcS	extracellular solute-binding protein	putative ABC transporter periplasmic binding protein / polyhydroxybutyrate synthase	GO-TERMS, REACTIONS, PRODUCT-SYNONYMS, PRODUCT, GENE-NAME
EAH50_RS13830	G6749	EAH50_RS13830	hicB	antitoxin HicB	antitoxin of the HicA-HicB toxin-antitoxin system /  DNA-binding transcriptional repressor HicB	GO-TERMS, PRODUCT-SYNONYMS, GENE-SYNONYMS, PRODUCT, GENE-NAME
EAH50_RS13835	G0-10451	EAH50_RS13835	hicA	mRNA interferase HicA	toxin of the HicA-HicB toxin-antitoxin system	GO-TERMS, REACTIONS, PRODUCT-SYNONYMS, GENE-SYNONYMS, PRODUCT, GENE-NAME
EAH50_RS13845	G6746	EAH50_RS13845	rlhA	collagenase-like protease	23S rRNA 5-hydroxycytidine C2501 synthase	GO-TERMS, PRODUCT-SYNONYMS, GENE-SYNONYMS, PRODUCT, GENE-NAME
EAH50_RS13850	G6745	EAH50_RS13850	sutR	transcriptional regulator	DNA-binding transcriptional dual regulator SutR	GO-TERMS, PRODUCT-SYNONYMS, GENE-SYNONYMS, PRODUCT, GENE-NAME
EAH50_RS13875	EG11884			tellurite resistance methyltransferase TehB	tellurite methyltransferase	GO-TERMS, REACTIONS, PRODUCT-SYNONYMS, PRODUCT
EAH50_RS13880	EG11883	EAH50_RS13880	tehA	TDT family transporter	tellurite resistance protein	GO-TERMS, REACTIONS, PRODUCT-SYNONYMS, PRODUCT, GENE-NAME
EAH50_RS13890	EG10853	EAH50_RS13890	rimL	50S ribosomal protein L7/L12-serine acetyltransferase	ribosomal-protein-L12-serine N-acetyltransferase	GO-TERMS, REACTIONS, PRODUCT-SYNONYMS, PRODUCT, GENE-NAME
EAH50_RS13900	EG12859	EAH50_RS13900	opgD			GO-TERMS, PRODUCT-SYNONYMS, GENE-SYNONYMS, GENE-NAME
EAH50_RS13910	G6737	EAH50_RS13910	ydcI	transcriptional regulator	DNA-binding transcriptional repressor YdcI	GO-TERMS, PRODUCT-SYNONYMS, PRODUCT, GENE-NAME
EAH50_RS13920	G0-10624	EAH50_RS13920	insJK	IS3-like element IS150 family transposase	IS150 protein InsAB	GO-TERMS, PRODUCT-SYNONYMS, PRODUCT, GENE-NAME
EAH50_RS13925	G0-9610	EAH50_RS13925	hokB	protein HokB	toxin HokB	GO-TERMS, PRODUCT-SYNONYMS, GENE-SYNONYMS, PRODUCT, GENE-NAME
EAH50_RS13935	EG10172	EAH50_RS13935	cybB	cytochrome b561	superoxide oxidase	GO-TERMS, REACTIONS, PRODUCT-SYNONYMS, PRODUCT, GENE-NAME
EAH50_RS13955	EG10035	EAH50_RS13955	aldA	lactaldehyde dehydrogenase	aldehyde dehydrogenase A	GO-TERMS, REACTIONS, PRODUCT-SYNONYMS, GENE-SYNONYMS, PRODUCT, GENE-NAME
EAH50_RS13965	G6732	EAH50_RS13965	hrpA	ATP-dependent helicase	ATP-dependent RNA helicase HrpA	GO-TERMS, REACTIONS, PRODUCT-SYNONYMS, PRODUCT, GENE-NAME
EAH50_RS13970	G6731	EAH50_RS13970	azoR	FMN-dependent NADH-azoreductase	FMN dependent NADH:quinone oxidoreductase	GO-TERMS, REACTIONS, PRODUCT-SYNONYMS, GENE-SYNONYMS, PRODUCT, GENE-NAME
EAH50_RS13990	EG11309	EAH50_RS13990	pdxI	aldo/keto reductase family oxidoreductase	pyridoxine 4-dehydrogenase	GO-TERMS, REACTIONS, PRODUCT-SYNONYMS, GENE-SYNONYMS, PRODUCT, GENE-NAME
EAH50_RS13995	G6721			phenylacetic acid degradation protein PaaY	2-hydroxycyclohepta-1,4,6-triene-1-carboxyl-CoA thioesterase	GO-TERMS, REACTIONS, PRODUCT-SYNONYMS, GENE-SYNONYMS, PRODUCT
EAH50_RS14000	G6720	EAH50_RS14000	paaX	transcriptional regulator	DNA-binding transcriptional repressor PaaX	GO-TERMS, PRODUCT-SYNONYMS, GENE-SYNONYMS, PRODUCT, GENE-NAME
EAH50_RS14010	G6718	EAH50_RS14010	paaJ	3-oxoadipyl-CoA/3-oxo-5,6-dehydrosuberyl-CoA thiolase	beta-ketoadipyl-CoA thiolase	GO-TERMS, REACTIONS, PRODUCT-SYNONYMS, GENE-SYNONYMS, PRODUCT, GENE-NAME
EAH50_RS14015	G6717	EAH50_RS14015	paaI	acyl-CoA thioesterase	phenylacetyl-CoA thioesterase	GO-TERMS, REACTIONS, PRODUCT-SYNONYMS, GENE-SYNONYMS, PRODUCT, GENE-NAME
EAH50_RS14020	G6716	paaC	paaH	3-hydroxyacyl-CoA dehydrogenase PaaC	3-hydroxyadipyl-CoA dehydrogenase	GO-TERMS, PRODUCT-SYNONYMS, GENE-SYNONYMS, PRODUCT, GENE-NAME
EAH50_RS14025	G6715	paaB	paaG	2-(1,2-epoxy-1,2-dihydrophenyl)acetyl-CoA isomerase	putative ring 1,2-epoxyphenylacetyl-CoA isomerase (oxepin-CoA forming)	GO-TERMS, COMPLEXES, REACTIONS, PRODUCT-SYNONYMS, GENE-SYNONYMS, PRODUCT, GENE-NAME
EAH50_RS14030	G6714	EAH50_RS14030	paaF	2,3-dehydroadipyl-CoA hydratase	putative 2,3-dehydroadipyl-CoA hydratase	GO-TERMS, REACTIONS, PRODUCT-SYNONYMS, GENE-SYNONYMS, PRODUCT, GENE-NAME
EAH50_RS14035	G6713	paaK	paaE	phenylacetate-CoA oxygenase/reductase subunit PaaK	phenylacetyl-CoA 1,2-epoxidase, reductase subunit	CPLX-RXNS, GO-TERMS, COMPLEXES, REACTIONS, PRODUCT-SYNONYMS, GENE-SYNONYMS, PRODUCT, GENE-NAME
EAH50_RS14045	G6711	EAH50_RS14045	paaC	1,2-phenylacetyl-CoA epoxidase subunit C	phenylacetyl-CoA 1,2-epoxidase, structural subunit	GO-TERMS, REACTIONS, PRODUCT-SYNONYMS, GENE-SYNONYMS, PRODUCT, GENE-NAME
EAH50_RS14050	G6710	EAH50_RS14050	paaB	1,2-phenylacetyl-CoA epoxidase subunit B	phenylacetyl-CoA 1,2-epoxidase subunit B	REACTIONS, PRODUCT-SYNONYMS, GENE-SYNONYMS, PRODUCT, GENE-NAME
EAH50_RS14055	G6709	EAH50_RS14055	paaA	1,2-phenylacetyl-CoA epoxidase subunit A	phenylacetyl-CoA 1,2-epoxidase, monooxygenase subunit	GO-TERMS, REACTIONS, PRODUCT-SYNONYMS, GENE-SYNONYMS, PRODUCT, GENE-NAME
EAH50_RS14060	G6708			phenylacetic acid degradation bifunctional protein PaaZ	fused 3-oxo-5,6-dehydrosuberyl-CoA semialdehyde dehydrogenase and oxepin-CoA hydrolase	GO-TERMS, REACTIONS, PRODUCT-SYNONYMS, GENE-SYNONYMS, PRODUCT
EAH50_RS14065	EG13139	EAH50_RS14065	tynA	primary-amine oxidase	copper-containing amine oxidase	GO-TERMS, REACTIONS, PRODUCT-SYNONYMS, GENE-SYNONYMS, PRODUCT, GENE-NAME
EAH50_RS14070	G7961	EAH50_RS14070	feaB	NAD-dependent phenylacetaldehyde dehydrogenase	phenylacetaldehyde dehydrogenase	GO-TERMS, REACTIONS, PRODUCT-SYNONYMS, GENE-SYNONYMS, PRODUCT, GENE-NAME
EAH50_RS14075	G6706	EAH50_RS14075	feaR	transcriptional activator FeaR	DNA-binding transcriptional activator FeaR	GO-TERMS, PRODUCT-SYNONYMS, GENE-SYNONYMS, PRODUCT, GENE-NAME
EAH50_RS14095	G592	EAH50_RS14095	ldhA	lactate dehydrogenase	D-lactate dehydrogenase	GO-TERMS, PRODUCT-SYNONYMS, GENE-SYNONYMS, PRODUCT, GENE-NAME
EAH50_RS14110	G6701	nifJ	ydbK	pyruvate:ferredoxin (flavodoxin) oxidoreductase	putative pyruvate-flavodoxin oxidoreductase	GO-TERMS, REACTIONS, PRODUCT-SYNONYMS, GENE-SYNONYMS, PRODUCT, GENE-NAME
EAH50_RS14115	G6700	EAH50_RS14115	ompN	porin OmpN	outer membrane porin N	GO-TERMS, REACTIONS, PRODUCT-SYNONYMS, GENE-SYNONYMS, PRODUCT, GENE-NAME
EAH50_RS14120	G6699			universal stress protein F	nucleotide binding filament protein	GO-TERMS, PRODUCT-SYNONYMS, GENE-SYNONYMS, PRODUCT
EAH50_RS14200	EG11020	EAH50_RS14200	trkG	Trk system potassium uptake protein TrkG	Rac prophage; K+ transporter TrkG	GO-TERMS, REACTIONS, PRODUCT-SYNONYMS, PRODUCT, GENE-NAME
EAH50_RS14210	G6310	EAH50_RS14210	rrrD	lysozyme	DLP12 prophage; lysozyme	GO-TERMS, PRODUCT-SYNONYMS, GENE-SYNONYMS, PRODUCT, GENE-NAME
EAH50_RS14335	EG12155	kil	kilR	cell division protein FtsZ	Rac prophage; inhibitor of FtsZ	GO-TERMS, PRODUCT-SYNONYMS, GENE-SYNONYMS, PRODUCT, GENE-NAME
EAH50_RS14350	EG10827	EAH50_RS14350	recE	exodeoxyribonuclease VIII	Rac prophage; exonuclease VIII, ds DNA exonuclease, 5' --> 3' specific	GO-TERMS, REACTIONS, PRODUCT-SYNONYMS, GENE-SYNONYMS, PRODUCT, GENE-NAME
EAH50_RS14355	EG11899			recombination protein RecT	Rac prophage; recombinase RecT	GO-TERMS, PRODUCT-SYNONYMS, PRODUCT
EAH50_RS14360	EG11900	EAH50_RS14360	ralR	restriction alleviation and modification enhancement protein	Rac prophage; endodeoxyribonuclease toxin RalR	GO-TERMS, REACTIONS, PRODUCT-SYNONYMS, GENE-SYNONYMS, PRODUCT, GENE-NAME
EAH50_RS14365	EG11901	EAH50_RS14365	rcbA	DUF1187 family protein	Rac prophage; double-strand break reduction protein	GO-TERMS, PRODUCT-SYNONYMS, GENE-SYNONYMS, PRODUCT, GENE-NAME
EAH50_RS14370	G6677	EAH50_RS14370	xisR	Rac prophage; conserved protein	Rac prophage; excisionase	GO-TERMS, PRODUCT-SYNONYMS, GENE-SYNONYMS, PRODUCT, GENE-NAME
EAH50_RS14380	G6675			tRNA 2-thiocytidine(32) synthetase TtcA	tRNA cytosine32 2-sulfurtransferase TtcA	GO-TERMS, REACTIONS, PRODUCT-SYNONYMS, GENE-SYNONYMS, PRODUCT
EAH50_RS14385	EG10210	EAH50_RS14385	dbpA	ATP-dependent RNA helicase	ATP-dependent RNA helicase DbpA	GO-TERMS, REACTIONS, PRODUCT-SYNONYMS, GENE-SYNONYMS, PRODUCT, GENE-NAME
EAH50_RS14390	G6674			zinc transporter ZntB	Zn2+:H+ symporter	GO-TERMS, REACTIONS, PRODUCT-SYNONYMS, GENE-SYNONYMS, PRODUCT
EAH50_RS14395	G6673	EAH50_RS14395	dgcM	sensor domain-containing diguanylate cyclase	diguanylate cyclase DgcM	GO-TERMS, REACTIONS, PRODUCT-SYNONYMS, GENE-SYNONYMS, PRODUCT, GENE-NAME
EAH50_RS14410	G6670	EAH50_RS14410	abgA			CPLX-RXNS, GO-TERMS, COMPLEXES, REACTIONS, PRODUCT-SYNONYMS, GENE-SYNONYMS, PRODUCT, GENE-NAME
EAH50_RS14415	G6669	EAH50_RS14415	abgB	amidohydrolase	p-aminobenzoyl-glutamate hydrolase subunit B	GO-TERMS, PRODUCT-SYNONYMS, GENE-SYNONYMS, PRODUCT, GENE-NAME
EAH50_RS14420	EG12853	EAH50_RS14420	abgT	p-aminobenzoyl-glutamate transporter	p-aminobenzoyl glutamate:H+ symporter	GO-TERMS, REACTIONS, PRODUCT-SYNONYMS, GENE-SYNONYMS, PRODUCT, GENE-NAME
EAH50_RS14425	EG10668	EAH50_RS14425	ogt	methylated-DNA--protein-cysteine methyltransferase	methylated-DNA--[protein]-cysteine S-methyltransferase	GO-TERMS, REACTIONS, PRODUCT-SYNONYMS, PRODUCT, GENE-NAME
EAH50_RS14430	EG10325	EAH50_RS14430	fnr	transcriptional regulator FNR	DNA-binding transcriptional dual regulator FNR	GO-TERMS, PRODUCT-SYNONYMS, GENE-SYNONYMS, PRODUCT, GENE-NAME
EAH50_RS14435	EG11246	EAH50_RS14435	uspE			GO-TERMS, PRODUCT-SYNONYMS, GENE-SYNONYMS, GENE-NAME
EAH50_RS14445	G6666	EAH50_RS14445	ynaI	low conductance mechanosensitive channel YnaI	small conductance mechanosensitive channel YnaI	GO-TERMS, PRODUCT-SYNONYMS, PRODUCT, GENE-NAME
EAH50_RS14450	G6665	EAH50_RS14450	mppA	periplasmic murein peptide-binding protein	murein tripeptide ABC transporter periplasmic binding protein	GO-TERMS, PRODUCT-SYNONYMS, GENE-SYNONYMS, PRODUCT, GENE-NAME
EAH50_RS14455	G6664	EAH50_RS14455	pgrR	transcriptional regulator	DNA-binding transcriptional repressor PgrR	GO-TERMS, PRODUCT-SYNONYMS, GENE-SYNONYMS, PRODUCT, GENE-NAME
EAH50_RS14475	G6662	EAH50_RS14475	mpaA	murein peptide amidase A	murein tripeptide amidase A	GO-TERMS, REACTIONS, PRODUCT-SYNONYMS, GENE-SYNONYMS, PRODUCT, GENE-NAME
EAH50_RS14480	G6661	EAH50_RS14480	ycjG	dipeptide epimerase	L-Ala-D/L-Glu epimerase	GO-TERMS, REACTIONS, PRODUCT-SYNONYMS, GENE-SYNONYMS, PRODUCT, GENE-NAME
EAH50_RS14485	G6660	EAH50_RS14485	tpx	2-Cys peroxiredoxin	lipid hydroperoxide peroxidase	GO-TERMS, REACTIONS, PRODUCT-SYNONYMS, GENE-SYNONYMS, PRODUCT, GENE-NAME
EAH50_RS14490	EG11042	EAH50_RS14490	tyrR	TyrR family transcriptional regulator	DNA-binding transcriptional dual regulator TyrR	GO-TERMS, PRODUCT-SYNONYMS, PRODUCT, GENE-NAME
EAH50_RS14505	G6658	EAH50_RS14505	ycjW	LacI family transcriptional regulator	DNA-binding transcriptional repressor YcjW	GO-TERMS, PRODUCT-SYNONYMS, PRODUCT, GENE-NAME
EAH50_RS14510	G6657	EAH50_RS14510	ompG	outer membrane protein G	outer membrane porin G	GO-TERMS, REACTIONS, PRODUCT-SYNONYMS, PRODUCT, GENE-NAME
EAH50_RS14520	G6655	pgmB	ycjU			GO-TERMS, REACTIONS, PRODUCT-SYNONYMS, GENE-SYNONYMS, PRODUCT, GENE-NAME
EAH50_RS14525	G6654	EAH50_RS14525	ycjT	family 65 glycosyl hydrolase	kojibiose phosphorylase	GO-TERMS, REACTIONS, PRODUCT-SYNONYMS, PRODUCT, GENE-NAME
EAH50_RS14530	G6653	EAH50_RS14530	ycjS	oxidoreductase	D-glucoside 3-dehydrogenase	GO-TERMS, REACTIONS, PRODUCT-SYNONYMS, PRODUCT, GENE-NAME
EAH50_RS14535	G6652	EAH50_RS14535	ycjR	hypothetical protein	3-dehydro-D-guloside 4-epimerase	GO-TERMS, REACTIONS, PRODUCT-SYNONYMS, GENE-SYNONYMS, PRODUCT, GENE-NAME
EAH50_RS14540	G6651	EAH50_RS14540	ycjQ	Zn-dependent NAD(P)-binding oxidoreductase	D-guloside 3-dehydrogenase	GO-TERMS, REACTIONS, PRODUCT-SYNONYMS, PRODUCT, GENE-NAME
EAH50_RS14570	EG10780					GO-TERMS, REACTIONS, PRODUCT-SYNONYMS
EAH50_RS14575	EG10779	EAH50_RS14575	pspD			GO-TERMS, PRODUCT-SYNONYMS, GENE-NAME
EAH50_RS14580	EG10778			envelope stress response membrane protein PspC	phage shock protein C	GO-TERMS, PRODUCT-SYNONYMS, PRODUCT
EAH50_RS14585	EG10777			envelope stress response membrane protein PspB	phage shock protein B	GO-TERMS, PRODUCT-SYNONYMS, PRODUCT
EAH50_RS14590	EG10776	EAH50_RS14590	pspA			GO-TERMS, PRODUCT-SYNONYMS, GENE-SYNONYMS, GENE-NAME
EAH50_RS14595	EG12344	EAH50_RS14595	pspF	psp operon transcriptional activator PspF	DNA-binding transcriptional dual regulator PspF	GO-TERMS, PRODUCT-SYNONYMS, GENE-SYNONYMS, PRODUCT, GENE-NAME
EAH50_RS14600	G6646	EAH50_RS14600	puuE			GO-TERMS, REACTIONS, PRODUCT-SYNONYMS, GENE-SYNONYMS, GENE-NAME
EAH50_RS14605	EG11822	EAH50_RS14605	puuB	gamma-glutamylputrescine oxidoreductase	gamma-glutamylputrescine oxidase	GO-TERMS, REACTIONS, PRODUCT-SYNONYMS, GENE-SYNONYMS, PRODUCT, GENE-NAME
EAH50_RS14610	EG10036			aldehyde dehydrogenase PuuC	gamma-glutamyl-gamma-aminobutyraldehyde dehydrogenase	GO-TERMS, REACTIONS, PRODUCT-SYNONYMS, GENE-SYNONYMS, PRODUCT
EAH50_RS14615	EG12431	EAH50_RS14615	puuR	transcriptional regulator	DNA-binding transcriptional repressor PuuR	GO-TERMS, PRODUCT-SYNONYMS, GENE-SYNONYMS, PRODUCT, GENE-NAME
EAH50_RS14620	G6645	EAH50_RS14620	puuD			GO-TERMS, REACTIONS, PRODUCT-SYNONYMS, GENE-SYNONYMS, PRODUCT, GENE-NAME
EAH50_RS14625	G6644	EAH50_RS14625	puuA	glutamine synthetase	glutamate-putrescine ligase	GO-TERMS, REACTIONS, PRODUCT-SYNONYMS, GENE-SYNONYMS, PRODUCT, GENE-NAME
EAH50_RS14635	G6643	EAH50_RS14635	puuP	putrescine importer PuuP	putrescine:H+ symporter PuuP	GO-TERMS, REACTIONS, PRODUCT-SYNONYMS, GENE-SYNONYMS, PRODUCT, GENE-NAME
EAH50_RS14650	G2001	EAH50_RS14650	sapB	peptide ABC transporter permease	putrescine ABC exporter membrane subunit SapB	CPLX-RXNS, GO-TERMS, COMPLEXES, PRODUCT, GENE-NAME
EAH50_RS14655	G2000	EAH50_RS14655	sapC	peptide ABC transporter permease SapC	putrescine ABC exporter membrane protein SapC	GO-TERMS, PRODUCT, GENE-NAME
EAH50_RS14660	EG12304	EAH50_RS14660	sapD	peptide ABC transporter ATP-binding protein SapD	putrescine ABC exporter ATP binding protein SapD	GO-TERMS, PRODUCT-SYNONYMS, GENE-SYNONYMS, PRODUCT, GENE-NAME
EAH50_RS14665	EG12305	EAH50_RS14665	sapF	peptide ABC transporter ATP-binding protein SapF	putrescine ABC exporter ATP binding protein SapF	GO-TERMS, PRODUCT, GENE-NAME
EAH50_RS14675	EG11528	EAH50_RS14675	fabI	enoyl-[acyl-carrier-protein] reductase FabI	enoyl-[acyl-carrier-protein] reductase	GO-TERMS, REACTIONS, PRODUCT-SYNONYMS, GENE-SYNONYMS, PRODUCT, GENE-NAME
EAH50_RS14685	EG11620	EAH50_RS14685	rnb	exoribonuclease 2	RNase II	GO-TERMS, REACTIONS, PRODUCT-SYNONYMS, PRODUCT, GENE-NAME
EAH50_RS14695	G6639	EAH50_RS14695	pdeR	cyclic di-GMP phosphodiesterase	cyclic di-GMP phosphodiesterase PdeR	GO-TERMS, PRODUCT-SYNONYMS, GENE-SYNONYMS, PRODUCT, GENE-NAME
EAH50_RS14705	G6638	EAH50_RS14705	yciT	DeoR family transcriptional regulator	putative DNA-binding transcriptional regulator YciT	GO-TERMS, PRODUCT-SYNONYMS, GENE-SYNONYMS, PRODUCT, GENE-NAME
EAH50_RS14715	EG11128			stress response translation initiation inhibitor YciH	putative translation factor	GO-TERMS, PRODUCT-SYNONYMS, PRODUCT
EAH50_RS14720	EG10809	EAH50_RS14720	pyrF			GO-TERMS, PRODUCT-SYNONYMS, GENE-NAME
EAH50_RS14725	EG12691			lipopolysaccharide assembly protein LapB	lipopolysaccharide assembly protein B	GO-TERMS, PRODUCT-SYNONYMS, GENE-SYNONYMS, PRODUCT
EAH50_RS14730	G6637	EAH50_RS14730	lapA	LPS assembly protein A	lipopolysaccharide assembly protein A	GO-TERMS, PRODUCT-SYNONYMS, GENE-SYNONYMS, PRODUCT, GENE-NAME
EAH50_RS14735	EG10705	EAH50_RS14735	pgpB			GO-TERMS, REACTIONS, PRODUCT-SYNONYMS, GENE-NAME
EAH50_RS14740	EG11331			GTP cyclohydrolase II	GTP cyclohydrolase 2	GO-TERMS, PRODUCT-SYNONYMS, PRODUCT
EAH50_RS14745	EG11325			aconitate hydratase AcnA	aconitate hydratase 1	GO-TERMS, REACTIONS, PRODUCT-SYNONYMS, GENE-SYNONYMS, PRODUCT
EAH50_RS14765	EG10184	EAH50_RS14765	cysB	LysR family transcriptional regulator CysB	DNA-binding transcriptional dual regulator CysB	GO-TERMS, PRODUCT-SYNONYMS, PRODUCT, GENE-NAME
EAH50_RS14770	EG11013	EAH50_RS14770	topA	DNA topoisomerase I	DNA topoisomerase 1	GO-TERMS, REACTIONS, PRODUCT-SYNONYMS, GENE-SYNONYMS, PRODUCT, GENE-NAME
EAH50_RS14780	EG10956	EAH50_RS14780	sohB	protease	S49 peptidase family protein	GO-TERMS, PRODUCT-SYNONYMS, PRODUCT, GENE-NAME
EAH50_RS14790	EG10130	cobO	btuR	cob(I)yrinic acid a,c-diamide adenosyltransferase	cobinamide/cobalamin adenosyltransferase	GO-TERMS, REACTIONS, PRODUCT-SYNONYMS, GENE-SYNONYMS, PRODUCT, GENE-NAME
EAH50_RS14795	EG12433	EAH50_RS14795	rluB	23S rRNA pseudouridylate synthase B	23S rRNA pseudouridine2605 synthase	GO-TERMS, REACTIONS, PRODUCT-SYNONYMS, GENE-SYNONYMS, PRODUCT, GENE-NAME
EAH50_RS14810	G6634	EAH50_RS14810	yciV	phosphatase	RNA/ssDNA 5'->3' exonuclease	GO-TERMS, REACTIONS, PRODUCT-SYNONYMS, GENE-SYNONYMS, PRODUCT, GENE-NAME
EAH50_RS14820	EG11028			anthranilate synthase component I	anthranilate synthase subunit TrpE	CPLX-RXNS, GO-TERMS, COMPLEXES, REACTIONS, PRODUCT-SYNONYMS, GENE-SYNONYMS, PRODUCT
EAH50_RS14825	EG11027	EAH50_RS14825	trpD	bifunctional glutamine amidotransferase/anthranilate phosphoribosyltransferase	anthranilate synthase subunit TrpD	GO-TERMS, REACTIONS, PRODUCT-SYNONYMS, GENE-SYNONYMS, PRODUCT, GENE-NAME
EAH50_RS14830	EG11026	trpF	trpC	bifunctional indole-3-glycerol-phosphate synthase TrpC/phosphoribosylanthranilate isomerase TrpF	fused indole-3-glycerol phosphate synthase/phosphoribosylanthranilate isomerase	GO-TERMS, REACTIONS, PRODUCT-SYNONYMS, GENE-SYNONYMS, PRODUCT, GENE-NAME
EAH50_RS14835	EG11025					CPLX-RXNS, GO-TERMS, COMPLEXES, REACTIONS, PRODUCT-SYNONYMS, PRODUCT
EAH50_RS14840	EG11024	EAH50_RS14840	trpA			GO-TERMS, REACTIONS, PRODUCT-SYNONYMS, GENE-SYNONYMS, PRODUCT, GENE-NAME
EAH50_RS14860	EG11124	EAH50_RS14860	ompW			GO-TERMS, PRODUCT-SYNONYMS, GENE-SYNONYMS, GENE-NAME
EAH50_RS14880	EG11121	EAH50_RS14880	yciA	acyl-CoA thioesterase	acyl-CoA thioesterase YciA	GO-TERMS, REACTIONS, PRODUCT-SYNONYMS, PRODUCT, GENE-NAME
EAH50_RS14905	EG11608	EAH50_RS14905	clsA			GO-TERMS, REACTIONS, PRODUCT-SYNONYMS, GENE-SYNONYMS, GENE-NAME
EAH50_RS14915	EG10678	EAH50_RS14915	oppF	oligopeptide transport ATP-binding protein OppF	murein tripeptide ABC transporter / oligopeptide ABC transporter ATP binding subunit OppF	CPLX-RXNS, GO-TERMS, COMPLEXES, PRODUCT-SYNONYMS, PRODUCT, GENE-NAME
EAH50_RS14920	EG10677	EAH50_RS14920	oppD	ABC transporter ATP-binding protein	murein tripeptide ABC transporter / oligopeptide ABC transporter ATP binding subunit OppD	GO-TERMS, PRODUCT-SYNONYMS, PRODUCT, GENE-NAME
EAH50_RS14925	EG10676	EAH50_RS14925	oppC	peptide ABC transporter permease	murein tripeptide ABC transporter / oligopeptide ABC transporter inner membrane subunit OppC	GO-TERMS, COMPLEXES, PRODUCT-SYNONYMS, PRODUCT, GENE-NAME
EAH50_RS14930	EG10675	EAH50_RS14930	oppB	peptide ABC transporter permease	murein tripeptide ABC transporter / oligopeptide ABC transporter inner membrane subunit OppB	GO-TERMS, PRODUCT-SYNONYMS, PRODUCT, GENE-NAME
EAH50_RS14935	EG10674			oligopeptide ABC transporter substrate-binding protein OppA	oligopeptide ABC transporter periplasmic binding protein	GO-TERMS, PRODUCT-SYNONYMS, PRODUCT
EAH50_RS14945	EG10031	EAH50_RS14945	adhE	bifunctional acetaldehyde-CoA/alcohol dehydrogenase	fused acetaldehyde-CoA dehydrogenase and iron-dependent alcohol dehydrogenasealdehyde/alcohol dehydrogenase AdhE	GO-TERMS, REACTIONS, PRODUCT-SYNONYMS, GENE-SYNONYMS, PRODUCT, GENE-NAME
EAH50_RS14955	EG10994	EAH50_RS14955	tdk	thymidine kinase	thymidine/deoxyuridine kinase	GO-TERMS, REACTIONS, PRODUCT-SYNONYMS, PRODUCT, GENE-NAME
EAH50_RS14960	EG10457	EAH50_RS14960	hns	DNA-binding protein H-NS	DNA-binding transcriptional dual regulator H-NS	GO-TERMS, PRODUCT-SYNONYMS, GENE-SYNONYMS, PRODUCT, GENE-NAME
EAH50_RS14965	EG11319	EAH50_RS14965	galU			GO-TERMS, REACTIONS, PRODUCT-SYNONYMS, GENE-SYNONYMS, PRODUCT, GENE-NAME
EAH50_RS14970	EG12121			two-component system response regulator RssB	regulator of RpoS	GO-TERMS, PRODUCT-SYNONYMS, GENE-SYNONYMS, PRODUCT
EAH50_RS14985	EG11819					GO-TERMS, PRODUCT-SYNONYMS, GENE-SYNONYMS
EAH50_RS15015	EG10641			nitrate reductase molybdenum cofactor assembly chaperone	nitrate reductase 1 molybdenum cofactor assembly chaperone	GO-TERMS, PRODUCT-SYNONYMS, PRODUCT
EAH50_RS15035	EG10646			nitrate/nitrite two-component system sensor histidine kinase NarX	sensory histidine kinase NarX	GO-TERMS, REACTIONS, PRODUCT-SYNONYMS, GENE-SYNONYMS, PRODUCT
EAH50_RS15040	EG10643	EAH50_RS15040	narL	DNA-binding response regulator	DNA-binding transcriptional dual regulator NarL	GO-TERMS, PRODUCT-SYNONYMS, GENE-SYNONYMS, PRODUCT, GENE-NAME
EAH50_RS15055	EG12403	EAH50_RS15055	chaC	gamma-glutamylcyclotransferase	glutathione-specific gamma-glutamylcyclotransferase	GO-TERMS, REACTIONS, PRODUCT-SYNONYMS, PRODUCT, GENE-NAME
EAH50_RS15065	EG11753			sodium-potassium/proton antiporter ChaA	Na+/K+:H+ antiporter ChaA	GO-TERMS, REACTIONS, PRODUCT-SYNONYMS, PRODUCT
EAH50_RS15085	EG10518	EAH50_RS15085	kdsA	2-dehydro-3-deoxyphosphooctonate aldolase	3-deoxy-D-manno-octulosonate 8-phosphate synthase	GO-TERMS, REACTIONS, PRODUCT-SYNONYMS, PRODUCT, GENE-NAME
EAH50_RS15100	EG12424			peptide chain release factor N(5)-glutamine methyltransferase	protein-(glutamine-N5) methyltransferase	GO-TERMS, REACTIONS, PRODUCT-SYNONYMS, GENE-SYNONYMS, PRODUCT
EAH50_RS15105	EG10761			peptide chain release factor 1	peptide chain release factor RF1	GO-TERMS, PRODUCT-SYNONYMS, GENE-SYNONYMS, PRODUCT
EAH50_RS15110	EG10427	EAH50_RS15110	hemA			GO-TERMS, PRODUCT-SYNONYMS, GENE-SYNONYMS, GENE-NAME
EAH50_RS15115	EG11293	EAH50_RS15115	lolB			GO-TERMS, PRODUCT-SYNONYMS, GENE-SYNONYMS, GENE-NAME
EAH50_RS15120	EG11294	EAH50_RS15120	ispE	4-diphosphocytidyl-2C-methyl-D-erythritol kinase	4-(cytidine 5'-diphospho)-2-C-methyl-D-erythritol kinase	GO-TERMS, REACTIONS, PRODUCT-SYNONYMS, GENE-SYNONYMS, PRODUCT, GENE-NAME
EAH50_RS15125	EG10774	EAH50_RS15125	prs	ribose-phosphate pyrophosphokinase	ribose-phosphate diphosphokinase	GO-TERMS, REACTIONS, PRODUCT-SYNONYMS, GENE-SYNONYMS, PRODUCT, GENE-NAME
EAH50_RS15130	EG12392	EAH50_RS15130	dauA	sodium-independent anion transporter	aerobic C4-dicarboxylate transporter DauA	GO-TERMS, REACTIONS, PRODUCT-SYNONYMS, GENE-SYNONYMS, PRODUCT, GENE-NAME
EAH50_RS15135	EG11533	EAH50_RS15135	ychH	DUF2583 domain-containing protein	stress-induced protein	GO-TERMS, PRODUCT-SYNONYMS, PRODUCT, GENE-NAME
EAH50_RS15140	EG10785	EAH50_RS15140	pth			GO-TERMS, REACTIONS, PRODUCT-SYNONYMS, GENE-SYNONYMS, GENE-NAME
EAH50_RS15145	EG11404			redox-regulated ATPase YchF	redox-responsive ATPase YchF	GO-TERMS, REACTIONS, PRODUCT-SYNONYMS, GENE-SYNONYMS, PRODUCT
EAH50_RS15155	G6628			PTS-dependent dihydroxyacetone kinase operon transcriptional regulator DhaR	DNA-binding transcriptional dual regulator DhaR	GO-TERMS, PRODUCT-SYNONYMS, GENE-SYNONYMS, PRODUCT
EAH50_RS15160	G6627			dihydroxyacetone kinase subunit DhaK	dihydroxyacetone kinase subunit K	CPLX-RXNS, GO-TERMS, COMPLEXES, PRODUCT-SYNONYMS, GENE-SYNONYMS, PRODUCT
EAH50_RS15165	G6626	EAH50_RS15165	dhaL	dihydroxyacetone kinase subunit DhaL	dihydroxyacetone kinase subunit L	GO-TERMS, PRODUCT-SYNONYMS, GENE-SYNONYMS, PRODUCT, GENE-NAME
EAH50_RS15170	EG12399			dihydroxyacetone kinase subunit DhaM	dihydroxyacetone kinase subunit M	GO-TERMS, REACTIONS, PRODUCT-SYNONYMS, GENE-SYNONYMS, PRODUCT
EAH50_RS15175	EG11017	EAH50_RS15175	treA	trehalase	periplasmic trehalase	GO-TERMS, PRODUCT-SYNONYMS, GENE-SYNONYMS, PRODUCT, GENE-NAME
EAH50_RS15190	G6623	EAH50_RS15190	ycgR	flagellar brake protein	flagellar brake protein YcgR	GO-TERMS, PRODUCT-SYNONYMS, PRODUCT, GENE-NAME
EAH50_RS15195	G6622	EAH50_RS15195	emtA	murein transglycosylase	lytic murein transglycosylase E	GO-TERMS, REACTIONS, PRODUCT-SYNONYMS, GENE-SYNONYMS, PRODUCT, GENE-NAME
EAH50_RS15200	G6621	EAH50_RS15200	ldcA	murein tetrapeptide carboxypeptidase	murein L,D-carboxypeptidase	GO-TERMS, REACTIONS, PRODUCT-SYNONYMS, GENE-SYNONYMS, PRODUCT, GENE-NAME
EAH50_RS15210	EG11408	EAH50_RS15210	dadX	alanine racemase catabolic	alanine racemase 2	GO-TERMS, REACTIONS, PRODUCT-SYNONYMS, GENE-SYNONYMS, PRODUCT, GENE-NAME
EAH50_RS15215	EG11407	EAH50_RS15215	dadA	D-amino acid dehydrogenase small subunit	D-amino acid dehydrogenase	GO-TERMS, REACTIONS, PRODUCT-SYNONYMS, GENE-SYNONYMS, PRODUCT, GENE-NAME
EAH50_RS15225	EG10281			fatty acid metabolism transcriptional regulator FadR	DNA-binding transcriptional dual regulator FadR	GO-TERMS, PRODUCT-SYNONYMS, GENE-SYNONYMS, PRODUCT
EAH50_RS15230	EG11392	EAH50_RS15230	nhaB	Na+/H+ antiporter NhaB	Na+:H+ antiporter NhaB	GO-TERMS, REACTIONS, PRODUCT-SYNONYMS, PRODUCT, GENE-NAME
EAH50_RS15235	EG11393	EAH50_RS15235	dsbB	disulfide bond formation protein B	protein thiol:quinone oxidoreductase DsbB	GO-TERMS, REACTIONS, PRODUCT-SYNONYMS, GENE-SYNONYMS, PRODUCT, GENE-NAME
EAH50_RS15240	EG11056	EAH50_RS15240	umuC	protein UmuC	DNA polymerase V catalytic protein	CPLX-RXNS, GO-TERMS, COMPLEXES, PRODUCT-SYNONYMS, GENE-SYNONYMS, PRODUCT, GENE-NAME
EAH50_RS15245	EG11057	EAH50_RS15245	umuD	translesion error-prone DNA polymerase V autoproteolytic subunit	DNA polymerase V protein UmuD	GO-TERMS, PRODUCT-SYNONYMS, PRODUCT, GENE-NAME
EAH50_RS15250	G6619			hemolysin HlyE	hemolysin E	GO-TERMS, PRODUCT-SYNONYMS, GENE-SYNONYMS, PRODUCT
EAH50_RS15270	G6615	EAH50_RS15270	pliG			GO-TERMS, PRODUCT-SYNONYMS, GENE-SYNONYMS, GENE-NAME
EAH50_RS15280	EG10596			septum site-determining protein MinC	Z-ring positioning protein MinC	GO-TERMS, COMPLEXES, PRODUCT-SYNONYMS, GENE-SYNONYMS, PRODUCT
EAH50_RS15285	EG10597			septum site-determining protein MinD	Z-ring positioning protein MinD	GO-TERMS, PRODUCT-SYNONYMS, GENE-SYNONYMS, PRODUCT
EAH50_RS15290	EG10598	EAH50_RS15290	minE	cell division topological specificity factor	Z-ring positioning protein MinE	GO-TERMS, PRODUCT-SYNONYMS, GENE-SYNONYMS, PRODUCT, GENE-NAME
EAH50_RS15340	G6606	EAH50_RS15340	ariR	RcsB connector protein for regulation of biofilm and acid-resistance	putative two-component system connector protein AriR	GO-TERMS, PRODUCT-SYNONYMS, GENE-SYNONYMS, PRODUCT, GENE-NAME
EAH50_RS15350	G6604	EAH50_RS15350	ycgZ	two-component-system connector protein YcgZ	putative two-component system connector protein YcgZ	GO-TERMS, PRODUCT-SYNONYMS, PRODUCT, GENE-NAME
EAH50_RS15360	G6603	EAH50_RS15360	bluF	diguanylate phosphodiesterase	blue light- and temperature-regulated antirepressor BluF	GO-TERMS, PRODUCT-SYNONYMS, GENE-SYNONYMS, PRODUCT, GENE-NAME
EAH50_RS15365	G6602	EAH50_RS15365	bluR	helix-turn-helix-type transcriptional regulator	DNA-binding transcriptional repressor BluR	GO-TERMS, PRODUCT-SYNONYMS, GENE-SYNONYMS, PRODUCT, GENE-NAME
EAH50_RS15380	G6600			anti-adapter protein IraM	anti-adaptor protein IraM, inhibitor of sigmaS proteolysis	GO-TERMS, PRODUCT-SYNONYMS, GENE-SYNONYMS, PRODUCT
EAH50_RS15385	EG10489	EAH50_RS15385	icd	isocitrate dehydrogenase (NADP(+))	isocitrate dehydrogenase	GO-TERMS, REACTIONS, PRODUCT-SYNONYMS, GENE-SYNONYMS, PRODUCT, GENE-NAME
EAH50_RS15390	G6581	EAH50_RS15390	rluE	23S rRNA pseudouridine synthase E	23S rRNA pseudouridine2457 synthase	GO-TERMS, REACTIONS, PRODUCT-SYNONYMS, GENE-SYNONYMS, PRODUCT, GENE-NAME
EAH50_RS15395	G6580	EAH50_RS15395	nudJ	NUDIX hydrolase	phosphatase NudJ	GO-TERMS, REACTIONS, PRODUCT-SYNONYMS, GENE-SYNONYMS, PRODUCT, GENE-NAME
EAH50_RS15400	EG11344			tRNA 2-thiouridine(34) synthase MnmA	tRNA-specific 2-thiouridylase	GO-TERMS, REACTIONS, PRODUCT-SYNONYMS, GENE-SYNONYMS, PRODUCT
EAH50_RS15405	EG11345	EAH50_RS15405	hflD	lysogenization protein HflD	lysogenization regulator	GO-TERMS, PRODUCT-SYNONYMS, GENE-SYNONYMS, PRODUCT, GENE-NAME
EAH50_RS15410	EG11314	EAH50_RS15410	purB			GO-TERMS, REACTIONS, PRODUCT-SYNONYMS, GENE-SYNONYMS, GENE-NAME
EAH50_RS15415	EG10731			two-component system response regulator PhoP	DNA-binding transcriptional dual regulator PhoP	GO-TERMS, PRODUCT-SYNONYMS, PRODUCT
EAH50_RS15420	EG10732			sensor protein PhoQ	sensor histidine kinase PhoQ	GO-TERMS, PRODUCT
EAH50_RS15425	EG11430	EAH50_RS15425	roxA	50S ribosomal protein L16 arginine hydroxylase	ribosomal protein-arginine oxygenase	GO-TERMS, REACTIONS, PRODUCT-SYNONYMS, GENE-SYNONYMS, PRODUCT, GENE-NAME
EAH50_RS15430	EG11549					GO-TERMS, REACTIONS, PRODUCT-SYNONYMS
EAH50_RS15435	EG10749	EAH50_RS15435	potA	Fe3+/spermidine/putrescine ABC transporter ATP-binding protein	spermidine preferential ABC transporter ATP binding subunit	CPLX-RXNS, GO-TERMS, COMPLEXES, REACTIONS, PRODUCT, GENE-NAME
EAH50_RS15440	EG10750			spermidine/putrescine ABC transporter permease PotB	spermidine preferential ABC transporter membrane subunit PotB	GO-TERMS, COMPLEXES, PRODUCT
EAH50_RS15445	EG10751			spermidine/putrescine ABC transporter permease PotC	spermidine preferential ABC transporter membrane subunit PotC	GO-TERMS, PRODUCT
EAH50_RS15450	EG10752	EAH50_RS15450	potD	spermidine/putrescine-binding periplasmic protein	spermidine preferential ABC transporter periplasmic binding protein	GO-TERMS, PRODUCT, GENE-NAME
EAH50_RS15470	G6576	EAH50_RS15470	nagK			GO-TERMS, REACTIONS, PRODUCT-SYNONYMS, GENE-SYNONYMS, PRODUCT, GENE-NAME
EAH50_RS15475	G6575			lipoprotein-releasing ABC transporter permease subunit LolE	lipoprotein release complex - inner membrane subunit	GO-TERMS, COMPLEXES, PRODUCT-SYNONYMS, GENE-SYNONYMS, PRODUCT
EAH50_RS15480	G6574	EAH50_RS15480	lolD	lipoprotein-releasing system ATP-binding protein LolD	lipoprotein release complex - ATP binding subunit	GO-TERMS, PRODUCT-SYNONYMS, GENE-SYNONYMS, PRODUCT, GENE-NAME
EAH50_RS15485	G6573	EAH50_RS15485	lolC	lipoprotein-releasing system protein LolC	lipoprotein release complex - inner membrane subunit	GO-TERMS, PRODUCT-SYNONYMS, GENE-SYNONYMS, PRODUCT, GENE-NAME
EAH50_RS15495	EG11619	EAH50_RS15495	mfd			GO-TERMS, PRODUCT-SYNONYMS, GENE-NAME
EAH50_RS15500	G6571	EAH50_RS15500	ldtC	LysM peptidoglycan-binding domain-containing protein	L,D-transpeptidase LdtC	GO-TERMS, REACTIONS, PRODUCT-SYNONYMS, GENE-SYNONYMS, PRODUCT, GENE-NAME
EAH50_RS15505	G6570	EAH50_RS15505	bhsA	multiple stress resistance protein BhsA	DUF1471 domain-containing multiple stress resistance outer membrane protein BhsA	GO-TERMS, PRODUCT-SYNONYMS, GENE-SYNONYMS, PRODUCT, GENE-NAME
EAH50_RS15510	G6569	EAH50_RS15510	comR	TetR family transcriptional regulator	DNA-binding transcriptional repressor ComR	GO-TERMS, PRODUCT-SYNONYMS, GENE-SYNONYMS, PRODUCT, GENE-NAME
EAH50_RS15515	EG12444	EAH50_RS15515	ycfJ	glycine zipper 2TM domain-containing protein	PF05433 family protein YcfJ	GO-TERMS, PRODUCT-SYNONYMS, PRODUCT, GENE-NAME
EAH50_RS15520	EG10649	EAH50_RS15520	ndh	NADH dehydrogenase	NADH:quinone oxidoreductase II	GO-TERMS, REACTIONS, PRODUCT-SYNONYMS, PRODUCT, GENE-NAME
EAH50_RS15530	G6567	EAH50_RS15530	nagZ	beta-hexosaminidase	beta-N-acetylhexosaminidase	GO-TERMS, REACTIONS, PRODUCT-SYNONYMS, GENE-SYNONYMS, PRODUCT, GENE-NAME
EAH50_RS15535	G6566	EAH50_RS15535	thiK			GO-TERMS, PRODUCT-SYNONYMS, GENE-SYNONYMS, GENE-NAME
EAH50_RS15540	G6565			penicillin-binding protein activator LpoB	outer membrane lipoprotein - activator of MrcB activity	GO-TERMS, PRODUCT-SYNONYMS, GENE-SYNONYMS, PRODUCT
EAH50_RS15550	EG12172	EAH50_RS15550	hinT	histidine triad nucleotide-binding protein	purine nucleoside phosphoramidase	GO-TERMS, REACTIONS, PRODUCT-SYNONYMS, GENE-SYNONYMS, PRODUCT, GENE-NAME
EAH50_RS15560	EG10787	EAH50_RS15560	ptsG	PTS glucose EIICB component	glucose-specific PTS enzyme IIBC component	GO-TERMS, REACTIONS, PRODUCT-SYNONYMS, GENE-SYNONYMS, PRODUCT, GENE-NAME
EAH50_RS15570	EG11500	EAH50_RS15570	holB			GO-TERMS, REACTIONS, PRODUCT-SYNONYMS, PRODUCT, GENE-NAME
EAH50_RS15575	EG12302	EAH50_RS15575	tmk	thymidylate kinase	dTMP kinase	GO-TERMS, REACTIONS, PRODUCT-SYNONYMS, GENE-SYNONYMS, PRODUCT, GENE-NAME
EAH50_RS15580	EG11494	yceG	mltG	cell division protein YceG	endolytic murein transglycosylase	GO-TERMS, REACTIONS, PRODUCT-SYNONYMS, GENE-SYNONYMS, PRODUCT, GENE-NAME
EAH50_RS15585	EG11493	EAH50_RS15585	pabC	4-amino-4-deoxychorismate lyase	aminodeoxychorismate lyase	GO-TERMS, REACTIONS, PRODUCT-SYNONYMS, PRODUCT, GENE-NAME
EAH50_RS15590	EG12606	EAH50_RS15590	fabF	beta-ketoacyl-[acyl-carrier-protein] synthase II	3-oxoacyl-[acyl carrier protein] synthase 2	GO-TERMS, REACTIONS, PRODUCT-SYNONYMS, GENE-SYNONYMS, PRODUCT, GENE-NAME
EAH50_RS15595	EG50003	EAH50_RS15595	acpP			GO-TERMS, REACTIONS, PRODUCT-SYNONYMS, GENE-NAME
EAH50_RS15600	EG11318	EAH50_RS15600	fabG	beta-ketoacyl-ACP reductase	3-oxoacyl-[acyl-carrier-protein] reductase FabG	GO-TERMS, REACTIONS, PRODUCT-SYNONYMS, PRODUCT, GENE-NAME
EAH50_RS15605	EG11317	EAH50_RS15605	fabD	malonyl CoA-ACP transacylase	[acyl-carrier-protein] S-malonyltransferase	GO-TERMS, REACTIONS, PRODUCT-SYNONYMS, GENE-SYNONYMS, PRODUCT, GENE-NAME
EAH50_RS15610	EG10277	EAH50_RS15610	fabH	3-oxoacyl-ACP synthase III	3-oxoacyl-[acyl carrier protein] synthase 3	GO-TERMS, REACTIONS, PRODUCT-SYNONYMS, PRODUCT, GENE-NAME
EAH50_RS15615	EG11437			phosphate acyltransferase	putative phosphate acyltransferase	GO-TERMS, PRODUCT-SYNONYMS, PRODUCT
EAH50_RS15630	EG11438	EAH50_RS15630	yceF	m(7)GTP pyrophosphatase	m7GTP pyrophosphatase	GO-TERMS, REACTIONS, PRODUCT-SYNONYMS, PRODUCT, GENE-NAME
EAH50_RS15635	EG11118	EAH50_RS15635	rluC	ribosomal large subunit pseudouridine synthase C	23S rRNA pseudouridine955/2504/2580 synthase	GO-TERMS, REACTIONS, PRODUCT-SYNONYMS, GENE-SYNONYMS, PRODUCT, GENE-NAME
EAH50_RS15645	EG10859	EAH50_RS15645	rne			GO-TERMS, REACTIONS, PRODUCT-SYNONYMS, GENE-SYNONYMS, GENE-NAME
EAH50_RS15660	G366			flagellar assembly peptidoglycan hydrolase FlgJ	putative peptidoglycan hydrolase FlgJ	GO-TERMS, PRODUCT-SYNONYMS, GENE-SYNONYMS, PRODUCT
EAH50_RS15705	G357	EAH50_RS15705	flgA	flagella basal body P-ring formation protein FlgA	flagellar basal body P-ring formation protein FlgA	GO-TERMS, PRODUCT-SYNONYMS, GENE-SYNONYMS, PRODUCT, GENE-NAME
EAH50_RS15710	G369			anti-sigma-28 factor FlgM	anti-sigma factor for FliA (sigma28)	GO-TERMS, PRODUCT-SYNONYMS, PRODUCT
EAH50_RS15720	G6561	EAH50_RS15720	murJ			GO-TERMS, REACTIONS, PRODUCT-SYNONYMS, GENE-SYNONYMS, GENE-NAME
EAH50_RS15735	EG10851	EAH50_RS15735	rimJ	30S ribosomal protein S5 alanine N-acetyltransferase	ribosomal-protein-S5-alanine N-acetyltransferase	GO-TERMS, REACTIONS, PRODUCT-SYNONYMS, GENE-SYNONYMS, PRODUCT, GENE-NAME
EAH50_RS15745	EG12688	EAH50_RS15745	grxB	glutaredoxin 2	reduced glutaredoxin 2	GO-TERMS, REACTIONS, PRODUCT-SYNONYMS, PRODUCT, GENE-NAME
EAH50_RS15755	EG10806	EAH50_RS15755	pyrC			GO-TERMS, PRODUCT-SYNONYMS, GENE-NAME
EAH50_RS15760	G6558	EAH50_RS15760	dinI	DNA-damage-inducible protein I	DNA damage-inducible protein I	GO-TERMS, PRODUCT-SYNONYMS, PRODUCT, GENE-NAME
EAH50_RS15765	G6557	EAH50_RS15765	bssS	biofilm regulator BssS	regulator of biofilm formation	GO-TERMS, PRODUCT-SYNONYMS, GENE-SYNONYMS, PRODUCT, GENE-NAME
EAH50_RS15770	G6556	EAH50_RS15770	solA			GO-TERMS, REACTIONS, PRODUCT-SYNONYMS, PRODUCT, GENE-NAME
EAH50_RS15775	G6555	EAH50_RS15775	yceO	DUF2770 domain-containing protein	DUF2770 domain-containing protein YceO	GO-TERMS, PRODUCT-SYNONYMS, PRODUCT, GENE-NAME
EAH50_RS15790	EG11116	EAH50_RS15790	trhO	rhodanese-related sulfurtransferase	tRNA U34 hydroxylase TrhO	GO-TERMS, REACTIONS, PRODUCT-SYNONYMS, GENE-SYNONYMS, PRODUCT, GENE-NAME
EAH50_RS15795	EG10464	EAH50_RS15795	lpxL	lipid A biosynthesis lauroyltransferase	lauroyl acyltransferase	GO-TERMS, REACTIONS, PRODUCT-SYNONYMS, GENE-SYNONYMS, PRODUCT, GENE-NAME
EAH50_RS15800	EG11343	EAH50_RS15800	mdtG	multidrug resistance protein MdtG	efflux pump MdtG	GO-TERMS, REACTIONS, PRODUCT-SYNONYMS, GENE-SYNONYMS, PRODUCT, GENE-NAME
EAH50_RS15815	EG11886	EAH50_RS15815	opgH	glucan biosynthesis protein H	osmoregulated periplasmic glucans (OPGs) biosynthesis protein H	GO-TERMS, PRODUCT-SYNONYMS, GENE-SYNONYMS, PRODUCT, GENE-NAME
EAH50_RS15820	EG11885	EAH50_RS15820	opgG	glucan biosynthesis protein G	osmoregulated periplasmic glucans (OPGs) biosynthesis protein G	GO-TERMS, PRODUCT-SYNONYMS, GENE-SYNONYMS, PRODUCT, GENE-NAME
EAH50_RS15825	G6552	EAH50_RS15825	opgC	glucan biosynthesis protein C	protein required for succinyl modification of osmoregulated periplasmic glucans	GO-TERMS, PRODUCT-SYNONYMS, GENE-SYNONYMS, PRODUCT, GENE-NAME
EAH50_RS15830	G6551	EAH50_RS15830	clsC	phospholipase D family protein	cardiolipin synthase C	GO-TERMS, REACTIONS, PRODUCT-SYNONYMS, GENE-SYNONYMS, PRODUCT, GENE-NAME
EAH50_RS15835	G6550	EAH50_RS15835	ymdB	O-acetyl-ADP-ribose deacetylase	2'-O-acetyl-ADP-ribose deacetylase, regulator of RNase III activity	GO-TERMS, REACTIONS, PRODUCT-SYNONYMS, PRODUCT, GENE-NAME
EAH50_RS15850	EG11489	EAH50_RS15850	csgA	major curlin subunit	curlin, major subunit	GO-TERMS, PRODUCT-SYNONYMS, PRODUCT, GENE-NAME
EAH50_RS15855	G6547	EAH50_RS15855	csgB	minor curlin subunit	curlin, minor subunit	GO-TERMS, PRODUCT-SYNONYMS, PRODUCT, GENE-NAME
EAH50_RS15860	G6546			transcriptional regulator CsgD	DNA-binding transcriptional dual regulator CsgD	GO-TERMS, PRODUCT-SYNONYMS, PRODUCT
EAH50_RS15865	G6545	EAH50_RS15865	csgE	curli production assembly/transport component CsgE	curli assembly component CsgE	GO-TERMS, PRODUCT-SYNONYMS, PRODUCT, GENE-NAME
EAH50_RS15870	G6544	EAH50_RS15870	csgF	curli production assembly/transport component CsgF	curli assembly component CsgF	CPLX-RXNS, GO-TERMS, COMPLEXES, PRODUCT-SYNONYMS, PRODUCT, GENE-NAME
EAH50_RS15875	G6543	EAH50_RS15875	csgG	curli production assembly/transport component CsgG	curli secretion channel	GO-TERMS, PRODUCT-SYNONYMS, PRODUCT, GENE-NAME
EAH50_RS15895	G6539	EAH50_RS15895	ghrA			GO-TERMS, REACTIONS, PRODUCT-SYNONYMS, GENE-SYNONYMS, GENE-NAME
EAH50_RS15925	EG11735			deferrochelatase/peroxidase EfeB	heme-containing peroxidase/deferrochelatase	GO-TERMS, REACTIONS, PRODUCT-SYNONYMS, GENE-SYNONYMS, PRODUCT
EAH50_RS15940	EG10802			sodium/proline symporter PutP	proline:Na+ symporter	GO-TERMS, REACTIONS, PRODUCT-SYNONYMS, GENE-SYNONYMS, PRODUCT
EAH50_RS15950	EG10801	EAH50_RS15950	putA	trifunctional transcriptional regulator/proline dehydrogenase/L-glutamate gamma-semialdehyde dehydrogenase	fused DNA-binding transcriptional repressor / proline dehydrogenase / 1-pyrroline-5-carboxylate dehydrogenase PutA	GO-TERMS, REACTIONS, PRODUCT-SYNONYMS, GENE-SYNONYMS, PRODUCT, GENE-NAME
EAH50_RS15955	EG12301			transcriptional regulator	DNA-binding transcriptional dual regulator RutR	GO-TERMS, PRODUCT-SYNONYMS, GENE-SYNONYMS, PRODUCT
EAH50_RS15960	G6523			pyrimidine utilization protein A	pyrimidine monooxygenase RutA	GO-TERMS, REACTIONS, PRODUCT-SYNONYMS, GENE-SYNONYMS, PRODUCT
EAH50_RS15965	G6522	EAH50_RS15965	rutB	peroxyureidoacrylate/ureidoacrylate amidohydrolase RutB	peroxyureidoacrylate/ureidoacrylate amidohydrolase	GO-TERMS, REACTIONS, PRODUCT-SYNONYMS, GENE-SYNONYMS, PRODUCT, GENE-NAME
EAH50_RS15970	G6521			pyrimidine utilization protein C	putative aminoacrylate peracid reductase RutC	GO-TERMS, REACTIONS, PRODUCT-SYNONYMS, GENE-SYNONYMS, PRODUCT
EAH50_RS15975	G6520			pyrimidine utilization protein D	putative aminoacrylate hydrolase RutD	GO-TERMS, REACTIONS, PRODUCT-SYNONYMS, GENE-SYNONYMS, PRODUCT
EAH50_RS15980	G6519	EAH50_RS15980	rutE	malonic semialdehyde reductase	putative malonic semialdehyde reductase	GO-TERMS, PRODUCT-SYNONYMS, GENE-SYNONYMS, PRODUCT, GENE-NAME
EAH50_RS15985	G6518	EAH50_RS15985	rutF	FMN reductase	flavin reductase	GO-TERMS, REACTIONS, PRODUCT-SYNONYMS, GENE-SYNONYMS, PRODUCT, GENE-NAME
EAH50_RS15990	G6517			pyrimidine permease	pyrimidine:H+ symporter	GO-TERMS, REACTIONS, PRODUCT-SYNONYMS, GENE-SYNONYMS, PRODUCT
EAH50_RS16000	EG11540	EAH50_RS16000	wrbA	NAD(P)H dehydrogenase (quinone)	NAD(P)H:quinone oxidoreductase	GO-TERMS, REACTIONS, PRODUCT-SYNONYMS, PRODUCT, GENE-NAME
EAH50_RS16010	EG10033	EAH50_RS16010	agp	bifunctional glucose-1-phosphatase/inositol phosphatase	glucose-1-phosphatase	GO-TERMS, REACTIONS, PRODUCT-SYNONYMS, PRODUCT, GENE-NAME
EAH50_RS16020	EG12193	EAH50_RS16020	cbpA			GO-TERMS, PRODUCT-SYNONYMS, GENE-NAME
EAH50_RS16025	EG12194	EAH50_RS16025	cbpM	chaperone modulatory protein CbpM	chaperone modulator CbpM	GO-TERMS, PRODUCT-SYNONYMS, GENE-SYNONYMS, PRODUCT, GENE-NAME
EAH50_RS16030	EG12195			molecular chaperone TorD	trimethylamine-N-oxide reductase-specific chaperone	GO-TERMS, PRODUCT-SYNONYMS, PRODUCT
EAH50_RS16035	EG11814			trimethylamine-N-oxide reductase TorA	trimethylamine N-oxide reductase 1	CPLX-RXNS, GO-TERMS, COMPLEXES, REACTIONS, PRODUCT-SYNONYMS, PRODUCT
EAH50_RS16040	EG11815			pentaheme c-type cytochrome TorC	cytochrome c menaquinol dehydrogenase TorC	GO-TERMS, PRODUCT-SYNONYMS, PRODUCT
EAH50_RS16045	EG12615			two-component system response regulator TorR	DNA-binding transcriptional dual regulator TorR	GO-TERMS, PRODUCT-SYNONYMS, PRODUCT
EAH50_RS16050	G6515			TMAO reductase system periplasmic protein TorT	periplasmic trimethylamine-N-oxide binding protein	GO-TERMS, PRODUCT-SYNONYMS, GENE-SYNONYMS, PRODUCT
EAH50_RS16055	G6514	EAH50_RS16055	torS	hybrid sensor histidine kinase/response regulator	sensory histidine kinase TorS	GO-TERMS, PRODUCT-SYNONYMS, GENE-SYNONYMS, PRODUCT, GENE-NAME
EAH50_RS16080	G6511	EAH50_RS16080	cspG	cold-shock protein CspG	cold shock protein CspG	GO-TERMS, PRODUCT-SYNONYMS, PRODUCT, GENE-NAME
EAH50_RS16115	G6503	EAH50_RS16115	etp	protein-tyrosine-phosphatase	phosphotyrosine-protein phosphatase Etp	GO-TERMS, REACTIONS, PRODUCT-SYNONYMS, GENE-SYNONYMS, PRODUCT, GENE-NAME
EAH50_RS16120	EG11826	EAH50_RS16120	etk	tyrosine-protein kinase	protein-tyrosine kinase Etk	GO-TERMS, REACTIONS, PRODUCT-SYNONYMS, GENE-SYNONYMS, PRODUCT, GENE-NAME
EAH50_RS16125	EG10049	EAH50_RS16125	appA	periplasmic AppA protein	periplasmic phosphoanhydride phosphatase/multiple inositol-polyphosphate phosphatase	GO-TERMS, REACTIONS, PRODUCT-SYNONYMS, PRODUCT, GENE-NAME
EAH50_RS16135	EG11379	EAH50_RS16135	appB	cytochrome bd-II ubiquinol oxidase subunit 2	cytochrome bd-II ubiquinol oxidase subunit II	CPLX-RXNS, GO-TERMS, COMPLEXES, PRODUCT-SYNONYMS, GENE-SYNONYMS, PRODUCT, GENE-NAME
EAH50_RS16140	EG11380	EAH50_RS16140	appC	cytochrome bd-II ubiquinol oxidase subunit 1	cytochrome bd-II ubiquinol oxidase subunit I	GO-TERMS, PRODUCT-SYNONYMS, GENE-SYNONYMS, PRODUCT, GENE-NAME
EAH50_RS16150	EG10472			hydrogenase-1 operon protein HyaE	putative HyaA chaperone	GO-TERMS, PRODUCT-SYNONYMS, PRODUCT
EAH50_RS16155	EG10471	EAH50_RS16155	hyaD	hydrogenase 1 maturation protease	putative hydrogenase 1 maturation protease HyaD	GO-TERMS, PRODUCT-SYNONYMS, PRODUCT, GENE-NAME
EAH50_RS16160	EG10470	EAH50_RS16160	hyaC	Ni/Fe-hydrogenase B-type cytochrome subunit	hydrogenase 1 cytochrome b subunit	CPLX-RXNS, GO-TERMS, COMPLEXES, REACTIONS, PRODUCT-SYNONYMS, GENE-SYNONYMS, PRODUCT, GENE-NAME
EAH50_RS16165	EG10469	EAH50_RS16165	hyaB	hydrogenase-1 large chain	hydrogenase 1 large subunit	GO-TERMS, PRODUCT-SYNONYMS, PRODUCT, GENE-NAME
EAH50_RS16170	EG10468	EAH50_RS16170	hyaA	hydrogenase-1 small chain	hydrogenase 1 small subunit	GO-TERMS, PRODUCT-SYNONYMS, PRODUCT, GENE-NAME
EAH50_RS16180	EG11113	EAH50_RS16180	yccA	BAX inhibitor protein	modulator of FtsH protease	GO-TERMS, PRODUCT-SYNONYMS, PRODUCT, GENE-NAME
EAH50_RS16185	EG12876			sulfurtransferase TusE	sulfur transfer protein TusE	GO-TERMS, REACTIONS, PRODUCT-SYNONYMS, GENE-SYNONYMS, PRODUCT
EAH50_RS16190	G6502	EAH50_RS16190	yccX			GO-TERMS, PRODUCT-SYNONYMS, GENE-NAME
EAH50_RS16195	G6501	EAH50_RS16195	rlmI	ribosomal RNA large subunit methyltransferase I	23S rRNA m5C1962 methyltransferase	GO-TERMS, REACTIONS, PRODUCT-SYNONYMS, GENE-SYNONYMS, PRODUCT, GENE-NAME
EAH50_RS16200	G6500	EAH50_RS16200	hspQ	heat-shock protein HspQ	heat shock protein, hemimethylated DNA-binding protein	GO-TERMS, PRODUCT-SYNONYMS, GENE-SYNONYMS, PRODUCT, GENE-NAME
EAH50_RS16215	G6497					GO-TERMS, PRODUCT-SYNONYMS, GENE-SYNONYMS
EAH50_RS16220	EG10426	EAH50_RS16220	helD			GO-TERMS, PRODUCT-SYNONYMS, GENE-SYNONYMS, GENE-NAME
EAH50_RS16235	G6494	EAH50_RS16235	sxy	protein Sxy	transcriptional coactivator for CRP	GO-TERMS, COMPLEXES, PRODUCT-SYNONYMS, GENE-SYNONYMS, PRODUCT, GENE-NAME
EAH50_RS16240	EG10984					GO-TERMS, PRODUCT-SYNONYMS, GENE-SYNONYMS
EAH50_RS16250	EG12855	EAH50_RS16250	matP			GO-TERMS, PRODUCT-SYNONYMS, GENE-SYNONYMS, GENE-NAME
EAH50_RS16260	EG10273	EAH50_RS16260	fabA	bifunctional 3-hydroxydecanoyl-ACP dehydratase/trans-2-decenoyl-ACP isomerase	beta-hydroxyacyl-acyl carrier protein dehydratase/isomerase	GO-TERMS, REACTIONS, PRODUCT-SYNONYMS, PRODUCT, GENE-NAME
EAH50_RS16265	EG50004	EAH50_RS16265	rmf			GO-TERMS, PRODUCT-SYNONYMS, GENE-SYNONYMS, GENE-NAME
EAH50_RS16270	G6492			hypothetical protein	intermembrane transport lipoprotein PqiC	GO-TERMS, PRODUCT-SYNONYMS, GENE-SYNONYMS, PRODUCT
EAH50_RS16275	G6491	EAH50_RS16275	pqiB	paraquat-inducible protein B	intermembrane transport protein PqiB	GO-TERMS, PRODUCT-SYNONYMS, GENE-SYNONYMS, PRODUCT, GENE-NAME
EAH50_RS16280	G6490	EAH50_RS16280	pqiA	paraquat-inducible protein A	intermembrane transport protein PqiA	GO-TERMS, PRODUCT-SYNONYMS, GENE-SYNONYMS, PRODUCT, GENE-NAME
EAH50_RS16285	G6489	EAH50_RS16285	uup	ABC transporter ATP-binding protein	ATP-binding protein Uup	GO-TERMS, PRODUCT-SYNONYMS, GENE-SYNONYMS, PRODUCT, GENE-NAME
EAH50_RS16290	G6488	EAH50_RS16290	rlmL	ribosomal RNA large subunit methyltransferase K/L	fused 23S rRNA m2G2445 methyltransferase and 23S rRNA m7G2069 methyltransferase	GO-TERMS, REACTIONS, PRODUCT-SYNONYMS, GENE-SYNONYMS, PRODUCT, GENE-NAME
EAH50_RS16295	G6487	EAH50_RS16295	ycbX	MOSC domain-containing protein	6-N-hydroxylaminopurine resistance protein	GO-TERMS, PRODUCT-SYNONYMS, PRODUCT, GENE-NAME
EAH50_RS16300	G6486	EAH50_RS16300	zapC			GO-TERMS, PRODUCT-SYNONYMS, GENE-SYNONYMS, GENE-NAME
EAH50_RS16305	EG10807	EAH50_RS16305	pyrD	dihydroorotate dehydrogenase (quinone)	dihydroorotate dehydrogenase, type 2	GO-TERMS, REACTIONS, PRODUCT-SYNONYMS, PRODUCT, GENE-NAME
EAH50_RS16315	G6485	EAH50_RS16315	ycbV	fimbrial-like adhesin protein	putative fimbrial protein YcbV	GO-TERMS, PRODUCT-SYNONYMS, PRODUCT, GENE-NAME
EAH50_RS16320	G6484	EAH50_RS16320	ycbU	fimbriae protein	putative fimbrial protein YcbU	GO-TERMS, PRODUCT-SYNONYMS, PRODUCT, GENE-NAME
EAH50_RS16325	G6483	EAH50_RS16325	elfG	fimbrial-like adhesin protein	putative fimbrial-like adhesin protein	GO-TERMS, PRODUCT-SYNONYMS, GENE-SYNONYMS, PRODUCT, GENE-NAME
EAH50_RS16330	G6482	EAH50_RS16330	elfC	fimbrial biogenesis outer membrane usher protein	putative fimbrial usher protein ElfC	GO-TERMS, PRODUCT-SYNONYMS, GENE-SYNONYMS, PRODUCT, GENE-NAME
EAH50_RS16335	G6481	EAH50_RS16335	elfD	molecular chaperone	putative fimbrial chaperone ElfD	GO-TERMS, PRODUCT-SYNONYMS, GENE-SYNONYMS, PRODUCT, GENE-NAME
EAH50_RS16340	G6480	EAH50_RS16340	elfA	fimbrial subunit ElfA	putative laminin-binding fimbrial subunit	GO-TERMS, PRODUCT-SYNONYMS, GENE-SYNONYMS, PRODUCT, GENE-NAME
EAH50_RS16345	G6479	EAH50_RS16345	ssuE	NAD(P)H-dependent FMN reductase	NADPH-dependent FMN reductase	GO-TERMS, REACTIONS, PRODUCT-SYNONYMS, GENE-SYNONYMS, PRODUCT, GENE-NAME
EAH50_RS16350	G6478	EAH50_RS16350	ssuA	aliphatic sulfonate ABC transporter substrate-binding protein	aliphatic sulfonate ABC transporter periplasmic binding protein	CPLX-RXNS, GO-TERMS, COMPLEXES, PRODUCT-SYNONYMS, GENE-SYNONYMS, PRODUCT, GENE-NAME
EAH50_RS16355	G6477	EAH50_RS16355	ssuD	alkanesulfonate monooxygenase	FMNH2-dependent alkanesulfonate monooxygenase	GO-TERMS, REACTIONS, PRODUCT-SYNONYMS, GENE-SYNONYMS, PRODUCT, GENE-NAME
EAH50_RS16360	G6476			aliphatic sulfonate ABC transporter permease	aliphatic sulfonate ABC transporter membrane subunit	GO-TERMS, PRODUCT-SYNONYMS, GENE-SYNONYMS, PRODUCT
EAH50_RS16365	EG12358	EAH50_RS16365	ssuB	aliphatic sulfonate ABC transporter ATP-binding protein	aliphatic sulfonate ABC transporter ATP binding subunit	GO-TERMS, PRODUCT-SYNONYMS, GENE-SYNONYMS, PRODUCT, GENE-NAME
EAH50_RS16370	EG10696	EAH50_RS16370	pepN			GO-TERMS, REACTIONS, PRODUCT-SYNONYMS, GENE-NAME
EAH50_RS16375	EG10742					GO-TERMS, PRODUCT-SYNONYMS, PRODUCT
EAH50_RS16380	EG10094	EAH50_RS16380	asnS			GO-TERMS, REACTIONS, PRODUCT-SYNONYMS, GENE-SYNONYMS, PRODUCT, GENE-NAME
EAH50_RS16385	EG10671			hypothetical protein	outer membrane porin F	GO-TERMS, REACTIONS, PRODUCT-SYNONYMS, GENE-SYNONYMS, PRODUCT
EAH50_RS16390	EG10096	EAH50_RS16390	aspC			GO-TERMS, REACTIONS, PRODUCT-SYNONYMS, GENE-NAME
EAH50_RS16395	G6475	EAH50_RS16395	gloC	MBL fold metallo-hydrolase	hydroxyacylglutathione hydrolase GloC	GO-TERMS, REACTIONS, PRODUCT-SYNONYMS, GENE-SYNONYMS, PRODUCT, GENE-NAME
EAH50_RS16400	G6474	EAH50_RS16400	mepK	DUF882 domain-containing protein	peptidoglycan LD-endopeptidase	GO-TERMS, REACTIONS, PRODUCT-SYNONYMS, GENE-SYNONYMS, PRODUCT, GENE-NAME
EAH50_RS16405	EG11253	EAH50_RS16405	ldtD	L,D-transpeptidase	L,D-transpeptidase LdtD	GO-TERMS, REACTIONS, PRODUCT-SYNONYMS, GENE-SYNONYMS, PRODUCT, GENE-NAME
EAH50_RS16410	EG10618			chromosome partition protein MukB	chromosome partitioning protein MukB	GO-TERMS, COMPLEXES, PRODUCT-SYNONYMS, PRODUCT
EAH50_RS16415	EG11252	EAH50_RS16415	mukE	condensin subunit E	chromosome partitioning protein MukE	GO-TERMS, COMPLEXES, PRODUCT-SYNONYMS, GENE-SYNONYMS, PRODUCT, GENE-NAME
EAH50_RS16420	EG12165			chromosome partition protein MukF	chromosome partitioning protein MukF	GO-TERMS, PRODUCT-SYNONYMS, GENE-SYNONYMS, PRODUCT
EAH50_RS16425	EG12167			tRNA uridine 5-oxyacetic acid(34) methyltransferase CmoM	tRNA cmo5U34 methyltransferase	GO-TERMS, REACTIONS, PRODUCT-SYNONYMS, GENE-SYNONYMS, PRODUCT
EAH50_RS16430	EG12166			envelope biogenesis factor ElyC	envelope biogenesis factor	GO-TERMS, PRODUCT-SYNONYMS, GENE-SYNONYMS, PRODUCT
EAH50_RS16440	EG10519	EAH50_RS16440	kdsB			GO-TERMS, REACTIONS, PRODUCT-SYNONYMS, PRODUCT, GENE-NAME
EAH50_RS16455	EG11409	EAH50_RS16455	lpxK			GO-TERMS, REACTIONS, PRODUCT-SYNONYMS, GENE-SYNONYMS, PRODUCT, GENE-NAME
EAH50_RS16460	EG10613	EAH50_RS16460	msbA	lipid A export ATP-binding/permease MsbA	ATP-binding lipopolysaccharide transport protein	GO-TERMS, REACTIONS, PRODUCT-SYNONYMS, PRODUCT, GENE-NAME
EAH50_RS16470	EG10441					GO-TERMS, COMPLEXES, PRODUCT-SYNONYMS, GENE-SYNONYMS, PRODUCT
EAH50_RS16480	EG11265	EAH50_RS16480	cmk			GO-TERMS, REACTIONS, PRODUCT-SYNONYMS, GENE-SYNONYMS, GENE-NAME
EAH50_RS16490	EG10073					GO-TERMS, PRODUCT-SYNONYMS, PRODUCT
EAH50_RS16495	EG10946	EAH50_RS16495	serC	3-phosphoserine/phosphohydroxythreonine aminotransferase	phosphoserine/phosphohydroxythreonine aminotransferase	GO-TERMS, REACTIONS, PRODUCT-SYNONYMS, GENE-SYNONYMS, PRODUCT, GENE-NAME
EAH50_RS16505	G6468	EAH50_RS16505	ycaO	30S ribosomal protein S12 methylthiotransferase accessory protein YcaO	ribosomal protein S12 methylthiotransferase accessory factor YcaO	GO-TERMS, REACTIONS, PRODUCT-SYNONYMS, PRODUCT, GENE-NAME
EAH50_RS16510	EG11258			formate transporter FocA	formate channel FocA	GO-TERMS, REACTIONS, PRODUCT-SYNONYMS, GENE-SYNONYMS, PRODUCT
EAH50_RS16515	EG10701	EAH50_RS16515	pflB	formate acetyltransferase 1	pyruvate formate-lyase	GO-TERMS, REACTIONS, PRODUCT-SYNONYMS, GENE-SYNONYMS, PRODUCT, GENE-NAME
EAH50_RS16520	EG10028	EAH50_RS16520	pflA	pyruvate formate lyase-activating protein	pyruvate formate-lyase activating enzyme	GO-TERMS, REACTIONS, PRODUCT-SYNONYMS, GENE-SYNONYMS, PRODUCT, GENE-NAME
EAH50_RS16535	G6466	EAH50_RS16535	ycaM	inner membrane transporter YcaM	putative transporter YcaM	GO-TERMS, PRODUCT-SYNONYMS, PRODUCT, GENE-NAME
EAH50_RS16550	EG10234	EAH50_RS16550	dmsC			CPLX-RXNS, GO-TERMS, COMPLEXES, PRODUCT-SYNONYMS, GENE-NAME
EAH50_RS16555	EG10233	EAH50_RS16555	dmsB			GO-TERMS, PRODUCT-SYNONYMS, GENE-NAME
EAH50_RS16560	EG10232	EAH50_RS16560	dmsA	dimethylsulfoxide reductase subunit A	dimethyl sulfoxide reductase subunit A	GO-TERMS, PRODUCT-SYNONYMS, PRODUCT, GENE-NAME
EAH50_RS16565	EG10947	EAH50_RS16565	serS			GO-TERMS, REACTIONS, PRODUCT-SYNONYMS, PRODUCT, GENE-NAME
EAH50_RS16570	EG12690	EAH50_RS16570	rarA	replication-associated recombination protein A	recombination factor	GO-TERMS, PRODUCT-SYNONYMS, GENE-SYNONYMS, PRODUCT, GENE-NAME
EAH50_RS16575	G6465			outer membrane lipoprotein carrier protein LolA	outer membrane lipoprotein carrier protein	GO-TERMS, PRODUCT-SYNONYMS, GENE-SYNONYMS, PRODUCT
EAH50_RS16580	G6464			DNA translocase FtsK	cell division DNA translocase FtsK	GO-TERMS, PRODUCT-SYNONYMS, GENE-SYNONYMS, PRODUCT
EAH50_RS16585	EG10547	EAH50_RS16585	lrp	leucine-responsive regulatory protein	DNA-binding transcriptional dual regulator Lrp	GO-TERMS, PRODUCT-SYNONYMS, GENE-SYNONYMS, PRODUCT, GENE-NAME
EAH50_RS16590	EG11032	EAH50_RS16590	trxB			GO-TERMS, PRODUCT-SYNONYMS, GENE-SYNONYMS, GENE-NAME
EAH50_RS16595	EG11405			cysteine/glutathione ABC transporter permease/ATP-binding protein CydD	glutathione/L-cysteine ABC exporter subunit CydD	CPLX-RXNS, GO-TERMS, COMPLEXES, PRODUCT-SYNONYMS, GENE-SYNONYMS, PRODUCT
EAH50_RS16600	EG10012			cysteine/glutathione ABC transporter ATP-binding protein/permease CydC	glutathione/L-cysteine ABC exporter subunit CydC	GO-TERMS, PRODUCT-SYNONYMS, GENE-SYNONYMS, PRODUCT
EAH50_RS16605	EG11112	EAH50_RS16605	aat			GO-TERMS, REACTIONS, PRODUCT-SYNONYMS, GENE-SYNONYMS, PRODUCT, GENE-NAME
EAH50_RS16610	EG10504	EAH50_RS16610	infA			GO-TERMS, PRODUCT-SYNONYMS, GENE-SYNONYMS, GENE-NAME
EAH50_RS16625	EG10156					CPLX-RXNS, GO-TERMS, COMPLEXES, PRODUCT-SYNONYMS, GENE-SYNONYMS
EAH50_RS16630	G6463	EAH50_RS16630	clpS	ATP-dependent Clp protease adaptor ClpS	specificity factor for ClpA-ClpP chaperone-protease complex	GO-TERMS, PRODUCT-SYNONYMS, GENE-SYNONYMS, PRODUCT, GENE-NAME
EAH50_RS16635	EG11111	EAH50_RS16635	cspD	cold-shock protein CspD	DNA replication inhibitor	GO-TERMS, PRODUCT-SYNONYMS, GENE-SYNONYMS, PRODUCT, GENE-NAME
EAH50_RS16640	G6462			macrolide ABC transporter ATP-binding protein/permease MacB	ABC-type tripartite efflux pump ATP binding/membrane subunit	CPLX-RXNS, GO-TERMS, COMPLEXES, REACTIONS, PRODUCT-SYNONYMS, GENE-SYNONYMS, PRODUCT
EAH50_RS16645	G6461	EAH50_RS16645	macA	MacA family efflux pump subunit	ABC-type tripartite efflux pump membrane fusion protein	GO-TERMS, PRODUCT-SYNONYMS, GENE-SYNONYMS, PRODUCT, GENE-NAME
EAH50_RS16660	EG13270	EAH50_RS16660	aqpZ	aquaporin	water channel AqpZ	GO-TERMS, REACTIONS, PRODUCT-SYNONYMS, GENE-SYNONYMS, PRODUCT, GENE-NAME
EAH50_RS16665	G6458	EAH50_RS16665	lysO	lysine exporter LysO family protein	L-lysine exporter	GO-TERMS, REACTIONS, PRODUCT-SYNONYMS, GENE-SYNONYMS, PRODUCT, GENE-NAME
EAH50_RS16670	G6457	EAH50_RS16670	hcp	hydroxylamine reductase	protein S-nitrosylase	GO-TERMS, REACTIONS, PRODUCT-SYNONYMS, GENE-SYNONYMS, PRODUCT, GENE-NAME
EAH50_RS16675	G6456	EAH50_RS16675	hcr	hybrid-cluster NAD(P)-dependent oxidoreductase	NADH oxidoreductase	GO-TERMS, REACTIONS, PRODUCT-SYNONYMS, GENE-SYNONYMS, PRODUCT, GENE-NAME
EAH50_RS16680	EG10754	EAH50_RS16680	poxB	ubiquinone-dependent pyruvate dehydrogenase	pyruvate oxidase	GO-TERMS, REACTIONS, PRODUCT-SYNONYMS, PRODUCT, GENE-NAME
EAH50_RS16685	G6455	EAH50_RS16685	ltaE			GO-TERMS, REACTIONS, PRODUCT-SYNONYMS, GENE-SYNONYMS, GENE-NAME
EAH50_RS16700	G6452	EAH50_RS16700	amiD	N-acetylmuramoyl-L-alanine amidase	N-acetylmuramoyl-L-alanine amidase D	GO-TERMS, REACTIONS, PRODUCT-SYNONYMS, GENE-SYNONYMS, PRODUCT, GENE-NAME
EAH50_RS16715	EG11624			arginine ABC transporter ATP-binding protein ArtP	L-arginine ABC transporter ATP binding subunit	CPLX-RXNS, GO-TERMS, COMPLEXES, PRODUCT
EAH50_RS16725	EG11626			arginine ABC transporter permease ArtQ	L-arginine ABC transporter membrane subunit ArtQ	GO-TERMS, PRODUCT
EAH50_RS16730	EG11627			arginine ABC transporter permease ArtM	L-arginine ABC transporter membrane subunit ArtM	GO-TERMS, PRODUCT
EAH50_RS16735	EG11628	EAH50_RS16735	artJ	ABC transporter arginine-binding protein 1	L-arginine ABC transporter periplasmic binding protein	CPLX-RXNS, GO-TERMS, PRODUCT, GENE-NAME
EAH50_RS16740	G6449			23S rRNA (uracil(747)-C(5))-methyltransferase RlmC	23S rRNA m5U747 methyltransferase	GO-TERMS, REACTIONS, PRODUCT-SYNONYMS, GENE-SYNONYMS, PRODUCT
EAH50_RS16750	EG11632	EAH50_RS16750	potI	spermidine/putrescine ABC transporter permease	putrescine ABC transporter membrane subunit PotI	CPLX-RXNS, GO-TERMS, COMPLEXES, PRODUCT, GENE-NAME
EAH50_RS16755	EG11631	EAH50_RS16755	potH	spermidine/putrescine ABC transporter permease	putrescine ABC transporter membrane subunit PotH	GO-TERMS, PRODUCT, GENE-NAME
EAH50_RS16760	EG11630	EAH50_RS16760	potG	putrescine transport ATP-binding protein PotG	putrescine ABC transporter ATP binding subunit	GO-TERMS, REACTIONS, PRODUCT, GENE-NAME
EAH50_RS16765	EG11629	EAH50_RS16765	potF	putrescine-binding periplasmic protein	putrescine ABC transporter periplasmic binding protein	GO-TERMS, PRODUCT, GENE-NAME
EAH50_RS16775	EG10852	EAH50_RS16775	rimK	30S ribosomal protein S6--L-glutamate ligase	ribosomal protein S6 modification protein	GO-TERMS, REACTIONS, PRODUCT-SYNONYMS, GENE-SYNONYMS, PRODUCT, GENE-NAME
EAH50_RS16790	EG10417	EAH50_RS16790	grxA	glutaredoxin	reduced glutaredoxin 1	GO-TERMS, REACTIONS, PRODUCT-SYNONYMS, GENE-SYNONYMS, PRODUCT, GENE-NAME
EAH50_RS16805	G6444	EAH50_RS16805	rcdA	DNA-binding transcriptional regulator	DNA-binding transcriptional regulator RcdA	GO-TERMS, PRODUCT-SYNONYMS, GENE-SYNONYMS, PRODUCT, GENE-NAME
EAH50_RS16815	G6442	EAH50_RS16815	ybjI	HAD family hydrolase	5-amino-6-(5-phospho-D-ribitylamino)uracil phosphatase	GO-TERMS, REACTIONS, PRODUCT-SYNONYMS, PRODUCT, GENE-NAME
EAH50_RS16825	G6440	EAH50_RS16825	mdfA	multidrug efflux MFS transporter MdfA	multidrug efflux pump MdfA / Na+:H+ antiporter / K+:H+ antiporter	GO-TERMS, REACTIONS, PRODUCT-SYNONYMS, GENE-SYNONYMS, PRODUCT, GENE-NAME
EAH50_RS16830	G6439	EAH50_RS16830	ybjG	undecaprenyl-diphosphatase	undecaprenyl pyrophosphate phosphatase	GO-TERMS, REACTIONS, PRODUCT-SYNONYMS, PRODUCT, GENE-NAME
EAH50_RS16835	EG10223	EAH50_RS16835	deoR	DeoR family transcriptional regulator	DNA-binding transcriptional repressor DeoR	GO-TERMS, PRODUCT-SYNONYMS, GENE-SYNONYMS, PRODUCT, GENE-NAME
EAH50_RS16840	EG10203	EAH50_RS16840	dacC	D-alanyl-D-alanine carboxypeptidase	D-alanyl-D-alanine carboxypeptidase DacC	GO-TERMS, REACTIONS, PRODUCT-SYNONYMS, PRODUCT, GENE-NAME
EAH50_RS16845	G6438	EAH50_RS16845	gstB	glutathione S-transferase	glutathione S-transferase GstB	GO-TERMS, REACTIONS, PRODUCT-SYNONYMS, GENE-SYNONYMS, PRODUCT, GENE-NAME
EAH50_RS16850	G6437	EAH50_RS16850	yliI	PQQ-dependent sugar dehydrogenase	aldose sugar dehydrogenase YliI	GO-TERMS, REACTIONS, PRODUCT-SYNONYMS, PRODUCT, GENE-NAME
EAH50_RS16855	G6436	EAH50_RS16855	bssR	biofilm regulator BssR	regulator of biofilm formation	GO-TERMS, PRODUCT-SYNONYMS, GENE-SYNONYMS, PRODUCT, GENE-NAME
EAH50_RS16860	G6435			30S ribosomal protein S12 methylthiotransferase RimO	ribosomal protein S12 methylthiotransferase RimO	GO-TERMS, REACTIONS, PRODUCT-SYNONYMS, GENE-SYNONYMS, PRODUCT
EAH50_RS16875	G6432	EAH50_RS16875	gsiD	glutathione ABC transporter permease	glutathione ABC transporter membrane subunit GsiD	CPLX-RXNS, GO-TERMS, COMPLEXES, PRODUCT-SYNONYMS, GENE-SYNONYMS, PRODUCT, GENE-NAME
EAH50_RS16880	G6431	EAH50_RS16880	gsiC	glutathione ABC transporter permease	glutathione ABC transporter membrane subunit GsiC	GO-TERMS, PRODUCT-SYNONYMS, GENE-SYNONYMS, PRODUCT, GENE-NAME
EAH50_RS16885	G6430	EAH50_RS16885	gsiB	glutathione-binding protein GsiB	glutathione ABC transporter periplasmic binding protein	GO-TERMS, PRODUCT-SYNONYMS, GENE-SYNONYMS, PRODUCT, GENE-NAME
EAH50_RS16890	G6429	EAH50_RS16890	gsiA	glutathione import ATP-binding protein GsiA	glutathione ABC transporter ATP binding subunit GsiA	GO-TERMS, PRODUCT-SYNONYMS, GENE-SYNONYMS, PRODUCT, GENE-NAME
EAH50_RS16895	EG12407	EAH50_RS16895	iaaA	beta-aspartyl-peptidase	isoaspartyl dipeptidase proenzyme	GO-TERMS, REACTIONS, PRODUCT-SYNONYMS, GENE-SYNONYMS, PRODUCT, GENE-NAME
EAH50_RS16900	EG10153	EAH50_RS16900	moeA			GO-TERMS, PRODUCT-SYNONYMS, GENE-SYNONYMS, GENE-NAME
EAH50_RS16905	EG10154			molybdopterin-synthase adenylyltransferase MoeB	molybdopterin-synthase adenylyltransferase	GO-TERMS, REACTIONS, PRODUCT-SYNONYMS, GENE-SYNONYMS, PRODUCT
EAH50_RS16910	G6428	fsa	fsaA	fructose-6-phosphate aldolase	fructose-6-phosphate aldolase 1	GO-TERMS, PRODUCT-SYNONYMS, GENE-SYNONYMS, PRODUCT, GENE-NAME
EAH50_RS16925	G6425	EAH50_RS16925	ybiV	HAD family hydrolase	sugar phosphatase YbiV	GO-TERMS, REACTIONS, PRODUCT-SYNONYMS, GENE-SYNONYMS, PRODUCT, GENE-NAME
EAH50_RS16940	G6422	EAH50_RS16940	ldtB	transpeptidase	L,D-transpeptidase LdtB	GO-TERMS, REACTIONS, PRODUCT-SYNONYMS, GENE-SYNONYMS, PRODUCT, GENE-NAME
EAH50_RS16950	G6420			transcriptional regulator MntR	DNA-binding transcriptional dual regulator MntR	GO-TERMS, PRODUCT-SYNONYMS, GENE-SYNONYMS, PRODUCT
EAH50_RS16955	G0-10715			manganase accumulation protein MntS	small protein MntS	GO-TERMS, PRODUCT-SYNONYMS, GENE-SYNONYMS, PRODUCT
EAH50_RS16960	G6418	EAH50_RS16960	opgE	phosphoethanolamine transferase OpgE	phosphoethanolamine transferase	GO-TERMS, REACTIONS, PRODUCT-SYNONYMS, GENE-SYNONYMS, PRODUCT, GENE-NAME
EAH50_RS16975	EG12134			threonine/homoserine exporter RhtA	L-threonine/L-homoserine exporter	GO-TERMS, REACTIONS, PRODUCT-SYNONYMS, GENE-SYNONYMS, PRODUCT
EAH50_RS16980	EG11415	EAH50_RS16980	dps	DNA starvation/stationary phase protection protein	DNA protection during starvation protein	GO-TERMS, PRODUCT-SYNONYMS, GENE-SYNONYMS, PRODUCT, GENE-NAME
EAH50_RS16985	EG10386	EAH50_RS16985	glnH	amino acid ABC transporter substrate-binding protein	L-glutamine ABC transporter periplasmic binding protein	CPLX-RXNS, GO-TERMS, COMPLEXES, REACTIONS, PRODUCT-SYNONYMS, PRODUCT, GENE-NAME
EAH50_RS16990	EG10388	EAH50_RS16990	glnP	glutamine ABC transporter permease	L-glutamine ABC transporter membrane subunit	GO-TERMS, COMPLEXES, PRODUCT, GENE-NAME
EAH50_RS16995	EG10389	EAH50_RS16995	glnQ	glutamine transport ATP-binding protein GlnQ	L-glutamine ABC transporter ATP binding subunit	GO-TERMS, PRODUCT, GENE-NAME
EAH50_RS17000	G6417	EAH50_RS17000	ybiO			GO-TERMS, PRODUCT-SYNONYMS, GENE-NAME
EAH50_RS17005	G6416			23S rRNA (adenine(1618)-N(6))-methyltransferase RlmF	23S rRNA m6A1618 methyltransferase	GO-TERMS, REACTIONS, PRODUCT-SYNONYMS, GENE-SYNONYMS, PRODUCT
EAH50_RS17010	G6415	EAH50_RS17010	mcbA	DUF1471 domain-containing protein	DUF1471 domain-containing protein McbA	GO-TERMS, PRODUCT-SYNONYMS, GENE-SYNONYMS, PRODUCT, GENE-NAME
EAH50_RS17015	G6414	EAH50_RS17015	fiu	catecholate siderophore receptor Fiu	iron catecholate outer membrane transporter Fiu	CPLX-RXNS, GO-TERMS, COMPLEXES, PRODUCT-SYNONYMS, GENE-SYNONYMS, PRODUCT, GENE-NAME
EAH50_RS17035	EG11581	EAH50_RS17035	hcxB	dehydrogenase	hydroxycarboxylate dehydrogenase B	GO-TERMS, REACTIONS, PRODUCT-SYNONYMS, GENE-SYNONYMS, PRODUCT, GENE-NAME
EAH50_RS17045	EG11357	EAH50_RS17045	dinG	ATP-dependent helicase DinG	ATP-dependent DNA helicase DinG	GO-TERMS, REACTIONS, PRODUCT-SYNONYMS, GENE-SYNONYMS, PRODUCT, GENE-NAME
EAH50_RS17050	EG11579	EAH50_RS17050	ybiA	Swarming motility protein ybiA	N-glycosidase YbiA	GO-TERMS, REACTIONS, PRODUCT-SYNONYMS, PRODUCT, GENE-NAME
EAH50_RS17055	EG11235					GO-TERMS, REACTIONS, PRODUCT-SYNONYMS
EAH50_RS17060	EG12406	EAH50_RS17060	cecR	transcriptional regulator	DNA-binding transcriptional dual regulator CecR	GO-TERMS, PRODUCT-SYNONYMS, GENE-SYNONYMS, PRODUCT, GENE-NAME
EAH50_RS17070	G6411	EAH50_RS17070	ybhF	ABC transporter ATPase	putative ABC exporter ATP binding subunit	CPLX-RXNS, GO-TERMS, COMPLEXES, PRODUCT-SYNONYMS, PRODUCT, GENE-NAME
EAH50_RS17075	G6410	EAH50_RS17075	ybhS	inner membrane transport permease YbhS	putative ABC exporter membrane subunit YbhS	GO-TERMS, PRODUCT-SYNONYMS, PRODUCT, GENE-NAME
EAH50_RS17080	G6409	EAH50_RS17080	ybhR	inner membrane transport permease YbhR	putative ABC exporter membrane subunit YbhR	GO-TERMS, PRODUCT-SYNONYMS, PRODUCT, GENE-NAME
EAH50_RS17095	G6406			cardiolipin synthase ClsB	cardiolipin synthase B	GO-TERMS, REACTIONS, PRODUCT-SYNONYMS, GENE-SYNONYMS, PRODUCT
EAH50_RS17115	EG11598	EAH50_RS17115	moaE			GO-TERMS, COMPLEXES, REACTIONS, PRODUCT-SYNONYMS, GENE-SYNONYMS, GENE-NAME
EAH50_RS17120	EG11597	EAH50_RS17120	moaD			GO-TERMS, PRODUCT-SYNONYMS, GENE-SYNONYMS, GENE-NAME
EAH50_RS17125	EG11666			cyclic pyranopterin monophosphate synthase MoaC	cyclic pyranopterin monophosphate synthase	GO-TERMS, REACTIONS, PRODUCT-SYNONYMS, GENE-SYNONYMS, PRODUCT
EAH50_RS17135	EG11595			GTP 3',8-cyclase MoaA	GTP 3',8'-cyclase	GO-TERMS, REACTIONS, PRODUCT-SYNONYMS, GENE-SYNONYMS, PRODUCT
EAH50_RS17145	EG11062			excinuclease ABC subunit B	excision nuclease subunit B	GO-TERMS, REACTIONS, PRODUCT-SYNONYMS, GENE-SYNONYMS, PRODUCT
EAH50_RS17150	EG10120	EAH50_RS17150	bioD	dethiobiotin synthase	dethiobiotin synthetase	GO-TERMS, REACTIONS, PRODUCT-SYNONYMS, PRODUCT, GENE-NAME
EAH50_RS17155	EG10119	EAH50_RS17155	bioC	malonyl-[acyl-carrier protein] O-methyltransferase BioC	malonyl-acyl carrier protein methyltransferase	GO-TERMS, REACTIONS, PRODUCT-SYNONYMS, PRODUCT, GENE-NAME
EAH50_RS17160	EG10121					GO-TERMS, PRODUCT-SYNONYMS
EAH50_RS17165	EG10118	EAH50_RS17165	bioB			GO-TERMS, REACTIONS, PRODUCT-SYNONYMS, GENE-NAME
EAH50_RS17170	EG10117	EAH50_RS17170	bioA	adenosylmethionine--8-amino-7-oxononanoate transaminase	adenosylmethionine-8-amino-7-oxononanoate aminotransferase	GO-TERMS, REACTIONS, PRODUCT-SYNONYMS, PRODUCT, GENE-NAME
EAH50_RS17555	G6397	EAH50_RS17555	pgl			GO-TERMS, PRODUCT-SYNONYMS, GENE-SYNONYMS, PRODUCT, GENE-NAME
EAH50_RS17560	EG11239	EAH50_RS17560	ybhA	pyridoxal phosphate phosphatase YbhA	pyridoxal phosphate/fructose-1,6-bisphosphate phosphatase	GO-TERMS, REACTIONS, PRODUCT-SYNONYMS, PRODUCT, GENE-NAME
EAH50_RS17565	EG10152	EAH50_RS17565	modC	molybdenum import ATP-binding protein ModC	molybdate ABC transporter ATP binding subunit	CPLX-RXNS, GO-TERMS, COMPLEXES, PRODUCT-SYNONYMS, GENE-SYNONYMS, PRODUCT, GENE-NAME
EAH50_RS17570	EG10002	EAH50_RS17570	modB	molybdenum ABC transporter permease	molybdate ABC transporter membrane subunit	GO-TERMS, PRODUCT-SYNONYMS, GENE-SYNONYMS, PRODUCT, GENE-NAME
EAH50_RS17575	EG12427	EAH50_RS17575	modA	molybdate-binding periplasmic protein	molybdate ABC transporter periplasmic binding protein	GO-TERMS, PRODUCT, GENE-NAME
EAH50_RS17580	G6396	EAH50_RS17580	acrZ			GO-TERMS, PRODUCT-SYNONYMS, GENE-SYNONYMS, GENE-NAME
EAH50_RS17585	G6395	EAH50_RS17585	modE	molybdenum-dependent transcriptional regulator	DNA-binding transcriptional dual regulator ModE	GO-TERMS, PRODUCT-SYNONYMS, GENE-SYNONYMS, PRODUCT, GENE-NAME
EAH50_RS17595	EG10362	EAH50_RS17595	galE			GO-TERMS, PRODUCT-SYNONYMS, GENE-SYNONYMS, GENE-NAME
EAH50_RS17600	EG10366					GO-TERMS, PRODUCT-SYNONYMS, GENE-SYNONYMS
EAH50_RS17605	EG10363	EAH50_RS17605	galK			GO-TERMS, PRODUCT-SYNONYMS, GENE-SYNONYMS, PRODUCT, GENE-NAME
EAH50_RS17610	EG11698					GO-TERMS, REACTIONS, PRODUCT-SYNONYMS
EAH50_RS17615	EG11699	EAH50_RS17615	gpmA			GO-TERMS, PRODUCT-SYNONYMS, GENE-SYNONYMS, GENE-NAME
EAH50_RS17620	EG10079	EAH50_RS17620	aroG	3-deoxy-7-phosphoheptulonate synthase AroG	3-deoxy-7-phosphoheptulonate synthase, Phe-sensitive	GO-TERMS, REACTIONS, PRODUCT-SYNONYMS, PRODUCT, GENE-NAME
EAH50_RS17630	G6393	EAH50_RS17630	zitB	zinc transporter ZitB	Zn2+/Cd2+/Ni2+/Cu2+ exporter	GO-TERMS, REACTIONS, PRODUCT-SYNONYMS, GENE-SYNONYMS, PRODUCT, GENE-NAME
EAH50_RS17635	EG11700			nicotinamide riboside transporter PnuC	nicotinamide riboside transporter	GO-TERMS, REACTIONS, PRODUCT-SYNONYMS, PRODUCT
EAH50_RS17640	EG10630	EAH50_RS17640	nadA			GO-TERMS, PRODUCT-SYNONYMS, GENE-SYNONYMS, GENE-NAME
EAH50_RS17670	EG12854			cell division protein CpoB	cell division coordinator CpoB	GO-TERMS, PRODUCT-SYNONYMS, GENE-SYNONYMS, PRODUCT
EAH50_RS17675	EG10684	EAH50_RS17675	pal	peptidoglycan-associated lipoprotein	peptidoglycan-associated outer membrane lipoprotein Pal	GO-TERMS, COMPLEXES, PRODUCT-SYNONYMS, GENE-SYNONYMS, PRODUCT, GENE-NAME
EAH50_RS17680	EG11008	EAH50_RS17680	tolB	protein TolB	Tol-Pal system periplasmic protein TolB	GO-TERMS, PRODUCT-SYNONYMS, GENE-SYNONYMS, PRODUCT, GENE-NAME
EAH50_RS17685	EG11007	EAH50_RS17685	tolA	cell envelope integrity/translocation protein TolA	Tol-Pal system protein TolA	GO-TERMS, PRODUCT-SYNONYMS, GENE-SYNONYMS, PRODUCT, GENE-NAME
EAH50_RS17690	EG11011	EAH50_RS17690	tolR	protein TolR	Tol-Pal system protein TolR	GO-TERMS, PRODUCT, GENE-NAME
EAH50_RS17695	EG11010	EAH50_RS17695	tolQ	protein TolQ	Tol-Pal system protein TolQ	GO-TERMS, PRODUCT-SYNONYMS, GENE-SYNONYMS, PRODUCT, GENE-NAME
EAH50_RS17700	EG11110	EAH50_RS17700	ybgC	acyl-CoA thioester hydrolase YbgC	esterase/thioesterase	GO-TERMS, PRODUCT-SYNONYMS, PRODUCT, GENE-NAME
EAH50_RS17710	G0-10441			cytochrome bd-I oxidase subunit CydX	cytochrome bd-I ubiquinol oxidase accessory subunit CydX	GO-TERMS, COMPLEXES, REACTIONS, PRODUCT-SYNONYMS, GENE-SYNONYMS, PRODUCT
EAH50_RS17715	EG10174	EAH50_RS17715	cydB	cytochrome bd-I ubiquinol oxidase subunit 2	cytochrome bd-I ubiquinol oxidase subunit II	GO-TERMS, PRODUCT-SYNONYMS, GENE-SYNONYMS, PRODUCT, GENE-NAME
EAH50_RS17720	EG10173	EAH50_RS17720	cydA	cytochrome bd-I ubiquinol oxidase subunit 1	cytochrome bd-I ubiquinol oxidase subunit I	GO-TERMS, PRODUCT-SYNONYMS, GENE-SYNONYMS, PRODUCT, GENE-NAME
EAH50_RS17730	EG13236	EAH50_RS17730	mngB	mannosylglycerate hydrolase	alpha-mannosidase	GO-TERMS, REACTIONS, PRODUCT-SYNONYMS, GENE-SYNONYMS, PRODUCT, GENE-NAME
EAH50_RS17735	EG13235	EAH50_RS17735	mngA	heat-responsive suppressor HrsA	MngA	GO-TERMS, REACTIONS, PRODUCT-SYNONYMS, GENE-SYNONYMS, PRODUCT, GENE-NAME
EAH50_RS17740	EG11109	EAH50_RS17740	mngR	mannosyl-D-glycerate transport/metabolism system repressor MngR	DNA-binding transcriptional repressor MngR	GO-TERMS, PRODUCT-SYNONYMS, GENE-SYNONYMS, PRODUCT, GENE-NAME
EAH50_RS17745	EG10982	EAH50_RS17745	sucD	succinyl-CoA ligase subunit alpha	succinyl-CoA synthetase subunit alpha	CPLX-RXNS, GO-TERMS, COMPLEXES, PRODUCT-SYNONYMS, PRODUCT, GENE-NAME
EAH50_RS17750	EG10981	EAH50_RS17750	sucC	succinyl-CoA ligase subunit beta	succinyl-CoA synthetase subunit beta	GO-TERMS, PRODUCT-SYNONYMS, PRODUCT, GENE-NAME
EAH50_RS17755	EG10980	EAH50_RS17755	sucB	dihydrolipoyllysine-residue succinyltransferase component of 2-oxoglutarate dehydrogenase complex	dihydrolipoyltranssuccinylase	CPLX-RXNS, GO-TERMS, COMPLEXES, REACTIONS, PRODUCT-SYNONYMS, PRODUCT, GENE-NAME
EAH50_RS17760	EG10979	EAH50_RS17760	sucA	2-oxoglutarate dehydrogenase subunit E1	subunit of E1(0) component of 2-oxoglutarate dehydrogenase	GO-TERMS, REACTIONS, PRODUCT-SYNONYMS, GENE-SYNONYMS, PRODUCT, GENE-NAME
EAH50_RS17765	EG10932	EAH50_RS17765	sdhB	succinate dehydrogenase iron-sulfur subunit	succinate:quinone oxidoreductase, iron-sulfur cluster binding protein	CPLX-RXNS, GO-TERMS, COMPLEXES, PRODUCT-SYNONYMS, GENE-SYNONYMS, PRODUCT, GENE-NAME
EAH50_RS17770	EG10931	EAH50_RS17770	sdhA	succinate dehydrogenase flavoprotein subunit	succinate:quinone oxidoreductase, FAD binding protein	GO-TERMS, PRODUCT-SYNONYMS, GENE-SYNONYMS, PRODUCT, GENE-NAME
EAH50_RS17775	EG10934	EAH50_RS17775	sdhD	succinate dehydrogenase hydrophobic membrane anchor subunit	succinate:quinone oxidoreductase, membrane protein SdhD	GO-TERMS, REACTIONS, PRODUCT-SYNONYMS, GENE-SYNONYMS, PRODUCT, GENE-NAME
EAH50_RS17780	EG10933	EAH50_RS17780	sdhC	succinate dehydrogenase cytochrome b556 subunit	succinate:quinone oxidoreductase, membrane protein SdhC	GO-TERMS, PRODUCT-SYNONYMS, GENE-SYNONYMS, PRODUCT, GENE-NAME
EAH50_RS17790	EG10402	EAH50_RS17790	gltA	type II citrate synthase	citrate synthase	GO-TERMS, REACTIONS, PRODUCT-SYNONYMS, GENE-SYNONYMS, PRODUCT, GENE-NAME
EAH50_RS17820	G6383	EAH50_RS17820	nei	hypothetical protein	endonuclease VIII	GO-TERMS, REACTIONS, PRODUCT-SYNONYMS, PRODUCT, GENE-NAME
EAH50_RS17825	G6382			5-oxoprolinase subunit PxpA	5-oxoprolinase component A	CPLX-RXNS, COMPLEXES, REACTIONS, PRODUCT-SYNONYMS, GENE-SYNONYMS, PRODUCT
EAH50_RS17830	G6381	EAH50_RS17830	pxpC	5-oxoprolinase/urea amidolyase family protein	5-oxoprolinase component C	GO-TERMS, REACTIONS, PRODUCT-SYNONYMS, GENE-SYNONYMS, PRODUCT, GENE-NAME
EAH50_RS17835	G6380			hypothetical protein	5-oxoprolinase component B	GO-TERMS, PRODUCT-SYNONYMS, GENE-SYNONYMS, PRODUCT
EAH50_RS17845	G6378	EAH50_RS17845	dtpD	dipeptide permease D	dipeptide:H+ symporter DtpD	GO-TERMS, REACTIONS, PRODUCT-SYNONYMS, GENE-SYNONYMS, PRODUCT, GENE-NAME
EAH50_RS17850	EG10736	EAH50_RS17850	phr	deoxyribodipyrimidine photo-lyase	deoxyribodipyrimidine photolyase	GO-TERMS, REACTIONS, PRODUCT-SYNONYMS, GENE-SYNONYMS, PRODUCT, GENE-NAME
EAH50_RS17915	G0-10439	EAH50_RS17915	kdpF	potassium-transporting ATPase subunit F	K+ transporting P-type ATPase subunit KdpF	CPLX-RXNS, GO-TERMS, COMPLEXES, PRODUCT-SYNONYMS, PRODUCT, GENE-NAME
EAH50_RS17920	EG10513	EAH50_RS17920	kdpA	potassium-transporting ATPase A chain	K+ transporting P-type ATPase subunit KdpA	GO-TERMS, PRODUCT-SYNONYMS, GENE-SYNONYMS, PRODUCT, GENE-NAME
EAH50_RS17925	EG10514			potassium-transporting ATPase B chain	K+ transporting P-type ATPase subunit KdpB	GO-TERMS, PRODUCT-SYNONYMS, GENE-SYNONYMS, PRODUCT
EAH50_RS17930	EG10515	EAH50_RS17930	kdpC	potassium-transporting ATPase subunit C	K+ transporting P-type ATPase subunit KdpC	GO-TERMS, PRODUCT-SYNONYMS, GENE-SYNONYMS, PRODUCT, GENE-NAME
EAH50_RS17935	EG10516	kdbD	kdpD	two-component system sensor histidine kinase KdbD	sensor histidine kinase KdpD	GO-TERMS, REACTIONS, PRODUCT-SYNONYMS, GENE-SYNONYMS, PRODUCT, GENE-NAME
EAH50_RS17940	EG10517	EAH50_RS17940	kdpE	DNA-binding response regulator	DNA-binding transcriptional activator KdpE	GO-TERMS, PRODUCT-SYNONYMS, PRODUCT, GENE-NAME
EAH50_RS17955	EG10964			ornithine decarboxylase SpeF	inducible ornithine decarboxylase	GO-TERMS, REACTIONS, PRODUCT-SYNONYMS, PRODUCT
EAH50_RS17960	EG10753	EAH50_RS17960	potE	putrescine-ornithine antiporter	putrescine transporter PotE	GO-TERMS, REACTIONS, PRODUCT-SYNONYMS, PRODUCT, GENE-NAME
EAH50_RS17980	EG12144	EAH50_RS17980	pgm	alpha-D-glucose phosphate-specific phosphoglucomutase	phosphoglucomutase	GO-TERMS, REACTIONS, PRODUCT-SYNONYMS, GENE-SYNONYMS, PRODUCT, GENE-NAME
EAH50_RS17985	EG12197			replication initiation negative regulator SeqA	negative modulator of initiation of replication	GO-TERMS, PRODUCT-SYNONYMS, GENE-SYNONYMS, PRODUCT
EAH50_RS17990	EG11776	EAH50_RS17990	ybfF			GO-TERMS, PRODUCT-SYNONYMS, GENE-NAME
EAH50_RS18000	EG10318	EAH50_RS18000	fldA	flavodoxin-1	flavodoxin 1	GO-TERMS, PRODUCT-SYNONYMS, PRODUCT, GENE-NAME
EAH50_RS18005	G0-10580	EAH50_RS18005	uof	Fur leader peptide	RyhB-regulated fur leader peptide	GO-TERMS, PRODUCT-SYNONYMS, PRODUCT, GENE-NAME
EAH50_RS18020	G6370	EAH50_RS18020	chiP	chitoporin	chitobiose outer membrane channel	GO-TERMS, REACTIONS, PRODUCT-SYNONYMS, GENE-SYNONYMS, PRODUCT, GENE-NAME
EAH50_RS18030	EG10390					GO-TERMS, REACTIONS, PRODUCT-SYNONYMS, PRODUCT
EAH50_RS18035	EG10635	EAH50_RS18035	nagE	PTS N-acetyl glucosamine transporter subunit IIABC	N-acetylglucosamine-specific PTS enzyme IIABC component	GO-TERMS, REACTIONS, PRODUCT-SYNONYMS, GENE-SYNONYMS, PRODUCT, GENE-NAME
EAH50_RS18040	EG10633	EAH50_RS18040	nagB			GO-TERMS, PRODUCT-SYNONYMS, GENE-SYNONYMS, GENE-NAME
EAH50_RS18045	EG10632	EAH50_RS18045	nagA			GO-TERMS, REACTIONS, PRODUCT-SYNONYMS, PRODUCT, GENE-NAME
EAH50_RS18050	EG10636	EAH50_RS18050	nagC	N-acetylglucosamine repressor	DNA-binding transcriptional dual regulator NagC	GO-TERMS, PRODUCT-SYNONYMS, GENE-SYNONYMS, PRODUCT, GENE-NAME
EAH50_RS18055	EG10634	EAH50_RS18055	umpH	ribonucleotide monophosphatase NagD	UMP phosphatase	GO-TERMS, REACTIONS, PRODUCT-SYNONYMS, GENE-SYNONYMS, PRODUCT, GENE-NAME
EAH50_RS18060	EG10092	EAH50_RS18060	asnB			GO-TERMS, REACTIONS, PRODUCT-SYNONYMS, GENE-NAME
EAH50_RS18100	G6365	EAH50_RS18100	ubiF			GO-TERMS, REACTIONS, PRODUCT-SYNONYMS, GENE-SYNONYMS, PRODUCT, GENE-NAME
EAH50_RS18105	G6364			tRNA (N6-isopentenyl adenosine(37)-C2)-methylthiotransferase MiaB	isopentenyl-adenosine A37 tRNA methylthiolase	GO-TERMS, REACTIONS, PRODUCT-SYNONYMS, GENE-SYNONYMS, PRODUCT
EAH50_RS18115	G6362	EAH50_RS18115	ybeY			GO-TERMS, PRODUCT-SYNONYMS, GENE-NAME
EAH50_RS18125	EG10168	EAH50_RS18125	lnt			GO-TERMS, REACTIONS, PRODUCT-SYNONYMS, GENE-SYNONYMS, PRODUCT, GENE-NAME
EAH50_RS18130	G6359	EAH50_RS18130	gltI	glutamate/aspartate periplasmic-binding protein	glutamate/aspartate ABC transporter periplasmic binding protein	CPLX-RXNS, GO-TERMS, COMPLEXES, PRODUCT-SYNONYMS, GENE-SYNONYMS, PRODUCT, GENE-NAME
EAH50_RS18135	EG12661	EAH50_RS18135	gltJ	glutamate ABC transporter permease	glutamate/aspartate ABC transporter membrane subunit GltJ	GO-TERMS, REACTIONS, PRODUCT, GENE-NAME
EAH50_RS18140	EG12662			glutamate/aspartate ABC transporter permease GltK	glutamate/aspartate ABC transporter membrane subunit GltK	GO-TERMS, COMPLEXES, PRODUCT
EAH50_RS18145	EG12663	EAH50_RS18145	gltL	glutamate/aspartate transport ATP-binding protein GltL	glutamate/aspartate ABC transporter ATP binding subunit	GO-TERMS, PRODUCT, GENE-NAME
EAH50_RS18150	G6358					GO-TERMS, REACTIONS, PRODUCT-SYNONYMS, GENE-SYNONYMS
EAH50_RS18155	G6357	EAH50_RS18155	hscC	molecular chaperone HscC	chaperone protein HscC	GO-TERMS, PRODUCT-SYNONYMS, GENE-SYNONYMS, PRODUCT, GENE-NAME
EAH50_RS18195	EG10532					GO-TERMS, REACTIONS, PRODUCT-SYNONYMS, GENE-SYNONYMS, PRODUCT
EAH50_RS18200	EG10855			hypothetical protein	lipopolysaccharide assembly protein LptE	CPLX-RXNS, GO-TERMS, COMPLEXES, PRODUCT-SYNONYMS, GENE-SYNONYMS, PRODUCT
EAH50_RS18205	EG11412	EAH50_RS18205	holA			GO-TERMS, COMPLEXES, REACTIONS, PRODUCT-SYNONYMS, PRODUCT, GENE-NAME
EAH50_RS18210	G6350	EAH50_RS18210	nadD	nicotinate-nicotinamide nucleotide adenylyltransferase	nicotinate-mononucleotide adenylyltransferase	GO-TERMS, REACTIONS, PRODUCT-SYNONYMS, GENE-SYNONYMS, PRODUCT, GENE-NAME
EAH50_RS18215	G6349	EAH50_RS18215	cobC	adenosylcobalamin/alpha-ribazole phosphatase	putative adenosylcobalamin phosphatase/alpha-ribazole phosphatase	REACTIONS, PRODUCT-SYNONYMS, GENE-SYNONYMS, PRODUCT, GENE-NAME
EAH50_RS18220	EG11255	EAH50_RS18220	rsfS	ribosome silencing factor RsfS	ribosomal silencing factor RsfS	GO-TERMS, PRODUCT-SYNONYMS, GENE-SYNONYMS, PRODUCT, GENE-NAME
EAH50_RS18225	EG11254			23S rRNA (pseudouridine(1915)-N(3))-methyltransferase RlmH	23S rRNA m3psi1915 methyltransferase	GO-TERMS, REACTIONS, PRODUCT-SYNONYMS, GENE-SYNONYMS, PRODUCT
EAH50_RS18230	EG10606	EAH50_RS18230	mrdA	penicillin-binding protein 2	peptidoglycan DD-transpeptidase MrdA	GO-TERMS, REACTIONS, PRODUCT-SYNONYMS, GENE-SYNONYMS, PRODUCT, GENE-NAME
EAH50_RS18235	EG10607	rodA	mrdB	rod shape-determining protein RodA	SEDS family protein MrdB	GO-TERMS, PRODUCT-SYNONYMS, GENE-SYNONYMS, PRODUCT, GENE-NAME
EAH50_RS18245	EG10201	EAH50_RS18245	dacA	D-alanyl-D-alanine carboxypeptidase	D-alanyl-D-alanine carboxypeptidase DacA	GO-TERMS, REACTIONS, PRODUCT-SYNONYMS, GENE-SYNONYMS, PRODUCT, GENE-NAME
EAH50_RS18255	EG11591	EAH50_RS18255	lipB	octanoyltransferase	lipoyl(octanoyl) transferase	GO-TERMS, REACTIONS, PRODUCT-SYNONYMS, GENE-SYNONYMS, PRODUCT, GENE-NAME
EAH50_RS18275	EG11306					GO-TERMS, REACTIONS, PRODUCT-SYNONYMS, GENE-SYNONYMS
EAH50_RS18280	EG11305	EAH50_RS18280	tatE	twin-arginine translocase subunit TatA	twin arginine protein translocation system - TatE protein	GO-TERMS, PRODUCT-SYNONYMS, GENE-SYNONYMS, PRODUCT, GENE-NAME
EAH50_RS18290	EG12209			fluoride efflux transporter CrcB	F- channel	GO-TERMS, REACTIONS, PRODUCT-SYNONYMS, GENE-SYNONYMS, PRODUCT
EAH50_RS18295	EG12179	EAH50_RS18295	cspE	cold-shock protein CspE	transcription antiterminator and regulator of RNA stability	GO-TERMS, PRODUCT-SYNONYMS, GENE-SYNONYMS, PRODUCT, GENE-NAME
EAH50_RS18300	EG12180	EAH50_RS18300	pagP	phospholipid:lipid A palmitoyltransferase	Lipid A palmitoyltransferase	GO-TERMS, REACTIONS, PRODUCT-SYNONYMS, GENE-SYNONYMS, PRODUCT, GENE-NAME
EAH50_RS18305	G6347					GO-TERMS, REACTIONS, PRODUCT-SYNONYMS
EAH50_RS18310	G6346	EAH50_RS18310	dpiA	response regulator	DNA-binding transcriptional dual regulator DpiA	GO-TERMS, PRODUCT-SYNONYMS, GENE-SYNONYMS, PRODUCT, GENE-NAME
EAH50_RS18315	G6345	EAH50_RS18315	dpiB	sensor histidine kinase	sensor histidine kinase DpiB	GO-TERMS, REACTIONS, PRODUCT-SYNONYMS, GENE-SYNONYMS, PRODUCT, GENE-NAME
EAH50_RS18320	G6344			[citrate (pro-3S)-lyase] ligase	citrate lyase synthetase	GO-TERMS, REACTIONS, PRODUCT-SYNONYMS, GENE-SYNONYMS, PRODUCT
EAH50_RS18325	G6343	EAH50_RS18325	citD	citrate lyase ACP	citrate lyase acyl carrier protein	CPLX-RXNS, GO-TERMS, COMPLEXES, REACTIONS, PRODUCT-SYNONYMS, GENE-SYNONYMS, PRODUCT, GENE-NAME
EAH50_RS18330	G6342	EAH50_RS18330	citE	citrate lyase subunit beta	citrate lyase beta subunit	GO-TERMS, COMPLEXES, REACTIONS, PRODUCT-SYNONYMS, GENE-SYNONYMS, PRODUCT, GENE-NAME
EAH50_RS18335	G6341	EAH50_RS18335	citF	citrate lyase alpha chain	citrate lyase alpha subunit	REACTIONS, PRODUCT-SYNONYMS, GENE-SYNONYMS, PRODUCT, GENE-NAME
EAH50_RS18340	G6340	EAH50_RS18340	citX			GO-TERMS, PRODUCT-SYNONYMS, GENE-SYNONYMS, PRODUCT, GENE-NAME
EAH50_RS18345	G6339	EAH50_RS18345	citG	2-(5''-triphosphoribosyl)-3'-dephosphocoenzyme-A synthase	triphosphoribosyl-dephospho-CoA synthase	GO-TERMS, REACTIONS, PRODUCT-SYNONYMS, GENE-SYNONYMS, PRODUCT, GENE-NAME
EAH50_RS18350	G6338	EAH50_RS18350	citT	anion permease	citrate:succinate antiporter	GO-TERMS, REACTIONS, PRODUCT-SYNONYMS, GENE-SYNONYMS, PRODUCT, GENE-NAME
EAH50_RS18355	EG10856	EAH50_RS18355	rna	ribonuclease I	RNase I	GO-TERMS, REACTIONS, PRODUCT-SYNONYMS, GENE-SYNONYMS, PRODUCT, GENE-NAME
EAH50_RS18360	G6337	EAH50_RS18360	rnk			GO-TERMS, PRODUCT-SYNONYMS, GENE-NAME
EAH50_RS18370	G6334	EAH50_RS18370	uspG			GO-TERMS, PRODUCT-SYNONYMS, GENE-SYNONYMS, GENE-NAME
EAH50_RS18375	EG11385			alkyl hydroperoxide reductase subunit F	alkyl hydroperoxide reductase, AhpF component	CPLX-RXNS, GO-TERMS, PRODUCT-SYNONYMS, PRODUCT
EAH50_RS18380	EG11384	EAH50_RS18380	ahpC	alkyl hydroperoxide reductase subunit C	alkyl hydroperoxide reductase, AhpC component	GO-TERMS, PRODUCT-SYNONYMS, GENE-SYNONYMS, PRODUCT, GENE-NAME
EAH50_RS18385	G6333			thiol:disulfide interchange protein DsbG	protein sulfenic acid reductase and chaperone DsbG	GO-TERMS, REACTIONS, PRODUCT-SYNONYMS, GENE-SYNONYMS, PRODUCT
EAH50_RS18405	G6329	EAH50_RS18405	ybdL	pyridoxal phosphate-dependent aminotransferase	methionine-oxo-acid transaminase, PLP-dependent	GO-TERMS, REACTIONS, PRODUCT-SYNONYMS, PRODUCT, GENE-NAME
EAH50_RS18425	EG11105			proofreading thioesterase EntH	proofreading thioesterase in enterobactin biosynthesis	GO-TERMS, REACTIONS, PRODUCT-SYNONYMS, GENE-SYNONYMS, PRODUCT
EAH50_RS18430	EG10259	dhbA	entA			GO-TERMS, PRODUCT-SYNONYMS, GENE-NAME
EAH50_RS18435	EG10260	EAH50_RS18435	entB	enterobactin biosynthesis bifunctional isochorismatase/aryl carrier protein EntB	enterobactin synthase component B	CPLX-RXNS, GO-TERMS, COMPLEXES, REACTIONS, PRODUCT-SYNONYMS, GENE-SYNONYMS, PRODUCT, GENE-NAME
EAH50_RS18440	EG10263	EAH50_RS18440	entE	(2,3-dihydroxybenzoyl)adenylate synthase	2,3-dihydroxybenzoate-AMP ligase	GO-TERMS, REACTIONS, PRODUCT-SYNONYMS, PRODUCT, GENE-NAME
EAH50_RS18445	EG10261					GO-TERMS, REACTIONS, PRODUCT-SYNONYMS, GENE-SYNONYMS
EAH50_RS18450	EG10294	EAH50_RS18450	fepB	ferrienterobactin-binding periplasmic protein	ferric enterobactin ABC transporter periplasmic binding protein	CPLX-RXNS, GO-TERMS, COMPLEXES, PRODUCT, GENE-NAME
EAH50_RS18455	EG11104	EAH50_RS18455	entS			GO-TERMS, REACTIONS, PRODUCT-SYNONYMS, GENE-SYNONYMS, PRODUCT, GENE-NAME
EAH50_RS18460	EG10296	EAH50_RS18460	fepD	ferric anguibactin ABC transporter permease	ferric enterobactin ABC transporter membrane subunit FebD	GO-TERMS, COMPLEXES, PRODUCT-SYNONYMS, PRODUCT, GENE-NAME
EAH50_RS18465	EG10298	EAH50_RS18465	fepG	ferric anguibactin ABC transporter permease	ferric enterobactin ABC transporter membrane subunit FepG	GO-TERMS, PRODUCT, GENE-NAME
EAH50_RS18470	EG10295	EAH50_RS18470	fepC	ferric enterobactin transport ATP-binding protein FepC	ferric enterobactin ABC transporter ATP binding subunit	GO-TERMS, REACTIONS, PRODUCT, GENE-NAME
EAH50_RS18490	EG10264	EAH50_RS18490	entF	enterobactin synthase component F	apo-serine activating enzyme	GO-TERMS, COMPLEXES, REACTIONS, PRODUCT-SYNONYMS, PRODUCT, GENE-NAME
EAH50_RS18495	G0-10437	EAH50_RS18495	ybdZ			GO-TERMS, PRODUCT-SYNONYMS, GENE-NAME
EAH50_RS18500	EG10299	EAH50_RS18500	fes	enterochelin esterase	ferric enterobactin esterase	GO-TERMS, REACTIONS, PRODUCT-SYNONYMS, PRODUCT, GENE-NAME
EAH50_RS18505	EG10293	EAH50_RS18505	fepA	siderophore enterobactin receptor FepA	ferric enterobactin outer membrane transporter	CPLX-RXNS, GO-TERMS, COMPLEXES, PRODUCT-SYNONYMS, GENE-SYNONYMS, PRODUCT, GENE-NAME
EAH50_RS18510	EG10262			enterobactin synthase subunit EntD	phosphopantetheinyl transferase EntD	GO-TERMS, REACTIONS, PRODUCT-SYNONYMS, PRODUCT
EAH50_RS18525	G0-10624	EAH50_RS18525	insJK	IS3-like element IS150 family transposase	IS150 protein InsAB	GO-TERMS, PRODUCT-SYNONYMS, PRODUCT, GENE-NAME
EAH50_RS18535	G6326	EAH50_RS18535	ybdK	glutamate--cysteine ligase	carboxylate-amine ligase	GO-TERMS, REACTIONS, PRODUCT-SYNONYMS, PRODUCT, GENE-NAME
EAH50_RS18550	EG50005	EAH50_RS18550	nfsB	oxygen-insensitive NAD(P)H nitroreductase	NAD(P)H nitroreductase NfsB	GO-TERMS, REACTIONS, PRODUCT-SYNONYMS, GENE-SYNONYMS, PRODUCT, GENE-NAME
EAH50_RS18555	G6323	EAH50_RS18555	ybdG			GO-TERMS, PRODUCT-SYNONYMS, GENE-NAME
EAH50_RS18560	EG10708	EAH50_RS18560	pheP	phenylalanine transporter	phenylalanine:H+ symporter PheP	GO-TERMS, REACTIONS, PRODUCT-SYNONYMS, PRODUCT, GENE-NAME
EAH50_RS18565	EG12367	EAH50_RS18565	cusA	Cu(+)/Ag(+) efflux RND transporter permease subunit CusA	copper/silver export system RND permease	GO-TERMS, REACTIONS, PRODUCT-SYNONYMS, GENE-SYNONYMS, PRODUCT, GENE-NAME
EAH50_RS18570	G6322	EAH50_RS18570	cusB	Cu(+)/Ag(+) efflux RND transporter periplasmic adaptor subunit CusB	copper/silver export system membrane fusion protein	GO-TERMS, COMPLEXES, REACTIONS, PRODUCT-SYNONYMS, GENE-SYNONYMS, PRODUCT, GENE-NAME
EAH50_RS18575	G6321			Cu(+)/Ag(+) efflux RND transporter periplasmic metallochaperone	copper/silver export system periplasmic binding protein	CPLX-RXNS, GO-TERMS, REACTIONS, PRODUCT-SYNONYMS, GENE-SYNONYMS, PRODUCT
EAH50_RS18590	G6320	EAH50_RS18590	cusC	cation efflux system protein CusC	copper/silver export system outer membrane channel	GO-TERMS, REACTIONS, PRODUCT-SYNONYMS, GENE-SYNONYMS, PRODUCT, GENE-NAME
EAH50_RS18595	G6319	EAH50_RS18595	cusR	DNA-binding response regulator	DNA-binding transcriptional activator CusR	GO-TERMS, PRODUCT-SYNONYMS, GENE-SYNONYMS, PRODUCT, GENE-NAME
EAH50_RS18600	G6318	EAH50_RS18600	cusS	Cu(+)/Ag(+) sensor histidine kinase CusS	sensor histidine kinase CusS	GO-TERMS, REACTIONS, PRODUCT-SYNONYMS, GENE-SYNONYMS, PRODUCT, GENE-NAME
EAH50_RS18625	EG11739	nrfB	nfrB	phage adsorption protein NrfB	bacteriophage N4 adsorption protein	GO-TERMS, PRODUCT-SYNONYMS, PRODUCT, GENE-NAME
EAH50_RS18630	EG11740	EAH50_RS18630	nfrA	phage receptor	bacteriophage N4 outer membrane receptor	GO-TERMS, PRODUCT-SYNONYMS, PRODUCT, GENE-NAME
EAH50_RS18640	EG10268	EAH50_RS18640	envY	helix-turn-helix domain-containing protein	DNA-binding transcriptional activator EnvY	GO-TERMS, PRODUCT-SYNONYMS, PRODUCT, GENE-NAME
EAH50_RS18650	EG11103	EAH50_RS18650	fimZ	DNA-binding response regulator	putative LuxR family transcriptional regulator FimZ	PRODUCT-SYNONYMS, GENE-SYNONYMS, PRODUCT, GENE-NAME
EAH50_RS18655	EG12388	EAH50_RS18655	sfmF	fimbriae assembly protein	putative fimbrial protein SfmF	GO-TERMS, PRODUCT-SYNONYMS, GENE-SYNONYMS, PRODUCT, GENE-NAME
EAH50_RS18660	G6293	fimH	sfmH	type 1 fimbrin D-mannose specific adhesin FimH	putative fimbrial adhesin protein SfmH	GO-TERMS, PRODUCT-SYNONYMS, PRODUCT, GENE-NAME
EAH50_RS18680	G6291	EAH50_RS18680	sfmC	fimbrial chaperone SfmC	putative fimbrial chaperone SfmC	GO-TERMS, PRODUCT-SYNONYMS, PRODUCT, GENE-NAME
EAH50_RS18685	G6290	fimA	sfmA	hypothetical protein	putative fimbrial protein SfmA	GO-TERMS, PRODUCT-SYNONYMS, PRODUCT, GENE-NAME
EAH50_RS18690	EG10328	EAH50_RS18690	folD	bifunctional methylenetetrahydrofolate dehydrogenase/methenyltetrahydrofolate cyclohydrolase	bifunctional 5,10-methylene-tetrahydrofolate dehydrogenase/ 5,10-methylene-tetrahydrofolate cyclohydrolase	GO-TERMS, REACTIONS, PRODUCT-SYNONYMS, GENE-SYNONYMS, PRODUCT, GENE-NAME
EAH50_RS18695	EG12879			ribosome-associated protein YbcJ	putative RNA-binding protein YbcJ	GO-TERMS, PRODUCT-SYNONYMS, PRODUCT
EAH50_RS18705	EG10196					GO-TERMS, REACTIONS, PRODUCT-SYNONYMS, GENE-SYNONYMS, PRODUCT
EAH50_RS18710	EG10758	EAH50_RS18710	ppiB	peptidyl-prolyl cis-trans isomerase	peptidyl-prolyl cis-trans isomerase B	GO-TERMS, PRODUCT-SYNONYMS, PRODUCT, GENE-NAME
EAH50_RS18715	EG12666	EAH50_RS18715	lpxH	UDP-2,3-diacylglucosamine hydrolase	UDP-2,3-diacylglucosamine diphosphatase	GO-TERMS, REACTIONS, PRODUCT-SYNONYMS, GENE-SYNONYMS, PRODUCT, GENE-NAME
EAH50_RS18720	EG10793			5-(carboxyamino)imidazole ribonucleotide mutase	N5-carboxyaminoimidazole ribonucleotide mutase	GO-TERMS, REACTIONS, PRODUCT-SYNONYMS, GENE-SYNONYMS, PRODUCT
EAH50_RS18725	EG10796	EAH50_RS18725	purK			GO-TERMS, PRODUCT-SYNONYMS, GENE-SYNONYMS, GENE-NAME
EAH50_RS18745	G6287			acyl-CoA synthetase FdrA	putative acyl-CoA synthetase FdrA	GO-TERMS, REACTIONS, PRODUCT-SYNONYMS, GENE-SYNONYMS, PRODUCT
EAH50_RS18760	G6283	EAH50_RS18760	glxK	glycerate kinase	glycerate 2-kinase 2	GO-TERMS, REACTIONS, PRODUCT-SYNONYMS, GENE-SYNONYMS, PRODUCT, GENE-NAME
EAH50_RS18770	G6281	EAH50_RS18770	allB	cyclic amidohydrolase	allantoinase	GO-TERMS, PRODUCT-SYNONYMS, GENE-SYNONYMS, PRODUCT, GENE-NAME
EAH50_RS18780	G6278	EAH50_RS18780	glxR	2-hydroxy-3-oxopropionate reductase	tartronate semialdehyde reductase 2	GO-TERMS, REACTIONS, PRODUCT-SYNONYMS, GENE-SYNONYMS, PRODUCT, GENE-NAME
EAH50_RS18785	G6277	EAH50_RS18785	hyi			GO-TERMS, PRODUCT-SYNONYMS, GENE-SYNONYMS, GENE-NAME
EAH50_RS18790	EG11583					GO-TERMS, PRODUCT-SYNONYMS
EAH50_RS18795	G6276	EAH50_RS18795	allR	transcriptional regulator	DNA-binding transcriptional repressor AllR	GO-TERMS, PRODUCT-SYNONYMS, GENE-SYNONYMS, PRODUCT, GENE-NAME
EAH50_RS18800	G6275	EAH50_RS18800	allA			GO-TERMS, PRODUCT-SYNONYMS, GENE-SYNONYMS, GENE-NAME
EAH50_RS18805	G6274			HTH-type transcriptional activator AllS	DNA-binding transcriptional activator AllS	GO-TERMS, PRODUCT-SYNONYMS, GENE-SYNONYMS, PRODUCT
EAH50_RS18810	EG11768	mnmH	selU	tRNA 2-selenouridine(34) synthase MnmH	tRNA 2-selenouridine synthase	GO-TERMS, REACTIONS, PRODUCT-SYNONYMS, GENE-SYNONYMS, PRODUCT, GENE-NAME
EAH50_RS18845	EG10849	EAH50_RS18845	rhsD	RHS repeat protein	protein RhsD	GO-TERMS, PRODUCT-SYNONYMS, PRODUCT, GENE-NAME
EAH50_RS18860	EG11542	EAH50_RS18860	tesA	arylesterase	multifunctional acyl-CoA thioesterase I and protease I and lysophospholipase L1	GO-TERMS, REACTIONS, PRODUCT-SYNONYMS, GENE-SYNONYMS, PRODUCT, GENE-NAME
EAH50_RS18865	G6269	EAH50_RS18865	ybbO	short-chain dehydrogenase/reductase	NADP+-dependent aldehyde reductase YbbO	GO-TERMS, REACTIONS, PRODUCT-SYNONYMS, PRODUCT, GENE-NAME
EAH50_RS18870	G6268	EAH50_RS18870	cnoX	co-chaperone YbbN	chaperedoxin	GO-TERMS, PRODUCT-SYNONYMS, GENE-SYNONYMS, PRODUCT, GENE-NAME
EAH50_RS18875	G6267	EAH50_RS18875	fetB	iron export permease FetB	putative iron ABC exporter membrane subunit FetB	GO-TERMS, PRODUCT-SYNONYMS, GENE-SYNONYMS, PRODUCT, GENE-NAME
EAH50_RS18880	G6266	EAH50_RS18880	fetA	iron export ATP-binding protein FetA	putative iron ABC exporter ATP-binding subunit FetA	GO-TERMS, PRODUCT-SYNONYMS, GENE-SYNONYMS, PRODUCT, GENE-NAME
EAH50_RS18895	G6263	EAH50_RS18895	cueR	transcriptional regulator	DNA-binding transcriptional dual regulator CueR	GO-TERMS, PRODUCT-SYNONYMS, GENE-SYNONYMS, PRODUCT, GENE-NAME
EAH50_RS18905	G6261	EAH50_RS18905	glsA			GO-TERMS, REACTIONS, PRODUCT-SYNONYMS, GENE-SYNONYMS, GENE-NAME
EAH50_RS18915	G6259	EAH50_RS18915	ybaQ	transcriptional regulator	DNA-binding transcriptional regulator YbaQ	PRODUCT-SYNONYMS, PRODUCT, GENE-NAME
EAH50_RS18930	EG12454	EAH50_RS18930	ybaK	Cys-tRNA(Pro) deacylase	Cys-tRNAPro and Cys-tRNACys deacylase	GO-TERMS, REACTIONS, PRODUCT-SYNONYMS, PRODUCT, GENE-NAME
EAH50_RS18935	EG11060	EAH50_RS18935	ushA	bifunctional UDP-sugar hydrolase/5'-nucleotidase	5'-nucleotidase / UDP-sugar hydrolase	GO-TERMS, REACTIONS, PRODUCT-SYNONYMS, PRODUCT, GENE-NAME
EAH50_RS18940	G6256	EAH50_RS18940	fsr	MFS transporter	fosmidomycin efflux pump	GO-TERMS, REACTIONS, PRODUCT-SYNONYMS, PRODUCT, GENE-NAME
EAH50_RS18950	EG11102	EAH50_RS18950	gsk			GO-TERMS, REACTIONS, PRODUCT-SYNONYMS, GENE-NAME
EAH50_RS18955	EG11101	EAH50_RS18955	aes	acetyl esterase	acetylesterase	GO-TERMS, REACTIONS, PRODUCT-SYNONYMS, GENE-SYNONYMS, PRODUCT, GENE-NAME
EAH50_RS18960	EG10431	EAH50_RS18960	hemH			GO-TERMS, PRODUCT-SYNONYMS, GENE-SYNONYMS, PRODUCT, GENE-NAME
EAH50_RS18965	EG10032	EAH50_RS18965	adk			GO-TERMS, REACTIONS, PRODUCT-SYNONYMS, GENE-SYNONYMS, GENE-NAME
EAH50_RS18970	EG10461			molecular chaperone HtpG	chaperone protein HtpG	GO-TERMS, PRODUCT-SYNONYMS, PRODUCT
EAH50_RS18975	EG10834			recombination protein RecR	DNA repair protein RecR	GO-TERMS, PRODUCT-SYNONYMS, PRODUCT
EAH50_RS18990	EG10051	EAH50_RS18990	apt			GO-TERMS, REACTIONS, PRODUCT-SYNONYMS, GENE-NAME
EAH50_RS19000	EG10765	EAH50_RS19000	priC			GO-TERMS, PRODUCT-SYNONYMS, GENE-NAME
EAH50_RS19005	EG12830	EAH50_RS19005	ybaM	DUF2496 domain-containing protein	DUF2496 domain-containing protein YbaM	GO-TERMS, PRODUCT-SYNONYMS, PRODUCT, GENE-NAME
EAH50_RS19010	G6255			mechanosensitive channel MscK	potassium dependent, small conductance mechanosensitive channel	GO-TERMS, REACTIONS, PRODUCT-SYNONYMS, GENE-SYNONYMS, PRODUCT
EAH50_RS19025	EG12116					GO-TERMS, PRODUCT-SYNONYMS, GENE-SYNONYMS
EAH50_RS19030	EG11703	EAH50_RS19030	acrA	multidrug efflux RND transporter periplasmic adaptor subunit AcrA	multidrug efflux pump membrane fusion lipoprotein AcrA	CPLX-RXNS, GO-TERMS, COMPLEXES, PRODUCT-SYNONYMS, GENE-SYNONYMS, PRODUCT, GENE-NAME
EAH50_RS19035	EG11704	EAH50_RS19035	acrB	multidrug efflux RND transporter permease subunit	multidrug efflux pump RND permease AcrB	GO-TERMS, PRODUCT-SYNONYMS, GENE-SYNONYMS, PRODUCT, GENE-NAME
EAH50_RS19040	EG12429					GO-TERMS, PRODUCT-SYNONYMS, GENE-SYNONYMS
EAH50_RS19045	EG10439	EAH50_RS19045	hha	hemolysin expression-modulating protein Hha	haemolysin expression-modulating protein Hha	GO-TERMS, PRODUCT-SYNONYMS, PRODUCT, GENE-NAME
EAH50_RS19050	G58	EAH50_RS19050	maa			GO-TERMS, REACTIONS, PRODUCT-SYNONYMS, GENE-SYNONYMS, PRODUCT, GENE-NAME
EAH50_RS19075	G6251	EAH50_RS19075	ybaZ	methylated-DNA--[protein]-cysteine S-methyltransferase	DNA base-flipping protein	GO-TERMS, REACTIONS, PRODUCT-SYNONYMS, GENE-SYNONYMS, PRODUCT, GENE-NAME
EAH50_RS19085	EG10995	EAH50_RS19085	tesB			GO-TERMS, REACTIONS, PRODUCT-SYNONYMS, GENE-NAME
EAH50_RS19090	EG11821	EAH50_RS19090	amtB	ammonia channel	ammonia/ammonium transporter	GO-TERMS, REACTIONS, PRODUCT-SYNONYMS, GENE-SYNONYMS, PRODUCT, GENE-NAME
EAH50_RS19095	EG12191	EAH50_RS19095	glnK	nitrogen regulatory protein P-II 2	nitrogen regulator GlnK	GO-TERMS, PRODUCT-SYNONYMS, GENE-SYNONYMS, PRODUCT, GENE-NAME
EAH50_RS19110	G6247	EAH50_RS19110	decR	transcriptional regulator	DNA-binding transcriptional activator DecR	GO-TERMS, PRODUCT-SYNONYMS, GENE-SYNONYMS, PRODUCT, GENE-NAME
EAH50_RS19115	G6246					GO-TERMS, REACTIONS, PRODUCT-SYNONYMS
EAH50_RS19125	G6245			7-cyano-7-deazaguanine synthase QueC	7-cyano-7-deazaguanine synthase	GO-TERMS, REACTIONS, PRODUCT-SYNONYMS, GENE-SYNONYMS, PRODUCT
EAH50_RS19130	G6244	EAH50_RS19130	fadM			GO-TERMS, REACTIONS, PRODUCT-SYNONYMS, GENE-SYNONYMS, GENE-NAME
EAH50_RS19135	G6243	EAH50_RS19135	ybaV	hypothetical protein	helix-hairpin-helix 3 family protein	GO-TERMS, PRODUCT-SYNONYMS, GENE-SYNONYMS, PRODUCT, GENE-NAME
EAH50_RS19140	G6242	EAH50_RS19140	ppiD	peptidyl-prolyl cis-trans isomerase	periplasmic folding chaperone	GO-TERMS, REACTIONS, PRODUCT-SYNONYMS, GENE-SYNONYMS, PRODUCT, GENE-NAME
EAH50_RS19145	EG10467	EAH50_RS19145	hupB			GO-TERMS, COMPLEXES, PRODUCT-SYNONYMS, GENE-SYNONYMS, PRODUCT, GENE-NAME
EAH50_RS19150	EG10542	EAH50_RS19150	lon			GO-TERMS, REACTIONS, PRODUCT-SYNONYMS, GENE-SYNONYMS, GENE-NAME
EAH50_RS19155	EG10159	EAH50_RS19155	clpX			GO-TERMS, COMPLEXES, PRODUCT-SYNONYMS, GENE-SYNONYMS, GENE-NAME
EAH50_RS19160	EG10158	EAH50_RS19160	clpP			GO-TERMS, REACTIONS, PRODUCT-SYNONYMS, GENE-SYNONYMS, GENE-NAME
EAH50_RS19165	EG11003	EAH50_RS19165	tig			GO-TERMS, REACTIONS, PRODUCT-SYNONYMS, GENE-NAME
EAH50_RS19175	EG10125	EAH50_RS19175	bolA	protein BolA	DNA-binding transcriptional dual regulator BolA	GO-TERMS, PRODUCT-SYNONYMS, PRODUCT, GENE-NAME
EAH50_RS19185	EG12183			muropeptide MFS transporter AmpG	muropeptide:H+ symporter	GO-TERMS, REACTIONS, PRODUCT-SYNONYMS, PRODUCT
EAH50_RS19190	EG10178	EAH50_RS19190	cyoA	cytochrome ubiquinol oxidase subunit II	cytochrome bo3 ubiquinol oxidase subunit 2	CPLX-RXNS, GO-TERMS, COMPLEXES, PRODUCT-SYNONYMS, PRODUCT, GENE-NAME
EAH50_RS19195	EG10179	EAH50_RS19195	cyoB	cytochrome ubiquinol oxidase subunit I	cytochrome bo3 ubiquinol oxidase subunit 1	GO-TERMS, PRODUCT-SYNONYMS, PRODUCT, GENE-NAME
EAH50_RS19200	EG10180	EAH50_RS19200	cyoC	cytochrome bo(3) ubiquinol oxidase subunit 3	cytochrome bo3 ubiquinol oxidase subunit 3	GO-TERMS, PRODUCT-SYNONYMS, PRODUCT, GENE-NAME
EAH50_RS19205	EG10181	EAH50_RS19205	cyoD	cytochrome bo(3) ubiquinol oxidase subunit 4	cytochrome bo3 ubiquinol oxidase subunit 4	GO-TERMS, PRODUCT-SYNONYMS, PRODUCT, GENE-NAME
EAH50_RS19210	EG10182	EAH50_RS19210	cyoE	protoheme IX farnesyltransferase	heme O synthase	GO-TERMS, REACTIONS, PRODUCT-SYNONYMS, PRODUCT, GENE-NAME
EAH50_RS19225	G6239	EAH50_RS19225	panE			GO-TERMS, PRODUCT-SYNONYMS, GENE-SYNONYMS, GENE-NAME
EAH50_RS19230	G198	EAH50_RS19230	yajL	DJ-1 family protein	protein/nucleic acid deglycase 3	GO-TERMS, REACTIONS, PRODUCT-SYNONYMS, GENE-SYNONYMS, PRODUCT, GENE-NAME
EAH50_RS19235	G6238			tRNA 4-thiouridine(8) synthase ThiI	tRNA uridine 4-sulfurtransferase	GO-TERMS, REACTIONS, PRODUCT-SYNONYMS, GENE-SYNONYMS, PRODUCT
EAH50_RS19240	EG11098	EAH50_RS19240	xseB	exodeoxyribonuclease 7 small subunit	exodeoxyribonuclease VII subunit XseB	CPLX-RXNS, GO-TERMS, COMPLEXES, PRODUCT-SYNONYMS, GENE-SYNONYMS, PRODUCT, GENE-NAME
EAH50_RS19245	EG10508	EAH50_RS19245	ispA	farnesyl-diphosphate synthase	geranyl diphosphate/farnesyl diphosphate synthase	GO-TERMS, REACTIONS, PRODUCT-SYNONYMS, PRODUCT, GENE-NAME
EAH50_RS19250	G6237	EAH50_RS19250	dxs			GO-TERMS, PRODUCT-SYNONYMS, GENE-SYNONYMS, GENE-NAME
EAH50_RS19260	G6236	EAH50_RS19260	yajO	2-carboxybenzaldehyde reductase	1-deoxyxylulose-5-phosphate synthase YajO	GO-TERMS, REACTIONS, PRODUCT-SYNONYMS, PRODUCT, GENE-NAME
EAH50_RS19265	EG10704	EAH50_RS19265	pgpA			GO-TERMS, REACTIONS, PRODUCT-SYNONYMS, GENE-SYNONYMS, GENE-NAME
EAH50_RS19270	G6234	EAH50_RS19270	thiL	thiamine-phosphate kinase	thiamine monophosphate kinase	GO-TERMS, REACTIONS, PRODUCT-SYNONYMS, GENE-SYNONYMS, PRODUCT, GENE-NAME
EAH50_RS19275	EG10666	EAH50_RS19275	nusB	N utilization substance protein B	transcription antitermination protein NusB	GO-TERMS, COMPLEXES, PRODUCT-SYNONYMS, GENE-SYNONYMS, PRODUCT, GENE-NAME
EAH50_RS19280	EG11322	EAH50_RS19280	ribE			GO-TERMS, PRODUCT-SYNONYMS, GENE-SYNONYMS, GENE-NAME
EAH50_RS19285	EG11321			bifunctional diaminohydroxyphosphoribosylaminopyrimidine deaminase/5-amino-6-(5-phosphoribosylamino)uracil reductase RibD	fused diaminohydroxyphosphoribosylaminopyrimidine deaminase / 5-amino-6-(5-phosphoribosylamino)uracil reductase	GO-TERMS, REACTIONS, PRODUCT-SYNONYMS, GENE-SYNONYMS, PRODUCT
EAH50_RS19290	EG11320			transcriptional regulator NrdR	NrdR transcriptional repressor	GO-TERMS, PRODUCT-SYNONYMS, GENE-SYNONYMS, PRODUCT
EAH50_RS19300	EG11035	EAH50_RS19300	tsx			GO-TERMS, REACTIONS, PRODUCT-SYNONYMS, GENE-SYNONYMS, GENE-NAME
EAH50_RS19310	EG10940			protein translocase subunit SecF	Sec translocon accessory complex subunit SecF	GO-TERMS, COMPLEXES, PRODUCT-SYNONYMS, PRODUCT
EAH50_RS19315	EG10938			protein translocase subunit SecD	Sec translocon accessory complex subunit SecD	GO-TERMS, PRODUCT-SYNONYMS, PRODUCT
EAH50_RS19320	EG11096			preprotein translocase subunit YajC	Sec translocon accessory complex subunit YajC	GO-TERMS, PRODUCT-SYNONYMS, PRODUCT
EAH50_RS19325	EG10996	EAH50_RS19325	tgt	tRNA guanosine(34) transglycosylase Tgt	tRNA-guanine transglycosylase	GO-TERMS, PRODUCT-SYNONYMS, GENE-SYNONYMS, PRODUCT, GENE-NAME
EAH50_RS19330	EG10812			tRNA preQ1(34) S-adenosylmethionine ribosyltransferase-isomerase QueA	tRNA preQ134 S-adenosylmethionine ribosyltransferase-isomerase	GO-TERMS, REACTIONS, PRODUCT-SYNONYMS, GENE-SYNONYMS, PRODUCT
EAH50_RS19335	EG11095	EAH50_RS19335	acpH	ACP phosphodiesterase	acyl carrier protein phosphodiesterase	GO-TERMS, REACTIONS, PRODUCT-SYNONYMS, GENE-SYNONYMS, PRODUCT, GENE-NAME
EAH50_RS19340	EG10565	EAH50_RS19340	malZ			GO-TERMS, REACTIONS, PRODUCT-SYNONYMS, GENE-NAME
EAH50_RS19350	EG12168	EAH50_RS19350	brnQ	branched-chain amino acid transport system 2 carrier protein	branched chain amino acid transporter BrnQ	GO-TERMS, REACTIONS, PRODUCT-SYNONYMS, GENE-SYNONYMS, PRODUCT, GENE-NAME
EAH50_RS19360	EG10733	EAH50_RS19360	phoR	PAS domain-containing sensor histidine kinase	sensor histidine kinase PhoR	GO-TERMS, REACTIONS, PRODUCT-SYNONYMS, GENE-SYNONYMS, PRODUCT, GENE-NAME
EAH50_RS19365	EG10728	EAH50_RS19365	phoB	DNA-binding response regulator	DNA-binding transcriptional dual regulator PhoB	GO-TERMS, PRODUCT-SYNONYMS, GENE-SYNONYMS, PRODUCT, GENE-NAME
EAH50_RS19385	EG11288	EAH50_RS19385	mak			GO-TERMS, REACTIONS, PRODUCT-SYNONYMS, GENE-SYNONYMS, GENE-NAME
EAH50_RS19390	EG12158			recombination-associated protein RdgC	nucleoid-associated protein RdgC	GO-TERMS, PRODUCT-SYNONYMS, GENE-SYNONYMS, PRODUCT
EAH50_RS19405	EG12159	EAH50_RS19405	ppnP	hypothetical protein	nucleoside phosphorylase PpnP	GO-TERMS, REACTIONS, PRODUCT-SYNONYMS, GENE-SYNONYMS, PRODUCT, GENE-NAME
EAH50_RS19420	EG10082	EAH50_RS19420	aroL	shikimate kinase	shikimate kinase 2	GO-TERMS, PRODUCT-SYNONYMS, PRODUCT, GENE-NAME
EAH50_RS19430	EG10769	EAH50_RS19430	proC			GO-TERMS, REACTIONS, PRODUCT-SYNONYMS, GENE-SYNONYMS, GENE-NAME
EAH50_RS19435	EG11257	adrA	dgcC	diguanylate cyclase AdrA	diguanylate cyclase DgcC	GO-TERMS, REACTIONS, PRODUCT-SYNONYMS, GENE-SYNONYMS, PRODUCT, GENE-NAME
EAH50_RS19445	EG10727	EAH50_RS19445	phoA			GO-TERMS, REACTIONS, PRODUCT-SYNONYMS, GENE-SYNONYMS, GENE-NAME
EAH50_RS19450	EG11256			anti-adapter protein IraP	anti-adaptor protein for sigmaS stabilization	GO-TERMS, PRODUCT-SYNONYMS, GENE-SYNONYMS, PRODUCT
EAH50_RS19455	EG10213	EAH50_RS19455	ddlA			GO-TERMS, REACTIONS, PRODUCT-SYNONYMS, PRODUCT, GENE-NAME
EAH50_RS19470	G6227	EAH50_RS19470	yaiW	DUF1615 domain-containing protein	surface-exposed outer membrane lipoprotein	GO-TERMS, PRODUCT-SYNONYMS, PRODUCT, GENE-NAME
EAH50_RS19475	EG10928			peptide antibiotic transporter SbmA	peptide antibiotic/peptide nucleic acid transporter	GO-TERMS, REACTIONS, PRODUCT-SYNONYMS, PRODUCT
EAH50_RS19480	EG12867			D-alanyl-D-alanine- carboxypeptidase/endopeptidase AmpH	peptidoglycan DD-carboxypeptidase/peptidoglycan DD-endopeptidase	GO-TERMS, REACTIONS, PRODUCT-SYNONYMS, GENE-SYNONYMS, PRODUCT
EAH50_RS19485	G6226			hydrogen peroxide resistance inhibitor IprA	putative DNA-binding transcriptional regulator IprA	PRODUCT-SYNONYMS, GENE-SYNONYMS, PRODUCT
EAH50_RS19495	EG10428	EAH50_RS19495	hemB	delta-aminolevulinic acid dehydratase	porphobilinogen synthase	GO-TERMS, REACTIONS, PRODUCT-SYNONYMS, GENE-SYNONYMS, PRODUCT, GENE-NAME
EAH50_RS19500	EG12423	EAH50_RS19500	tauD			GO-TERMS, REACTIONS, PRODUCT-SYNONYMS, GENE-SYNONYMS, GENE-NAME
EAH50_RS19505	G6219			taurine ABC transporter permease TauC	taurine ABC transporter membrane subunit	CPLX-RXNS, GO-TERMS, COMPLEXES, PRODUCT-SYNONYMS, GENE-SYNONYMS, PRODUCT
EAH50_RS19510	G6218	EAH50_RS19510	tauB	taurine ABC transporter ATP-binding subunit	taurine ABC transporter ATP binding subunit	GO-TERMS, PRODUCT-SYNONYMS, GENE-SYNONYMS, PRODUCT, GENE-NAME
EAH50_RS19515	G6217	EAH50_RS19515	tauA	taurine ABC transporter substrate-binding protein	taurine ABC transporter periplasmic binding protein	GO-TERMS, PRODUCT-SYNONYMS, GENE-SYNONYMS, PRODUCT, GENE-NAME
EAH50_RS19540	G6209	EAH50_RS19540	frmR	transcriptional regulator	DNA-binding transcriptional repressor FrmR	GO-TERMS, PRODUCT-SYNONYMS, GENE-SYNONYMS, PRODUCT, GENE-NAME
EAH50_RS19545	EG50010	EAH50_RS19545	frmA			GO-TERMS, REACTIONS, PRODUCT-SYNONYMS, GENE-SYNONYMS, PRODUCT, GENE-NAME
EAH50_RS19550	G6208	EAH50_RS19550	frmB			GO-TERMS, REACTIONS, PRODUCT-SYNONYMS, GENE-SYNONYMS, PRODUCT, GENE-NAME
EAH50_RS19560	G6206			3-(3-hydroxy-phenyl)propionate transporter MhpT	3-hydroxyphenylpropionate/3-hydroxycinnamate:H+ symporter	GO-TERMS, REACTIONS, PRODUCT-SYNONYMS, GENE-SYNONYMS, PRODUCT
EAH50_RS19565	G6205	dmpG	mhpE			GO-TERMS, PRODUCT-SYNONYMS, PRODUCT, GENE-NAME
EAH50_RS19570	M014	EAH50_RS19570	mhpF	acetaldehyde dehydrogenase	acetaldehyde dehydrogenase (acetylating) MhpF	GO-TERMS, PRODUCT-SYNONYMS, PRODUCT, GENE-NAME
EAH50_RS19575	M013	EAH50_RS19575	mhpD	2-keto-4-pentenoate hydratase	2-hydroxypentadienoate hydratase	GO-TERMS, REACTIONS, PRODUCT-SYNONYMS, GENE-SYNONYMS, PRODUCT, GENE-NAME
EAH50_RS19580	M012	EAH50_RS19580	mhpC	alpha/beta fold hydrolase	2-hydroxy-6-ketonona-2,4-dienedioate hydrolase	GO-TERMS, REACTIONS, PRODUCT-SYNONYMS, PRODUCT, GENE-NAME
EAH50_RS19585	M011	EAH50_RS19585	mhpB	2,3-dihydroxyphenylpropionate/2, 3-dihydroxicinnamic acid 1,2-dioxygenase	3-carboxyethylcatechol 2,3-dioxygenase	GO-TERMS, REACTIONS, PRODUCT-SYNONYMS, PRODUCT, GENE-NAME
EAH50_RS19590	M010	EAH50_RS19590	mhpA	3-(3-hydroxy-phenyl)propionate/3-hydroxycinnamic acid hydroxylase	3-(3-hydroxyphenyl)propanoate hydroxylase	GO-TERMS, REACTIONS, PRODUCT-SYNONYMS, PRODUCT, GENE-NAME
EAH50_RS19600	EG10525	EAH50_RS19600	lacI	lac repressor	DNA-binding transcriptional repressor LacI	GO-TERMS, PRODUCT-SYNONYMS, PRODUCT, GENE-NAME
EAH50_RS19605	EG10527	EAH50_RS19605	lacZ			GO-TERMS, REACTIONS, PRODUCT-SYNONYMS, PRODUCT, GENE-NAME
EAH50_RS19610	EG10526	EAH50_RS19610	lacY	MFS transporter	lactose permease	GO-TERMS, REACTIONS, PRODUCT-SYNONYMS, PRODUCT, GENE-NAME
EAH50_RS19615	EG10524	EAH50_RS19615	lacA			GO-TERMS, REACTIONS, PRODUCT-SYNONYMS, PRODUCT, GENE-NAME
EAH50_RS19625	EG10175	EAH50_RS19625	cynS	cyanate hydratase	cyanase	GO-TERMS, REACTIONS, PRODUCT-SYNONYMS, GENE-SYNONYMS, PRODUCT, GENE-NAME
EAH50_RS19630	EG10176	EAH50_RS19630	cynT	carbonic anhydrase	carbonic anhydrase 1	GO-TERMS, REACTIONS, PRODUCT-SYNONYMS, PRODUCT, GENE-NAME
EAH50_RS19635	EG11421	EAH50_RS19635	cynR	transcriptional regulator	DNA-binding transcriptional dual regulator CynR	GO-TERMS, PRODUCT-SYNONYMS, PRODUCT, GENE-NAME
EAH50_RS19640	EG11326	EAH50_RS19640	codA	cytosine deaminase	cytosine/isoguanine deaminase	GO-TERMS, REACTIONS, PRODUCT-SYNONYMS, PRODUCT, GENE-NAME
EAH50_RS19645	EG11327	EAH50_RS19645	codB	cytosine permease	cytosine transporter	GO-TERMS, REACTIONS, PRODUCT-SYNONYMS, PRODUCT, GENE-NAME
EAH50_RS19650	G6200			propionate--CoA ligase	propionyl-CoA synthetase	GO-TERMS, REACTIONS, PRODUCT-SYNONYMS, GENE-SYNONYMS, PRODUCT
EAH50_RS19655	G6199					GO-TERMS, PRODUCT-SYNONYMS, GENE-SYNONYMS, PRODUCT
EAH50_RS19660	G6198	EAH50_RS19660	prpC			GO-TERMS, REACTIONS, PRODUCT-SYNONYMS, GENE-SYNONYMS, GENE-NAME
EAH50_RS19665	G6196	EAH50_RS19665	prpB	methylisocitrate lyase	2-methylisocitrate lyase	GO-TERMS, REACTIONS, PRODUCT-SYNONYMS, GENE-SYNONYMS, PRODUCT, GENE-NAME
EAH50_RS19670	G6195			propionate catabolism operon regulatory protein PrpR	DNA-binding transcriptional dual regulator PrpR	GO-TERMS, PRODUCT-SYNONYMS, GENE-SYNONYMS, PRODUCT
EAH50_RS19705	G6190	EAH50_RS19705	yahK	aldehyde reductase YahK	aldehyde reductase, NADPH-dependent	GO-TERMS, REACTIONS, PRODUCT-SYNONYMS, PRODUCT, GENE-NAME
EAH50_RS19755	EG11236	EAH50_RS19755	pdeL	cyclic di-GMP phosphodiesterase YahA	DNA-binding transcriptional activator/c-di-GMP phosphodiesterase PdeL	GO-TERMS, REACTIONS, PRODUCT-SYNONYMS, GENE-SYNONYMS, PRODUCT, GENE-NAME
EAH50_RS19765	EG10112	EAH50_RS19765	betT	choline BCCT transporter BetT	choline:H+ symporter	GO-TERMS, REACTIONS, PRODUCT-SYNONYMS, PRODUCT, GENE-NAME
EAH50_RS19770	EG10111	EAH50_RS19770	betI	transcriptional regulator	DNA-binding transcriptional repressor BetI	GO-TERMS, PRODUCT-SYNONYMS, PRODUCT, GENE-NAME
EAH50_RS19775	EG10110	EAH50_RS19775	betB	betaine-aldehyde dehydrogenase	betaine aldehyde dehydrogenase	GO-TERMS, REACTIONS, PRODUCT-SYNONYMS, PRODUCT, GENE-NAME
EAH50_RS19780	EG10109					GO-TERMS, REACTIONS, PRODUCT-SYNONYMS
EAH50_RS19805	G6167	EAH50_RS19805	ykgM	50S ribosomal protein L31 type B	50S ribosomal subunit protein L31B	GO-TERMS, PRODUCT-SYNONYMS, PRODUCT, GENE-NAME
EAH50_RS19810	G0-10434	EAH50_RS19810	ykgO	50S ribosomal protein L36	50S ribosomal subunit protein L36B	GO-TERMS, PRODUCT-SYNONYMS, PRODUCT, GENE-NAME
EAH50_RS19820	G6165	EAH50_RS19820	ecpR	LuxR family transcriptional regulator	DNA-binding transcriptional dual regulator MatA	GO-TERMS, PRODUCT-SYNONYMS, GENE-SYNONYMS, PRODUCT, GENE-NAME
EAH50_RS19825	G6164	EAH50_RS19825	ecpA	fimbrial protein	common pilus major subunit	PRODUCT-SYNONYMS, GENE-SYNONYMS, PRODUCT, GENE-NAME
EAH50_RS19860	G6158	EAH50_RS19860	yagU	hypothetical protein	inner membrane protein that contributes to acid resistance	GO-TERMS, PRODUCT-SYNONYMS, PRODUCT, GENE-NAME
EAH50_RS19880	G6154	EAH50_RS19880	paoD	XdhC family protein	molybdenum cofactor insertion chaperone PaoD	GO-TERMS, PRODUCT-SYNONYMS, GENE-SYNONYMS, PRODUCT, GENE-NAME
EAH50_RS20015	EG10767	EAH50_RS20015	proA	gamma-glutamyl-phosphate reductase	glutamate-5-semialdehyde dehydrogenase	GO-TERMS, REACTIONS, PRODUCT-SYNONYMS, GENE-SYNONYMS, PRODUCT, GENE-NAME
EAH50_RS20020	EG10768	EAH50_RS20020	proB			GO-TERMS, PRODUCT-SYNONYMS, GENE-SYNONYMS, GENE-NAME
EAH50_RS20025	EG10729			phosphoporin PhoE	outer membrane porin PhoE	GO-TERMS, REACTIONS, PRODUCT-SYNONYMS, GENE-SYNONYMS, PRODUCT
EAH50_RS20035	EG11091	EAH50_RS20035	frsA	esterase	fermentation-respiration switch protein	GO-TERMS, PRODUCT-SYNONYMS, GENE-SYNONYMS, PRODUCT, GENE-NAME
EAH50_RS20040	EG10414	EAH50_RS20040	gpt	xanthine phosphoribosyltransferase	xanthine-guanine phsophoribosyltransferase	GO-TERMS, REACTIONS, PRODUCT-SYNONYMS, GENE-SYNONYMS, PRODUCT, GENE-NAME
EAH50_RS20045	EG10695	EAH50_RS20045	pepD	cytosol nonspecific dipeptidase	peptidase D	GO-TERMS, REACTIONS, PRODUCT-SYNONYMS, GENE-SYNONYMS, PRODUCT, GENE-NAME
EAH50_RS20065	G6117	EAH50_RS20065	yafO	type II toxin-antitoxin system YafO family toxin	ribosome-dependent mRNA interferase toxin YafO	GO-TERMS, REACTIONS, PRODUCT-SYNONYMS, PRODUCT, GENE-NAME
EAH50_RS20070	G6116	EAH50_RS20070	yafN			GO-TERMS, PRODUCT-SYNONYMS, GENE-NAME
EAH50_RS20075	G6115	EAH50_RS20075	dinB			GO-TERMS, REACTIONS, PRODUCT-SYNONYMS, GENE-SYNONYMS, GENE-NAME
EAH50_RS20090	G6112	EAH50_RS20090	rayT	transposase	REP-associated tyrosine transposase	GO-TERMS, REACTIONS, PRODUCT-SYNONYMS, GENE-SYNONYMS, PRODUCT, GENE-NAME
EAH50_RS20100	G6110	EAH50_RS20100	dinJ	type II toxin-antitoxin system antitoxin DinJ	antitoxin/DNA-binding transcriptional repressor DinJ	GO-TERMS, COMPLEXES, PRODUCT-SYNONYMS, GENE-SYNONYMS, PRODUCT, GENE-NAME
EAH50_RS20105	G6109	EAH50_RS20105	yafQ	type II toxin-antitoxin system mRNA interferase toxin YafQ	ribosome-dependent mRNA interferase toxin YafQ	GO-TERMS, REACTIONS, PRODUCT-SYNONYMS, PRODUCT, GENE-NAME
EAH50_RS20120	G6106	EAH50_RS20120	gmhA	phosphoheptose isomerase	D-sedoheptulose 7-phosphate isomerase	GO-TERMS, REACTIONS, PRODUCT-SYNONYMS, GENE-SYNONYMS, PRODUCT, GENE-NAME
EAH50_RS20125	G6105	EAH50_RS20125	fadE			GO-TERMS, REACTIONS, PRODUCT-SYNONYMS, GENE-SYNONYMS, GENE-NAME
EAH50_RS20130	G6104	EAH50_RS20130	ivy	inhibitor of vertebrate lysozyme	periplasmic chaperone, inhibitor of vertebrate C-type lysozyme	GO-TERMS, PRODUCT-SYNONYMS, GENE-SYNONYMS, PRODUCT, GENE-NAME
EAH50_RS20135	G6103	EAH50_RS20135	yafV	hydrolase YafV	2-oxoglutaramate amidase	GO-TERMS, REACTIONS, PRODUCT-SYNONYMS, PRODUCT, GENE-NAME
EAH50_RS20280	EG10243	EAH50_RS20280	dnaQ			GO-TERMS, COMPLEXES, REACTIONS, PRODUCT-SYNONYMS, GENE-SYNONYMS, PRODUCT, GENE-NAME
EAH50_RS20285	EG10860	EAH50_RS20285	rnhA			GO-TERMS, REACTIONS, PRODUCT-SYNONYMS, GENE-SYNONYMS, GENE-NAME
EAH50_RS20295	G6099	EAH50_RS20295	gloB	hydroxyacylglutathione hydrolase	hydroxyacylglutathione hydrolase GloB	GO-TERMS, REACTIONS, PRODUCT-SYNONYMS, GENE-SYNONYMS, PRODUCT, GENE-NAME
EAH50_RS20300	EG10246	EAH50_RS20300	mltD	lytic transglycosylase	membrane-bound lytic murein transglycosylase D	GO-TERMS, REACTIONS, PRODUCT-SYNONYMS, GENE-SYNONYMS, PRODUCT, GENE-NAME
EAH50_RS20315	EG11649	EAH50_RS20315	yafC	LysR family transcriptional regulator	LysR family transcriptional regulator YafC	GO-TERMS, PRODUCT-SYNONYMS, PRODUCT, GENE-NAME
EAH50_RS20355	EG11736	EAH50_RS20355	gmhB	D-glycero-beta-D-manno-heptose 1,7-bisphosphate 7-phosphatase	D-glycero-beta-D-manno-heptose-1,7-bisphosphate 7-phosphatase	GO-TERMS, REACTIONS, PRODUCT-SYNONYMS, GENE-SYNONYMS, PRODUCT, GENE-NAME
EAH50_RS20360	EG11621	EAH50_RS20360	metN	methionine import ATP-binding protein MetN	L-methionine/D-methionine ABC transporter ATP binding subunit	CPLX-RXNS, GO-TERMS, COMPLEXES, PRODUCT-SYNONYMS, GENE-SYNONYMS, PRODUCT, GENE-NAME
EAH50_RS20365	EG11737	EAH50_RS20365	metI	methionine ABC transporter	L-methionine/D-methionine ABC transporter membrane subunit	GO-TERMS, REACTIONS, PRODUCT-SYNONYMS, GENE-SYNONYMS, PRODUCT, GENE-NAME
EAH50_RS20370	EG11504	EAH50_RS20370	metQ	methionine ABC transporter substrate-binding protein MetQ	L-methionine/D-methionine ABC transporter membrane anchored binding protein	GO-TERMS, PRODUCT-SYNONYMS, GENE-SYNONYMS, PRODUCT, GENE-NAME
EAH50_RS20375	EG11502			Rcs stress response system protein RcsF	sensor lipoprotein RcsF	GO-TERMS, PRODUCT-SYNONYMS, PRODUCT
EAH50_RS20380	EG11503	tsaA	trmO	tRNA (N6-threonylcarbamoyladenosine(37)-N6)-methyltransferase TrmO	tRNA m6t6A37 methyltransferase	GO-TERMS, REACTIONS, PRODUCT-SYNONYMS, GENE-SYNONYMS, PRODUCT, GENE-NAME
EAH50_RS20385	EG10770					GO-TERMS, REACTIONS, PRODUCT-SYNONYMS, GENE-SYNONYMS, PRODUCT
EAH50_RS20410	EG12354	EAH50_RS20410	arfB	aminoacyl-tRNA hydrolase	peptidyl-tRNA hydrolase, ribosome rescue factor	GO-TERMS, REACTIONS, PRODUCT-SYNONYMS, GENE-SYNONYMS, PRODUCT, GENE-NAME
EAH50_RS20425	G6097	EAH50_RS20425	rof	Rho-binding antiterminator	modulator of Rho-dependent transcription termination	GO-TERMS, PRODUCT-SYNONYMS, GENE-SYNONYMS, PRODUCT, GENE-NAME
EAH50_RS20430	G6096			tRNA lysidine(34) synthetase TilS	tRNAIle-lysidine synthetase	GO-TERMS, REACTIONS, PRODUCT-SYNONYMS, GENE-SYNONYMS, PRODUCT
EAH50_RS20440	G6094	EAH50_RS20440	ldcC	lysine decarboxylase LdcC	lysine decarboxylase 2	GO-TERMS, REACTIONS, PRODUCT-SYNONYMS, GENE-SYNONYMS, PRODUCT, GENE-NAME
EAH50_RS20445	EG11647			acetyl-CoA carboxylase carboxyl transferase subunit alpha	acetyl-CoA carboxyltransferase subunit alpha	GO-TERMS, REACTIONS, PRODUCT-SYNONYMS, PRODUCT
EAH50_RS20450	EG10238	EAH50_RS20450	dnaE			GO-TERMS, REACTIONS, PRODUCT-SYNONYMS, GENE-SYNONYMS, PRODUCT, GENE-NAME
EAH50_RS20455	EG10861	EAH50_RS20455	rnhB	ribonuclease HII	RNase HII	GO-TERMS, REACTIONS, PRODUCT-SYNONYMS, PRODUCT, GENE-NAME
EAH50_RS20460	EG10546	EAH50_RS20460	lpxB	lipid-A-disaccharide synthase	lipid A disaccharide synthase	GO-TERMS, REACTIONS, PRODUCT-SYNONYMS, GENE-SYNONYMS, PRODUCT, GENE-NAME
EAH50_RS20465	EG10545	EAH50_RS20465	lpxA	acyl-[acyl-carrier-protein]--UDP-N- acetylglucosamine O-acyltransferase	acyl-[acyl-carrier-protein]--UDP-N-acetylglucosamine O-acyltransferase	GO-TERMS, REACTIONS, PRODUCT-SYNONYMS, PRODUCT, GENE-NAME
EAH50_RS20470	EG11284	EAH50_RS20470	fabZ	beta-hydroxyacyl-ACP dehydratase	3-hydroxy-acyl-[acyl-carrier-protein] dehydratase	GO-TERMS, REACTIONS, PRODUCT-SYNONYMS, GENE-SYNONYMS, PRODUCT, GENE-NAME
EAH50_RS20475	EG10316					GO-TERMS, REACTIONS, PRODUCT-SYNONYMS, GENE-SYNONYMS, PRODUCT
EAH50_RS20480	EG10455	EAH50_RS20480	skp	chaperone protein Skp	periplasmic chaperone Skp	GO-TERMS, PRODUCT-SYNONYMS, GENE-SYNONYMS, PRODUCT, GENE-NAME
EAH50_RS20485	G6093					GO-TERMS, COMPLEXES, PRODUCT-SYNONYMS, GENE-SYNONYMS
EAH50_RS20490	EG12436	EAH50_RS20490	rseP	zinc metalloprotease RseP	intramembrane zinc metalloprotease RseP	GO-TERMS, REACTIONS, PRODUCT-SYNONYMS, GENE-SYNONYMS, PRODUCT, GENE-NAME
EAH50_RS20495	EG10139	EAH50_RS20495	cdsA	phosphatidate cytidylyltransferase	CDP-diglyceride synthetase	GO-TERMS, REACTIONS, PRODUCT-SYNONYMS, GENE-SYNONYMS, PRODUCT, GENE-NAME
EAH50_RS20500	G6092	EAH50_RS20500	uppS	(2E,6E)-farnesyl-diphosphate-specific ditrans,polycis-undecaprenyl-diphosphate synthase	ditrans,polycis-undecaprenyl-diphosphate synthase [(2E,6E)-farnesyl-diphosphate specific]	GO-TERMS, PRODUCT-SYNONYMS, GENE-SYNONYMS, PRODUCT, GENE-NAME
EAH50_RS20505	EG12715	EAH50_RS20505	dxr	1-deoxy-D-xylulose-5-phosphate reductoisomerase	1-deoxy-D-xylulose 5-phosphate reductoisomerase	GO-TERMS, REACTIONS, PRODUCT-SYNONYMS, GENE-SYNONYMS, PRODUCT, GENE-NAME
EAH50_RS20510	EG10335	EAH50_RS20510	frr			GO-TERMS, PRODUCT-SYNONYMS, GENE-SYNONYMS, GENE-NAME
EAH50_RS20515	EG11539	EAH50_RS20515	pyrH			GO-TERMS, PRODUCT-SYNONYMS, GENE-SYNONYMS, GENE-NAME
EAH50_RS20520	EG11033	EAH50_RS20520	tsf	elongation factor Ts	protein chain elongation factor EF-Ts	GO-TERMS, PRODUCT-SYNONYMS, PRODUCT, GENE-NAME
EAH50_RS20530	EG10570	EAH50_RS20530	map			GO-TERMS, REACTIONS, PRODUCT-SYNONYMS, GENE-NAME
EAH50_RS20535	EG11411			bifunctional uridylyltransferase/uridylyl-removing protein GlnD	PII uridylyltransferase / uridylyl removing enzyme	GO-TERMS, REACTIONS, PRODUCT-SYNONYMS, GENE-SYNONYMS, PRODUCT
EAH50_RS20540	EG10207			2,3,4,5-tetrahydropyridine-2,6-dicarboxylate N-succinyltransferase	tetrahydrodipicolinate succinylase	GO-TERMS, REACTIONS, PRODUCT-SYNONYMS, GENE-SYNONYMS, PRODUCT
EAH50_RS20550	EG12335	EAH50_RS20550	cdaR	CdaR family transcriptional regulator	DNA-binding transcriptional activator CdaR	GO-TERMS, PRODUCT-SYNONYMS, GENE-SYNONYMS, PRODUCT, GENE-NAME
EAH50_RS20555	EG10463	EAH50_RS20555	degP			GO-TERMS, PRODUCT-SYNONYMS, GENE-SYNONYMS, GENE-NAME
EAH50_RS20560	EG10225	EAH50_RS20560	dgt	dGTPase	dGTP triphosphohydrolase	GO-TERMS, REACTIONS, PRODUCT-SYNONYMS, GENE-SYNONYMS, PRODUCT, GENE-NAME
EAH50_RS20565	EG11090	mtnN	mtn			GO-TERMS, REACTIONS, PRODUCT-SYNONYMS, GENE-SYNONYMS, GENE-NAME
EAH50_RS20570	EG12334			vitamin B12 ABC transporter substrate-binding protein BtuF	vitamin B12 ABC transporter periplasmic binding protein	CPLX-RXNS, GO-TERMS, COMPLEXES, REACTIONS, PRODUCT-SYNONYMS, GENE-SYNONYMS, PRODUCT
EAH50_RS20580	EG12332					GO-TERMS, PRODUCT-SYNONYMS, GENE-SYNONYMS
EAH50_RS20590	EG12331	EAH50_RS20590	clcA	ClC family H(+)/Cl(-) exchange transporter	chloride:H+ antiporter ClcA	GO-TERMS, REACTIONS, PRODUCT-SYNONYMS, GENE-SYNONYMS, PRODUCT, GENE-NAME
EAH50_RS20595	EG10432	EAH50_RS20595	hemL			GO-TERMS, PRODUCT-SYNONYMS, GENE-SYNONYMS, GENE-NAME
EAH50_RS20600	EG10303			Fe(3+)-hydroxamate ABC transporter permease FhuB	iron(III) hydroxamate ABC transporter membrane subunit	CPLX-RXNS, GO-TERMS, COMPLEXES, REACTIONS, PRODUCT
EAH50_RS20605	EG10305	EAH50_RS20605	fhuD	iron(3+)-hydroxamate-binding protein FhuD	iron(III) hydroxamate ABC transporter periplasmic binding protein	GO-TERMS, PRODUCT, GENE-NAME
EAH50_RS20610	EG10304	EAH50_RS20610	fhuC	iron(3+)-hydroxamate import ATP-binding protein FhuC	iron(III) hydroxamate ABC transporter ATP binding subunit	GO-TERMS, REACTIONS, PRODUCT, GENE-NAME
EAH50_RS20615	EG10302			ferrichrome porin FhuA	ferrichrome outer membrane transporter/phage receptor	CPLX-RXNS, GO-TERMS, COMPLEXES, PRODUCT-SYNONYMS, GENE-SYNONYMS, PRODUCT
EAH50_RS20620	EG10605	EAH50_RS20620	mrcB	bifunctional glycosyl transferase/transpeptidase	PBP1Bgamma	REACTIONS, PRODUCT-SYNONYMS, GENE-SYNONYMS, PRODUCT, GENE-NAME
EAH50_RS20630	EG12330	EAH50_RS20630	thpR			GO-TERMS, REACTIONS, PRODUCT-SYNONYMS, GENE-SYNONYMS, GENE-NAME
EAH50_RS20635	EG10949			DNA/RNA nuclease SfsA	putative DNA-binding transcriptional regulator of maltose metabolism	GO-TERMS, REACTIONS, PRODUCT-SYNONYMS, GENE-SYNONYMS, PRODUCT
EAH50_RS20640	EG10230	EAH50_RS20640	dksA			GO-TERMS, PRODUCT-SYNONYMS, GENE-SYNONYMS, GENE-NAME
EAH50_RS20645	EG11362	EAH50_RS20645	gluQ	tRNA glutamyl-Q(34) synthetase GluQRS	glutamyl-Q tRNAAsp synthetase	GO-TERMS, REACTIONS, PRODUCT-SYNONYMS, GENE-SYNONYMS, PRODUCT, GENE-NAME
EAH50_RS20650	EG10690	EAH50_RS20650	pcnB	polynucleotide adenylyltransferase PcnB	poly(A) polymerase I	GO-TERMS, REACTIONS, PRODUCT-SYNONYMS, PRODUCT, GENE-NAME
EAH50_RS20655	EG11374	EAH50_RS20655	folK	2-amino-4-hydroxy-6- hydroxymethyldihydropteridine diphosphokinase	2-amino-4-hydroxy-6-hydroxymethyldihydropteridine diphosphokinase	GO-TERMS, REACTIONS, PRODUCT-SYNONYMS, PRODUCT, GENE-NAME
EAH50_RS20660	EG12328	EAH50_RS20660	yadN	fimbrial protein	putative fimbrial protein YadN	GO-TERMS, PRODUCT-SYNONYMS, PRODUCT, GENE-NAME
EAH50_RS20665	EG11973	EAH50_RS20665	yadV	fimbrial chaperone	putative fimbrial chaperone YadV	GO-TERMS, PRODUCT-SYNONYMS, GENE-SYNONYMS, PRODUCT, GENE-NAME
EAH50_RS20670	EG11972	EAH50_RS20670	htrE	outer membrane usher protein	putative fimbrial usher protein HtrE	GO-TERMS, PRODUCT-SYNONYMS, PRODUCT, GENE-NAME
EAH50_RS20675	EG12327	EAH50_RS20675	yadM	fimbrial protein	putative fimbrial protein YadM	GO-TERMS, PRODUCT-SYNONYMS, PRODUCT, GENE-NAME
EAH50_RS20685	EG12325	EAH50_RS20685	yadK	fimbrial protein StaF	putative fimbrial protein YadK	GO-TERMS, PRODUCT-SYNONYMS, PRODUCT, GENE-NAME
EAH50_RS20690	EG11678	EAH50_RS20690	yadC	fimbrial-like adhesin	fimbrial tip-adhesin YadC	GO-TERMS, PRODUCT-SYNONYMS, PRODUCT, GENE-NAME
EAH50_RS20695	EG11675					GO-TERMS, REACTIONS, PRODUCT-SYNONYMS
EAH50_RS20700	EG11746	EAH50_RS20700	panC	pantoate--beta-alanine ligase	pantothenate synthetase	GO-TERMS, REACTIONS, PRODUCT-SYNONYMS, PRODUCT, GENE-NAME
EAH50_RS20710	EG11748	EAH50_RS20710	rpnC	Rpn family recombination-promoting nuclease/putative transposase	recombination-promoting nuclease RpnC	GO-TERMS, REACTIONS, PRODUCT-SYNONYMS, GENE-SYNONYMS, PRODUCT, GENE-NAME
EAH50_RS20715	EG11747			aspartate 1-decarboxylase	aspartate 1-decarboxylase proenzyme	GO-TERMS, REACTIONS, PRODUCT-SYNONYMS, PRODUCT
EAH50_RS20730	EG12321	EAH50_RS20730	yadH	ABC transporter permease	putative ABC transporter membrane subunit YadH	GO-TERMS, COMPLEXES, PRODUCT-SYNONYMS, PRODUCT, GENE-NAME
EAH50_RS20735	EG12320	EAH50_RS20735	yadG	ABC transporter ATPase	putative ABC transporter ATP-binding protein YadG	GO-TERMS, PRODUCT-SYNONYMS, PRODUCT, GENE-NAME
EAH50_RS20740	EG12319	EAH50_RS20740	can	carbonic anhydrase	carbonic anhydrase 2	GO-TERMS, REACTIONS, PRODUCT-SYNONYMS, GENE-SYNONYMS, PRODUCT, GENE-NAME
EAH50_RS20745	EG20098	EAH50_RS20745	hpt			GO-TERMS, REACTIONS, PRODUCT-SYNONYMS, GENE-NAME
EAH50_RS20750	EG10369	EAH50_RS20750	gcd	pyrroloquinoline quinone-dependent dehydrogenase	quinoprotein glucose dehydrogenase	GO-TERMS, REACTIONS, PRODUCT-SYNONYMS, PRODUCT, GENE-NAME
EAH50_RS20755	EG12318					GO-TERMS, REACTIONS, PRODUCT-SYNONYMS, GENE-SYNONYMS
EAH50_RS20765	EG10963	EAH50_RS20765	speE	polyamine aminopropyltransferase	spermidine synthase	GO-TERMS, REACTIONS, PRODUCT-SYNONYMS, PRODUCT, GENE-NAME
EAH50_RS20770	EG10962	EAH50_RS20770	speD	adenosylmethionine decarboxylase	S-adenosylmethionine decarboxylase proenzyme	GO-TERMS, REACTIONS, PRODUCT-SYNONYMS, PRODUCT, GENE-NAME
EAH50_RS20780	EG12316	EAH50_RS20780	acnB	aconitate hydratase B	AcnB	GO-TERMS, REACTIONS, PRODUCT-SYNONYMS, GENE-SYNONYMS, PRODUCT, GENE-NAME
EAH50_RS20790	EG10543	lpdA	lpd	dihydrolipoyl dehydrogenase	lipoamide dehydrogenase	CPLX-RXNS, GO-TERMS, COMPLEXES, REACTIONS, PRODUCT-SYNONYMS, GENE-SYNONYMS, PRODUCT, GENE-NAME
EAH50_RS20795	EG10025	EAH50_RS20795	aceF	dihydrolipoyllysine-residue acetyltransferase component of pyruvate dehydrogenase complex	pyruvate dehydrogenase, E2 subunit	GO-TERMS, REACTIONS, PRODUCT-SYNONYMS, PRODUCT, GENE-NAME
EAH50_RS20800	EG10024	EAH50_RS20800	aceE			GO-TERMS, REACTIONS, PRODUCT-SYNONYMS, GENE-NAME
EAH50_RS20805	EG11088	EAH50_RS20805	pdhR	pyruvate dehydrogenase complex repressor	DNA-binding transcriptional dual regulator PdhR	GO-TERMS, PRODUCT-SYNONYMS, GENE-SYNONYMS, PRODUCT, GENE-NAME
EAH50_RS20810	EG10084			aromatic amino acid transporter AroP	aromatic amino acid:H+ symporter AroP	GO-TERMS, REACTIONS, PRODUCT-SYNONYMS, GENE-SYNONYMS, PRODUCT
EAH50_RS20820	EG10041			1,6-anhydro-N-acetylmuramyl-L-alanine amidase AmpD	1,6-anhydro-N-acetylmuramoyl-L-alanine amidase	GO-TERMS, REACTIONS, PRODUCT-SYNONYMS, PRODUCT
EAH50_RS20825	EG11546	EAH50_RS20825	nadC	nicotinate-nucleotide pyrophosphorylase [carboxylating]	quinolinate phosphoribosyltransferase (decarboxylating)	GO-TERMS, REACTIONS, PRODUCT-SYNONYMS, PRODUCT, GENE-NAME
EAH50_RS20845	EG10422	EAH50_RS20845	guaC	guanosine monophosphate reductase	GMP reductase	GO-TERMS, REACTIONS, PRODUCT-SYNONYMS, PRODUCT, GENE-NAME
EAH50_RS20850	EG12312	EAH50_RS20850	coaE			GO-TERMS, PRODUCT-SYNONYMS, GENE-SYNONYMS, PRODUCT, GENE-NAME
EAH50_RS20855	EG12313			cell division protein ZapD	cell division factor ZapD	GO-TERMS, PRODUCT-SYNONYMS, GENE-SYNONYMS, PRODUCT
EAH50_RS20860	EG12314					GO-TERMS, PRODUCT-SYNONYMS
EAH50_RS20865	EG10626			8-oxo-dGTP diphosphatase MutT	8-oxo-dGTP diphosphatase	GO-TERMS, REACTIONS, PRODUCT-SYNONYMS, GENE-SYNONYMS, PRODUCT
EAH50_RS20870	EG10936	EAH50_RS20870	secA	protein translocase subunit SecA	protein translocation ATPase	GO-TERMS, PRODUCT-SYNONYMS, GENE-SYNONYMS, PRODUCT, GENE-NAME
EAH50_RS20875	EG11087			secA regulator SecM	SecA translation regulator	GO-TERMS, PRODUCT-SYNONYMS, GENE-SYNONYMS, PRODUCT
EAH50_RS20880	EG10265	EAH50_RS20880	lpxC	UDP-3-O-[3-hydroxymyristoyl] N-acetylglucosamine deacetylase	UDP-3-O-acyl-N-acetylglucosamine deacetylase	GO-TERMS, REACTIONS, PRODUCT-SYNONYMS, GENE-SYNONYMS, PRODUCT, GENE-NAME
EAH50_RS20885	EG10347					GO-TERMS, PRODUCT-SYNONYMS, GENE-SYNONYMS
EAH50_RS20890	EG10339					GO-TERMS, PRODUCT-SYNONYMS, GENE-SYNONYMS
EAH50_RS20895	EG10342					GO-TERMS, COMPLEXES, PRODUCT-SYNONYMS
EAH50_RS20900	EG10214	EAH50_RS20900	ddlB	D-alanine--D-alanine ligase	D-alanine--D-alanine ligase B	GO-TERMS, REACTIONS, PRODUCT-SYNONYMS, GENE-SYNONYMS, PRODUCT, GENE-NAME
EAH50_RS20905	EG10619	EAH50_RS20905	murC			GO-TERMS, REACTIONS, PRODUCT-SYNONYMS, PRODUCT, GENE-NAME
EAH50_RS20910	EG10623			undecaprenyldiphospho-muramoylpentapeptide beta-N-acetylglucosaminyltransferase	N-acetylglucosaminyl transferase	GO-TERMS, REACTIONS, PRODUCT-SYNONYMS, PRODUCT
EAH50_RS20920	EG10620	EAH50_RS20920	murD			GO-TERMS, REACTIONS, PRODUCT-SYNONYMS, PRODUCT, GENE-NAME
EAH50_RS20925	EG10604	EAH50_RS20925	mraY	phospho-N-acetylmuramoyl-pentapeptide- transferase	phospho-N-acetylmuramoyl-pentapeptide-transferase	GO-TERMS, REACTIONS, PRODUCT-SYNONYMS, GENE-SYNONYMS, PRODUCT, GENE-NAME
EAH50_RS20930	EG10622	EAH50_RS20930	murF	UDP-N-acetylmuramoyl-tripeptide--D-alanyl-D- alanine ligase	D-alanyl-D-alanine-adding enzyme	GO-TERMS, REACTIONS, PRODUCT-SYNONYMS, GENE-SYNONYMS, PRODUCT, GENE-NAME
EAH50_RS20935	EG10621	EAH50_RS20935	murE	UDP-N-acetylmuramoyl-L-alanyl-D-glutamate--2, 6-diaminopimelate ligase	UDP-N-acetylmuramoyl-L-alanyl-D-glutamate--2,6-diaminopimelate ligase	GO-TERMS, REACTIONS, PRODUCT-SYNONYMS, PRODUCT, GENE-NAME
EAH50_RS20940	EG10341	EAH50_RS20940	ftsI	peptidoglycan synthase FtsI	peptidoglycan DD-transpeptidase FtsI	GO-TERMS, REACTIONS, PRODUCT-SYNONYMS, GENE-SYNONYMS, PRODUCT, GENE-NAME
EAH50_RS20945	EG11086					GO-TERMS, PRODUCT-SYNONYMS, GENE-SYNONYMS
EAH50_RS20950	EG11085	EAH50_RS20950	rsmH	ribosomal RNA small subunit methyltransferase H	16S rRNA m4C1402 methyltransferase	GO-TERMS, REACTIONS, PRODUCT-SYNONYMS, GENE-SYNONYMS, PRODUCT, GENE-NAME
EAH50_RS20955	EG11084	EAH50_RS20955	mraZ	division/cell wall cluster transcriptional repressor MraZ	DNA-binding transcriptional repressor MraZ	GO-TERMS, PRODUCT-SYNONYMS, GENE-SYNONYMS, PRODUCT, GENE-NAME
EAH50_RS20960	EG10338	EAH50_RS20960	cra	catabolite repressor/activator	DNA-binding transcriptional dual regulator Cra	GO-TERMS, PRODUCT-SYNONYMS, GENE-SYNONYMS, PRODUCT, GENE-NAME
EAH50_RS20970	EG10499	ilvN	ilvH	acetolactate synthase small subunit	acetolactate synthase / acetohydroxybutanoate synthase, regulatory subunit	CPLX-RXNS, GO-TERMS, COMPLEXES, PRODUCT-SYNONYMS, GENE-SYNONYMS, PRODUCT, GENE-NAME
EAH50_RS20975	EG10500	EAH50_RS20975	ilvI	acetolactate synthase 3 large subunit	acetolactate synthase / acetohydroxybutanoate synthase, catalytic subunit	GO-TERMS, PRODUCT-SYNONYMS, PRODUCT, GENE-NAME
EAH50_RS20985	EG10531			transcriptional regulator LeuO	DNA-binding transcriptional dual regulator LeuO	GO-TERMS, PRODUCT-SYNONYMS, PRODUCT
EAH50_RS20990	EG11280	EAH50_RS20990	leuL			GO-TERMS, PRODUCT-SYNONYMS, GENE-SYNONYMS, PRODUCT, GENE-NAME
EAH50_RS20995	EG11226	EAH50_RS20995	leuA			GO-TERMS, PRODUCT-SYNONYMS, GENE-NAME
EAH50_RS21000	EG11577					GO-TERMS, REACTIONS, PRODUCT-SYNONYMS
EAH50_RS21005	EG11576			3-isopropylmalate dehydratase large subunit	3-isopropylmalate dehydratase subunit LeuC	CPLX-RXNS, GO-TERMS, COMPLEXES, PRODUCT-SYNONYMS, PRODUCT
EAH50_RS21010	EG11575			3-isopropylmalate dehydratase small subunit	3-isopropylmalate dehydratase subunit LeuD	GO-TERMS, PRODUCT-SYNONYMS, PRODUCT
EAH50_RS21015	EG11754	EAH50_RS21015	setA	MFS transporter	sugar exporter SetA	GO-TERMS, REACTIONS, PRODUCT-SYNONYMS, GENE-SYNONYMS, PRODUCT, GENE-NAME
EAH50_RS21020	G0-10617			glucose uptake inhibitor SgrT	PtsG glucose transporter inhibitor	GO-TERMS, REACTIONS, PRODUCT-SYNONYMS, PRODUCT
EAH50_RS21025	EG12094	EAH50_RS21025	sgrR	transcriptional regulator SgrR	DNA-binding transcriptional dual regulator SgrR	GO-TERMS, PRODUCT-SYNONYMS, GENE-SYNONYMS, PRODUCT, GENE-NAME
EAH50_RS21030	EG11574			thiamine ABC transporter substrate binding subunit	thiamine ABC transporter periplasmic binding protein	CPLX-RXNS, GO-TERMS, COMPLEXES, PRODUCT-SYNONYMS, GENE-SYNONYMS, PRODUCT
EAH50_RS21035	EG11573			thiamine/thiamine pyrophosphate ABC transporter permease ThiP	thiamine ABC transporter membrane subunit	GO-TERMS, REACTIONS, PRODUCT-SYNONYMS, GENE-SYNONYMS, PRODUCT
EAH50_RS21040	EG11572	EAH50_RS21040	thiQ	thiamine import ATP-binding protein ThiQ	thiamine ABC transporter ATP binding subunit	PRODUCT-SYNONYMS, GENE-SYNONYMS, PRODUCT, GENE-NAME
EAH50_RS21045	EG11571	EAH50_RS21045	yabI	DedA family protein	DedA family protein YabI	GO-TERMS, PRODUCT-SYNONYMS, PRODUCT, GENE-NAME
EAH50_RS21050	EG10054	EAH50_RS21050	araC	arabinose operon regulatory protein	DNA-binding transcriptional dual regulator AraC	GO-TERMS, PRODUCT-SYNONYMS, PRODUCT, GENE-NAME
EAH50_RS21055	EG10053					GO-TERMS, REACTIONS, PRODUCT-SYNONYMS
EAH50_RS21060	EG10052	EAH50_RS21060	araA			GO-TERMS, PRODUCT-SYNONYMS, GENE-NAME
EAH50_RS21065	EG10055			L-ribulose-5-phosphate 4-epimerase	L-ribulose-5-phosphate 4-epimerase AraD	GO-TERMS, PRODUCT-SYNONYMS, PRODUCT
EAH50_RS21070	EG10747	EAH50_RS21070	polB			GO-TERMS, REACTIONS, PRODUCT-SYNONYMS, GENE-SYNONYMS, GENE-NAME
EAH50_RS21075	EG11083			RNA polymerase-associated protein RapA	RNA polymerase-binding ATPase and RNAP recycling factor	GO-TERMS, PRODUCT-SYNONYMS, GENE-SYNONYMS, PRODUCT
EAH50_RS21080	EG12609			bifunctional tRNA pseudouridine(32) synthase/23S rRNA pseudouridine(746) synthase RluA	23S rRNA pseudouridine746 and tRNA pseudouridine32 synthase	GO-TERMS, REACTIONS, PRODUCT-SYNONYMS, GENE-SYNONYMS, PRODUCT
EAH50_RS21085	EG11570	EAH50_RS21085	djlA	molecular chaperone DjlA	co-chaperone protein DjlA	GO-TERMS, PRODUCT-SYNONYMS, GENE-SYNONYMS, PRODUCT, GENE-NAME
EAH50_RS21090	EG11569	EAH50_RS21090	lptD	LPS-assembly protein LptD	lipopolysaccharide assembly protein LptD	GO-TERMS, PRODUCT-SYNONYMS, GENE-SYNONYMS, PRODUCT, GENE-NAME
EAH50_RS21095	EG10985	EAH50_RS21095	surA	chaperone SurA	peptidyl-prolyl cis-trans isomerase SurA	GO-TERMS, REACTIONS, PRODUCT-SYNONYMS, PRODUCT, GENE-NAME
EAH50_RS21100	EG10691	EAH50_RS21100	pdxA			GO-TERMS, PRODUCT-SYNONYMS, GENE-NAME
EAH50_RS21105	EG10523	EAH50_RS21105	rsmA	ribosomal RNA small subunit methyltransferase A	16S rRNA m62A1518,m62A1519 dimethyltransferase	GO-TERMS, REACTIONS, PRODUCT-SYNONYMS, GENE-SYNONYMS, PRODUCT, GENE-NAME
EAH50_RS21115	EG10048	EAH50_RS21115	apaH			GO-TERMS, PRODUCT-SYNONYMS, GENE-SYNONYMS, GENE-NAME
EAH50_RS21120	EG10326	EAH50_RS21120	folA			GO-TERMS, REACTIONS, PRODUCT-SYNONYMS, GENE-SYNONYMS, GENE-NAME
EAH50_RS21125	EG10521			glutathione-regulated potassium-efflux system protein KefC	K+ : H+ antiporter KefC	GO-TERMS, REACTIONS, PRODUCT-SYNONYMS, GENE-SYNONYMS, PRODUCT
EAH50_RS21130	EG11568	EAH50_RS21130	kefF	glutathione-regulated potassium-efflux system ancillary protein KefF	regulator of KefC-mediated potassium transport and quinone oxidoreductase	GO-TERMS, REACTIONS, PRODUCT-SYNONYMS, GENE-SYNONYMS, PRODUCT, GENE-NAME
EAH50_RS21150	EG11563	EAH50_RS21150	fixB	electron transfer flavoprotein subunit alpha/FixB family protein	putative electron transfer flavoprotein FixB	GO-TERMS, PRODUCT-SYNONYMS, GENE-SYNONYMS, PRODUCT, GENE-NAME
EAH50_RS21170	EG11561	EAH50_RS21170	caiT	L-carnitine/gamma-butyrobetaine antiporter	L-carnitine:gamma-butyrobetaine antiporter	GO-TERMS, REACTIONS, PRODUCT-SYNONYMS, GENE-SYNONYMS, PRODUCT, GENE-NAME
EAH50_RS21175	EG11560	EAH50_RS21175	caiA	crotonobetainyl-CoA dehydrogenase	crotonobetainyl-CoA reductase	GO-TERMS, REACTIONS, PRODUCT-SYNONYMS, GENE-SYNONYMS, PRODUCT, GENE-NAME
EAH50_RS21180	EG11559	EAH50_RS21180	caiB	L-carnitine CoA-transferase	gamma-butyrobetainyl-CoA:carnitine CoA transferase	GO-TERMS, REACTIONS, PRODUCT-SYNONYMS, GENE-SYNONYMS, PRODUCT, GENE-NAME
EAH50_RS21185	EG11558	EAH50_RS21185	caiC	crotonobetaine/carnitine-CoA ligase	carnitine--CoA ligase	GO-TERMS, REACTIONS, PRODUCT-SYNONYMS, GENE-SYNONYMS, PRODUCT, GENE-NAME
EAH50_RS21190	EG11557	EAH50_RS21190	caiD	carnitinyl-CoA dehydratase	crotonobetainyl-CoA hydratase	GO-TERMS, REACTIONS, PRODUCT-SYNONYMS, GENE-SYNONYMS, PRODUCT, GENE-NAME
EAH50_RS21200	G6088	EAH50_RS21200	caiF	transcriptional activatory protein CaiF	DNA-binding transcriptional activator CaiF	GO-TERMS, PRODUCT-SYNONYMS, PRODUCT, GENE-NAME
EAH50_RS21205	EG10135	EAH50_RS21205	carB	carbamoyl-phosphate synthase large chain	carbamoyl phosphate synthetase subunit beta	CPLX-RXNS, GO-TERMS, COMPLEXES, PRODUCT-SYNONYMS, GENE-SYNONYMS, PRODUCT, GENE-NAME
EAH50_RS21210	EG10134	EAH50_RS21210	carA	carbamoyl-phosphate synthase small subunit	carbamoyl phosphate synthetase subunit alpha	GO-TERMS, PRODUCT-SYNONYMS, GENE-SYNONYMS, PRODUCT, GENE-NAME
EAH50_RS21215	EG10206	EAH50_RS21215	dapB			GO-TERMS, PRODUCT-SYNONYMS, GENE-NAME
EAH50_RS21220	EG11082					GO-TERMS, REACTIONS, PRODUCT-SYNONYMS, GENE-SYNONYMS
EAH50_RS21225	EG11081	EAH50_RS21225	ispH	4-hydroxy-3-methylbut-2-enyl diphosphate reductase	1-hydroxy-2-methyl-2-(E)-butenyl 4-diphosphate reductase	GO-TERMS, REACTIONS, PRODUCT-SYNONYMS, GENE-SYNONYMS, PRODUCT, GENE-NAME
EAH50_RS21230	EG11080	EAH50_RS21230	fkpB	peptidyl-prolyl cis-trans isomerase	peptidyl-prolyl cis-trans isomerase FkpB	GO-TERMS, PRODUCT-SYNONYMS, GENE-SYNONYMS, PRODUCT, GENE-NAME
EAH50_RS21235	EG10548	EAH50_RS21235	lspA			GO-TERMS, REACTIONS, PRODUCT-SYNONYMS, GENE-SYNONYMS, GENE-NAME
EAH50_RS21240	EG10492	EAH50_RS21240	ileS			GO-TERMS, REACTIONS, PRODUCT-SYNONYMS, GENE-SYNONYMS, PRODUCT, GENE-NAME
EAH50_RS21245	EG11079	EAH50_RS21245	ribF	bifunctional riboflavin kinase/FMN adenylyltransferase	bifunctional riboflavin kinase / FMN adenylyltransferase	GO-TERMS, REACTIONS, PRODUCT-SYNONYMS, GENE-SYNONYMS, PRODUCT, GENE-NAME
EAH50_RS21275	EG11078			transcriptional activator NhaR	DNA-binding transcriptional activator NhaR	GO-TERMS, PRODUCT-SYNONYMS, GENE-SYNONYMS, PRODUCT
EAH50_RS21280	EG10652			Na+/H+ antiporter NhaA	Na+:H+ antiporter NhaA	GO-TERMS, REACTIONS, PRODUCT-SYNONYMS, GENE-SYNONYMS, PRODUCT
EAH50_RS21295	EG10240			molecular chaperone DnaJ	chaperone protein DnaJ	GO-TERMS, REACTIONS, PRODUCT-SYNONYMS, GENE-SYNONYMS, PRODUCT
EAH50_RS21300	EG10241			molecular chaperone DnaK	chaperone protein DnaK	GO-TERMS, PRODUCT-SYNONYMS, GENE-SYNONYMS, PRODUCT
EAH50_RS21315	EG11512	EAH50_RS21315	satP	succinate-acetate/proton symporter SatP	acetate/succinate:H+ symporter	GO-TERMS, REACTIONS, PRODUCT-SYNONYMS, GENE-SYNONYMS, PRODUCT, GENE-NAME
EAH50_RS21320	EG11511	EAH50_RS21320	mog			GO-TERMS, PRODUCT-SYNONYMS, GENE-SYNONYMS, GENE-NAME
EAH50_RS21325	EG11556	tal	talB	transaldolase	transaldolase B	GO-TERMS, PRODUCT-SYNONYMS, GENE-SYNONYMS, PRODUCT, GENE-NAME
EAH50_RS21335	EG10011			peroxide stress protein YaaA	peroxide stress resistance protein YaaA	GO-TERMS, PRODUCT-SYNONYMS, PRODUCT
EAH50_RS21345	EG11000	EAH50_RS21345	thrC			GO-TERMS, PRODUCT-SYNONYMS, PRODUCT, GENE-NAME
EAH50_RS21350	EG10999	EAH50_RS21350	thrB			GO-TERMS, REACTIONS, PRODUCT-SYNONYMS, GENE-NAME
EAH50_RS21355	EG10998	EAH50_RS21355	thrA	bifunctional aspartate kinase/homoserine dehydrogenase I	fused aspartate kinase/homoserine dehydrogenase 1	GO-TERMS, REACTIONS, PRODUCT-SYNONYMS, GENE-SYNONYMS, PRODUCT, GENE-NAME
EAH50_RS21360	EG11277	EAH50_RS21360	thrL			GO-TERMS, PRODUCT-SYNONYMS, PRODUCT, GENE-NAME
EAH50_RS21375	EG10061	EAH50_RS21375	arcA	DNA-binding response regulator	DNA-binding transcriptional dual regulator ArcA	GO-TERMS, PRODUCT-SYNONYMS, GENE-SYNONYMS, PRODUCT, GENE-NAME
EAH50_RS21385	EG10730			two-component system sensor histidine kinase CreC	sensory histidine kinase CreC	GO-TERMS, REACTIONS, PRODUCT-SYNONYMS, GENE-SYNONYMS, PRODUCT
EAH50_RS21390	EG11218	EAH50_RS21390	creB	DNA-binding response regulator	DNA-binding transcriptional regulator CreB	GO-TERMS, PRODUCT-SYNONYMS, GENE-SYNONYMS, PRODUCT, GENE-NAME
EAH50_RS21400	EG11366	EAH50_RS21400	rob	right origin-binding protein	DNA-binding transcriptional dual regulator Rob	GO-TERMS, PRODUCT-SYNONYMS, GENE-SYNONYMS, PRODUCT, GENE-NAME
EAH50_RS21410	EG12600	EAH50_RS21410	yjjX	non-canonical purine NTP phosphatase	ITPase/XTPase	GO-TERMS, REACTIONS, PRODUCT-SYNONYMS, PRODUCT, GENE-NAME
EAH50_RS21415	EG11029	EAH50_RS21415	trpR	Trp operon repressor	DNA-binding transcriptional repressor TrpR	GO-TERMS, PRODUCT-SYNONYMS, GENE-SYNONYMS, PRODUCT, GENE-NAME
EAH50_RS21420	EG10950	EAH50_RS21420	slt	murein transglycosylase	soluble lytic murein transglycosylase	GO-TERMS, REACTIONS, PRODUCT-SYNONYMS, GENE-SYNONYMS, PRODUCT, GENE-NAME
EAH50_RS21425	EG12343					GO-TERMS, PRODUCT-SYNONYMS, GENE-SYNONYMS
EAH50_RS21430	EG11335	EAH50_RS21430	nadR	trifunctional nicotinamide-nucleotide adenylyltransferase/ribosylnicotinamide kinase/transcriptional regulator NadR	DNA-binding transcriptional repressor/NMN adenylyltransferase NadR	GO-TERMS, REACTIONS, PRODUCT-SYNONYMS, GENE-SYNONYMS, PRODUCT, GENE-NAME
EAH50_RS21435	EG11296			DNA repair protein RadA	DNA recombination protein	GO-TERMS, PRODUCT-SYNONYMS, GENE-SYNONYMS, PRODUCT
EAH50_RS21440	EG10945	EAH50_RS21440	serB			GO-TERMS, REACTIONS, PRODUCT-SYNONYMS, PRODUCT, GENE-NAME
EAH50_RS21450	EG11796	EAH50_RS21450	lplA	lipoate--protein ligase LplA	lipoate--protein ligase A	GO-TERMS, REACTIONS, PRODUCT-SYNONYMS, GENE-SYNONYMS, PRODUCT, GENE-NAME
EAH50_RS21460	EG10222			purine-nucleoside phosphorylase	purine nucleoside phosphorylase	GO-TERMS, REACTIONS, PRODUCT-SYNONYMS, GENE-SYNONYMS, PRODUCT
EAH50_RS21465	EG10220					GO-TERMS, REACTIONS, PRODUCT-SYNONYMS, GENE-SYNONYMS
EAH50_RS21470	EG10219					GO-TERMS, REACTIONS, PRODUCT-SYNONYMS, GENE-SYNONYMS
EAH50_RS21475	EG10221	EAH50_RS21475	deoC	2-deoxyribose-5-phosphate aldolase	deoxyribose-phosphate aldolase	GO-TERMS, REACTIONS, PRODUCT-SYNONYMS, GENE-SYNONYMS, PRODUCT, GENE-NAME
EAH50_RS21505	EG11391			molecular chaperone OsmY	periplasmic chaperone OsmY	GO-TERMS, PRODUCT-SYNONYMS, GENE-SYNONYMS, PRODUCT
EAH50_RS21510	EG12114			peptide chain release factor 3	peptide chain release factor RF3	GO-TERMS, PRODUCT-SYNONYMS, GENE-SYNONYMS, PRODUCT
EAH50_RS21515	EG12115	EAH50_RS21515	yjjG	dUMP phosphatase	pyrimidine 5'-nucleotidase YjjG	GO-TERMS, REACTIONS, PRODUCT-SYNONYMS, PRODUCT, GENE-NAME
EAH50_RS21520	EG10850	EAH50_RS21520	rimI	ribosomal-protein-alanine N-acetyltransferase RimI	protein N-acetyltransferase RimI	GO-TERMS, REACTIONS, PRODUCT-SYNONYMS, PRODUCT, GENE-NAME
EAH50_RS21530	G7950			16S rRNA (guanine(1207)-N(2))-methyltransferase RsmC	16S rRNA m2G1207 methyltransferase	GO-TERMS, REACTIONS, PRODUCT-SYNONYMS, GENE-SYNONYMS, PRODUCT
EAH50_RS21555	G7949			hydroxamate siderophore iron reductase FhuF	hydroxamate siderophore iron reductase	GO-TERMS, PRODUCT-SYNONYMS, GENE-SYNONYMS, PRODUCT
EAH50_RS21560	G7948	EAH50_RS21560	bglJ	helix-turn-helix transcriptional regulator	DNA-binding transcriptional regulator BglJ	GO-TERMS, PRODUCT-SYNONYMS, GENE-SYNONYMS, PRODUCT, GENE-NAME
EAH50_RS21565	G7947	EAH50_RS21565	yjjQ	DNA-binding response regulator	DNA-binding transcriptional repressor YjjQ	GO-TERMS, PRODUCT-SYNONYMS, PRODUCT, GENE-NAME
EAH50_RS21585	EG10244	EAH50_RS21585	dnaT	primosomal protein 1	primosomal protein DnaT	GO-TERMS, PRODUCT-SYNONYMS, PRODUCT, GENE-NAME
EAH50_RS21590	EG10237					GO-TERMS, PRODUCT-SYNONYMS, GENE-SYNONYMS
EAH50_RS21600	EG12591	EAH50_RS21600	opgB	phosphatidylglycerol--membrane-oligosaccharide glycerophosphotransferase	phosphoglycerol transferase I	GO-TERMS, REACTIONS, PRODUCT-SYNONYMS, GENE-SYNONYMS, PRODUCT, GENE-NAME
EAH50_RS21605	G7945	EAH50_RS21605	lgoD	zinc-binding alcohol dehydrogenase family protein	L-galactonate oxidoreductase	GO-TERMS, REACTIONS, PRODUCT-SYNONYMS, GENE-SYNONYMS, PRODUCT, GENE-NAME
EAH50_RS21610	G7944	EAH50_RS21610	lgoR	GntR family transcriptional regulator	putative DNA-binding transcriptional regulator LgoR	GO-TERMS, PRODUCT-SYNONYMS, GENE-SYNONYMS, PRODUCT, GENE-NAME
EAH50_RS21695	G7942	EAH50_RS21695	btsT	carbon starvation protein A	pyruvate:H+ symporter	GO-TERMS, REACTIONS, PRODUCT-SYNONYMS, GENE-SYNONYMS, PRODUCT, GENE-NAME
EAH50_RS21705	EG10021	EAH50_RS21705	yjiA	GTPase	P-loop guanosine triphosphatase YjiA	GO-TERMS, PRODUCT-SYNONYMS, PRODUCT, GENE-NAME
EAH50_RS21735	EG12576			multidrug efflux MFS transporter MdtM	multidrug efflux pump / bile salt:H+ antiporter / Na+:H+ antiporter / K+:H+ antiporter	GO-TERMS, REACTIONS, PRODUCT-SYNONYMS, GENE-SYNONYMS, PRODUCT
EAH50_RS21770	G7928	EAH50_RS21770	kptA			GO-TERMS, PRODUCT-SYNONYMS, GENE-SYNONYMS, GENE-NAME
EAH50_RS21785	G7925	EAH50_RS21785	iadA			GO-TERMS, PRODUCT-SYNONYMS, GENE-SYNONYMS, GENE-NAME
EAH50_RS21790	G7924	EAH50_RS21790	hypT	transcriptional regulator	DNA-binding transcriptional dual regulator HypT	GO-TERMS, PRODUCT-SYNONYMS, GENE-SYNONYMS, PRODUCT, GENE-NAME
EAH50_RS21795	G7923			anti-adapter protein IraD	anti-adaptor protein IraD, inhibitor of sigmaS proteolysis	GO-TERMS, PRODUCT-SYNONYMS, GENE-SYNONYMS, PRODUCT
EAH50_RS21815	EG20249	EAH50_RS21815	uxuR	GntR family transcriptional regulator	DNA-binding transcriptional repressor UxuR	GO-TERMS, PRODUCT-SYNONYMS, PRODUCT, GENE-NAME
EAH50_RS21825	EG20248	EAH50_RS21825	uxuB	fructuronate reductase	D-mannonate oxidoreductase	GO-TERMS, REACTIONS, PRODUCT-SYNONYMS, PRODUCT, GENE-NAME
EAH50_RS21830	EG11066			mannonate dehydratase	D-mannonate dehydratase	GO-TERMS, REACTIONS, PRODUCT-SYNONYMS, PRODUCT
EAH50_RS21875	EG11436	EAH50_RS21875	ahr	NAD(P)-dependent alcohol dehydrogenase	NADPH-dependent aldehyde reductase Ahr	GO-TERMS, REACTIONS, PRODUCT-SYNONYMS, GENE-SYNONYMS, PRODUCT, GENE-NAME
EAH50_RS21885	G7889	EAH50_RS21885	lptG	LPS export ABC transporter permease LptG	lipopolysaccharide transport system protein LptG	GO-TERMS, COMPLEXES, PRODUCT-SYNONYMS, GENE-SYNONYMS, PRODUCT, GENE-NAME
EAH50_RS21890	G7888	EAH50_RS21890	lptF	LPS export ABC transporter permease LptF	lipopolysaccharide transport system protein LptF	GO-TERMS, PRODUCT-SYNONYMS, GENE-SYNONYMS, PRODUCT, GENE-NAME
EAH50_RS21895	EG10694	EAH50_RS21895	pepA	cytosol aminopeptidase	aminopeptidase A/I	GO-TERMS, REACTIONS, PRODUCT-SYNONYMS, GENE-SYNONYMS, PRODUCT, GENE-NAME
EAH50_RS21905	EG11067					GO-TERMS, REACTIONS, PRODUCT-SYNONYMS, GENE-SYNONYMS, PRODUCT
EAH50_RS21920	G7885	EAH50_RS21920	rraB	regulator of ribonuclease activity B	ribonuclease E inhibitor protein B	GO-TERMS, PRODUCT-SYNONYMS, GENE-SYNONYMS, PRODUCT, GENE-NAME
EAH50_RS21925	EG10069	argF	argI	ornithine carbamoyltransferase	ornithine carbamoyltransferase ArgI	GO-TERMS, PRODUCT-SYNONYMS, PRODUCT, GENE-NAME
EAH50_RS21940	G7883	EAH50_RS21940	tabA	YhcH/YjgK/YiaL family protein	DUF386 domain-containing toxin-antitoxin biofilm protein TabA	GO-TERMS, PRODUCT-SYNONYMS, GENE-SYNONYMS, PRODUCT, GENE-NAME
EAH50_RS21945	G7882	EAH50_RS21945	bdcR	TetR/AcrR family transcriptional regulator	putative transcriptional regulator BdcR	GO-TERMS, PRODUCT-SYNONYMS, GENE-SYNONYMS, PRODUCT, GENE-NAME
EAH50_RS21950	G7880	EAH50_RS21950	bdcA	SDR family oxidoreductase	c-di-GMP-binding biofilm dispersal mediator protein	GO-TERMS, PRODUCT-SYNONYMS, GENE-SYNONYMS, PRODUCT, GENE-NAME
EAH50_RS21960	EG11279	EAH50_RS21960	pyrL			GO-TERMS, PRODUCT-SYNONYMS, GENE-SYNONYMS, PRODUCT, GENE-NAME
EAH50_RS21965	EG10805	EAH50_RS21965	pyrB			GO-TERMS, COMPLEXES, PRODUCT-SYNONYMS, GENE-NAME
EAH50_RS21970	EG10811	EAH50_RS21970	pyrI	aspartate carbamoyltransferase regulatory subunit	aspartate carbamoyltransferase, PyrI subunit	GO-TERMS, PRODUCT-SYNONYMS, PRODUCT, GENE-NAME
EAH50_RS21985	G0-10689			mgtA regulatory leader peptide MgtL	leader peptide MgtL	GO-TERMS, PRODUCT-SYNONYMS, PRODUCT
EAH50_RS21990	EG12202			HTH-type transcriptional regulator TreR	DNA-binding transcriptional repressor TreR	GO-TERMS, PRODUCT-SYNONYMS, PRODUCT
EAH50_RS21995	EG12127			PTS trehalose transporter subunit IIBC	trehalose-specific PTS enzyme IIBC component	GO-TERMS, REACTIONS, PRODUCT-SYNONYMS, PRODUCT
EAH50_RS22000	EG11402			alpha,alpha-phosphotrehalase	trehalose-6-phosphate hydrolase	GO-TERMS, REACTIONS, PRODUCT-SYNONYMS, GENE-SYNONYMS, PRODUCT
EAH50_RS22005	EG11417	EAH50_RS22005	nrdD	anaerobic ribonucleoside triphosphate reductase	anaerobic ribonucleoside-triphosphate reductase	GO-TERMS, COMPLEXES, REACTIONS, PRODUCT-SYNONYMS, PRODUCT, GENE-NAME
EAH50_RS22010	G812	EAH50_RS22010	nrdG	anaerobic ribonucleoside-triphosphate reductase-activating protein	anaerobic ribonucleoside-triphosphate reductase activating protein	GO-TERMS, REACTIONS, PRODUCT-SYNONYMS, GENE-SYNONYMS, PRODUCT, GENE-NAME
EAH50_RS22020	EG10741	pmbA	tldE	metalloprotease PmbA	metalloprotease subunit TldE	GO-TERMS, REACTIONS, PRODUCT-SYNONYMS, GENE-SYNONYMS, PRODUCT, GENE-NAME
EAH50_RS22030	EG12440			UDP-N-acetylmuramate:L-alanyl-gamma-D-glutamyl- meso-diaminopimelate ligase	UDP-N-acetylmuramate--L-alanyl-gamma-D-glutamyl-meso-2,6-diaminoheptanedioate ligase	GO-TERMS, REACTIONS, PRODUCT-SYNONYMS, GENE-SYNONYMS, PRODUCT
EAH50_RS22035	EG10283	EAH50_RS22035	fbp	fructose 1,6-bisphosphatase	fructose-1,6-bisphosphatase 1	GO-TERMS, PRODUCT-SYNONYMS, GENE-SYNONYMS, PRODUCT, GENE-NAME
EAH50_RS22040	EG12439			sugar ABC transporter permease YjfF	galactofuranose ABC transporter putative membrane subunit YjtF	CPLX-RXNS, GO-TERMS, COMPLEXES, PRODUCT
EAH50_RS22045	EG12520	EAH50_RS22045	ytfT	ABC transporter permease	galactofuranose ABC transporter putative membrane subunit YtfT	GO-TERMS, PRODUCT, GENE-NAME
EAH50_RS22050	EG12518	EAH50_RS22050	ytfR	sugar ABC transporter ATP-binding protein	galactofuranose ABC transporter putative ATP binding subunit	PRODUCT-SYNONYMS, GENE-SYNONYMS, PRODUCT, GENE-NAME
EAH50_RS22055	EG12517	EAH50_RS22055	ytfQ	ABC transporter substrate-binding protein	galactofuranose ABC transporter periplasmic binding protein	GO-TERMS, PRODUCT, GENE-NAME
EAH50_RS22060	EG10755	EAH50_RS22060	ppa			GO-TERMS, REACTIONS, PRODUCT-SYNONYMS, GENE-NAME
EAH50_RS22075	G7875			autotransporter assembly complex protein TamB	translocation and assembly module subunit TamB	GO-TERMS, COMPLEXES, PRODUCT-SYNONYMS, GENE-SYNONYMS, PRODUCT
EAH50_RS22080	G7874	EAH50_RS22080	tamA	autotransporter assembly complex protein TamA	translocation and assembly module subunit TamA	GO-TERMS, PRODUCT-SYNONYMS, GENE-SYNONYMS, PRODUCT, GENE-NAME
EAH50_RS22085	EG11433	EAH50_RS22085	msrA	peptide-methionine (S)-S-oxide reductase	methionine sulfoxide reductase A	GO-TERMS, REACTIONS, PRODUCT-SYNONYMS, GENE-SYNONYMS, PRODUCT, GENE-NAME
EAH50_RS22105	EG10043			3'(2'),5'-bisphosphate nucleotidase CysQ	3'(2'),5'-bisphosphate nucleotidase	GO-TERMS, REACTIONS, PRODUCT-SYNONYMS, GENE-SYNONYMS, PRODUCT
EAH50_RS22120	G7868	EAH50_RS22120	qorB	SDR family oxidoreductase	NAD(P)H:quinone oxidoreductase	GO-TERMS, REACTIONS, PRODUCT-SYNONYMS, GENE-SYNONYMS, PRODUCT, GENE-NAME
EAH50_RS22130	G7866					GO-TERMS, PRODUCT-SYNONYMS, GENE-SYNONYMS
EAH50_RS22135	EG12504	EAH50_RS22135	cycA	D-serine/D-alanine/glycine transporter	D-serine/alanine/glycine/:H+symporter	GO-TERMS, REACTIONS, PRODUCT-SYNONYMS, GENE-SYNONYMS, PRODUCT, GENE-NAME
EAH50_RS22200	EG10764					GO-TERMS, PRODUCT-SYNONYMS
EAH50_RS22215	G7860	EAH50_RS22215	ulaF			GO-TERMS, REACTIONS, PRODUCT-SYNONYMS, GENE-SYNONYMS, GENE-NAME
EAH50_RS22220	G7859	EAH50_RS22220	ulaE			GO-TERMS, REACTIONS, PRODUCT-SYNONYMS, GENE-SYNONYMS, GENE-NAME
EAH50_RS22225	G7858	EAH50_RS22225	ulaD			GO-TERMS, REACTIONS, PRODUCT-SYNONYMS, GENE-SYNONYMS, GENE-NAME
EAH50_RS22230	EG12495	EAH50_RS22230	ulaC	ascorbate-specific phosphotransferase enzyme IIA component	L-ascorbate specific PTS enzyme IIA component	CPLX-RXNS, GO-TERMS, COMPLEXES, PRODUCT-SYNONYMS, GENE-SYNONYMS, PRODUCT, GENE-NAME
EAH50_RS22235	EG12494	EAH50_RS22235	ulaB	ascorbate-specific phosphotransferase enzyme IIB component	L-ascorbate specific PTS enzyme IIB component	GO-TERMS, PRODUCT-SYNONYMS, GENE-SYNONYMS, PRODUCT, GENE-NAME
EAH50_RS22240	G7856	EAH50_RS22240	ulaA	PTS ascorbate transporter subunit IIC	L-ascorbate specific PTS enzyme IIC component	GO-TERMS, REACTIONS, PRODUCT-SYNONYMS, GENE-SYNONYMS, PRODUCT, GENE-NAME
EAH50_RS22245	G7855	EAH50_RS22245	ulaG			GO-TERMS, PRODUCT-SYNONYMS, GENE-SYNONYMS, GENE-NAME
EAH50_RS22250	G7854	EAH50_RS22250	ulaR	transcriptional regulator	DNA-binding transcriptional repressor UlaR	GO-TERMS, PRODUCT-SYNONYMS, GENE-SYNONYMS, PRODUCT, GENE-NAME
EAH50_RS22255	G7853	EAH50_RS22255	yjfP	esterase	carboxylesterase	GO-TERMS, REACTIONS, PRODUCT-SYNONYMS, PRODUCT, GENE-NAME
EAH50_RS22260	G7852	EAH50_RS22260	bsmA	lipoprotein BsmA	DUF1471 domain-containing putative lipoprotein BsmA	GO-TERMS, PRODUCT-SYNONYMS, GENE-SYNONYMS, PRODUCT, GENE-NAME
EAH50_RS22265	G7851	EAH50_RS22265	yjfN	DUF1471 domain-containing protein	protease activator YjfN	GO-TERMS, PRODUCT-SYNONYMS, PRODUCT, GENE-NAME
EAH50_RS22270	EG11811	EAH50_RS22270	aidB	isovaleryl-CoA dehydrogenase	putative acyl-CoA dehydrogenase AidB	GO-TERMS, PRODUCT-SYNONYMS, PRODUCT, GENE-NAME
EAH50_RS22305	G7845			23S rRNA (guanosine(2251)-2'-O)-methyltransferase RlmB	23S rRNA 2'-O-ribose G2251 methyltransferase	GO-TERMS, REACTIONS, PRODUCT-SYNONYMS, GENE-SYNONYMS, PRODUCT
EAH50_RS22310	EG11259	EAH50_RS22310	rnr	ribonuclease R	RNase R	GO-TERMS, REACTIONS, PRODUCT-SYNONYMS, GENE-SYNONYMS, PRODUCT, GENE-NAME
EAH50_RS22315	EG11212	EAH50_RS22315	nsrR	transcriptional regulator	DNA-binding transcriptional repressor NsrR	GO-TERMS, PRODUCT-SYNONYMS, GENE-SYNONYMS, PRODUCT, GENE-NAME
EAH50_RS22320	EG10790	EAH50_RS22320	purA			GO-TERMS, PRODUCT-SYNONYMS, GENE-SYNONYMS, GENE-NAME
EAH50_RS22330	EG10435			protease modulator HflC	regulator of FtsH protease	GO-TERMS, COMPLEXES, PRODUCT-SYNONYMS, GENE-SYNONYMS, PRODUCT
EAH50_RS22335	EG10436			FtsH protease activity modulator HflK	regulator of FtsH protease	GO-TERMS, PRODUCT-SYNONYMS, GENE-SYNONYMS, PRODUCT
EAH50_RS22340	EG10437			GTPase HflX	ribosome rescue factor HflX	GO-TERMS, REACTIONS, PRODUCT-SYNONYMS, GENE-SYNONYMS, PRODUCT
EAH50_RS22345	EG10438	EAH50_RS22345	hfq			GO-TERMS, PRODUCT-SYNONYMS, GENE-NAME
EAH50_RS22350	EG10595			tRNA (adenosine(37)-N6)-dimethylallyltransferase MiaA	tRNA dimethylallyltransferase	GO-TERMS, REACTIONS, PRODUCT-SYNONYMS, GENE-SYNONYMS, PRODUCT
EAH50_RS22355	EG11281			DNA mismatch repair endonuclease MutL	DNA mismatch repair protein MutL	GO-TERMS, PRODUCT-SYNONYMS, PRODUCT
EAH50_RS22360	EG11363	EAH50_RS22360	amiB	N-acetylmuramoyl-L-alanine amidase	N-acetylmuramoyl-L-alanine amidase B	GO-TERMS, REACTIONS, PRODUCT-SYNONYMS, GENE-SYNONYMS, PRODUCT, GENE-NAME
EAH50_RS22365	EG11757	EAH50_RS22365	tsaE	tRNA (N6-adenosine(37)-N6)-threonylcarbamoyltransferase complex ATPase TsaE	N6-L-threonylcarbamoyladenine synthase, TsaE subunit	GO-TERMS, PRODUCT-SYNONYMS, GENE-SYNONYMS, PRODUCT, GENE-NAME
EAH50_RS22370	EG11758	EAH50_RS22370	nnr	bifunctional ADP-dependent NAD(P)H-hydrate dehydratase/NAD(P)H-hydrate epimerase	NAD(P)HX epimerase / NAD(P)HX dehydratase	GO-TERMS, REACTIONS, PRODUCT-SYNONYMS, GENE-SYNONYMS, PRODUCT, GENE-NAME
EAH50_RS22375	G7843			tRNA epoxyqueuosine(34) reductase QueG	epoxyqueuosine reductase	GO-TERMS, REACTIONS, PRODUCT-SYNONYMS, GENE-SYNONYMS, PRODUCT
EAH50_RS22400	G7842	EAH50_RS22400	orn			GO-TERMS, PRODUCT-SYNONYMS, GENE-SYNONYMS, GENE-NAME
EAH50_RS22405	G7841	EAH50_RS22405	rsgA	ribosome small subunit-dependent GTPase	ribosome small subunit-dependent GTPase A	GO-TERMS, REACTIONS, PRODUCT-SYNONYMS, GENE-SYNONYMS, PRODUCT, GENE-NAME
EAH50_RS22410	EG10775	EAH50_RS22410	psd			GO-TERMS, REACTIONS, PRODUCT-SYNONYMS, GENE-NAME
EAH50_RS22415	G7840					GO-TERMS, PRODUCT-SYNONYMS, GENE-SYNONYMS
EAH50_RS22425	EG11211	EAH50_RS22425	epmA	elongation factor P--(R)-beta-lysine ligase	EF-P-lysine lysyltransferase	GO-TERMS, REACTIONS, PRODUCT-SYNONYMS, GENE-SYNONYMS, PRODUCT, GENE-NAME
EAH50_RS22430	EG10330	EAH50_RS22430	frdA			CPLX-RXNS, GO-TERMS, COMPLEXES, PRODUCT-SYNONYMS, GENE-NAME
EAH50_RS22435	EG10331	EAH50_RS22435	frdB	fumarate reductase iron-sulfur subunit	fumarate reductase iron-sulfur protein	GO-TERMS, PRODUCT-SYNONYMS, PRODUCT, GENE-NAME
EAH50_RS22440	EG10332	EAH50_RS22440	frdC	fumarate reductase subunit C	fumarate reductase membrane protein FrdC	GO-TERMS, PRODUCT-SYNONYMS, PRODUCT, GENE-NAME
EAH50_RS22445	EG10333	EAH50_RS22445	frdD	fumarate reductase subunit D	fumarate reductase membrane protein FrdD	GO-TERMS, PRODUCT-SYNONYMS, PRODUCT, GENE-NAME
EAH50_RS22450	EG10040	blaEC	ampC	BlaEC family class C beta-lactamase	beta-lactamase	GO-TERMS, REACTIONS, PRODUCT-SYNONYMS, GENE-SYNONYMS, PRODUCT, GENE-NAME
EAH50_RS22460	EG11616	sugE	gdx	quaternary ammonium compound efflux SMR transporter SugE	guanidinium exporter	GO-TERMS, REACTIONS, PRODUCT-SYNONYMS, GENE-SYNONYMS, PRODUCT, GENE-NAME
EAH50_RS22465	G0-9562	EAH50_RS22465	ecnB	entericidin B	bacteriolytic entericidin B lipoprotein	GO-TERMS, PRODUCT-SYNONYMS, GENE-SYNONYMS, PRODUCT, GENE-NAME
EAH50_RS22470	G0-41	EAH50_RS22470	ecnA	entericidin A	entericidin A lipoprotein, antidote to entericidin B	GO-TERMS, PRODUCT-SYNONYMS, PRODUCT, GENE-NAME
EAH50_RS22475	EG12099			elongation factor P	protein chain elongation factor EF-P	GO-TERMS, PRODUCT-SYNONYMS, PRODUCT
EAH50_RS22480	G7836			EF-P beta-lysylation protein EpmB	lysine 2,3-aminomutase	GO-TERMS, REACTIONS, PRODUCT-SYNONYMS, GENE-SYNONYMS, PRODUCT
EAH50_RS22495	EG10599	EAH50_RS22495	groL	molecular chaperone GroEL	chaperonin GroEL	GO-TERMS, COMPLEXES, PRODUCT-SYNONYMS, GENE-SYNONYMS, PRODUCT, GENE-NAME
EAH50_RS22500	EG10600	EAH50_RS22500	groS	co-chaperone GroES	cochaperonin GroES	GO-TERMS, PRODUCT-SYNONYMS, GENE-SYNONYMS, PRODUCT, GENE-NAME
EAH50_RS22505	G7833	EAH50_RS22505	yjeH	L-methionine/branched-chain amino acid transporter	L-methionine/branched chain amino acid exporter	GO-TERMS, REACTIONS, PRODUCT-SYNONYMS, PRODUCT, GENE-NAME
EAH50_RS22510	G7832			membrane protein FxsA	protein FxsA	GO-TERMS, PRODUCT-SYNONYMS, GENE-SYNONYMS, PRODUCT
EAH50_RS22515	EG10095					GO-TERMS, PRODUCT-SYNONYMS
EAH50_RS22520	EG11225	EAH50_RS22520	dcuA	anaerobic C4-dicarboxylate transporter DcuA	C4-dicarboxylate transporter DcuA	GO-TERMS, REACTIONS, PRODUCT-SYNONYMS, GENE-SYNONYMS, PRODUCT, GENE-NAME
EAH50_RS22525	EG12177	EAH50_RS22525	cutA	divalent-cation tolerance protein CutA	copper binding protein CutA	GO-TERMS, PRODUCT-SYNONYMS, GENE-SYNONYMS, PRODUCT, GENE-NAME
EAH50_RS22530	EG12178			protein-disulfide reductase DsbD	thiol-disulfide exchange protein DsbD	GO-TERMS, REACTIONS, PRODUCT-SYNONYMS, GENE-SYNONYMS, PRODUCT
EAH50_RS22545	EG10133	EAH50_RS22545	cadC	transcriptional regulator	DNA-binding transcriptional activator CadC	GO-TERMS, PRODUCT-SYNONYMS, PRODUCT, GENE-NAME
EAH50_RS22555	EG10132	EAH50_RS22555	cadB	cadaverine/lysine antiporter	lysine:cadaverine antiporter	GO-TERMS, REACTIONS, PRODUCT-SYNONYMS, PRODUCT, GENE-NAME
EAH50_RS22560	EG10131	EAH50_RS22560	cadA	lysine decarboxylase CadA	lysine decarboxylase 1	GO-TERMS, REACTIONS, PRODUCT-SYNONYMS, GENE-SYNONYMS, PRODUCT, GENE-NAME
EAH50_RS22565	EG12469	EAH50_RS22565	dtpC	dipeptide and tripeptide permease C	dipeptide/tripeptide:H+ symporter DtpC	GO-TERMS, REACTIONS, PRODUCT-SYNONYMS, GENE-SYNONYMS, PRODUCT, GENE-NAME
EAH50_RS22570	EG10553	EAH50_RS22570	lysU	lysine--tRNA ligase heat inducible	lysine--tRNA ligase/Ap4A synthetase/Ap3A synthetase	GO-TERMS, REACTIONS, PRODUCT-SYNONYMS, PRODUCT, GENE-NAME
EAH50_RS22575	G0-10472	EAH50_RS22575	ghoT	toxin of GhoTS toxin-antitoxin pair; membrane-lytic protein; stimulator of persister cell formation	toxin of the GhoTS toxin-antitoxin system	GO-TERMS, PRODUCT-SYNONYMS, GENE-SYNONYMS, PRODUCT, GENE-NAME
EAH50_RS22580	G7830			antitoxin	antitoxin of the GhoTS toxin-antitoxin system	GO-TERMS, REACTIONS, PRODUCT-SYNONYMS, GENE-SYNONYMS, PRODUCT
EAH50_RS22595	G7827			two-component system sensor histidine kinase DcuS	sensor histidine kinase DcuS	GO-TERMS, COMPLEXES, REACTIONS, PRODUCT-SYNONYMS, GENE-SYNONYMS, PRODUCT
EAH50_RS22600	G7826			two-component system response regulator DcuR	DNA-binding transcriptional activator DcuR	GO-TERMS, PRODUCT-SYNONYMS, GENE-SYNONYMS, PRODUCT
EAH50_RS22605	EG10006	EAH50_RS22605	dcuB			GO-TERMS, REACTIONS, PRODUCT-SYNONYMS, GENE-SYNONYMS, GENE-NAME
EAH50_RS22610	EG10357	EAH50_RS22610	fumB	fumarate hydratase class I, anaerobic	fumarase B	GO-TERMS, REACTIONS, PRODUCT-SYNONYMS, PRODUCT, GENE-NAME
EAH50_RS22620	EG10578			melibiose:sodium transporter MelB	melibiose:H+/Na+/Li+ symporter	GO-TERMS, REACTIONS, PRODUCT-SYNONYMS, GENE-SYNONYMS, PRODUCT
EAH50_RS22625	EG10577	EAH50_RS22625	melA	alpha-glucosidase/alpha-galactosidase	alpha-galactosidase	GO-TERMS, REACTIONS, PRODUCT-SYNONYMS, GENE-SYNONYMS, PRODUCT, GENE-NAME
EAH50_RS22630	EG11230	EAH50_RS22630	melR	melibiose operon regulatory protein	DNA-binding transcriptional dual regulator MelR	GO-TERMS, PRODUCT-SYNONYMS, PRODUCT, GENE-NAME
EAH50_RS22635	EG11501	EAH50_RS22635	adiA	biodegradative arginine decarboxylase	arginine decarboxylase, degradative	GO-TERMS, REACTIONS, PRODUCT-SYNONYMS, GENE-SYNONYMS, PRODUCT, GENE-NAME
EAH50_RS22640	EG11966	EAH50_RS22640	adiY	transcriptional regulator	DNA-binding transcriptional activator AdiY	GO-TERMS, PRODUCT-SYNONYMS, PRODUCT, GENE-NAME
EAH50_RS22645	EG12462	EAH50_RS22645	adiC			GO-TERMS, REACTIONS, PRODUCT-SYNONYMS, GENE-SYNONYMS, GENE-NAME
EAH50_RS22650	EG11613					GO-TERMS, REACTIONS, PRODUCT-SYNONYMS, GENE-SYNONYMS
EAH50_RS22655	EG11615	EAH50_RS22655	basR	two-component system response regulator BasR	DNA-binding transcriptional dual regulator BasR	GO-TERMS, PRODUCT-SYNONYMS, GENE-SYNONYMS, PRODUCT, GENE-NAME
EAH50_RS22660	EG11614	EAH50_RS22660	basS	two-component sensor histidine kinase	sensor histidine kinase BasS	GO-TERMS, REACTIONS, PRODUCT-SYNONYMS, GENE-SYNONYMS, PRODUCT, GENE-NAME
EAH50_RS22670	EG11612	EAH50_RS22670	proP	proline/betaine transporter	osmolyte:H+ symporter ProP	GO-TERMS, REACTIONS, PRODUCT-SYNONYMS, PRODUCT, GENE-NAME
EAH50_RS22675	G7823	EAH50_RS22675	rdcB	hypothetical protein	regulator of diguanylate cyclase RdcB	GO-TERMS, PRODUCT-SYNONYMS, GENE-SYNONYMS, PRODUCT, GENE-NAME
EAH50_RS22680	EG11210	crfC	rdcA	clamp-binding protein CrfC	regulator of diguanylate cyclase RdcA	GO-TERMS, PRODUCT-SYNONYMS, GENE-SYNONYMS, PRODUCT, GENE-NAME
EAH50_RS22715	EG10716			phosphonate C-P lyase system protein PhnG	carbon-phosphorus lyase core complex subunit PhnG	CPLX-RXNS, GO-TERMS, COMPLEXES, REACTIONS, PRODUCT-SYNONYMS, PRODUCT
EAH50_RS22720	EG10717	EAH50_RS22720	phnH	carbon-phosphorus lyase subunit PhnH	carbon-phosphorus lyase core complex subunit PhnH	GO-TERMS, COMPLEXES, PRODUCT-SYNONYMS, PRODUCT, GENE-NAME
EAH50_RS22725	EG10718	EAH50_RS22725	phnI	carbon-phosphorus lyase complex subunit PhnI	carbon-phosphorus lyase core complex subunit PhnI	GO-TERMS, PRODUCT-SYNONYMS, PRODUCT, GENE-NAME
EAH50_RS22730	EG10719	EAH50_RS22730	phnJ	carbon-phosphorus lyase complex subunit PhnJ	carbon-phosphorus lyase core complex subunit PhnJ	GO-TERMS, REACTIONS, PRODUCT-SYNONYMS, PRODUCT, GENE-NAME
EAH50_RS22735	EG10720	EAH50_RS22735	phnK	ABC transporter ATP-binding protein	carbon-phosphorus lyase subunit PhnK	GO-TERMS, PRODUCT-SYNONYMS, PRODUCT, GENE-NAME
EAH50_RS22740	EG10721	EAH50_RS22740	phnL	alpha-D-ribose 1-methylphosphonate 5-triphosphate synthase subunit PhnL	methylphosphonate degradation complex subunit PhnL	GO-TERMS, REACTIONS, PRODUCT-SYNONYMS, PRODUCT, GENE-NAME
EAH50_RS22745	EG10722	EAH50_RS22745	phnM	alpha-D-ribose 1-methylphosphonate 5-triphosphate diphosphatase	RPnTP hydrolase	GO-TERMS, REACTIONS, PRODUCT-SYNONYMS, PRODUCT, GENE-NAME
EAH50_RS22750	EG10723	EAH50_RS22750	phnN	ribose 1,5-bisphosphate phosphokinase PhnN	ribose 1,5-bisphosphate phosphokinase	GO-TERMS, REACTIONS, PRODUCT-SYNONYMS, PRODUCT, GENE-NAME
EAH50_RS22755	EG10724	EAH50_RS22755	phnO	protein PhnO	aminoalkylphosphonate N-acetyltransferase	GO-TERMS, REACTIONS, PRODUCT-SYNONYMS, PRODUCT, GENE-NAME
EAH50_RS22760	EG10725			phosphonate metabolism protein PhnP	5-phospho-alpha-D-ribosyl 1,2-cyclic phosphate phosphodiesterase	GO-TERMS, PRODUCT-SYNONYMS, PRODUCT
EAH50_RS22770	EG11827			ribose 5-phosphate isomerase B	allose-6-phosphate isomerase / ribose-5-phosphate isomerase B	GO-TERMS, REACTIONS, PRODUCT-SYNONYMS, GENE-SYNONYMS, PRODUCT
EAH50_RS22775	G7821	EAH50_RS22775	alsR	MurR/RpiR family transcriptional regulator	DNA-binding transcriptional repressor AlsR	GO-TERMS, PRODUCT-SYNONYMS, GENE-SYNONYMS, PRODUCT, GENE-NAME
EAH50_RS22780	EG12458	EAH50_RS22780	alsB	D-allose transporter substrate-binding protein	D-allose ABC transporter periplasmic binding protein	CPLX-RXNS, GO-TERMS, COMPLEXES, REACTIONS, PRODUCT-SYNONYMS, GENE-SYNONYMS, PRODUCT, GENE-NAME
EAH50_RS22785	EG11959			D-allose ABC transporter ATP-binding protein AlsA	D-allose ABC transporter ATP binding subunit	GO-TERMS, COMPLEXES, PRODUCT-SYNONYMS, GENE-SYNONYMS, PRODUCT
EAH50_RS22790	EG11958	EAH50_RS22790	alsC	D-allose ABC transporter permease	D-allose ABC transporter membrane subunit	GO-TERMS, PRODUCT-SYNONYMS, GENE-SYNONYMS, PRODUCT, GENE-NAME
EAH50_RS22795	EG11957	EAH50_RS22795	alsE			GO-TERMS, PRODUCT-SYNONYMS, GENE-SYNONYMS, GENE-NAME
EAH50_RS22800	EG11956	EAH50_RS22800	alsK			GO-TERMS, PRODUCT-SYNONYMS, GENE-SYNONYMS, PRODUCT, GENE-NAME
EAH50_RS22820	EG11955	EAH50_RS22820	yjcS	MBL fold metallo-hydrolase	linear primary-alkylsulfatase	GO-TERMS, REACTIONS, PRODUCT-SYNONYMS, PRODUCT, GENE-NAME
EAH50_RS22845	EG10285	EAH50_RS22845	fdhF	formate dehydrogenase subunit alpha	formate dehydrogenase H	GO-TERMS, REACTIONS, PRODUCT-SYNONYMS, GENE-SYNONYMS, PRODUCT, GENE-NAME
EAH50_RS22855	EG10405			glutamate/aspartate:proton symporter GltP	glutamate/aspartate : H+ symporter GltP	GO-TERMS, REACTIONS, PRODUCT-SYNONYMS, PRODUCT
EAH50_RS22860	EG11950			heme lyase NrfEFG subunit NrfG	putative formate-dependent nitrite reductase complex subunit NrfG	GO-TERMS, PRODUCT-SYNONYMS, GENE-SYNONYMS, PRODUCT
EAH50_RS22865	EG11949			heme lyase NrfEFG subunit NrfF	putative formate-dependent nitrite reductase complex subunit NrfF	GO-TERMS, PRODUCT-SYNONYMS, GENE-SYNONYMS, PRODUCT
EAH50_RS22870	EG11948	EAH50_RS22870	nrfE	heme lyase CcmF/NrfE family subunit	putative cytochrome c-type biogenesis protein NrfE	GO-TERMS, PRODUCT-SYNONYMS, GENE-SYNONYMS, PRODUCT, GENE-NAME
EAH50_RS22890	EG11781	EAH50_RS22890	nrfA	ammonia-forming cytochrome c nitrite reductase subunit c552	cytochrome c552 nitrite reductase	GO-TERMS, COMPLEXES, REACTIONS, PRODUCT-SYNONYMS, PRODUCT, GENE-NAME
EAH50_RS22895	EG11448			acetate--CoA ligase	acetyl-CoA synthetase (AMP-forming)	GO-TERMS, REACTIONS, PRODUCT-SYNONYMS, GENE-SYNONYMS, PRODUCT
EAH50_RS22905	EG11942	EAH50_RS22905	actP	cation acetate symporter	acetate/glycolate:cation symporter	GO-TERMS, REACTIONS, PRODUCT-SYNONYMS, GENE-SYNONYMS, PRODUCT, GENE-NAME
EAH50_RS22920	EG11939	EAH50_RS22920	ghxP	guanine/hypoxanthine permease GhxP	guanine/hypoxanthine transporter GhxP	GO-TERMS, REACTIONS, PRODUCT-SYNONYMS, GENE-SYNONYMS, PRODUCT, GENE-NAME
EAH50_RS22925	EG10957			redox-sensitive transcriptional activator SoxR	DNA-binding transcriptional dual regulator SoxR	GO-TERMS, PRODUCT-SYNONYMS, GENE-SYNONYMS, PRODUCT
EAH50_RS22930	EG10958	EAH50_RS22930	soxS	regulatory protein SoxS	DNA-binding transcriptional dual regulator SoxS	GO-TERMS, PRODUCT-SYNONYMS, PRODUCT, GENE-NAME
EAH50_RS22935	EG11938	EAH50_RS22935	pdeC	EAL domain-containing protein	c-di-GMP phosphodiesterase PdeC	GO-TERMS, REACTIONS, PRODUCT-SYNONYMS, GENE-SYNONYMS, PRODUCT, GENE-NAME
EAH50_RS22945	EG10976	EAH50_RS22945	ssb			GO-TERMS, PRODUCT-SYNONYMS, GENE-SYNONYMS, GENE-NAME
EAH50_RS22950	EG11061	EAH50_RS22950	uvrA	excinuclease ABC subunit A	excision nuclease subunit A	GO-TERMS, REACTIONS, PRODUCT-SYNONYMS, GENE-SYNONYMS, PRODUCT, GENE-NAME
EAH50_RS22965	EG11934	EAH50_RS22965	aphA	class B acid phosphatase	acid phosphatase / phosphotransferase	GO-TERMS, REACTIONS, PRODUCT-SYNONYMS, GENE-SYNONYMS, PRODUCT, GENE-NAME
EAH50_RS22975	EG11040	EAH50_RS22975	tyrB	aromatic amino acid transaminase	tyrosine aminotransferase	GO-TERMS, REACTIONS, PRODUCT-SYNONYMS, PRODUCT, GENE-NAME
EAH50_RS22980	EG10001	EAH50_RS22980	alr	alanine racemase biosynthetic	alanine racemase 1	GO-TERMS, REACTIONS, PRODUCT-SYNONYMS, GENE-SYNONYMS, PRODUCT, GENE-NAME
EAH50_RS22985	EG10236	EAH50_RS22985	dnaB			GO-TERMS, REACTIONS, PRODUCT-SYNONYMS, GENE-SYNONYMS, GENE-NAME
EAH50_RS23000	EG11932			tRNA dihydrouridine(20/20a) synthase DusA	tRNA-dihydrouridine synthase A	GO-TERMS, REACTIONS, PRODUCT-SYNONYMS, GENE-SYNONYMS, PRODUCT
EAH50_RS23010	EG11929	EAH50_RS23010	zur	transcriptional regulator Zur	DNA-binding transcriptional repressor Zur	GO-TERMS, PRODUCT-SYNONYMS, GENE-SYNONYMS, PRODUCT, GENE-NAME
EAH50_RS23025	EG10533	EAH50_RS23025	lexA	LexA repressor	DNA-binding transcriptional repressor LexA	GO-TERMS, REACTIONS, PRODUCT-SYNONYMS, GENE-SYNONYMS, PRODUCT, GENE-NAME
EAH50_RS23030	EG10224	EAH50_RS23030	dgkA			GO-TERMS, REACTIONS, PRODUCT-SYNONYMS, GENE-NAME
EAH50_RS23035	EG10740	EAH50_RS23035	plsB			GO-TERMS, REACTIONS, PRODUCT-SYNONYMS, PRODUCT, GENE-NAME
EAH50_RS23040	EG11370	EAH50_RS23040	ubiA			GO-TERMS, PRODUCT-SYNONYMS, GENE-SYNONYMS, PRODUCT, GENE-NAME
EAH50_RS23045	EG11369	EAH50_RS23045	ubiC	chorismate--pyruvate lyase	chorismate lyase	GO-TERMS, REACTIONS, PRODUCT-SYNONYMS, PRODUCT, GENE-NAME
EAH50_RS23060	EG10528	EAH50_RS23060	lamB	maltoporin	maltose outer membrane channel / phage lambda receptor protein	GO-TERMS, REACTIONS, PRODUCT-SYNONYMS, GENE-SYNONYMS, PRODUCT, GENE-NAME
EAH50_RS23065	EG10558	EAH50_RS23065	malK	maltose/maltodextrin import ATP-binding protein MalK	maltose ABC transporter ATP binding subunit	CPLX-RXNS, GO-TERMS, COMPLEXES, REACTIONS, PRODUCT-SYNONYMS, GENE-SYNONYMS, PRODUCT, GENE-NAME
EAH50_RS23070	EG10554	EAH50_RS23070	malE	maltose-binding periplasmic protein	maltose ABC transporter periplasmic binding protein	GO-TERMS, PRODUCT-SYNONYMS, PRODUCT, GENE-NAME
EAH50_RS23075	EG10555			maltose ABC transporter permease MalF	maltose ABC transporter membrane subunit MalF	GO-TERMS, COMPLEXES, PRODUCT
EAH50_RS23080	EG10556	EAH50_RS23080	malG	maltose ABC transporter permease	maltose ABC transporter membrane subunit MalG	GO-TERMS, PRODUCT, GENE-NAME
EAH50_RS23085	EG11076	EAH50_RS23085	xylE	D-xylose-proton symporter	D-xylose:H+ symporter	GO-TERMS, REACTIONS, PRODUCT-SYNONYMS, PRODUCT, GENE-NAME
EAH50_RS23100	EG11926	EAH50_RS23100	yjbH	YjbH domain-containing protein	YjbH family protein	GO-TERMS, PRODUCT-SYNONYMS, PRODUCT, GENE-NAME
EAH50_RS23105	EG11925	EAH50_RS23105	yjbG	hypothetical protein	capsule biosynthesis GfcC family protein YjbG	GO-TERMS, PRODUCT-SYNONYMS, PRODUCT, GENE-NAME
EAH50_RS23110	EG11924	EAH50_RS23110	yjbF	YjbF family lipoprotein	lipoprotein YjbF	GO-TERMS, PRODUCT-SYNONYMS, PRODUCT, GENE-NAME
EAH50_RS23115	EG11923	EAH50_RS23115	yjbE	polysaccharide production threonine-rich protein	uncharacterized protein YjbE	GO-TERMS, PRODUCT-SYNONYMS, PRODUCT, GENE-NAME
EAH50_RS23120	EG10702	EAH50_RS23120	pgi			GO-TERMS, PRODUCT-SYNONYMS, GENE-NAME
EAH50_RS23130	EG10550			lysine-sensitive aspartokinase 3	aspartate kinase III	GO-TERMS, REACTIONS, PRODUCT-SYNONYMS, GENE-SYNONYMS, PRODUCT
EAH50_RS23140	EG11921	EAH50_RS23140	rluF	23S rRNA pseudouridine synthase F	23S rRNA pseudouridine2604 and tRNATyr pseudouridine35 synthase	GO-TERMS, REACTIONS, PRODUCT-SYNONYMS, GENE-SYNONYMS, PRODUCT, GENE-NAME
EAH50_RS23145	EG11920	EAH50_RS23145	pepE			GO-TERMS, REACTIONS, PRODUCT-SYNONYMS, GENE-NAME
EAH50_RS23150	EG11919	EAH50_RS23150	yjbB	Na/Pi cotransporter family protein	putative inorganic phosphate export protein YjbB	GO-TERMS, REACTIONS, PRODUCT-SYNONYMS, PRODUCT, GENE-NAME
EAH50_RS23155	EG10587	EAH50_RS23155	metH	methionine synthase	cobalamin-dependent methionine synthase	GO-TERMS, REACTIONS, PRODUCT-SYNONYMS, PRODUCT, GENE-NAME
EAH50_RS23160	EG10491	EAH50_RS23160	iclR	IclR family transcriptional regulator	DNA-binding transcriptional repressor IclR	GO-TERMS, PRODUCT-SYNONYMS, PRODUCT, GENE-NAME
EAH50_RS23170	EG10026	EAH50_RS23170	aceK	bifunctional isocitrate dehydrogenase kinase/phosphatase	isocitrate dehydrogenase kinase/phosphatase	GO-TERMS, REACTIONS, PRODUCT-SYNONYMS, PRODUCT, GENE-NAME
EAH50_RS23175	EG10022					GO-TERMS, PRODUCT-SYNONYMS, GENE-SYNONYMS
EAH50_RS23180	EG10023	EAH50_RS23180	aceB			GO-TERMS, PRODUCT-SYNONYMS, GENE-SYNONYMS, PRODUCT, GENE-NAME
EAH50_RS23185	EG10581	EAH50_RS23185	metA			GO-TERMS, REACTIONS, PRODUCT-SYNONYMS, PRODUCT, GENE-NAME
EAH50_RS23190	EG11207	EAH50_RS23190	yjaB	acetyltransferase	peptidyl-lysine N-acetyltransferase YjaB	GO-TERMS, REACTIONS, PRODUCT-SYNONYMS, PRODUCT, GENE-NAME
EAH50_RS23215	EG10795	EAH50_RS23215	purH	bifunctional phosphoribosylaminoimidazolecarboxamide formyltransferase/inosine monophosphate cyclohydrolase	bifunctional AICAR transformylase/IMP cyclohydrolase	GO-TERMS, REACTIONS, PRODUCT-SYNONYMS, PRODUCT, GENE-NAME
EAH50_RS23220	EG10792					GO-TERMS, REACTIONS, PRODUCT-SYNONYMS, GENE-SYNONYMS, PRODUCT
EAH50_RS23225	EG10482			two-component system response regulator ZraR	DNA-binding transcriptional activator ZraR	GO-TERMS, PRODUCT-SYNONYMS, GENE-SYNONYMS, PRODUCT
EAH50_RS23230	EG10008			two-component system sensor histidine kinase ZraS	sensor histidine kinase ZraS	GO-TERMS, REACTIONS, PRODUCT-SYNONYMS, GENE-SYNONYMS, PRODUCT
EAH50_RS23235	EG11918	EAH50_RS23235	zraP	zinc resistance-associated protein	signaling pathway modulator ZraP	GO-TERMS, PRODUCT-SYNONYMS, GENE-SYNONYMS, PRODUCT, GENE-NAME
EAH50_RS23245	EG10466	EAH50_RS23245	hupA			GO-TERMS, PRODUCT-SYNONYMS, PRODUCT, GENE-NAME
EAH50_RS23255	EG11915	EAH50_RS23255	nfi			GO-TERMS, REACTIONS, PRODUCT-SYNONYMS, GENE-SYNONYMS, GENE-NAME
EAH50_RS23260	EG11543	EAH50_RS23260	hemE			GO-TERMS, REACTIONS, PRODUCT-SYNONYMS, GENE-NAME
EAH50_RS23265	EG11702	EAH50_RS23265	nudC	NADH pyrophosphatase	RNA decapping hydrolase	GO-TERMS, REACTIONS, PRODUCT-SYNONYMS, GENE-SYNONYMS, PRODUCT, GENE-NAME
EAH50_RS23270	EG11738	EAH50_RS23270	rsd	sigma D regulator	regulator of sigma D	GO-TERMS, PRODUCT-SYNONYMS, GENE-SYNONYMS, PRODUCT, GENE-NAME
EAH50_RS23275	EG11585			phosphomethylpyrimidine synthase ThiC	phosphomethylpyrimidine synthase	GO-TERMS, REACTIONS, PRODUCT-SYNONYMS, PRODUCT
EAH50_RS23280	EG11586	EAH50_RS23280	thiE			GO-TERMS, REACTIONS, PRODUCT-SYNONYMS, GENE-SYNONYMS, GENE-NAME
EAH50_RS23285	EG11587	EAH50_RS23285	thiF	thiamine biosynthesis protein ThiS	ThiS adenylyltransferase	GO-TERMS, PRODUCT-SYNONYMS, GENE-SYNONYMS, PRODUCT, GENE-NAME
EAH50_RS23295	EG11589	EAH50_RS23295	thiG	thiazole synthase	1-deoxy-D-xylulose 5-phosphate:thiol sulfurtransferase	GO-TERMS, COMPLEXES, REACTIONS, PRODUCT-SYNONYMS, GENE-SYNONYMS, PRODUCT, GENE-NAME
EAH50_RS23300	EG11590			2-iminoacetate synthase ThiH	2-iminoacetate synthase	GO-TERMS, REACTIONS, PRODUCT-SYNONYMS, GENE-SYNONYMS, PRODUCT
EAH50_RS23340	EG10667			transcription termination/antitermination protein NusG	transcription termination factor NusG	GO-TERMS, PRODUCT-SYNONYMS, PRODUCT
EAH50_RS23345	EG10939	EAH50_RS23345	secE	protein translocase subunit SecE	Sec translocon subunit SecE	GO-TERMS, PRODUCT-SYNONYMS, GENE-SYNONYMS, PRODUCT, GENE-NAME
EAH50_RS23375	EG10922	EAH50_RS23375	coaA	type I pantothenate kinase	pantothenate kinase	GO-TERMS, REACTIONS, PRODUCT-SYNONYMS, GENE-SYNONYMS, PRODUCT, GENE-NAME
EAH50_RS23380	EG10123			bifunctional biotin--[acetyl-CoA-carboxylase] ligase/biotin operon repressor BirA	DNA-binding transcriptional repressor/biotin-[acetyl-CoA-carboxylase] ligase BirA	GO-TERMS, REACTIONS, PRODUCT-SYNONYMS, GENE-SYNONYMS, PRODUCT
EAH50_RS23385	EG11205	EAH50_RS23385	murB	UDP-N-acetylmuramate dehydrogenase	UDP-N-acetylenolpyruvoylglucosamine reductase	GO-TERMS, REACTIONS, PRODUCT-SYNONYMS, GENE-SYNONYMS, PRODUCT, GENE-NAME
EAH50_RS23410	EG11204	EAH50_RS23410	murI			GO-TERMS, PRODUCT-SYNONYMS, GENE-SYNONYMS, GENE-NAME
EAH50_RS23415	EG10126			TonB-dependent vitamin B12 receptor BtuB	cobalamin outer membrane transporter	CPLX-RXNS, GO-TERMS, COMPLEXES, PRODUCT-SYNONYMS, GENE-SYNONYMS, PRODUCT
EAH50_RS23420	EG11022			tRNA (uridine(54)-C5)-methyltransferase TrmA	tRNA m5U54 methyltransferase	GO-TERMS, REACTIONS, PRODUCT-SYNONYMS, GENE-SYNONYMS, PRODUCT
EAH50_RS23430	EG11394			HTH-type transcriptional repressor FabR	DNA-binding transcriptional repressor FabR	GO-TERMS, PRODUCT-SYNONYMS, GENE-SYNONYMS, PRODUCT
EAH50_RS23435	EG11428	EAH50_RS23435	sthA			GO-TERMS, REACTIONS, PRODUCT-SYNONYMS, GENE-SYNONYMS, GENE-NAME
EAH50_RS23440	EG10681			DNA-binding transcriptional regulator OxyR	DNA-binding transcriptional dual regulator OxyR	GO-TERMS, PRODUCT-SYNONYMS, GENE-SYNONYMS, PRODUCT
EAH50_RS23445	EG11223	EAH50_RS23445	argH			GO-TERMS, REACTIONS, PRODUCT-SYNONYMS, PRODUCT, GENE-NAME
EAH50_RS23450	EG10064					GO-TERMS, REACTIONS, PRODUCT-SYNONYMS
EAH50_RS23455	EG10065	EAH50_RS23455	argC	N-acetyl-gamma-glutamyl-phosphate reductase	N-acetylglutamylphosphate reductase	GO-TERMS, REACTIONS, PRODUCT-SYNONYMS, GENE-SYNONYMS, PRODUCT, GENE-NAME
EAH50_RS23460	EG11286	EAH50_RS23460	argE			GO-TERMS, REACTIONS, PRODUCT-SYNONYMS, GENE-NAME
EAH50_RS23470	EG10756	EAH50_RS23470	ppc			GO-TERMS, PRODUCT-SYNONYMS, GENE-SYNONYMS, GENE-NAME
EAH50_RS23475	EG11914	cptA	eptC	phosphoethanolamine transferase CptA	phosphoethanolamine transferase EptC	GO-TERMS, REACTIONS, PRODUCT-SYNONYMS, GENE-SYNONYMS, PRODUCT, GENE-NAME
EAH50_RS23515	EG11905	EAH50_RS23515	fsaB			GO-TERMS, REACTIONS, PRODUCT-SYNONYMS, GENE-SYNONYMS, GENE-NAME
EAH50_RS23520	EG11904	EAH50_RS23520	gldA	glycerol dehydrogenase	L-1,2-propanediol dehydrogenase / glycerol dehydrogenase	GO-TERMS, REACTIONS, PRODUCT-SYNONYMS, PRODUCT, GENE-NAME
EAH50_RS23530	EG11902	EAH50_RS23530	yijE	EamA family transporter	cystine exporter	GO-TERMS, REACTIONS, PRODUCT-SYNONYMS, PRODUCT, GENE-NAME
EAH50_RS23535	EG10511	EAH50_RS23535	katG	catalase-peroxidase	catalase/hydroperoxidase HPI	GO-TERMS, REACTIONS, PRODUCT-SYNONYMS, PRODUCT, GENE-NAME
EAH50_RS23540	EG10585	EAH50_RS23540	metF			GO-TERMS, REACTIONS, PRODUCT-SYNONYMS, GENE-NAME
EAH50_RS23545	EG10590	EAH50_RS23545	metL	bifunctional aspartate kinase/homoserine dehydrogenase II	fused aspartate kinase/homoserine dehydrogenase 2	GO-TERMS, REACTIONS, PRODUCT-SYNONYMS, GENE-SYNONYMS, PRODUCT, GENE-NAME
EAH50_RS23550	EG10582	EAH50_RS23550	metB	cystathionine gamma-synthase	O-succinylhomoserine(thiol)-lyase / O-succinylhomoserine lyase	GO-TERMS, REACTIONS, PRODUCT-SYNONYMS, GENE-SYNONYMS, PRODUCT, GENE-NAME
EAH50_RS23555	EG10588	EAH50_RS23555	metJ	met repressor	DNA-binding transcriptional repressor MetJ	GO-TERMS, PRODUCT-SYNONYMS, PRODUCT, GENE-NAME
EAH50_RS23570	EG10763	EAH50_RS23570	priA	primosomal protein N'	primosome factor N'	GO-TERMS, PRODUCT-SYNONYMS, GENE-SYNONYMS, PRODUCT, GENE-NAME
EAH50_RS23575	EG10200	EAH50_RS23575	cytR	transcriptional regulator	DNA-binding transcriptional repressor CytR	GO-TERMS, PRODUCT-SYNONYMS, PRODUCT, GENE-NAME
EAH50_RS23580	EG11529					GO-TERMS, PRODUCT-SYNONYMS, GENE-SYNONYMS
EAH50_RS23585	EG11676	EAH50_RS23585	hslV	HslU--HslV peptidase proteolytic subunit	peptidase component of the HslVU protease	GO-TERMS, PRODUCT-SYNONYMS, GENE-SYNONYMS, PRODUCT, GENE-NAME
EAH50_RS23590	EG11881			HslU--HslV peptidase ATPase subunit	ATPase component of the HslVU protease	CPLX-RXNS, GO-TERMS, COMPLEXES, REACTIONS, PRODUCT-SYNONYMS, GENE-SYNONYMS, PRODUCT
EAH50_RS23595	EG11880	EAH50_RS23595	menA	prenyltransferase	1,4-dihydroxy-2-naphthoate octaprenyltransferase	GO-TERMS, REACTIONS, PRODUCT-SYNONYMS, GENE-SYNONYMS, PRODUCT, GENE-NAME
EAH50_RS23600	EG11879			ribonuclease E activity regulator RraA	ribonuclease E inhibitor protein A	GO-TERMS, PRODUCT-SYNONYMS, GENE-SYNONYMS, PRODUCT
EAH50_RS23605	EG11878	EAH50_RS23605	zapB	cell division protein ZapB	cell division factor ZapB	GO-TERMS, PRODUCT-SYNONYMS, GENE-SYNONYMS, PRODUCT, GENE-NAME
EAH50_RS23610	EG10396	EAH50_RS23610	glpF	aquaporin	glycerol facilitator	GO-TERMS, REACTIONS, PRODUCT-SYNONYMS, PRODUCT, GENE-NAME
EAH50_RS23615	EG10398					GO-TERMS, PRODUCT-SYNONYMS
EAH50_RS23620	EG11517	EAH50_RS23620	glpX	fructose 1,6-bisphosphatase	fructose-1,6-bisphosphatase 2	GO-TERMS, PRODUCT-SYNONYMS, PRODUCT, GENE-NAME
EAH50_RS23625	EG10628	EAH50_RS23625	fpr	ferredoxin--NADP(+) reductase	flavodoxin/ferredoxin-NADP+ reductase	GO-TERMS, REACTIONS, PRODUCT-SYNONYMS, GENE-SYNONYMS, PRODUCT, GENE-NAME
EAH50_RS23630	EG11877					GO-TERMS, PRODUCT-SYNONYMS, GENE-SYNONYMS
EAH50_RS23650	EG11015	EAH50_RS23650	tpiA			GO-TERMS, PRODUCT-SYNONYMS, GENE-SYNONYMS, GENE-NAME
EAH50_RS23655	EG10138	EAH50_RS23655	cdh	CDP-diacylglycerol pyrophosphatase	CDP-diacylglycerol diphosphatase	GO-TERMS, REACTIONS, PRODUCT-SYNONYMS, PRODUCT, GENE-NAME
EAH50_RS23660	EG10929	EAH50_RS23660	sbp	sulfate-binding protein	sulfate/thiosulfate ABC transporter periplasmic binding protein Sbp	CPLX-RXNS, GO-TERMS, COMPLEXES, PRODUCT, GENE-NAME
EAH50_RS23665	EG10699	EAH50_RS23665	pfkA	ATP-dependent 6-phosphofructokinase	6-phosphofructokinase 1	GO-TERMS, REACTIONS, PRODUCT-SYNONYMS, PRODUCT, GENE-NAME
EAH50_RS23670	EG11873	EAH50_RS23670	fieF	cation-efflux pump FieF	Zn2+/Fe2+/Cd2+ exporter	GO-TERMS, REACTIONS, PRODUCT-SYNONYMS, GENE-SYNONYMS, PRODUCT, GENE-NAME
EAH50_RS23675	G7816	EAH50_RS23675	cpxP			GO-TERMS, PRODUCT-SYNONYMS, GENE-SYNONYMS, GENE-NAME
EAH50_RS23680	EG10020	EAH50_RS23680	cpxR	DNA-binding response regulator	DNA-binding transcriptional dual regulator CpxR	GO-TERMS, PRODUCT-SYNONYMS, GENE-SYNONYMS, PRODUCT, GENE-NAME
EAH50_RS23685	EG10163	EAH50_RS23685	cpxA	two-component sensor histidine kinase	sensor histidine kinase CpxA	GO-TERMS, REACTIONS, PRODUCT-SYNONYMS, GENE-SYNONYMS, PRODUCT, GENE-NAME
EAH50_RS23690	EG11870	EAH50_RS23690	yiiM	MOSC domain-containing protein	2-amino-6-N-hydroxylaminopurine resistance protein	GO-TERMS, PRODUCT-SYNONYMS, PRODUCT, GENE-NAME
EAH50_RS23695	EG11869			2-keto-3-deoxygluconate transporter	2-dehydro-3-deoxy-D-gluconate:H+ symporter	GO-TERMS, REACTIONS, PRODUCT-SYNONYMS, PRODUCT
EAH50_RS23700	EG10953	EAH50_RS23700	sodA	superoxide dismutase [Mn]	superoxide dismutase (Mn)	GO-TERMS, REACTIONS, PRODUCT-SYNONYMS, PRODUCT, GENE-NAME
EAH50_RS23705	EG11313	EAH50_RS23705	rhaT	rhamnose/proton symporter RhaT	rhamnose/lyxose:H+ symporter	GO-TERMS, REACTIONS, PRODUCT-SYNONYMS, PRODUCT, GENE-NAME
EAH50_RS23715	EG10843	EAH50_RS23715	rhaS	transcriptional activator RhaS	DNA-binding transcriptional activator RhaS	GO-TERMS, PRODUCT-SYNONYMS, GENE-SYNONYMS, PRODUCT, GENE-NAME
EAH50_RS23720	EG11868	EAH50_RS23720	rhaB			GO-TERMS, PRODUCT-SYNONYMS, PRODUCT, GENE-NAME
EAH50_RS23725	EG11867					GO-TERMS, REACTIONS, PRODUCT-SYNONYMS
EAH50_RS23730	EG11866	EAH50_RS23730	rhaD			GO-TERMS, PRODUCT-SYNONYMS, GENE-NAME
EAH50_RS23735	EG11865					GO-TERMS, PRODUCT-SYNONYMS, GENE-SYNONYMS
EAH50_RS23770	EG11859	EAH50_RS23770	fdhD	sulfurtransferase FdhD	sulfurtransferase for molybdenum cofactor sulfuration	GO-TERMS, REACTIONS, PRODUCT-SYNONYMS, PRODUCT, GENE-NAME
EAH50_RS23785	EG11857	EAH50_RS23785	fdoH	formate dehydrogenase-O iron-sulfur subunit	formate dehydrogenase O subunit beta	CPLX-RXNS, GO-TERMS, COMPLEXES, PRODUCT-SYNONYMS, PRODUCT, GENE-NAME
EAH50_RS23790	EG11856	EAH50_RS23790	fdoI	formate dehydrogenase cytochrome b556(fdo) subunit	formate dehydrogenase O subunit gamma	GO-TERMS, PRODUCT-SYNONYMS, PRODUCT, GENE-NAME
EAH50_RS23795	EG10284			formate dehydrogenase accessory protein FdhE	formate dehydrogenase formation protein	GO-TERMS, PRODUCT-SYNONYMS, PRODUCT
EAH50_RS23810	EG11853	EAH50_RS23810	fabY	GNAT family N-acetyltransferase	putative fatty acid biosynthesis enzyme FabY	GO-TERMS, PRODUCT-SYNONYMS, GENE-SYNONYMS, PRODUCT, GENE-NAME
EAH50_RS23815	EG11852	EAH50_RS23815	dtd			GO-TERMS, REACTIONS, PRODUCT-SYNONYMS, GENE-SYNONYMS, GENE-NAME
EAH50_RS23825	EG11850	EAH50_RS23825	yihX			GO-TERMS, REACTIONS, PRODUCT-SYNONYMS, PRODUCT, GENE-NAME
EAH50_RS23830	EG11849	EAH50_RS23830	csqR	DeoR family transcriptional regulator	DNA-binding transcriptional dual regulator CsqR	GO-TERMS, PRODUCT-SYNONYMS, GENE-SYNONYMS, PRODUCT, GENE-NAME
EAH50_RS23835	EG11848	EAH50_RS23835	yihV	sugar kinase	6-deoxy-6-sulfofructose kinase	GO-TERMS, PRODUCT-SYNONYMS, GENE-SYNONYMS, PRODUCT, GENE-NAME
EAH50_RS23840	EG11847	EAH50_RS23840	yihU	sulfolactaldehyde 3-reductase	3-sulfolactaldehyde reductase	GO-TERMS, REACTIONS, PRODUCT-SYNONYMS, GENE-SYNONYMS, PRODUCT, GENE-NAME
EAH50_RS23845	EG11846	EAH50_RS23845	yihT	sulfofructosephosphate aldolase	6-deoxy-6-sulfofructose-1-phosphate aldolase	GO-TERMS, REACTIONS, PRODUCT-SYNONYMS, GENE-SYNONYMS, PRODUCT, GENE-NAME
EAH50_RS23850	EG11845	EAH50_RS23850	yihS	AGE family epimerase/isomerase	sulfoquinovose isomerase	GO-TERMS, REACTIONS, PRODUCT-SYNONYMS, GENE-SYNONYMS, PRODUCT, GENE-NAME
EAH50_RS23855	EG11844	EAH50_RS23855	yihR	aldose-1-epimerase	putative sulfoquinovose mutarotase YihR	GO-TERMS, REACTIONS, PRODUCT-SYNONYMS, GENE-SYNONYMS, PRODUCT, GENE-NAME
EAH50_RS23865	EG11837	typA	bipA	translational GTPase TypA	50S ribosomal subunit assembly factor BipA	GO-TERMS, PRODUCT-SYNONYMS, GENE-SYNONYMS, PRODUCT, GENE-NAME
EAH50_RS23870	EG10383	EAH50_RS23870	glnA	glutamate--ammonia ligase	glutamine synthetase	GO-TERMS, REACTIONS, PRODUCT-SYNONYMS, PRODUCT, GENE-NAME
EAH50_RS23875	EG10387	EAH50_RS23875	glnL	two-component system sensor histidine kinase NtrB	sensory histidine kinase NtrB	GO-TERMS, PRODUCT-SYNONYMS, GENE-SYNONYMS, PRODUCT, GENE-NAME
EAH50_RS23880	EG10385	EAH50_RS23880	glnG	nitrogen regulation protein NR(I)	DNA-binding transcriptional dual regulator NtrC	GO-TERMS, PRODUCT-SYNONYMS, GENE-SYNONYMS, PRODUCT, GENE-NAME
EAH50_RS23890	EG11836	EAH50_RS23890	hemN	coproporphyrinogen III oxidase	coproporphyrinogen III dehydrogenase	GO-TERMS, PRODUCT-SYNONYMS, GENE-SYNONYMS, PRODUCT, GENE-NAME
EAH50_RS23895	EG11835					GO-TERMS, PRODUCT-SYNONYMS
EAH50_RS23900	EG11203	EAH50_RS23900	yihA	GTP-binding protein	GTP-binding protein YihA	GO-TERMS, PRODUCT-SYNONYMS, GENE-SYNONYMS, PRODUCT, GENE-NAME
EAH50_RS23905	EG10746					GO-TERMS, REACTIONS, PRODUCT-SYNONYMS, GENE-SYNONYMS
EAH50_RS23925	EG11297	EAH50_RS23925	dsbA	protein disulfide oxidoreductase DsbA	thiol:disulfide oxidoreductase DsbA	GO-TERMS, REACTIONS, PRODUCT-SYNONYMS, GENE-SYNONYMS, PRODUCT, GENE-NAME
EAH50_RS23930	EG11831	EAH50_RS23930	srkA			GO-TERMS, REACTIONS, PRODUCT-SYNONYMS, GENE-SYNONYMS, GENE-NAME
EAH50_RS23940	EG11829			molybdenum cofactor guanylyltransferase MobA	molybdenum cofactor guanylyltransferase	GO-TERMS, REACTIONS, PRODUCT-SYNONYMS, GENE-SYNONYMS, PRODUCT
EAH50_RS23975	EG11485	EAH50_RS23975	hemG			GO-TERMS, REACTIONS, PRODUCT-SYNONYMS, GENE-SYNONYMS, GENE-NAME
EAH50_RS23980	EG11021	EAH50_RS23980	trkH	trk system potassium uptake protein trkH	K+ transporter TrkH	GO-TERMS, REACTIONS, PRODUCT-SYNONYMS, PRODUCT, GENE-NAME
EAH50_RS23990	EG10698	EAH50_RS23990	pepQ			GO-TERMS, PRODUCT-SYNONYMS, GENE-NAME
EAH50_RS23995	EG10279			fatty acid oxidation complex subunit alpha FadB	multifunctional enoyl-CoA hydratase, 3-hydroxyacyl-CoA epimerase, Delta3-cis- Delta2-trans-enoyl-CoA isomerase, L-3-hydroxyacyl-CoA dehydrogenase	GO-TERMS, COMPLEXES, REACTIONS, PRODUCT-SYNONYMS, GENE-SYNONYMS, PRODUCT
EAH50_RS24000	EG10278			acetyl-CoA C-acyltransferase FadA	3-ketoacyl-CoA thiolase	GO-TERMS, REACTIONS, PRODUCT-SYNONYMS, GENE-SYNONYMS, PRODUCT
EAH50_RS24005	EG10334	EAH50_RS24005	fre	NAD(P)H-flavin reductase	flavin reductase	GO-TERMS, REACTIONS, PRODUCT-SYNONYMS, GENE-SYNONYMS, PRODUCT, GENE-NAME
EAH50_RS24010	EG11396	EAH50_RS24010	ubiD	4-hydroxy-3-polyprenylbenzoate decarboxylase	3-octaprenyl-4-hydroxybenzoate decarboxylase	GO-TERMS, REACTIONS, PRODUCT-SYNONYMS, GENE-SYNONYMS, PRODUCT, GENE-NAME
EAH50_RS24015	EG10839			transcription/translation regulatory transformer protein RfaH	transcription antiterminator RfaH	GO-TERMS, PRODUCT-SYNONYMS, GENE-SYNONYMS, PRODUCT
EAH50_RS24020	EG11481			3'-5' ssDNA/RNA exonuclease TatD	3' -> 5' ssDNA/RNA  exonuclease TatD	GO-TERMS, REACTIONS, PRODUCT-SYNONYMS, GENE-SYNONYMS, PRODUCT
EAH50_RS24025	EG11479	EAH50_RS24025	tatC	twin-arginine translocase subunit TatC	twin arginine protein translocation system - TatC protein	CPLX-RXNS, GO-TERMS, COMPLEXES, PRODUCT-SYNONYMS, GENE-SYNONYMS, PRODUCT, GENE-NAME
EAH50_RS24030	G7808			Sec-independent protein translocase subunit TatB	twin arginine protein translocation system - TatB protein	GO-TERMS, PRODUCT-SYNONYMS, GENE-SYNONYMS, PRODUCT
EAH50_RS24035	G7806	EAH50_RS24035	tatA	twin-arginine translocase subunit TatA	twin arginine protein translocation system - TatA protein	GO-TERMS, PRODUCT-SYNONYMS, GENE-SYNONYMS, PRODUCT, GENE-NAME
EAH50_RS24040	EG11476	EAH50_RS24040	ubiB			GO-TERMS, PRODUCT-SYNONYMS, GENE-SYNONYMS, GENE-NAME
EAH50_RS24045	EG11474	EAH50_RS24045	ubiJ	ubiquinone biosynthesis protein UbiJ	ubiquinone biosynthesis accessory factor UbiJ	GO-TERMS, COMPLEXES, PRODUCT-SYNONYMS, GENE-SYNONYMS, PRODUCT, GENE-NAME
EAH50_RS24050	EG11473	EAH50_RS24050	ubiE	ubiquinone/menaquinone biosynthesis C-methyltransferase UbiE	bifunctional 2-octaprenyl-6-methoxy-1,4-benzoquinol methylase and demethylmenaquinone methyltransferase	GO-TERMS, REACTIONS, PRODUCT-SYNONYMS, GENE-SYNONYMS, PRODUCT, GENE-NAME
EAH50_RS24055	EG11472			DNA recombination protein RmuC	putative recombination limiting protein RmuC	GO-TERMS, PRODUCT-SYNONYMS, GENE-SYNONYMS, PRODUCT
EAH50_RS24060	EG11045	EAH50_RS24060	udp			GO-TERMS, REACTIONS, PRODUCT-SYNONYMS, GENE-NAME
EAH50_RS24070	EG10584	EAH50_RS24070	metE	5-methyltetrahydropteroyltriglutamate-- homocysteine methyltransferase	cobalamin-independent homocysteine transmethylase	GO-TERMS, REACTIONS, PRODUCT-SYNONYMS, GENE-SYNONYMS, PRODUCT, GENE-NAME
EAH50_RS24075	EG10591	EAH50_RS24075	metR	transcriptional regulator	DNA-binding transcriptional dual regulator MetR	GO-TERMS, PRODUCT-SYNONYMS, PRODUCT, GENE-NAME
EAH50_RS24080	EG11471	EAH50_RS24080	bioP	EamA-like transporter	biotin transporter	GO-TERMS, REACTIONS, PRODUCT-SYNONYMS, GENE-SYNONYMS, PRODUCT, GENE-NAME
EAH50_RS24085	EG11470			sugar/pyridoxal phosphate phosphatase YigL	phosphosugar phosphatase YigL	GO-TERMS, REACTIONS, PRODUCT-SYNONYMS, PRODUCT
EAH50_RS24090	EG10739	EAH50_RS24090	pldB			GO-TERMS, REACTIONS, PRODUCT-SYNONYMS, GENE-NAME
EAH50_RS24095	EG11469	EAH50_RS24095	rhtB	homoserine/homoserine lactone efflux protein	L-homoserine/L-homoserine lactone/L-threonine exporter	GO-TERMS, REACTIONS, PRODUCT-SYNONYMS, GENE-SYNONYMS, PRODUCT, GENE-NAME
EAH50_RS24100	EG11468			threonine export protein RhtC	L-threonine exporter	GO-TERMS, REACTIONS, PRODUCT-SYNONYMS, GENE-SYNONYMS, PRODUCT
EAH50_RS24105	EG10833					GO-TERMS, REACTIONS, PRODUCT-SYNONYMS
EAH50_RS24110	EG10738	EAH50_RS24110	pldA	phospholipase A(1)	outer membrane phospholipase A	GO-TERMS, REACTIONS, PRODUCT-SYNONYMS, PRODUCT, GENE-NAME
EAH50_RS24140	EG11463	EAH50_RS24140	corA	magnesium transporter CorA	Ni2+/Co2+/Mg2+ transporter	GO-TERMS, REACTIONS, PRODUCT-SYNONYMS, PRODUCT, GENE-NAME
EAH50_RS24150	EG11064	EAH50_RS24150	uvrD			GO-TERMS, REACTIONS, PRODUCT-SYNONYMS, GENE-SYNONYMS, GENE-NAME
EAH50_RS24155	EG11202	EAH50_RS24155	yigB	flavin mononucleotide phosphatase YigB	5-amino-6-(5-phospho-D-ribitylamino)uracil phosphatase	GO-TERMS, REACTIONS, PRODUCT-SYNONYMS, PRODUCT, GENE-NAME
EAH50_RS24160	EG11069			tyrosine recombinase XerC	site-specific tyrosine recombinase	GO-TERMS, COMPLEXES, PRODUCT-SYNONYMS, PRODUCT
EAH50_RS24170	EG10209	EAH50_RS24170	dapF			GO-TERMS, PRODUCT-SYNONYMS, GENE-NAME
EAH50_RS24180	EG11653			iron donor protein CyaY	frataxin CyaY	GO-TERMS, PRODUCT-SYNONYMS, PRODUCT
EAH50_RS24185	EG10170	EAH50_RS24185	cyaA			GO-TERMS, PRODUCT-SYNONYMS, GENE-SYNONYMS, PRODUCT, GENE-NAME
EAH50_RS24190	EG10429	EAH50_RS24190	hemC	porphobilinogen deaminase	hydroxymethylbilane synthase	GO-TERMS, REACTIONS, PRODUCT-SYNONYMS, GENE-SYNONYMS, PRODUCT, GENE-NAME
EAH50_RS24195	EG10430	EAH50_RS24195	hemD			GO-TERMS, PRODUCT-SYNONYMS, PRODUCT, GENE-NAME
EAH50_RS24245	EG11458	EAH50_RS24245	rffM			GO-TERMS, PRODUCT-SYNONYMS, GENE-SYNONYMS, PRODUCT, GENE-NAME
EAH50_RS24250	EG11457	EAH50_RS24250	wzyE	O-antigen assembly polymerase	putative enterobacterial common antigen polymerase	GO-TERMS, COMPLEXES, PRODUCT-SYNONYMS, GENE-SYNONYMS, PRODUCT, GENE-NAME
EAH50_RS24255	G7800	EAH50_RS24255	wecF			GO-TERMS, REACTIONS, PRODUCT-SYNONYMS, GENE-SYNONYMS, PRODUCT, GENE-NAME
EAH50_RS24260	EG11486			lipid III flippase WzxE	lipid III flippase	GO-TERMS, REACTIONS, PRODUCT-SYNONYMS, GENE-SYNONYMS, PRODUCT
EAH50_RS24265	EG11456	EAH50_RS24265	wecE	dTDP-4-amino-4,6-dideoxygalactose aminotransferase	dTDP-4-dehydro-6-deoxy-D-glucose transaminase	GO-TERMS, PRODUCT-SYNONYMS, GENE-SYNONYMS, PRODUCT, GENE-NAME
EAH50_RS24270	EG11455	EAH50_RS24270	rffC	dTDP-fucosamine acetyltransferase	dTDP-4-amino-4,6-dideoxy-D-galactose acyltransferase	GO-TERMS, REACTIONS, PRODUCT-SYNONYMS, GENE-SYNONYMS, PRODUCT, GENE-NAME
EAH50_RS24275	EG11454	EAH50_RS24275	rffH	glucose-1-phosphate thymidylyltransferase 2	dTDP-glucose pyrophosphorylase 2	GO-TERMS, REACTIONS, PRODUCT-SYNONYMS, GENE-SYNONYMS, PRODUCT, GENE-NAME
EAH50_RS24280	EG11453	EAH50_RS24280	rffG	dTDP-glucose 4,6-dehydratase	dTDP-glucose 4,6-dehydratase 2	GO-TERMS, PRODUCT-SYNONYMS, GENE-SYNONYMS, PRODUCT, GENE-NAME
EAH50_RS24285	EG11452	EAH50_RS24285	wecC			GO-TERMS, REACTIONS, PRODUCT-SYNONYMS, GENE-SYNONYMS, PRODUCT, GENE-NAME
EAH50_RS24290	EG11451	EAH50_RS24290	wecB	UDP-N-acetylglucosamine 2-epimerase (non-hydrolyzing)	UDP-N-acetylglucosamine 2-epimerase	GO-TERMS, REACTIONS, PRODUCT-SYNONYMS, GENE-SYNONYMS, PRODUCT, GENE-NAME
EAH50_RS24295	EG11295	EAH50_RS24295	wzzE	LPS biosynthesis protein	enterobacterial common antigen polysaccharide co-polymerase	GO-TERMS, PRODUCT-SYNONYMS, GENE-SYNONYMS, PRODUCT, GENE-NAME
EAH50_RS24300	EG10840	EAH50_RS24300	rfe			GO-TERMS, REACTIONS, PRODUCT-SYNONYMS, GENE-SYNONYMS, PRODUCT, GENE-NAME
EAH50_RS24310	EG10845					GO-TERMS, PRODUCT-SYNONYMS, GENE-SYNONYMS
EAH50_RS24315	EG12428	EAH50_RS24315	rhoL			GO-TERMS, PRODUCT-SYNONYMS, PRODUCT, GENE-NAME
EAH50_RS24320	EG11031	EAH50_RS24320	trxA	thiol reductase thioredoxin	thioredoxin 1	GO-TERMS, REACTIONS, PRODUCT-SYNONYMS, GENE-SYNONYMS, PRODUCT, GENE-NAME
EAH50_RS24325	EG10844					GO-TERMS, COMPLEXES, REACTIONS, PRODUCT-SYNONYMS, GENE-SYNONYMS
EAH50_RS24330	EG10413	EAH50_RS24330	gpp	guanosine-5'-triphosphate,3'-diphosphate pyrophosphatase	guanosine-5'-triphosphate,3'-diphosphate phosphatase	GO-TERMS, REACTIONS, PRODUCT-SYNONYMS, GENE-SYNONYMS, PRODUCT, GENE-NAME
EAH50_RS24335	EG10837	EAH50_RS24335	rep			GO-TERMS, REACTIONS, PRODUCT-SYNONYMS, GENE-SYNONYMS, GENE-NAME
EAH50_RS24345	EG12352	EAH50_RS24345	ppiC	peptidyl-prolyl cis-trans isomerase	peptidyl-prolyl cis-trans isomerase C	GO-TERMS, PRODUCT-SYNONYMS, GENE-SYNONYMS, PRODUCT, GENE-NAME
EAH50_RS24350	EG10495	EAH50_RS24350	ilvC	ketol-acid reductoisomerase	ketol-acid reductoisomerase (NADP+)	GO-TERMS, REACTIONS, PRODUCT-SYNONYMS, PRODUCT, GENE-NAME
EAH50_RS24355	EG10503			HTH-type transcriptional activator IlvY	DNA-binding transcriptional dual regulator IlvY	PRODUCT-SYNONYMS, PRODUCT
EAH50_RS24360	EG10493			threonine ammonia-lyase, biosynthetic	threonine deaminase	GO-TERMS, REACTIONS, PRODUCT-SYNONYMS, GENE-SYNONYMS, PRODUCT
EAH50_RS24365	EG10496	EAH50_RS24365	ilvD			GO-TERMS, PRODUCT-SYNONYMS, GENE-NAME
EAH50_RS24370	EG10497	EAH50_RS24370	ilvE	branched chain amino acid aminotransferase	branched-chain-amino-acid aminotransferase	GO-TERMS, REACTIONS, PRODUCT-SYNONYMS, PRODUCT, GENE-NAME
EAH50_RS24400	EG11450	EAH50_RS24400	maoP	DUF413 domain-containing protein	macrodomain Ori protein	GO-TERMS, PRODUCT-SYNONYMS, GENE-SYNONYMS, PRODUCT, GENE-NAME
EAH50_RS24405	EG11449	EAH50_RS24405	hdfR	transcriptional regulator	DNA-binding transcriptional dual regulator HdfR	GO-TERMS, PRODUCT-SYNONYMS, GENE-SYNONYMS, PRODUCT, GENE-NAME
EAH50_RS24440	EG11733	EAH50_RS24440	yieP	GntR family transcriptional regulator	DNA-binding transcriptional regulator YieP	GO-TERMS, PRODUCT-SYNONYMS, PRODUCT, GENE-NAME
EAH50_RS24450	EG10819	EAH50_RS24450	rbsR	ribose operon repressor	DNA-binding transcriptional dual regulator RbsR	GO-TERMS, PRODUCT-SYNONYMS, PRODUCT, GENE-NAME
EAH50_RS24455	EG10818	EAH50_RS24455	rbsK			GO-TERMS, PRODUCT-SYNONYMS, GENE-NAME
EAH50_RS24460	EG10815			ribose ABC transporter substrate-binding protein RbsB	ribose ABC transporter periplasmic binding protein	CPLX-RXNS, GO-TERMS, COMPLEXES, PRODUCT-SYNONYMS, GENE-SYNONYMS, PRODUCT
EAH50_RS24465	EG10816	EAH50_RS24465	rbsC	ribose ABC transporter permease	ribose ABC transporter membrane subunit	GO-TERMS, PRODUCT-SYNONYMS, GENE-SYNONYMS, PRODUCT, GENE-NAME
EAH50_RS24470	EG10814	EAH50_RS24470	rbsA	ribose import ATP-binding protein RbsA	ribose ABC transporter ATP binding subunit	GO-TERMS, PRODUCT-SYNONYMS, GENE-SYNONYMS, PRODUCT, GENE-NAME
EAH50_RS24475	EG10817	EAH50_RS24475	rbsD			GO-TERMS, REACTIONS, PRODUCT-SYNONYMS, GENE-SYNONYMS, GENE-NAME
EAH50_RS24480	EG11541	EAH50_RS24480	kup	low affinity potassium transport system protein kup	K+:H+ symporter Kup	GO-TERMS, REACTIONS, PRODUCT-SYNONYMS, GENE-SYNONYMS, PRODUCT, GENE-NAME
EAH50_RS24485	EG11731			ATPase RavA	regulatory ATPase RavA	GO-TERMS, REACTIONS, PRODUCT-SYNONYMS, GENE-SYNONYMS, PRODUCT
EAH50_RS24490	EG11730	EAH50_RS24490	viaA			GO-TERMS, PRODUCT-SYNONYMS, GENE-SYNONYMS, PRODUCT, GENE-NAME
EAH50_RS24495	EG10091	EAH50_RS24495	asnA			GO-TERMS, REACTIONS, PRODUCT-SYNONYMS, GENE-NAME
EAH50_RS24500	EG10093	EAH50_RS24500	asnC	AsnC family transcriptional regulator	DNA-binding transcriptional dual regulator AsnC	GO-TERMS, PRODUCT-SYNONYMS, PRODUCT, GENE-NAME
EAH50_RS24510	EG10375			tRNA uridine-5-carboxymethylaminomethyl(34) synthesis enzyme MnmG	5-carboxymethylaminomethyluridine-tRNA synthase subunit MnmG	CPLX-RXNS, GO-TERMS, COMPLEXES, REACTIONS, PRODUCT-SYNONYMS, GENE-SYNONYMS, PRODUCT
EAH50_RS24515	EG10376	EAH50_RS24515	rsmG	ribosomal RNA small subunit methyltransferase G	16S rRNA m7G527 methyltransferase	GO-TERMS, REACTIONS, PRODUCT-SYNONYMS, GENE-SYNONYMS, PRODUCT, GENE-NAME
EAH50_RS24525	EG10099	EAH50_RS24525	atpB	ATP synthase subunit A	ATP synthase F0 complex subunit a	CPLX-RXNS, GO-TERMS, COMPLEXES, REACTIONS, PRODUCT-SYNONYMS, GENE-SYNONYMS, PRODUCT, GENE-NAME
EAH50_RS24530	EG10102	EAH50_RS24530	atpE	ATP synthase subunit C	ATP synthase F0 complex subunit c	GO-TERMS, REACTIONS, PRODUCT-SYNONYMS, GENE-SYNONYMS, PRODUCT, GENE-NAME
EAH50_RS24535	EG10103	EAH50_RS24535	atpF	ATP synthase subunit B	ATP synthase F0 complex subunit b	GO-TERMS, REACTIONS, PRODUCT-SYNONYMS, GENE-SYNONYMS, PRODUCT, GENE-NAME
EAH50_RS24540	EG10105	EAH50_RS24540	atpH	ATP synthase subunit delta	ATP synthase F1 complex subunit delta	GO-TERMS, COMPLEXES, REACTIONS, PRODUCT-SYNONYMS, GENE-SYNONYMS, PRODUCT, GENE-NAME
EAH50_RS24545	EG10098	EAH50_RS24545	atpA	ATP synthase subunit alpha	ATP synthase F1 complex subunit alpha	GO-TERMS, REACTIONS, PRODUCT-SYNONYMS, GENE-SYNONYMS, PRODUCT, GENE-NAME
EAH50_RS24550	EG10104	EAH50_RS24550	atpG	ATP synthase subunit gamma	ATP synthase F1 complex subunit gamma	GO-TERMS, REACTIONS, PRODUCT-SYNONYMS, GENE-SYNONYMS, PRODUCT, GENE-NAME
EAH50_RS24555	EG10101	EAH50_RS24555	atpD	ATP synthase subunit beta	ATP synthase F1 complex subunit beta	GO-TERMS, REACTIONS, PRODUCT-SYNONYMS, GENE-SYNONYMS, PRODUCT, GENE-NAME
EAH50_RS24560	EG10100	EAH50_RS24560	atpC	ATP synthase epsilon chain	ATP synthase F1 complex subunit epsilon	GO-TERMS, REACTIONS, PRODUCT-SYNONYMS, GENE-SYNONYMS, PRODUCT, GENE-NAME
EAH50_RS24565	EG11198	EAH50_RS24565	glmU	bifunctional N-acetylglucosamine-1-phosphate uridyltransferase/glucosamine-1-phosphate acetyltransferase	fused N-acetylglucosamine-1-phosphate uridyltransferase and glucosamine-1-phosphate acetyltransferase	GO-TERMS, REACTIONS, PRODUCT-SYNONYMS, GENE-SYNONYMS, PRODUCT, GENE-NAME
EAH50_RS24570	EG10382	EAH50_RS24570	glmS	glutamine--fructose-6-phosphate aminotransferase	L-glutamine--D-fructose-6-phosphate aminotransferase	GO-TERMS, REACTIONS, PRODUCT-SYNONYMS, PRODUCT, GENE-NAME
EAH50_RS24575	EG10734	EAH50_RS24575	pstS	phosphate-binding protein	phosphate ABC transporter periplasmic binding protein	CPLX-RXNS, GO-TERMS, COMPLEXES, PRODUCT-SYNONYMS, GENE-SYNONYMS, PRODUCT, GENE-NAME
EAH50_RS24580	EG10784	EAH50_RS24580	pstC	phosphate ABC transporter permease	phosphate ABC transporter membrane subunit PstC	GO-TERMS, COMPLEXES, PRODUCT-SYNONYMS, GENE-SYNONYMS, PRODUCT, GENE-NAME
EAH50_RS24585	EG10782			phosphate ABC transporter permease PstA	phosphate ABC transporter membrane subunit PstA	GO-TERMS, PRODUCT-SYNONYMS, GENE-SYNONYMS, PRODUCT
EAH50_RS24590	EG10783	EAH50_RS24590	pstB	phosphate ABC transporter ATP-binding protein	phosphate ABC transporter ATP binding subunit	GO-TERMS, PRODUCT-SYNONYMS, GENE-SYNONYMS, PRODUCT, GENE-NAME
EAH50_RS24595	EG10735	EAH50_RS24595	phoU	phosphate-specific transport system accessory protein PhoU	negative regulator of the pho regulon	GO-TERMS, REACTIONS, PRODUCT-SYNONYMS, GENE-SYNONYMS, PRODUCT, GENE-NAME
EAH50_RS24610	EG11724	EAH50_RS24610	adeP	NCS2 family permease	adenine:H+ symporter	GO-TERMS, REACTIONS, PRODUCT-SYNONYMS, GENE-SYNONYMS, PRODUCT, GENE-NAME
EAH50_RS24615	EG11723	EAH50_RS24615	yieF			GO-TERMS, REACTIONS, PRODUCT-SYNONYMS, GENE-SYNONYMS, GENE-NAME
EAH50_RS24625	EG11721	EAH50_RS24625	yidZ	transcriptional regulator	putative LysR-type transcriptional regulator YidZ	GO-TERMS, PRODUCT-SYNONYMS, PRODUCT, GENE-NAME
EAH50_RS24630	EG11720	EAH50_RS24630	mdtL	multidrug efflux MFS transporter MdtL	efflux pump MdtL	GO-TERMS, REACTIONS, PRODUCT-SYNONYMS, GENE-SYNONYMS, PRODUCT, GENE-NAME
EAH50_RS24635	EG11006	EAH50_RS24635	tnaB	low affinity tryptophan permease	tryptophan:H+ symporter TnaB	GO-TERMS, REACTIONS, PRODUCT-SYNONYMS, GENE-SYNONYMS, PRODUCT, GENE-NAME
EAH50_RS24640	EG11005					GO-TERMS, REACTIONS, PRODUCT-SYNONYMS, GENE-SYNONYMS
EAH50_RS24645	EG11276	EAH50_RS24645	tnaC	tryptophanase leader peptide	tnaAB operon leader peptide	GO-TERMS, PRODUCT-SYNONYMS, GENE-SYNONYMS, PRODUCT, GENE-NAME
EAH50_RS24650	EG10997	EAH50_RS24650	mnmE	tRNA uridine(34) 5-carboxymethylaminomethyl synthesis GTPase MnmE	5-carboxymethylaminomethyluridine-tRNA synthase GTPase subunit	GO-TERMS, REACTIONS, PRODUCT-SYNONYMS, GENE-SYNONYMS, PRODUCT, GENE-NAME
EAH50_RS24655	EG11197					CPLX-RXNS, GO-TERMS, COMPLEXES, PRODUCT-SYNONYMS
EAH50_RS24660	G0-10470			membrane protein insertion efficiency factor YidD	membrane protein insertion efficiency factor	GO-TERMS, PRODUCT-SYNONYMS, PRODUCT
EAH50_RS24705	EG11988	EAH50_RS24705	yehB	fimbrial biogenesis outer membrane usher protein	putative fimbrial usher protein YehB	GO-TERMS, PRODUCT-SYNONYMS, PRODUCT, GENE-NAME
EAH50_RS25150	EG10586	EAH50_RS25150	metG			GO-TERMS, REACTIONS, PRODUCT-SYNONYMS, PRODUCT, GENE-NAME


4. Not-propagated genes
-----------------------
The following genes in GCF_003691425/Escherichia coli CP53 (GCF_003691425.1) were not synchronized with any ortholog in ECOLI/Escherichia coli K-12 substr. MG1655:

A Gene	A Name	B Ortholog	B Name	Reason(s)
EAH50_RS00010				No ortholog exists for this gene in ECOLI.
EAH50_RS00020				No ortholog exists for this gene in ECOLI.
EAH50_RS00030				No ortholog exists for this gene in ECOLI.
EAH50_RS00035				No ortholog exists for this gene in ECOLI.
EAH50_RS00040				No ortholog exists for this gene in ECOLI.
EAH50_RS00050				No ortholog exists for this gene in ECOLI.
EAH50_RS00065				No ortholog exists for this gene in ECOLI.
EAH50_RS00080				No ortholog exists for this gene in ECOLI.
[truncated: 208,740 more chars]
