# Supplementary material for: Leveraging Curation Among Escherichia coli Pathway/Genome Databases Using Ortholog-Based Annotation Propagation
Source: Front Microbiol. 2021 Mar 8;12:614355. doi: 10.3389/fmicb.2021.614355 (PMC7982652; doi:10.3389/fmicb.2021.614355)
Supplement: Supplementary file 1 [file Data_Sheet_1.ZIP › reports/GCF_001900985_ortholog-synchronization-report_ECOLI_2020-06-17.txt]

Summary of Ortholog Propagation from ECOLI/Escherichia coli K-12 substr. MG1655 to GCF_001900985/Escherichia coli S43 (GCF_001900985.1)

Organism A (target) = GCF_001900985/Escherichia coli S43 (GCF_001900985.1)
Organism B (source) = ECOLI/Escherichia coli K-12 substr. MG1655


Contents:
---------
1. Input parameters
2. Summary statistics
3. Propagated genes
4. Not-propagated genes
5. Updated genes of previously unknown or vague function


1. Input parameters
-------------------
The following parameterizable factors were considered when deciding whether or not to synchronize a gene with its ortholog:
* P-value cutoff: 1.0e-10 (synchronize only if sequence similarity between orthologs has P-value <= cutoff)
* Length cutoff: 10.0% (synchronize only if length difference between orthologs <= cutoff)
* Source experimental evidence (synchronize only if the source gene function has experimental evidence)

The following factors were NOT considered when deciding whether or not to synchronize a gene with its ortholog:
* Extra reactions (synchronize only if the target gene is not already assigned to one or more reactions that are materially different from any assigned to the source gene)
* Synteny (synchronize only if there is a synteny match with either the directly upstream or downstream gene)


2. Summary statistics
---------------------
Number of orthologs successfully propagated:	2614
  Genes of previously unknown function that now have known functions:	30
  Genes of previously vague function that now have known functions:	112
Number of genes for which propagation could not be done:	2154
  No ortholog found:	849
  Multiple orthologs found:	30
  Source ortholog lacks experimental evidence:	1166	(58 of these had other reasons as well)
  P-value exceeds threshold:	12	(8 of these had other reasons as well)
  Length difference exceeds threshold:	74	(50 of these had other reasons as well)
  Orthologs of other complex components could not be identified:	88	(9 of these had other reasons as well)


3. Propagated genes
-------------------
The following genes in GCF_001900985/Escherichia coli S43 (GCF_001900985.1) were synchronized with their ortholog in ECOLI/Escherichia coli K-12 substr. MG1655:
(Gene and product names are included only when they have changed)

A Gene	B Ortholog	Old Gene Name	New Gene Name	Old Product Name	New Product Name	Updated Attributes
RG71_RS00660	EG10737	RG71_RS00660	pinE	recombinase family protein	e14 prophage; site-specific DNA recombinase	GO-TERMS, REACTIONS, PRODUCT-SYNONYMS, GENE-SYNONYMS, PRODUCT, GENE-NAME
RG71_RS01235	EG11020	RG71_RS01235	trkG	trk system potassium uptake protein trkG	Rac prophage; K+ transporter TrkG	GO-TERMS, REACTIONS, PRODUCT-SYNONYMS, PRODUCT, GENE-NAME
RG71_RS01330	G6397	RG71_RS01330	pgl			GO-TERMS, PRODUCT-SYNONYMS, GENE-SYNONYMS, PRODUCT, GENE-NAME
RG71_RS01335	EG11239	RG71_RS01335	ybhA	pyridoxal phosphate phosphatase YbhA	pyridoxal phosphate/fructose-1,6-bisphosphate phosphatase	GO-TERMS, REACTIONS, PRODUCT-SYNONYMS, PRODUCT, GENE-NAME
RG71_RS01340	EG10152	RG71_RS01340	modC	molybdenum import ATP-binding protein ModC	molybdate ABC transporter ATP binding subunit	CPLX-RXNS, GO-TERMS, COMPLEXES, PRODUCT-SYNONYMS, GENE-SYNONYMS, PRODUCT, GENE-NAME
RG71_RS01345	EG10002			molybdenum ABC transporter permease	molybdate ABC transporter membrane subunit	GO-TERMS, PRODUCT-SYNONYMS, GENE-SYNONYMS, PRODUCT
RG71_RS01350	EG12427	RG71_RS01350	modA	molybdate-binding periplasmic protein	molybdate ABC transporter periplasmic binding protein	GO-TERMS, PRODUCT, GENE-NAME
RG71_RS01360	G6396	RG71_RS01360	acrZ			GO-TERMS, PRODUCT-SYNONYMS, GENE-SYNONYMS, GENE-NAME
RG71_RS01365	G6395	RG71_RS01365	modE	molybdenum-dependent transcriptional regulator	DNA-binding transcriptional dual regulator ModE	GO-TERMS, PRODUCT-SYNONYMS, GENE-SYNONYMS, PRODUCT, GENE-NAME
RG71_RS01375	EG10362	RG71_RS01375	galE			GO-TERMS, PRODUCT-SYNONYMS, GENE-SYNONYMS, GENE-NAME
RG71_RS01380	EG10366	RG71_RS01380	galT			GO-TERMS, PRODUCT-SYNONYMS, GENE-SYNONYMS, GENE-NAME
RG71_RS01385	EG10363	RG71_RS01385	galK			GO-TERMS, PRODUCT-SYNONYMS, GENE-SYNONYMS, PRODUCT, GENE-NAME
RG71_RS01390	EG11698					GO-TERMS, REACTIONS, PRODUCT-SYNONYMS
RG71_RS01395	EG11699					GO-TERMS, REACTIONS, PRODUCT-SYNONYMS, GENE-SYNONYMS
RG71_RS01400	EG10079	RG71_RS01400	aroG	phospho-2-dehydro-3-deoxyheptonate aldolase Phe-sensitive	3-deoxy-7-phosphoheptulonate synthase, Phe-sensitive	GO-TERMS, REACTIONS, PRODUCT-SYNONYMS, PRODUCT, GENE-NAME
RG71_RS01415	G6393	RG71_RS01415	zitB	zinc transporter ZitB	Zn2+/Cd2+/Ni2+/Cu2+ exporter	GO-TERMS, REACTIONS, PRODUCT-SYNONYMS, GENE-SYNONYMS, PRODUCT, GENE-NAME
RG71_RS01420	EG11700	RG71_RS01420	pnuC	nicotinamide riboside transporter PnuC	nicotinamide riboside transporter	GO-TERMS, REACTIONS, PRODUCT-SYNONYMS, PRODUCT, GENE-NAME
RG71_RS01425	EG10630	RG71_RS01425	nadA			GO-TERMS, PRODUCT-SYNONYMS, GENE-SYNONYMS, GENE-NAME
RG71_RS01465	EG12854	RG71_RS01465	cpoB	cell division protein CpoB	cell division coordinator CpoB	GO-TERMS, PRODUCT-SYNONYMS, GENE-SYNONYMS, PRODUCT, GENE-NAME
RG71_RS01470	EG10684	RG71_RS01470	pal	peptidoglycan-associated lipoprotein	peptidoglycan-associated outer membrane lipoprotein Pal	GO-TERMS, COMPLEXES, PRODUCT-SYNONYMS, GENE-SYNONYMS, PRODUCT, GENE-NAME
RG71_RS01475	EG11008	RG71_RS01475	tolB	protein TolB	Tol-Pal system periplasmic protein TolB	GO-TERMS, PRODUCT-SYNONYMS, GENE-SYNONYMS, PRODUCT, GENE-NAME
RG71_RS01480	EG11007			cell envelope integrity/translocation protein TolA	Tol-Pal system protein TolA	GO-TERMS, PRODUCT-SYNONYMS, GENE-SYNONYMS, PRODUCT
RG71_RS01485	EG11011	RG71_RS01485	tolR	protein TolR	Tol-Pal system protein TolR	GO-TERMS, PRODUCT, GENE-NAME
RG71_RS01490	EG11010	RG71_RS01490	tolQ	protein TolQ	Tol-Pal system protein TolQ	GO-TERMS, PRODUCT-SYNONYMS, GENE-SYNONYMS, PRODUCT, GENE-NAME
RG71_RS01495	EG11110	RG71_RS01495	ybgC	acyl-CoA thioester hydrolase YbgC	esterase/thioesterase	GO-TERMS, PRODUCT-SYNONYMS, PRODUCT, GENE-NAME
RG71_RS01505	G0-10441	RG71_RS01505	cydX	cytochrome bd-I oxidase subunit CydX	cytochrome bd-I ubiquinol oxidase accessory subunit CydX	GO-TERMS, COMPLEXES, REACTIONS, PRODUCT-SYNONYMS, GENE-SYNONYMS, PRODUCT, GENE-NAME
RG71_RS01510	EG10174	RG71_RS01510	cydB	cytochrome bd-I ubiquinol oxidase subunit 2	cytochrome bd-I ubiquinol oxidase subunit II	GO-TERMS, PRODUCT-SYNONYMS, GENE-SYNONYMS, PRODUCT, GENE-NAME
RG71_RS01515	EG10173	RG71_RS01515	cydA	cytochrome bd-I ubiquinol oxidase subunit 1	cytochrome bd-I ubiquinol oxidase subunit I	GO-TERMS, PRODUCT-SYNONYMS, GENE-SYNONYMS, PRODUCT, GENE-NAME
RG71_RS01525	EG13236	RG71_RS01525	mngB	mannosylglycerate hydrolase	alpha-mannosidase	GO-TERMS, REACTIONS, PRODUCT-SYNONYMS, GENE-SYNONYMS, PRODUCT, GENE-NAME
RG71_RS01530	EG13235	RG71_RS01530	mngA	heat-responsive suppressor HrsA	MngA	GO-TERMS, REACTIONS, PRODUCT-SYNONYMS, GENE-SYNONYMS, PRODUCT, GENE-NAME
RG71_RS01535	EG11109	RG71_RS01535	mngR	mannosyl-D-glycerate transport/metabolism system repressor MngR	DNA-binding transcriptional repressor MngR	GO-TERMS, PRODUCT-SYNONYMS, GENE-SYNONYMS, PRODUCT, GENE-NAME
RG71_RS01540	EG10982	RG71_RS01540	sucD	succinyl-CoA ligase subunit alpha	succinyl-CoA synthetase subunit alpha	CPLX-RXNS, GO-TERMS, COMPLEXES, PRODUCT-SYNONYMS, PRODUCT, GENE-NAME
RG71_RS01545	EG10981	RG71_RS01545	sucC	succinyl-CoA ligase subunit beta	succinyl-CoA synthetase subunit beta	GO-TERMS, PRODUCT-SYNONYMS, PRODUCT, GENE-NAME
RG71_RS01550	EG10980	RG71_RS01550	sucB	dihydrolipoyllysine-residue succinyltransferase component of 2-oxoglutarate dehydrogenase complex	dihydrolipoyltranssuccinylase	GO-TERMS, REACTIONS, PRODUCT-SYNONYMS, PRODUCT, GENE-NAME
RG71_RS01555	EG10979	RG71_RS01555	sucA	2-oxoglutarate dehydrogenase subunit E1	subunit of E1(0) component of 2-oxoglutarate dehydrogenase	GO-TERMS, REACTIONS, PRODUCT-SYNONYMS, GENE-SYNONYMS, PRODUCT, GENE-NAME
RG71_RS01565	EG10932			succinate dehydrogenase iron-sulfur subunit	succinate:quinone oxidoreductase, iron-sulfur cluster binding protein	CPLX-RXNS, GO-TERMS, COMPLEXES, PRODUCT-SYNONYMS, GENE-SYNONYMS, PRODUCT
RG71_RS01570	EG10931	RG71_RS01570	sdhA	succinate dehydrogenase flavoprotein subunit	succinate:quinone oxidoreductase, FAD binding protein	GO-TERMS, PRODUCT-SYNONYMS, GENE-SYNONYMS, PRODUCT, GENE-NAME
RG71_RS01575	EG10934	RG71_RS01575	sdhD	succinate dehydrogenase hydrophobic membrane anchor subunit	succinate:quinone oxidoreductase, membrane protein SdhD	GO-TERMS, REACTIONS, PRODUCT-SYNONYMS, GENE-SYNONYMS, PRODUCT, GENE-NAME
RG71_RS01580	EG10933			succinate dehydrogenase cytochrome b556 subunit	succinate:quinone oxidoreductase, membrane protein SdhC	GO-TERMS, PRODUCT-SYNONYMS, GENE-SYNONYMS, PRODUCT
RG71_RS01600	EG10402	RG71_RS01600	gltA	type II citrate synthase	citrate synthase	GO-TERMS, REACTIONS, PRODUCT-SYNONYMS, GENE-SYNONYMS, PRODUCT, GENE-NAME
RG71_RS01630	G6383	RG71_RS01630	nei	endonuclease VII	endonuclease VIII	GO-TERMS, REACTIONS, PRODUCT-SYNONYMS, PRODUCT, GENE-NAME
RG71_RS01635	G6382	RG71_RS01635	pxpA	LamB/YcsF family protein	5-oxoprolinase component A	CPLX-RXNS, COMPLEXES, REACTIONS, PRODUCT-SYNONYMS, GENE-SYNONYMS, PRODUCT, GENE-NAME
RG71_RS01640	G6381	RG71_RS01640	pxpC	allophanate hydrolase	5-oxoprolinase component C	GO-TERMS, REACTIONS, PRODUCT-SYNONYMS, GENE-SYNONYMS, PRODUCT, GENE-NAME
RG71_RS01645	G6380	RG71_RS01645	pxpB	hypothetical protein	5-oxoprolinase component B	GO-TERMS, PRODUCT-SYNONYMS, GENE-SYNONYMS, PRODUCT, GENE-NAME
RG71_RS01655	G6378	RG71_RS01655	dtpD	dipeptide permease D	dipeptide:H+ symporter DtpD	GO-TERMS, REACTIONS, PRODUCT-SYNONYMS, GENE-SYNONYMS, PRODUCT, GENE-NAME
RG71_RS01660	EG10736	RG71_RS01660	phr	deoxyribodipyrimidine photo-lyase	deoxyribodipyrimidine photolyase	GO-TERMS, REACTIONS, PRODUCT-SYNONYMS, GENE-SYNONYMS, PRODUCT, GENE-NAME
RG71_RS01705	G0-10439	RG71_RS01705	kdpF	potassium-transporting ATPase subunit F	K+ transporting P-type ATPase subunit KdpF	GO-TERMS, PRODUCT-SYNONYMS, PRODUCT, GENE-NAME
RG71_RS01710	EG10513	RG71_RS01710	kdpA	potassium-transporting ATPase A chain	K+ transporting P-type ATPase subunit KdpA	GO-TERMS, PRODUCT-SYNONYMS, GENE-SYNONYMS, PRODUCT, GENE-NAME
RG71_RS01715	EG10514	RG71_RS01715	kdpB	potassium-transporting ATPase subunit B	K+ transporting P-type ATPase subunit KdpB	GO-TERMS, PRODUCT-SYNONYMS, GENE-SYNONYMS, PRODUCT, GENE-NAME
RG71_RS01720	EG10515	RG71_RS01720	kdpC	potassium-transporting ATPase subunit C	K+ transporting P-type ATPase subunit KdpC	CPLX-RXNS, GO-TERMS, COMPLEXES, PRODUCT-SYNONYMS, GENE-SYNONYMS, PRODUCT, GENE-NAME
RG71_RS01725	EG10516	RG71_RS01725	kdpD	two-component sensor histidine kinase	sensor histidine kinase KdpD	GO-TERMS, REACTIONS, PRODUCT-SYNONYMS, GENE-SYNONYMS, PRODUCT, GENE-NAME
RG71_RS01730	EG10517	RG71_RS01730	kdpE	DNA-binding response regulator	DNA-binding transcriptional activator KdpE	GO-TERMS, PRODUCT-SYNONYMS, PRODUCT, GENE-NAME
RG71_RS01740	EG10964	RG71_RS01740	speF	ornithine decarboxylase SpeF	inducible ornithine decarboxylase	GO-TERMS, REACTIONS, PRODUCT-SYNONYMS, PRODUCT, GENE-NAME
RG71_RS01745	EG10753	RG71_RS01745	potE	putrescine-ornithine antiporter	putrescine transporter PotE	GO-TERMS, REACTIONS, PRODUCT-SYNONYMS, PRODUCT, GENE-NAME
RG71_RS01765	EG12144	RG71_RS01765	pgm			GO-TERMS, REACTIONS, PRODUCT-SYNONYMS, GENE-SYNONYMS, PRODUCT, GENE-NAME
RG71_RS01770	EG12197	RG71_RS01770	seqA	replication initiation regulator SeqA	negative modulator of initiation of replication	GO-TERMS, PRODUCT-SYNONYMS, GENE-SYNONYMS, PRODUCT, GENE-NAME
RG71_RS01775	EG11776	RG71_RS01775	ybfF	acyl-CoA esterase	esterase	GO-TERMS, PRODUCT-SYNONYMS, PRODUCT, GENE-NAME
RG71_RS01785	EG10318	RG71_RS01785	fldA	flavodoxin-1	flavodoxin 1	GO-TERMS, PRODUCT-SYNONYMS, PRODUCT, GENE-NAME
RG71_RS01795	G0-10580	RG71_RS01795	uof	Fur leader peptide	RyhB-regulated fur leader peptide	GO-TERMS, PRODUCT-SYNONYMS, PRODUCT, GENE-NAME
RG71_RS01810	G6370			chitoporin	chitobiose outer membrane channel	GO-TERMS, REACTIONS, PRODUCT-SYNONYMS, GENE-SYNONYMS, PRODUCT
RG71_RS01815	EG10390	RG71_RS01815	glnS			GO-TERMS, REACTIONS, PRODUCT-SYNONYMS, PRODUCT, GENE-NAME
RG71_RS01825	EG10635	RG71_RS01825	nagE	PTS N-acetyl glucosamine transporter subunit IIABC	N-acetylglucosamine-specific PTS enzyme IIABC component	GO-TERMS, REACTIONS, PRODUCT-SYNONYMS, GENE-SYNONYMS, PRODUCT, GENE-NAME
RG71_RS01830	EG10633	RG71_RS01830	nagB			GO-TERMS, PRODUCT-SYNONYMS, GENE-SYNONYMS, GENE-NAME
RG71_RS01835	EG10632	RG71_RS01835	nagA			GO-TERMS, REACTIONS, PRODUCT-SYNONYMS, PRODUCT, GENE-NAME
RG71_RS01840	EG10636	RG71_RS01840	nagC	N-acetylglucosamine repressor	DNA-binding transcriptional dual regulator NagC	GO-TERMS, PRODUCT-SYNONYMS, GENE-SYNONYMS, PRODUCT, GENE-NAME
RG71_RS01845	EG10634	RG71_RS01845	umpH	ribonucleotide monophosphatase NagD	UMP phosphatase	GO-TERMS, REACTIONS, PRODUCT-SYNONYMS, GENE-SYNONYMS, PRODUCT, GENE-NAME
RG71_RS01850	EG10092			asparagine synthase B	asparagine synthetase B	GO-TERMS, REACTIONS, PRODUCT-SYNONYMS, PRODUCT
RG71_RS01900	G6365					GO-TERMS, PRODUCT-SYNONYMS, GENE-SYNONYMS, PRODUCT
RG71_RS01905	G6364	RG71_RS01905	miaB	tRNA (N6-isopentenyl adenosine(37)-C2)-methylthiotransferase MiaB	isopentenyl-adenosine A37 tRNA methylthiolase	GO-TERMS, REACTIONS, PRODUCT-SYNONYMS, GENE-SYNONYMS, PRODUCT, GENE-NAME
RG71_RS01915	G6362	RG71_RS01915	ybeY			GO-TERMS, PRODUCT-SYNONYMS, GENE-NAME
RG71_RS01925	EG10168	RG71_RS01925	lnt			GO-TERMS, REACTIONS, PRODUCT-SYNONYMS, GENE-SYNONYMS, PRODUCT, GENE-NAME
RG71_RS01930	G6359	RG71_RS01930	gltI	glutamate/aspartate periplasmic-binding protein	glutamate/aspartate ABC transporter periplasmic binding protein	CPLX-RXNS, GO-TERMS, COMPLEXES, PRODUCT-SYNONYMS, GENE-SYNONYMS, PRODUCT, GENE-NAME
RG71_RS01935	EG12661	RG71_RS01935	gltJ	glutamate ABC transporter permease	glutamate/aspartate ABC transporter membrane subunit GltJ	GO-TERMS, COMPLEXES, PRODUCT, GENE-NAME
RG71_RS01940	EG12662	RG71_RS01940	gltK	glutamate ABC transporter permease	glutamate/aspartate ABC transporter membrane subunit GltK	GO-TERMS, PRODUCT, GENE-NAME
RG71_RS01945	EG12663	artP	gltL	glutamate/aspartate transport ATP-binding protein GltL	glutamate/aspartate ABC transporter ATP binding subunit	GO-TERMS, REACTIONS, PRODUCT, GENE-NAME
RG71_RS01950	G6358	RG71_RS01950	rihA			GO-TERMS, REACTIONS, PRODUCT-SYNONYMS, GENE-SYNONYMS, GENE-NAME
RG71_RS01955	G6357	RG71_RS01955	hscC	molecular chaperone HscC	chaperone protein HscC	GO-TERMS, PRODUCT-SYNONYMS, GENE-SYNONYMS, PRODUCT, GENE-NAME
RG71_RS02000	EG10532	RG71_RS02000	leuS			GO-TERMS, REACTIONS, PRODUCT-SYNONYMS, GENE-SYNONYMS, PRODUCT, GENE-NAME
RG71_RS02005	EG10855	RG71_RS02005	lptE	hypothetical protein	lipopolysaccharide assembly protein LptE	GO-TERMS, PRODUCT-SYNONYMS, GENE-SYNONYMS, PRODUCT, GENE-NAME
RG71_RS02010	EG11412	RG71_RS02010	holA			GO-TERMS, REACTIONS, PRODUCT-SYNONYMS, PRODUCT, GENE-NAME
RG71_RS02015	G6350	RG71_RS02015	nadD	nicotinate-nicotinamide nucleotide adenylyltransferase	nicotinate-mononucleotide adenylyltransferase	GO-TERMS, REACTIONS, PRODUCT-SYNONYMS, GENE-SYNONYMS, PRODUCT, GENE-NAME
RG71_RS02020	G6349	RG71_RS02020	cobC	adenosylcobalamin/alpha-ribazole phosphatase	putative adenosylcobalamin phosphatase/alpha-ribazole phosphatase	GO-TERMS, REACTIONS, PRODUCT-SYNONYMS, GENE-SYNONYMS, PRODUCT, GENE-NAME
RG71_RS02025	EG11255	RG71_RS02025	rsfS	ribosome silencing factor RsfS	ribosomal silencing factor RsfS	GO-TERMS, PRODUCT-SYNONYMS, GENE-SYNONYMS, PRODUCT, GENE-NAME
RG71_RS02030	EG11254	RG71_RS02030	rlmH	23S rRNA (pseudouridine(1915)-N(3))-methyltransferase RlmH	23S rRNA m3psi1915 methyltransferase	GO-TERMS, REACTIONS, PRODUCT-SYNONYMS, GENE-SYNONYMS, PRODUCT, GENE-NAME
RG71_RS02035	EG10606	RG71_RS02035	mrdA	penicillin-binding protein 2	peptidoglycan DD-transpeptidase MrdA	GO-TERMS, REACTIONS, PRODUCT-SYNONYMS, GENE-SYNONYMS, PRODUCT, GENE-NAME
RG71_RS02040	EG10607	RG71_RS02040	mrdB	rod shape-determining protein RodA	SEDS family protein MrdB	GO-TERMS, PRODUCT-SYNONYMS, GENE-SYNONYMS, PRODUCT, GENE-NAME
RG71_RS02050	EG10201	RG71_RS02050	dacA	D-alanyl-D-alanine carboxypeptidase	D-alanyl-D-alanine carboxypeptidase DacA	GO-TERMS, REACTIONS, PRODUCT-SYNONYMS, GENE-SYNONYMS, PRODUCT, GENE-NAME
RG71_RS02060	EG11591	RG71_RS02060	lipB	octanoyltransferase	lipoyl(octanoyl) transferase	GO-TERMS, REACTIONS, PRODUCT-SYNONYMS, GENE-SYNONYMS, PRODUCT, GENE-NAME
RG71_RS02080	EG11306	RG71_RS02080	lipA			GO-TERMS, REACTIONS, PRODUCT-SYNONYMS, GENE-SYNONYMS, GENE-NAME
RG71_RS02085	EG11305			twin-arginine translocase subunit TatA	twin arginine protein translocation system - TatE protein	GO-TERMS, PRODUCT-SYNONYMS, GENE-SYNONYMS, PRODUCT
RG71_RS02095	EG12209	RG71_RS02095	crcB	fluoride efflux transporter CrcB	F- channel	GO-TERMS, REACTIONS, PRODUCT-SYNONYMS, GENE-SYNONYMS, PRODUCT, GENE-NAME
RG71_RS02100	EG12179	RG71_RS02100	cspE	cold-shock protein CspE	transcription antiterminator and regulator of RNA stability	GO-TERMS, PRODUCT-SYNONYMS, GENE-SYNONYMS, PRODUCT, GENE-NAME
RG71_RS02105	EG12180			phospholipid:lipid A palmitoyltransferase	Lipid A palmitoyltransferase	GO-TERMS, REACTIONS, PRODUCT-SYNONYMS, GENE-SYNONYMS, PRODUCT
RG71_RS02115	G6347	RG71_RS02115	dcuC			GO-TERMS, REACTIONS, PRODUCT-SYNONYMS, GENE-NAME
RG71_RS02120	G6346			response regulator	DNA-binding transcriptional dual regulator DpiA	GO-TERMS, PRODUCT-SYNONYMS, GENE-SYNONYMS, PRODUCT
RG71_RS02125	G6345			sensor histidine kinase	sensor histidine kinase DpiB	GO-TERMS, REACTIONS, PRODUCT-SYNONYMS, GENE-SYNONYMS, PRODUCT
RG71_RS02130	G6344	RG71_RS02130	citC	[citrate (pro-3S)-lyase] ligase	citrate lyase synthetase	GO-TERMS, REACTIONS, PRODUCT-SYNONYMS, GENE-SYNONYMS, PRODUCT, GENE-NAME
RG71_RS02135	G6343	RG71_RS02135	citD	citrate lyase ACP	citrate lyase acyl carrier protein	CPLX-RXNS, GO-TERMS, COMPLEXES, REACTIONS, PRODUCT-SYNONYMS, GENE-SYNONYMS, PRODUCT, GENE-NAME
RG71_RS02140	G6342	RG71_RS02140	citE	citrate lyase subunit beta	citrate lyase beta subunit	GO-TERMS, COMPLEXES, REACTIONS, PRODUCT-SYNONYMS, GENE-SYNONYMS, PRODUCT, GENE-NAME
RG71_RS02145	G6341	RG71_RS02145	citF	citrate lyase subunit alpha	citrate lyase alpha subunit	REACTIONS, PRODUCT-SYNONYMS, GENE-SYNONYMS, PRODUCT, GENE-NAME
RG71_RS02150	G6340	RG71_RS02150	citX	citrate lyase holo-[acyl-carrier protein] synthase	apo-citrate lyase phosphoribosyl-dephospho-CoA transferase	GO-TERMS, REACTIONS, PRODUCT-SYNONYMS, GENE-SYNONYMS, PRODUCT, GENE-NAME
RG71_RS02155	G6339			2-(5''-triphosphoribosyl)-3'-dephosphocoenzyme-A synthase	triphosphoribosyl-dephospho-CoA synthase	GO-TERMS, REACTIONS, PRODUCT-SYNONYMS, GENE-SYNONYMS, PRODUCT
RG71_RS02160	G6338	RG71_RS02160	citT	anion permease	citrate:succinate antiporter	GO-TERMS, REACTIONS, PRODUCT-SYNONYMS, GENE-SYNONYMS, PRODUCT, GENE-NAME
RG71_RS02165	EG10856	RG71_RS02165	rna	ribonuclease I	RNase I	GO-TERMS, REACTIONS, PRODUCT-SYNONYMS, GENE-SYNONYMS, PRODUCT, GENE-NAME
RG71_RS02175	G6337	RG71_RS02175	rnk			GO-TERMS, PRODUCT-SYNONYMS, GENE-NAME
RG71_RS02190	G6334	RG71_RS02190	uspG			GO-TERMS, PRODUCT-SYNONYMS, GENE-SYNONYMS, GENE-NAME
RG71_RS02195	EG11385	RG71_RS02195	ahpF	alkyl hydroperoxide reductase subunit F	alkyl hydroperoxide reductase, AhpF component	CPLX-RXNS, GO-TERMS, PRODUCT-SYNONYMS, PRODUCT, GENE-NAME
RG71_RS02200	EG11384	RG71_RS02200	ahpC	alkyl hydroperoxide reductase subunit C	alkyl hydroperoxide reductase, AhpC component	GO-TERMS, PRODUCT-SYNONYMS, GENE-SYNONYMS, PRODUCT, GENE-NAME
RG71_RS02205	G6333	RG71_RS02205	dsbG	thiol:disulfide interchange protein DsbG	protein sulfenic acid reductase and chaperone DsbG	GO-TERMS, REACTIONS, PRODUCT-SYNONYMS, GENE-SYNONYMS, PRODUCT, GENE-NAME
RG71_RS02230	G6329	RG71_RS02230	ybdL	pyridoxal phosphate-dependent aminotransferase	methionine-oxo-acid transaminase, PLP-dependent	GO-TERMS, REACTIONS, PRODUCT-SYNONYMS, PRODUCT, GENE-NAME
RG71_RS02250	EG11105	RG71_RS02250	entH	proofreading thioesterase EntH	proofreading thioesterase in enterobactin biosynthesis	GO-TERMS, REACTIONS, PRODUCT-SYNONYMS, GENE-SYNONYMS, PRODUCT, GENE-NAME
RG71_RS02255	EG10259	RG71_RS02255	entA			GO-TERMS, PRODUCT-SYNONYMS, GENE-NAME
RG71_RS02260	EG10260	RG71_RS02260	entB	isochorismatase	enterobactin synthase component B	CPLX-RXNS, GO-TERMS, COMPLEXES, REACTIONS, PRODUCT-SYNONYMS, GENE-SYNONYMS, PRODUCT, GENE-NAME
RG71_RS02265	EG10263					GO-TERMS, REACTIONS, PRODUCT-SYNONYMS
RG71_RS02270	EG10261	RG71_RS02270	entC			GO-TERMS, REACTIONS, PRODUCT-SYNONYMS, GENE-SYNONYMS, GENE-NAME
RG71_RS02280	EG10294	RG71_RS02280	fepB	ferrienterobactin-binding periplasmic protein	ferric enterobactin ABC transporter periplasmic binding protein	CPLX-RXNS, GO-TERMS, COMPLEXES, PRODUCT, GENE-NAME
RG71_RS02285	EG11104	RG71_RS02285	entS			GO-TERMS, REACTIONS, PRODUCT-SYNONYMS, GENE-SYNONYMS, PRODUCT, GENE-NAME
RG71_RS02290	EG10296	RG71_RS02290	fepD	ferric anguibactin ABC transporter permease	ferric enterobactin ABC transporter membrane subunit FebD	GO-TERMS, REACTIONS, PRODUCT-SYNONYMS, PRODUCT, GENE-NAME
RG71_RS02295	EG10298	RG71_RS02295	fepG	iron-enterobactin transporter permease	ferric enterobactin ABC transporter membrane subunit FepG	GO-TERMS, PRODUCT, GENE-NAME
RG71_RS02300	EG10295	RG71_RS02300	fepC	ferric enterobactin transport ATP-binding protein FepC	ferric enterobactin ABC transporter ATP binding subunit	GO-TERMS, REACTIONS, PRODUCT, GENE-NAME
RG71_RS02310	EG10264			enterobactin synthase subunit F	apo-serine activating enzyme	GO-TERMS, COMPLEXES, PRODUCT-SYNONYMS, PRODUCT
RG71_RS02315	G0-10437	RG71_RS02315	ybdZ			GO-TERMS, PRODUCT-SYNONYMS, GENE-NAME
RG71_RS02320	EG10299	RG71_RS02320	fes	enterochelin esterase	ferric enterobactin esterase	GO-TERMS, REACTIONS, PRODUCT-SYNONYMS, PRODUCT, GENE-NAME
RG71_RS02325	EG10293	RG71_RS02325	fepA	TonB-dependent siderophore receptor	ferric enterobactin outer membrane transporter	CPLX-RXNS, GO-TERMS, COMPLEXES, PRODUCT-SYNONYMS, GENE-SYNONYMS, PRODUCT, GENE-NAME
RG71_RS02335	EG10262	RG71_RS02335	entD	enterobactin synthase subunit EntD	phosphopantetheinyl transferase EntD	GO-TERMS, REACTIONS, PRODUCT-SYNONYMS, PRODUCT, GENE-NAME
RG71_RS02360	G6326	RG71_RS02360	ybdK	glutamate--cysteine ligase	carboxylate-amine ligase	GO-TERMS, REACTIONS, PRODUCT-SYNONYMS, PRODUCT, GENE-NAME
RG71_RS02375	EG50005	RG71_RS02375	nfsB	oxygen-insensitive NAD(P)H nitroreductase	NAD(P)H nitroreductase NfsB	GO-TERMS, REACTIONS, PRODUCT-SYNONYMS, GENE-SYNONYMS, PRODUCT, GENE-NAME
RG71_RS02380	G6323	RG71_RS02380	ybdG			GO-TERMS, PRODUCT-SYNONYMS, GENE-NAME
RG71_RS02385	EG10708	RG71_RS02385	pheP	phenylalanine-specific permease	phenylalanine:H+ symporter PheP	GO-TERMS, REACTIONS, PRODUCT-SYNONYMS, PRODUCT, GENE-NAME
RG71_RS02390	EG12367	RG71_RS02390	cusA	cation efflux system protein CusA	copper/silver export system RND permease	CPLX-RXNS, GO-TERMS, COMPLEXES, REACTIONS, PRODUCT-SYNONYMS, GENE-SYNONYMS, PRODUCT, GENE-NAME
RG71_RS02395	G6322	RG71_RS02395	cusB	cation efflux system protein CusB	copper/silver export system membrane fusion protein	GO-TERMS, REACTIONS, PRODUCT-SYNONYMS, GENE-SYNONYMS, PRODUCT, GENE-NAME
RG71_RS02400	G6321	RG71_RS02400	cusF	cation efflux system protein CusF	copper/silver export system periplasmic binding protein	GO-TERMS, REACTIONS, PRODUCT-SYNONYMS, GENE-SYNONYMS, PRODUCT, GENE-NAME
RG71_RS02405	G6320	RG71_RS02405	cusC	copper transporter	copper/silver export system outer membrane channel	GO-TERMS, REACTIONS, PRODUCT-SYNONYMS, GENE-SYNONYMS, PRODUCT, GENE-NAME
RG71_RS02415	G6319	RG71_RS02415	cusR	DNA-binding response regulator	DNA-binding transcriptional activator CusR	GO-TERMS, PRODUCT-SYNONYMS, GENE-SYNONYMS, PRODUCT, GENE-NAME
RG71_RS02420	G6318	RG71_RS02420	cusS	HAMP domain-containing protein	sensor histidine kinase CusS	GO-TERMS, REACTIONS, PRODUCT-SYNONYMS, GENE-SYNONYMS, PRODUCT, GENE-NAME
RG71_RS02460	EG10268	RG71_RS02460	envY	AraC family transcriptional regulator	DNA-binding transcriptional activator EnvY	GO-TERMS, PRODUCT-SYNONYMS, PRODUCT, GENE-NAME
RG71_RS02470	EG11103	RG71_RS02470	fimZ	DNA-binding response regulator	putative LuxR family transcriptional regulator FimZ	PRODUCT-SYNONYMS, GENE-SYNONYMS, PRODUCT, GENE-NAME
RG71_RS02475	EG12388	RG71_RS02475	sfmF	fimbriae assembly protein	putative fimbrial protein SfmF	GO-TERMS, PRODUCT-SYNONYMS, GENE-SYNONYMS, PRODUCT, GENE-NAME
RG71_RS02480	G6293	RG71_RS02480	sfmH	type 1 fimbrin D-mannose specific adhesin FimH	putative fimbrial adhesin protein SfmH	GO-TERMS, PRODUCT-SYNONYMS, PRODUCT, GENE-NAME
RG71_RS02485	G6292	RG71_RS02485	sfmD	outer membrane usher protein SfmD	putative fimbrial usher protein SfmD	GO-TERMS, PRODUCT-SYNONYMS, PRODUCT, GENE-NAME
RG71_RS02490	G6291	RG71_RS02490	sfmC	fimbrial chaperone SfmC	putative fimbrial chaperone SfmC	GO-TERMS, PRODUCT-SYNONYMS, PRODUCT, GENE-NAME
RG71_RS02495	G6290	RG71_RS02495	sfmA	hypothetical protein	putative fimbrial protein SfmA	GO-TERMS, PRODUCT-SYNONYMS, PRODUCT, GENE-NAME
RG71_RS02500	EG10328	RG71_RS02500	folD	bifunctional methylenetetrahydrofolate dehydrogenase/methenyltetrahydrofolate cyclohydrolase	bifunctional 5,10-methylene-tetrahydrofolate dehydrogenase/ 5,10-methylene-tetrahydrofolate cyclohydrolase	GO-TERMS, REACTIONS, PRODUCT-SYNONYMS, GENE-SYNONYMS, PRODUCT, GENE-NAME
RG71_RS02505	EG12879	RG71_RS02505	ybcJ	ribosome-associated protein	putative RNA-binding protein YbcJ	GO-TERMS, PRODUCT-SYNONYMS, PRODUCT, GENE-NAME
RG71_RS02515	EG10196	RG71_RS02515	cysS			GO-TERMS, REACTIONS, PRODUCT-SYNONYMS, GENE-SYNONYMS, PRODUCT, GENE-NAME
RG71_RS02520	EG10758	RG71_RS02520	ppiB	peptidyl-prolyl cis-trans isomerase	peptidyl-prolyl cis-trans isomerase B	GO-TERMS, PRODUCT-SYNONYMS, PRODUCT, GENE-NAME
RG71_RS02525	EG12666	RG71_RS02525	lpxH	UDP-2,3-diacylglucosamine hydrolase	UDP-2,3-diacylglucosamine diphosphatase	GO-TERMS, REACTIONS, PRODUCT-SYNONYMS, GENE-SYNONYMS, PRODUCT, GENE-NAME
RG71_RS02535	EG10793	RG71_RS02535	purE	5-(carboxyamino)imidazole ribonucleotide mutase	N5-carboxyaminoimidazole ribonucleotide mutase	GO-TERMS, REACTIONS, PRODUCT-SYNONYMS, GENE-SYNONYMS, PRODUCT, GENE-NAME
RG71_RS02540	EG10796	RG71_RS02540	purK			GO-TERMS, PRODUCT-SYNONYMS, GENE-SYNONYMS, GENE-NAME
RG71_RS02560	G6286	RG71_RS02560	allD			GO-TERMS, REACTIONS, PRODUCT-SYNONYMS, GENE-SYNONYMS, GENE-NAME
RG71_RS02565	G6285	RG71_RS02565	allC			GO-TERMS, PRODUCT-SYNONYMS, GENE-SYNONYMS, GENE-NAME
RG71_RS02570	G6284	RG71_RS02570	allE			GO-TERMS, PRODUCT-SYNONYMS, GENE-SYNONYMS, GENE-NAME
RG71_RS02575	G6283	RG71_RS02575	glxK	glycerate kinase	glycerate 2-kinase 2	GO-TERMS, REACTIONS, PRODUCT-SYNONYMS, GENE-SYNONYMS, PRODUCT, GENE-NAME
RG71_RS02585	G6281	RG71_RS02585	allB	cyclic amidohydrolase	allantoinase	GO-TERMS, PRODUCT-SYNONYMS, GENE-SYNONYMS, PRODUCT, GENE-NAME
RG71_RS02595	G6278	RG71_RS02595	glxR	2-hydroxy-3-oxopropionate reductase	tartronate semialdehyde reductase 2	GO-TERMS, REACTIONS, PRODUCT-SYNONYMS, GENE-SYNONYMS, PRODUCT, GENE-NAME
RG71_RS02600	G6277	RG71_RS02600	hyi			GO-TERMS, PRODUCT-SYNONYMS, GENE-SYNONYMS, GENE-NAME
RG71_RS02605	EG11583	RG71_RS02605	gcl			GO-TERMS, PRODUCT-SYNONYMS, GENE-NAME
RG71_RS02610	G6276	RG71_RS02610	allR	transcriptional regulator	DNA-binding transcriptional repressor AllR	GO-TERMS, PRODUCT-SYNONYMS, GENE-SYNONYMS, PRODUCT, GENE-NAME
RG71_RS02615	G6275	RG71_RS02615	allA			GO-TERMS, PRODUCT-SYNONYMS, GENE-SYNONYMS, GENE-NAME
RG71_RS02620	G6274	RG71_RS02620	allS	HTH-type transcriptional activator AllS	DNA-binding transcriptional activator AllS	GO-TERMS, PRODUCT-SYNONYMS, GENE-SYNONYMS, PRODUCT, GENE-NAME
RG71_RS02625	EG11768	RG71_RS02625	selU	tRNA 2-selenouridine(34) synthase MnmH	tRNA 2-selenouridine synthase	GO-TERMS, REACTIONS, PRODUCT-SYNONYMS, GENE-SYNONYMS, PRODUCT, GENE-NAME
RG71_RS02675	EG11542	RG71_RS02675	tesA	arylesterase	multifunctional acyl-CoA thioesterase I and protease I and lysophospholipase L1	GO-TERMS, REACTIONS, PRODUCT-SYNONYMS, GENE-SYNONYMS, PRODUCT, GENE-NAME
RG71_RS02680	G6269	RG71_RS02680	ybbO	short-chain dehydrogenase/reductase	NADP+-dependent aldehyde reductase YbbO	GO-TERMS, REACTIONS, PRODUCT-SYNONYMS, PRODUCT, GENE-NAME
RG71_RS02685	G6268	RG71_RS02685	cnoX	co-chaperone YbbN	chaperedoxin	GO-TERMS, PRODUCT-SYNONYMS, GENE-SYNONYMS, PRODUCT, GENE-NAME
RG71_RS02690	G6267	RG71_RS02690	fetB	iron export permease FetB	putative iron ABC exporter membrane subunit FetB	GO-TERMS, PRODUCT-SYNONYMS, GENE-SYNONYMS, PRODUCT, GENE-NAME
RG71_RS02695	G6266	RG71_RS02695	fetA	iron export ATP-binding protein FetA	putative iron ABC exporter ATP-binding subunit FetA	GO-TERMS, PRODUCT-SYNONYMS, GENE-SYNONYMS, PRODUCT, GENE-NAME
RG71_RS02710	G6263	RG71_RS02710	cueR	transcriptional regulator	DNA-binding transcriptional dual regulator CueR	GO-TERMS, PRODUCT-SYNONYMS, GENE-SYNONYMS, PRODUCT, GENE-NAME
RG71_RS02725	G6261	RG71_RS02725	glsA			GO-TERMS, REACTIONS, PRODUCT-SYNONYMS, GENE-SYNONYMS, GENE-NAME
RG71_RS02745	G6259	RG71_RS02745	ybaQ	transcriptional regulator	DNA-binding transcriptional regulator YbaQ	GO-TERMS, PRODUCT-SYNONYMS, PRODUCT, GENE-NAME
RG71_RS02755	EG12454	RG71_RS02755	ybaK	Cys-tRNA(Pro) deacylase	Cys-tRNAPro and Cys-tRNACys deacylase	GO-TERMS, REACTIONS, PRODUCT-SYNONYMS, PRODUCT, GENE-NAME
RG71_RS02760	EG11060			bifunctional UDP-sugar hydrolase/5'-nucleotidase	5'-nucleotidase / UDP-sugar hydrolase	GO-TERMS, REACTIONS, PRODUCT-SYNONYMS, PRODUCT
RG71_RS02770	G6256	RG71_RS02770	fsr	MFS transporter	fosmidomycin efflux pump	GO-TERMS, REACTIONS, PRODUCT-SYNONYMS, PRODUCT, GENE-NAME
RG71_RS02780	EG11102	RG71_RS02780	gsk			GO-TERMS, REACTIONS, PRODUCT-SYNONYMS, GENE-NAME
RG71_RS02785	EG11101	RG71_RS02785	aes	acetyl esterase	acetylesterase	GO-TERMS, REACTIONS, PRODUCT-SYNONYMS, GENE-SYNONYMS, PRODUCT, GENE-NAME
RG71_RS02790	EG10431	RG71_RS02790	hemH			GO-TERMS, PRODUCT-SYNONYMS, GENE-SYNONYMS, PRODUCT, GENE-NAME
RG71_RS02795	EG10032	RG71_RS02795	adk			GO-TERMS, REACTIONS, PRODUCT-SYNONYMS, GENE-SYNONYMS, GENE-NAME
RG71_RS02800	EG10461	RG71_RS02800	htpG	molecular chaperone HtpG	chaperone protein HtpG	GO-TERMS, PRODUCT-SYNONYMS, PRODUCT, GENE-NAME
RG71_RS02805	EG10834	RG71_RS02805	recR	recombination protein RecR	DNA repair protein RecR	CPLX-RXNS, GO-TERMS, COMPLEXES, PRODUCT-SYNONYMS, PRODUCT, GENE-NAME
RG71_RS02820	EG10051	RG71_RS02820	apt			GO-TERMS, REACTIONS, PRODUCT-SYNONYMS, GENE-NAME
RG71_RS02835	EG10765	RG71_RS02835	priC			GO-TERMS, PRODUCT-SYNONYMS, GENE-NAME
RG71_RS02840	EG12830	RG71_RS02840	ybaM	DUF2496 domain-containing protein	DUF2496 domain-containing protein YbaM	GO-TERMS, PRODUCT-SYNONYMS, PRODUCT, GENE-NAME
RG71_RS02845	G6255	RG71_RS02845	mscK	mechanosensitive channel MscK	potassium dependent, small conductance mechanosensitive channel	GO-TERMS, REACTIONS, PRODUCT-SYNONYMS, GENE-SYNONYMS, PRODUCT, GENE-NAME
RG71_RS02860	EG11703	RG71_RS02860	acrA	MexE family multidrug efflux RND transporter periplasmic adaptor subunit	multidrug efflux pump membrane fusion lipoprotein AcrA	CPLX-RXNS, GO-TERMS, COMPLEXES, PRODUCT-SYNONYMS, GENE-SYNONYMS, PRODUCT, GENE-NAME
RG71_RS02865	EG11704	RG71_RS02865	acrB	hydrophobe/amphiphile efflux-1 family RND transporter	multidrug efflux pump RND permease AcrB	GO-TERMS, PRODUCT-SYNONYMS, GENE-SYNONYMS, PRODUCT, GENE-NAME
RG71_RS02870	EG12429	RG71_RS02870	tomB			GO-TERMS, PRODUCT-SYNONYMS, GENE-SYNONYMS, GENE-NAME
RG71_RS02875	EG10439	RG71_RS02875	hha	hemolysin expression-modulating protein Hha	haemolysin expression-modulating protein Hha	GO-TERMS, PRODUCT-SYNONYMS, PRODUCT, GENE-NAME
RG71_RS02880	G58	RG71_RS02880	maa			GO-TERMS, REACTIONS, PRODUCT-SYNONYMS, GENE-SYNONYMS, PRODUCT, GENE-NAME
RG71_RS02905	G6251	RG71_RS02905	ybaZ	methylated-DNA--[protein]-cysteine S-methyltransferase	DNA base-flipping protein	GO-TERMS, REACTIONS, PRODUCT-SYNONYMS, GENE-SYNONYMS, PRODUCT, GENE-NAME
RG71_RS02915	EG10995	RG71_RS02915	tesB			GO-TERMS, REACTIONS, PRODUCT-SYNONYMS, GENE-NAME
RG71_RS02920	EG11821	RG71_RS02920	amtB	ammonia channel	ammonia/ammonium transporter	GO-TERMS, REACTIONS, PRODUCT-SYNONYMS, GENE-SYNONYMS, PRODUCT, GENE-NAME
RG71_RS02925	EG12191	RG71_RS02925	glnK	nitrogen regulatory protein P-II 2	nitrogen regulator GlnK	GO-TERMS, PRODUCT-SYNONYMS, GENE-SYNONYMS, PRODUCT, GENE-NAME
RG71_RS02940	G6247	RG71_RS02940	decR	transcriptional regulator	DNA-binding transcriptional activator DecR	GO-TERMS, PRODUCT-SYNONYMS, GENE-SYNONYMS, PRODUCT, GENE-NAME
RG71_RS02945	G6246	RG71_RS02945	cof			GO-TERMS, REACTIONS, PRODUCT-SYNONYMS, GENE-NAME
RG71_RS02955	G6245	RG71_RS02955	queC	7-cyano-7-deazaguanine synthase QueC	7-cyano-7-deazaguanine synthase	GO-TERMS, REACTIONS, PRODUCT-SYNONYMS, GENE-SYNONYMS, PRODUCT, GENE-NAME
RG71_RS02960	G6244	RG71_RS02960	fadM			GO-TERMS, REACTIONS, PRODUCT-SYNONYMS, GENE-SYNONYMS, GENE-NAME
RG71_RS02965	G6243	RG71_RS02965	ybaV	hypothetical protein	helix-hairpin-helix 3 family protein	GO-TERMS, PRODUCT-SYNONYMS, GENE-SYNONYMS, PRODUCT, GENE-NAME
RG71_RS02970	G6242	RG71_RS02970	ppiD	peptidyl-prolyl cis-trans isomerase	periplasmic folding chaperone	GO-TERMS, REACTIONS, PRODUCT-SYNONYMS, GENE-SYNONYMS, PRODUCT, GENE-NAME
RG71_RS02975	EG10467	RG71_RS02975	hupB			GO-TERMS, PRODUCT-SYNONYMS, GENE-SYNONYMS, PRODUCT, GENE-NAME
RG71_RS02980	EG10542	RG71_RS02980	lon			GO-TERMS, REACTIONS, PRODUCT-SYNONYMS, GENE-SYNONYMS, GENE-NAME
RG71_RS02985	EG10159	RG71_RS02985	clpX			CPLX-RXNS, GO-TERMS, COMPLEXES, PRODUCT-SYNONYMS, GENE-SYNONYMS, GENE-NAME
RG71_RS02990	EG10158	RG71_RS02990	clpP			GO-TERMS, COMPLEXES, REACTIONS, PRODUCT-SYNONYMS, GENE-SYNONYMS, GENE-NAME
RG71_RS02995	EG11003	RG71_RS02995	tig			GO-TERMS, REACTIONS, PRODUCT-SYNONYMS, GENE-NAME
RG71_RS03005	EG10125	RG71_RS03005	bolA	protein BolA	DNA-binding transcriptional dual regulator BolA	GO-TERMS, COMPLEXES, PRODUCT-SYNONYMS, PRODUCT, GENE-NAME
RG71_RS03020	EG12183	RG71_RS03020	ampG	muropeptide MFS transporter AmpG	muropeptide:H+ symporter	GO-TERMS, REACTIONS, PRODUCT-SYNONYMS, PRODUCT, GENE-NAME
RG71_RS03025	EG10178	RG71_RS03025	cyoA	cytochrome ubiquinol oxidase subunit II	cytochrome bo3 ubiquinol oxidase subunit 2	CPLX-RXNS, GO-TERMS, COMPLEXES, PRODUCT-SYNONYMS, PRODUCT, GENE-NAME
RG71_RS03030	EG10179	RG71_RS03030	cyoB	cytochrome ubiquinol oxidase subunit I	cytochrome bo3 ubiquinol oxidase subunit 1	GO-TERMS, PRODUCT-SYNONYMS, PRODUCT, GENE-NAME
RG71_RS03035	EG10180	RG71_RS03035	cyoC	cytochrome bo(3) ubiquinol oxidase subunit 3	cytochrome bo3 ubiquinol oxidase subunit 3	GO-TERMS, PRODUCT-SYNONYMS, PRODUCT, GENE-NAME
RG71_RS03040	EG10181	RG71_RS03040	cyoD	cytochrome bo(3) ubiquinol oxidase subunit 4	cytochrome bo3 ubiquinol oxidase subunit 4	GO-TERMS, PRODUCT-SYNONYMS, PRODUCT, GENE-NAME
RG71_RS03045	EG10182	RG71_RS03045	cyoE	protoheme IX farnesyltransferase	heme O synthase	GO-TERMS, REACTIONS, PRODUCT-SYNONYMS, PRODUCT, GENE-NAME
RG71_RS03075	G6239	RG71_RS03075	panE			GO-TERMS, PRODUCT-SYNONYMS, GENE-SYNONYMS, GENE-NAME
RG71_RS03080	G198	RG71_RS03080	yajL	protein deglycase YajL	protein/nucleic acid deglycase 3	GO-TERMS, REACTIONS, PRODUCT-SYNONYMS, GENE-SYNONYMS, PRODUCT, GENE-NAME
RG71_RS03085	G6238	RG71_RS03085	thiI	tRNA 4-thiouridine(8) synthase ThiI	tRNA uridine 4-sulfurtransferase	GO-TERMS, REACTIONS, PRODUCT-SYNONYMS, GENE-SYNONYMS, PRODUCT, GENE-NAME
RG71_RS03095	EG11098	RG71_RS03095	xseB	exodeoxyribonuclease 7 small subunit	exodeoxyribonuclease VII subunit XseB	CPLX-RXNS, GO-TERMS, COMPLEXES, PRODUCT-SYNONYMS, GENE-SYNONYMS, PRODUCT, GENE-NAME
RG71_RS03100	EG10508	RG71_RS03100	ispA	farnesyl-diphosphate synthase	geranyl diphosphate/farnesyl diphosphate synthase	GO-TERMS, REACTIONS, PRODUCT-SYNONYMS, PRODUCT, GENE-NAME
RG71_RS03105	G6237	RG71_RS03105	dxs			GO-TERMS, PRODUCT-SYNONYMS, GENE-SYNONYMS, GENE-NAME
RG71_RS03110	G6236	RG71_RS03110	yajO	aldo/keto reductase	1-deoxyxylulose-5-phosphate synthase YajO	GO-TERMS, REACTIONS, PRODUCT-SYNONYMS, PRODUCT, GENE-NAME
RG71_RS03115	EG10704	RG71_RS03115	pgpA			GO-TERMS, REACTIONS, PRODUCT-SYNONYMS, GENE-SYNONYMS, GENE-NAME
RG71_RS03120	G6234	RG71_RS03120	thiL	thiamine-monophosphate kinase	thiamine monophosphate kinase	GO-TERMS, REACTIONS, PRODUCT-SYNONYMS, GENE-SYNONYMS, PRODUCT, GENE-NAME
RG71_RS03125	EG10666			N utilization substance protein B	transcription antitermination protein NusB	GO-TERMS, COMPLEXES, PRODUCT-SYNONYMS, GENE-SYNONYMS, PRODUCT
RG71_RS03130	EG11322	RG71_RS03130	ribE			GO-TERMS, PRODUCT-SYNONYMS, GENE-SYNONYMS, GENE-NAME
RG71_RS03135	EG11321	RG71_RS03135	ribD	bifunctional diaminohydroxyphosphoribosylaminopyrimidine deaminase/5-amino-6-(5-phosphoribosylamino)uracil reductase RibD	fused diaminohydroxyphosphoribosylaminopyrimidine deaminase / 5-amino-6-(5-phosphoribosylamino)uracil reductase	GO-TERMS, REACTIONS, PRODUCT-SYNONYMS, GENE-SYNONYMS, PRODUCT, GENE-NAME
RG71_RS03140	EG11320	RG71_RS03140	nrdR	transcriptional regulator NrdR	NrdR transcriptional repressor	GO-TERMS, PRODUCT-SYNONYMS, GENE-SYNONYMS, PRODUCT, GENE-NAME
RG71_RS03150	EG11035	RG71_RS03150	tsx			GO-TERMS, REACTIONS, PRODUCT-SYNONYMS, GENE-SYNONYMS, GENE-NAME
RG71_RS03160	EG10940	RG71_RS03160	secF	protein translocase subunit SecF	Sec translocon accessory complex subunit SecF	GO-TERMS, COMPLEXES, PRODUCT-SYNONYMS, PRODUCT, GENE-NAME
RG71_RS03165	EG10938	RG71_RS03165	secD	protein translocase subunit SecD	Sec translocon accessory complex subunit SecD	GO-TERMS, PRODUCT-SYNONYMS, PRODUCT, GENE-NAME
RG71_RS03170	EG11096	RG71_RS03170	yajC	preprotein translocase subunit YajC	Sec translocon accessory complex subunit YajC	GO-TERMS, PRODUCT-SYNONYMS, PRODUCT, GENE-NAME
RG71_RS03175	EG10996	RG71_RS03175	tgt	tRNA guanosine(34) transglycosylase Tgt	tRNA-guanine transglycosylase	GO-TERMS, PRODUCT-SYNONYMS, GENE-SYNONYMS, PRODUCT, GENE-NAME
RG71_RS03180	EG10812	RG71_RS03180	queA	tRNA preQ1(34) S-adenosylmethionine ribosyltransferase-isomerase QueA	tRNA preQ134 S-adenosylmethionine ribosyltransferase-isomerase	GO-TERMS, REACTIONS, PRODUCT-SYNONYMS, GENE-SYNONYMS, PRODUCT, GENE-NAME
RG71_RS03185	EG11095	RG71_RS03185	acpH	ACP phosphodiesterase	acyl carrier protein phosphodiesterase	GO-TERMS, REACTIONS, PRODUCT-SYNONYMS, GENE-SYNONYMS, PRODUCT, GENE-NAME
RG71_RS03190	EG10565	RG71_RS03190	malZ			GO-TERMS, REACTIONS, PRODUCT-SYNONYMS, GENE-NAME
RG71_RS03200	EG12168	RG71_RS03200	brnQ	branched-chain amino acid transport system 2 carrier protein	branched chain amino acid transporter BrnQ	GO-TERMS, REACTIONS, PRODUCT-SYNONYMS, GENE-SYNONYMS, PRODUCT, GENE-NAME
RG71_RS03205	EG10733			PAS domain-containing sensor histidine kinase	sensor histidine kinase PhoR	GO-TERMS, REACTIONS, PRODUCT-SYNONYMS, GENE-SYNONYMS, PRODUCT
RG71_RS03210	EG10728	RG71_RS03210	phoB	DNA-binding response regulator	DNA-binding transcriptional dual regulator PhoB	GO-TERMS, PRODUCT-SYNONYMS, GENE-SYNONYMS, PRODUCT, GENE-NAME
RG71_RS03240	EG12158	RG71_RS03240	rdgC	recombination-associated protein RdgC	nucleoid-associated protein RdgC	GO-TERMS, PRODUCT-SYNONYMS, GENE-SYNONYMS, PRODUCT, GENE-NAME
RG71_RS03255	EG12159	RG71_RS03255	ppnP	hypothetical protein	nucleoside phosphorylase PpnP	GO-TERMS, REACTIONS, PRODUCT-SYNONYMS, GENE-SYNONYMS, PRODUCT, GENE-NAME
RG71_RS03275	EG10082	RG71_RS03275	aroL	shikimate kinase	shikimate kinase 2	GO-TERMS, PRODUCT-SYNONYMS, PRODUCT, GENE-NAME
RG71_RS03285	EG10769	RG71_RS03285	proC			GO-TERMS, REACTIONS, PRODUCT-SYNONYMS, GENE-SYNONYMS, GENE-NAME
RG71_RS03290	EG11257	adrA	dgcC	diguanylate cyclase AdrA	diguanylate cyclase DgcC	GO-TERMS, REACTIONS, PRODUCT-SYNONYMS, GENE-SYNONYMS, PRODUCT, GENE-NAME
RG71_RS03300	EG10727	RG71_RS03300	phoA			GO-TERMS, REACTIONS, PRODUCT-SYNONYMS, GENE-SYNONYMS, GENE-NAME
RG71_RS03305	EG11256	RG71_RS03305	iraP	anti-adapter protein IraP	anti-adaptor protein for sigmaS stabilization	GO-TERMS, PRODUCT-SYNONYMS, GENE-SYNONYMS, PRODUCT, GENE-NAME
RG71_RS03315	EG10213	RG71_RS03315	ddlA	D-alanine--D-alanine ligase	D-alanine--D-alanine ligase A	GO-TERMS, REACTIONS, PRODUCT-SYNONYMS, PRODUCT, GENE-NAME
RG71_RS03330	G6227	RG71_RS03330	yaiW	DUF1615 domain-containing protein	surface-exposed outer membrane lipoprotein	GO-TERMS, PRODUCT-SYNONYMS, PRODUCT, GENE-NAME
RG71_RS03335	EG10928	RG71_RS03335	sbmA	peptide transporter	peptide antibiotic/peptide nucleic acid transporter	GO-TERMS, REACTIONS, PRODUCT-SYNONYMS, PRODUCT, GENE-NAME
RG71_RS03345	EG12867	RG71_RS03345	ampH	D-alanyl-D-alanine- carboxypeptidase/endopeptidase AmpH	peptidoglycan DD-carboxypeptidase/peptidoglycan DD-endopeptidase	GO-TERMS, REACTIONS, PRODUCT-SYNONYMS, GENE-SYNONYMS, PRODUCT, GENE-NAME
RG71_RS03350	G6226	RG71_RS03350	iprA	hydrogen peroxide resistance inhibitor IprA	putative DNA-binding transcriptional regulator IprA	PRODUCT-SYNONYMS, GENE-SYNONYMS, PRODUCT, GENE-NAME
RG71_RS03365	EG10428	RG71_RS03365	hemB	delta-aminolevulinic acid dehydratase	porphobilinogen synthase	GO-TERMS, REACTIONS, PRODUCT-SYNONYMS, GENE-SYNONYMS, PRODUCT, GENE-NAME
RG71_RS03370	EG12423	RG71_RS03370	tauD			GO-TERMS, REACTIONS, PRODUCT-SYNONYMS, GENE-SYNONYMS, GENE-NAME
RG71_RS03375	G6219	RG71_RS03375	tauC	taurine ABC transporter permease	taurine ABC transporter membrane subunit	CPLX-RXNS, GO-TERMS, COMPLEXES, PRODUCT-SYNONYMS, GENE-SYNONYMS, PRODUCT, GENE-NAME
RG71_RS03380	G6218			taurine ABC transporter ATP-binding protein	taurine ABC transporter ATP binding subunit	GO-TERMS, PRODUCT-SYNONYMS, GENE-SYNONYMS, PRODUCT
RG71_RS03385	G6217	RG71_RS03385	tauA	taurine ABC transporter substrate-binding protein	taurine ABC transporter periplasmic binding protein	GO-TERMS, PRODUCT-SYNONYMS, GENE-SYNONYMS, PRODUCT, GENE-NAME
RG71_RS03415	G6209	RG71_RS03415	frmR	transcriptional regulator	DNA-binding transcriptional repressor FrmR	GO-TERMS, PRODUCT-SYNONYMS, GENE-SYNONYMS, PRODUCT, GENE-NAME
RG71_RS03420	EG50010	RG71_RS03420	frmA			GO-TERMS, REACTIONS, PRODUCT-SYNONYMS, GENE-SYNONYMS, PRODUCT, GENE-NAME
RG71_RS03425	G6208	RG71_RS03425	frmB			GO-TERMS, REACTIONS, PRODUCT-SYNONYMS, GENE-SYNONYMS, PRODUCT, GENE-NAME
RG71_RS03435	G6206	RG71_RS03435	mhpT	3-(3-hydroxy-phenyl)propionate transporter MhpT	3-hydroxyphenylpropionate/3-hydroxycinnamate:H+ symporter	GO-TERMS, REACTIONS, PRODUCT-SYNONYMS, GENE-SYNONYMS, PRODUCT, GENE-NAME
RG71_RS03455	G6205	RG71_RS03455	mhpE			GO-TERMS, PRODUCT-SYNONYMS, PRODUCT, GENE-NAME
RG71_RS03460	M014	RG71_RS03460	mhpF	acetaldehyde dehydrogenase	acetaldehyde dehydrogenase (acetylating) MhpF	GO-TERMS, REACTIONS, PRODUCT-SYNONYMS, PRODUCT, GENE-NAME
RG71_RS03465	M013	RG71_RS03465	mhpD	2-keto-4-pentenoate hydratase	2-hydroxypentadienoate hydratase	GO-TERMS, REACTIONS, PRODUCT-SYNONYMS, GENE-SYNONYMS, PRODUCT, GENE-NAME
RG71_RS03470	M012	RG71_RS03470	mhpC	2-hydroxy-6-oxononadienedioate/2-hydroxy-6- oxononatrienedioate hydrolase	2-hydroxy-6-ketonona-2,4-dienedioate hydrolase	GO-TERMS, REACTIONS, PRODUCT-SYNONYMS, PRODUCT, GENE-NAME
RG71_RS03475	M011			2,3-dihydroxyphenylpropionate/2, 3-dihydroxicinnamic acid 1,2-dioxygenase	3-carboxyethylcatechol 2,3-dioxygenase	GO-TERMS, REACTIONS, PRODUCT-SYNONYMS, PRODUCT
RG71_RS03480	M010			3-(3-hydroxyphenyl)propionate hydroxylase	3-(3-hydroxyphenyl)propanoate hydroxylase	GO-TERMS, REACTIONS, PRODUCT-SYNONYMS, PRODUCT
RG71_RS03490	EG10525			lac repressor	DNA-binding transcriptional repressor LacI	GO-TERMS, PRODUCT-SYNONYMS, PRODUCT
RG71_RS03500	EG10527					GO-TERMS, REACTIONS, PRODUCT-SYNONYMS, PRODUCT
RG71_RS03505	EG10526			MFS transporter	lactose permease	GO-TERMS, REACTIONS, PRODUCT-SYNONYMS, PRODUCT
RG71_RS03510	EG10524	RG71_RS03510	lacA			GO-TERMS, REACTIONS, PRODUCT-SYNONYMS, PRODUCT, GENE-NAME
RG71_RS03520	EG10175	RG71_RS03520	cynS	cyanate hydratase	cyanase	GO-TERMS, REACTIONS, PRODUCT-SYNONYMS, GENE-SYNONYMS, PRODUCT, GENE-NAME
RG71_RS03525	EG10176	RG71_RS03525	cynT	carbonic anhydrase	carbonic anhydrase 1	GO-TERMS, REACTIONS, PRODUCT-SYNONYMS, PRODUCT, GENE-NAME
RG71_RS03530	EG11421	RG71_RS03530	cynR	transcriptional regulator CynR	DNA-binding transcriptional dual regulator CynR	PRODUCT-SYNONYMS, PRODUCT, GENE-NAME
RG71_RS03535	EG11326	RG71_RS03535	codA	cytosine deaminase	cytosine/isoguanine deaminase	GO-TERMS, REACTIONS, PRODUCT-SYNONYMS, PRODUCT, GENE-NAME
RG71_RS03540	EG11327	RG71_RS03540	codB	cytosine permease	cytosine transporter	GO-TERMS, REACTIONS, PRODUCT-SYNONYMS, PRODUCT, GENE-NAME
RG71_RS03555	G6200	RG71_RS03555	prpE	propionate--CoA ligase	propionyl-CoA synthetase	GO-TERMS, REACTIONS, PRODUCT-SYNONYMS, GENE-SYNONYMS, PRODUCT, GENE-NAME
RG71_RS03560	G6199	RG71_RS03560	prpD			GO-TERMS, PRODUCT-SYNONYMS, GENE-SYNONYMS, PRODUCT, GENE-NAME
RG71_RS03565	G6198	RG71_RS03565	prpC			GO-TERMS, PRODUCT-SYNONYMS, GENE-SYNONYMS, GENE-NAME
RG71_RS03575	G6196	RG71_RS03575	prpB	methylisocitrate lyase	2-methylisocitrate lyase	GO-TERMS, REACTIONS, PRODUCT-SYNONYMS, GENE-SYNONYMS, PRODUCT, GENE-NAME
RG71_RS03580	G6195	RG71_RS03580	prpR	propionate catabolism operon regulatory protein PrpR	DNA-binding transcriptional dual regulator PrpR	GO-TERMS, PRODUCT-SYNONYMS, GENE-SYNONYMS, PRODUCT, GENE-NAME
RG71_RS03605	G6190	RG71_RS03605	yahK	NAD(P)-dependent alcohol dehydrogenase	aldehyde reductase, NADPH-dependent	GO-TERMS, REACTIONS, PRODUCT-SYNONYMS, PRODUCT, GENE-NAME
RG71_RS03660	EG11236	RG71_RS03660	pdeL	cyclic di-GMP phosphodiesterase YahA	DNA-binding transcriptional activator/c-di-GMP phosphodiesterase PdeL	GO-TERMS, REACTIONS, PRODUCT-SYNONYMS, GENE-SYNONYMS, PRODUCT, GENE-NAME
RG71_RS03675	EG10112	RG71_RS03675	betT	choline transporter	choline:H+ symporter	GO-TERMS, REACTIONS, PRODUCT-SYNONYMS, PRODUCT, GENE-NAME
RG71_RS03685	EG10111	RG71_RS03685	betI	transcriptional regulator	DNA-binding transcriptional repressor BetI	GO-TERMS, PRODUCT-SYNONYMS, PRODUCT, GENE-NAME
RG71_RS03690	EG10110	RG71_RS03690	betB	betaine-aldehyde dehydrogenase	betaine aldehyde dehydrogenase	GO-TERMS, REACTIONS, PRODUCT-SYNONYMS, PRODUCT, GENE-NAME
RG71_RS03695	EG10109	RG71_RS03695	betA	oxygen-dependent choline dehydrogenase	choline dehydrogenase	GO-TERMS, REACTIONS, PRODUCT-SYNONYMS, PRODUCT, GENE-NAME
RG71_RS03725	G6176	RG71_RS03725	ykgE	(Fe-S)-binding protein	putative lactate utilization oxidoreductase YkgE	GO-TERMS, PRODUCT-SYNONYMS, PRODUCT, GENE-NAME
RG71_RS03735	G6174	RG71_RS03735	rclA	pyridine nucleotide-disulfide oxidoreductase	cupric reductase RclA	GO-TERMS, REACTIONS, PRODUCT-SYNONYMS, GENE-SYNONYMS, PRODUCT, GENE-NAME
RG71_RS03740	G6173	RG71_RS03740	rclB	DUF1471 domain-containing protein	DUF1471 domain-containing protein RclB	GO-TERMS, PRODUCT-SYNONYMS, GENE-SYNONYMS, PRODUCT, GENE-NAME
RG71_RS03745	G6171	RG71_RS03745	rclC	protein RclC	reactive chlorine species resistance protein C	GO-TERMS, PRODUCT-SYNONYMS, GENE-SYNONYMS, PRODUCT, GENE-NAME
RG71_RS03770	G6167	RG71_RS03770	ykgM	50S ribosomal protein L31 type B	50S ribosomal subunit protein L31B	GO-TERMS, PRODUCT-SYNONYMS, PRODUCT, GENE-NAME
RG71_RS03775	G0-10434	RG71_RS03775	ykgO	50S ribosomal protein L36	50S ribosomal subunit protein L36B	GO-TERMS, PRODUCT-SYNONYMS, PRODUCT, GENE-NAME
RG71_RS03790	G6165	RG71_RS03790	ecpR	helix-turn-helix transcriptional regulator	DNA-binding transcriptional dual regulator MatA	GO-TERMS, PRODUCT-SYNONYMS, GENE-SYNONYMS, PRODUCT, GENE-NAME
RG71_RS03795	G6164	RG71_RS03795	ecpA	common pilus major fimbrillin subunit EcpA	common pilus major subunit	GO-TERMS, PRODUCT-SYNONYMS, GENE-SYNONYMS, PRODUCT, GENE-NAME
RG71_RS03825	G6158	RG71_RS03825	yagU	hypothetical protein	inner membrane protein that contributes to acid resistance	GO-TERMS, PRODUCT-SYNONYMS, PRODUCT, GENE-NAME
RG71_RS03835	G6157	RG71_RS03835	paoA	aldehyde dehydrogenase iron-sulfur subunit	aldehyde dehydrogenase, Fe-S subunit	CPLX-RXNS, GO-TERMS, COMPLEXES, PRODUCT-SYNONYMS, GENE-SYNONYMS, PRODUCT, GENE-NAME
RG71_RS03840	G6156	RG71_RS03840	paoB	xanthine dehydrogenase	aldehyde dehydrogenase, FAD-binding subunit	GO-TERMS, REACTIONS, PRODUCT-SYNONYMS, GENE-SYNONYMS, PRODUCT, GENE-NAME
RG71_RS03845	G6155	RG71_RS03845	paoC	xanthine dehydrogenase family protein molybdopterin-binding subunit	aldehyde dehydrogenase: molybdenum cofactor-binding subunit	GO-TERMS, PRODUCT-SYNONYMS, GENE-SYNONYMS, PRODUCT, GENE-NAME
RG71_RS03850	G6154	RG71_RS03850	paoD	xanthine dehydrogenase accessory factor	molybdenum cofactor insertion chaperone PaoD	GO-TERMS, PRODUCT-SYNONYMS, GENE-SYNONYMS, PRODUCT, GENE-NAME
RG71_RS03930	G6307	RG71_RS03930	ybcQ	antitermination protein	DLP12 prophage; putative antitermination protein	GO-TERMS, PRODUCT-SYNONYMS, GENE-SYNONYMS, PRODUCT, GENE-NAME
RG71_RS03985	G7230	RG71_RS03985	yfdR	HD family hydrolase	CPS-53 (KpLE1) prophage; 5'-deoxynucleotidase	GO-TERMS, REACTIONS, PRODUCT-SYNONYMS, PRODUCT, GENE-NAME
RG71_RS04055	G6136	RG71_RS04055	mmuM	homocysteine S-methyltransferase	CP4-6 prophage; homocysteine S-methyltransferase	GO-TERMS, REACTIONS, PRODUCT-SYNONYMS, GENE-SYNONYMS, PRODUCT, GENE-NAME
RG71_RS04060	G6135	RG71_RS04060	mmuP	S-methylmethionine permease	CP4-6 prophage; S-methyl-L-methionine transporter	GO-TERMS, REACTIONS, PRODUCT-SYNONYMS, GENE-SYNONYMS, PRODUCT, GENE-NAME
RG71_RS04070	G6205	RG71_RS04070	mhpE			GO-TERMS, PRODUCT-SYNONYMS, PRODUCT, GENE-NAME
RG71_RS04255	G7369	RG71_RS04255	yfjR	WYL domain-containing protein	CP4-57 prophage; putative DNA-binding transcriptional regulator YfjR	GO-TERMS, PRODUCT-SYNONYMS, PRODUCT, GENE-NAME
RG71_RS04295	G6121	RG71_RS04295	yafW	type IV toxin-antitoxin system YeeU family antitoxin	antitoxin of the YkfI-YafW toxin-antitoxin pair	PRODUCT-SYNONYMS, PRODUCT, GENE-NAME
RG71_RS04300	G6120	RG71_RS04300	ykfI	toxin	CP4-6 prophage; toxin of the YkfI-YafW toxin-antitoxin system	GO-TERMS, PRODUCT-SYNONYMS, PRODUCT, GENE-NAME
RG71_RS04310	EG10767	RG71_RS04310	proA	gamma-glutamyl-phosphate reductase	glutamate-5-semialdehyde dehydrogenase	GO-TERMS, REACTIONS, PRODUCT-SYNONYMS, GENE-SYNONYMS, PRODUCT, GENE-NAME
RG71_RS04315	EG10768	RG71_RS04315	proB			GO-TERMS, PRODUCT-SYNONYMS, GENE-SYNONYMS, GENE-NAME
RG71_RS04320	EG10729	RG71_RS04320	phoE	phosphoporin PhoE	outer membrane porin PhoE	GO-TERMS, REACTIONS, PRODUCT-SYNONYMS, GENE-SYNONYMS, PRODUCT, GENE-NAME
RG71_RS04330	EG11091			esterase	fermentation-respiration switch protein	GO-TERMS, PRODUCT-SYNONYMS, GENE-SYNONYMS, PRODUCT
RG71_RS04335	EG10414	RG71_RS04335	gpt	xanthine phosphoribosyltransferase	xanthine-guanine phsophoribosyltransferase	GO-TERMS, REACTIONS, PRODUCT-SYNONYMS, GENE-SYNONYMS, PRODUCT, GENE-NAME
RG71_RS04340	EG10695	RG71_RS04340	pepD	cytosol nonspecific dipeptidase	peptidase D	GO-TERMS, REACTIONS, PRODUCT-SYNONYMS, GENE-SYNONYMS, PRODUCT, GENE-NAME
RG71_RS04360	G6117	RG71_RS04360	yafO	type II toxin-antitoxin system YafO family toxin	ribosome-dependent mRNA interferase toxin YafO	GO-TERMS, REACTIONS, PRODUCT-SYNONYMS, PRODUCT, GENE-NAME
RG71_RS04365	G6116	RG71_RS04365	yafN	type II toxin-antitoxin system YafN family antitoxin	antitoxin YafN	GO-TERMS, PRODUCT-SYNONYMS, PRODUCT, GENE-NAME
RG71_RS04370	G6115	RG71_RS04370	dinB			GO-TERMS, REACTIONS, PRODUCT-SYNONYMS, GENE-SYNONYMS, GENE-NAME
RG71_RS04395	G6112	RG71_RS04395	rayT	transposase	REP-associated tyrosine transposase	GO-TERMS, REACTIONS, PRODUCT-SYNONYMS, GENE-SYNONYMS, PRODUCT, GENE-NAME
RG71_RS04430	G6106	RG71_RS04430	gmhA	phosphoheptose isomerase	D-sedoheptulose 7-phosphate isomerase	GO-TERMS, REACTIONS, PRODUCT-SYNONYMS, GENE-SYNONYMS, PRODUCT, GENE-NAME
RG71_RS04435	G6105					GO-TERMS, REACTIONS, PRODUCT-SYNONYMS, GENE-SYNONYMS
RG71_RS04440	G6104	RG71_RS04440	ivy	inhibitor of vertebrate lysozyme	periplasmic chaperone, inhibitor of vertebrate C-type lysozyme	GO-TERMS, PRODUCT-SYNONYMS, GENE-SYNONYMS, PRODUCT, GENE-NAME
RG71_RS04445	G6103	RG71_RS04445	yafV	hydrolase YafV	2-oxoglutaramate amidase	GO-TERMS, REACTIONS, PRODUCT-SYNONYMS, PRODUCT, GENE-NAME
RG71_RS04590	EG10231	RG71_RS04590	dld	D-lactate dehydrogenase	quinone-dependent D-lactate dehydrogenase	GO-TERMS, REACTIONS, PRODUCT-SYNONYMS, GENE-SYNONYMS, PRODUCT, GENE-NAME
RG71_RS04815	G7084	RG71_RS04815	cbeA	antitoxin	CP4-44 prophage; cytoskeleton bundling-enhancing antitoxin CbeA	GO-TERMS, PRODUCT-SYNONYMS, GENE-SYNONYMS, PRODUCT, GENE-NAME
RG71_RS04820	G7085	RG71_RS04820	cbtA	hypothetical protein	CP4-44 prophage; cytoskeleton-binding toxin CbtA	GO-TERMS, PRODUCT-SYNONYMS, GENE-SYNONYMS, PRODUCT, GENE-NAME
RG71_RS04845	EG10243	RG71_RS04845	dnaQ			GO-TERMS, REACTIONS, PRODUCT-SYNONYMS, GENE-SYNONYMS, PRODUCT, GENE-NAME
RG71_RS04850	EG10860	RG71_RS04850	rnhA			GO-TERMS, REACTIONS, PRODUCT-SYNONYMS, GENE-SYNONYMS, GENE-NAME
RG71_RS04860	G6099	RG71_RS04860	gloB	hydroxyacylglutathione hydrolase	hydroxyacylglutathione hydrolase GloB	GO-TERMS, REACTIONS, PRODUCT-SYNONYMS, GENE-SYNONYMS, PRODUCT, GENE-NAME
RG71_RS04865	EG10246	RG71_RS04865	mltD	lytic transglycosylase	membrane-bound lytic murein transglycosylase D	GO-TERMS, REACTIONS, PRODUCT-SYNONYMS, GENE-SYNONYMS, PRODUCT, GENE-NAME
RG71_RS04880	EG11649	RG71_RS04880	yafC	LysR family transcriptional regulator	LysR family transcriptional regulator YafC	GO-TERMS, PRODUCT-SYNONYMS, PRODUCT, GENE-NAME
RG71_RS04885	EG11648	RG71_RS04885	dkgB	2,5-diketo-D-gluconic acid reductase B	methylglyoxal reductase DkgB	GO-TERMS, REACTIONS, PRODUCT-SYNONYMS, GENE-SYNONYMS, PRODUCT, GENE-NAME
RG71_RS04920	EG11736	RG71_RS04920	gmhB	D-glycero-beta-D-manno-heptose 1,7-bisphosphate 7-phosphatase	D-glycero-beta-D-manno-heptose-1,7-bisphosphate 7-phosphatase	GO-TERMS, REACTIONS, PRODUCT-SYNONYMS, GENE-SYNONYMS, PRODUCT, GENE-NAME
RG71_RS04925	EG11621	RG71_RS04925	metN	methionine import ATP-binding protein MetN	L-methionine/D-methionine ABC transporter ATP binding subunit	CPLX-RXNS, GO-TERMS, COMPLEXES, PRODUCT-SYNONYMS, GENE-SYNONYMS, PRODUCT, GENE-NAME
RG71_RS04930	EG11737	RG71_RS04930	metI	methionine ABC transporter	L-methionine/D-methionine ABC transporter membrane subunit	GO-TERMS, REACTIONS, PRODUCT-SYNONYMS, GENE-SYNONYMS, PRODUCT, GENE-NAME
RG71_RS04935	EG11504			methionine ABC transporter substrate-binding protein MetQ	L-methionine/D-methionine ABC transporter membrane anchored binding protein	GO-TERMS, PRODUCT-SYNONYMS, GENE-SYNONYMS, PRODUCT
RG71_RS04940	EG11502	RG71_RS04940	rcsF	Rcs stress response system protein RcsF	sensor lipoprotein RcsF	GO-TERMS, PRODUCT-SYNONYMS, PRODUCT, GENE-NAME
RG71_RS04945	EG11503	RG71_RS04945	trmO	tRNA (N6-threonylcarbamoyladenosine(37)-N6)-methyltransferase TrmO	tRNA m6t6A37 methyltransferase	GO-TERMS, REACTIONS, PRODUCT-SYNONYMS, GENE-SYNONYMS, PRODUCT, GENE-NAME
RG71_RS04950	EG10770	RG71_RS04950	proS			GO-TERMS, REACTIONS, PRODUCT-SYNONYMS, GENE-SYNONYMS, PRODUCT, GENE-NAME
RG71_RS04960	EG12137	RG71_RS04960	nlpE	copper homeostasis/adhesion lipoprotein NlpE	sensor lipoprotein NlpE	GO-TERMS, PRODUCT-SYNONYMS, GENE-SYNONYMS, PRODUCT, GENE-NAME
RG71_RS04965	EG12354	RG71_RS04965	arfB	peptidyl-tRNA hydrolase ArfB	peptidyl-tRNA hydrolase, ribosome rescue factor	GO-TERMS, REACTIONS, PRODUCT-SYNONYMS, GENE-SYNONYMS, PRODUCT, GENE-NAME
RG71_RS04980	G6097	RG71_RS04980	rof	protein rof	modulator of Rho-dependent transcription termination	GO-TERMS, PRODUCT-SYNONYMS, GENE-SYNONYMS, PRODUCT, GENE-NAME
RG71_RS04985	G6096	RG71_RS04985	tilS	tRNA lysidine(34) synthetase TilS	tRNAIle-lysidine synthetase	GO-TERMS, REACTIONS, PRODUCT-SYNONYMS, GENE-SYNONYMS, PRODUCT, GENE-NAME
RG71_RS04995	G6094	RG71_RS04995	ldcC	lysine decarboxylase LdcC	lysine decarboxylase 2	GO-TERMS, REACTIONS, PRODUCT-SYNONYMS, GENE-SYNONYMS, PRODUCT, GENE-NAME
RG71_RS05000	EG11647	RG71_RS05000	accA	acetyl-CoA carboxylase carboxyl transferase subunit alpha	acetyl-CoA carboxyltransferase subunit alpha	CPLX-RXNS, GO-TERMS, COMPLEXES, REACTIONS, PRODUCT-SYNONYMS, PRODUCT, GENE-NAME
RG71_RS05005	EG10238	RG71_RS05005	dnaE			GO-TERMS, COMPLEXES, REACTIONS, PRODUCT-SYNONYMS, GENE-SYNONYMS, PRODUCT, GENE-NAME
RG71_RS05010	EG10861	RG71_RS05010	rnhB	ribonuclease HII	RNase HII	GO-TERMS, REACTIONS, PRODUCT-SYNONYMS, PRODUCT, GENE-NAME
RG71_RS05015	EG10546	RG71_RS05015	lpxB	lipid-A-disaccharide synthase	lipid A disaccharide synthase	GO-TERMS, REACTIONS, PRODUCT-SYNONYMS, GENE-SYNONYMS, PRODUCT, GENE-NAME
RG71_RS05020	EG10545	RG71_RS05020	lpxA	acyl-[acyl-carrier-protein]--UDP-N- acetylglucosamine O-acyltransferase	acyl-[acyl-carrier-protein]--UDP-N-acetylglucosamine O-acyltransferase	GO-TERMS, REACTIONS, PRODUCT-SYNONYMS, PRODUCT, GENE-NAME
RG71_RS05025	EG11284	RG71_RS05025	fabZ	beta-hydroxyacyl-ACP dehydratase	3-hydroxy-acyl-[acyl-carrier-protein] dehydratase	GO-TERMS, REACTIONS, PRODUCT-SYNONYMS, GENE-SYNONYMS, PRODUCT, GENE-NAME
RG71_RS05030	EG10316					GO-TERMS, REACTIONS, PRODUCT-SYNONYMS, GENE-SYNONYMS, PRODUCT
RG71_RS05035	EG10455	RG71_RS05035	skp	chaperone protein Skp	periplasmic chaperone Skp	GO-TERMS, PRODUCT-SYNONYMS, GENE-SYNONYMS, PRODUCT, GENE-NAME
RG71_RS05040	G6093	RG71_RS05040	bamA			GO-TERMS, COMPLEXES, PRODUCT-SYNONYMS, GENE-SYNONYMS, GENE-NAME
RG71_RS05045	EG12436	RG71_RS05045	rseP	zinc metalloprotease RseP	intramembrane zinc metalloprotease RseP	GO-TERMS, REACTIONS, PRODUCT-SYNONYMS, GENE-SYNONYMS, PRODUCT, GENE-NAME
RG71_RS05050	EG10139	RG71_RS05050	cdsA	phosphatidate cytidylyltransferase	CDP-diglyceride synthetase	GO-TERMS, REACTIONS, PRODUCT-SYNONYMS, GENE-SYNONYMS, PRODUCT, GENE-NAME
RG71_RS05055	G6092	RG71_RS05055	uppS	ditrans,polycis-undecaprenyl-diphosphate synthase ((2E,6E)-farnesyl-diphosphate specific)	ditrans,polycis-undecaprenyl-diphosphate synthase [(2E,6E)-farnesyl-diphosphate specific]	GO-TERMS, REACTIONS, PRODUCT-SYNONYMS, GENE-SYNONYMS, PRODUCT, GENE-NAME
RG71_RS05060	EG12715	RG71_RS05060	dxr	1-deoxy-D-xylulose-5-phosphate reductoisomerase	1-deoxy-D-xylulose 5-phosphate reductoisomerase	GO-TERMS, REACTIONS, PRODUCT-SYNONYMS, GENE-SYNONYMS, PRODUCT, GENE-NAME
RG71_RS05065	EG10335	RG71_RS05065	frr			GO-TERMS, PRODUCT-SYNONYMS, GENE-SYNONYMS, GENE-NAME
RG71_RS05070	EG11539	RG71_RS05070	pyrH			GO-TERMS, PRODUCT-SYNONYMS, GENE-SYNONYMS, GENE-NAME
RG71_RS05075	EG11033	RG71_RS05075	tsf	elongation factor Ts	protein chain elongation factor EF-Ts	GO-TERMS, PRODUCT-SYNONYMS, PRODUCT, GENE-NAME
RG71_RS05095	EG10570	RG71_RS05095	map			GO-TERMS, REACTIONS, PRODUCT-SYNONYMS, GENE-NAME
RG71_RS05100	EG11411	RG71_RS05100	glnD	bifunctional uridylyltransferase/uridylyl-removing protein GlnD	PII uridylyltransferase / uridylyl removing enzyme	GO-TERMS, REACTIONS, PRODUCT-SYNONYMS, GENE-SYNONYMS, PRODUCT, GENE-NAME
RG71_RS05105	EG10207	RG71_RS05105	dapD	2,3,4,5-tetrahydropyridine-2,6-dicarboxylate N-succinyltransferase	tetrahydrodipicolinate succinylase	GO-TERMS, REACTIONS, PRODUCT-SYNONYMS, GENE-SYNONYMS, PRODUCT, GENE-NAME
RG71_RS05110	EG12337	RG71_RS05110	yaeI	phosphodiesterase	phosphodiesterase YaeI	GO-TERMS, PRODUCT-SYNONYMS, PRODUCT, GENE-NAME
RG71_RS05120	EG12335	RG71_RS05120	cdaR	carbohydrate diacid regulator	DNA-binding transcriptional activator CdaR	GO-TERMS, PRODUCT-SYNONYMS, GENE-SYNONYMS, PRODUCT, GENE-NAME
RG71_RS05125	EG10463	RG71_RS05125	degP			GO-TERMS, PRODUCT-SYNONYMS, GENE-SYNONYMS, GENE-NAME
RG71_RS05135	EG10225	RG71_RS05135	dgt	deoxyguanosinetriphosphate triphosphohydrolase	dGTP triphosphohydrolase	GO-TERMS, REACTIONS, PRODUCT-SYNONYMS, GENE-SYNONYMS, PRODUCT, GENE-NAME
RG71_RS05140	EG11090	RG71_RS05140	mtn			GO-TERMS, REACTIONS, PRODUCT-SYNONYMS, GENE-SYNONYMS, GENE-NAME
RG71_RS05145	EG12334	RG71_RS05145	btuF	cobalamin-binding protein	vitamin B12 ABC transporter periplasmic binding protein	GO-TERMS, PRODUCT-SYNONYMS, GENE-SYNONYMS, PRODUCT, GENE-NAME
RG71_RS05155	EG12332	RG71_RS05155	erpA			GO-TERMS, PRODUCT-SYNONYMS, GENE-SYNONYMS, GENE-NAME
RG71_RS05160	EG12331	RG71_RS05160	clcA	ClC family H(+)/Cl(-) exchange transporter	chloride:H+ antiporter ClcA	GO-TERMS, REACTIONS, PRODUCT-SYNONYMS, GENE-SYNONYMS, PRODUCT, GENE-NAME
RG71_RS05165	EG10432	RG71_RS05165	hemL			GO-TERMS, PRODUCT-SYNONYMS, GENE-SYNONYMS, GENE-NAME
RG71_RS05170	EG10303	RG71_RS05170	fhuB	Fe(3+)-hydroxamate ABC transporter permease FhuB	iron(III) hydroxamate ABC transporter membrane subunit	CPLX-RXNS, GO-TERMS, COMPLEXES, REACTIONS, PRODUCT, GENE-NAME
RG71_RS05175	EG10305	RG71_RS05175	fhuD	iron-hydroxamate transporter substrate-binding subunit	iron(III) hydroxamate ABC transporter periplasmic binding protein	GO-TERMS, PRODUCT, GENE-NAME
RG71_RS05180	EG10304	RG71_RS05180	fhuC	iron(3+)-hydroxamate import ATP-binding protein FhuC	iron(III) hydroxamate ABC transporter ATP binding subunit	GO-TERMS, REACTIONS, PRODUCT, GENE-NAME
RG71_RS05185	EG10302	RG71_RS05185	fhuA	TonB-dependent siderophore receptor	ferrichrome outer membrane transporter/phage receptor	CPLX-RXNS, GO-TERMS, COMPLEXES, PRODUCT-SYNONYMS, GENE-SYNONYMS, PRODUCT, GENE-NAME
RG71_RS05190	EG10605	RG71_RS05190	mrcB	penicillin-binding protein 1B	PBP1Bgamma	PRODUCT-SYNONYMS, GENE-SYNONYMS, PRODUCT, GENE-NAME
RG71_RS05205	EG12330	RG71_RS05205	thpR			GO-TERMS, REACTIONS, PRODUCT-SYNONYMS, GENE-SYNONYMS, GENE-NAME
RG71_RS05210	EG10949	RG71_RS05210	sfsA	DNA/RNA nuclease SfsA	putative DNA-binding transcriptional regulator of maltose metabolism	GO-TERMS, REACTIONS, PRODUCT-SYNONYMS, GENE-SYNONYMS, PRODUCT, GENE-NAME
RG71_RS05215	EG10230	RG71_RS05215	dksA			GO-TERMS, PRODUCT-SYNONYMS, GENE-SYNONYMS, GENE-NAME
RG71_RS05220	EG11362	RG71_RS05220	gluQ	tRNA glutamyl-Q(34) synthetase GluQRS	glutamyl-Q tRNAAsp synthetase	GO-TERMS, REACTIONS, PRODUCT-SYNONYMS, GENE-SYNONYMS, PRODUCT, GENE-NAME
RG71_RS05225	EG10690	RG71_RS05225	pcnB	polynucleotide adenylyltransferase PcnB	poly(A) polymerase I	GO-TERMS, REACTIONS, PRODUCT-SYNONYMS, PRODUCT, GENE-NAME
RG71_RS05230	EG11374	RG71_RS05230	folK	2-amino-4-hydroxy-6- hydroxymethyldihydropteridine pyrophosphokinase	2-amino-4-hydroxy-6-hydroxymethyldihydropteridine diphosphokinase	GO-TERMS, REACTIONS, PRODUCT-SYNONYMS, PRODUCT, GENE-NAME
RG71_RS05235	EG12328	RG71_RS05235	yadN	fimbrial-like adhesin protein	putative fimbrial protein YadN	GO-TERMS, PRODUCT-SYNONYMS, PRODUCT, GENE-NAME
RG71_RS05240	EG11973	RG71_RS05240	yadV	fimbrial chaperone	putative fimbrial chaperone YadV	GO-TERMS, PRODUCT-SYNONYMS, GENE-SYNONYMS, PRODUCT, GENE-NAME
RG71_RS05245	EG11972	RG71_RS05245	htrE	outer membrane usher protein	putative fimbrial usher protein HtrE	GO-TERMS, PRODUCT-SYNONYMS, PRODUCT, GENE-NAME
RG71_RS05250	EG12327	RG71_RS05250	yadM	fimbrial-like adhesin protein	putative fimbrial protein YadM	GO-TERMS, PRODUCT-SYNONYMS, PRODUCT, GENE-NAME
RG71_RS05265	EG12325	RG71_RS05265	yadK	fimbrial-like adhesin protein	putative fimbrial protein YadK	GO-TERMS, PRODUCT-SYNONYMS, PRODUCT, GENE-NAME
RG71_RS05270	EG11678	RG71_RS05270	yadC	fimbrial-like adhesin protein	fimbrial tip-adhesin YadC	GO-TERMS, PRODUCT-SYNONYMS, PRODUCT, GENE-NAME
RG71_RS05275	EG11675	RG71_RS05275	panB			GO-TERMS, REACTIONS, PRODUCT-SYNONYMS, GENE-NAME
RG71_RS05280	EG11746	RG71_RS05280	panC	pantoate--beta-alanine ligase	pantothenate synthetase	GO-TERMS, REACTIONS, PRODUCT-SYNONYMS, PRODUCT, GENE-NAME
RG71_RS05285	EG11748	RG71_RS05285	rpnC	ISNCY family transposase	recombination-promoting nuclease RpnC	GO-TERMS, PRODUCT-SYNONYMS, GENE-SYNONYMS, PRODUCT, GENE-NAME
RG71_RS05300	EG11747	RG71_RS05300	panD	aspartate 1-decarboxylase	aspartate 1-decarboxylase proenzyme	GO-TERMS, PRODUCT-SYNONYMS, PRODUCT, GENE-NAME
RG71_RS05315	EG12321	RG71_RS05315	yadH	inner membrane transport permease YadH	putative ABC transporter membrane subunit YadH	GO-TERMS, COMPLEXES, PRODUCT-SYNONYMS, PRODUCT, GENE-NAME
RG71_RS05320	EG12320	RG71_RS05320	yadG	ABC transporter ATPase	putative ABC transporter ATP-binding protein YadG	GO-TERMS, PRODUCT-SYNONYMS, PRODUCT, GENE-NAME
RG71_RS05325	EG12319	RG71_RS05325	can	carbonate dehydratase	carbonic anhydrase 2	GO-TERMS, REACTIONS, PRODUCT-SYNONYMS, GENE-SYNONYMS, PRODUCT, GENE-NAME
RG71_RS05330	EG20098	RG71_RS05330	hpt			GO-TERMS, REACTIONS, PRODUCT-SYNONYMS, GENE-NAME
RG71_RS05335	EG10369	RG71_RS05335	gcd	membrane-bound PQQ-dependent dehydrogenase, glucose/quinate/shikimate family	quinoprotein glucose dehydrogenase	GO-TERMS, REACTIONS, PRODUCT-SYNONYMS, PRODUCT, GENE-NAME
RG71_RS05340	EG12318	RG71_RS05340	cueO			GO-TERMS, REACTIONS, PRODUCT-SYNONYMS, GENE-SYNONYMS, GENE-NAME
RG71_RS05350	EG10963	RG71_RS05350	speE	polyamine aminopropyltransferase	spermidine synthase	GO-TERMS, REACTIONS, PRODUCT-SYNONYMS, PRODUCT, GENE-NAME
RG71_RS05355	EG10962	RG71_RS05355	speD			GO-TERMS, REACTIONS, PRODUCT-SYNONYMS, PRODUCT, GENE-NAME
RG71_RS05365	EG12316	RG71_RS05365	acnB	aconitate hydratase B	AcnB	GO-TERMS, REACTIONS, PRODUCT-SYNONYMS, GENE-SYNONYMS, PRODUCT, GENE-NAME
RG71_RS05380	EG10543	RG71_RS05380	lpd	dihydrolipoyl dehydrogenase	lipoamide dehydrogenase	CPLX-RXNS, GO-TERMS, COMPLEXES, REACTIONS, PRODUCT-SYNONYMS, GENE-SYNONYMS, PRODUCT, GENE-NAME
RG71_RS05385	EG10025			dihydrolipoyllysine-residue acetyltransferase component of pyruvate dehydrogenase complex	pyruvate dehydrogenase, E2 subunit	GO-TERMS, COMPLEXES, REACTIONS, PRODUCT-SYNONYMS, PRODUCT
RG71_RS05390	EG10024	RG71_RS05390	aceE			GO-TERMS, REACTIONS, PRODUCT-SYNONYMS, GENE-NAME
RG71_RS05400	EG11088	RG71_RS05400	pdhR	pyruvate dehydrogenase complex transcriptional repressor PdhR	DNA-binding transcriptional dual regulator PdhR	GO-TERMS, PRODUCT-SYNONYMS, GENE-SYNONYMS, PRODUCT, GENE-NAME
RG71_RS05405	EG10084	RG71_RS05405	aroP	aromatic amino acid transporter AroP	aromatic amino acid:H+ symporter AroP	GO-TERMS, REACTIONS, PRODUCT-SYNONYMS, GENE-SYNONYMS, PRODUCT, GENE-NAME
RG71_RS05415	EG10041	RG71_RS05415	ampD	1,6-anhydro-N-acetylmuramyl-L-alanine amidase AmpD	1,6-anhydro-N-acetylmuramoyl-L-alanine amidase	GO-TERMS, REACTIONS, PRODUCT-SYNONYMS, PRODUCT, GENE-NAME
RG71_RS05420	EG11546	RG71_RS05420	nadC	nicotinate-nucleotide pyrophosphorylase [carboxylating]	quinolinate phosphoribosyltransferase (decarboxylating)	GO-TERMS, REACTIONS, PRODUCT-SYNONYMS, PRODUCT, GENE-NAME
RG71_RS05445	EG10422	RG71_RS05445	guaC	guanosine monophosphate reductase	GMP reductase	GO-TERMS, REACTIONS, PRODUCT-SYNONYMS, PRODUCT, GENE-NAME
RG71_RS05450	EG12312	RG71_RS05450	coaE			GO-TERMS, PRODUCT-SYNONYMS, GENE-SYNONYMS, PRODUCT, GENE-NAME
RG71_RS05455	EG12313	RG71_RS05455	zapD	cell division protein ZapD	cell division factor ZapD	GO-TERMS, PRODUCT-SYNONYMS, GENE-SYNONYMS, PRODUCT, GENE-NAME
RG71_RS05460	EG12314	RG71_RS05460	yacG			GO-TERMS, PRODUCT-SYNONYMS, GENE-NAME
RG71_RS05465	EG10626	RG71_RS05465	mutT	8-oxo-dGTP diphosphatase MutT	8-oxo-dGTP diphosphatase	GO-TERMS, REACTIONS, PRODUCT-SYNONYMS, GENE-SYNONYMS, PRODUCT, GENE-NAME
RG71_RS05470	EG10936	RG71_RS05470	secA	protein translocase subunit SecA	protein translocation ATPase	GO-TERMS, PRODUCT-SYNONYMS, GENE-SYNONYMS, PRODUCT, GENE-NAME
RG71_RS05475	EG11087	RG71_RS05475	secM	SecA regulator SecM	SecA translation regulator	GO-TERMS, PRODUCT-SYNONYMS, GENE-SYNONYMS, PRODUCT, GENE-NAME
RG71_RS05480	EG10265	RG71_RS05480	lpxC	UDP-3-O-[3-hydroxymyristoyl] N-acetylglucosamine deacetylase	UDP-3-O-acyl-N-acetylglucosamine deacetylase	GO-TERMS, REACTIONS, PRODUCT-SYNONYMS, GENE-SYNONYMS, PRODUCT, GENE-NAME
RG71_RS05485	EG10347	RG71_RS05485	ftsZ			GO-TERMS, PRODUCT-SYNONYMS, GENE-SYNONYMS, GENE-NAME
RG71_RS05490	EG10339	RG71_RS05490	ftsA			GO-TERMS, PRODUCT-SYNONYMS, GENE-SYNONYMS, GENE-NAME
RG71_RS05495	EG10342	RG71_RS05495	ftsQ			GO-TERMS, COMPLEXES, PRODUCT-SYNONYMS, GENE-NAME
RG71_RS05500	EG10214	ddl	ddlB			GO-TERMS, REACTIONS, PRODUCT-SYNONYMS, GENE-SYNONYMS, PRODUCT, GENE-NAME
RG71_RS05505	EG10619	RG71_RS05505	murC			GO-TERMS, REACTIONS, PRODUCT-SYNONYMS, PRODUCT, GENE-NAME
RG71_RS05510	EG10623	RG71_RS05510	murG	undecaprenyldiphospho-muramoylpentapeptide beta-N- acetylglucosaminyltransferase	N-acetylglucosaminyl transferase	GO-TERMS, REACTIONS, PRODUCT-SYNONYMS, PRODUCT, GENE-NAME
RG71_RS05520	EG10620	RG71_RS05520	murD			GO-TERMS, REACTIONS, PRODUCT-SYNONYMS, PRODUCT, GENE-NAME
RG71_RS05525	EG10604	RG71_RS05525	mraY	phospho-N-acetylmuramoyl-pentapeptide- transferase	phospho-N-acetylmuramoyl-pentapeptide-transferase	GO-TERMS, REACTIONS, PRODUCT-SYNONYMS, GENE-SYNONYMS, PRODUCT, GENE-NAME
RG71_RS05530	EG10622	RG71_RS05530	murF	UDP-N-acetylmuramoyl-tripeptide--D-alanyl-D- alanine ligase	D-alanyl-D-alanine-adding enzyme	GO-TERMS, REACTIONS, PRODUCT-SYNONYMS, GENE-SYNONYMS, PRODUCT, GENE-NAME
RG71_RS05535	EG10621	RG71_RS05535	murE	UDP-N-acetylmuramoyl-L-alanyl-D-glutamate--2, 6-diaminopimelate ligase	UDP-N-acetylmuramoyl-L-alanyl-D-glutamate--2,6-diaminopimelate ligase	GO-TERMS, REACTIONS, PRODUCT-SYNONYMS, PRODUCT, GENE-NAME
RG71_RS05540	EG10341	RG71_RS05540	ftsI	peptidoglycan glycosyltransferase FtsI	peptidoglycan DD-transpeptidase FtsI	GO-TERMS, REACTIONS, PRODUCT-SYNONYMS, GENE-SYNONYMS, PRODUCT, GENE-NAME
RG71_RS05545	EG11086	RG71_RS05545	ftsL			GO-TERMS, PRODUCT-SYNONYMS, GENE-SYNONYMS, GENE-NAME
RG71_RS05550	EG11085	RG71_RS05550	rsmH	ribosomal RNA small subunit methyltransferase H	16S rRNA m4C1402 methyltransferase	GO-TERMS, REACTIONS, PRODUCT-SYNONYMS, GENE-SYNONYMS, PRODUCT, GENE-NAME
RG71_RS05555	EG11084	RG71_RS05555	mraZ	division/cell wall cluster transcriptional repressor MraZ	DNA-binding transcriptional repressor MraZ	GO-TERMS, PRODUCT-SYNONYMS, GENE-SYNONYMS, PRODUCT, GENE-NAME
RG71_RS05565	EG10338	RG71_RS05565	cra	catabolite repressor/activator	DNA-binding transcriptional dual regulator Cra	GO-TERMS, PRODUCT-SYNONYMS, GENE-SYNONYMS, PRODUCT, GENE-NAME
RG71_RS05575	EG10499	RG71_RS05575	ilvH	acetolactate synthase small subunit	acetolactate synthase / acetohydroxybutanoate synthase, regulatory subunit	CPLX-RXNS, GO-TERMS, COMPLEXES, PRODUCT-SYNONYMS, GENE-SYNONYMS, PRODUCT, GENE-NAME
RG71_RS05580	EG10500	RG71_RS05580	ilvI	acetolactate synthase isozyme 3 large subunit	acetolactate synthase / acetohydroxybutanoate synthase, catalytic subunit	GO-TERMS, PRODUCT-SYNONYMS, PRODUCT, GENE-NAME
RG71_RS05585	EG10531	RG71_RS05585	leuO	transcriptional regulator LeuO	DNA-binding transcriptional dual regulator LeuO	GO-TERMS, PRODUCT-SYNONYMS, PRODUCT, GENE-NAME
RG71_RS05590	EG11280	RG71_RS05590	leuL			GO-TERMS, PRODUCT-SYNONYMS, GENE-SYNONYMS, PRODUCT, GENE-NAME
RG71_RS05595	EG11226	RG71_RS05595	leuA			GO-TERMS, PRODUCT-SYNONYMS, GENE-NAME
RG71_RS05600	EG11577	RG71_RS05600	leuB			GO-TERMS, REACTIONS, PRODUCT-SYNONYMS, GENE-NAME
RG71_RS05605	EG11576	RG71_RS05605	leuC	3-isopropylmalate dehydratase large subunit	3-isopropylmalate dehydratase subunit LeuC	CPLX-RXNS, GO-TERMS, COMPLEXES, PRODUCT-SYNONYMS, PRODUCT, GENE-NAME
RG71_RS05610	EG11575	RG71_RS05610	leuD	3-isopropylmalate dehydratase small subunit	3-isopropylmalate dehydratase subunit LeuD	GO-TERMS, PRODUCT-SYNONYMS, PRODUCT, GENE-NAME
RG71_RS05615	EG11754	RG71_RS05615	setA	MFS transporter	sugar exporter SetA	GO-TERMS, REACTIONS, PRODUCT-SYNONYMS, GENE-SYNONYMS, PRODUCT, GENE-NAME
RG71_RS05620	G0-10617	RG71_RS05620	sgrT	glucose uptake inhibitor SgrT	PtsG glucose transporter inhibitor	GO-TERMS, REACTIONS, PRODUCT-SYNONYMS, PRODUCT, GENE-NAME
RG71_RS05625	EG12094	RG71_RS05625	sgrR	transcriptional regulator SgrR	DNA-binding transcriptional dual regulator SgrR	GO-TERMS, PRODUCT-SYNONYMS, GENE-SYNONYMS, PRODUCT, GENE-NAME
RG71_RS05630	EG11574	RG71_RS05630	thiB	thiamine ABC transporter substrate binding subunit	thiamine ABC transporter periplasmic binding protein	CPLX-RXNS, GO-TERMS, COMPLEXES, PRODUCT-SYNONYMS, GENE-SYNONYMS, PRODUCT, GENE-NAME
RG71_RS05635	EG11573			thiamine/thiamine pyrophosphate ABC transporter permease ThiP	thiamine ABC transporter membrane subunit	GO-TERMS, REACTIONS, PRODUCT-SYNONYMS, GENE-SYNONYMS, PRODUCT
RG71_RS05640	EG11572	RG71_RS05640	thiQ	thiamine import ATP-binding protein ThiQ	thiamine ABC transporter ATP binding subunit	PRODUCT-SYNONYMS, GENE-SYNONYMS, PRODUCT, GENE-NAME
RG71_RS05645	EG11571	RG71_RS05645	yabI	DedA family protein	DedA family protein YabI	GO-TERMS, PRODUCT-SYNONYMS, PRODUCT, GENE-NAME
RG71_RS05650	EG10054	RG71_RS05650	araC	arabinose operon regulatory protein	DNA-binding transcriptional dual regulator AraC	GO-TERMS, PRODUCT-SYNONYMS, PRODUCT, GENE-NAME
RG71_RS05660	EG10053	RG71_RS05660	araB			GO-TERMS, REACTIONS, PRODUCT-SYNONYMS, GENE-NAME
RG71_RS05665	EG10052	RG71_RS05665	araA			GO-TERMS, PRODUCT-SYNONYMS, GENE-NAME
RG71_RS05675	EG10055	RG71_RS05675	araD	L-ribulose-5-phosphate 4-epimerase	L-ribulose-5-phosphate 4-epimerase AraD	GO-TERMS, PRODUCT-SYNONYMS, PRODUCT, GENE-NAME
RG71_RS05680	EG10747	RG71_RS05680	polB			GO-TERMS, REACTIONS, PRODUCT-SYNONYMS, GENE-SYNONYMS, GENE-NAME
RG71_RS05685	EG11083	RG71_RS05685	rapA	RNA polymerase-associated protein RapA	RNA polymerase-binding ATPase and RNAP recycling factor	GO-TERMS, PRODUCT-SYNONYMS, GENE-SYNONYMS, PRODUCT, GENE-NAME
RG71_RS05690	EG12609	RG71_RS05690	rluA	bifunctional tRNA pseudouridine(32) synthase/23S rRNA pseudouridine(746) synthase RluA	23S rRNA pseudouridine746 and tRNA pseudouridine32 synthase	GO-TERMS, REACTIONS, PRODUCT-SYNONYMS, GENE-SYNONYMS, PRODUCT, GENE-NAME
RG71_RS05695	EG11570	RG71_RS05695	djlA	molecular chaperone DjlA	co-chaperone protein DjlA	GO-TERMS, PRODUCT-SYNONYMS, GENE-SYNONYMS, PRODUCT, GENE-NAME
RG71_RS05700	EG11569	RG71_RS05700	lptD	LPS-assembly protein LptD	lipopolysaccharide assembly protein LptD	CPLX-RXNS, GO-TERMS, COMPLEXES, PRODUCT-SYNONYMS, GENE-SYNONYMS, PRODUCT, GENE-NAME
RG71_RS05705	EG10985	RG71_RS05705	surA	chaperone SurA	peptidyl-prolyl cis-trans isomerase SurA	GO-TERMS, REACTIONS, PRODUCT-SYNONYMS, PRODUCT, GENE-NAME
RG71_RS05710	EG10691	RG71_RS05710	pdxA			GO-TERMS, PRODUCT-SYNONYMS, GENE-NAME
RG71_RS05715	EG10523	ksgA	rsmA	ribosomal RNA small subunit methyltransferase A	16S rRNA m62A1518,m62A1519 dimethyltransferase	GO-TERMS, REACTIONS, PRODUCT-SYNONYMS, GENE-SYNONYMS, PRODUCT, GENE-NAME
RG71_RS05725	EG10048	RG71_RS05725	apaH			GO-TERMS, PRODUCT-SYNONYMS, GENE-SYNONYMS, GENE-NAME
RG71_RS05730	EG10326					GO-TERMS, REACTIONS, PRODUCT-SYNONYMS, GENE-SYNONYMS
RG71_RS05735	EG10521	RG71_RS05735	kefC	glutathione-regulated potassium-efflux system protein KefC	K+ : H+ antiporter KefC	GO-TERMS, REACTIONS, PRODUCT-SYNONYMS, GENE-SYNONYMS, PRODUCT, GENE-NAME
RG71_RS05740	EG11568	RG71_RS05740	kefF	glutathione-regulated potassium-efflux system ancillary protein KefF	regulator of KefC-mediated potassium transport and quinone oxidoreductase	GO-TERMS, REACTIONS, PRODUCT-SYNONYMS, GENE-SYNONYMS, PRODUCT, GENE-NAME
RG71_RS05760	EG11563	RG71_RS05760	fixB	protein FixB	putative electron transfer flavoprotein FixB	GO-TERMS, PRODUCT-SYNONYMS, GENE-SYNONYMS, PRODUCT, GENE-NAME
RG71_RS05765	EG11562	RG71_RS05765	fixA	protein FixA	putative electron transfer flavoprotein FixA	GO-TERMS, PRODUCT-SYNONYMS, GENE-SYNONYMS, PRODUCT, GENE-NAME
RG71_RS05770	EG11561	RG71_RS05770	caiT	L-carnitine/gamma-butyrobetaine antiporter	L-carnitine:gamma-butyrobetaine antiporter	GO-TERMS, REACTIONS, PRODUCT-SYNONYMS, GENE-SYNONYMS, PRODUCT, GENE-NAME
RG71_RS05775	EG11560	RG71_RS05775	caiA	crotonobetainyl-CoA dehydrogenase	crotonobetainyl-CoA reductase	GO-TERMS, REACTIONS, PRODUCT-SYNONYMS, GENE-SYNONYMS, PRODUCT, GENE-NAME
RG71_RS05780	EG11559	RG71_RS05780	caiB	L-carnitine CoA-transferase	gamma-butyrobetainyl-CoA:carnitine CoA transferase	GO-TERMS, REACTIONS, PRODUCT-SYNONYMS, GENE-SYNONYMS, PRODUCT, GENE-NAME
RG71_RS05785	EG11558	RG71_RS05785	caiC	crotonobetaine/carnitine-CoA ligase	carnitine--CoA ligase	GO-TERMS, REACTIONS, PRODUCT-SYNONYMS, GENE-SYNONYMS, PRODUCT, GENE-NAME
RG71_RS05790	EG11557	RG71_RS05790	caiD	carnitinyl-CoA dehydratase	crotonobetainyl-CoA hydratase	GO-TERMS, REACTIONS, PRODUCT-SYNONYMS, GENE-SYNONYMS, PRODUCT, GENE-NAME
RG71_RS05800	G6088	RG71_RS05800	caiF	transcriptional activatory protein CaiF	DNA-binding transcriptional activator CaiF	GO-TERMS, PRODUCT-SYNONYMS, PRODUCT, GENE-NAME
RG71_RS05810	EG10135			carbamoyl phosphate synthase large subunit	carbamoyl phosphate synthetase subunit beta	CPLX-RXNS, GO-TERMS, COMPLEXES, PRODUCT-SYNONYMS, GENE-SYNONYMS, PRODUCT
RG71_RS05815	EG10134	RG71_RS05815	carA	carbamoyl-phosphate synthase small subunit	carbamoyl phosphate synthetase subunit alpha	GO-TERMS, PRODUCT-SYNONYMS, GENE-SYNONYMS, PRODUCT, GENE-NAME
RG71_RS05820	EG10206	RG71_RS05820	dapB			GO-TERMS, PRODUCT-SYNONYMS, GENE-NAME
RG71_RS05830	EG11081	RG71_RS05830	ispH	4-hydroxy-3-methylbut-2-enyl diphosphate reductase	1-hydroxy-2-methyl-2-(E)-butenyl 4-diphosphate reductase	GO-TERMS, REACTIONS, PRODUCT-SYNONYMS, GENE-SYNONYMS, PRODUCT, GENE-NAME
RG71_RS05835	EG11080	RG71_RS05835	fkpB	peptidyl-prolyl cis-trans isomerase	peptidyl-prolyl cis-trans isomerase FkpB	GO-TERMS, PRODUCT-SYNONYMS, GENE-SYNONYMS, PRODUCT, GENE-NAME
RG71_RS05840	EG10548	RG71_RS05840	lspA			GO-TERMS, REACTIONS, PRODUCT-SYNONYMS, GENE-SYNONYMS, GENE-NAME
RG71_RS05845	EG10492	RG71_RS05845	ileS			GO-TERMS, REACTIONS, PRODUCT-SYNONYMS, GENE-SYNONYMS, PRODUCT, GENE-NAME
RG71_RS05850	EG11079	RG71_RS05850	ribF	bifunctional riboflavin kinase/FMN adenylyltransferase	bifunctional riboflavin kinase / FMN adenylyltransferase	GO-TERMS, REACTIONS, PRODUCT-SYNONYMS, GENE-SYNONYMS, PRODUCT, GENE-NAME
RG71_RS05880	EG11078	RG71_RS05880	nhaR	transcriptional activator NhaR	DNA-binding transcriptional activator NhaR	GO-TERMS, PRODUCT-SYNONYMS, GENE-SYNONYMS, PRODUCT, GENE-NAME
RG71_RS05885	EG10652	RG71_RS05885	nhaA	Na+/H+ antiporter NhaA	Na+:H+ antiporter NhaA	GO-TERMS, REACTIONS, PRODUCT-SYNONYMS, GENE-SYNONYMS, PRODUCT, GENE-NAME
RG71_RS05910	EG10240	RG71_RS05910	dnaJ	molecular chaperone DnaJ	chaperone protein DnaJ	GO-TERMS, REACTIONS, PRODUCT-SYNONYMS, GENE-SYNONYMS, PRODUCT, GENE-NAME
RG71_RS05915	EG10241	RG71_RS05915	dnaK	molecular chaperone DnaK	chaperone protein DnaK	GO-TERMS, PRODUCT-SYNONYMS, GENE-SYNONYMS, PRODUCT, GENE-NAME
RG71_RS05930	EG11512	RG71_RS05930	satP	succinate-acetate/proton symporter SatP	acetate/succinate:H+ symporter	GO-TERMS, REACTIONS, PRODUCT-SYNONYMS, GENE-SYNONYMS, PRODUCT, GENE-NAME
RG71_RS05935	EG11511	RG71_RS05935	mog			GO-TERMS, PRODUCT-SYNONYMS, GENE-SYNONYMS, GENE-NAME
RG71_RS05940	EG11556	RG71_RS05940	talB	transaldolase	transaldolase B	GO-TERMS, PRODUCT-SYNONYMS, GENE-SYNONYMS, PRODUCT, GENE-NAME
RG71_RS05950	EG10011	RG71_RS05950	yaaA	peroxide stress protein YaaA	peroxide stress resistance protein YaaA	GO-TERMS, PRODUCT-SYNONYMS, PRODUCT, GENE-NAME
RG71_RS05965	EG11000	RG71_RS05965	thrC			GO-TERMS, PRODUCT-SYNONYMS, PRODUCT, GENE-NAME
RG71_RS05970	EG10999	RG71_RS05970	thrB			GO-TERMS, REACTIONS, PRODUCT-SYNONYMS, GENE-NAME
RG71_RS05975	EG10998	RG71_RS05975	thrA	bifunctional aspartate kinase/homoserine dehydrogenase I	fused aspartate kinase/homoserine dehydrogenase 1	GO-TERMS, REACTIONS, PRODUCT-SYNONYMS, GENE-SYNONYMS, PRODUCT, GENE-NAME
RG71_RS05980	EG11277	RG71_RS05980	thrL			GO-TERMS, PRODUCT-SYNONYMS, PRODUCT, GENE-NAME
RG71_RS05995	EG10061	RG71_RS05995	arcA	DNA-binding response regulator	DNA-binding transcriptional dual regulator ArcA	GO-TERMS, PRODUCT-SYNONYMS, GENE-SYNONYMS, PRODUCT, GENE-NAME
RG71_RS06005	EG10730	RG71_RS06005	creC	two-component system sensor histidine kinase CreC	sensory histidine kinase CreC	GO-TERMS, REACTIONS, PRODUCT-SYNONYMS, GENE-SYNONYMS, PRODUCT, GENE-NAME
RG71_RS06010	EG11218	RG71_RS06010	creB	two-component system response regulator CreB	DNA-binding transcriptional regulator CreB	GO-TERMS, PRODUCT-SYNONYMS, GENE-SYNONYMS, PRODUCT, GENE-NAME
RG71_RS06020	EG11366	RG71_RS06020	rob	right origin-binding protein	DNA-binding transcriptional dual regulator Rob	GO-TERMS, PRODUCT-SYNONYMS, GENE-SYNONYMS, PRODUCT, GENE-NAME
RG71_RS06030	EG12600	RG71_RS06030	yjjX	non-canonical purine NTP phosphatase	ITPase/XTPase	GO-TERMS, REACTIONS, PRODUCT-SYNONYMS, PRODUCT, GENE-NAME
RG71_RS06035	EG11029	RG71_RS06035	trpR	Trp operon repressor	DNA-binding transcriptional repressor TrpR	GO-TERMS, PRODUCT-SYNONYMS, GENE-SYNONYMS, PRODUCT, GENE-NAME
RG71_RS06040	EG10950	RG71_RS06040	slt	murein transglycosylase	soluble lytic murein transglycosylase	GO-TERMS, REACTIONS, PRODUCT-SYNONYMS, GENE-SYNONYMS, PRODUCT, GENE-NAME
RG71_RS06050	EG12343	RG71_RS06050	ettA			GO-TERMS, PRODUCT-SYNONYMS, GENE-SYNONYMS, GENE-NAME
RG71_RS06060	EG11335	RG71_RS06060	nadR	trifunctional nicotinamide-nucleotide adenylyltransferase/ribosylnicotinamide kinase/transcriptional regulator NadR	DNA-binding transcriptional repressor/NMN adenylyltransferase NadR	GO-TERMS, REACTIONS, PRODUCT-SYNONYMS, GENE-SYNONYMS, PRODUCT, GENE-NAME
RG71_RS06065	EG11296	RG71_RS06065	radA	DNA repair protein RadA	DNA recombination protein	GO-TERMS, PRODUCT-SYNONYMS, GENE-SYNONYMS, PRODUCT, GENE-NAME
RG71_RS06070	EG10945	RG71_RS06070	serB			GO-TERMS, REACTIONS, PRODUCT-SYNONYMS, PRODUCT, GENE-NAME
RG71_RS06080	EG11796			lipoate-protein ligase LplA	lipoate--protein ligase A	GO-TERMS, REACTIONS, PRODUCT-SYNONYMS, GENE-SYNONYMS, PRODUCT
RG71_RS06090	EG10222	RG71_RS06090	deoD	purine-nucleoside phosphorylase	purine nucleoside phosphorylase	GO-TERMS, REACTIONS, PRODUCT-SYNONYMS, GENE-SYNONYMS, PRODUCT, GENE-NAME
RG71_RS06095	EG10220	RG71_RS06095	deoB			GO-TERMS, REACTIONS, PRODUCT-SYNONYMS, GENE-SYNONYMS, GENE-NAME
RG71_RS06100	EG10219	RG71_RS06100	deoA			GO-TERMS, REACTIONS, PRODUCT-SYNONYMS, GENE-SYNONYMS, GENE-NAME
RG71_RS06105	EG10221	RG71_RS06105	deoC	2-deoxyribose-5-phosphate aldolase	deoxyribose-phosphate aldolase	GO-TERMS, REACTIONS, PRODUCT-SYNONYMS, GENE-SYNONYMS, PRODUCT, GENE-NAME
RG71_RS06155	EG11391	RG71_RS06155	osmY	molecular chaperone OsmY	periplasmic chaperone OsmY	GO-TERMS, PRODUCT-SYNONYMS, GENE-SYNONYMS, PRODUCT, GENE-NAME
RG71_RS06160	EG12114	RG71_RS06160	prfC	peptide chain release factor 3	peptide chain release factor RF3	GO-TERMS, PRODUCT-SYNONYMS, GENE-SYNONYMS, PRODUCT, GENE-NAME
RG71_RS06165	EG12115	RG71_RS06165	yjjG	noncanonical pyrimidine nucleotidase, YjjG family	pyrimidine 5'-nucleotidase YjjG	GO-TERMS, REACTIONS, PRODUCT-SYNONYMS, PRODUCT, GENE-NAME
RG71_RS06170	EG10850	RG71_RS06170	rimI	ribosomal-protein-alanine N-acetyltransferase RimI	protein N-acetyltransferase RimI	GO-TERMS, REACTIONS, PRODUCT-SYNONYMS, PRODUCT, GENE-NAME
RG71_RS06180	G7950	RG71_RS06180	rsmC	16S rRNA (guanine(1207)-N(2))-methyltransferase RsmC	16S rRNA m2G1207 methyltransferase	GO-TERMS, REACTIONS, PRODUCT-SYNONYMS, GENE-SYNONYMS, PRODUCT, GENE-NAME
RG71_RS06210	G7949	RG71_RS06210	fhuF	hydroxamate siderophore iron reductase FhuF	hydroxamate siderophore iron reductase	GO-TERMS, PRODUCT-SYNONYMS, GENE-SYNONYMS, PRODUCT, GENE-NAME
RG71_RS06215	G7948	RG71_RS06215	bglJ	helix-turn-helix transcriptional regulator	DNA-binding transcriptional regulator BglJ	GO-TERMS, COMPLEXES, PRODUCT-SYNONYMS, GENE-SYNONYMS, PRODUCT, GENE-NAME
RG71_RS06220	G7947	RG71_RS06220	yjjQ	DNA-binding response regulator	DNA-binding transcriptional repressor YjjQ	GO-TERMS, PRODUCT-SYNONYMS, PRODUCT, GENE-NAME
RG71_RS06235	EG10244	RG71_RS06235	dnaT	primosomal protein 1	primosomal protein DnaT	GO-TERMS, COMPLEXES, PRODUCT-SYNONYMS, PRODUCT, GENE-NAME
RG71_RS06240	EG10237	RG71_RS06240	dnaC			GO-TERMS, PRODUCT-SYNONYMS, GENE-SYNONYMS, GENE-NAME
RG71_RS06250	EG12591	RG71_RS06250	opgB			GO-TERMS, REACTIONS, PRODUCT-SYNONYMS, GENE-SYNONYMS, GENE-NAME
RG71_RS06255	G7945	RG71_RS06255	lgoD	chlorophyll synthesis pathway protein BchC	L-galactonate oxidoreductase	GO-TERMS, REACTIONS, PRODUCT-SYNONYMS, GENE-SYNONYMS, PRODUCT, GENE-NAME
RG71_RS06260	G7944	RG71_RS06260	lgoR	FCD domain-containing protein	putative DNA-binding transcriptional regulator LgoR	GO-TERMS, PRODUCT-SYNONYMS, GENE-SYNONYMS, PRODUCT, GENE-NAME
RG71_RS06285	EG11034	RG71_RS06285	tsr	methyl-accepting chemotaxis protein	methyl-accepting chemotaxis protein Tsr	GO-TERMS, COMPLEXES, PRODUCT-SYNONYMS, GENE-SYNONYMS, PRODUCT, GENE-NAME
RG71_RS06345	G7942	RG71_RS06345	btsT	carbon starvation protein A	pyruvate:H+ symporter	GO-TERMS, REACTIONS, PRODUCT-SYNONYMS, GENE-SYNONYMS, PRODUCT, GENE-NAME
RG71_RS06355	EG10021	RG71_RS06355	yjiA	GTPase	P-loop guanosine triphosphatase YjiA	GO-TERMS, PRODUCT-SYNONYMS, PRODUCT, GENE-NAME
RG71_RS06375	EG10458	RG71_RS06375	hsdM	restriction endonuclease subunit M	type I restriction enzyme EcoKI methyltransferase component	GO-TERMS, PRODUCT-SYNONYMS, GENE-SYNONYMS, PRODUCT, GENE-NAME
RG71_RS06385	G7940	RG71_RS06385	symE	hypothetical protein	toxic protein SymE	GO-TERMS, PRODUCT-SYNONYMS, GENE-SYNONYMS, PRODUCT, GENE-NAME
RG71_RS06410	EG12576	RG71_RS06410	mdtM	multidrug resistance protein MdtM	multidrug efflux pump / bile salt:H+ antiporter / Na+:H+ antiporter / K+:H+ antiporter	GO-TERMS, REACTIONS, PRODUCT-SYNONYMS, GENE-SYNONYMS, PRODUCT, GENE-NAME
RG71_RS06470	G7925	RG71_RS06470	iadA	beta-aspartyl-peptidase	isoaspartyl dipeptidase	GO-TERMS, REACTIONS, PRODUCT-SYNONYMS, GENE-SYNONYMS, PRODUCT, GENE-NAME
RG71_RS06475	G7924	RG71_RS06475	hypT	LysR family transcriptional regulator	DNA-binding transcriptional dual regulator HypT	GO-TERMS, PRODUCT-SYNONYMS, GENE-SYNONYMS, PRODUCT, GENE-NAME
RG71_RS06480	G7923			anti-adapter protein IraD	anti-adaptor protein IraD, inhibitor of sigmaS proteolysis	GO-TERMS, PRODUCT-SYNONYMS, GENE-SYNONYMS, PRODUCT
RG71_RS06495	EG20249	RG71_RS06495	uxuR	GntR family transcriptional regulator	DNA-binding transcriptional repressor UxuR	GO-TERMS, PRODUCT-SYNONYMS, PRODUCT, GENE-NAME
RG71_RS06505	EG20248	RG71_RS06505	uxuB	fructuronate reductase	D-mannonate oxidoreductase	GO-TERMS, REACTIONS, PRODUCT-SYNONYMS, PRODUCT, GENE-NAME
RG71_RS06510	EG11066	RG71_RS06510	uxuA	mannonate dehydratase	D-mannonate dehydratase	GO-TERMS, REACTIONS, PRODUCT-SYNONYMS, PRODUCT, GENE-NAME
RG71_RS06565	G7920	RG71_RS06565	nanM	N-acetylneuraminate epimerase	N-acetylneuraminate mutarotase	GO-TERMS, REACTIONS, PRODUCT-SYNONYMS, GENE-SYNONYMS, PRODUCT, GENE-NAME
RG71_RS06570	G7919	RG71_RS06570	nanS	sialate O-acetylesterase	N-acetyl-9-O-acetylneuraminate esterase	GO-TERMS, REACTIONS, PRODUCT-SYNONYMS, GENE-SYNONYMS, PRODUCT, GENE-NAME
RG71_RS06620	EG11436	RG71_RS06620	ahr	aldehyde reductase Ahr	NADPH-dependent aldehyde reductase Ahr	GO-TERMS, REACTIONS, PRODUCT-SYNONYMS, GENE-SYNONYMS, PRODUCT, GENE-NAME
RG71_RS06630	G7889	RG71_RS06630	lptG	LPS export ABC transporter permease LptG	lipopolysaccharide transport system protein LptG	GO-TERMS, COMPLEXES, PRODUCT-SYNONYMS, GENE-SYNONYMS, PRODUCT, GENE-NAME
RG71_RS06635	G7888	RG71_RS06635	lptF	LPS export ABC transporter permease LptF	lipopolysaccharide transport system protein LptF	GO-TERMS, PRODUCT-SYNONYMS, GENE-SYNONYMS, PRODUCT, GENE-NAME
RG71_RS06640	EG10694	RG71_RS06640	pepA	cytosol aminopeptidase	aminopeptidase A/I	GO-TERMS, REACTIONS, PRODUCT-SYNONYMS, GENE-SYNONYMS, PRODUCT, GENE-NAME
RG71_RS06655	EG11067	RG71_RS06655	valS			GO-TERMS, REACTIONS, PRODUCT-SYNONYMS, GENE-SYNONYMS, PRODUCT, GENE-NAME
RG71_RS06670	G7885	RG71_RS06670	rraB	regulator of ribonuclease activity B	ribonuclease E inhibitor protein B	GO-TERMS, PRODUCT-SYNONYMS, GENE-SYNONYMS, PRODUCT, GENE-NAME
RG71_RS06675	EG10069	RG71_RS06675	argI	ornithine carbamoyltransferase	ornithine carbamoyltransferase ArgI	GO-TERMS, PRODUCT-SYNONYMS, PRODUCT, GENE-NAME
RG71_RS06685	G7883	RG71_RS06685	tabA	YhcH/YjgK/YiaL family protein	DUF386 domain-containing toxin-antitoxin biofilm protein TabA	GO-TERMS, PRODUCT-SYNONYMS, GENE-SYNONYMS, PRODUCT, GENE-NAME
RG71_RS06690	G7882	RG71_RS06690	bdcR	TetR/AcrR family transcriptional regulator	putative transcriptional regulator BdcR	GO-TERMS, PRODUCT-SYNONYMS, GENE-SYNONYMS, PRODUCT, GENE-NAME
RG71_RS06695	G7880	RG71_RS06695	bdcA	SDR family NAD(P)-dependent oxidoreductase	c-di-GMP-binding biofilm dispersal mediator protein	GO-TERMS, PRODUCT-SYNONYMS, GENE-SYNONYMS, PRODUCT, GENE-NAME
RG71_RS06710	EG11279	RG71_RS06710	pyrL			GO-TERMS, PRODUCT-SYNONYMS, GENE-SYNONYMS, PRODUCT, GENE-NAME
RG71_RS06715	EG10805	RG71_RS06715	pyrB			GO-TERMS, COMPLEXES, PRODUCT-SYNONYMS, GENE-NAME
RG71_RS06720	EG10811	RG71_RS06720	pyrI	aspartate carbamoyltransferase regulatory subunit	aspartate carbamoyltransferase, PyrI subunit	GO-TERMS, PRODUCT-SYNONYMS, PRODUCT, GENE-NAME
RG71_RS06735	EG12202	RG71_RS06735	treR	HTH-type transcriptional regulator TreR	DNA-binding transcriptional repressor TreR	GO-TERMS, PRODUCT-SYNONYMS, PRODUCT, GENE-NAME
RG71_RS06740	EG12127	RG71_RS06740	treB	PTS trehalose transporter subunit IIBC	trehalose-specific PTS enzyme IIBC component	CPLX-RXNS, GO-TERMS, COMPLEXES, REACTIONS, PRODUCT-SYNONYMS, PRODUCT, GENE-NAME
RG71_RS06745	EG11402	RG71_RS06745	treC	alpha,alpha-phosphotrehalase	trehalose-6-phosphate hydrolase	GO-TERMS, REACTIONS, PRODUCT-SYNONYMS, GENE-SYNONYMS, PRODUCT, GENE-NAME
RG71_RS06750	EG11417	RG71_RS06750	nrdD			GO-TERMS, COMPLEXES, REACTIONS, PRODUCT-SYNONYMS, GENE-NAME
RG71_RS06760	G812	RG71_RS06760	nrdG	anaerobic ribonucleoside-triphosphate reductase-activating protein	anaerobic ribonucleoside-triphosphate reductase activating protein	GO-TERMS, REACTIONS, PRODUCT-SYNONYMS, GENE-SYNONYMS, PRODUCT, GENE-NAME
RG71_RS06770	EG10741	RG71_RS06770	tldE	metalloprotease PmbA	metalloprotease subunit TldE	GO-TERMS, REACTIONS, PRODUCT-SYNONYMS, GENE-SYNONYMS, PRODUCT, GENE-NAME
RG71_RS06780	EG12440	RG71_RS06780	mpl	UDP-N-acetylmuramate:L-alanyl-gamma-D-glutamyl- meso-diaminopimelate ligase	UDP-N-acetylmuramate--L-alanyl-gamma-D-glutamyl-meso-2,6-diaminoheptanedioate ligase	GO-TERMS, REACTIONS, PRODUCT-SYNONYMS, GENE-SYNONYMS, PRODUCT, GENE-NAME
RG71_RS06785	EG10283	RG71_RS06785	fbp	fructose 1,6-bisphosphatase	fructose-1,6-bisphosphatase 1	GO-TERMS, PRODUCT-SYNONYMS, GENE-SYNONYMS, PRODUCT, GENE-NAME
RG71_RS06790	EG12439	RG71_RS06790	yjfF	sugar ABC transporter permease YjfF	galactofuranose ABC transporter putative membrane subunit YjtF	CPLX-RXNS, GO-TERMS, COMPLEXES, PRODUCT, GENE-NAME
RG71_RS06795	EG12520	RG71_RS06795	ytfT	ABC transporter permease	galactofuranose ABC transporter putative membrane subunit YtfT	GO-TERMS, PRODUCT, GENE-NAME
RG71_RS06800	EG12518	RG71_RS06800	ytfR	sugar ABC transporter ATP-binding protein	galactofuranose ABC transporter putative ATP binding subunit	PRODUCT-SYNONYMS, GENE-SYNONYMS, PRODUCT, GENE-NAME
RG71_RS06805	EG12517	RG71_RS06805	ytfQ	ABC transporter substrate-binding protein	galactofuranose ABC transporter periplasmic binding protein	GO-TERMS, PRODUCT, GENE-NAME
RG71_RS06810	EG10755	RG71_RS06810	ppa			GO-TERMS, REACTIONS, PRODUCT-SYNONYMS, GENE-NAME
RG71_RS06820	G7875	RG71_RS06820	tamB	autotransporter assembly complex protein TamB	translocation and assembly module subunit TamB	GO-TERMS, COMPLEXES, PRODUCT-SYNONYMS, GENE-SYNONYMS, PRODUCT, GENE-NAME
RG71_RS06825	G7874	RG71_RS06825	tamA	autotransporter assembly complex protein TamA	translocation and assembly module subunit TamA	GO-TERMS, PRODUCT-SYNONYMS, GENE-SYNONYMS, PRODUCT, GENE-NAME
RG71_RS06835	EG11433	RG71_RS06835	msrA	peptide-methionine (S)-S-oxide reductase	methionine sulfoxide reductase A	GO-TERMS, REACTIONS, PRODUCT-SYNONYMS, GENE-SYNONYMS, PRODUCT, GENE-NAME
RG71_RS06855	EG10043	RG71_RS06855	cysQ	3'(2'),5'-bisphosphate nucleotidase CysQ	3'(2'),5'-bisphosphate nucleotidase	GO-TERMS, REACTIONS, PRODUCT-SYNONYMS, GENE-SYNONYMS, PRODUCT, GENE-NAME
RG71_RS06860	EG10160	RG71_RS06860	cpdB	2',3'-cyclic-nucleotide 2'-phosphodiesterase	2'3' cyclic nucleotide phosphodiesterase/3' nucleotidase	GO-TERMS, REACTIONS, PRODUCT-SYNONYMS, PRODUCT, GENE-NAME
RG71_RS06870	G7868	RG71_RS06870	qorB	SDR family NAD(P)-dependent oxidoreductase	NAD(P)H:quinone oxidoreductase	GO-TERMS, REACTIONS, PRODUCT-SYNONYMS, GENE-SYNONYMS, PRODUCT, GENE-NAME
RG71_RS06880	G7866	RG71_RS06880	ytfE			GO-TERMS, PRODUCT-SYNONYMS, GENE-SYNONYMS, GENE-NAME
RG71_RS06885	EG12504	RG71_RS06885	cycA	D-serine/D-alanine/glycine transporter	D-serine/alanine/glycine/:H+symporter	GO-TERMS, REACTIONS, PRODUCT-SYNONYMS, GENE-SYNONYMS, PRODUCT, GENE-NAME
RG71_RS06960	EG10764	RG71_RS06960	priB			GO-TERMS, PRODUCT-SYNONYMS, GENE-NAME
RG71_RS06980	G7860	araD	ulaF	L-ribulose-5-phosphate 4-epimerase	L-ribulose-5-phosphate 4-epimerase UlaF	GO-TERMS, PRODUCT-SYNONYMS, GENE-SYNONYMS, PRODUCT, GENE-NAME
RG71_RS06985	G7859	RG71_RS06985	ulaE	L-ribulose-5-phosphate 3-epimerase	L-ribulose-5-phosphate 3-epimerase UlaE	GO-TERMS, PRODUCT-SYNONYMS, GENE-SYNONYMS, PRODUCT, GENE-NAME
RG71_RS06990	G7858					GO-TERMS, REACTIONS, PRODUCT-SYNONYMS, GENE-SYNONYMS
RG71_RS06995	EG12495	RG71_RS06995	ulaC	PTS ascorbate transporter subunit IIA	L-ascorbate specific PTS enzyme IIA component	CPLX-RXNS, GO-TERMS, COMPLEXES, PRODUCT-SYNONYMS, GENE-SYNONYMS, PRODUCT, GENE-NAME
RG71_RS07000	EG12494	RG71_RS07000	ulaB	ascorbate-specific phosphotransferase enzyme IIB component	L-ascorbate specific PTS enzyme IIB component	GO-TERMS, PRODUCT-SYNONYMS, GENE-SYNONYMS, PRODUCT, GENE-NAME
RG71_RS07005	G7856	RG71_RS07005	ulaA	PTS ascorbate transporter subunit IIC	L-ascorbate specific PTS enzyme IIC component	GO-TERMS, PRODUCT-SYNONYMS, GENE-SYNONYMS, PRODUCT, GENE-NAME
RG71_RS07010	G7855	RG71_RS07010	ulaG			GO-TERMS, PRODUCT-SYNONYMS, GENE-SYNONYMS, GENE-NAME
RG71_RS07015	G7854	RG71_RS07015	ulaR	transcriptional regulator	DNA-binding transcriptional repressor UlaR	GO-TERMS, PRODUCT-SYNONYMS, GENE-SYNONYMS, PRODUCT, GENE-NAME
RG71_RS07020	G7853	RG71_RS07020	yjfP	esterase	carboxylesterase	GO-TERMS, REACTIONS, PRODUCT-SYNONYMS, PRODUCT, GENE-NAME
RG71_RS07025	G7852	RG71_RS07025	bsmA	lipoprotein BsmA	DUF1471 domain-containing putative lipoprotein BsmA	GO-TERMS, PRODUCT-SYNONYMS, GENE-SYNONYMS, PRODUCT, GENE-NAME
RG71_RS07030	G7851	RG71_RS07030	yjfN	DUF1471 domain-containing protein	protease activator YjfN	GO-TERMS, PRODUCT-SYNONYMS, PRODUCT, GENE-NAME
RG71_RS07040	EG11811	RG71_RS07040	aidB	isovaleryl-CoA dehydrogenase	putative acyl-CoA dehydrogenase AidB	GO-TERMS, PRODUCT-SYNONYMS, PRODUCT, GENE-NAME
RG71_RS07075	G7845	RG71_RS07075	rlmB	23S rRNA (guanosine(2251)-2'-O)-methyltransferase RlmB	23S rRNA 2'-O-ribose G2251 methyltransferase	GO-TERMS, REACTIONS, PRODUCT-SYNONYMS, GENE-SYNONYMS, PRODUCT, GENE-NAME
RG71_RS07080	EG11259	RG71_RS07080	rnr	ribonuclease R	RNase R	GO-TERMS, REACTIONS, PRODUCT-SYNONYMS, GENE-SYNONYMS, PRODUCT, GENE-NAME
RG71_RS07085	EG11212	RG71_RS07085	nsrR	transcriptional regulator	DNA-binding transcriptional repressor NsrR	GO-TERMS, PRODUCT-SYNONYMS, GENE-SYNONYMS, PRODUCT, GENE-NAME
RG71_RS07090	EG10790	RG71_RS07090	purA			GO-TERMS, PRODUCT-SYNONYMS, GENE-SYNONYMS, GENE-NAME
RG71_RS07100	EG10435	RG71_RS07100	hflC	protease modulator HflC	regulator of FtsH protease	CPLX-RXNS, GO-TERMS, COMPLEXES, PRODUCT-SYNONYMS, GENE-SYNONYMS, PRODUCT, GENE-NAME
RG71_RS07105	EG10436	RG71_RS07105	hflK	protease modulator HflK	regulator of FtsH protease	GO-TERMS, PRODUCT-SYNONYMS, GENE-SYNONYMS, PRODUCT, GENE-NAME
RG71_RS07110	EG10437	RG71_RS07110	hflX	GTPase HflX	ribosome rescue factor HflX	GO-TERMS, REACTIONS, PRODUCT-SYNONYMS, GENE-SYNONYMS, PRODUCT, GENE-NAME
RG71_RS07115	EG10438	RG71_RS07115	hfq			GO-TERMS, PRODUCT-SYNONYMS, GENE-NAME
RG71_RS07120	EG10595	RG71_RS07120	miaA	tRNA (adenosine(37)-N6)-dimethylallyltransferase MiaA	tRNA dimethylallyltransferase	GO-TERMS, REACTIONS, PRODUCT-SYNONYMS, GENE-SYNONYMS, PRODUCT, GENE-NAME
RG71_RS07125	EG11281	RG71_RS07125	mutL			GO-TERMS, PRODUCT-SYNONYMS, GENE-NAME
RG71_RS07130	EG11363	RG71_RS07130	amiB	N-acetylmuramoyl-L-alanine amidase	N-acetylmuramoyl-L-alanine amidase B	GO-TERMS, REACTIONS, PRODUCT-SYNONYMS, GENE-SYNONYMS, PRODUCT, GENE-NAME
RG71_RS07135	EG11757	RG71_RS07135	tsaE	tRNA (N6-adenosine(37)-N6)-threonylcarbamoyltransferase complex ATPase TsaE	N6-L-threonylcarbamoyladenine synthase, TsaE subunit	CPLX-RXNS, GO-TERMS, COMPLEXES, PRODUCT-SYNONYMS, GENE-SYNONYMS, PRODUCT, GENE-NAME
RG71_RS07140	EG11758	RG71_RS07140	nnr	bifunctional ADP-dependent NAD(P)H-hydrate dehydratase/NAD(P)H-hydrate epimerase	NAD(P)HX epimerase / NAD(P)HX dehydratase	GO-TERMS, REACTIONS, PRODUCT-SYNONYMS, GENE-SYNONYMS, PRODUCT, GENE-NAME
RG71_RS07145	G7843	RG71_RS07145	queG	tRNA epoxyqueuosine(34) reductase QueG	epoxyqueuosine reductase	GO-TERMS, REACTIONS, PRODUCT-SYNONYMS, GENE-SYNONYMS, PRODUCT, GENE-NAME
RG71_RS07170	G7842	RG71_RS07170	orn			GO-TERMS, PRODUCT-SYNONYMS, GENE-SYNONYMS, GENE-NAME
RG71_RS07175	G7841	RG71_RS07175	rsgA	ribosome small subunit-dependent GTPase	ribosome small subunit-dependent GTPase A	GO-TERMS, REACTIONS, PRODUCT-SYNONYMS, GENE-SYNONYMS, PRODUCT, GENE-NAME
RG71_RS07180	EG10775	RG71_RS07180	psd			GO-TERMS, REACTIONS, PRODUCT-SYNONYMS, GENE-NAME
RG71_RS07185	G7840	RG71_RS07185	mscM			GO-TERMS, PRODUCT-SYNONYMS, GENE-SYNONYMS, GENE-NAME
RG71_RS07205	EG11211	RG71_RS07205	epmA	elongation factor P--(R)-beta-lysine ligase	EF-P-lysine lysyltransferase	GO-TERMS, REACTIONS, PRODUCT-SYNONYMS, GENE-SYNONYMS, PRODUCT, GENE-NAME
RG71_RS07210	EG10330	RG71_RS07210	frdA			CPLX-RXNS, GO-TERMS, COMPLEXES, PRODUCT-SYNONYMS, GENE-NAME
RG71_RS07215	EG10331	RG71_RS07215	frdB	fumarate reductase iron-sulfur subunit	fumarate reductase iron-sulfur protein	GO-TERMS, PRODUCT-SYNONYMS, PRODUCT, GENE-NAME
RG71_RS07220	EG10332	RG71_RS07220	frdC	fumarate reductase subunit C	fumarate reductase membrane protein FrdC	GO-TERMS, PRODUCT-SYNONYMS, PRODUCT, GENE-NAME
RG71_RS07225	EG10333	RG71_RS07225	frdD	fumarate reductase subunit D	fumarate reductase membrane protein FrdD	GO-TERMS, PRODUCT-SYNONYMS, PRODUCT, GENE-NAME
RG71_RS07230	EG10040	RG71_RS07230	ampC	BlaEC family class C beta-lactamase	beta-lactamase	GO-TERMS, REACTIONS, PRODUCT-SYNONYMS, GENE-SYNONYMS, PRODUCT, GENE-NAME
RG71_RS07240	EG11616	RG71_RS07240	gdx	quaternary ammonium compound-resistance protein SugE	guanidinium exporter	GO-TERMS, REACTIONS, PRODUCT-SYNONYMS, GENE-SYNONYMS, PRODUCT, GENE-NAME
RG71_RS07245	G0-9562	RG71_RS07245	ecnB	entericidin B	bacteriolytic entericidin B lipoprotein	GO-TERMS, PRODUCT-SYNONYMS, GENE-SYNONYMS, PRODUCT, GENE-NAME
RG71_RS07250	G0-41	RG71_RS07250	ecnA	entericidin A	entericidin A lipoprotein, antidote to entericidin B	GO-TERMS, PRODUCT-SYNONYMS, PRODUCT, GENE-NAME
RG71_RS07255	EG12099	RG71_RS07255	efp	elongation factor P	protein chain elongation factor EF-P	GO-TERMS, PRODUCT-SYNONYMS, PRODUCT, GENE-NAME
RG71_RS07260	G7836	RG71_RS07260	epmB	EF-P beta-lysylation protein EpmB	lysine 2,3-aminomutase	GO-TERMS, REACTIONS, PRODUCT-SYNONYMS, GENE-SYNONYMS, PRODUCT, GENE-NAME
RG71_RS07275	EG10599	RG71_RS07275	groL	molecular chaperone GroEL	chaperonin GroEL	GO-TERMS, COMPLEXES, PRODUCT-SYNONYMS, GENE-SYNONYMS, PRODUCT, GENE-NAME
RG71_RS07280	EG10600	groES	groS	molecular chaperone GroES	cochaperonin GroES	GO-TERMS, PRODUCT-SYNONYMS, GENE-SYNONYMS, PRODUCT, GENE-NAME
RG71_RS07285	G7833	RG71_RS07285	yjeH	amino acid permease	L-methionine/branched chain amino acid exporter	GO-TERMS, REACTIONS, PRODUCT-SYNONYMS, PRODUCT, GENE-NAME
RG71_RS07290	G7832	RG71_RS07290	fxsA	membrane protein FxsA	protein FxsA	GO-TERMS, PRODUCT-SYNONYMS, GENE-SYNONYMS, PRODUCT, GENE-NAME
RG71_RS07300	EG10095	RG71_RS07300	aspA			GO-TERMS, PRODUCT-SYNONYMS, GENE-NAME
RG71_RS07305	EG11225	RG71_RS07305	dcuA	anaerobic C4-dicarboxylate transporter DcuA	C4-dicarboxylate transporter DcuA	GO-TERMS, REACTIONS, PRODUCT-SYNONYMS, GENE-SYNONYMS, PRODUCT, GENE-NAME
RG71_RS07310	EG12177	RG71_RS07310	cutA	divalent-cation tolerance protein CutA	copper binding protein CutA	GO-TERMS, PRODUCT-SYNONYMS, GENE-SYNONYMS, PRODUCT, GENE-NAME
RG71_RS07315	EG12178	dipZ	dsbD	thiol:disulfide interchange protein DsbD	thiol-disulfide exchange protein DsbD	GO-TERMS, REACTIONS, PRODUCT-SYNONYMS, GENE-SYNONYMS, PRODUCT, GENE-NAME
RG71_RS07335	EG10133	RG71_RS07335	cadC	transcriptional regulator CadC	DNA-binding transcriptional activator CadC	GO-TERMS, PRODUCT-SYNONYMS, PRODUCT, GENE-NAME
RG71_RS07345	EG10132			cadaverine/lysine antiporter	lysine:cadaverine antiporter	GO-TERMS, REACTIONS, PRODUCT-SYNONYMS, PRODUCT
RG71_RS07350	EG10131	RG71_RS07350	cadA	lysine decarboxylase CadA	lysine decarboxylase 1	GO-TERMS, REACTIONS, PRODUCT-SYNONYMS, GENE-SYNONYMS, PRODUCT, GENE-NAME
RG71_RS07355	EG12469	RG71_RS07355	dtpC	dipeptide and tripeptide permease C	dipeptide/tripeptide:H+ symporter DtpC	GO-TERMS, REACTIONS, PRODUCT-SYNONYMS, GENE-SYNONYMS, PRODUCT, GENE-NAME
RG71_RS07360	EG10553	RG71_RS07360	lysU	lysine--tRNA ligase heat inducible	lysine--tRNA ligase/Ap4A synthetase/Ap3A synthetase	GO-TERMS, REACTIONS, PRODUCT-SYNONYMS, PRODUCT, GENE-NAME
RG71_RS07365	G0-10472	RG71_RS07365	ghoT	toxin of GhoTS toxin-antitoxin pair; membrane-lytic protein; stimulator of persister cell formation	toxin of the GhoTS toxin-antitoxin system	GO-TERMS, PRODUCT-SYNONYMS, GENE-SYNONYMS, PRODUCT, GENE-NAME
RG71_RS07370	G7830	RG71_RS07370	ghoS	antitoxin	antitoxin of the GhoTS toxin-antitoxin system	GO-TERMS, REACTIONS, PRODUCT-SYNONYMS, GENE-SYNONYMS, PRODUCT, GENE-NAME
RG71_RS07390	G7827	RG71_RS07390	dcuS	sensor histidine kinase	sensor histidine kinase DcuS	GO-TERMS, COMPLEXES, REACTIONS, PRODUCT-SYNONYMS, GENE-SYNONYMS, PRODUCT, GENE-NAME
RG71_RS07395	G7826	RG71_RS07395	dcuR	two-component system response regulator DcuR	DNA-binding transcriptional activator DcuR	GO-TERMS, PRODUCT-SYNONYMS, GENE-SYNONYMS, PRODUCT, GENE-NAME
RG71_RS07410	EG10006	RG71_RS07410	dcuB			GO-TERMS, REACTIONS, PRODUCT-SYNONYMS, GENE-SYNONYMS, GENE-NAME
RG71_RS07415	EG10357	RG71_RS07415	fumB	class I fumarate hydratase	fumarase B	GO-TERMS, REACTIONS, PRODUCT-SYNONYMS, PRODUCT, GENE-NAME
RG71_RS07425	EG10578	RG71_RS07425	melB	melibiose:sodium transporter MelB	melibiose:H+/Na+/Li+ symporter	GO-TERMS, REACTIONS, PRODUCT-SYNONYMS, GENE-SYNONYMS, PRODUCT, GENE-NAME
RG71_RS07430	EG10577	RG71_RS07430	melA	alpha-glucosidase/alpha-galactosidase	alpha-galactosidase	GO-TERMS, REACTIONS, PRODUCT-SYNONYMS, GENE-SYNONYMS, PRODUCT, GENE-NAME
RG71_RS07440	EG11230	RG71_RS07440	melR	transcriptional regulator MelR	DNA-binding transcriptional dual regulator MelR	GO-TERMS, PRODUCT-SYNONYMS, PRODUCT, GENE-NAME
RG71_RS07445	EG11501	RG71_RS07445	adiA	biodegradative arginine decarboxylase	arginine decarboxylase, degradative	GO-TERMS, REACTIONS, PRODUCT-SYNONYMS, GENE-SYNONYMS, PRODUCT, GENE-NAME
RG71_RS07450	EG11966	RG71_RS07450	adiY	transcriptional regulator	DNA-binding transcriptional activator AdiY	GO-TERMS, PRODUCT-SYNONYMS, PRODUCT, GENE-NAME
RG71_RS07455	EG12462	RG71_RS07455	adiC			GO-TERMS, REACTIONS, PRODUCT-SYNONYMS, GENE-SYNONYMS, GENE-NAME
RG71_RS07460	EG11613	RG71_RS07460	eptA			GO-TERMS, REACTIONS, PRODUCT-SYNONYMS, GENE-SYNONYMS, GENE-NAME
RG71_RS07465	EG11615	RG71_RS07465	basR	two-component system response regulator BasR	DNA-binding transcriptional dual regulator BasR	GO-TERMS, PRODUCT-SYNONYMS, GENE-SYNONYMS, PRODUCT, GENE-NAME
RG71_RS07470	EG11614	RG71_RS07470	basS	two-component sensor histidine kinase	sensor histidine kinase BasS	GO-TERMS, REACTIONS, PRODUCT-SYNONYMS, GENE-SYNONYMS, PRODUCT, GENE-NAME
RG71_RS07480	EG11612	RG71_RS07480	proP	proline/glycine betaine transporter ProP	osmolyte:H+ symporter ProP	GO-TERMS, REACTIONS, PRODUCT-SYNONYMS, PRODUCT, GENE-NAME
RG71_RS07485	G7823	RG71_RS07485	rdcB	hypothetical protein	regulator of diguanylate cyclase RdcB	GO-TERMS, PRODUCT-SYNONYMS, GENE-SYNONYMS, PRODUCT, GENE-NAME
RG71_RS07490	EG11210	RG71_RS07490	rdcA	clamp-binding protein CrfC	regulator of diguanylate cyclase RdcA	GO-TERMS, PRODUCT-SYNONYMS, GENE-SYNONYMS, PRODUCT, GENE-NAME
RG71_RS07545	EG10716	RG71_RS07545	phnG	phosphonate C-P lyase system protein PhnG	carbon-phosphorus lyase core complex subunit PhnG	CPLX-RXNS, GO-TERMS, COMPLEXES, REACTIONS, PRODUCT-SYNONYMS, PRODUCT, GENE-NAME
RG71_RS07550	EG10717	RG71_RS07550	phnH	phosphonate C-P lyase system protein PhnH	carbon-phosphorus lyase core complex subunit PhnH	GO-TERMS, REACTIONS, PRODUCT-SYNONYMS, PRODUCT, GENE-NAME
RG71_RS07555	EG10718	RG71_RS07555	phnI	carbon-phosphorus lyase complex subunit PhnI	carbon-phosphorus lyase core complex subunit PhnI	GO-TERMS, COMPLEXES, PRODUCT-SYNONYMS, PRODUCT, GENE-NAME
RG71_RS07560	EG10719	RG71_RS07560	phnJ	carbon-phosphorus lyase complex subunit PhnJ	carbon-phosphorus lyase core complex subunit PhnJ	GO-TERMS, REACTIONS, PRODUCT-SYNONYMS, PRODUCT, GENE-NAME
RG71_RS07565	EG10720	RG71_RS07565	phnK	ABC transporter ATP-binding protein	carbon-phosphorus lyase subunit PhnK	GO-TERMS, PRODUCT-SYNONYMS, PRODUCT, GENE-NAME
RG71_RS07575	EG10721	RG71_RS07575	phnL	alpha-D-ribose 1-methylphosphonate 5-triphosphate synthase subunit PhnL	methylphosphonate degradation complex subunit PhnL	GO-TERMS, REACTIONS, PRODUCT-SYNONYMS, PRODUCT, GENE-NAME
RG71_RS07580	EG10722	RG71_RS07580	phnM	alpha-D-ribose 1-methylphosphonate 5-triphosphate diphosphatase	RPnTP hydrolase	GO-TERMS, REACTIONS, PRODUCT-SYNONYMS, PRODUCT, GENE-NAME
RG71_RS07585	EG10723	RG71_RS07585	phnN	ribose 1,5-bisphosphate phosphokinase PhnN	ribose 1,5-bisphosphate phosphokinase	GO-TERMS, REACTIONS, PRODUCT-SYNONYMS, PRODUCT, GENE-NAME
RG71_RS07590	EG10724	RG71_RS07590	phnO	protein PhnO	aminoalkylphosphonate N-acetyltransferase	GO-TERMS, REACTIONS, PRODUCT-SYNONYMS, PRODUCT, GENE-NAME
RG71_RS07595	EG10725	RG71_RS07595	phnP	phosphoribosyl 1,2-cyclic phosphodiesterase	5-phospho-alpha-D-ribosyl 1,2-cyclic phosphate phosphodiesterase	GO-TERMS, PRODUCT-SYNONYMS, PRODUCT, GENE-NAME
RG71_RS07605	EG11827	RG71_RS07605	rpiB	ribose 5-phosphate isomerase B	allose-6-phosphate isomerase / ribose-5-phosphate isomerase B	GO-TERMS, REACTIONS, PRODUCT-SYNONYMS, GENE-SYNONYMS, PRODUCT, GENE-NAME
RG71_RS07615	G7821	RG71_RS07615	alsR	MurR/RpiR family transcriptional regulator	DNA-binding transcriptional repressor AlsR	GO-TERMS, PRODUCT-SYNONYMS, GENE-SYNONYMS, PRODUCT, GENE-NAME
RG71_RS07620	EG12458	RG71_RS07620	alsB	D-allose-binding periplasmic protein	D-allose ABC transporter periplasmic binding protein	CPLX-RXNS, GO-TERMS, COMPLEXES, PRODUCT-SYNONYMS, GENE-SYNONYMS, PRODUCT, GENE-NAME
RG71_RS07625	EG11959	RG71_RS07625	alsA	D-allose import ATP-binding protein AlsA	D-allose ABC transporter ATP binding subunit	GO-TERMS, COMPLEXES, PRODUCT-SYNONYMS, GENE-SYNONYMS, PRODUCT, GENE-NAME
RG71_RS07630	EG11958	RG71_RS07630	alsC	D-allose ABC transporter permease	D-allose ABC transporter membrane subunit	GO-TERMS, PRODUCT-SYNONYMS, GENE-SYNONYMS, PRODUCT, GENE-NAME
RG71_RS07635	EG11957	RG71_RS07635	alsE			GO-TERMS, PRODUCT-SYNONYMS, GENE-SYNONYMS, GENE-NAME
RG71_RS07640	EG11956	RG71_RS07640	alsK			GO-TERMS, PRODUCT-SYNONYMS, GENE-SYNONYMS, PRODUCT, GENE-NAME
RG71_RS07645	EG11955	RG71_RS07645	yjcS	alkyl/aryl-sulfatase	linear primary-alkylsulfatase	GO-TERMS, REACTIONS, PRODUCT-SYNONYMS, PRODUCT, GENE-NAME
RG71_RS07655	EG11954	RG71_RS07655	mdtN	multidrug resistance protein MdtN	putative multidrug efflux pump membrane fusion protein	CPLX-RXNS, GO-TERMS, COMPLEXES, PRODUCT-SYNONYMS, GENE-SYNONYMS, PRODUCT, GENE-NAME
RG71_RS07660	EG11953	RG71_RS07660	mdtO	multidrug resistance protein MdtO	putative multidrug efflux pump subunit MdtO	GO-TERMS, PRODUCT-SYNONYMS, GENE-SYNONYMS, PRODUCT, GENE-NAME
RG71_RS07665	EG11952	RG71_RS07665	mdtP	multidrug resistance outer membrane protein MdtP	putative multidrug efflux pump outer membrane channel	GO-TERMS, PRODUCT-SYNONYMS, GENE-SYNONYMS, PRODUCT, GENE-NAME
RG71_RS07675	EG10285	RG71_RS07675	fdhF	formate dehydrogenase N subunit alpha, selenocysteine-containing	formate dehydrogenase H	GO-TERMS, REACTIONS, PRODUCT-SYNONYMS, GENE-SYNONYMS, PRODUCT, GENE-NAME
RG71_RS07685	EG10405	RG71_RS07685	gltP	glutamate/aspartate:proton symporter GltP	glutamate/aspartate : H+ symporter GltP	GO-TERMS, REACTIONS, PRODUCT-SYNONYMS, PRODUCT, GENE-NAME
RG71_RS07695	EG11950	RG71_RS07695	nrfG	heme lysase NrfEFG subunit NrfG	putative formate-dependent nitrite reductase complex subunit NrfG	GO-TERMS, PRODUCT-SYNONYMS, GENE-SYNONYMS, PRODUCT, GENE-NAME
RG71_RS07700	EG11949	RG71_RS07700	nrfF	heme lyase NrfEFG subunit NrfF	putative formate-dependent nitrite reductase complex subunit NrfF	GO-TERMS, PRODUCT-SYNONYMS, GENE-SYNONYMS, PRODUCT, GENE-NAME
RG71_RS07705	EG11948	RG71_RS07705	nrfE	heme lyase CcmF/NrfE family subunit	putative cytochrome c-type biogenesis protein NrfE	GO-TERMS, PRODUCT-SYNONYMS, GENE-SYNONYMS, PRODUCT, GENE-NAME
RG71_RS07725	EG11781	RG71_RS07725	nrfA	ammonia-forming cytochrome c nitrite reductase subunit c552	cytochrome c552 nitrite reductase	GO-TERMS, COMPLEXES, REACTIONS, PRODUCT-SYNONYMS, PRODUCT, GENE-NAME
RG71_RS07735	EG11448	RG71_RS07735	acs	acetate--CoA ligase	acetyl-CoA synthetase (AMP-forming)	GO-TERMS, REACTIONS, PRODUCT-SYNONYMS, GENE-SYNONYMS, PRODUCT, GENE-NAME
RG71_RS07745	EG11942	RG71_RS07745	actP	cation acetate symporter	acetate/glycolate:cation symporter	GO-TERMS, REACTIONS, PRODUCT-SYNONYMS, GENE-SYNONYMS, PRODUCT, GENE-NAME
RG71_RS07760	EG11939	RG71_RS07760	ghxP	guanine/hypoxanthine permease GhxP	guanine/hypoxanthine transporter GhxP	GO-TERMS, REACTIONS, PRODUCT-SYNONYMS, GENE-SYNONYMS, PRODUCT, GENE-NAME
RG71_RS07780	EG10957	RG71_RS07780	soxR	redox-sensitive transcriptional activator SoxR	DNA-binding transcriptional dual regulator SoxR	GO-TERMS, PRODUCT-SYNONYMS, GENE-SYNONYMS, PRODUCT, GENE-NAME
RG71_RS07785	EG10958	RG71_RS07785	soxS	regulatory protein SoxS	DNA-binding transcriptional dual regulator SoxS	GO-TERMS, PRODUCT-SYNONYMS, PRODUCT, GENE-NAME
RG71_RS07790	EG11938	RG71_RS07790	pdeC	EAL domain-containing protein	c-di-GMP phosphodiesterase PdeC	GO-TERMS, REACTIONS, PRODUCT-SYNONYMS, GENE-SYNONYMS, PRODUCT, GENE-NAME
RG71_RS07805	EG10976	RG71_RS07805	ssb			GO-TERMS, PRODUCT-SYNONYMS, GENE-SYNONYMS, GENE-NAME
RG71_RS07810	EG11061	RG71_RS07810	uvrA	excinuclease ABC subunit A	excision nuclease subunit A	GO-TERMS, REACTIONS, PRODUCT-SYNONYMS, GENE-SYNONYMS, PRODUCT, GENE-NAME
RG71_RS07825	EG11934	RG71_RS07825	aphA	acid phosphatase AphA	acid phosphatase / phosphotransferase	GO-TERMS, REACTIONS, PRODUCT-SYNONYMS, GENE-SYNONYMS, PRODUCT, GENE-NAME
RG71_RS07835	EG11040	RG71_RS07835	tyrB	aromatic amino acid transaminase	tyrosine aminotransferase	GO-TERMS, REACTIONS, PRODUCT-SYNONYMS, PRODUCT, GENE-NAME
RG71_RS07840	EG10001	RG71_RS07840	alr	alanine racemase biosynthetic	alanine racemase 1	GO-TERMS, REACTIONS, PRODUCT-SYNONYMS, GENE-SYNONYMS, PRODUCT, GENE-NAME
RG71_RS07845	EG10236	RG71_RS07845	dnaB			GO-TERMS, REACTIONS, PRODUCT-SYNONYMS, GENE-SYNONYMS, GENE-NAME
RG71_RS07860	EG11932	RG71_RS07860	dusA	tRNA dihydrouridine(20/20a) synthase DusA	tRNA-dihydrouridine synthase A	GO-TERMS, REACTIONS, PRODUCT-SYNONYMS, GENE-SYNONYMS, PRODUCT, GENE-NAME
RG71_RS07875	EG11929	RG71_RS07875	zur	transcriptional regulator Zur	DNA-binding transcriptional repressor Zur	GO-TERMS, PRODUCT-SYNONYMS, GENE-SYNONYMS, PRODUCT, GENE-NAME
RG71_RS07890	EG10533	RG71_RS07890	lexA	LexA repressor	DNA-binding transcriptional repressor LexA	GO-TERMS, REACTIONS, PRODUCT-SYNONYMS, GENE-SYNONYMS, PRODUCT, GENE-NAME
RG71_RS07895	EG10224	RG71_RS07895	dgkA			GO-TERMS, REACTIONS, PRODUCT-SYNONYMS, GENE-NAME
RG71_RS07900	EG10740	RG71_RS07900	plsB	glycerol-3-phosphate 1-O-acyltransferase PlsB	glycerol-3-phosphate 1-O-acyltransferase	GO-TERMS, REACTIONS, PRODUCT-SYNONYMS, PRODUCT, GENE-NAME
RG71_RS07910	EG11370	RG71_RS07910	ubiA			GO-TERMS, PRODUCT-SYNONYMS, GENE-SYNONYMS, PRODUCT, GENE-NAME
RG71_RS07915	EG11369	RG71_RS07915	ubiC	chorismate--pyruvate lyase	chorismate lyase	GO-TERMS, REACTIONS, PRODUCT-SYNONYMS, PRODUCT, GENE-NAME
RG71_RS07940	EG10528			maltoporin	maltose outer membrane channel / phage lambda receptor protein	GO-TERMS, REACTIONS, PRODUCT-SYNONYMS, GENE-SYNONYMS, PRODUCT
RG71_RS07945	EG10558	RG71_RS07945	malK	maltose/maltodextrin import ATP-binding protein MalK	maltose ABC transporter ATP binding subunit	CPLX-RXNS, GO-TERMS, COMPLEXES, REACTIONS, PRODUCT-SYNONYMS, GENE-SYNONYMS, PRODUCT, GENE-NAME
RG71_RS07955	EG10554	RG71_RS07955	malE	maltose-binding periplasmic protein	maltose ABC transporter periplasmic binding protein	GO-TERMS, PRODUCT-SYNONYMS, PRODUCT, GENE-NAME
RG71_RS07960	EG10555	RG71_RS07960	malF	maltose ABC transporter permease MalF	maltose ABC transporter membrane subunit MalF	GO-TERMS, COMPLEXES, PRODUCT, GENE-NAME
RG71_RS07965	EG10556			maltose ABC transporter permease	maltose ABC transporter membrane subunit MalG	GO-TERMS, PRODUCT
RG71_RS07970	EG11076	RG71_RS07970	xylE	D-xylose-proton symporter	D-xylose:H+ symporter	GO-TERMS, REACTIONS, PRODUCT-SYNONYMS, PRODUCT, GENE-NAME
RG71_RS07990	EG11926	RG71_RS07990	yjbH	YjbH domain-containing protein	YjbH family protein	GO-TERMS, PRODUCT-SYNONYMS, PRODUCT, GENE-NAME
RG71_RS07995	EG11925	RG71_RS07995	yjbG	hypothetical protein	capsule biosynthesis GfcC family protein YjbG	GO-TERMS, PRODUCT-SYNONYMS, PRODUCT, GENE-NAME
RG71_RS08000	EG11924	RG71_RS08000	yjbF	lipoprotein	lipoprotein YjbF	GO-TERMS, PRODUCT-SYNONYMS, PRODUCT, GENE-NAME
RG71_RS08005	EG11923	RG71_RS08005	yjbE	polysaccharide production threonine-rich protein	uncharacterized protein YjbE	GO-TERMS, PRODUCT-SYNONYMS, PRODUCT, GENE-NAME
RG71_RS08010	EG10702	RG71_RS08010	pgi			GO-TERMS, PRODUCT-SYNONYMS, GENE-NAME
RG71_RS08020	EG10550	RG71_RS08020	lysC	lysine-sensitive aspartokinase 3	aspartate kinase III	GO-TERMS, REACTIONS, PRODUCT-SYNONYMS, GENE-SYNONYMS, PRODUCT, GENE-NAME
RG71_RS08030	EG11921	RG71_RS08030	rluF	23S rRNA pseudouridine synthase F	23S rRNA pseudouridine2604 and tRNATyr pseudouridine35 synthase	GO-TERMS, REACTIONS, PRODUCT-SYNONYMS, GENE-SYNONYMS, PRODUCT, GENE-NAME
RG71_RS08035	EG11920	RG71_RS08035	pepE			GO-TERMS, REACTIONS, PRODUCT-SYNONYMS, GENE-NAME
RG71_RS08040	EG11919	RG71_RS08040	yjbB	Na/Pi cotransporter family protein	putative inorganic phosphate export protein YjbB	GO-TERMS, REACTIONS, PRODUCT-SYNONYMS, PRODUCT, GENE-NAME
RG71_RS08045	EG10587	RG71_RS08045	metH	methionine synthase	cobalamin-dependent methionine synthase	GO-TERMS, REACTIONS, PRODUCT-SYNONYMS, PRODUCT, GENE-NAME
RG71_RS08050	EG10491	RG71_RS08050	iclR	IclR family transcriptional regulator	DNA-binding transcriptional repressor IclR	GO-TERMS, PRODUCT-SYNONYMS, PRODUCT, GENE-NAME
RG71_RS08065	EG10026	RG71_RS08065	aceK	bifunctional isocitrate dehydrogenase kinase/phosphatase	isocitrate dehydrogenase kinase/phosphatase	GO-TERMS, REACTIONS, PRODUCT-SYNONYMS, PRODUCT, GENE-NAME
RG71_RS08075	EG10022	RG71_RS08075	aceA			GO-TERMS, PRODUCT-SYNONYMS, GENE-SYNONYMS, GENE-NAME
RG71_RS08080	EG10023	RG71_RS08080	aceB			GO-TERMS, PRODUCT-SYNONYMS, GENE-SYNONYMS, PRODUCT, GENE-NAME
RG71_RS08085	EG10581	RG71_RS08085	metA			GO-TERMS, REACTIONS, PRODUCT-SYNONYMS, PRODUCT, GENE-NAME
RG71_RS08090	EG11207	RG71_RS08090	yjaB	GNAT family acetyltransferase	peptidyl-lysine N-acetyltransferase YjaB	GO-TERMS, REACTIONS, PRODUCT-SYNONYMS, PRODUCT, GENE-NAME
RG71_RS08095	EG11206	RG71_RS08095	yjaA	hypothetical protein	stress response protein	GO-TERMS, PRODUCT-SYNONYMS, PRODUCT, GENE-NAME
RG71_RS08130	EG10795	RG71_RS08130	purH	bifunctional phosphoribosylaminoimidazolecarboxamide formyltransferase/IMP cyclohydrolase	bifunctional AICAR transformylase/IMP cyclohydrolase	GO-TERMS, REACTIONS, PRODUCT-SYNONYMS, PRODUCT, GENE-NAME
RG71_RS08135	EG10792	RG71_RS08135	purD			GO-TERMS, REACTIONS, PRODUCT-SYNONYMS, GENE-SYNONYMS, PRODUCT, GENE-NAME
RG71_RS08140	EG10482	RG71_RS08140	zraR	two-component system response regulator ZraR	DNA-binding transcriptional activator ZraR	GO-TERMS, PRODUCT-SYNONYMS, GENE-SYNONYMS, PRODUCT, GENE-NAME
RG71_RS08145	EG10008	RG71_RS08145	zraS	two-component system sensor histidine kinase ZraS	sensor histidine kinase ZraS	GO-TERMS, REACTIONS, PRODUCT-SYNONYMS, GENE-SYNONYMS, PRODUCT, GENE-NAME
RG71_RS08155	EG11918			zinc resistance-associated protein	signaling pathway modulator ZraP	GO-TERMS, PRODUCT-SYNONYMS, GENE-SYNONYMS, PRODUCT
RG71_RS08165	EG10466	RG71_RS08165	hupA			GO-TERMS, COMPLEXES, PRODUCT-SYNONYMS, PRODUCT, GENE-NAME
RG71_RS08175	EG11915	RG71_RS08175	nfi			GO-TERMS, REACTIONS, PRODUCT-SYNONYMS, GENE-SYNONYMS, GENE-NAME
RG71_RS08180	EG11543	RG71_RS08180	hemE			GO-TERMS, REACTIONS, PRODUCT-SYNONYMS, GENE-NAME
RG71_RS08185	EG11702			NADH pyrophosphatase	RNA decapping hydrolase	GO-TERMS, REACTIONS, PRODUCT-SYNONYMS, GENE-SYNONYMS, PRODUCT
RG71_RS08190	EG11738	RG71_RS08190	rsd	sigma D regulator	regulator of sigma D	GO-TERMS, PRODUCT-SYNONYMS, GENE-SYNONYMS, PRODUCT, GENE-NAME
RG71_RS08195	EG11585	RG71_RS08195	thiC	phosphomethylpyrimidine synthase ThiC	phosphomethylpyrimidine synthase	GO-TERMS, REACTIONS, PRODUCT-SYNONYMS, PRODUCT, GENE-NAME
RG71_RS08200	EG11586	RG71_RS08200	thiE			GO-TERMS, REACTIONS, PRODUCT-SYNONYMS, GENE-SYNONYMS, GENE-NAME
RG71_RS08205	EG11587	RG71_RS08205	thiF	thiamine biosynthesis protein ThiS	ThiS adenylyltransferase	GO-TERMS, PRODUCT-SYNONYMS, GENE-SYNONYMS, PRODUCT, GENE-NAME
RG71_RS08215	EG11589	RG71_RS08215	thiG	thiazole synthase	1-deoxy-D-xylulose 5-phosphate:thiol sulfurtransferase	GO-TERMS, COMPLEXES, REACTIONS, PRODUCT-SYNONYMS, GENE-SYNONYMS, PRODUCT, GENE-NAME
RG71_RS08220	EG11590	RG71_RS08220	thiH	2-iminoacetate synthase ThiH	2-iminoacetate synthase	GO-TERMS, REACTIONS, PRODUCT-SYNONYMS, GENE-SYNONYMS, PRODUCT, GENE-NAME
RG71_RS08265	EG10667			transcription termination/antitermination protein NusG	transcription termination factor NusG	GO-TERMS, PRODUCT-SYNONYMS, PRODUCT
RG71_RS08270	EG10939	RG71_RS08270	secE	protein translocase subunit SecE	Sec translocon subunit SecE	GO-TERMS, PRODUCT-SYNONYMS, GENE-SYNONYMS, PRODUCT, GENE-NAME
RG71_RS08310	EG10922	RG71_RS08310	coaA	type I pantothenate kinase	pantothenate kinase	GO-TERMS, REACTIONS, PRODUCT-SYNONYMS, GENE-SYNONYMS, PRODUCT, GENE-NAME
RG71_RS08315	EG10123	RG71_RS08315	birA	bifunctional biotin--[acetyl-CoA-carboxylase] ligase/biotin operon repressor BirA	DNA-binding transcriptional repressor/biotin-[acetyl-CoA-carboxylase] ligase BirA	GO-TERMS, REACTIONS, PRODUCT-SYNONYMS, GENE-SYNONYMS, PRODUCT, GENE-NAME
RG71_RS08320	EG11205	RG71_RS08320	murB	UDP-N-acetylmuramate dehydrogenase	UDP-N-acetylenolpyruvoylglucosamine reductase	GO-TERMS, REACTIONS, PRODUCT-SYNONYMS, GENE-SYNONYMS, PRODUCT, GENE-NAME
RG71_RS08350	EG11204	RG71_RS08350	murI			GO-TERMS, PRODUCT-SYNONYMS, GENE-SYNONYMS, GENE-NAME
RG71_RS08355	EG10126	RG71_RS08355	btuB	TonB-dependent vitamin B12 receptor BtuB	cobalamin outer membrane transporter	CPLX-RXNS, GO-TERMS, COMPLEXES, PRODUCT-SYNONYMS, GENE-SYNONYMS, PRODUCT, GENE-NAME
RG71_RS08360	EG11022	RG71_RS08360	trmA	tRNA (uridine(54)-C5)-methyltransferase TrmA	tRNA m5U54 methyltransferase	GO-TERMS, REACTIONS, PRODUCT-SYNONYMS, GENE-SYNONYMS, PRODUCT, GENE-NAME
RG71_RS08370	EG11394	RG71_RS08370	fabR	TetR family transcriptional regulator	DNA-binding transcriptional repressor FabR	GO-TERMS, PRODUCT-SYNONYMS, GENE-SYNONYMS, PRODUCT, GENE-NAME
RG71_RS08380	EG11428	RG71_RS08380	sthA			GO-TERMS, REACTIONS, PRODUCT-SYNONYMS, GENE-SYNONYMS, GENE-NAME
RG71_RS08385	EG10681	RG71_RS08385	oxyR	DNA-binding transcriptional regulator OxyR	DNA-binding transcriptional dual regulator OxyR	GO-TERMS, PRODUCT-SYNONYMS, GENE-SYNONYMS, PRODUCT, GENE-NAME
RG71_RS08390	EG11223	RG71_RS08390	argH			GO-TERMS, REACTIONS, PRODUCT-SYNONYMS, PRODUCT, GENE-NAME
RG71_RS08395	EG10064	RG71_RS08395	argB			GO-TERMS, REACTIONS, PRODUCT-SYNONYMS, GENE-NAME
RG71_RS08400	EG10065	RG71_RS08400	argC	N-acetyl-gamma-glutamyl-phosphate reductase	N-acetylglutamylphosphate reductase	GO-TERMS, REACTIONS, PRODUCT-SYNONYMS, GENE-SYNONYMS, PRODUCT, GENE-NAME
RG71_RS08405	EG11286	RG71_RS08405	argE			GO-TERMS, REACTIONS, PRODUCT-SYNONYMS, GENE-NAME
RG71_RS08415	EG10756	RG71_RS08415	ppc			GO-TERMS, PRODUCT-SYNONYMS, GENE-SYNONYMS, GENE-NAME
RG71_RS08420	EG11914	RG71_RS08420	eptC	phosphoethanolamine transferase CptA	phosphoethanolamine transferase EptC	GO-TERMS, REACTIONS, PRODUCT-SYNONYMS, GENE-SYNONYMS, PRODUCT, GENE-NAME
RG71_RS08465	EG11905	RG71_RS08465	fsaB			GO-TERMS, REACTIONS, PRODUCT-SYNONYMS, GENE-SYNONYMS, GENE-NAME
RG71_RS08470	EG11904			glycerol dehydrogenase	L-1,2-propanediol dehydrogenase / glycerol dehydrogenase	GO-TERMS, REACTIONS, PRODUCT-SYNONYMS, PRODUCT
RG71_RS08485	EG11902	RG71_RS08485	yijE	EamA/RhaT family transporter	cystine exporter	GO-TERMS, REACTIONS, PRODUCT-SYNONYMS, PRODUCT, GENE-NAME
RG71_RS08490	EG10511	RG71_RS08490	katG	catalase/hydroperoxidase HPI(I)	catalase/hydroperoxidase HPI	GO-TERMS, REACTIONS, PRODUCT-SYNONYMS, PRODUCT, GENE-NAME
RG71_RS08495	EG10585	RG71_RS08495	metF			GO-TERMS, REACTIONS, PRODUCT-SYNONYMS, GENE-NAME
RG71_RS08505	EG10590			bifunctional aspartokinase II/homoserine dehydrogenase II	fused aspartate kinase/homoserine dehydrogenase 2	GO-TERMS, REACTIONS, PRODUCT-SYNONYMS, GENE-SYNONYMS, PRODUCT
RG71_RS08510	EG10582	RG71_RS08510	metB	cystathionine gamma-synthase	O-succinylhomoserine(thiol)-lyase / O-succinylhomoserine lyase	GO-TERMS, REACTIONS, PRODUCT-SYNONYMS, GENE-SYNONYMS, PRODUCT, GENE-NAME
RG71_RS08515	EG10588	RG71_RS08515	metJ	met repressor	DNA-binding transcriptional repressor MetJ	GO-TERMS, PRODUCT-SYNONYMS, PRODUCT, GENE-NAME
RG71_RS08530	EG10763	RG71_RS08530	priA	primosomal protein N'	primosome factor N'	GO-TERMS, PRODUCT-SYNONYMS, GENE-SYNONYMS, PRODUCT, GENE-NAME
RG71_RS08535	EG10200	RG71_RS08535	cytR	transcriptional regulator	DNA-binding transcriptional repressor CytR	GO-TERMS, PRODUCT-SYNONYMS, PRODUCT, GENE-NAME
RG71_RS08540	EG11529	RG71_RS08540	ftsN			GO-TERMS, PRODUCT-SYNONYMS, GENE-SYNONYMS, GENE-NAME
RG71_RS08545	EG11676	RG71_RS08545	hslV	HslU--HslV peptidase proteolytic subunit	peptidase component of the HslVU protease	CPLX-RXNS, GO-TERMS, COMPLEXES, PRODUCT-SYNONYMS, GENE-SYNONYMS, PRODUCT, GENE-NAME
RG71_RS08550	EG11881	RG71_RS08550	hslU	HslU--HslV peptidase ATPase subunit	ATPase component of the HslVU protease	GO-TERMS, REACTIONS, PRODUCT-SYNONYMS, GENE-SYNONYMS, PRODUCT, GENE-NAME
RG71_RS08555	EG11880	RG71_RS08555	menA	prenyltransferase	1,4-dihydroxy-2-naphthoate octaprenyltransferase	GO-TERMS, REACTIONS, PRODUCT-SYNONYMS, GENE-SYNONYMS, PRODUCT, GENE-NAME
RG71_RS08560	EG11879	RG71_RS08560	rraA	ribonuclease E activity regulator RraA	ribonuclease E inhibitor protein A	GO-TERMS, PRODUCT-SYNONYMS, GENE-SYNONYMS, PRODUCT, GENE-NAME
RG71_RS08565	EG11878	RG71_RS08565	zapB	cell division protein ZapB	cell division factor ZapB	GO-TERMS, PRODUCT-SYNONYMS, GENE-SYNONYMS, PRODUCT, GENE-NAME
RG71_RS08570	EG10396	RG71_RS08570	glpF	aquaporin	glycerol facilitator	GO-TERMS, REACTIONS, PRODUCT-SYNONYMS, PRODUCT, GENE-NAME
RG71_RS08575	EG10398	RG71_RS08575	glpK			GO-TERMS, PRODUCT-SYNONYMS, GENE-NAME
RG71_RS08590	EG11517	RG71_RS08590	glpX	fructose 1,6-bisphosphatase	fructose-1,6-bisphosphatase 2	GO-TERMS, PRODUCT-SYNONYMS, PRODUCT, GENE-NAME
RG71_RS08595	EG10628	RG71_RS08595	fpr	ferredoxin--NADP(+) reductase	flavodoxin/ferredoxin-NADP+ reductase	GO-TERMS, REACTIONS, PRODUCT-SYNONYMS, GENE-SYNONYMS, PRODUCT, GENE-NAME
RG71_RS08600	EG11877	RG71_RS08600	uspD			GO-TERMS, PRODUCT-SYNONYMS, GENE-SYNONYMS, GENE-NAME
RG71_RS08625	EG11015	RG71_RS08625	tpiA			GO-TERMS, PRODUCT-SYNONYMS, GENE-SYNONYMS, GENE-NAME
RG71_RS08630	EG10138	RG71_RS08630	cdh	CDP-diacylglycerol pyrophosphatase	CDP-diacylglycerol diphosphatase	GO-TERMS, REACTIONS, PRODUCT-SYNONYMS, PRODUCT, GENE-NAME
RG71_RS08635	EG10929	RG71_RS08635	sbp	sulfate-binding protein	sulfate/thiosulfate ABC transporter periplasmic binding protein Sbp	CPLX-RXNS, GO-TERMS, PRODUCT, GENE-NAME
RG71_RS08645	EG10699	RG71_RS08645	pfkA	ATP-dependent 6-phosphofructokinase	6-phosphofructokinase 1	GO-TERMS, REACTIONS, PRODUCT-SYNONYMS, PRODUCT, GENE-NAME
RG71_RS08650	EG11873	RG71_RS08650	fieF	cation-efflux pump FieF	Zn2+/Fe2+/Cd2+ exporter	GO-TERMS, REACTIONS, PRODUCT-SYNONYMS, GENE-SYNONYMS, PRODUCT, GENE-NAME
RG71_RS08655	G7816					GO-TERMS, PRODUCT-SYNONYMS, GENE-SYNONYMS
RG71_RS08660	EG10020	RG71_RS08660	cpxR	DNA-binding response regulator	DNA-binding transcriptional dual regulator CpxR	GO-TERMS, PRODUCT-SYNONYMS, GENE-SYNONYMS, PRODUCT, GENE-NAME
RG71_RS08665	EG10163	RG71_RS08665	cpxA	two-component sensor histidine kinase	sensor histidine kinase CpxA	GO-TERMS, REACTIONS, PRODUCT-SYNONYMS, GENE-SYNONYMS, PRODUCT, GENE-NAME
RG71_RS08670	EG11870	RG71_RS08670	yiiM	MOSC domain-containing protein	2-amino-6-N-hydroxylaminopurine resistance protein	GO-TERMS, PRODUCT-SYNONYMS, PRODUCT, GENE-NAME
RG71_RS08675	EG11869	RG71_RS08675	kdgT	2-keto-3-deoxygluconate permease	2-dehydro-3-deoxy-D-gluconate:H+ symporter	GO-TERMS, REACTIONS, PRODUCT-SYNONYMS, PRODUCT, GENE-NAME
RG71_RS08690	EG10953	RG71_RS08690	sodA	superoxide dismutase [Mn]	superoxide dismutase (Mn)	GO-TERMS, REACTIONS, PRODUCT-SYNONYMS, PRODUCT, GENE-NAME
RG71_RS08695	EG11313	RG71_RS08695	rhaT	L-rhamnose/proton symporter RhaT	rhamnose/lyxose:H+ symporter	GO-TERMS, REACTIONS, PRODUCT-SYNONYMS, PRODUCT, GENE-NAME
RG71_RS08705	EG10843	RG71_RS08705	rhaS	transcriptional activator RhaS	DNA-binding transcriptional activator RhaS	GO-TERMS, PRODUCT-SYNONYMS, GENE-SYNONYMS, PRODUCT, GENE-NAME
RG71_RS08715	EG11868	RG71_RS08715	rhaB			GO-TERMS, PRODUCT-SYNONYMS, PRODUCT, GENE-NAME
RG71_RS08720	EG11867	RG71_RS08720	rhaA			GO-TERMS, REACTIONS, PRODUCT-SYNONYMS, GENE-NAME
RG71_RS08725	EG11866	RG71_RS08725	rhaD			GO-TERMS, PRODUCT-SYNONYMS, GENE-NAME
RG71_RS08730	EG11865	RG71_RS08730	rhaM			GO-TERMS, PRODUCT-SYNONYMS, GENE-SYNONYMS, GENE-NAME
RG71_RS08760	EG11859	RG71_RS08760	fdhD	sulfurtransferase FdhD	sulfurtransferase for molybdenum cofactor sulfuration	GO-TERMS, REACTIONS, PRODUCT-SYNONYMS, PRODUCT, GENE-NAME
RG71_RS08780	EG11857	RG71_RS08780	fdoH	formate dehydrogenase-O iron-sulfur subunit	formate dehydrogenase O subunit beta	CPLX-RXNS, GO-TERMS, COMPLEXES, PRODUCT-SYNONYMS, PRODUCT, GENE-NAME
RG71_RS08785	EG11856	RG71_RS08785	fdoI	formate dehydrogenase cytochrome b556(fdo) subunit	formate dehydrogenase O subunit gamma	GO-TERMS, PRODUCT-SYNONYMS, PRODUCT, GENE-NAME
RG71_RS08790	EG10284	RG71_RS08790	fdhE	formate dehydrogenase accessory protein FdhE	formate dehydrogenase formation protein	GO-TERMS, PRODUCT-SYNONYMS, PRODUCT, GENE-NAME
RG71_RS08810	EG11853	RG71_RS08810	fabY	acetyltransferase	putative fatty acid biosynthesis enzyme FabY	GO-TERMS, PRODUCT-SYNONYMS, GENE-SYNONYMS, PRODUCT, GENE-NAME
RG71_RS08815	EG11852	RG71_RS08815	dtd			GO-TERMS, REACTIONS, PRODUCT-SYNONYMS, GENE-SYNONYMS, GENE-NAME
RG71_RS08825	EG11850	RG71_RS08825	yihX			GO-TERMS, REACTIONS, PRODUCT-SYNONYMS, PRODUCT, GENE-NAME
RG71_RS08830	EG11849	RG71_RS08830	csqR	DeoR family transcriptional regulator	DNA-binding transcriptional dual regulator CsqR	GO-TERMS, PRODUCT-SYNONYMS, GENE-SYNONYMS, PRODUCT, GENE-NAME
RG71_RS08835	EG11848	RG71_RS08835	yihV	sugar kinase	6-deoxy-6-sulfofructose kinase	GO-TERMS, PRODUCT-SYNONYMS, GENE-SYNONYMS, PRODUCT, GENE-NAME
RG71_RS08840	EG11847	RG71_RS08840	yihU	sulfolactaldehyde 3-reductase	3-sulfolactaldehyde reductase	GO-TERMS, REACTIONS, PRODUCT-SYNONYMS, GENE-SYNONYMS, PRODUCT, GENE-NAME
RG71_RS08845	EG11846	RG71_RS08845	yihT	sulfofructosephosphate aldolase	6-deoxy-6-sulfofructose-1-phosphate aldolase	GO-TERMS, REACTIONS, PRODUCT-SYNONYMS, GENE-SYNONYMS, PRODUCT, GENE-NAME
RG71_RS08850	EG11845	RG71_RS08850	yihS			GO-TERMS, REACTIONS, PRODUCT-SYNONYMS, GENE-SYNONYMS, GENE-NAME
RG71_RS08860	EG11843	RG71_RS08860	yihQ	alpha-glucosidase	sulfoquinovosidase	GO-TERMS, REACTIONS, PRODUCT-SYNONYMS, GENE-SYNONYMS, PRODUCT, GENE-NAME
RG71_RS08870	EG11841	RG71_RS08870	yihO	MFS transporter	putative sulfoquinovose transporter	GO-TERMS, REACTIONS, PRODUCT-SYNONYMS, GENE-SYNONYMS, PRODUCT, GENE-NAME
RG71_RS08875	G7814			porin OmpL	putative outer membrane porin L	GO-TERMS, PRODUCT-SYNONYMS, GENE-SYNONYMS, PRODUCT
RG71_RS08895	EG11837	RG71_RS08895	bipA	translational GTPase TypA	50S ribosomal subunit assembly factor BipA	GO-TERMS, PRODUCT-SYNONYMS, GENE-SYNONYMS, PRODUCT, GENE-NAME
RG71_RS08905	EG10383	RG71_RS08905	glnA			GO-TERMS, PRODUCT-SYNONYMS, GENE-NAME
RG71_RS08910	EG10387	RG71_RS08910	glnL	two-component system sensor histidine kinase NtrB	sensory histidine kinase NtrB	GO-TERMS, PRODUCT-SYNONYMS, GENE-SYNONYMS, PRODUCT, GENE-NAME
RG71_RS08915	EG10385	RG71_RS08915	glnG	nitrogen regulation protein NR(I)	DNA-binding transcriptional dual regulator NtrC	GO-TERMS, PRODUCT-SYNONYMS, GENE-SYNONYMS, PRODUCT, GENE-NAME
RG71_RS08925	EG11836	RG71_RS08925	hemN	coproporphyrinogen III oxidase	coproporphyrinogen III dehydrogenase	GO-TERMS, PRODUCT-SYNONYMS, GENE-SYNONYMS, PRODUCT, GENE-NAME
RG71_RS08930	EG11835	RG71_RS08930	yihI	GTPase-activating protein	Der GTPase-activating protein YihI	GO-TERMS, PRODUCT-SYNONYMS, PRODUCT, GENE-NAME
RG71_RS08940	EG11203	RG71_RS08940	yihA	GTP-binding protein	GTP-binding protein YihA	GO-TERMS, PRODUCT-SYNONYMS, GENE-SYNONYMS, PRODUCT, GENE-NAME
RG71_RS08945	EG10746	RG71_RS08945	polA			GO-TERMS, REACTIONS, PRODUCT-SYNONYMS, GENE-SYNONYMS, GENE-NAME
RG71_RS08975	EG11297	RG71_RS08975	dsbA	protein disulfide oxidoreductase DsbA	thiol:disulfide oxidoreductase DsbA	GO-TERMS, REACTIONS, PRODUCT-SYNONYMS, GENE-SYNONYMS, PRODUCT, GENE-NAME
RG71_RS08980	EG11831	RG71_RS08980	srkA	serine/threonine protein kinase	stress response kinase A	GO-TERMS, PRODUCT-SYNONYMS, GENE-SYNONYMS, PRODUCT, GENE-NAME
RG71_RS08990	EG11829					GO-TERMS, REACTIONS, PRODUCT-SYNONYMS, GENE-SYNONYMS
RG71_RS09025	EG11485					GO-TERMS, REACTIONS, PRODUCT-SYNONYMS, GENE-SYNONYMS
RG71_RS09030	EG11021	RG71_RS09030	trkH	trk system potassium uptake protein trkH	K+ transporter TrkH	GO-TERMS, REACTIONS, PRODUCT-SYNONYMS, PRODUCT, GENE-NAME
RG71_RS09040	EG10698	RG71_RS09040	pepQ			GO-TERMS, PRODUCT-SYNONYMS, GENE-NAME
RG71_RS09045	EG10279	RG71_RS09045	fadB	fatty acid oxidation complex subunit alpha FadB	multifunctional enoyl-CoA hydratase, 3-hydroxyacyl-CoA epimerase, Delta3-cis- Delta2-trans-enoyl-CoA isomerase, L-3-hydroxyacyl-CoA dehydrogenase	GO-TERMS, REACTIONS, PRODUCT-SYNONYMS, GENE-SYNONYMS, PRODUCT, GENE-NAME
RG71_RS09050	EG10278	RG71_RS09050	fadA	acetyl-CoA C-acyltransferase FadA	3-ketoacyl-CoA thiolase	GO-TERMS, COMPLEXES, REACTIONS, PRODUCT-SYNONYMS, GENE-SYNONYMS, PRODUCT, GENE-NAME
RG71_RS09065	EG10334	RG71_RS09065	fre	NAD(P)H-flavin reductase	flavin reductase	GO-TERMS, REACTIONS, PRODUCT-SYNONYMS, GENE-SYNONYMS, PRODUCT, GENE-NAME
RG71_RS09070	EG11396	RG71_RS09070	ubiD	4-hydroxy-3-polyprenylbenzoate decarboxylase	3-octaprenyl-4-hydroxybenzoate decarboxylase	GO-TERMS, REACTIONS, PRODUCT-SYNONYMS, GENE-SYNONYMS, PRODUCT, GENE-NAME
RG71_RS09075	EG10839	RG71_RS09075	rfaH	transcription/translation regulatory transformer protein RfaH	transcription antiterminator RfaH	GO-TERMS, PRODUCT-SYNONYMS, GENE-SYNONYMS, PRODUCT, GENE-NAME
RG71_RS09080	EG11481	RG71_RS09080	tatD	Tat-linked quality control protein TatD	3' -> 5' ssDNA/RNA  exonuclease TatD	GO-TERMS, REACTIONS, PRODUCT-SYNONYMS, GENE-SYNONYMS, PRODUCT, GENE-NAME
RG71_RS09085	EG11479	RG71_RS09085	tatC	twin-arginine translocase subunit TatC	twin arginine protein translocation system - TatC protein	CPLX-RXNS, GO-TERMS, COMPLEXES, PRODUCT-SYNONYMS, GENE-SYNONYMS, PRODUCT, GENE-NAME
RG71_RS09090	G7808	RG71_RS09090	tatB	twin-arginine translocase subunit TatB	twin arginine protein translocation system - TatB protein	GO-TERMS, PRODUCT-SYNONYMS, GENE-SYNONYMS, PRODUCT, GENE-NAME
RG71_RS09095	G7806	RG71_RS09095	tatA	twin-arginine translocase subunit TatA	twin arginine protein translocation system - TatA protein	GO-TERMS, PRODUCT-SYNONYMS, GENE-SYNONYMS, PRODUCT, GENE-NAME
RG71_RS09100	EG11476					GO-TERMS, PRODUCT-SYNONYMS, GENE-SYNONYMS
RG71_RS09105	EG11474	RG71_RS09105	ubiJ	ubiquinone biosynthesis protein UbiJ	ubiquinone biosynthesis accessory factor UbiJ	GO-TERMS, PRODUCT-SYNONYMS, GENE-SYNONYMS, PRODUCT, GENE-NAME
RG71_RS09110	EG11473	RG71_RS09110	ubiE	ubiquinone/menaquinone biosynthesis C-methyltransferase UbiE	bifunctional 2-octaprenyl-6-methoxy-1,4-benzoquinol methylase and demethylmenaquinone methyltransferase	GO-TERMS, REACTIONS, PRODUCT-SYNONYMS, GENE-SYNONYMS, PRODUCT, GENE-NAME
RG71_RS09115	EG11472	RG71_RS09115	rmuC	DNA recombination protein RmuC	putative recombination limiting protein RmuC	GO-TERMS, PRODUCT-SYNONYMS, GENE-SYNONYMS, PRODUCT, GENE-NAME
RG71_RS09125	EG11045	RG71_RS09125	udp			GO-TERMS, REACTIONS, PRODUCT-SYNONYMS, GENE-NAME
RG71_RS09135	EG10584	RG71_RS09135	metE	5-methyltetrahydropteroyltriglutamate-- homocysteine methyltransferase	cobalamin-independent homocysteine transmethylase	GO-TERMS, REACTIONS, PRODUCT-SYNONYMS, GENE-SYNONYMS, PRODUCT, GENE-NAME
RG71_RS09140	EG10591	RG71_RS09140	metR	transcriptional regulator	DNA-binding transcriptional dual regulator MetR	GO-TERMS, PRODUCT-SYNONYMS, PRODUCT, GENE-NAME
RG71_RS09145	EG11471	RG71_RS09145	bioP	EamA-like transporter	biotin transporter	GO-TERMS, REACTIONS, PRODUCT-SYNONYMS, GENE-SYNONYMS, PRODUCT, GENE-NAME
RG71_RS09150	EG11470	RG71_RS09150	yigL	pyridoxal phosphate phosphatase YigL	phosphosugar phosphatase YigL	GO-TERMS, REACTIONS, PRODUCT-SYNONYMS, PRODUCT, GENE-NAME
RG71_RS09155	EG10739	RG71_RS09155	pldB			GO-TERMS, REACTIONS, PRODUCT-SYNONYMS, GENE-NAME
RG71_RS09160	EG11469			homoserine/homoserine lactone efflux protein	L-homoserine/L-homoserine lactone/L-threonine exporter	GO-TERMS, REACTIONS, PRODUCT-SYNONYMS, GENE-SYNONYMS, PRODUCT
RG71_RS09165	EG11468	RG71_RS09165	rhtC	threonine export protein RhtC	L-threonine exporter	GO-TERMS, REACTIONS, PRODUCT-SYNONYMS, GENE-SYNONYMS, PRODUCT, GENE-NAME
RG71_RS09170	EG10833	RG71_RS09170	recQ	DNA helicase RecQ	ATP-dependent DNA helicase RecQ	GO-TERMS, REACTIONS, PRODUCT-SYNONYMS, PRODUCT, GENE-NAME
RG71_RS09175	EG10738	RG71_RS09175	pldA	phospholipase A(1)	outer membrane phospholipase A	GO-TERMS, REACTIONS, PRODUCT-SYNONYMS, PRODUCT, GENE-NAME
RG71_RS09200	EG11463	RG71_RS09200	corA	magnesium transporter CorA	Ni2+/Co2+/Mg2+ transporter	GO-TERMS, REACTIONS, PRODUCT-SYNONYMS, PRODUCT, GENE-NAME
RG71_RS09215	EG11064	RG71_RS09215	uvrD			GO-TERMS, REACTIONS, PRODUCT-SYNONYMS, GENE-SYNONYMS, GENE-NAME
RG71_RS09220	EG11202	RG71_RS09220	yigB	flavin mononucleotide phosphatase YigB	5-amino-6-(5-phospho-D-ribitylamino)uracil phosphatase	GO-TERMS, REACTIONS, PRODUCT-SYNONYMS, PRODUCT, GENE-NAME
RG71_RS09225	EG11069	RG71_RS09225	xerC	tyrosine recombinase XerC	site-specific tyrosine recombinase	GO-TERMS, COMPLEXES, PRODUCT-SYNONYMS, PRODUCT, GENE-NAME
RG71_RS09235	EG10209	RG71_RS09235	dapF			GO-TERMS, PRODUCT-SYNONYMS, GENE-NAME
RG71_RS09250	EG11653	RG71_RS09250	cyaY	iron donor protein CyaY	frataxin CyaY	GO-TERMS, PRODUCT-SYNONYMS, PRODUCT, GENE-NAME
RG71_RS09255	EG10170	RG71_RS09255	cyaA			GO-TERMS, PRODUCT-SYNONYMS, GENE-SYNONYMS, PRODUCT, GENE-NAME
RG71_RS09265	EG10429	RG71_RS09265	hemC	porphobilinogen deaminase	hydroxymethylbilane synthase	GO-TERMS, REACTIONS, PRODUCT-SYNONYMS, GENE-SYNONYMS, PRODUCT, GENE-NAME
RG71_RS09270	EG10430	RG71_RS09270	hemD			GO-TERMS, PRODUCT-SYNONYMS, PRODUCT, GENE-NAME
RG71_RS09325	EG11458	RG71_RS09325	rffM			GO-TERMS, PRODUCT-SYNONYMS, GENE-SYNONYMS, PRODUCT, GENE-NAME
RG71_RS09330	EG11457	RG71_RS09330	wzyE	O-antigen assembly polymerase	putative enterobacterial common antigen polymerase	GO-TERMS, COMPLEXES, PRODUCT-SYNONYMS, GENE-SYNONYMS, PRODUCT, GENE-NAME
RG71_RS09335	G7800	RG71_RS09335	wecF			GO-TERMS, REACTIONS, PRODUCT-SYNONYMS, GENE-SYNONYMS, PRODUCT, GENE-NAME
RG71_RS09340	EG11486	RG71_RS09340	wzxE	lipid III flippase WzxE	lipid III flippase	GO-TERMS, REACTIONS, PRODUCT-SYNONYMS, GENE-SYNONYMS, PRODUCT, GENE-NAME
RG71_RS09345	EG11456	RG71_RS09345	wecE	dTDP-4-amino-4,6-dideoxygalactose aminotransferase	dTDP-4-dehydro-6-deoxy-D-glucose transaminase	GO-TERMS, PRODUCT-SYNONYMS, GENE-SYNONYMS, PRODUCT, GENE-NAME
RG71_RS09350	EG11455	RG71_RS09350	rffC	dTDP-fucosamine acetyltransferase	dTDP-4-amino-4,6-dideoxy-D-galactose acyltransferase	GO-TERMS, REACTIONS, PRODUCT-SYNONYMS, GENE-SYNONYMS, PRODUCT, GENE-NAME
RG71_RS09365	EG11452	RG71_RS09365	wecC			GO-TERMS, REACTIONS, PRODUCT-SYNONYMS, GENE-SYNONYMS, PRODUCT, GENE-NAME
RG71_RS09370	EG11451	RG71_RS09370	wecB	UDP-N-acetylglucosamine 2-epimerase (non-hydrolyzing)	UDP-N-acetylglucosamine 2-epimerase	GO-TERMS, REACTIONS, PRODUCT-SYNONYMS, GENE-SYNONYMS, PRODUCT, GENE-NAME
RG71_RS09375	EG11295	RG71_RS09375	wzzE	LPS biosynthesis protein	enterobacterial common antigen polysaccharide co-polymerase	GO-TERMS, PRODUCT-SYNONYMS, GENE-SYNONYMS, PRODUCT, GENE-NAME
RG71_RS09380	EG10840	RG71_RS09380	rfe	undecaprenyl-phosphate alpha-N-acetylglucosaminyl 1-phosphate transferase	UDP-N-acetylglucosamine--undecaprenyl-phosphate N-acetylglucosaminephosphotransferase	GO-TERMS, REACTIONS, PRODUCT-SYNONYMS, GENE-SYNONYMS, PRODUCT, GENE-NAME
RG71_RS09390	EG10845	RG71_RS09390	rho			GO-TERMS, PRODUCT-SYNONYMS, GENE-SYNONYMS, GENE-NAME
RG71_RS09395	EG12428	RG71_RS09395	rhoL			GO-TERMS, PRODUCT-SYNONYMS, PRODUCT, GENE-NAME
RG71_RS09400	EG11031	RG71_RS09400	trxA	thiol reductase thioredoxin	thioredoxin 1	GO-TERMS, REACTIONS, PRODUCT-SYNONYMS, GENE-SYNONYMS, PRODUCT, GENE-NAME
RG71_RS09405	EG10844	RG71_RS09405	rhlB			GO-TERMS, REACTIONS, PRODUCT-SYNONYMS, GENE-SYNONYMS, GENE-NAME
RG71_RS09415	EG10413	RG71_RS09415	gpp	guanosine-5'-triphosphate,3'-diphosphate pyrophosphatase	guanosine-5'-triphosphate,3'-diphosphate phosphatase	GO-TERMS, REACTIONS, PRODUCT-SYNONYMS, GENE-SYNONYMS, PRODUCT, GENE-NAME
RG71_RS09420	EG10837	RG71_RS09420	rep	DNA helicase Rep	ATP-dependent DNA helicase Rep	GO-TERMS, REACTIONS, PRODUCT-SYNONYMS, GENE-SYNONYMS, PRODUCT, GENE-NAME
RG71_RS09435	EG12352	RG71_RS09435	ppiC	peptidyl-prolyl cis-trans isomerase	peptidyl-prolyl cis-trans isomerase C	GO-TERMS, PRODUCT-SYNONYMS, GENE-SYNONYMS, PRODUCT, GENE-NAME
RG71_RS09440	EG10495	RG71_RS09440	ilvC	ketol-acid reductoisomerase	ketol-acid reductoisomerase (NADP+)	GO-TERMS, REACTIONS, PRODUCT-SYNONYMS, PRODUCT, GENE-NAME
RG71_RS09445	EG10503	RG71_RS09445	ilvY	HTH-type transcriptional activator IlvY	DNA-binding transcriptional dual regulator IlvY	PRODUCT-SYNONYMS, PRODUCT, GENE-NAME
RG71_RS09450	EG10493	RG71_RS09450	ilvA	threonine ammonia-lyase, biosynthetic	threonine deaminase	GO-TERMS, REACTIONS, PRODUCT-SYNONYMS, GENE-SYNONYMS, PRODUCT, GENE-NAME
RG71_RS09455	EG10496	RG71_RS09455	ilvD			GO-TERMS, PRODUCT-SYNONYMS, GENE-NAME
RG71_RS09460	EG10497	RG71_RS09460	ilvE	branched chain amino acid aminotransferase	branched-chain-amino-acid aminotransferase	GO-TERMS, REACTIONS, PRODUCT-SYNONYMS, PRODUCT, GENE-NAME
RG71_RS09475	EG11270	RG71_RS09475	ilvL	IlvGMEDA operon leader peptide	ilvXGMEDA operon leader peptide	GO-TERMS, PRODUCT-SYNONYMS, PRODUCT, GENE-NAME
RG71_RS09485	EG11450	RG71_RS09485	maoP	DUF413 domain-containing protein	macrodomain Ori protein	GO-TERMS, PRODUCT-SYNONYMS, GENE-SYNONYMS, PRODUCT, GENE-NAME
RG71_RS09490	EG11449	RG71_RS09490	hdfR	transcriptional regulator	DNA-binding transcriptional dual regulator HdfR	GO-TERMS, PRODUCT-SYNONYMS, GENE-SYNONYMS, PRODUCT, GENE-NAME
RG71_RS09530	EG11733	RG71_RS09530	yieP	FadR family transcriptional regulator	DNA-binding transcriptional regulator YieP	GO-TERMS, PRODUCT-SYNONYMS, PRODUCT, GENE-NAME
RG71_RS09540	EG10819	RG71_RS09540	rbsR	transcriptional regulator RbsR	DNA-binding transcriptional dual regulator RbsR	GO-TERMS, PRODUCT-SYNONYMS, PRODUCT, GENE-NAME
RG71_RS09545	EG10818	RG71_RS09545	rbsK			GO-TERMS, PRODUCT-SYNONYMS, GENE-NAME
RG71_RS09550	EG10815	RG71_RS09550	rbsB	ribose ABC transporter substrate-binding protein RbsB	ribose ABC transporter periplasmic binding protein	CPLX-RXNS, GO-TERMS, COMPLEXES, PRODUCT-SYNONYMS, GENE-SYNONYMS, PRODUCT, GENE-NAME
RG71_RS09555	EG10816	RG71_RS09555	rbsC	ribose ABC transporter permease	ribose ABC transporter membrane subunit	GO-TERMS, PRODUCT-SYNONYMS, GENE-SYNONYMS, PRODUCT, GENE-NAME
RG71_RS09560	EG10814	RG71_RS09560	rbsA	ribose import ATP-binding protein RbsA	ribose ABC transporter ATP binding subunit	GO-TERMS, PRODUCT-SYNONYMS, GENE-SYNONYMS, PRODUCT, GENE-NAME
RG71_RS09565	EG10817	RG71_RS09565	rbsD			GO-TERMS, REACTIONS, PRODUCT-SYNONYMS, GENE-SYNONYMS, GENE-NAME
RG71_RS09570	EG11541	trkD	kup	low affinity potassium transport system protein kup	K+:H+ symporter Kup	GO-TERMS, REACTIONS, PRODUCT-SYNONYMS, GENE-SYNONYMS, PRODUCT, GENE-NAME
RG71_RS09575	EG11731	RG71_RS09575	ravA	ATPase RavA	regulatory ATPase RavA	GO-TERMS, REACTIONS, PRODUCT-SYNONYMS, GENE-SYNONYMS, PRODUCT, GENE-NAME
RG71_RS09580	EG11730	RG71_RS09580	viaA			GO-TERMS, PRODUCT-SYNONYMS, GENE-SYNONYMS, PRODUCT, GENE-NAME
RG71_RS09585	EG10091	RG71_RS09585	asnA	aspartate--ammonia ligase	asparagine synthetase A	GO-TERMS, REACTIONS, PRODUCT-SYNONYMS, PRODUCT, GENE-NAME
RG71_RS09590	EG10093	RG71_RS09590	asnC	AsnC family transcriptional regulator	DNA-binding transcriptional dual regulator AsnC	GO-TERMS, PRODUCT-SYNONYMS, PRODUCT, GENE-NAME
RG71_RS09600	EG10375	RG71_RS09600	mnmG	tRNA uridine(34) 5-carboxymethylaminomethyl synthesis enzyme MnmG	5-carboxymethylaminomethyluridine-tRNA synthase subunit MnmG	CPLX-RXNS, GO-TERMS, COMPLEXES, REACTIONS, PRODUCT-SYNONYMS, GENE-SYNONYMS, PRODUCT, GENE-NAME
RG71_RS09605	EG10376	RG71_RS09605	rsmG	ribosomal RNA small subunit methyltransferase G	16S rRNA m7G527 methyltransferase	GO-TERMS, REACTIONS, PRODUCT-SYNONYMS, GENE-SYNONYMS, PRODUCT, GENE-NAME
RG71_RS09615	EG10099	RG71_RS09615	atpB	ATP synthase subunit A	ATP synthase F0 complex subunit a	CPLX-RXNS, GO-TERMS, COMPLEXES, REACTIONS, PRODUCT-SYNONYMS, GENE-SYNONYMS, PRODUCT, GENE-NAME
RG71_RS09620	EG10102	RG71_RS09620	atpE	ATP synthase subunit C	ATP synthase F0 complex subunit c	GO-TERMS, REACTIONS, PRODUCT-SYNONYMS, GENE-SYNONYMS, PRODUCT, GENE-NAME
RG71_RS09625	EG10103	RG71_RS09625	atpF	ATP synthase subunit B	ATP synthase F0 complex subunit b	GO-TERMS, REACTIONS, PRODUCT-SYNONYMS, GENE-SYNONYMS, PRODUCT, GENE-NAME
RG71_RS09630	EG10105	RG71_RS09630	atpH	ATP synthase subunit delta	ATP synthase F1 complex subunit delta	GO-TERMS, COMPLEXES, REACTIONS, PRODUCT-SYNONYMS, GENE-SYNONYMS, PRODUCT, GENE-NAME
RG71_RS09635	EG10098	RG71_RS09635	atpA	ATP synthase subunit alpha	ATP synthase F1 complex subunit alpha	GO-TERMS, REACTIONS, PRODUCT-SYNONYMS, GENE-SYNONYMS, PRODUCT, GENE-NAME
RG71_RS09640	EG10104	RG71_RS09640	atpG	ATP synthase subunit gamma	ATP synthase F1 complex subunit gamma	GO-TERMS, REACTIONS, PRODUCT-SYNONYMS, GENE-SYNONYMS, PRODUCT, GENE-NAME
RG71_RS09645	EG10101	RG71_RS09645	atpD	ATP synthase subunit beta	ATP synthase F1 complex subunit beta	GO-TERMS, REACTIONS, PRODUCT-SYNONYMS, GENE-SYNONYMS, PRODUCT, GENE-NAME
RG71_RS09650	EG10100			ATP synthase epsilon chain	ATP synthase F1 complex subunit epsilon	GO-TERMS, REACTIONS, PRODUCT-SYNONYMS, GENE-SYNONYMS, PRODUCT
RG71_RS09655	EG11198	RG71_RS09655	glmU	bifunctional N-acetylglucosamine-1-phosphate uridyltransferase/glucosamine-1-phosphate acetyltransferase	fused N-acetylglucosamine-1-phosphate uridyltransferase and glucosamine-1-phosphate acetyltransferase	GO-TERMS, REACTIONS, PRODUCT-SYNONYMS, GENE-SYNONYMS, PRODUCT, GENE-NAME
RG71_RS09660	EG10382	RG71_RS09660	glmS	glutamine--fructose-6-phosphate aminotransferase	L-glutamine--D-fructose-6-phosphate aminotransferase	GO-TERMS, REACTIONS, PRODUCT-SYNONYMS, PRODUCT, GENE-NAME
RG71_RS09665	EG10734	RG71_RS09665	pstS	phosphate-binding protein	phosphate ABC transporter periplasmic binding protein	CPLX-RXNS, GO-TERMS, COMPLEXES, PRODUCT-SYNONYMS, GENE-SYNONYMS, PRODUCT, GENE-NAME
RG71_RS09670	EG10784	RG71_RS09670	pstC	phosphate ABC transporter permease	phosphate ABC transporter membrane subunit PstC	GO-TERMS, COMPLEXES, PRODUCT-SYNONYMS, GENE-SYNONYMS, PRODUCT, GENE-NAME
RG71_RS09675	EG10782	RG71_RS09675	pstA	phosphate ABC transporter, permease protein PstA	phosphate ABC transporter membrane subunit PstA	GO-TERMS, PRODUCT-SYNONYMS, GENE-SYNONYMS, PRODUCT, GENE-NAME
RG71_RS09680	EG10783	RG71_RS09680	pstB	phosphate ABC transporter ATP-binding protein	phosphate ABC transporter ATP binding subunit	GO-TERMS, PRODUCT-SYNONYMS, GENE-SYNONYMS, PRODUCT, GENE-NAME
RG71_RS09685	EG10735	RG71_RS09685	phoU	phosphate-specific transport system accessory protein PhoU	negative regulator of the pho regulon	GO-TERMS, REACTIONS, PRODUCT-SYNONYMS, GENE-SYNONYMS, PRODUCT, GENE-NAME
RG71_RS09690	EG10116	RG71_RS09690	bglG	cryptic beta-glucoside bgl operon antiterminator	transcriptional antiterminator BglG	GO-TERMS, PRODUCT-SYNONYMS, GENE-SYNONYMS, PRODUCT, GENE-NAME
RG71_RS09695	EG10115	RG71_RS09695	bglF	PTS beta-glucoside transporter subunit EIIBCA	beta-glucoside specific PTS enzyme II / BglG kinase / BglG phosphatase	GO-TERMS, REACTIONS, PRODUCT-SYNONYMS, GENE-SYNONYMS, PRODUCT, GENE-NAME
RG71_RS09700	EG10114	RG71_RS09700	bglB	6-phospho-beta-glucosidase BglB	6-phospho-beta-glucosidase B	GO-TERMS, REACTIONS, PRODUCT-SYNONYMS, GENE-SYNONYMS, PRODUCT, GENE-NAME
RG71_RS09725	EG11725	RG71_RS09725	yieH			GO-TERMS, PRODUCT-SYNONYMS, GENE-NAME
RG71_RS09730	EG11724	RG71_RS09730	adeP	NCS2 family permease	adenine:H+ symporter	GO-TERMS, REACTIONS, PRODUCT-SYNONYMS, GENE-SYNONYMS, PRODUCT, GENE-NAME
RG71_RS09735	EG11723	RG71_RS09735	yieF			GO-TERMS, REACTIONS, PRODUCT-SYNONYMS, GENE-SYNONYMS, GENE-NAME
RG71_RS09745	EG11721	RG71_RS09745	yidZ	HTH-type transcriptional regulator YidZ	putative LysR-type transcriptional regulator YidZ	GO-TERMS, PRODUCT-SYNONYMS, PRODUCT, GENE-NAME
RG71_RS09750	EG11720	RG71_RS09750	mdtL	multidrug resistance protein MdtL	efflux pump MdtL	GO-TERMS, REACTIONS, PRODUCT-SYNONYMS, GENE-SYNONYMS, PRODUCT, GENE-NAME
RG71_RS09755	EG11006	RG71_RS09755	tnaB	low affinity tryptophan permease	tryptophan:H+ symporter TnaB	GO-TERMS, REACTIONS, PRODUCT-SYNONYMS, GENE-SYNONYMS, PRODUCT, GENE-NAME
RG71_RS09760	EG11005	RG71_RS09760	tnaA			GO-TERMS, REACTIONS, PRODUCT-SYNONYMS, GENE-SYNONYMS, GENE-NAME
RG71_RS09765	EG11276	RG71_RS09765	tnaC	tryptophanase leader peptide	tnaAB operon leader peptide	GO-TERMS, PRODUCT-SYNONYMS, GENE-SYNONYMS, PRODUCT, GENE-NAME
RG71_RS09770	EG10997	RG71_RS09770	mnmE	tRNA uridine(34) 5-carboxymethylaminomethyl synthesis GTPase MnmE	5-carboxymethylaminomethyluridine-tRNA synthase GTPase subunit	GO-TERMS, REACTIONS, PRODUCT-SYNONYMS, GENE-SYNONYMS, PRODUCT, GENE-NAME
RG71_RS09775	EG11197	RG71_RS09775	yidC			GO-TERMS, PRODUCT-SYNONYMS, GENE-NAME
RG71_RS09780	G0-10470	RG71_RS09780	yidD	membrane protein insertion efficiency factor YidD	membrane protein insertion efficiency factor	GO-TERMS, PRODUCT-SYNONYMS, PRODUCT, GENE-NAME
RG71_RS09800	EG10235					GO-TERMS, PRODUCT-SYNONYMS
RG71_RS09805	EG10242	RG71_RS09805	dnaN	DNA polymerase III subunit beta	beta sliding clamp	GO-TERMS, REACTIONS, PRODUCT-SYNONYMS, PRODUCT, GENE-NAME
RG71_RS09810	EG10828	RG71_RS09810	recF	DNA replication and repair protein RecF	DNA repair protein RecF	GO-TERMS, PRODUCT-SYNONYMS, GENE-SYNONYMS, PRODUCT, GENE-NAME
RG71_RS09815	EG10424	RG71_RS09815	gyrB			GO-TERMS, REACTIONS, PRODUCT-SYNONYMS, GENE-SYNONYMS, GENE-NAME
RG71_RS09825	EG11195	RG71_RS09825	yidA			GO-TERMS, REACTIONS, PRODUCT-SYNONYMS, GENE-NAME
RG71_RS09835	G7789	RG71_RS09835	dgoR	transcriptional regulator	DNA-binding transcriptional regulator DgoR	GO-TERMS, PRODUCT-SYNONYMS, GENE-SYNONYMS, PRODUCT, GENE-NAME
RG71_RS09840	EG20051	RG71_RS09840	dgoK	2-oxo-3-deoxygalactonate kinase	2-dehydro-3-deoxygalactonokinase	GO-TERMS, REACTIONS, PRODUCT-SYNONYMS, GENE-SYNONYMS, PRODUCT, GENE-NAME
RG71_RS09845	EG20049	RG71_RS09845	dgoA			GO-TERMS, PRODUCT-SYNONYMS, GENE-SYNONYMS, PRODUCT, GENE-NAME
RG71_RS09850	GB4478	RG71_RS09850	dgoD			GO-TERMS, PRODUCT-SYNONYMS, GENE-SYNONYMS, PRODUCT, GENE-NAME
RG71_RS09855	EG20053	RG71_RS09855	dgoT	MFS transporter	D-galactonate:H+ symporter	GO-TERMS, REACTIONS, PRODUCT-SYNONYMS, GENE-SYNONYMS, PRODUCT, GENE-NAME
RG71_RS09860	EG11714	RG71_RS09860	cbrA	protein CbrA	colicin M resistance protein	GO-TERMS, PRODUCT-SYNONYMS, GENE-SYNONYMS, PRODUCT, GENE-NAME
RG71_RS09865	EG11713	RG71_RS09865	yidR	DUF3748 domain-containing protein	DUF3748 domain-containing galacturonate catabolism protein YidR	GO-TERMS, PRODUCT-SYNONYMS, PRODUCT, GENE-NAME
RG71_RS09875	EG11534	RG71_RS09875	ibpA	heat-shock protein IbpA	small heat shock protein IbpA	GO-TERMS, PRODUCT-SYNONYMS, GENE-SYNONYMS, PRODUCT, GENE-NAME
RG71_RS09880	EG11535	RG71_RS09880	ibpB	heat-shock protein IbpB	small heat shock protein IbpB	GO-TERMS, PRODUCT-SYNONYMS, GENE-SYNONYMS, PRODUCT, GENE-NAME
RG71_RS09945	EG11693	RG71_RS09945	emrD	multidrug transporter EmrD	multidrug efflux pump EmrD	GO-TERMS, REACTIONS, PRODUCT-SYNONYMS, GENE-SYNONYMS, PRODUCT, GENE-NAME
RG71_RS09975	EG11275	RG71_RS09975	ivbL	ilvB operon leader peptide IvbL	ilvBN operon leader peptide	GO-TERMS, PRODUCT-SYNONYMS, PRODUCT, GENE-NAME
RG71_RS09980	EG10494	RG71_RS09980	ilvB	acetolactate synthase isozyme 1 large subunit	acetohydroxy acid synthase I subunit IlvB	CPLX-RXNS, GO-TERMS, COMPLEXES, PRODUCT-SYNONYMS, PRODUCT, GENE-NAME
RG71_RS09985	EG10502	RG71_RS09985	ilvN	acetolactate synthase isozyme 1 small subunit	acetohydroxy acid synthase I subunit IlvN	GO-TERMS, PRODUCT-SYNONYMS, PRODUCT, GENE-NAME
RG71_RS09990	EG11051	RG71_RS09990	uhpA	DNA-binding response regulator	DNA-binding transcriptional activator UhpA	GO-TERMS, PRODUCT-SYNONYMS, PRODUCT, GENE-NAME
RG71_RS09995	EG11052	RG71_RS09995	uhpB	sensor protein UhpB	sensory histidine kinase UhpB	GO-TERMS, PRODUCT, GENE-NAME
RG71_RS10005	EG11054	RG71_RS10005	uhpT	hexose phosphate transporter	hexose-6-phosphate:phosphate antiporter	GO-TERMS, REACTIONS, PRODUCT-SYNONYMS, PRODUCT, GENE-NAME
RG71_RS10010	EG11692	RG71_RS10010	adeD			GO-TERMS, REACTIONS, PRODUCT-SYNONYMS, GENE-SYNONYMS, GENE-NAME
RG71_RS10015	EG11691	RG71_RS10015	adeQ	adenine permease AdeQ	adenine transporter	GO-TERMS, REACTIONS, PRODUCT-SYNONYMS, GENE-SYNONYMS, PRODUCT, GENE-NAME
RG71_RS10030	EG11689			purine ribonucleoside efflux pump NepI	purine ribonucleoside exporter	GO-TERMS, REACTIONS, PRODUCT-SYNONYMS, GENE-SYNONYMS, PRODUCT
RG71_RS10150	EG10459	RG71_RS10150	hsdR	DUF4145 domain-containing protein	type I restriction enzyme EcoKI endonuclease component	CPLX-RXNS, GO-TERMS, COMPLEXES, PRODUCT-SYNONYMS, GENE-SYNONYMS, PRODUCT, GENE-NAME
RG71_RS10190	EG11685	RG71_RS10190	yicI	alpha-xylosidase	alpha-D-xyloside xylohydrolase	GO-TERMS, REACTIONS, PRODUCT-SYNONYMS, PRODUCT, GENE-NAME
RG71_RS10200	EG11194	RG71_RS10200	xanP	xanthine permease XanP	xanthine:H+ symporter XanP	GO-TERMS, REACTIONS, PRODUCT-SYNONYMS, GENE-SYNONYMS, PRODUCT, GENE-NAME
RG71_RS10205	EG10406	RG71_RS10205	gltS	sodium/glutamate symport carrier protein	glutamate:sodium symporter	GO-TERMS, REACTIONS, PRODUCT-SYNONYMS, GENE-SYNONYMS, PRODUCT, GENE-NAME
RG71_RS10210	EG10829	RG71_RS10210	recG	DNA helicase RecG	ATP-dependent DNA helicase RecG	GO-TERMS, REACTIONS, PRODUCT-SYNONYMS, GENE-SYNONYMS, PRODUCT, GENE-NAME
RG71_RS10215	EG10967	RG71_RS10215	trmH	tRNA (guanosine(18)-2'-O)-methyltransferase TrmH	tRNA (Gm18) 2'-O-methyltransferase	GO-TERMS, REACTIONS, PRODUCT-SYNONYMS, GENE-SYNONYMS, PRODUCT, GENE-NAME
RG71_RS10220	EG10966	RG71_RS10220	spoT	bifunctional (p)ppGpp synthetase II/ guanosine-3',5'-bis pyrophosphate 3'-pyrophosphohydrolase	bifunctional (p)ppGpp synthase/hydrolase SpoT	GO-TERMS, REACTIONS, PRODUCT-SYNONYMS, PRODUCT, GENE-NAME
RG71_RS10225	EG10899	RG71_RS10225	rpoZ	DNA-directed RNA polymerase subunit omega	RNA polymerase subunit omega	GO-TERMS, REACTIONS, PRODUCT-SYNONYMS, GENE-SYNONYMS, PRODUCT, GENE-NAME
RG71_RS10230	EG10965	RG71_RS10230	gmk			GO-TERMS, REACTIONS, PRODUCT-SYNONYMS, GENE-SYNONYMS, GENE-NAME
RG71_RS10235	EG11334	RG71_RS10235	ligB			GO-TERMS, REACTIONS, PRODUCT-SYNONYMS, GENE-SYNONYMS, GENE-NAME
RG71_RS10245	EG11193	RG71_RS10245	dinD	DNA-damage-inducible protein D	DNA damage-inducible protein D	GO-TERMS, PRODUCT-SYNONYMS, GENE-SYNONYMS, PRODUCT, GENE-NAME
RG71_RS10375	EG10808	RG71_RS10375	pyrE			GO-TERMS, PRODUCT-SYNONYMS, GENE-NAME
RG71_RS10380	EG11191	RG71_RS10380	slmA			GO-TERMS, PRODUCT-SYNONYMS, GENE-SYNONYMS, GENE-NAME
RG71_RS10385	EG10251	RG71_RS10385	dut	deoxyuridine 5'-triphosphate nucleotidohydrolase	dUTP diphosphatase	GO-TERMS, REACTIONS, PRODUCT-SYNONYMS, GENE-SYNONYMS, PRODUCT, GENE-NAME
RG71_RS10390	EG10004	RG71_RS10390	dfp	bifunctional phosphopantothenoylcysteine decarboxylase CoaC/phosphopantothenate--cysteine ligase CoaB	fused 4'-phosphopantothenoylcysteine decarboxylase and phosphopantothenoylcysteine synthetase	GO-TERMS, REACTIONS, PRODUCT-SYNONYMS, GENE-SYNONYMS, PRODUCT, GENE-NAME
RG71_RS10410	EG10329	RG71_RS10410	mutM	formamidopyrimidine-DNA glycosylase	DNA-formamidopyrimidine glycosylase	GO-TERMS, REACTIONS, PRODUCT-SYNONYMS, GENE-SYNONYMS, PRODUCT, GENE-NAME
RG71_RS10415	EG11190	RG71_RS10415	coaD	phosphopantetheine adenylyltransferase	pantetheine-phosphate adenylyltransferase	GO-TERMS, REACTIONS, PRODUCT-SYNONYMS, GENE-SYNONYMS, PRODUCT, GENE-NAME
RG71_RS10420	EG10520	RG71_RS10420	waaA	3-deoxy-D-manno-octulosonic acid transferase	KDO transferase	GO-TERMS, REACTIONS, PRODUCT-SYNONYMS, GENE-SYNONYMS, PRODUCT, GENE-NAME
RG71_RS10425	EG11341	RG71_RS10425	waaQ	lipopolysaccharide core heptosyltransferase RfaQ	lipopolysaccharide core heptosyltransferase 3	GO-TERMS, REACTIONS, PRODUCT-SYNONYMS, GENE-SYNONYMS, PRODUCT, GENE-NAME
RG71_RS10430	EG11339	RG71_RS10430	waaG	glycosyltransferase family 1 protein	lipopolysaccharide glucosyltransferase I	GO-TERMS, PRODUCT-SYNONYMS, GENE-SYNONYMS, PRODUCT, GENE-NAME
RG71_RS10435	EG11340	RG71_RS10435	waaP	lipopolysaccharide core heptose(I) kinase RfaP	lipopolysaccharide core heptose (I) kinase	GO-TERMS, REACTIONS, PRODUCT-SYNONYMS, GENE-SYNONYMS, PRODUCT, GENE-NAME
RG71_RS10440	EG11352	RG71_RS10440	waaO	lipopolysaccharide 3-alpha-galactosyltransferase	UDP-D-glucose:(glucosyl)LPS alpha-1,3-glucosyltransferase	GO-TERMS, REACTIONS, PRODUCT-SYNONYMS, GENE-SYNONYMS, PRODUCT, GENE-NAME
RG71_RS10445	EG11425	RG71_RS10445	waaY	lipopolysaccharide core heptose(II) kinase RfaY	lipopolysaccharide core heptose (II) kinase	GO-TERMS, REACTIONS, PRODUCT-SYNONYMS, GENE-SYNONYMS, PRODUCT, GENE-NAME
RG71_RS10450	EG11353	RG71_RS10450	waaJ	UDP-glucose--(galactosyl) LPS alpha1,2-glucosyltransferase	UDP-glucose:(glucosyl)LPS alpha-1,2-glucosyltransferase	GO-TERMS, REACTIONS, PRODUCT-SYNONYMS, GENE-SYNONYMS, PRODUCT, GENE-NAME
RG71_RS10465	EG11189	RG71_RS10465	waaC	lipopolysaccharide heptosyltransferase RfaC	ADP-heptose:LPS heptosyltransferase 1	GO-TERMS, REACTIONS, PRODUCT-SYNONYMS, GENE-SYNONYMS, PRODUCT, GENE-NAME
RG71_RS10470	EG12210	RG71_RS10470	waaF			GO-TERMS, REACTIONS, PRODUCT-SYNONYMS, GENE-SYNONYMS, PRODUCT, GENE-NAME
RG71_RS10475	EG10838	RG71_RS10475	rfaD	ADP-L-glycero-D-mannoheptose-6-epimerase	ADP-L-glycero-D-mannoheptose 6-epimerase	GO-TERMS, REACTIONS, PRODUCT-SYNONYMS, GENE-SYNONYMS, PRODUCT, GENE-NAME
RG71_RS10485	EG10512	RG71_RS10485	kbl			GO-TERMS, PRODUCT-SYNONYMS, GENE-NAME
RG71_RS10490	EG10993	RG71_RS10490	tdh	L-threonine 3-dehydrogenase	threonine dehydrogenase	GO-TERMS, REACTIONS, PRODUCT-SYNONYMS, PRODUCT, GENE-NAME
RG71_RS10495	EG11266	RG71_RS10495	waaH	glycosyltransferase	UDP-glucuronate:LPS(HepIII) glycosyltransferase	GO-TERMS, REACTIONS, PRODUCT-SYNONYMS, GENE-SYNONYMS, PRODUCT, GENE-NAME
RG71_RS10505	EG12297	RG71_RS10505	envC			GO-TERMS, PRODUCT-SYNONYMS, GENE-SYNONYMS, GENE-NAME
RG71_RS10510	EG12296	RG71_RS10510	gpmM			GO-TERMS, PRODUCT-SYNONYMS, GENE-SYNONYMS, GENE-NAME
RG71_RS10525	EG12294	RG71_RS10525	grxC	glutaredoxin	glutaredoxin 3	GO-TERMS, REACTIONS, PRODUCT-SYNONYMS, GENE-SYNONYMS, PRODUCT, GENE-NAME
RG71_RS10530	EG10937	RG71_RS10530	secB	protein-export protein SecB	protein export chaperone SecB	GO-TERMS, PRODUCT-SYNONYMS, PRODUCT, GENE-NAME
RG71_RS10535	EG20091	RG71_RS10535	gpsA	glycerol-3-phosphate dehydrogenase (NAD(P)(+))	glycerol-3-phosphate dehydrogenase	GO-TERMS, REACTIONS, PRODUCT-SYNONYMS, PRODUCT, GENE-NAME
RG71_RS10540	EG10187	RG71_RS10540	cysE			GO-TERMS, PRODUCT-SYNONYMS, GENE-NAME
RG71_RS10545	EG11888	RG71_RS10545	trmL	tRNA (uridine(34)/cytosine(34)/5- carboxymethylaminomethyluridine(34)-2'-O)- methyltransferase TrmL	tRNA (cytidine/uridine-2'-O)-ribose methyltransferase	GO-TERMS, REACTIONS, PRODUCT-SYNONYMS, GENE-SYNONYMS, PRODUCT, GENE-NAME
RG71_RS10550	EG11963			alpha-hydroxy-acid oxidizing enzyme	L-lactate dehydrogenase	GO-TERMS, REACTIONS, PRODUCT-SYNONYMS, GENE-SYNONYMS, PRODUCT
RG71_RS10555	EG11962	RG71_RS10555	lldR	dual role activator/repressor for lldPRD operon	DNA-binding transcriptional dual regulator LldR	GO-TERMS, PRODUCT-SYNONYMS, GENE-SYNONYMS, PRODUCT, GENE-NAME
RG71_RS10560	EG11961	RG71_RS10560	lldP	L-lactate permease	lactate/glycolate:H+ symporter LldP	GO-TERMS, REACTIONS, PRODUCT-SYNONYMS, GENE-SYNONYMS, PRODUCT, GENE-NAME
RG71_RS10580	EG11965	RG71_RS10580	mtlR	MltR family transcriptional regulator	transcriptional repressor MtlR	GO-TERMS, PRODUCT-SYNONYMS, PRODUCT, GENE-NAME
RG71_RS10585	EG10616	RG71_RS10585	mtlD			GO-TERMS, PRODUCT-SYNONYMS, GENE-NAME
RG71_RS10590	EG10615	RG71_RS10590	mtlA	PTS mannitol transporter subunit IIABC	mannitol-specific PTS enzyme IICBA component	GO-TERMS, REACTIONS, PRODUCT-SYNONYMS, GENE-SYNONYMS, PRODUCT, GENE-NAME
RG71_RS10650	EG10941	RG71_RS10650	selA	L-selenocysteinyl-tRNA(Sec) synthase	selenocysteine synthase	GO-TERMS, REACTIONS, PRODUCT-SYNONYMS, GENE-SYNONYMS, PRODUCT, GENE-NAME
RG71_RS10660	EG12293	RG71_RS10660	yiaY	alcohol dehydrogenase	L-threonine dehydrogenase	GO-TERMS, REACTIONS, PRODUCT-SYNONYMS, PRODUCT, GENE-NAME
RG71_RS10665	EG12292	RG71_RS10665	aldB	aldehyde dehydrogenase	aldehyde dehydrogenase B	GO-TERMS, REACTIONS, PRODUCT-SYNONYMS, GENE-SYNONYMS, PRODUCT, GENE-NAME
RG71_RS10695	EG12287	RG71_RS10695	sgbE	L-ribulose-5-phosphate 4-epimerase	L-ribulose-5-phosphate 4-epimerase SgbE	GO-TERMS, PRODUCT-SYNONYMS, GENE-SYNONYMS, PRODUCT, GENE-NAME
RG71_RS10705	EG12285			3-dehydro-L-gulonate-6-phosphate decarboxylase UlaD	3-keto-L-gulonate-6-phosphate decarboxylase SgbH	GO-TERMS, REACTIONS, PRODUCT-SYNONYMS, GENE-SYNONYMS, PRODUCT
RG71_RS10710	EG12284	RG71_RS10710	lyxK	carbohydrate kinase	L-xylulose kinase	GO-TERMS, PRODUCT-SYNONYMS, GENE-SYNONYMS, PRODUCT, GENE-NAME
RG71_RS10715	EG12283	RG71_RS10715	yiaO	TRAP transporter substrate-binding protein	2,3-diketo-L-gulonate:Na+ symporter - periplasmic binding protein	CPLX-RXNS, GO-TERMS, COMPLEXES, PRODUCT-SYNONYMS, PRODUCT, GENE-NAME
RG71_RS10720	EG12282	RG71_RS10720	yiaN	2,3-diketo-L-gulonate TRAP transporter permease	2,3-diketo-L-gulonate:Na+ symporter - membrane subunit	GO-TERMS, REACTIONS, PRODUCT-SYNONYMS, PRODUCT, GENE-NAME
RG71_RS10725	EG12281	RG71_RS10725	yiaM	2,3-diketo-L-gulonate TRAP transporter permease	2,3-diketo-L-gulonate:Na+ symporter - membrane subunit	GO-TERMS, REACTIONS, PRODUCT-SYNONYMS, PRODUCT, GENE-NAME
RG71_RS10735	EG12279	RG71_RS10735	yiaK			GO-TERMS, PRODUCT-SYNONYMS, GENE-NAME
RG71_RS10740	EG12278	RG71_RS10740	plaR	transcriptional regulator	DNA-binding transcriptional repressor PlaR	GO-TERMS, PRODUCT-SYNONYMS, GENE-SYNONYMS, PRODUCT, GENE-NAME
RG71_RS10750	EG10107	RG71_RS10750	avtA	valine--pyruvate transaminase	valine--pyruvate aminotransferase	GO-TERMS, REACTIONS, PRODUCT-SYNONYMS, PRODUCT, GENE-NAME
RG71_RS10755	EG11316	RG71_RS10755	malS			GO-TERMS, REACTIONS, PRODUCT-SYNONYMS, PRODUCT, GENE-NAME
RG71_RS10765	EG20253	RG71_RS10765	xylR	XylR family transcriptional regulator	DNA-binding transcriptional dual regulator XylR	GO-TERMS, PRODUCT-SYNONYMS, PRODUCT, GENE-NAME
RG71_RS10785	EG11074	RG71_RS10785	xylA			GO-TERMS, REACTIONS, PRODUCT-SYNONYMS, GENE-NAME
RG71_RS10790	EG11075	RG71_RS10790	xylB			GO-TERMS, REACTIONS, PRODUCT-SYNONYMS, GENE-NAME
RG71_RS10805	EG12274	RG71_RS10805	wecH	O-acetyltransferase	O-acetyltransferase WecH	GO-TERMS, PRODUCT-SYNONYMS, GENE-SYNONYMS, PRODUCT, GENE-NAME
RG71_RS10815	EG10409	RG71_RS10815	glyQ			CPLX-RXNS, GO-TERMS, COMPLEXES, PRODUCT-SYNONYMS, GENE-SYNONYMS, PRODUCT, GENE-NAME
RG71_RS10820	EG10410	RG71_RS10820	glyS			GO-TERMS, PRODUCT-SYNONYMS, GENE-SYNONYMS, PRODUCT, GENE-NAME
RG71_RS10835	G0-9613	RG71_RS10835	hokA	protein HokA	small toxic polypeptide	GO-TERMS, PRODUCT-SYNONYMS, GENE-SYNONYMS, PRODUCT, GENE-NAME
RG71_RS10840	EG10166	RG71_RS10840	cspA	cold-shock protein	cold shock protein CspA	GO-TERMS, PRODUCT-SYNONYMS, PRODUCT, GENE-NAME
RG71_RS10855	EG12272	RG71_RS10855	ghrB	bifunctional glyoxylate/hydroxypyruvate reductase B	glyoxylate reductase	GO-TERMS, REACTIONS, PRODUCT-SYNONYMS, GENE-SYNONYMS, PRODUCT, GENE-NAME
RG71_RS10865	EG10124	RG71_RS10865	bisC	molybdopterin guanine dinucleotide-containing S/N-oxide reductase	biotin sulfoxide reductase	GO-TERMS, REACTIONS, PRODUCT-SYNONYMS, PRODUCT, GENE-NAME
RG71_RS10870	EG12270	RG71_RS10870	yiaC	GNAT family acetyltransferase	peptidyl-lysine N-acetyltransferase YiaC	GO-TERMS, REACTIONS, PRODUCT-SYNONYMS, PRODUCT, GENE-NAME
RG71_RS10875	EG10986	RG71_RS10875	tag	DNA-3-methyladenine glycosylase 1	3-methyl-adenine DNA glycosylase I, constitutive	GO-TERMS, REACTIONS, PRODUCT-SYNONYMS, GENE-SYNONYMS, PRODUCT, GENE-NAME
RG71_RS10890	EG12268	RG71_RS10890	yhjX	oxalate/formate antiport family MFS transporter	putative transporter YhjX	GO-TERMS, REACTIONS, PRODUCT-SYNONYMS, PRODUCT, GENE-NAME
RG71_RS10895	EG12267	RG71_RS10895	eptB	phosphoethanolamine transferase EptB	Kdo2-lipid A phosphoethanolamine 7''-transferase	GO-TERMS, REACTIONS, PRODUCT-SYNONYMS, GENE-SYNONYMS, PRODUCT, GENE-NAME
RG71_RS10910	EG10248	RG71_RS10910	dppA	ABC transporter substrate-binding protein	dipeptide ABC transporter periplasmic binding protein	CPLX-RXNS, GO-TERMS, COMPLEXES, PRODUCT-SYNONYMS, GENE-SYNONYMS, PRODUCT, GENE-NAME
RG71_RS10920	EG12625	RG71_RS10920	dppB	peptide ABC transporter permease	dipeptide ABC transporter membrane subunit DppB	GO-TERMS, COMPLEXES, PRODUCT-SYNONYMS, PRODUCT, GENE-NAME
RG71_RS10925	EG12626	RG71_RS10925	dppC	peptide ABC transporter permease	dipeptide ABC transporter membrane subunit DppC	GO-TERMS, PRODUCT-SYNONYMS, PRODUCT, GENE-NAME
RG71_RS10930	EG12627	RG71_RS10930	dppD	dipeptide transport ATP-binding protein DppD	dipeptide ABC transporter ATP binding subunit DppD	GO-TERMS, COMPLEXES, PRODUCT-SYNONYMS, PRODUCT, GENE-NAME
RG71_RS10935	EG12628			dipeptide transport ATP-binding protein DppF	dipeptide ABC transporter ATP binding subunit DppF	GO-TERMS, PRODUCT-SYNONYMS, GENE-SYNONYMS, PRODUCT
RG71_RS10955	G0-9041	RG71_RS10955	ldrD			GO-TERMS, PRODUCT-SYNONYMS, GENE-NAME
RG71_RS10960	EG12265	RG71_RS10960	bcsG	cellulose biosynthesis protein BcsG	cellulose phosphoethanolamine transferase	GO-TERMS, REACTIONS, PRODUCT-SYNONYMS, GENE-SYNONYMS, PRODUCT, GENE-NAME
RG71_RS10985	EG12260					CPLX-RXNS, GO-TERMS, COMPLEXES, REACTIONS, PRODUCT-SYNONYMS, GENE-SYNONYMS
RG71_RS10990	EG12259	RG71_RS10990	bcsB	cellulose biosynthesis cyclic di-GMP-binding regulatory protein BcsB	cellulose synthase periplasmic subunit	GO-TERMS, PRODUCT-SYNONYMS, GENE-SYNONYMS, PRODUCT, GENE-NAME
RG71_RS10995	EG12258	RG71_RS10995	bcsZ	cellulase	endo-1,4-D-glucanase	GO-TERMS, REACTIONS, PRODUCT-SYNONYMS, GENE-SYNONYMS, PRODUCT, GENE-NAME
RG71_RS11015	EG20044	RG71_RS11015	dctA	C4-dicarboxylate ABC transporter	C4 dicarboxylate/orotate:H+ symporter	GO-TERMS, REACTIONS, PRODUCT-SYNONYMS, PRODUCT, GENE-NAME
RG71_RS11030	EG12253	RG71_RS11030	kdgK			GO-TERMS, PRODUCT-SYNONYMS, GENE-SYNONYMS, GENE-NAME
RG71_RS11040	EG12252	RG71_RS11040	pdeH	cyclic di-GMP phosphodiesterase YhjH	c-di-GMP phosphodiesterase PdeH	GO-TERMS, REACTIONS, PRODUCT-SYNONYMS, GENE-SYNONYMS, PRODUCT, GENE-NAME
RG71_RS11055	EG12248	RG71_RS11055	yhjD	hypothetical protein	putative transporter YhjD	GO-TERMS, PRODUCT-SYNONYMS, PRODUCT, GENE-NAME
RG71_RS11070	EG12245			trehalase	cytoplasmic trehalase	GO-TERMS, PRODUCT-SYNONYMS, PRODUCT
RG71_RS11075	EG12244	RG71_RS11075	ccp	cytochrome-c peroxidase	cytochrome c peroxidase	GO-TERMS, REACTIONS, PRODUCT-SYNONYMS, GENE-SYNONYMS, PRODUCT, GENE-NAME
RG71_RS11080	EG50009	RG71_RS11080	gadA	glutamate decarboxylase alpha	glutamate decarboxylase A	GO-TERMS, REACTIONS, PRODUCT-SYNONYMS, GENE-SYNONYMS, PRODUCT, GENE-NAME
RG71_RS11085	EG12243	RG71_RS11085	gadX	transcriptional regulator	DNA-binding transcriptional dual regulator GadX	GO-TERMS, PRODUCT-SYNONYMS, GENE-SYNONYMS, PRODUCT, GENE-NAME
RG71_RS11090	EG12242	RG71_RS11090	gadW	transcriptional regulator	DNA-binding transcriptional dual regulator GadW	GO-TERMS, PRODUCT-SYNONYMS, GENE-SYNONYMS, PRODUCT, GENE-NAME
RG71_RS11100	EG12241	RG71_RS11100	mdtF	multidrug efflux RND transporter permease subunit	multidrug efflux pump RND permease MdtF	CPLX-RXNS, GO-TERMS, COMPLEXES, PRODUCT-SYNONYMS, GENE-SYNONYMS, PRODUCT, GENE-NAME
RG71_RS11105	EG12240	RG71_RS11105	mdtE	multidrug resistance protein MdtE	multidrug efflux pump membrane fusion protein MdtE	GO-TERMS, PRODUCT-SYNONYMS, GENE-SYNONYMS, PRODUCT, GENE-NAME
RG71_RS11115	EG11544	RG71_RS11115	gadE	transcriptional regulator GadE	DNA-binding transcriptional activator GadE	GO-TERMS, COMPLEXES, PRODUCT-SYNONYMS, GENE-SYNONYMS, PRODUCT, GENE-NAME
RG71_RS11120	EG11495	RG71_RS11120	hdeD	protein HdeD	acid-resistance membrane protein	GO-TERMS, PRODUCT-SYNONYMS, GENE-SYNONYMS, PRODUCT, GENE-NAME
RG71_RS11125	EG11398	RG71_RS11125	hdeA	acid stress chaperone HdeA	periplasmic acid stress chaperone HdeA	GO-TERMS, PRODUCT-SYNONYMS, GENE-SYNONYMS, PRODUCT, GENE-NAME
RG71_RS11130	EG11399			acid stress chaperone HdeB	periplasmic acid stress chaperone HdeB	GO-TERMS, PRODUCT-SYNONYMS, GENE-SYNONYMS, PRODUCT
RG71_RS11140	EG11889	RG71_RS11140	dctR	helix-turn-helix transcriptional regulator	putative DNA-binding transcriptional regulator DctR	GO-TERMS, PRODUCT-SYNONYMS, GENE-SYNONYMS, PRODUCT, GENE-NAME
RG71_RS11175	EG12236	RG71_RS11175	arsB	arsenic transporter	arsenite/antimonite:H+ antiporter	GO-TERMS, REACTIONS, PRODUCT-SYNONYMS, GENE-SYNONYMS, PRODUCT, GENE-NAME
RG71_RS11180	EG12235	RG71_RS11180	arsR	transcriptional regulator	DNA-binding transcriptional repressor ArsR	GO-TERMS, PRODUCT-SYNONYMS, GENE-SYNONYMS, PRODUCT, GENE-NAME
RG71_RS11195	EG10412	RG71_RS11195	gor	glutathione reductase	glutathione reductase (NADPH)	GO-TERMS, PRODUCT-SYNONYMS, GENE-SYNONYMS, PRODUCT, GENE-NAME
RG71_RS11200	EG12234	RG71_RS11200	rlmJ	23S rRNA (adenine(2030)-N(6))-methyltransferase RlmJ	23S rRNA m6A2030 methyltransferase	GO-TERMS, REACTIONS, PRODUCT-SYNONYMS, GENE-SYNONYMS, PRODUCT, GENE-NAME
RG71_RS11205	EG11441	RG71_RS11205	prlC			GO-TERMS, REACTIONS, PRODUCT-SYNONYMS, GENE-SYNONYMS, GENE-NAME
RG71_RS11210	EG12233	RG71_RS11210	rsmJ	ribosomal RNA small subunit methyltransferase J	16S rRNA m2G1516 methyltransferase	GO-TERMS, REACTIONS, PRODUCT-SYNONYMS, GENE-SYNONYMS, PRODUCT, GENE-NAME
RG71_RS11215	EG12232	RG71_RS11215	dtpB	MFS transporter	dipeptide/tripeptide:H+ symporter DtpB	GO-TERMS, REACTIONS, PRODUCT-SYNONYMS, GENE-SYNONYMS, PRODUCT, GENE-NAME
RG71_RS11230	EG12231	RG71_RS11230	uspB	universal stress protein B	putative universal stress (ethanol tolerance) protein B	GO-TERMS, PRODUCT-SYNONYMS, GENE-SYNONYMS, PRODUCT, GENE-NAME
RG71_RS11240	EG12230	RG71_RS11240	pitA	Low-affinity inorganic phosphate transporter 1	metal phosphate:H+ symporter PitA	GO-TERMS, REACTIONS, PRODUCT-SYNONYMS, GENE-SYNONYMS, PRODUCT, GENE-NAME
RG71_RS11250	EG12228	RG71_RS11250	yhiM	hypothetical protein	inner membrane protein YhiM	GO-TERMS, PRODUCT-SYNONYMS, PRODUCT, GENE-NAME
RG71_RS11280	EG12223	RG71_RS11280	rbbA	ABC transporter ATP-binding protein/permease	ribosome-associated ATPase	GO-TERMS, PRODUCT-SYNONYMS, GENE-SYNONYMS, PRODUCT, GENE-NAME
RG71_RS11310	EG11519	RG71_RS11310	nikR	nickel-responsive transcriptional regulator NikR	DNA-binding transcriptional repressor NikR	GO-TERMS, PRODUCT-SYNONYMS, GENE-SYNONYMS, PRODUCT, GENE-NAME
RG71_RS11315	EG12079	RG71_RS11315	nikE	nickel import ATP-binding protein NikE	Ni(2+) ABC transporter ATP binding subunit NikE	CPLX-RXNS, GO-TERMS, COMPLEXES, PRODUCT-SYNONYMS, GENE-SYNONYMS, PRODUCT, GENE-NAME
RG71_RS11320	EG12078	RG71_RS11320	nikD	nickel import ATP-binding protein NikD	Ni(2+) ABC transporter ATP binding subunit NikD	GO-TERMS, PRODUCT-SYNONYMS, GENE-SYNONYMS, PRODUCT, GENE-NAME
RG71_RS11325	EG12077	RG71_RS11325	nikC	nickel ABC transporter permease subunit NikC	Ni(2+) ABC transporter membrane subunit NikC	GO-TERMS, PRODUCT-SYNONYMS, GENE-SYNONYMS, PRODUCT, GENE-NAME
RG71_RS11330	EG12076	RG71_RS11330	nikB	nickel ABC transporter permease subunit NikB	Ni(2+) ABC transporter membrane subunit NikB	GO-TERMS, PRODUCT-SYNONYMS, GENE-SYNONYMS, PRODUCT, GENE-NAME
RG71_RS11335	EG12075	RG71_RS11335	nikA	nickel ABC transporter, nickel/metallophore periplasmic binding protein	Ni(2+) ABC transporter periplasmic binding protein	GO-TERMS, PRODUCT-SYNONYMS, GENE-SYNONYMS, PRODUCT, GENE-NAME
RG71_RS11340	EG12221	RG71_RS11340	acpT	4'-phosphopantetheinyl transferase	holo-[acyl carrier protein] synthase 2	GO-TERMS, REACTIONS, PRODUCT-SYNONYMS, GENE-SYNONYMS, PRODUCT, GENE-NAME
RG71_RS11360	EG12217	RG71_RS11360	yhhQ	hypothetical protein	putative queuosine precursor transporter	GO-TERMS, PRODUCT-SYNONYMS, PRODUCT, GENE-NAME
RG71_RS11365	EG12216	RG71_RS11365	tusA	sulfurtransferase TusA	sulfur transfer protein TusA	GO-TERMS, REACTIONS, PRODUCT-SYNONYMS, GENE-SYNONYMS, PRODUCT, GENE-NAME
RG71_RS11370	EG12215			zinc/cadmium/mercury/lead-transporting ATPase	Zn2+/Cd2+/Pb2+ exporting P-type ATPase	GO-TERMS, REACTIONS, PRODUCT-SYNONYMS, GENE-SYNONYMS, PRODUCT
RG71_RS11390	EG10343			16S rRNA (guanine(966)-N(2))-methyltransferase	16S rRNA m2G966 methyltransferase	GO-TERMS, REACTIONS, PRODUCT-SYNONYMS, GENE-SYNONYMS, PRODUCT
RG71_RS11395	EG10346	RG71_RS11395	ftsY	signal recognition particle-docking protein FtsY	signal recognition particle receptor	GO-TERMS, PRODUCT-SYNONYMS, PRODUCT, GENE-NAME
RG71_RS11400	EG10340	RG71_RS11400	ftsE	cell division ATP-binding protein FtsE	cell division protein FtsE	GO-TERMS, COMPLEXES, PRODUCT-SYNONYMS, PRODUCT, GENE-NAME
RG71_RS11405	EG10345	RG71_RS11405	ftsX	ABC transporter permease	cell division protein FtsX	GO-TERMS, PRODUCT-SYNONYMS, GENE-SYNONYMS, PRODUCT, GENE-NAME
RG71_RS11410	EG10897	RG71_RS11410	rpoH	RNA polymerase sigma factor RpoH	RNA polymerase, sigma 32 (sigma H) factor	GO-TERMS, COMPLEXES, PRODUCT-SYNONYMS, GENE-SYNONYMS, PRODUCT, GENE-NAME
RG71_RS11415	EG10539	RG71_RS11415	livJ	branched-chain amino acid ABC transporter substrate-binding protein	branched chain amino acid/phenylalanine ABC transporter periplasmic binding protein	CPLX-RXNS, GO-TERMS, COMPLEXES, PRODUCT-SYNONYMS, GENE-SYNONYMS, PRODUCT, GENE-NAME
RG71_RS11420	EG12211	RG71_RS11420	panZ	aspartate 1-decarboxylase autocleavage activator PanM	PanD maturation factor	GO-TERMS, PRODUCT-SYNONYMS, GENE-SYNONYMS, PRODUCT, GENE-NAME
RG71_RS11430	EG10540	RG71_RS11430	livK	branched chain amino acid ABC transporter substrate-binding protein	L-leucine/L-phenylalanine ABC transporter periplasmic binding protein	CPLX-RXNS, GO-TERMS, COMPLEXES, PRODUCT-SYNONYMS, GENE-SYNONYMS, PRODUCT, GENE-NAME
RG71_RS11435	EG10538	RG71_RS11435	livH	branched-chain amino acid ABC transporter permease	branched chain amino acid/phenylalanine ABC transporter membrane subunit LivH	GO-TERMS, PRODUCT-SYNONYMS, GENE-SYNONYMS, PRODUCT, GENE-NAME
RG71_RS11440	EG10541			high-affinity branched-chain amino acid ABC transporter permease LivM	branched chain amino acid/phenylalanine ABC transporter membrane subunit LivM	GO-TERMS, PRODUCT
RG71_RS11445	EG10537			ABC transporter ATP-binding protein	branched chain amino acid/phenylalanine ABC transporter ATP binding subunit LivG	GO-TERMS, PRODUCT-SYNONYMS, GENE-SYNONYMS, PRODUCT
RG71_RS11450	EG10536			high-affinity branched-chain amino acid ABC transporter ATP-binding protein LivF	branched chain amino acid/phenylalanine ABC transporter ATP binding subunit LivF	GO-TERMS, PRODUCT
RG71_RS11460	EG11047	RG71_RS11460	ugpB	sn-glycerol-3-phosphate-binding periplasmic protein UgpB	sn-glycerol 3-phosphate ABC transporter periplasmic binding protein	CPLX-RXNS, GO-TERMS, COMPLEXES, PRODUCT-SYNONYMS, GENE-SYNONYMS, PRODUCT, GENE-NAME
RG71_RS11465	EG11046	RG71_RS11465	ugpA	sn-glycerol 3-phosphate ABC transporter permease	sn-glycerol 3-phosphate ABC transporter membrane subunit UgpA	GO-TERMS, COMPLEXES, PRODUCT-SYNONYMS, GENE-SYNONYMS, PRODUCT, GENE-NAME
RG71_RS11470	EG11049	RG71_RS11470	ugpE	glycerol-3-phosphate transporter membrane protein	sn-glycerol 3-phosphate ABC transporter membrane subunit UgpE	GO-TERMS, REACTIONS, PRODUCT, GENE-NAME
RG71_RS11475	EG11048			sn-glycerol-3-phosphate import ATP-binding protein UgpC	sn-glycerol 3-phosphate ABC transporter ATP binding subunit	GO-TERMS, PRODUCT
RG71_RS11480	EG11050	RG71_RS11480	ugpQ	glycerophosphodiester phosphodiesterase	glycerophosphodiester phosphodiesterase UgpQ	GO-TERMS, REACTIONS, PRODUCT-SYNONYMS, PRODUCT, GENE-NAME
RG71_RS11490	EG10374	RG71_RS11490	ggt	gamma-glutamyltranspeptidase	glutathione hydrolase proenzyme	GO-TERMS, REACTIONS, PRODUCT-SYNONYMS, PRODUCT, GENE-NAME
RG71_RS11495	G7763	RG71_RS11495	yrhB	heat-shock protein	putative heat shock chaperone	GO-TERMS, PRODUCT-SYNONYMS, PRODUCT, GENE-NAME
RG71_RS11515	G7758	RG71_RS11515	yhhY	N-acetyltransferase	N-acetyltransferase YhhY	GO-TERMS, PRODUCT-SYNONYMS, PRODUCT, GENE-NAME
RG71_RS11525	G7756	RG71_RS11525	yhhW			GO-TERMS, PRODUCT-SYNONYMS, GENE-NAME
RG71_RS11530	EG12630	RG71_RS11530	gntR	transcriptional regulator	DNA-binding transcriptional repressor GntR	GO-TERMS, PRODUCT-SYNONYMS, PRODUCT, GENE-NAME
RG71_RS11535	EG12629	RG71_RS11535	gntK	gluconokinase	D-gluconate kinase, thermostable	GO-TERMS, REACTIONS, PRODUCT-SYNONYMS, PRODUCT, GENE-NAME
RG71_RS11540	EG12631	RG71_RS11540	gntU			GO-TERMS, REACTIONS, PRODUCT-SYNONYMS, GENE-SYNONYMS, GENE-NAME
RG71_RS11550	EG10088	RG71_RS11550	asd			GO-TERMS, PRODUCT-SYNONYMS, GENE-SYNONYMS, GENE-NAME
RG71_RS11555	EG10378	RG71_RS11555	glgB			GO-TERMS, REACTIONS, PRODUCT-SYNONYMS, PRODUCT, GENE-NAME
RG71_RS11560	EG10381	RG71_RS11560	glgX	glycogen debranching protein GlgX	limit dextrin alpha-1,6-glucohydrolase	GO-TERMS, PRODUCT-SYNONYMS, PRODUCT, GENE-NAME
RG71_RS11565	EG10379	RG71_RS11565	glgC			GO-TERMS, PRODUCT-SYNONYMS, GENE-NAME
RG71_RS11570	EG10377	RG71_RS11570	glgA			GO-TERMS, PRODUCT-SYNONYMS, GENE-NAME
RG71_RS11575	EG10380	RG71_RS11575	glgP			GO-TERMS, REACTIONS, PRODUCT-SYNONYMS, GENE-SYNONYMS, GENE-NAME
RG71_RS11600	EG10394	RG71_RS11600	glpD	glycerol-3-phosphate dehydrogenase	aerobic glycerol 3-phosphate dehydrogenase	GO-TERMS, REACTIONS, PRODUCT-SYNONYMS, GENE-SYNONYMS, PRODUCT, GENE-NAME
RG71_RS11605	EG10395	RG71_RS11605	glpE	thiosulfate sulfurtransferase	thiosulfate sulfurtransferase GlpE	GO-TERMS, REACTIONS, PRODUCT-SYNONYMS, PRODUCT, GENE-NAME
RG71_RS11610	EG10397	RG71_RS11610	glpG	rhomboid family intramembrane serine protease GlpG	rhomboid protease GlpG	GO-TERMS, REACTIONS, PRODUCT-SYNONYMS, PRODUCT, GENE-NAME
RG71_RS11620	EG12356	RG71_RS11620	rtcR	sigma 54-dependent transcriptional regulator	DNA-binding transcriptional activator RtcR	GO-TERMS, PRODUCT-SYNONYMS, GENE-SYNONYMS, PRODUCT, GENE-NAME
RG71_RS11625	G7751	RG71_RS11625	rtcB	RtcB family protein	RNA-splicing ligase	GO-TERMS, REACTIONS, PRODUCT-SYNONYMS, GENE-SYNONYMS, PRODUCT, GENE-NAME
RG71_RS11630	G7750	RG71_RS11630	rtcA			GO-TERMS, REACTIONS, PRODUCT-SYNONYMS, GENE-SYNONYMS, GENE-NAME
RG71_RS11635	EG10562	RG71_RS11635	malT	transcriptional regulator	DNA-binding transcriptional activator MalT	GO-TERMS, PRODUCT-SYNONYMS, GENE-SYNONYMS, PRODUCT, GENE-NAME
RG71_RS11640	EG10560	RG71_RS11640	malP			GO-TERMS, REACTIONS, PRODUCT-SYNONYMS, GENE-SYNONYMS, GENE-NAME
RG71_RS11645	EG10561	RG71_RS11645	malQ			GO-TERMS, REACTIONS, PRODUCT-SYNONYMS, GENE-SYNONYMS, PRODUCT, GENE-NAME
RG71_RS11650	EG12380	RG71_RS11650	gntT	gluconate transporter	high-affinity gluconate transporter	GO-TERMS, REACTIONS, PRODUCT-SYNONYMS, GENE-SYNONYMS, PRODUCT, GENE-NAME
RG71_RS11655	G7748	RG71_RS11655	nfuA	Fe-S biogenesis protein NfuA	iron-sulfur cluster carrier protein NfuA	GO-TERMS, PRODUCT-SYNONYMS, GENE-SYNONYMS, PRODUCT, GENE-NAME
RG71_RS11660	G7747	RG71_RS11660	yhgH	protein GntX	DNA utilization protein YhgH	GO-TERMS, PRODUCT-SYNONYMS, GENE-SYNONYMS, PRODUCT, GENE-NAME
RG71_RS11665	EG10122	RG71_RS11665	bioH	pimeloyl-[acyl-carrier protein] methyl ester esterase	pimeloyl-acyl carrier protein methyl ester esterase	GO-TERMS, REACTIONS, PRODUCT-SYNONYMS, GENE-SYNONYMS, PRODUCT, GENE-NAME
RG71_RS11670	EG11750	RG71_RS11670	rpnA	ISNCY family transposase	recombination-promoting nuclease RpnA	GO-TERMS, REACTIONS, PRODUCT-SYNONYMS, GENE-SYNONYMS, PRODUCT, GENE-NAME
RG71_RS11685	EG12102	RG71_RS11685	feoB	ferrous iron transporter B	Fe2+ transporter FeoB	GO-TERMS, REACTIONS, PRODUCT-SYNONYMS, PRODUCT, GENE-NAME
RG71_RS11690	EG12101			ferrous iron transporter A	ferrous iron transport protein A	GO-TERMS, PRODUCT-SYNONYMS, PRODUCT
RG71_RS11705	EG11578	RG71_RS11705	greB			GO-TERMS, PRODUCT-SYNONYMS, GENE-NAME
RG71_RS11715	EG10672	RG71_RS11715	ompR	DNA-binding response regulator	DNA-binding transcriptional dual regulator OmpR	GO-TERMS, PRODUCT-SYNONYMS, GENE-SYNONYMS, PRODUCT, GENE-NAME
RG71_RS11720	EG10269	RG71_RS11720	envZ	two-component sensor histidine kinase	sensor histidine kinase EnvZ	GO-TERMS, REACTIONS, PRODUCT-SYNONYMS, GENE-SYNONYMS, PRODUCT, GENE-NAME
RG71_RS11725	EG10688	RG71_RS11725	pck			GO-TERMS, REACTIONS, PRODUCT-SYNONYMS, GENE-SYNONYMS, PRODUCT, GENE-NAME
RG71_RS11740	G7744	RG71_RS11740	hslO	redox-regulated molecular chaperone Hsp33	molecular chaperone Hsp33	GO-TERMS, PRODUCT-SYNONYMS, GENE-SYNONYMS, PRODUCT, GENE-NAME
RG71_RS11745	G7743	RG71_RS11745	hslR	heat-shock protein 15	heat shock protein Hsp15	GO-TERMS, PRODUCT-SYNONYMS, GENE-SYNONYMS, PRODUCT, GENE-NAME
RG71_RS11750	G7742	RG71_RS11750	yrfG	GMP/IMP nucleotidase	purine nucleotidase	GO-TERMS, REACTIONS, PRODUCT-SYNONYMS, PRODUCT, GENE-NAME
RG71_RS11755	G7741	RG71_RS11755	igaA	intracellular growth attenuator protein IgaA	inner membrane protein IgaA	GO-TERMS, PRODUCT-SYNONYMS, GENE-SYNONYMS, PRODUCT, GENE-NAME
RG71_RS11760	G7740	RG71_RS11760	nudE	ADP compounds hydrolase NudE	ADP-sugar diphosphatase NudE	GO-TERMS, REACTIONS, PRODUCT-SYNONYMS, GENE-SYNONYMS, PRODUCT, GENE-NAME
RG71_RS11765	EG10748	RG71_RS11765	mrcA	carboxypeptidase/penicillin-binding protein 1A	peptidoglycan glycosyltransferase / peptidoglycan DD-transpeptidase MrcA	GO-TERMS, REACTIONS, PRODUCT-SYNONYMS, GENE-SYNONYMS, PRODUCT, GENE-NAME
RG71_RS11770	G7739	RG71_RS11770	hofM	DNA catabolic pilus assembly protein	DNA utilization protein HofM	GO-TERMS, PRODUCT-SYNONYMS, GENE-SYNONYMS, PRODUCT, GENE-NAME
RG71_RS11775	G7738	RG71_RS11775	hofN			GO-TERMS, PRODUCT-SYNONYMS, GENE-SYNONYMS, GENE-NAME
RG71_RS11780	G7737	RG71_RS11780	hofO			GO-TERMS, PRODUCT-SYNONYMS, GENE-SYNONYMS, GENE-NAME
RG71_RS11785	G7736	RG71_RS11785	hofP	DNA catabolic protein	DNA utilization protein HofP	GO-TERMS, PRODUCT-SYNONYMS, GENE-SYNONYMS, PRODUCT, GENE-NAME
RG71_RS11790	EG12113	RG71_RS11790	hofQ	DNA transporter HofQ	DNA utilization protein HofQ	GO-TERMS, REACTIONS, PRODUCT-SYNONYMS, GENE-SYNONYMS, PRODUCT, GENE-NAME
RG71_RS11800	EG10081	RG71_RS11800	aroK	shikimate kinase	shikimate kinase 1	GO-TERMS, PRODUCT-SYNONYMS, PRODUCT, GENE-NAME
RG71_RS11805	EG10074	RG71_RS11805	aroB			GO-TERMS, REACTIONS, PRODUCT-SYNONYMS, PRODUCT, GENE-NAME
RG71_RS11810	EG11183	RG71_RS11810	damX			GO-TERMS, PRODUCT-SYNONYMS, GENE-SYNONYMS, GENE-NAME
RG71_RS11815	EG10204	RG71_RS11815	dam	DNA adenine methylase	DNA adenine methyltransferase	GO-TERMS, REACTIONS, PRODUCT-SYNONYMS, PRODUCT, GENE-NAME
RG71_RS11820	M004	RG71_RS11820	rpe			GO-TERMS, PRODUCT-SYNONYMS, GENE-SYNONYMS, PRODUCT, GENE-NAME
RG71_RS11825	EG11871	RG71_RS11825	gph			GO-TERMS, PRODUCT-SYNONYMS, GENE-SYNONYMS, PRODUCT, GENE-NAME
RG71_RS11830	EG11030	RG71_RS11830	trpS			GO-TERMS, REACTIONS, PRODUCT-SYNONYMS, PRODUCT, GENE-NAME
RG71_RS11885	G7726	RG71_RS11885	frlD			GO-TERMS, PRODUCT-SYNONYMS, GENE-SYNONYMS, GENE-NAME
RG71_RS11890	G7724	RG71_RS11890	frlC	protein FrlC	fructoselysine 3-epimerase	GO-TERMS, PRODUCT-SYNONYMS, GENE-SYNONYMS, PRODUCT, GENE-NAME
RG71_RS11900	G7723					GO-TERMS, PRODUCT-SYNONYMS, GENE-SYNONYMS
RG71_RS11905	EG12908			amino acid permease	fructoselysine/psicoselysine transporter	GO-TERMS, REACTIONS, PRODUCT-SYNONYMS, GENE-SYNONYMS, PRODUCT
RG71_RS11915	EG10188	RG71_RS11915	cysG			GO-TERMS, REACTIONS, PRODUCT-SYNONYMS, GENE-NAME
RG71_RS11920	EG10654	RG71_RS11920	nirC			GO-TERMS, PRODUCT-SYNONYMS, PRODUCT, GENE-NAME
RG71_RS11925	EG10655	RG71_RS11925	nirD	nitrite reductase small subunit	nitrite reductase subunit NirD	CPLX-RXNS, GO-TERMS, COMPLEXES, PRODUCT-SYNONYMS, PRODUCT, GENE-NAME
RG71_RS11930	EG10653	RG71_RS11930	nirB	nitrite reductase large subunit	nitrite reductase catalytic subunit NirB	GO-TERMS, PRODUCT-SYNONYMS, PRODUCT, GENE-NAME
RG71_RS11940	EG10757	RG71_RS11940	ppiA	peptidylprolyl isomerase A	peptidyl-prolyl cis-trans isomerase A	GO-TERMS, REACTIONS, PRODUCT-SYNONYMS, GENE-SYNONYMS, PRODUCT, GENE-NAME
RG71_RS11950	EG10307	RG71_RS11950	fic	adenosine monophosphate-protein transferase	putative adenosine monophosphate--protein transferase Fic	GO-TERMS, COMPLEXES, PRODUCT-SYNONYMS, GENE-SYNONYMS, PRODUCT, GENE-NAME
RG71_RS11955	EG10682	RG71_RS11955	pabA	glutamine amidotransferase	aminodeoxychorismate synthase subunit 2	CPLX-RXNS, GO-TERMS, COMPLEXES, PRODUCT-SYNONYMS, PRODUCT, GENE-NAME
RG71_RS11960	EG10066	RG71_RS11960	argD	aspartate aminotransferase family protein	N-acetylornithine aminotransferase / N-succinyldiaminopimelate aminotransferase	GO-TERMS, REACTIONS, PRODUCT-SYNONYMS, GENE-SYNONYMS, PRODUCT, GENE-NAME
RG71_RS11970	EG10164	RG71_RS11970	crp	cAMP-activated global transcriptional regulator CRP	DNA-binding transcriptional dual regulator CRP	GO-TERMS, COMPLEXES, PRODUCT-SYNONYMS, GENE-SYNONYMS, PRODUCT, GENE-NAME
RG71_RS12000	EG12903	RG71_RS12000	yheS	ABC transporter ATP-binding protein	putative ATP-binding protein YheS	GO-TERMS, PRODUCT-SYNONYMS, PRODUCT, GENE-NAME
RG71_RS12010	G7717	RG71_RS12010	kefG			GO-TERMS, PRODUCT-SYNONYMS, GENE-SYNONYMS, GENE-NAME
RG71_RS12015	EG20110	RG71_RS12015	kefB	glutathione-regulated potassium-efflux system protein KefB	K+ : H+ antiporter KefB	GO-TERMS, REACTIONS, PRODUCT-SYNONYMS, GENE-SYNONYMS, PRODUCT, GENE-NAME
RG71_RS12025	EG11663	RG71_RS12025	slyD	peptidylprolyl isomerase	FKBP-type peptidyl-prolyl cis-trans isomerase SlyD	GO-TERMS, REACTIONS, PRODUCT-SYNONYMS, PRODUCT, GENE-NAME
RG71_RS12035	G7716	RG71_RS12035	fkpA	FKBP-type peptidyl-prolyl cis-trans isomerase	peptidyl-prolyl cis-trans isomerase FkpA	GO-TERMS, REACTIONS, PRODUCT-SYNONYMS, GENE-SYNONYMS, PRODUCT, GENE-NAME
RG71_RS12040	G7715	RG71_RS12040	yheO	transcriptional regulator	DNA-binding transcriptional regulator YheO	GO-TERMS, PRODUCT-SYNONYMS, PRODUCT, GENE-NAME
RG71_RS12045	G7714	RG71_RS12045	tusD	sulfurtransferase TusD	sulfurtransferase complex subunit TusD	CPLX-RXNS, GO-TERMS, COMPLEXES, PRODUCT-SYNONYMS, GENE-SYNONYMS, PRODUCT, GENE-NAME
RG71_RS12050	G7713	RG71_RS12050	tusC	sulfurtransferase TusC	sulfurtransferase complex subunit TusC	GO-TERMS, PRODUCT-SYNONYMS, GENE-SYNONYMS, PRODUCT, GENE-NAME
RG71_RS12055	G7712	RG71_RS12055	tusB	sulfurtransferase TusB	sulfurtransferase complex subunit TusB	GO-TERMS, PRODUCT-SYNONYMS, GENE-SYNONYMS, PRODUCT, GENE-NAME
RG71_RS12080	EG11237	RG71_RS12080	chiA	bifunctional chitinase/lysozyme	endochitinase	GO-TERMS, REACTIONS, PRODUCT-SYNONYMS, GENE-SYNONYMS, PRODUCT, GENE-NAME
RG71_RS12090	EG10113	RG71_RS12090	bfr			GO-TERMS, REACTIONS, PRODUCT-SYNONYMS, GENE-NAME
RG71_RS12095	EG11359	RG71_RS12095	gspO	prepilin peptidase	Type II secretion system prepilin peptidase	GO-TERMS, COMPLEXES, REACTIONS, PRODUCT-SYNONYMS, GENE-SYNONYMS, PRODUCT, GENE-NAME
RG71_RS12100	EG12173	RG71_RS12100	gspM	general secretion pathway protein GspM	Type II secretion system protein GspM	GO-TERMS, PRODUCT-SYNONYMS, GENE-SYNONYMS, PRODUCT, GENE-NAME
RG71_RS12155	G7710	RG71_RS12155	gspK	general secretory pathway protein	Type II secretion system protein GspK	GO-TERMS, PRODUCT-SYNONYMS, GENE-SYNONYMS, PRODUCT, GENE-NAME
RG71_RS12160	G7709	RG71_RS12160	gspJ	general secretion pathway protein	Type II secretion system protein GspJ	GO-TERMS, PRODUCT-SYNONYMS, GENE-SYNONYMS, PRODUCT, GENE-NAME
RG71_RS12165	G7708	RG71_RS12165	gspI			GO-TERMS, PRODUCT-SYNONYMS, GENE-SYNONYMS, PRODUCT, GENE-NAME
RG71_RS12170	G7707	RG71_RS12170	gspH			GO-TERMS, PRODUCT-SYNONYMS, GENE-SYNONYMS, PRODUCT, GENE-NAME
RG71_RS12175	G7705	RG71_RS12175	gspF			GO-TERMS, PRODUCT-SYNONYMS, GENE-SYNONYMS, PRODUCT, GENE-NAME
RG71_RS12180	G7704	RG71_RS12180	gspE			GO-TERMS, PRODUCT-SYNONYMS, GENE-SYNONYMS, PRODUCT, GENE-NAME
RG71_RS12185	G7703	RG71_RS12185	gspD			GO-TERMS, PRODUCT-SYNONYMS, GENE-SYNONYMS, PRODUCT, GENE-NAME
RG71_RS12190	G7702	RG71_RS12190	gspC			GO-TERMS, PRODUCT-SYNONYMS, GENE-SYNONYMS, PRODUCT, GENE-NAME
RG71_RS12310	EG10766	RG71_RS12310	secY	protein translocase subunit SecY	Sec translocon subunit SecY	CPLX-RXNS, GO-TERMS, COMPLEXES, PRODUCT-SYNONYMS, GENE-SYNONYMS, PRODUCT, GENE-NAME
RG71_RS12350	EG11969	RG71_RS12350	zntR	heavy metal-responsive transcriptional regulator	DNA-binding transcriptional activator ZntR	GO-TERMS, PRODUCT-SYNONYMS, GENE-SYNONYMS, PRODUCT, GENE-NAME
RG71_RS12355	G0-10465	RG71_RS12355	arfA	ribosome alternative rescue factor ArfA	alternative ribosome-rescue factor A	GO-TERMS, PRODUCT-SYNONYMS, GENE-SYNONYMS, PRODUCT, GENE-NAME
RG71_RS12360	EG11180	RG71_RS12360	mscL	large conductance mechanosensitive channel protein MscL	large conductance mechanosensitive channel	GO-TERMS, REACTIONS, PRODUCT-SYNONYMS, GENE-SYNONYMS, PRODUCT, GENE-NAME
RG71_RS12365	EG11019	RG71_RS12365	trkA	trk system potassium uptake protein trkA	NAD-binding component of Trk potassium transporters	GO-TERMS, PRODUCT-SYNONYMS, PRODUCT, GENE-NAME
RG71_RS12370	EG12163	RG71_RS12370	rsmB			GO-TERMS, REACTIONS, PRODUCT-SYNONYMS, GENE-SYNONYMS, PRODUCT, GENE-NAME
RG71_RS12375	EG11268	RG71_RS12375	fmt	methionyl-tRNA formyltransferase	10-formyltetrahydrofolate:L-methionyl-tRNAfMet N-formyltransferase	GO-TERMS, REACTIONS, PRODUCT-SYNONYMS, GENE-SYNONYMS, PRODUCT, GENE-NAME
RG71_RS12380	EG11440	RG71_RS12380	def			GO-TERMS, REACTIONS, PRODUCT-SYNONYMS, GENE-SYNONYMS, GENE-NAME
RG71_RS12400	G7698	RG71_RS12400	tsaC	L-threonylcarbamoyladenylate synthase type 1 TsaC	threonylcarbamoyl-AMP synthase	GO-TERMS, REACTIONS, PRODUCT-SYNONYMS, GENE-SYNONYMS, PRODUCT, GENE-NAME
RG71_RS12405	EG10077	RG71_RS12405	aroE			GO-TERMS, REACTIONS, PRODUCT-SYNONYMS, PRODUCT, GENE-NAME
RG71_RS12480	EG10267	RG71_RS12480	acrF	multidrug efflux RND transporter permease subunit	multidrug efflux pump RND permease AcrF	CPLX-RXNS, GO-TERMS, COMPLEXES, PRODUCT-SYNONYMS, GENE-SYNONYMS, PRODUCT, GENE-NAME
RG71_RS12485	EG10266	RG71_RS12485	acrE	MexX family efflux pump subunit	multidrug efflux pump membrane fusion lipoprotein AcrE	GO-TERMS, PRODUCT-SYNONYMS, GENE-SYNONYMS, PRODUCT, GENE-NAME
RG71_RS12495	EG11741	RG71_RS12495	envR	acrEF/envCD operon transcriptional regulator	DNA-binding transcriptional repressor EnvR	GO-TERMS, PRODUCT-SYNONYMS, GENE-SYNONYMS, PRODUCT, GENE-NAME
RG71_RS12505	EG11498	RG71_RS12505	yhdJ	adenine-specific DNA-methyltransferase	DNA adenine methyltransferase	GO-TERMS, REACTIONS, PRODUCT-SYNONYMS, GENE-SYNONYMS, PRODUCT, GENE-NAME
RG71_RS12510	EG10317			Fis family transcriptional regulator	DNA-binding transcriptional dual regulator Fis	GO-TERMS, PRODUCT-SYNONYMS, GENE-SYNONYMS, PRODUCT
RG71_RS12515	EG11311	RG71_RS12515	dusB	tRNA dihydrouridine synthase DusB	tRNA-dihydrouridine synthase B	GO-TERMS, REACTIONS, PRODUCT-SYNONYMS, GENE-SYNONYMS, PRODUCT, GENE-NAME
RG71_RS12520	EG11497	RG71_RS12520	prmA	50S ribosomal protein L11 methyltransferase	ribosomal protein L11 methyltransferase	GO-TERMS, REACTIONS, PRODUCT-SYNONYMS, GENE-SYNONYMS, PRODUCT, GENE-NAME
RG71_RS12525	EG10685	RG71_RS12525	panF	sodium:pantothenate symporter	pantothenate:Na+ symporter	GO-TERMS, REACTIONS, PRODUCT-SYNONYMS, PRODUCT, GENE-NAME
RG71_RS12535	EG10276	RG71_RS12535	accC	acetyl-CoA carboxylase biotin carboxylase subunit	biotin carboxylase	GO-TERMS, COMPLEXES, REACTIONS, PRODUCT-SYNONYMS, GENE-SYNONYMS, PRODUCT, GENE-NAME
RG71_RS12540	EG10275	RG71_RS12540	accB	acetyl-CoA carboxylase biotin carboxyl carrier protein subunit	biotin carboxyl carrier protein	GO-TERMS, PRODUCT-SYNONYMS, GENE-SYNONYMS, PRODUCT, GENE-NAME
RG71_RS12555	EG11315	RG71_RS12555	yhdH	acrylyl-CoA reductase AcuI	acrylyl-CoA reductase	GO-TERMS, REACTIONS, PRODUCT-SYNONYMS, GENE-SYNONYMS, PRODUCT, GENE-NAME
RG71_RS12560	EG10018	RG71_RS12560	csrD	RNase E specificity factor CsrD	regulator of CsrB and CsrC decay	GO-TERMS, PRODUCT-SYNONYMS, GENE-SYNONYMS, PRODUCT, GENE-NAME
RG71_RS12575	EG10608	RG71_RS12575	mreB	rod shape-determining protein	dynamic cytoskeletal protein MreB	GO-TERMS, PRODUCT-SYNONYMS, GENE-SYNONYMS, PRODUCT, GENE-NAME
RG71_RS12580	EG10609	RG71_RS12580	mreC	cell shape-determining protein MreC	cell shape determining protein MreC	GO-TERMS, PRODUCT-SYNONYMS, PRODUCT, GENE-NAME
RG71_RS12585	EG10610	RG71_RS12585	mreD	rod shape-determining protein MreD	cell shape determining protein MreD	GO-TERMS, PRODUCT-SYNONYMS, PRODUCT, GENE-NAME
RG71_RS12590	EG11298	RG71_RS12590	yhdE	septum formation inhibitor Maf	nucleoside triphosphate pyrophosphatase YhdE	GO-TERMS, REACTIONS, PRODUCT-SYNONYMS, PRODUCT, GENE-NAME
RG71_RS12595	EG11299	RG71_RS12595	rng	ribonuclease E/G	RNase G	GO-TERMS, REACTIONS, PRODUCT-SYNONYMS, GENE-SYNONYMS, PRODUCT, GENE-NAME
RG71_RS12610	G7689	RG71_RS12610	tldD	metalloprotease TldD	metalloprotease subunit TldD	CPLX-RXNS, GO-TERMS, COMPLEXES, REACTIONS, PRODUCT-SYNONYMS, GENE-SYNONYMS, PRODUCT, GENE-NAME
RG71_RS12615	G7688	RG71_RS12615	aaeR	HTH-type transcriptional activator AaeR	LysR-type transcriptional regulator AaeR	GO-TERMS, PRODUCT-SYNONYMS, GENE-SYNONYMS, PRODUCT, GENE-NAME
RG71_RS12625	G7686	RG71_RS12625	aaeA	p-hydroxybenzoic acid efflux pump subunit AaeA	aromatic carboxylic acid efflux pump membrane fusion protein	CPLX-RXNS, GO-TERMS, COMPLEXES, REACTIONS, PRODUCT-SYNONYMS, GENE-SYNONYMS, PRODUCT, GENE-NAME
RG71_RS12630	G7685	RG71_RS12630	aaeB	p-hydroxybenzoic acid efflux pump subunit AaeB	aromatic carboxylic acid efflux pump subunit AaeB	GO-TERMS, REACTIONS, PRODUCT-SYNONYMS, GENE-SYNONYMS, PRODUCT, GENE-NAME
RG71_RS12640	G7683	RG71_RS12640	yhcN	DUF1471 domain-containing protein	DUF1471 domain-containing stress-induced protein YhcN	GO-TERMS, PRODUCT-SYNONYMS, PRODUCT, GENE-NAME
RG71_RS12645	EG10070	RG71_RS12645	argR	arginine repressor	DNA-binding transcriptional dual regulator ArgR	GO-TERMS, PRODUCT-SYNONYMS, GENE-SYNONYMS, PRODUCT, GENE-NAME
RG71_RS12650	EG10576	RG71_RS12650	mdh			GO-TERMS, PRODUCT-SYNONYMS, GENE-NAME
RG71_RS12655	EG11652	RG71_RS12655	degS	outer membrane-stress sensor serine endopeptidase DegS	serine endoprotease	GO-TERMS, REACTIONS, PRODUCT-SYNONYMS, GENE-SYNONYMS, PRODUCT, GENE-NAME
RG71_RS12660	G7682	RG71_RS12660	degQ	periplasmic pH-dependent serine endoprotease DegQ	periplasmic serine endoprotease	GO-TERMS, REACTIONS, PRODUCT-SYNONYMS, GENE-SYNONYMS, PRODUCT, GENE-NAME
RG71_RS12670	G7680	RG71_RS12670	zapE			GO-TERMS, PRODUCT-SYNONYMS, GENE-SYNONYMS, GENE-NAME
RG71_RS12685	EG10977					GO-TERMS, PRODUCT-SYNONYMS, GENE-SYNONYMS
RG71_RS12690	EG10978	RG71_RS12690	sspB	stringent starvation protein B	ClpXP protease specificity-enhancing factor	GO-TERMS, PRODUCT-SYNONYMS, PRODUCT, GENE-NAME
RG71_RS12705	G7678	RG71_RS12705	nanR	transcriptional regulator NanR	DNA-binding transcriptional dual regulator NanR	GO-TERMS, PRODUCT-SYNONYMS, GENE-SYNONYMS, PRODUCT, GENE-NAME
RG71_RS12710	EG10637	RG71_RS12710	nanA			GO-TERMS, REACTIONS, PRODUCT-SYNONYMS, GENE-SYNONYMS, PRODUCT, GENE-NAME
RG71_RS12715	G436	RG71_RS12715	nanT	MFS transporter	N-acetylneuraminate:H+ symporter	GO-TERMS, REACTIONS, PRODUCT-SYNONYMS, PRODUCT, GENE-NAME
RG71_RS12720	G7677	RG71_RS12720	nanE	N-acetylmannosamine-6-P epimerase	putative N-acetylmannosamine-6-phosphate epimerase	GO-TERMS, REACTIONS, PRODUCT-SYNONYMS, GENE-SYNONYMS, PRODUCT, GENE-NAME
RG71_RS12725	G7676	RG71_RS12725	nanK			GO-TERMS, REACTIONS, PRODUCT-SYNONYMS, GENE-SYNONYMS, PRODUCT, GENE-NAME
RG71_RS12775	EG10404	RG71_RS12775	gltD	glutamate synthase	glutamate synthase subunit GltD	CPLX-RXNS, GO-TERMS, COMPLEXES, PRODUCT-SYNONYMS, GENE-SYNONYMS, PRODUCT, GENE-NAME
RG71_RS12780	EG10403	RG71_RS12780	gltB	glutamate synthase large subunit	glutamate synthase subunit GltB	GO-TERMS, REACTIONS, PRODUCT-SYNONYMS, GENE-SYNONYMS, PRODUCT, GENE-NAME
RG71_RS12795	EG10062	RG71_RS12795	arcB	hybrid sensor histidine kinase/response regulator	sensor histidine kinase ArcB	GO-TERMS, REACTIONS, PRODUCT-SYNONYMS, PRODUCT, GENE-NAME
RG71_RS12800	EG11383	RG71_RS12800	elbB	glutamine amidotransferase	low activity glyoxalase ElbB	GO-TERMS, REACTIONS, PRODUCT-SYNONYMS, GENE-SYNONYMS, PRODUCT, GENE-NAME
RG71_RS12805	G7668	RG71_RS12805	mtgA	monofunctional biosynthetic peptidoglycan transglycosylase	peptidoglycan glycosyltransferase MtgA	GO-TERMS, REACTIONS, PRODUCT-SYNONYMS, GENE-SYNONYMS, PRODUCT, GENE-NAME
RG71_RS12815	EG12147	RG71_RS12815	npr	phosphocarrier protein NPr	phosphorelay protein NPr	GO-TERMS, PRODUCT-SYNONYMS, GENE-SYNONYMS, PRODUCT, GENE-NAME
RG71_RS12820	EG12146	RG71_RS12820	rapZ			GO-TERMS, PRODUCT-SYNONYMS, GENE-SYNONYMS, GENE-NAME
RG71_RS12825	EG11682	RG71_RS12825	ptsN	PTS IIA-like nitrogen regulatory protein PtsN	phosphotransferase system enzyme IIA(Ntr)	GO-TERMS, PRODUCT-SYNONYMS, GENE-SYNONYMS, PRODUCT, GENE-NAME
RG71_RS12830	EG11681	RG71_RS12830	hpf	ribosome hibernation promoting factor	ribosome hibernation-promoting factor	GO-TERMS, PRODUCT-SYNONYMS, GENE-SYNONYMS, PRODUCT, GENE-NAME
RG71_RS12835	EG10898	RG71_RS12835	rpoN	RNA polymerase sigma-54 factor	RNA polymerase, sigma 54 (sigma N) factor	GO-TERMS, COMPLEXES, PRODUCT-SYNONYMS, GENE-SYNONYMS, PRODUCT, GENE-NAME
RG71_RS12840	EG11680	RG71_RS12840	lptB	ABC transporter ATP-binding protein	lipopolysaccharide transport system ATP binding protein LptB	GO-TERMS, PRODUCT-SYNONYMS, GENE-SYNONYMS, PRODUCT, GENE-NAME
RG71_RS12845	G7665	RG71_RS12845	lptA	lipopolysaccharide ABC transporter substrate-binding protein LptA	lipopolysaccharide transport system protein LptA	GO-TERMS, COMPLEXES, PRODUCT-SYNONYMS, GENE-SYNONYMS, PRODUCT, GENE-NAME
RG71_RS12850	G7664	RG71_RS12850	lptC	LPS export ABC transporter periplasmic protein LptC	lipopolysaccharide transport system protein LptC	GO-TERMS, PRODUCT-SYNONYMS, GENE-SYNONYMS, PRODUCT, GENE-NAME
RG71_RS12860	G7662	RG71_RS12860	kdsD	arabinose 5-phosphate isomerase KdsD	D-arabinose 5-phosphate isomerase KdsD	GO-TERMS, REACTIONS, PRODUCT-SYNONYMS, GENE-SYNONYMS, PRODUCT, GENE-NAME
RG71_RS12870	EG12801	RG71_RS12870	mlaF	phospholipid ABC transporter ATP-binding protein MlaF	intermembrane phospholipid transport system, ATP binding subunit MlaF	CPLX-RXNS, GO-TERMS, COMPLEXES, PRODUCT-SYNONYMS, GENE-SYNONYMS, PRODUCT, GENE-NAME
RG71_RS12875	EG12800	RG71_RS12875	mlaE	phospholipid ABC transporter permease	intermembrane phospholipid transport system, integral membrane subunit MlaE	GO-TERMS, PRODUCT-SYNONYMS, GENE-SYNONYMS, PRODUCT, GENE-NAME
RG71_RS12880	EG12799	RG71_RS12880	mlaD	outer membrane lipid asymmetry maintenance protein MlaD	intermembrane phospholipid transport system, substrate binding protein MlaD	GO-TERMS, PRODUCT-SYNONYMS, GENE-SYNONYMS, PRODUCT, GENE-NAME
RG71_RS12885	G7659	RG71_RS12885	mlaC	phospholipid-binding protein	intermembrane phospholipid transport system - periplasmic binding protein	GO-TERMS, PRODUCT-SYNONYMS, GENE-SYNONYMS, PRODUCT, GENE-NAME
RG71_RS12890	G7658	RG71_RS12890	mlaB	phospholipid ABC transporter-binding protein	intermembrane phospholipid transport system protein MlaB	GO-TERMS, PRODUCT-SYNONYMS, GENE-SYNONYMS, PRODUCT, GENE-NAME
RG71_RS12900	EG11358	RG71_RS12900	murA			GO-TERMS, REACTIONS, PRODUCT-SYNONYMS, GENE-SYNONYMS, PRODUCT, GENE-NAME
RG71_RS12910	EG10017	RG71_RS12910	ispB	octaprenyl-diphosphate synthase	all-trans-octaprenyl-diphosphate synthase	GO-TERMS, REACTIONS, PRODUCT-SYNONYMS, GENE-SYNONYMS, PRODUCT, GENE-NAME
RG71_RS12930	G7656					GO-TERMS, REACTIONS, PRODUCT-SYNONYMS, GENE-SYNONYMS
RG71_RS12935	EG10202	RG71_RS12935	dacB	serine-type D-Ala-D-Ala carboxypeptidase	peptidoglycan DD-endopeptidase DacB	GO-TERMS, REACTIONS, PRODUCT-SYNONYMS, PRODUCT, GENE-NAME
RG71_RS12940	EG10415	RG71_RS12940	greA			GO-TERMS, PRODUCT-SYNONYMS, GENE-NAME
RG71_RS12945	EG12794	RG71_RS12945	yhbY	ribosome assembly RNA-binding protein YhbY	ribosome assembly factor YhbY	GO-TERMS, PRODUCT-SYNONYMS, PRODUCT, GENE-NAME
RG71_RS12950	EG11507	RG71_RS12950	rlmE	23S rRNA (uridine(2552)-2'-O)-methyltransferase	23S rRNA 2'-O-ribose U2552 methyltransferase	GO-TERMS, REACTIONS, PRODUCT-SYNONYMS, GENE-SYNONYMS, PRODUCT, GENE-NAME
RG71_RS12955	EG11506	hflB	ftsH			GO-TERMS, PRODUCT-SYNONYMS, GENE-SYNONYMS, GENE-NAME
RG71_RS12960	EG50011	RG71_RS12960	folP			GO-TERMS, PRODUCT-SYNONYMS, GENE-SYNONYMS, GENE-NAME
RG71_RS12965	EG11553	RG71_RS12965	glmM			GO-TERMS, REACTIONS, PRODUCT-SYNONYMS, GENE-SYNONYMS, GENE-NAME
RG71_RS12970	EG12095	RG71_RS12970	secG	protein-export membrane protein SecG	Sec translocon subunit SecG	GO-TERMS, PRODUCT-SYNONYMS, GENE-SYNONYMS, PRODUCT, GENE-NAME
RG71_RS13000	EG11179	RG71_RS13000	rimP	ribosome maturation factor	ribosome maturation factor RimP	GO-TERMS, PRODUCT-SYNONYMS, GENE-SYNONYMS, PRODUCT, GENE-NAME
RG71_RS13005	EG10665			transcription termination protein NusA	transcription termination/antitermination protein NusA	GO-TERMS, PRODUCT-SYNONYMS, PRODUCT
RG71_RS13010	EG10505	RG71_RS13010	infB			GO-TERMS, PRODUCT-SYNONYMS, GENE-SYNONYMS, GENE-NAME
RG71_RS13015	EG11178	RG71_RS13015	rbfA	ribosome-binding factor A	30S ribosome binding factor	GO-TERMS, PRODUCT-SYNONYMS, GENE-SYNONYMS, PRODUCT, GENE-NAME
RG71_RS13020	EG11177	RG71_RS13020	truB	tRNA pseudouridine(55) synthase TruB	tRNA pseudouridine55 synthase	GO-TERMS, REACTIONS, PRODUCT-SYNONYMS, GENE-SYNONYMS, PRODUCT, GENE-NAME
RG71_RS13030	EG10743	RG71_RS13030	pnp	polyribonucleotide nucleotidyltransferase	polynucleotide phosphorylase	GO-TERMS, REACTIONS, PRODUCT-SYNONYMS, GENE-SYNONYMS, PRODUCT, GENE-NAME
RG71_RS13035	EG12371	RG71_RS13035	nlpI			GO-TERMS, PRODUCT-SYNONYMS, GENE-SYNONYMS, GENE-NAME
RG71_RS13045	EG10215	RG71_RS13045	deaD	DEAD/DEAH box family ATP-dependent RNA helicase	ATP-dependent RNA helicase DeaD	GO-TERMS, PRODUCT-SYNONYMS, GENE-SYNONYMS, PRODUCT, GENE-NAME
RG71_RS13055	EG10617	RG71_RS13055	mtr	tryptophan-specific transporter	tryptophan:H+ symporter Mtr	GO-TERMS, REACTIONS, PRODUCT-SYNONYMS, PRODUCT, GENE-NAME
RG71_RS13065	G7653	RG71_RS13065	ubiV	U32 family peptidase	ubiquinone biosynthesis protein UbiV	GO-TERMS, COMPLEXES, PRODUCT-SYNONYMS, GENE-SYNONYMS, PRODUCT, GENE-NAME
RG71_RS13070	G7652	RG71_RS13070	ubiU	U32 peptidase	ubiquinone biosynthesis protein UbiU	GO-TERMS, PRODUCT-SYNONYMS, GENE-SYNONYMS, PRODUCT, GENE-NAME
RG71_RS13075	G7651	RG71_RS13075	ubiT	SCP2 domain-containing protein	anaerobic ubiquinone biosynthesis accessory factor UbiT	GO-TERMS, PRODUCT-SYNONYMS, GENE-SYNONYMS, PRODUCT, GENE-NAME
RG71_RS13085	G7649	RG71_RS13085	yhbQ	GIY-YIG nuclease family protein	DNA damage response nuclease YhbQ	GO-TERMS, REACTIONS, PRODUCT-SYNONYMS, PRODUCT, GENE-NAME
RG71_RS13095	G7647	RG71_RS13095	yhbO	glutamine amidotransferase	protein/nucleic acid deglycase 2	GO-TERMS, REACTIONS, PRODUCT-SYNONYMS, PRODUCT, GENE-NAME
RG71_RS13115	EG12780	RG71_RS13115	diaA	DnaA initiator-associating protein DiaA	DnaA initiator-associating factor for replication initiation	GO-TERMS, PRODUCT-SYNONYMS, GENE-SYNONYMS, PRODUCT, GENE-NAME
RG71_RS13125	G7642	RG71_RS13125	lpoA	penicillin-binding protein activator LpoA	outer membrane lipoprotein - activator of MrcA activity	GO-TERMS, PRODUCT-SYNONYMS, GENE-SYNONYMS, PRODUCT, GENE-NAME
RG71_RS13130	G7641	RG71_RS13130	rsmI	rRNA (cytidine-2'-O-)-methyltransferase	16S rRNA 2'-O-ribose C1402 methyltransferase	GO-TERMS, REACTIONS, PRODUCT-SYNONYMS, GENE-SYNONYMS, PRODUCT, GENE-NAME
RG71_RS13135	G7640	RG71_RS13135	yraK	fimbrial-like adhesin protein	putative fimbrial adhesin YraK	GO-TERMS, PRODUCT-SYNONYMS, PRODUCT, GENE-NAME
RG71_RS13140	G7639	RG71_RS13140	yraJ	outer membrane usher protein YraJ	putative fimbrial usher protein YraJ	GO-TERMS, PRODUCT-SYNONYMS, PRODUCT, GENE-NAME
RG71_RS13145	G7638	RG71_RS13145	yraI	fimbrial chaperone	putative fimbrial chaperone YraI	GO-TERMS, PRODUCT-SYNONYMS, PRODUCT, GENE-NAME
RG71_RS13150	G7637	RG71_RS13150	yraH	fimbrial-like adhesin protein	putative fimbrial protein YraH	GO-TERMS, PRODUCT-SYNONYMS, PRODUCT, GENE-NAME
RG71_RS13160	G7635	RG71_RS13160	agaD	N-acetylgalactosamine-specific enzyme IID component for PTS	galactosamine-specific PTS enzyme IID component	CPLX-RXNS, GO-TERMS, COMPLEXES, PRODUCT-SYNONYMS, GENE-SYNONYMS, PRODUCT, GENE-NAME
RG71_RS13165	EG12770	RG71_RS13165	agaC	N-acetylgalactosamine permease IIC component 1	galactosamine-specific PTS enzyme IIC component	GO-TERMS, COMPLEXES, REACTIONS, PRODUCT-SYNONYMS, GENE-SYNONYMS, PRODUCT, GENE-NAME
RG71_RS13170	EG12769	RG71_RS13170	agaB	N-acetylgalactosamine-specific phosphotransferase enzyme IIB component 1	galactosamine-specific PTS enzyme IIB component	COMPLEXES, PRODUCT-SYNONYMS, GENE-SYNONYMS, PRODUCT, GENE-NAME
RG71_RS13175	EG12768	RG71_RS13175	kbaY	tagatose-1,6-bisphosphate aldolase	tagatose-1,6-bisphosphate aldolase 1 subunit KbaY	CPLX-RXNS, GO-TERMS, COMPLEXES, REACTIONS, PRODUCT-SYNONYMS, GENE-SYNONYMS, PRODUCT, GENE-NAME
RG71_RS13210	G7631	RG71_RS13210	kbaZ	tagatose-bisphosphate aldolase subunit KbaZ	tagatose-1,6-bisphosphate aldolase 1 subunit KbaZ	REACTIONS, PRODUCT-SYNONYMS, GENE-SYNONYMS, PRODUCT, GENE-NAME
RG71_RS13220	G7630	RG71_RS13220	agaR	DeoR family transcriptional regulator	DNA-binding transcriptional repressor AgaR	GO-TERMS, PRODUCT-SYNONYMS, GENE-SYNONYMS, PRODUCT, GENE-NAME
RG71_RS13225	G7629	RG71_RS13225	yhaV	toxin YhaV	ribosome-dependent mRNA interferase toxin YhaV	GO-TERMS, COMPLEXES, REACTIONS, PRODUCT-SYNONYMS, PRODUCT, GENE-NAME
RG71_RS13230	EG10955	RG71_RS13230	prlF			GO-TERMS, PRODUCT-SYNONYMS, GENE-SYNONYMS, GENE-NAME
RG71_RS13235	EG12522	RG71_RS13235	garD			GO-TERMS, PRODUCT-SYNONYMS, GENE-SYNONYMS, PRODUCT, GENE-NAME
RG71_RS13240	EG12760	RG71_RS13240	garP	MFS transporter	galactarate/D-glucarate transporter GarP	GO-TERMS, REACTIONS, PRODUCT-SYNONYMS, GENE-SYNONYMS, PRODUCT, GENE-NAME
RG71_RS13245	EG10016	RG71_RS13245	garL	5-keto-4-deoxy-D-glucarate aldolase	alpha-dehydro-beta-deoxy-D-glucarate aldolase	GO-TERMS, PRODUCT-SYNONYMS, GENE-SYNONYMS, PRODUCT, GENE-NAME
RG71_RS13250	EG11176	RG71_RS13250	garR	2-hydroxy-3-oxopropionate reductase	tartronate semialdehyde reductase	GO-TERMS, REACTIONS, PRODUCT-SYNONYMS, GENE-SYNONYMS, PRODUCT, GENE-NAME
RG71_RS13255	EG11175	RG71_RS13255	garK	glycerate 2-kinase	glycerate 2-kinase 1	GO-TERMS, PRODUCT-SYNONYMS, GENE-SYNONYMS, PRODUCT, GENE-NAME
RG71_RS13280	EG10989	RG71_RS13280	tdcA	transcriptional regulator	DNA-binding transcriptional activator TdcA	GO-TERMS, PRODUCT-SYNONYMS, PRODUCT, GENE-NAME
RG71_RS13285	EG10990	RG71_RS13285	tdcB	serine/threonine dehydratase	catabolic threonine dehydratase	GO-TERMS, REACTIONS, PRODUCT-SYNONYMS, GENE-SYNONYMS, PRODUCT, GENE-NAME
RG71_RS13290	EG10991	RG71_RS13290	tdcC	threonine/serine transporter TdcC	threonine/serine:H+ symporter	GO-TERMS, REACTIONS, PRODUCT-SYNONYMS, PRODUCT, GENE-NAME
RG71_RS13295	EG11172	RG71_RS13295	tdcD			GO-TERMS, REACTIONS, PRODUCT-SYNONYMS, GENE-SYNONYMS, GENE-NAME
RG71_RS13300	G7627	RG71_RS13300	tdcE	PFL-like enzyme TdcE	2-ketobutyrate formate-lyase/pyruvate formate-lyase 4	GO-TERMS, PRODUCT-SYNONYMS, GENE-SYNONYMS, PRODUCT, GENE-NAME
RG71_RS13310	G7624	RG71_RS13310	tdcG	L-serine dehydratase TdcG	L-serine deaminase III	GO-TERMS, REACTIONS, PRODUCT-SYNONYMS, GENE-SYNONYMS, PRODUCT, GENE-NAME
RG71_RS13320	G7622	RG71_RS13320	cyuA	serine dehydratase subunit alpha family protein	putative L-cysteine desulfidase CyuA	GO-TERMS, REACTIONS, PRODUCT-SYNONYMS, GENE-SYNONYMS, PRODUCT, GENE-NAME
RG71_RS13335	G7619	RG71_RS13335	yhaJ	LysR family transcriptional regulator	DNA-binding transcriptional activator YhaJ	GO-TERMS, PRODUCT-SYNONYMS, PRODUCT, GENE-NAME
RG71_RS13350	G7616	RG71_RS13350	yqjG	glutathione-dependent reductase	glutathionyl-hydroquinone reductase YqjG	GO-TERMS, REACTIONS, PRODUCT-SYNONYMS, PRODUCT, GENE-NAME
RG71_RS13370	G7612	RG71_RS13370	yqjD	DUF883 domain-containing protein	ribosome- and membrane-associated DUF883 domain-containing protein YqjD	GO-TERMS, PRODUCT-SYNONYMS, PRODUCT, GENE-NAME
RG71_RS13380	G7610	RG71_RS13380	mzrA	membrane protein	modulator protein MzrA	GO-TERMS, PRODUCT-SYNONYMS, GENE-SYNONYMS, PRODUCT, GENE-NAME
RG71_RS13385	G7609	RG71_RS13385	yqjA	hypothetical protein	DedA family protein YqjA	GO-TERMS, PRODUCT-SYNONYMS, GENE-SYNONYMS, PRODUCT, GENE-NAME
RG71_RS13390	EG12739	RG71_RS13390	exuR	GntR family transcriptional regulator	DNA-binding transcriptional repressor ExuR	GO-TERMS, PRODUCT-SYNONYMS, PRODUCT, GENE-NAME
RG71_RS13395	EG12738	RG71_RS13395	exuT			GO-TERMS, REACTIONS, PRODUCT-SYNONYMS, GENE-NAME
RG71_RS13400	G81	RG71_RS13400	uxaC	uronate isomerase	D-glucoronate/D-galacturonate isomerase	GO-TERMS, REACTIONS, PRODUCT-SYNONYMS, GENE-SYNONYMS, PRODUCT, GENE-NAME
RG71_RS13405	EG12734	RG71_RS13405	uxaA	altronate dehydratase	D-altronate dehydratase	GO-TERMS, REACTIONS, PRODUCT-SYNONYMS, GENE-SYNONYMS, PRODUCT, GENE-NAME
RG71_RS13410	G7608	RG71_RS13410	ygjV	YgjV family protein	inner membrane protein	GO-TERMS, PRODUCT-SYNONYMS, PRODUCT, GENE-NAME
RG71_RS13415	EG12732	RG71_RS13415	sstT	serine/threonine transporter SstT	serine/threonine:Na+ symporter	GO-TERMS, REACTIONS, PRODUCT-SYNONYMS, GENE-SYNONYMS, PRODUCT, GENE-NAME
RG71_RS13445	G7603	RG71_RS13445	rlmG	ribosomal RNA large subunit methyltransferase G	23S rRNA m2G1835 methyltransferase	GO-TERMS, REACTIONS, PRODUCT-SYNONYMS, GENE-SYNONYMS, PRODUCT, GENE-NAME
RG71_RS13455	G7602	RG71_RS13455	higB	mRNA interferase HigB	ribosome-dependent mRNA interferase toxin HigB	GO-TERMS, COMPLEXES, REACTIONS, PRODUCT-SYNONYMS, GENE-SYNONYMS, PRODUCT, GENE-NAME
RG71_RS13460	G7601	RG71_RS13460	higA	transcriptional regulator	antitoxin/DNA-binding transcriptional repressor HigA	GO-TERMS, PRODUCT-SYNONYMS, GENE-SYNONYMS, PRODUCT, GENE-NAME
RG71_RS13465	G36	RG71_RS13465	fadH	NADPH-dependent 2,4-dienoyl-CoA reductase	2,4-dienoyl-CoA reductase	GO-TERMS, REACTIONS, PRODUCT-SYNONYMS, GENE-SYNONYMS, PRODUCT, GENE-NAME
RG71_RS13470	G7599	RG71_RS13470	ygjK	alpha-glucosidase	glycoside hydrolase	GO-TERMS, REACTIONS, PRODUCT-SYNONYMS, PRODUCT, GENE-NAME
RG71_RS13485	EG10253	RG71_RS13485	ebgC	evolved beta-galactosidase subunit beta	DUF386 domain-containing evolved beta-D-galactosidase subunit beta	GO-TERMS, COMPLEXES, PRODUCT-SYNONYMS, PRODUCT, GENE-NAME
RG71_RS13490	EG10252	RG71_RS13490	ebgA	beta-galactosidase subunit alpha	evolved beta-D-galactosidase subunit alpha	GO-TERMS, PRODUCT-SYNONYMS, PRODUCT, GENE-NAME
RG71_RS13495	EG10254	RG71_RS13495	ebgR	transcriptional regulator	DNA-binding transcriptional repressor EbgR	GO-TERMS, PRODUCT-SYNONYMS, PRODUCT, GENE-NAME
RG71_RS13510	G7596	RG71_RS13510	patA			GO-TERMS, REACTIONS, PRODUCT-SYNONYMS, GENE-SYNONYMS, GENE-NAME
RG71_RS13520	G7595	RG71_RS13520	aer	aerotaxis receptor	aerotaxis sensor receptor, flavoprotein	GO-TERMS, PRODUCT-SYNONYMS, GENE-SYNONYMS, PRODUCT, GENE-NAME
RG71_RS13535	G7593	RG71_RS13535	nfeF	siderophore-interacting protein	NADPH-dependent ferric-chelate reductase	GO-TERMS, REACTIONS, PRODUCT-SYNONYMS, GENE-SYNONYMS, PRODUCT, GENE-NAME
RG71_RS13545	EG12717	RG71_RS13545	mug	mismatch-specific DNA-glycosylase	stationary phase mismatch/uracil DNA glycosylase	GO-TERMS, REACTIONS, PRODUCT-SYNONYMS, GENE-SYNONYMS, PRODUCT, GENE-NAME
RG71_RS13550	EG10896	RG71_RS13550	rpoD	RNA polymerase sigma factor RpoD	RNA polymerase, sigma 70 (sigma D) factor	GO-TERMS, COMPLEXES, PRODUCT-SYNONYMS, GENE-SYNONYMS, PRODUCT, GENE-NAME
RG71_RS13560	EG10239	RG71_RS13560	dnaG			GO-TERMS, PRODUCT-SYNONYMS, GENE-SYNONYMS, GENE-NAME
RG71_RS13575	EG11171	RG71_RS13575	tsaD	tRNA (adenosine(37)-N6)-threonylcarbamoyltransferase complex transferase subunit TsaD	N6-L-threonylcarbamoyladenine synthase, TsaD subunit	GO-TERMS, REACTIONS, PRODUCT-SYNONYMS, GENE-SYNONYMS, PRODUCT, GENE-NAME
RG71_RS13580	EG12393	RG71_RS13580	ttdT	anion permease	L-tartrate:succinate antiporter	GO-TERMS, REACTIONS, PRODUCT-SYNONYMS, GENE-SYNONYMS, PRODUCT, GENE-NAME
RG71_RS13585	EG11169	RG71_RS13585	ttdB	L+-tartrate dehydratase subunit beta	L(+)-tartrate dehydratase subunit beta	CPLX-RXNS, GO-TERMS, COMPLEXES, PRODUCT-SYNONYMS, GENE-SYNONYMS, PRODUCT, GENE-NAME
RG71_RS13590	EG11168	RG71_RS13590	ttdA	L+-tartrate dehydratase subunit alpha	L(+)-tartrate dehydratase subunit alpha	GO-TERMS, PRODUCT-SYNONYMS, GENE-SYNONYMS, PRODUCT, GENE-NAME
RG71_RS13600	EG12694	RG71_RS13600	ttdR	transcriptional activator TtdR	DNA-binding transcriptional activator Dan	GO-TERMS, PRODUCT-SYNONYMS, GENE-SYNONYMS, PRODUCT, GENE-NAME
RG71_RS13610	EG11673			bifunctional dihydroneopterin aldolase/7,8-dihydroneopterin epimerase	dihydroneopterin aldolase	GO-TERMS, REACTIONS, PRODUCT-SYNONYMS, GENE-SYNONYMS, PRODUCT
RG71_RS13615	EG11665	RG71_RS13615	bacA	undecaprenyl-diphosphatase	undecaprenyl pyrophosphate phosphatase	GO-TERMS, REACTIONS, PRODUCT-SYNONYMS, GENE-SYNONYMS, PRODUCT, GENE-NAME
RG71_RS13620	EG10136	RG71_RS13620	cca	multifunctional CCA addition/repair protein	fused CCA tRNA nucleotidyltransferase/phosphohydrolase	GO-TERMS, REACTIONS, PRODUCT-SYNONYMS, PRODUCT, GENE-NAME
RG71_RS13635	EG11603	RG71_RS13635	ygiF			GO-TERMS, PRODUCT-SYNONYMS, GENE-NAME
RG71_RS13640	EG11602	RG71_RS13640	glnE	glutamine-synthetase adenylyltransferase	fused glutamine synthetase deadenylase/glutamine synthetase adenylyltransferase	GO-TERMS, REACTIONS, PRODUCT-SYNONYMS, PRODUCT, GENE-NAME
RG71_RS13645	G7590	RG71_RS13645	hldE	bifunctional heptose 7-phosphate kinase/heptose 1-phosphate adenyltransferase	fused heptose 7-phosphate kinase/heptose 1-phosphate adenyltransferase	GO-TERMS, REACTIONS, PRODUCT-SYNONYMS, GENE-SYNONYMS, PRODUCT, GENE-NAME
RG71_RS13670	EG11381	RG71_RS13670	glgS	glycogen synthase	surface composition regulator	GO-TERMS, PRODUCT-SYNONYMS, GENE-SYNONYMS, PRODUCT, GENE-NAME
RG71_RS13675	G7587	RG71_RS13675	yqiI	hypothetical protein	putative fimbrial protein YqiI	GO-TERMS, PRODUCT-SYNONYMS, PRODUCT, GENE-NAME
RG71_RS13700	EG10465	RG71_RS13700	ribB			GO-TERMS, PRODUCT-SYNONYMS, GENE-SYNONYMS, GENE-NAME
RG71_RS13710	EG11167	RG71_RS13710	zupT	zinc transporter ZupT	heavy metal divalent cation transporter ZupT	GO-TERMS, REACTIONS, PRODUCT-SYNONYMS, GENE-SYNONYMS, PRODUCT, GENE-NAME
RG71_RS13715	EG11166	RG71_RS13715	ygiD			GO-TERMS, PRODUCT-SYNONYMS, GENE-NAME
RG71_RS13725	EG11164	RG71_RS13725	ygiB	DUF1190 domain-containing protein	DUF1190 domain-containing protein YgiB	GO-TERMS, PRODUCT-SYNONYMS, PRODUCT, GENE-NAME
RG71_RS13740	EG12633	RG71_RS13740	nudF	ADP-ribose pyrophosphatase	ADP-sugar pyrophosphatase	GO-TERMS, REACTIONS, PRODUCT-SYNONYMS, GENE-SYNONYMS, PRODUCT, GENE-NAME
RG71_RS13750	G7579	RG71_RS13750	cpdA	3',5'-cyclic-AMP phosphodiesterase	cAMP phosphodiesterase	GO-TERMS, REACTIONS, PRODUCT-SYNONYMS, GENE-SYNONYMS, PRODUCT, GENE-NAME
RG71_RS13755	G7578	RG71_RS13755	yqiA			GO-TERMS, PRODUCT-SYNONYMS, GENE-SYNONYMS, GENE-NAME
RG71_RS13760	EG10687	RG71_RS13760	parE			CPLX-RXNS, GO-TERMS, COMPLEXES, PRODUCT-SYNONYMS, GENE-SYNONYMS, GENE-NAME
RG71_RS13770	EG12656	RG71_RS13770	mdaB	modulator of drug activity B	NADPH:quinone oxidoreductase MdaB	GO-TERMS, REACTIONS, PRODUCT-SYNONYMS, GENE-SYNONYMS, PRODUCT, GENE-NAME
RG71_RS13785	G7575	RG71_RS13785	qseB	two-component system response regulator QseB	DNA-binding transcriptional activator QseB	GO-TERMS, PRODUCT-SYNONYMS, GENE-SYNONYMS, PRODUCT, GENE-NAME
RG71_RS13790	G7574	RG71_RS13790	ygiW	TIGR00156 family protein	BOF family protein YgiW	GO-TERMS, PRODUCT-SYNONYMS, GENE-SYNONYMS, PRODUCT, GENE-NAME
RG71_RS13795	G7573	RG71_RS13795	ygiV	transcriptional regulator	DNA-binding transcriptional repressor YgiV	GO-TERMS, PRODUCT-SYNONYMS, PRODUCT, GENE-NAME
RG71_RS13800	G7572	RG71_RS13800	mqsR	mRNA interferase MqsR	mRNA interferase / toxin of the MqsR-MqsA toxin-antitoxin system	GO-TERMS, COMPLEXES, REACTIONS, PRODUCT-SYNONYMS, GENE-SYNONYMS, PRODUCT, GENE-NAME
RG71_RS13805	G7571	RG71_RS13805	mqsA	antitoxin	antitoxin of the MqsRA toxin-antitoxin system / DNA-binding transcriptional repressor MqsA	GO-TERMS, PRODUCT-SYNONYMS, GENE-SYNONYMS, PRODUCT, GENE-NAME
RG71_RS13810	G7570	RG71_RS13810	ygiS	ABC transporter permease	putative deoxycholate binding periplasmic protein	GO-TERMS, PRODUCT-SYNONYMS, PRODUCT, GENE-NAME
RG71_RS13815	EG10686	RG71_RS13815	parC	DNA topoisomerase 4 subunit A	DNA topoisomerase IV subunit A	GO-TERMS, PRODUCT-SYNONYMS, PRODUCT, GENE-NAME
RG71_RS13825	EG11377	RG71_RS13825	plsC	1-acyl-sn-glycerol-3-phosphate acyltransferase	1-acylglycerol-3-phosphate O-acyltransferase	GO-TERMS, REACTIONS, PRODUCT-SYNONYMS, GENE-SYNONYMS, PRODUCT, GENE-NAME
RG71_RS13830	EG11376	RG71_RS13830	ftsP	cell division protein FtsP	cell division protein required during stress conditions	GO-TERMS, PRODUCT-SYNONYMS, GENE-SYNONYMS, PRODUCT, GENE-NAME
RG71_RS13850	G7565	RG71_RS13850	dkgA	2,5-diketo-D-gluconic acid reductase A	methylglyoxal reductase DkgA	GO-TERMS, REACTIONS, PRODUCT-SYNONYMS, GENE-SYNONYMS, PRODUCT, GENE-NAME
RG71_RS13855	G7564	RG71_RS13855	yqhD	alcohol dehydrogenase	NADPH-dependent aldehyde reductase YqhD	GO-TERMS, REACTIONS, PRODUCT-SYNONYMS, PRODUCT, GENE-NAME
RG71_RS13865	G7563	RG71_RS13865	yqhC	AraC family transcriptional regulator	DNA-binding transcriptional activator YqhC	GO-TERMS, PRODUCT-SYNONYMS, PRODUCT, GENE-NAME
RG71_RS13870	EG11824	RG71_RS13870	yghB	hypothetical protein	DedA family protein YghB	GO-TERMS, PRODUCT-SYNONYMS, PRODUCT, GENE-NAME
RG71_RS13875	EG10583	RG71_RS13875	metC	cystathionine beta-lyase	cystathionine beta-lyase / L-cysteine desulfhydrase / alanine racemase	GO-TERMS, REACTIONS, PRODUCT-SYNONYMS, PRODUCT, GENE-NAME
RG71_RS13900	EG11292	RG71_RS13900	yghA	NAD(P)-dependent oxidoreductase	NADP+-dependent aldehyde reductase	GO-TERMS, REACTIONS, PRODUCT-SYNONYMS, PRODUCT, GENE-NAME
RG71_RS13910	G7558	RG71_RS13910	gpr	glyceraldehyde 3-phosphate reductase	L-glyceraldehyde 3-phosphate reductase	GO-TERMS, REACTIONS, PRODUCT-SYNONYMS, GENE-SYNONYMS, PRODUCT, GENE-NAME
RG71_RS13930	G7554	RG71_RS13930	hybO	hydrogenase-2 small chain	hydrogenase 2 small subunit	CPLX-RXNS, GO-TERMS, COMPLEXES, PRODUCT-SYNONYMS, GENE-SYNONYMS, PRODUCT, GENE-NAME
RG71_RS13935	EG11799	RG71_RS13935	hybA	hydrogenase-2 operon protein HybA	hydrogenase 2 iron-sulfur protein	GO-TERMS, PRODUCT-SYNONYMS, GENE-SYNONYMS, PRODUCT, GENE-NAME
RG71_RS13940	EG11800	RG71_RS13940	hybB	Ni/Fe-hydrogenase b-type cytochrome subunit	hydrogenase 2 membrane subunit	GO-TERMS, REACTIONS, PRODUCT-SYNONYMS, PRODUCT, GENE-NAME
RG71_RS13945	EG11801	RG71_RS13945	hybC	hydrogenase-2 large chain	hydrogenase 2 large subunit	GO-TERMS, PRODUCT-SYNONYMS, PRODUCT, GENE-NAME
RG71_RS13950	EG11802	RG71_RS13950	hybD	HyaD/HybD family hydrogenase maturation endopeptidase	hydrogenase 2 maturation protease	GO-TERMS, REACTIONS, PRODUCT-SYNONYMS, PRODUCT, GENE-NAME
RG71_RS13955	EG11803	RG71_RS13955	hybE	hydrogenase-2 operon protein HybE	hydrogenase 2-specific chaperone	GO-TERMS, PRODUCT-SYNONYMS, PRODUCT, GENE-NAME
RG71_RS13960	EG11804	RG71_RS13960	hybF	hydrogenase nickel incorporation protein HybF	hydrogenase maturation protein HybF	GO-TERMS, PRODUCT-SYNONYMS, PRODUCT, GENE-NAME
RG71_RS13965	EG11805	RG71_RS13965	hybG	hydrogenase-2 operon protein HybG	hydrogenase maturation factor HybG	GO-TERMS, PRODUCT-SYNONYMS, PRODUCT, GENE-NAME
RG71_RS13970	G7553	RG71_RS13970	yghU	thiol:disulfide oxidoreductase	disulfide reductase / organic hydroperoxide reductase	GO-TERMS, REACTIONS, PRODUCT-SYNONYMS, PRODUCT, GENE-NAME
RG71_RS13975	EG12882	RG71_RS13975	gss	bifunctional glutathionylspermidine amidase/synthase	fused glutathionylspermidine amidase / glutathionylspermidine synthetase	GO-TERMS, REACTIONS, PRODUCT-SYNONYMS, GENE-SYNONYMS, PRODUCT, GENE-NAME
RG71_RS13980	EG12883	RG71_RS13980	pitB	low-affinity inorganic phosphate transporter 2	metal phosphate:H+ symporter PitB	GO-TERMS, REACTIONS, PRODUCT-SYNONYMS, PRODUCT, GENE-NAME
RG71_RS14045	G7547	RG71_RS14045	yghO	DNA-binding protein	putative DNA-binding transcriptional regulator YghO	GO-TERMS, PRODUCT-SYNONYMS, PRODUCT, GENE-NAME
RG71_RS14050	G7546	RG71_RS14050	glcC	glc operon transcriptional activator	DNA-binding transcriptional dual regulator GlcC	GO-TERMS, PRODUCT-SYNONYMS, GENE-SYNONYMS, PRODUCT, GENE-NAME
RG71_RS14055	G7545	RG71_RS14055	glcD	glycolate oxidase	glycolate dehydrogenase, putative FAD-linked subunit	CPLX-RXNS, GO-TERMS, COMPLEXES, PRODUCT-SYNONYMS, GENE-SYNONYMS, PRODUCT, GENE-NAME
RG71_RS14060	G7544	RG71_RS14060	glcE	glycolate oxidase	glycolate dehydrogenase, putative FAD-binding subunit	GO-TERMS, PRODUCT-SYNONYMS, GENE-SYNONYMS, PRODUCT, GENE-NAME
RG71_RS14065	G0-8601	RG71_RS14065	glcF	glycolate oxidase iron-sulfur subunit	glycolate dehydrogenase, putative iron-sulfur subunit	GO-TERMS, PRODUCT-SYNONYMS, GENE-SYNONYMS, PRODUCT, GENE-NAME
RG71_RS14075	EG20080	RG71_RS14075	glcB			GO-TERMS, PRODUCT-SYNONYMS, GENE-SYNONYMS, PRODUCT, GENE-NAME
RG71_RS14145	EG10961	RG71_RS14145	speC	ornithine decarboxylase	constitutive ornithine decarboxylase	GO-TERMS, PRODUCT-SYNONYMS, PRODUCT, GENE-NAME
RG71_RS14150	EG10664	RG71_RS14150	nupG	nucleoside permease NupG	nucleoside:H+ symporter NupG	GO-TERMS, REACTIONS, PRODUCT-SYNONYMS, PRODUCT, GENE-NAME
RG71_RS14155	G7533	RG71_RS14155	mltC	lytic murein transglycosylase	membrane-bound lytic murein transglycosylase C	GO-TERMS, REACTIONS, PRODUCT-SYNONYMS, GENE-SYNONYMS, PRODUCT, GENE-NAME
RG71_RS14160	G7532	RG71_RS14160	yggX	Fe(2+)-trafficking protein	putative Fe2+-trafficking protein	GO-TERMS, PRODUCT-SYNONYMS, PRODUCT, GENE-NAME
RG71_RS14165	EG10627	RG71_RS14165	mutY	A/G-specific adenine glycosylase	adenine DNA glycosylase	GO-TERMS, REACTIONS, PRODUCT-SYNONYMS, GENE-SYNONYMS, PRODUCT, GENE-NAME
RG71_RS14175	EG11779	RG71_RS14175	trmB	tRNA (guanosine(46)-N7)-methyltransferase TrmB	tRNA m7G46 methyltransferase	GO-TERMS, REACTIONS, PRODUCT-SYNONYMS, GENE-SYNONYMS, PRODUCT, GENE-NAME
RG71_RS14185	EG12705	RG71_RS14185	yggN	DUF2884 domain-containing protein	DUF2884 domain-containing protein YggN	GO-TERMS, PRODUCT-SYNONYMS, GENE-SYNONYMS, PRODUCT, GENE-NAME
RG71_RS14190	EG10046	RG71_RS14190	ansB			GO-TERMS, REACTIONS, PRODUCT-SYNONYMS, GENE-NAME
RG71_RS14205	G7530	RG71_RS14205	rdgB	non-canonical purine NTP pyrophosphatase	dITP/XTP pyrophosphatase	GO-TERMS, REACTIONS, PRODUCT-SYNONYMS, GENE-SYNONYMS, PRODUCT, GENE-NAME
RG71_RS14215	G7528	RG71_RS14215	yggT	YggT family protein	uncharacterized protein YggT	GO-TERMS, PRODUCT-SYNONYMS, PRODUCT, GENE-NAME
RG71_RS14230	G7525	RG71_RS14230	yqgF	Holliday junction resolvase RuvX	ribonuclease H-like domain containing nuclease	GO-TERMS, REACTIONS, PRODUCT-SYNONYMS, PRODUCT, GENE-NAME
RG71_RS14240	EG10419	RG71_RS14240	gshB			GO-TERMS, REACTIONS, PRODUCT-SYNONYMS, GENE-SYNONYMS, GENE-NAME
RG71_RS14245	EG12366	RG71_RS14245	rsmE	16S rRNA methyltransferase	16S rRNA m3U1498 methyltransferase	GO-TERMS, REACTIONS, PRODUCT-SYNONYMS, GENE-SYNONYMS, PRODUCT, GENE-NAME
RG71_RS14250	EG11336	RG71_RS14250	endA	endonuclease-1	DNA-specific endonuclease I	GO-TERMS, REACTIONS, PRODUCT-SYNONYMS, PRODUCT, GENE-NAME
RG71_RS14260	EG12148	RG71_RS14260	galP	galactose-proton symporter	galactose:H+ symporter	GO-TERMS, REACTIONS, PRODUCT-SYNONYMS, GENE-SYNONYMS, PRODUCT, GENE-NAME
RG71_RS14270	EG10589	RG71_RS14270	metK	S-adenosylmethionine synthase	methionine adenosyltransferase	GO-TERMS, REACTIONS, PRODUCT-SYNONYMS, GENE-SYNONYMS, PRODUCT, GENE-NAME
RG71_RS14280	G7521	RG71_RS14280	yqgB	virulence promoting factor	acid stress response protein YqgB	GO-TERMS, PRODUCT-SYNONYMS, PRODUCT, GENE-NAME
RG71_RS14285	EG10959	RG71_RS14285	speA	biosynthetic arginine decarboxylase	arginine decarboxylase, biosynthetic	GO-TERMS, REACTIONS, PRODUCT-SYNONYMS, PRODUCT, GENE-NAME
RG71_RS14290	EG10960	RG71_RS14290	speB			GO-TERMS, PRODUCT-SYNONYMS, GENE-NAME
RG71_RS14295	EG11291	RG71_RS14295	loiP			GO-TERMS, REACTIONS, PRODUCT-SYNONYMS, GENE-SYNONYMS, GENE-NAME
RG71_RS14300	EG11427	RG71_RS14300	tktA	transketolase	transketolase 1	GO-TERMS, PRODUCT-SYNONYMS, GENE-SYNONYMS, PRODUCT, GENE-NAME
RG71_RS14305	EG11791			mannitol-specific cryptic phosphotransferase enzyme IIA component	mannitol-specific PTS enzyme IIA component CmtB	CPLX-RXNS, GO-TERMS, COMPLEXES, PRODUCT-SYNONYMS, GENE-SYNONYMS, PRODUCT
RG71_RS14310	EG11792	RG71_RS14310	cmtA	PTS mannitol cryptic EIICB component	mannitol-specific PTS enzyme IICB component CmtA	GO-TERMS, REACTIONS, PRODUCT-SYNONYMS, PRODUCT, GENE-NAME
RG71_RS14320	EG11245	RG71_RS14320	yggF	fructose 1,6-bisphosphatase	fructose 1,6-bisphosphatase YggF	GO-TERMS, PRODUCT-SYNONYMS, GENE-SYNONYMS, PRODUCT, GENE-NAME
RG71_RS14325	EG11162	RG71_RS14325	fumE	mannitol repressor	fumarase E	GO-TERMS, REACTIONS, PRODUCT-SYNONYMS, GENE-SYNONYMS, PRODUCT, GENE-NAME
RG71_RS14365	EG10368	RG71_RS14365	epd			GO-TERMS, PRODUCT-SYNONYMS, GENE-SYNONYMS, GENE-NAME
RG71_RS14370	EG10703	RG71_RS14370	pgk			GO-TERMS, PRODUCT-SYNONYMS, PRODUCT, GENE-NAME
RG71_RS14375	EG10282	RG71_RS14375	fbaA	class II fructose-bisphosphate aldolase	fructose-bisphosphate aldolase class II	GO-TERMS, REACTIONS, PRODUCT-SYNONYMS, GENE-SYNONYMS, PRODUCT, GENE-NAME
RG71_RS14380	EG11160	RG71_RS14380	mscS	small-conductance mechanosensitive channel	small conductance mechanosensitive channel MscS	GO-TERMS, REACTIONS, PRODUCT-SYNONYMS, GENE-SYNONYMS, PRODUCT, GENE-NAME
RG71_RS14385	EG11159	RG71_RS14385	argO	arginine exporter protein ArgO	L-arginine exporter	GO-TERMS, REACTIONS, PRODUCT-SYNONYMS, GENE-SYNONYMS, PRODUCT, GENE-NAME
RG71_RS14400	G7517	RG71_RS14400	scpC	propionyl-CoA--succinate CoA transferase	propionyl-CoA:succinate CoA transferase	GO-TERMS, REACTIONS, PRODUCT-SYNONYMS, GENE-SYNONYMS, PRODUCT, GENE-NAME
RG71_RS14405	G7516	RG71_RS14405	scpB			GO-TERMS, PRODUCT-SYNONYMS, GENE-SYNONYMS, GENE-NAME
RG71_RS14410	EG11445	RG71_RS14410	argK	methylmalonyl Co-A mutase-associated GTPase MeaB	methylmalonyl-CoA mutase-interacting GTPase YgfD	GO-TERMS, REACTIONS, PRODUCT-SYNONYMS, GENE-SYNONYMS, PRODUCT, GENE-NAME
RG71_RS14415	EG11444	RG71_RS14415	scpA			GO-TERMS, PRODUCT-SYNONYMS, GENE-SYNONYMS, GENE-NAME
RG71_RS14425	EG10490	RG71_RS14425	argP	chromosome initiation inhibitor	DNA-binding transcriptional dual regulator ArgP	GO-TERMS, PRODUCT-SYNONYMS, GENE-SYNONYMS, PRODUCT, GENE-NAME
RG71_RS14435	EG11443	RG71_RS14435	rpiA	ribose-5-phosphate isomerase	ribose-5-phosphate isomerase A	GO-TERMS, PRODUCT-SYNONYMS, GENE-SYNONYMS, PRODUCT, GENE-NAME
RG71_RS14440	EG10944	RG71_RS14440	serA	D-3-phosphoglycerate dehydrogenase	phosphoglycerate dehydrogenase	GO-TERMS, REACTIONS, PRODUCT-SYNONYMS, PRODUCT, GENE-NAME
RG71_RS14450	EG11158	RG71_RS14450	fau	5-formyltetrahydrofolate cyclo-ligase	putative 5-formyltetrahydrofolate cyclo-ligase	GO-TERMS, PRODUCT-SYNONYMS, GENE-SYNONYMS, PRODUCT, GENE-NAME
RG71_RS14460	EG12878	RG71_RS14460	zapA			GO-TERMS, PRODUCT-SYNONYMS, GENE-SYNONYMS, GENE-NAME
RG71_RS14475	EG10697	RG71_RS14475	pepP	peptidase M24 family protein	Xaa-Pro aminopeptidase	GO-TERMS, REACTIONS, PRODUCT-SYNONYMS, PRODUCT, GENE-NAME
RG71_RS14480	EG11324	RG71_RS14480	ubiH	2-octaprenyl-6-methoxyphenyl hydroxylase	2-octaprenyl-6-methoxyphenol 4-hydroxylase	GO-TERMS, REACTIONS, PRODUCT-SYNONYMS, GENE-SYNONYMS, PRODUCT, GENE-NAME
RG71_RS14485	EG11333	RG71_RS14485	ubiI	2-octaprenylphenol hydroxylase	2-octaprenylphenol 6-hydroxylase	GO-TERMS, PRODUCT-SYNONYMS, GENE-SYNONYMS, PRODUCT, GENE-NAME
RG71_RS14490	EG11442	RG71_RS14490	gcvT			GO-TERMS, PRODUCT-SYNONYMS, PRODUCT, GENE-NAME
RG71_RS14495	EG10371	RG71_RS14495	gcvH	glycine cleavage system protein H	glycine cleavage system H protein	GO-TERMS, REACTIONS, PRODUCT-SYNONYMS, GENE-SYNONYMS, PRODUCT, GENE-NAME
RG71_RS14500	EG11810	RG71_RS14500	gcvP	glycine dehydrogenase	glycine decarboxylase	GO-TERMS, REACTIONS, PRODUCT-SYNONYMS, PRODUCT, GENE-NAME
RG71_RS14510	G495	RG71_RS14510	bglA	6-phospho-beta-glucosidase	6-phospho-beta-glucosidase A	GO-TERMS, REACTIONS, PRODUCT-SYNONYMS, GENE-SYNONYMS, PRODUCT, GENE-NAME
RG71_RS14515	G7513	RG71_RS14515	yqfB	ASCH domain-containing protein	N4-acetylcytidine amidohydrolase	GO-TERMS, REACTIONS, PRODUCT-SYNONYMS, PRODUCT, GENE-NAME
RG71_RS14525	G7511	RG71_RS14525	ygfZ	tRNA-modifying protein YgfZ	folate-binding protein	GO-TERMS, PRODUCT-SYNONYMS, GENE-SYNONYMS, PRODUCT, GENE-NAME
RG71_RS14530	G7510	RG71_RS14530	sdhE	antitoxin CptB	FAD assembly factor	GO-TERMS, PRODUCT-SYNONYMS, GENE-SYNONYMS, PRODUCT, GENE-NAME
RG71_RS14535	G7509	RG71_RS14535	ygfX	toxin CptA	protein YgfX	GO-TERMS, PRODUCT-SYNONYMS, GENE-SYNONYMS, PRODUCT, GENE-NAME
RG71_RS14545	EG11071	RG71_RS14545	xerD	tyrosine recombinase XerD	site-specific recombinase	GO-TERMS, PRODUCT-SYNONYMS, GENE-SYNONYMS, PRODUCT, GENE-NAME
RG71_RS14550	EG11070	RG71_RS14550	dsbC	bifunctional protein-disulfide isomerase/oxidoreductase DsbC	protein disulfide isomerase DsbC	GO-TERMS, REACTIONS, PRODUCT-SYNONYMS, GENE-SYNONYMS, PRODUCT, GENE-NAME
RG71_RS14555	EG10830	RG71_RS14555	recJ	single-stranded-DNA-specific exonuclease RecJ	ssDNA-specific exonuclease RecJ	GO-TERMS, REACTIONS, PRODUCT-SYNONYMS, PRODUCT, GENE-NAME
RG71_RS14565	EG10552	RG71_RS14565	lysS	lysine--tRNA ligase	lysine--tRNA ligase, constitutive	GO-TERMS, REACTIONS, PRODUCT-SYNONYMS, GENE-SYNONYMS, PRODUCT, GENE-NAME
RG71_RS14570	G7508	RG71_RS14570	idi			GO-TERMS, REACTIONS, PRODUCT-SYNONYMS, GENE-SYNONYMS, PRODUCT, GENE-NAME
RG71_RS14580	G7507	RG71_RS14580	uacT	uric acid transporter UacT	urate:H+ symporter	GO-TERMS, REACTIONS, PRODUCT-SYNONYMS, GENE-SYNONYMS, PRODUCT, GENE-NAME
RG71_RS14600	G7503	RG71_RS14600	ghxQ	guanine/hypoxanthine permease GhxQ	guanine/hypoxanthine transporter GhxQ	GO-TERMS, REACTIONS, PRODUCT-SYNONYMS, GENE-SYNONYMS, PRODUCT, GENE-NAME
RG71_RS14605	G7502	RG71_RS14605	guaD			GO-TERMS, REACTIONS, PRODUCT-SYNONYMS, GENE-SYNONYMS, PRODUCT, GENE-NAME
RG71_RS14610	G7501	RG71_RS14610	xanQ	xanthine permease XanQ	xanthine:H+ symporter XanQ	GO-TERMS, REACTIONS, PRODUCT-SYNONYMS, GENE-SYNONYMS, PRODUCT, GENE-NAME
RG71_RS14635	G7496	RG71_RS14635	mocA			GO-TERMS, PRODUCT-SYNONYMS, GENE-SYNONYMS, GENE-NAME
RG71_RS14660	G7492	RG71_RS14660	hyuA	D-phenylhydantoinase	phenylhydantoinase	GO-TERMS, REACTIONS, PRODUCT-SYNONYMS, GENE-SYNONYMS, PRODUCT, GENE-NAME
RG71_RS14670	G7490	RG71_RS14670	ygeX	PLP-dependent lyase/thiolase	2,3-diaminopropionate ammonia-lyase	GO-TERMS, REACTIONS, PRODUCT-SYNONYMS, PRODUCT, GENE-NAME
RG71_RS14685	G7487	RG71_RS14685	xdhC	xanthine dehydrogenase iron-sulfur-binding subunit	putative xanthine dehydrogenase iron-sulfur-binding subunit XdhC	CPLX-RXNS, GO-TERMS, COMPLEXES, PRODUCT-SYNONYMS, GENE-SYNONYMS, PRODUCT, GENE-NAME
RG71_RS14690	G7486	RG71_RS14690	xdhB	xanthine dehydrogenase FAD-binding subunit XdhB	putative xanthine dehydrogenase FAD-binding subunit XdhB	GO-TERMS, PRODUCT-SYNONYMS, GENE-SYNONYMS, PRODUCT, GENE-NAME
RG71_RS14695	G7485	RG71_RS14695	xdhA	xanthine dehydrogenase molybdenum-binding subunit XdhA	putative xanthine dehydrogenase molybdenum-binding subunit XdhA	GO-TERMS, PRODUCT-SYNONYMS, GENE-SYNONYMS, PRODUCT, GENE-NAME
RG71_RS14870	G7464	RG71_RS14870	yqeF	acetyl-CoA acetyltransferase	putative acyltransferase	GO-TERMS, REACTIONS, PRODUCT-SYNONYMS, PRODUCT, GENE-NAME
RG71_RS14875	G7463	RG71_RS14875	kduI	5-keto-4-deoxyuronate isomerase	5-dehydro-4-deoxy-D-glucuronate isomerase	GO-TERMS, REACTIONS, PRODUCT-SYNONYMS, GENE-SYNONYMS, PRODUCT, GENE-NAME
RG71_RS14880	EG12361	RG71_RS14880	kduD	2-dehydro-3-deoxy-D-gluconate 5-dehydrogenase	putative 2-keto-3-deoxy-D-gluconate dehydrogenase	GO-TERMS, REACTIONS, PRODUCT-SYNONYMS, GENE-SYNONYMS, PRODUCT, GENE-NAME
RG71_RS14885	EG10056	RG71_RS14885	araE	arabinose-proton symporter	arabinose:H+ symporter	GO-TERMS, REACTIONS, PRODUCT-SYNONYMS, PRODUCT, GENE-NAME
RG71_RS14890	EG11157	RG71_RS14890	ygeA	aspartate/glutamate racemase	amino acid racemase YgeA	GO-TERMS, REACTIONS, PRODUCT-SYNONYMS, PRODUCT, GENE-NAME
RG71_RS14895	EG10551	RG71_RS14895	lysR	LysR family transcriptional regulator	DNA-binding transcriptional dual regulator LysR	GO-TERMS, PRODUCT-SYNONYMS, PRODUCT, GENE-NAME
RG71_RS14900	EG10549	RG71_RS14900	lysA			GO-TERMS, PRODUCT-SYNONYMS, GENE-NAME
RG71_RS14905	EG10364	RG71_RS14905	galR	transcriptional regulator	DNA-binding transcriptional dual regulator GalR	GO-TERMS, PRODUCT-SYNONYMS, GENE-SYNONYMS, PRODUCT, GENE-NAME
RG71_RS14915	EG11679	RG71_RS14915	aas	bifunctional 2-acylglycerophosphoethanolamine acyltransferase/acyl-ACP synthetase	fused 2-acylglycerophospho-ethanolamine acyltransferase/acyl-acyl carrier protein synthetase	GO-TERMS, REACTIONS, PRODUCT-SYNONYMS, PRODUCT, GENE-NAME
RG71_RS14920	EG12455	RG71_RS14920	lplT	lysophospholipid transporter LplT	lysophospholipid transporter	GO-TERMS, REACTIONS, PRODUCT-SYNONYMS, GENE-SYNONYMS, PRODUCT, GENE-NAME
RG71_RS14940	EG10624	RG71_RS14940	mutH			CPLX-RXNS, GO-TERMS, COMPLEXES, PRODUCT-SYNONYMS, GENE-SYNONYMS, GENE-NAME
RG71_RS14955	G7459	RG71_RS14955	rppH			GO-TERMS, REACTIONS, PRODUCT-SYNONYMS, GENE-SYNONYMS, GENE-NAME
RG71_RS14965	EG12128	RG71_RS14965	lgt	prolipoprotein diacylglyceryl transferase	phosphatidylglycerol--prolipoprotein diacylglyceryl transferase	GO-TERMS, REACTIONS, PRODUCT-SYNONYMS, GENE-SYNONYMS, PRODUCT, GENE-NAME
RG71_RS14970	EG11002	RG71_RS14970	thyA			GO-TERMS, PRODUCT-SYNONYMS, GENE-NAME
RG71_RS14995	EG10825	RG71_RS14995	recC	exodeoxyribonuclease V subunit gamma	exodeoxyribonuclease V subunit RecC	CPLX-RXNS, GO-TERMS, COMPLEXES, PRODUCT-SYNONYMS, PRODUCT, GENE-NAME
RG71_RS15000	EG10786	RG71_RS15000	ptrA			GO-TERMS, REACTIONS, PRODUCT-SYNONYMS, GENE-SYNONYMS, GENE-NAME
RG71_RS15005	EG10824	RG71_RS15005	recB	exodeoxyribonuclease V subunit beta	exodeoxyribonuclease V subunit RecB	GO-TERMS, REACTIONS, PRODUCT-SYNONYMS, GENE-SYNONYMS, PRODUCT, GENE-NAME
RG71_RS15010	EG10826	RG71_RS15010	recD	RecBCD enzyme subunit RecD	exodeoxyribonuclease V subunit RecD	GO-TERMS, REACTIONS, PRODUCT-SYNONYMS, GENE-SYNONYMS, PRODUCT, GENE-NAME
RG71_RS15015	EG10063	RG71_RS15015	argA			GO-TERMS, REACTIONS, PRODUCT-SYNONYMS, GENE-SYNONYMS, GENE-NAME
RG71_RS15020	G7458			N-acetylmuramoyl-L-alanine amidase	N-acetylmuramoyl-L-alanine amidase C	GO-TERMS, REACTIONS, PRODUCT-SYNONYMS, GENE-SYNONYMS, PRODUCT
RG71_RS15035	G7457	RG71_RS15035	mltA	murein transglycosylase A	membrane-bound lytic murein transglycosylase A	GO-TERMS, REACTIONS, PRODUCT-SYNONYMS, GENE-SYNONYMS, PRODUCT, GENE-NAME
RG71_RS15040	G7456	RG71_RS15040	tcdA	tRNA cyclic N6-threonylcarbamoyladenosine(37) synthase TcdA	tRNA threonylcarbamoyladenosine dehydratase	GO-TERMS, REACTIONS, PRODUCT-SYNONYMS, GENE-SYNONYMS, PRODUCT, GENE-NAME
RG71_RS15045	G7455	RG71_RS15045	csdE			GO-TERMS, PRODUCT-SYNONYMS, GENE-SYNONYMS, GENE-NAME
RG71_RS15050	G7454	RG71_RS15050	csdA	cysteine desulfurase CsdA	cysteine sulfinate desulfinase	GO-TERMS, REACTIONS, PRODUCT-SYNONYMS, GENE-SYNONYMS, PRODUCT, GENE-NAME
RG71_RS15060	EG11795	RG71_RS15060	gcvA	glycine cleavage system transcriptional activator	DNA-binding transcriptional dual regulator GcvA	GO-TERMS, PRODUCT-SYNONYMS, PRODUCT, GENE-NAME
RG71_RS15070	EG11794	RG71_RS15070	rlmM	23S rRNA (cytidine(2498)-2'-O)-methyltransferase RlmM	23S rRNA 2'-O-ribose C2498 methyltransferase	GO-TERMS, REACTIONS, PRODUCT-SYNONYMS, GENE-SYNONYMS, PRODUCT, GENE-NAME
RG71_RS15075	EG10353	RG71_RS15075	fucR	HTH domain-containing protein	DNA-binding transcriptional activator FucR	GO-TERMS, PRODUCT-SYNONYMS, PRODUCT, GENE-NAME
RG71_RS15080	EG10355					GO-TERMS, REACTIONS, PRODUCT-SYNONYMS
RG71_RS15085	EG10350	RG71_RS15085	fucK			GO-TERMS, REACTIONS, PRODUCT-SYNONYMS, GENE-NAME
RG71_RS15090	EG10349	RG71_RS15090	fucI			GO-TERMS, REACTIONS, PRODUCT-SYNONYMS, GENE-NAME
RG71_RS15095	EG10352	RG71_RS15095	fucP	L-fucose-proton symporter	L-fucose:H+ symporter	GO-TERMS, REACTIONS, PRODUCT-SYNONYMS, PRODUCT, GENE-NAME
RG71_RS15100	EG10348	RG71_RS15100	fucA			GO-TERMS, REACTIONS, PRODUCT-SYNONYMS, GENE-SYNONYMS, GENE-NAME
RG71_RS15105	EG10351	RG71_RS15105	fucO	lactaldehyde reductase	L-1,2-propanediol oxidoreductase	GO-TERMS, REACTIONS, PRODUCT-SYNONYMS, PRODUCT, GENE-NAME
RG71_RS15110	EG12372	RG71_RS15110	ygdG	flap endonuclease Xni	flap endonuclease	GO-TERMS, PRODUCT-SYNONYMS, GENE-SYNONYMS, PRODUCT, GENE-NAME
RG71_RS15115	EG11623	RG71_RS15115	sdaB	L-serine ammonia-lyase	L-serine deaminase II	GO-TERMS, REACTIONS, PRODUCT-SYNONYMS, PRODUCT, GENE-NAME
RG71_RS15120	EG12142	RG71_RS15120	sdaC	serine transporter	L-serine:H+ symporter SdaC	GO-TERMS, REACTIONS, PRODUCT-SYNONYMS, GENE-SYNONYMS, PRODUCT, GENE-NAME
RG71_RS15125	EG12373	RG71_RS15125	ppnN	LOG family protein YgdH	nucleotide 5'-monophosphate nucleosidase	GO-TERMS, REACTIONS, PRODUCT-SYNONYMS, GENE-SYNONYMS, PRODUCT, GENE-NAME
RG71_RS15130	G7452	RG71_RS15130	queF	NADPH-dependent 7-cyano-7-deazaguanine reductase QueF	7-cyano-7-deazaguanine reductase	GO-TERMS, REACTIONS, PRODUCT-SYNONYMS, GENE-SYNONYMS, PRODUCT, GENE-NAME
RG71_RS15135	G7451	RG71_RS15135	syd			GO-TERMS, PRODUCT-SYNONYMS, GENE-SYNONYMS, GENE-NAME
RG71_RS15150	G7449	RG71_RS15150	truC	tRNA pseudouridine(65) synthase TruC	tRNA pseudouridine65 synthase	GO-TERMS, REACTIONS, PRODUCT-SYNONYMS, GENE-SYNONYMS, PRODUCT, GENE-NAME
RG71_RS15160	G7447	RG71_RS15160	gudP	MFS transporter	galactarate/D-glucarate transporter GudP	GO-TERMS, REACTIONS, PRODUCT-SYNONYMS, GENE-SYNONYMS, PRODUCT, GENE-NAME
RG71_RS15170	G7445	RG71_RS15170	gudD	glucarate dehydratase	D-glucarate dehydratase	GO-TERMS, REACTIONS, PRODUCT-SYNONYMS, GENE-SYNONYMS, PRODUCT, GENE-NAME
RG71_RS15175	EG11367	RG71_RS15175	barA	signal transduction histidine kinase	sensor histidine kinase BarA	GO-TERMS, REACTIONS, PRODUCT-SYNONYMS, GENE-SYNONYMS, PRODUCT, GENE-NAME
RG71_RS15180	EG11247	rumA	rlmD	23S rRNA (uracil(1939)-C(5))-methyltransferase RlmD	23S rRNA m5U1939 methyltransferase	GO-TERMS, REACTIONS, PRODUCT-SYNONYMS, GENE-SYNONYMS, PRODUCT, GENE-NAME
RG71_RS15185	EG10835	RG71_RS15185	relA	GTP pyrophosphokinase	GDP/GTP pyrophosphokinase	GO-TERMS, REACTIONS, PRODUCT-SYNONYMS, GENE-SYNONYMS, PRODUCT, GENE-NAME
RG71_RS15190	EG10571	RG71_RS15190	mazE	antitoxin MazE	antitoxin of the MazF-MazE toxin-antitoxin system MazE	GO-TERMS, COMPLEXES, PRODUCT-SYNONYMS, GENE-SYNONYMS, PRODUCT, GENE-NAME
RG71_RS15195	EG11249	RG71_RS15195	mazF	mRNA interferase MazF	endoribonuclease toxin MazF	GO-TERMS, REACTIONS, PRODUCT-SYNONYMS, GENE-SYNONYMS, PRODUCT, GENE-NAME
RG71_RS15200	EG10572	RG71_RS15200	mazG			GO-TERMS, PRODUCT-SYNONYMS, GENE-NAME
RG71_RS15205	EG10810					GO-TERMS, REACTIONS, PRODUCT-SYNONYMS
RG71_RS15210	EG10258	RG71_RS15210	eno			GO-TERMS, PRODUCT-SYNONYMS, GENE-NAME
RG71_RS15220	G0-10655	RG71_RS15220	yqcG	hypothetical protein	cell envelope stress response protein YqcG	GO-TERMS, PRODUCT-SYNONYMS, PRODUCT, GENE-NAME
RG71_RS15280	G7431	RG71_RS15280	queD	6-carboxytetrahydropterin synthase QueD	6-carboxy-5,6,7,8-tetrahydropterin synthase	GO-TERMS, REACTIONS, PRODUCT-SYNONYMS, GENE-SYNONYMS, PRODUCT, GENE-NAME
RG71_RS15285	EG10191	RG71_RS15285	cysJ	NADPH-dependent assimilatory sulfite reductase flavoprotein subunit	sulfite reductase, flavoprotein subunit	CPLX-RXNS, GO-TERMS, COMPLEXES, REACTIONS, PRODUCT-SYNONYMS, PRODUCT, GENE-NAME
RG71_RS15290	EG10190	RG71_RS15290	cysI	assimilatory sulfite reductase (NADPH) hemoprotein subunit	sulfite reductase, hemoprotein subunit	GO-TERMS, REACTIONS, PRODUCT-SYNONYMS, PRODUCT, GENE-NAME
RG71_RS15295	EG10189	RG71_RS15295	cysH			GO-TERMS, PRODUCT-SYNONYMS, GENE-NAME
RG71_RS15315	EG10488	RG71_RS15315	iap	aminopeptidase	alkaline phosphatase isozyme conversion protein	GO-TERMS, REACTIONS, PRODUCT-SYNONYMS, PRODUCT, GENE-NAME
RG71_RS15320	EG10186	RG71_RS15320	cysD			CPLX-RXNS, GO-TERMS, PRODUCT-SYNONYMS, GENE-NAME
RG71_RS15325	EG10194	RG71_RS15325	cysN	sulfate adenylyltransferase subunit CysN	sulfate adenylyltransferase subunit 1	GO-TERMS, PRODUCT-SYNONYMS, PRODUCT, GENE-NAME
RG71_RS15330	EG10185	RG71_RS15330	cysC			GO-TERMS, PRODUCT-SYNONYMS, GENE-NAME
RG71_RS15340	G7424	RG71_RS15340	ftsB			GO-TERMS, PRODUCT-SYNONYMS, GENE-SYNONYMS, GENE-NAME
RG71_RS15345	G7423	RG71_RS15345	ispD			GO-TERMS, REACTIONS, PRODUCT-SYNONYMS, GENE-SYNONYMS, PRODUCT, GENE-NAME
RG71_RS15350	EG11816	RG71_RS15350	ispF			GO-TERMS, REACTIONS, PRODUCT-SYNONYMS, GENE-SYNONYMS, PRODUCT, GENE-NAME
RG71_RS15355	G7422	RG71_RS15355	truD	tRNA pseudouridine(13) synthase TruD	tRNA pseudouridine13 synthase	GO-TERMS, REACTIONS, PRODUCT-SYNONYMS, GENE-SYNONYMS, PRODUCT, GENE-NAME
RG71_RS15360	EG11817	RG71_RS15360	umpG	5'/3'-nucleotidase SurE	broad specificity 5'(3')-nucleotidase and polyphosphatase	GO-TERMS, REACTIONS, PRODUCT-SYNONYMS, GENE-SYNONYMS, PRODUCT, GENE-NAME
RG71_RS15365	EG10689	RG71_RS15365	pcm	protein-L-isoaspartate O-methyltransferase	L-isoaspartate protein carboxylmethyltransferase type II	GO-TERMS, REACTIONS, PRODUCT-SYNONYMS, PRODUCT, GENE-NAME
RG71_RS15375	EG10510	RG71_RS15375	rpoS	RNA polymerase sigma factor RpoS	RNA polymerase, sigma S (sigma 38) factor	GO-TERMS, COMPLEXES, PRODUCT-SYNONYMS, GENE-SYNONYMS, PRODUCT, GENE-NAME
RG71_RS15410	G7415	RG71_RS15410	pphB	serine/threonine protein phosphatase	phosphoprotein phosphatase 2	GO-TERMS, REACTIONS, PRODUCT-SYNONYMS, GENE-SYNONYMS, PRODUCT, GENE-NAME
RG71_RS15415	EG10625	RG71_RS15415	mutS			GO-TERMS, PRODUCT-SYNONYMS, GENE-SYNONYMS, GENE-NAME
RG71_RS15430	EG10301	RG71_RS15430	fhlA	formate hydrogenlyase transcriptional activator FlhA	DNA-binding transcriptional activator FhlA	GO-TERMS, PRODUCT-SYNONYMS, GENE-SYNONYMS, PRODUCT, GENE-NAME
RG71_RS15435	EG10487	RG71_RS15435	hypE	hydrogenase expression/formation protein HypE	hydrogenase maturation protein, carbamoyl dehydratase	GO-TERMS, REACTIONS, PRODUCT-SYNONYMS, GENE-SYNONYMS, PRODUCT, GENE-NAME
RG71_RS15440	EG10486	RG71_RS15440	hypD	hydrogenase isoenzymes formation protein HypD	Fe-(CN)2CO cofactor assembly scaffold protein HypD	GO-TERMS, COMPLEXES, PRODUCT-SYNONYMS, GENE-SYNONYMS, PRODUCT, GENE-NAME
RG71_RS15445	EG10485	RG71_RS15445	hypC	hydrogenase assembly protein HypC	hydrogenase 3 maturation protein HypC	GO-TERMS, PRODUCT-SYNONYMS, PRODUCT, GENE-NAME
RG71_RS15450	EG10484	RG71_RS15450	hypB			GO-TERMS, COMPLEXES, REACTIONS, PRODUCT-SYNONYMS, GENE-SYNONYMS, GENE-NAME
RG71_RS15455	EG10483	RG71_RS15455	hypA	protein HypA	hydrogenase 3 nickel incorporation protein HypA	GO-TERMS, PRODUCT-SYNONYMS, PRODUCT, GENE-NAME
RG71_RS15460	EG10474	RG71_RS15460	hycA	formate hydrogenlyase regulatory protein HycA	regulator of the transcriptional regulator FhlA	GO-TERMS, PRODUCT-SYNONYMS, GENE-SYNONYMS, PRODUCT, GENE-NAME
RG71_RS15470	EG10475	RG71_RS15470	hycB	formate hydrogenlyase subunit 2	formate hydrogenlyase subunit HycB	CPLX-RXNS, GO-TERMS, COMPLEXES, PRODUCT-SYNONYMS, GENE-SYNONYMS, PRODUCT, GENE-NAME
RG71_RS15475	EG10476	RG71_RS15475	hycC	formate hydrogenlyase subunit 3	formate hydrogenlyase subunit HycC	GO-TERMS, PRODUCT-SYNONYMS, GENE-SYNONYMS, PRODUCT, GENE-NAME
RG71_RS15480	EG10477			hydrogenase 3 membrane subunit	formate hydrogenlyase subunit HycD	GO-TERMS, COMPLEXES, PRODUCT-SYNONYMS, GENE-SYNONYMS, PRODUCT
RG71_RS15485	EG10478			formate hydrogenlyase subunit 5	formate hydrogenlyase subunit HycE	GO-TERMS, COMPLEXES, PRODUCT-SYNONYMS, GENE-SYNONYMS, PRODUCT
RG71_RS15490	EG10479	RG71_RS15490	hycF	formate hydrogenlyase complex iron-sulfur subunit	formate hydrogenlyase subunit HycF	PRODUCT-SYNONYMS, GENE-SYNONYMS, PRODUCT, GENE-NAME
RG71_RS15495	EG10480	RG71_RS15495	hycG	formate hydrogenlyase subunit 7	formate hydrogenlyase subunit HycG	GO-TERMS, REACTIONS, PRODUCT-SYNONYMS, GENE-SYNONYMS, PRODUCT, GENE-NAME
RG71_RS15500	EG10481	RG71_RS15500	hycH	formate hydrogenlyase maturation protein HycH	formate hydrogenlyase assembly protein	GO-TERMS, PRODUCT-SYNONYMS, GENE-SYNONYMS, PRODUCT, GENE-NAME
RG71_RS15505	G7414	RG71_RS15505	hycI	hydrogenase 3 maturation endopeptidase HyCI	hydrogenase 3 maturation protease	GO-TERMS, REACTIONS, PRODUCT-SYNONYMS, PRODUCT, GENE-NAME
RG71_RS15510	EG10085	RG71_RS15510	ascB	6-phospho-beta-glucosidase	6-phospho-beta-glucosidase AscB	GO-TERMS, REACTIONS, PRODUCT-SYNONYMS, GENE-SYNONYMS, PRODUCT, GENE-NAME
RG71_RS15515	EG10086	RG71_RS15515	ascF	PTS cellobiose/arbutin/salicin transporter subunit IIBC	beta-glucoside specific PTS enzyme IIBC component	GO-TERMS, REACTIONS, PRODUCT-SYNONYMS, GENE-SYNONYMS, PRODUCT, GENE-NAME
RG71_RS15520	EG10087	RG71_RS15520	ascG	transcriptional regulator	DNA-binding transcriptional repressor AscG	GO-TERMS, PRODUCT-SYNONYMS, GENE-SYNONYMS, PRODUCT, GENE-NAME
RG71_RS15525	EG11552	RG71_RS15525	hydN	electron transporter HydN	putative electron transport protein HydN	GO-TERMS, PRODUCT-SYNONYMS, PRODUCT, GENE-NAME
RG71_RS15530	EG11551	RG71_RS15530	hypF	carbamoyltransferase HypF	carbamoyl--[HypE] ligase	GO-TERMS, REACTIONS, PRODUCT-SYNONYMS, GENE-SYNONYMS, PRODUCT, GENE-NAME
RG71_RS15540	EG12450	RG71_RS15540	norW	nitric oxide reductase FlRd-NAD+ reductase	NorW	GO-TERMS, REACTIONS, PRODUCT-SYNONYMS, GENE-SYNONYMS, PRODUCT, GENE-NAME
RG71_RS15545	G7413	RG71_RS15545	norV			GO-TERMS, REACTIONS, PRODUCT-SYNONYMS, GENE-SYNONYMS, GENE-NAME
RG71_RS15550	EG12108	RG71_RS15550	norR	nitric oxide reductase transcriptional regulator NorR	DNA-binding transcriptional dual regulator NorR	GO-TERMS, PRODUCT-SYNONYMS, GENE-SYNONYMS, PRODUCT, GENE-NAME
RG71_RS15555	EG10973	RG71_RS15555	gutQ	arabinose-5-phosphate isomerase	D-arabinose 5-phosphate isomerase GutQ	GO-TERMS, REACTIONS, PRODUCT-SYNONYMS, GENE-SYNONYMS, PRODUCT, GENE-NAME
RG71_RS15560	EG10974			HTH domain-containing protein	DNA-binding transcriptional repressor SrlR	GO-TERMS, PRODUCT-SYNONYMS, GENE-SYNONYMS, PRODUCT
RG71_RS15565	EG10972	RG71_RS15565	gutM	glucitol operon activator protein	DNA-binding transcriptional activator GutM	GO-TERMS, PRODUCT-SYNONYMS, GENE-SYNONYMS, PRODUCT, GENE-NAME
RG71_RS15570	EG10971	RG71_RS15570	srlD	sorbitol 6-phosphate dehydrogenase	sorbitol-6-phosphate 2-dehydrogenase	GO-TERMS, REACTIONS, PRODUCT-SYNONYMS, GENE-SYNONYMS, PRODUCT, GENE-NAME
RG71_RS15575	EG10970	RG71_RS15575	srlB	PTS sorbitol transporter subunit IIA	sorbitol-specific PTS enzyme IIA component	CPLX-RXNS, GO-TERMS, COMPLEXES, REACTIONS, PRODUCT-SYNONYMS, GENE-SYNONYMS, PRODUCT, GENE-NAME
RG71_RS15580	EG10969			glucitol/sorbitol-specific phosphotransferase enzyme IIB component	sorbitol-specific PTS enzyme IIBC1 component	GO-TERMS, PRODUCT-SYNONYMS, GENE-SYNONYMS, PRODUCT
RG71_RS15585	G8210			glucitol/sorbitol permease IIC component	sorbitol-specific PTS enzyme IIC2 component	GO-TERMS, REACTIONS, PRODUCT-SYNONYMS, GENE-SYNONYMS, PRODUCT
RG71_RS15590	G7410	RG71_RS15590	mltB	murein transglycosylase B	membrane-bound lytic murein transglycosylase B	GO-TERMS, REACTIONS, PRODUCT-SYNONYMS, GENE-SYNONYMS, PRODUCT, GENE-NAME
RG71_RS15595	G7409	RG71_RS15595	pncC	nicotinamide-nucleotide amidohydrolase PncC	NMN aminohydrolase	GO-TERMS, REACTIONS, PRODUCT-SYNONYMS, GENE-SYNONYMS, PRODUCT, GENE-NAME
RG71_RS15600	EG10823	RG71_RS15600	recA			GO-TERMS, PRODUCT-SYNONYMS, GENE-SYNONYMS, GENE-NAME
RG71_RS15605	EG12080	RG71_RS15605	recX	regulatory protein RecX	RecA inhibitor RecX	GO-TERMS, PRODUCT-SYNONYMS, GENE-SYNONYMS, PRODUCT, GENE-NAME
RG71_RS15615	EG10034	RG71_RS15615	alaS	alanine--tRNA ligase	alanine--tRNA ligase/DNA-binding transcriptional repressor	GO-TERMS, REACTIONS, PRODUCT-SYNONYMS, GENE-SYNONYMS, PRODUCT, GENE-NAME
RG71_RS15650	G7408	RG71_RS15650	yqaB	fructose-1-phosphate/6-phosphogluconate phosphatase	fructose-1-phosphate phosphatase YqaB	GO-TERMS, REACTIONS, PRODUCT-SYNONYMS, PRODUCT, GENE-NAME
RG71_RS15660	EG10418	RG71_RS15660	gshA			GO-TERMS, REACTIONS, PRODUCT-SYNONYMS, GENE-SYNONYMS, PRODUCT, GENE-NAME
RG71_RS15665	EG12712	RG71_RS15665	luxS			GO-TERMS, REACTIONS, PRODUCT-SYNONYMS, GENE-SYNONYMS, PRODUCT, GENE-NAME
RG71_RS15670	EG11439			multidrug effux MFS transporter subunit EmrB	multidrug efflux pump membrane subunit EmrB	CPLX-RXNS, GO-TERMS, COMPLEXES, PRODUCT-SYNONYMS, PRODUCT
RG71_RS15675	EG11354	RG71_RS15675	emrA	multidrug export protein EmrA	multidrug efflux pump membrane fusion protein EmrA	GO-TERMS, PRODUCT-SYNONYMS, PRODUCT, GENE-NAME
RG71_RS15680	EG10603	RG71_RS15680	mprA	transcriptional regulator	DNA-binding transcriptional repressor MprA	GO-TERMS, PRODUCT-SYNONYMS, GENE-SYNONYMS, PRODUCT, GENE-NAME
RG71_RS15685	G7406	RG71_RS15685	ygaH	L-valine transporter subunit YgaH	L-valine exporter, YgaH component	CPLX-RXNS, GO-TERMS, COMPLEXES, REACTIONS, PRODUCT-SYNONYMS, PRODUCT, GENE-NAME
RG71_RS15690	G7405	RG71_RS15690	ygaZ	branched-chain amino acid ABC transporter permease	L-valine exporter, YgaZ component	GO-TERMS, REACTIONS, PRODUCT-SYNONYMS, PRODUCT, GENE-NAME
RG71_RS15700	EG10773	RG71_RS15700	proX	glycine/betaine ABC transporter substrate-binding protein	glycine betaine ABC transporter periplasmic binding protein ProX	CPLX-RXNS, GO-TERMS, COMPLEXES, PRODUCT-SYNONYMS, GENE-SYNONYMS, PRODUCT, GENE-NAME
RG71_RS15705	EG10772	RG71_RS15705	proW	glycine/betaine ABC transporter permease	glycine betaine ABC transporter membrane subunit ProW	GO-TERMS, PRODUCT-SYNONYMS, GENE-SYNONYMS, PRODUCT, GENE-NAME
RG71_RS15710	EG10771	RG71_RS15710	proV	glycine betaine/L-proline ABC transporter ATP-binding protein	glycine betaine ABC transporter ATP binding subunit ProV	GO-TERMS, REACTIONS, PRODUCT-SYNONYMS, GENE-SYNONYMS, PRODUCT, GENE-NAME
RG71_RS15720	EG12381	RG71_RS15720	nrdF			CPLX-RXNS, GO-TERMS, COMPLEXES, PRODUCT-SYNONYMS, GENE-SYNONYMS, PRODUCT, GENE-NAME
RG71_RS15725	EG20257	RG71_RS15725	nrdE	ribonucleotide-diphosphate reductase subunit alpha	ribonucleoside-diphosphate reductase 2 subunit alpha	GO-TERMS, REACTIONS, PRODUCT-SYNONYMS, PRODUCT, GENE-NAME
RG71_RS15730	G7402			class Ib ribonucleoside-diphosphate reductase assembly flavoprotein NrdI	dimanganese-tyrosyl radical cofactor maintenance flavodoxin NrdI	GO-TERMS, PRODUCT-SYNONYMS, GENE-SYNONYMS, PRODUCT
RG71_RS15735	G7401	RG71_RS15735	nrdH	NrdH-redoxin	glutaredoxin-like protein	GO-TERMS, PRODUCT-SYNONYMS, GENE-SYNONYMS, PRODUCT, GENE-NAME
RG71_RS15750	G7399	RG71_RS15750	alaE	L-alanine exporter AlaE	L-alanine exporter	GO-TERMS, REACTIONS, PRODUCT-SYNONYMS, GENE-SYNONYMS, PRODUCT, GENE-NAME
RG71_RS15755	EG11554	RG71_RS15755	stpA	DNA-binding protein StpA	DNA-binding transcriptional repressor StpA with RNA chaperone activity	GO-TERMS, PRODUCT-SYNONYMS, GENE-SYNONYMS, PRODUCT, GENE-NAME
RG71_RS15760	G7398	RG71_RS15760	ygaP	rhodanese-like domain-containing protein YgaP	thiosulfate sulfurtransferase YgaP	GO-TERMS, REACTIONS, PRODUCT-SYNONYMS, PRODUCT, GENE-NAME
RG71_RS15765	G7397	RG71_RS15765	ygaV	transcriptional regulator	putative DNA-binding transcriptional regulator YgaV	GO-TERMS, PRODUCT-SYNONYMS, PRODUCT, GENE-NAME
RG71_RS15775	G7395	RG71_RS15775	kbp	peptidoglycan-binding protein LysM	K+ binding protein	GO-TERMS, PRODUCT-SYNONYMS, GENE-SYNONYMS, PRODUCT, GENE-NAME
RG71_RS15780	EG12386	RG71_RS15780	glaR	transcriptional regulator	DNA-binding transcriptional repressor GlaR	GO-TERMS, PRODUCT-SYNONYMS, GENE-SYNONYMS, PRODUCT, GENE-NAME
RG71_RS15785	EG11330	RG71_RS15785	gabP	GABA permease	4-aminobutanoate:H+ symporter	GO-TERMS, REACTIONS, PRODUCT-SYNONYMS, PRODUCT, GENE-NAME
RG71_RS15790	EG10361	RG71_RS15790	gabT			GO-TERMS, REACTIONS, PRODUCT-SYNONYMS, GENE-NAME
RG71_RS15795	EG11329	RG71_RS15795	gabD	succinate-semialdehyde dehydrogenase I	succinate-semialdehyde dehydrogenase (NADP+) GabD	GO-TERMS, REACTIONS, PRODUCT-SYNONYMS, PRODUCT, GENE-NAME
RG71_RS15800	EG12387	RG71_RS15800	lhgD	L-2-hydroxyglutarate oxidase	L-2-hydroxyglutarate dehydrogenase	GO-TERMS, REACTIONS, PRODUCT-SYNONYMS, GENE-SYNONYMS, PRODUCT, GENE-NAME
RG71_RS15805	G7394	RG71_RS15805	glaH	protein CsiD	glutarate hydroxylase GlaH	GO-TERMS, REACTIONS, PRODUCT-SYNONYMS, GENE-SYNONYMS, PRODUCT, GENE-NAME
RG71_RS15920	EG11782	RG71_RS15920	smpB			GO-TERMS, PRODUCT-SYNONYMS, GENE-SYNONYMS, GENE-NAME
RG71_RS15925	G7358	RG71_RS15925	ratA	ubiquinone-binding protein	ribosome association toxin RatA	GO-TERMS, PRODUCT-SYNONYMS, GENE-SYNONYMS, PRODUCT, GENE-NAME
RG71_RS15935	EG10952	RG71_RS15935	bamE			GO-TERMS, PRODUCT-SYNONYMS, GENE-SYNONYMS, GENE-NAME
RG71_RS15940	EG10831	RG71_RS15940	recN			GO-TERMS, PRODUCT-SYNONYMS, GENE-SYNONYMS, GENE-NAME
RG71_RS15945	EG12192	ppnK	nadK	NAD(+) kinase	NAD kinase	GO-TERMS, REACTIONS, PRODUCT-SYNONYMS, GENE-SYNONYMS, PRODUCT, GENE-NAME
RG71_RS15955	EG10416	RG71_RS15955	grpE			GO-TERMS, REACTIONS, PRODUCT-SYNONYMS, GENE-NAME
RG71_RS15980	EG11153					GO-TERMS, PRODUCT-SYNONYMS, GENE-SYNONYMS
RG71_RS15985	EG11023	RG71_RS15985	trmD	tRNA (guanosine(37)-N1)-methyltransferase TrmD	tRNA m1G37 methyltransferase	GO-TERMS, REACTIONS, PRODUCT-SYNONYMS, PRODUCT, GENE-NAME
RG71_RS16000	EG12880	RG71_RS16000	dgcN	GGDEF domain-containing protein	diguanylate cyclase DgcN	GO-TERMS, REACTIONS, PRODUCT-SYNONYMS, GENE-SYNONYMS, PRODUCT, GENE-NAME
RG71_RS16005	G7354	RG71_RS16005	yfiR	DUF4154 domain-containing protein	DUF4154 domain-containing protein YfiR	GO-TERMS, PRODUCT-SYNONYMS, PRODUCT, GENE-NAME
RG71_RS16015	EG10078	RG71_RS16015	aroF	phospho-2-dehydro-3-deoxyheptonate aldolase Tyr-sensitive	3-deoxy-7-phosphoheptulonate synthase, Tyr-sensitive	GO-TERMS, REACTIONS, PRODUCT-SYNONYMS, PRODUCT, GENE-NAME
RG71_RS16020	EG11039			bifunctional chorismate mutase/prephenate dehydrogenase	fused chorismate mutase/prephenate dehydrogenase	GO-TERMS, REACTIONS, PRODUCT-SYNONYMS, PRODUCT
RG71_RS16025	EG10707	RG71_RS16025	pheA	P-protein	fused chorismate mutase/prephenate dehydratase	GO-TERMS, REACTIONS, PRODUCT-SYNONYMS, PRODUCT, GENE-NAME
RG71_RS16030	EG11151	RG71_RS16030	raiA			GO-TERMS, PRODUCT-SYNONYMS, GENE-SYNONYMS, GENE-NAME
RG71_RS16045	G7352	RG71_RS16045	bamD			GO-TERMS, PRODUCT-SYNONYMS, GENE-SYNONYMS, GENE-NAME
RG71_RS16050	EG12098	RG71_RS16050	rluD	ribosomal large subunit pseudouridine synthase D	23S rRNA pseudouridine1911/1915/1917 synthase	GO-TERMS, REACTIONS, PRODUCT-SYNONYMS, GENE-SYNONYMS, PRODUCT, GENE-NAME
RG71_RS16055	EG12097	RG71_RS16055	pgeF	hypothetical protein	polyphenol oxidase YfiH	GO-TERMS, REACTIONS, PRODUCT-SYNONYMS, GENE-SYNONYMS, PRODUCT, GENE-NAME
RG71_RS16095	EG10522	RG71_RS16095	kgtP	alpha-ketoglutarate permease	alpha-ketoglutarate:H+ symporter	GO-TERMS, REACTIONS, PRODUCT-SYNONYMS, GENE-SYNONYMS, PRODUCT, GENE-NAME
RG71_RS16105	EG10781					GO-TERMS, PRODUCT-SYNONYMS, GENE-SYNONYMS
RG71_RS16110	G7350	RG71_RS16110	patZ	protein lysine acetyltransferase	peptidyl-lysine N-acetyltransferase	GO-TERMS, REACTIONS, PRODUCT-SYNONYMS, GENE-SYNONYMS, PRODUCT, GENE-NAME
RG71_RS16115	G7349	RG71_RS16115	tapT	DTW domain-containing protein YfiP	tRNA 3-amino-3-carboxypropyltransferase	GO-TERMS, REACTIONS, PRODUCT-SYNONYMS, GENE-SYNONYMS, PRODUCT, GENE-NAME
RG71_RS16120	EG11887	RG71_RS16120	trxC	thiol disulfide reductase thioredoxin	reduced thioredoxin 2	GO-TERMS, PRODUCT-SYNONYMS, GENE-SYNONYMS, PRODUCT, GENE-NAME
RG71_RS16130	EG11058	RG71_RS16130	ung			GO-TERMS, PRODUCT-SYNONYMS, GENE-NAME
RG71_RS16135	EG11784	RG71_RS16135	grcA	autonomous glycyl radical cofactor GrcA	stress-induced alternate pyruvate formate-lyase subunit	GO-TERMS, PRODUCT-SYNONYMS, GENE-SYNONYMS, PRODUCT, GENE-NAME
RG71_RS16140	EG12445	RG71_RS16140	eamB	cysteine/O-acetylserine efflux protein	cysteine/O-acetylserine exporter EamB	GO-TERMS, REACTIONS, PRODUCT-SYNONYMS, GENE-SYNONYMS, PRODUCT, GENE-NAME
RG71_RS16150	EG10975	RG71_RS16150	srmB			GO-TERMS, REACTIONS, PRODUCT-SYNONYMS, GENE-SYNONYMS, GENE-NAME
RG71_RS16155	EG11538	RG71_RS16155	yfiC	tRNA (adenosine(37)-N6)-methyltransferase TrmM	tRNA m6A37 methyltransferase	GO-TERMS, REACTIONS, PRODUCT-SYNONYMS, GENE-SYNONYMS, PRODUCT, GENE-NAME
RG71_RS16160	EG10631	RG71_RS16160	nadB			GO-TERMS, PRODUCT-SYNONYMS, GENE-SYNONYMS, GENE-NAME
RG71_RS16170	EG11897	RG71_RS16170	rpoE	ECF RNA polymerase sigma-E factor	RNA polymerase sigma E factor	GO-TERMS, COMPLEXES, PRODUCT-SYNONYMS, GENE-SYNONYMS, PRODUCT, GENE-NAME
RG71_RS16175	EG12341	RG71_RS16175	rseA			GO-TERMS, PRODUCT-SYNONYMS, GENE-SYNONYMS, GENE-NAME
RG71_RS16180	G7348	RG71_RS16180	rseB	sigma-E factor regulatory protein RseB	anti-sigma factor stabilizing protein RseB	GO-TERMS, PRODUCT-SYNONYMS, PRODUCT, GENE-NAME
RG71_RS16185	G7347	RG71_RS16185	rseC	SoxR reducing system protein RseC	protein RseC	GO-TERMS, PRODUCT-SYNONYMS, PRODUCT, GENE-NAME
RG71_RS16190	EG10529	RG71_RS16190	lepA	elongation factor 4	30S ribosomal subunit biogenesis factor LepA	GO-TERMS, REACTIONS, PRODUCT-SYNONYMS, PRODUCT, GENE-NAME
RG71_RS16195	EG10530	RG71_RS16195	lepB	S26 family signal peptidase	signal peptidase I	GO-TERMS, REACTIONS, PRODUCT-SYNONYMS, GENE-SYNONYMS, PRODUCT, GENE-NAME
RG71_RS16205	EG10857	RG71_RS16205	rnc	ribonuclease 3	RNase III	GO-TERMS, REACTIONS, PRODUCT-SYNONYMS, GENE-SYNONYMS, PRODUCT, GENE-NAME
RG71_RS16210	EG10270	RG71_RS16210	era	GTPase Era	30S ribosomal subunit maturation GTPase Era	GO-TERMS, REACTIONS, PRODUCT-SYNONYMS, GENE-SYNONYMS, PRODUCT, GENE-NAME
RG71_RS16215	EG10832	RG71_RS16215	recO			GO-TERMS, PRODUCT-SYNONYMS, GENE-NAME
RG71_RS16220	EG10693	RG71_RS16220	pdxJ			GO-TERMS, PRODUCT-SYNONYMS, GENE-NAME
RG71_RS16225	EG10247			holo-ACP synthase	holo-[acyl-carrier-protein] synthase	GO-TERMS, REACTIONS, PRODUCT-SYNONYMS, GENE-SYNONYMS, PRODUCT
RG71_RS16240	G0-10634	RG71_RS16240	shoB	small toxic protein ShoB	toxic peptide ShoB	GO-TERMS, PRODUCT-SYNONYMS, GENE-SYNONYMS, PRODUCT, GENE-NAME
RG71_RS16255	EG11371	RG71_RS16255	pgpC			GO-TERMS, REACTIONS, PRODUCT-SYNONYMS, GENE-SYNONYMS, GENE-NAME
RG71_RS16260	EG11372	RG71_RS16260	tadA	tRNA adenosine(34) deaminase TadA	tRNA adenosine34 deaminase	GO-TERMS, REACTIONS, PRODUCT-SYNONYMS, GENE-SYNONYMS, PRODUCT, GENE-NAME
RG71_RS16265	EG11373	RG71_RS16265	mltF	lytic transglycosylase F	membrane-bound lytic murein transglycosylase F	GO-TERMS, REACTIONS, PRODUCT-SYNONYMS, GENE-SYNONYMS, PRODUCT, GENE-NAME
RG71_RS16275	EG10797	RG71_RS16275	purL	phosphoribosylformylglycinamidine synthase	phosphoribosylformylglycinamide synthetase	GO-TERMS, REACTIONS, PRODUCT-SYNONYMS, GENE-SYNONYMS, PRODUCT, GENE-NAME
RG71_RS16280	G7345	RG71_RS16280	glrK	two-component sensor histidine kinase	histidine kinase GlrK	GO-TERMS, REACTIONS, PRODUCT-SYNONYMS, GENE-SYNONYMS, PRODUCT, GENE-NAME
RG71_RS16285	EG12139	RG71_RS16285	qseG	two-component system QseEF-associated lipoprotein QseG	outer membrane lipoprotein QseG	GO-TERMS, PRODUCT-SYNONYMS, GENE-SYNONYMS, PRODUCT, GENE-NAME
RG71_RS16290	EG11285	RG71_RS16290	glrR	transcriptional regulator	DNA-binding transcriptional activator GlrR	GO-TERMS, PRODUCT-SYNONYMS, GENE-SYNONYMS, PRODUCT, GENE-NAME
RG71_RS16295	EG10384	RG71_RS16295	glnB	nitrogen regulatory protein P-II 1	nitrogen regulatory protein PII-1	GO-TERMS, PRODUCT-SYNONYMS, PRODUCT, GENE-NAME
RG71_RS16300	EG10456	RG71_RS16300	hmp	NO-inducible flavohemoprotein	nitric oxide dioxygenase	GO-TERMS, REACTIONS, PRODUCT-SYNONYMS, GENE-SYNONYMS, PRODUCT, GENE-NAME
RG71_RS16310	EG10408	RG71_RS16310	glyA			GO-TERMS, REACTIONS, PRODUCT-SYNONYMS, GENE-NAME
RG71_RS16355	G7336	RG71_RS16355	hcaD	3-phenylpropionate/cinnamic acid dioxygenase ferredoxin--NAD+ reductase component	putative 3-phenylpropionate/cinnamate dioxygenase ferredoxin reductase subunit	CPLX-RXNS, GO-TERMS, COMPLEXES, PRODUCT-SYNONYMS, GENE-SYNONYMS, PRODUCT, GENE-NAME
RG71_RS16360	G7335	RG71_RS16360	hcaB	3-phenylpropionate-dihydrodiol/cinnamic acid-dihydrodiol dehydrogenase	2,3-dihydroxy-2,3-dihydrophenylpropionate dehydrogenase	GO-TERMS, PRODUCT-SYNONYMS, GENE-SYNONYMS, PRODUCT, GENE-NAME
RG71_RS16365	G7334	RG71_RS16365	hcaC	3-phenylpropionate/cinnamic acid dioxygenase ferredoxin subunit	putative 3-phenylpropionate/cinnamate dioxygenase ferredoxin subunit	GO-TERMS, PRODUCT-SYNONYMS, GENE-SYNONYMS, PRODUCT, GENE-NAME
RG71_RS16370	M015	RG71_RS16370	hcaF	3-phenylpropionate/cinnamic acid dioxygenase subunit beta	putative 3-phenylpropionate/cinnamate dioxygenase subunit beta	GO-TERMS, COMPLEXES, PRODUCT-SYNONYMS, GENE-SYNONYMS, PRODUCT, GENE-NAME
RG71_RS16375	M009	RG71_RS16375	hcaE	3-phenylpropionate/cinnamic acid dioxygenase subunit alpha	putative 3-phenylpropionate/cinnamate dioxygenase subunit alpha	GO-TERMS, PRODUCT-SYNONYMS, GENE-SYNONYMS, PRODUCT, GENE-NAME
RG71_RS16380	G7331	RG71_RS16380	hcaR	LysR family transcriptional regulator	DNA-binding transcriptional dual regulator HcaR	GO-TERMS, PRODUCT-SYNONYMS, GENE-SYNONYMS, PRODUCT, GENE-NAME
RG71_RS16400	EG10983	RG71_RS16400	suhB	inositol monophosphatase	inositol-phosphate phosphatase	GO-TERMS, REACTIONS, PRODUCT-SYNONYMS, GENE-SYNONYMS, PRODUCT, GENE-NAME
RG71_RS16405	G7327	RG71_RS16405	trmJ	tRNA (cytosine(32)/uridine(32)-2'-O)-methyltransferase TrmJ	tRNA Cm32/Um32 methyltransferase	GO-TERMS, REACTIONS, PRODUCT-SYNONYMS, GENE-SYNONYMS, PRODUCT, GENE-NAME
RG71_RS16410	G7326	RG71_RS16410	iscR	Fe-S cluster assembly transcriptional regulator IscR	DNA-binding transcriptional dual regulator IscR	GO-TERMS, PRODUCT-SYNONYMS, GENE-SYNONYMS, PRODUCT, GENE-NAME
RG71_RS16415	G7325	RG71_RS16415	iscS	IscS subfamily cysteine desulfurase	cysteine desulfurase	GO-TERMS, REACTIONS, PRODUCT-SYNONYMS, GENE-SYNONYMS, PRODUCT, GENE-NAME
RG71_RS16420	G7324	RG71_RS16420	iscU	iron-sulfur cluster scaffold-like protein	scaffold protein for iron-sulfur cluster assembly	GO-TERMS, PRODUCT-SYNONYMS, GENE-SYNONYMS, PRODUCT, GENE-NAME
RG71_RS16425	EG12132	RG71_RS16425	iscA	iron-sulfur cluster assembly accessory protein	iron-sulfur cluster insertion protein IscA	GO-TERMS, PRODUCT-SYNONYMS, GENE-SYNONYMS, PRODUCT, GENE-NAME
RG71_RS16430	EG12131			co-chaperone protein HscB	[Fe-S] cluster biosynthesis co-chaperone HscB	GO-TERMS, PRODUCT-SYNONYMS, GENE-SYNONYMS, PRODUCT
RG71_RS16435	EG12130	RG71_RS16435	hscA	molecular chaperone HscA	iron-sulfur cluster biosynthesis chaperone HscA	GO-TERMS, PRODUCT-SYNONYMS, GENE-SYNONYMS, PRODUCT, GENE-NAME
RG71_RS16440	EG11328	RG71_RS16440	fdx	(2Fe-2S) ferredoxin	reduced ferredoxin	GO-TERMS, PRODUCT-SYNONYMS, PRODUCT, GENE-NAME
RG71_RS16445	EG12311	RG71_RS16445	iscX	Fe-S assembly protein IscX	accessory iron-sulfur cluster assembly protein IscX	GO-TERMS, PRODUCT-SYNONYMS, GENE-SYNONYMS, PRODUCT, GENE-NAME
RG71_RS16450	EG12310	RG71_RS16450	pepB	peptidase B	aminopeptidase B	GO-TERMS, REACTIONS, PRODUCT-SYNONYMS, GENE-SYNONYMS, PRODUCT, GENE-NAME
RG71_RS16455	EG11601	RG71_RS16455	sseB			GO-TERMS, PRODUCT-SYNONYMS, GENE-NAME
RG71_RS16460	EG11600	RG71_RS16460	sseA	sulfurtransferase	3-mercaptopyruvate sulfurtransferase	GO-TERMS, REACTIONS, PRODUCT-SYNONYMS, GENE-SYNONYMS, PRODUCT, GENE-NAME
RG71_RS16465	G7323	RG71_RS16465	yfhM	alpha-2-macroglobulin family protein	alpha2-macroglobulin	GO-TERMS, PRODUCT-SYNONYMS, PRODUCT, GENE-NAME
RG71_RS16470	G7322	RG71_RS16470	pbpC	penicillin-binding protein 1C	peptidoglycan glycosyltransferase PbpC	GO-TERMS, REACTIONS, PRODUCT-SYNONYMS, GENE-SYNONYMS, PRODUCT, GENE-NAME
RG71_RS16475	EG10650	RG71_RS16475	ndk	nucleoside-diphosphate kinase	nucleoside diphosphate kinase	GO-TERMS, REACTIONS, PRODUCT-SYNONYMS, PRODUCT, GENE-NAME
RG71_RS16480	EG12401	RG71_RS16480	rlmN	bifunctional tRNA (adenosine(37)-C2)-methyltransferase TrmG/ribosomal RNA large subunit methyltransferase RlmN	23S rRNA m2A2503 methyltransferase/tRNA m2A37 methyltransferase	GO-TERMS, REACTIONS, PRODUCT-SYNONYMS, GENE-SYNONYMS, PRODUCT, GENE-NAME
RG71_RS16485	EG10015	RG71_RS16485	rodZ			GO-TERMS, PRODUCT-SYNONYMS, GENE-SYNONYMS, GENE-NAME
RG71_RS16490	EG10370	RG71_RS16490	ispG	4-hydroxy-3-methylbut-2-en-1-yl diphosphate synthase (flavodoxin)	(E)-4-hydroxy-3-methylbut-2-enyl-diphosphate synthase (flavodoxin)	GO-TERMS, REACTIONS, PRODUCT-SYNONYMS, GENE-SYNONYMS, PRODUCT, GENE-NAME
RG71_RS16495	EG10453	RG71_RS16495	hisS			GO-TERMS, REACTIONS, PRODUCT-SYNONYMS, PRODUCT, GENE-NAME
RG71_RS16500	G7321	RG71_RS16500	yfgM			GO-TERMS, PRODUCT-SYNONYMS, GENE-NAME
RG71_RS16505	G7320	RG71_RS16505	bamB			GO-TERMS, PRODUCT-SYNONYMS, GENE-SYNONYMS, GENE-NAME
RG71_RS16510	G7319	RG71_RS16510	der	ribosome biogenesis GTPase Der	50S ribosomal subunit stability factor	GO-TERMS, REACTIONS, PRODUCT-SYNONYMS, GENE-SYNONYMS, PRODUCT, GENE-NAME
RG71_RS16520	EG11072	RG71_RS16520	xseA	exodeoxyribonuclease VII large subunit	exodeoxyribonuclease VII subunit XseA	GO-TERMS, REACTIONS, PRODUCT-SYNONYMS, GENE-SYNONYMS, PRODUCT, GENE-NAME
RG71_RS16525	EG10421	RG71_RS16525	guaB	IMP dehydrogenase	inosine 5'-monophosphate dehydrogenase	GO-TERMS, REACTIONS, PRODUCT-SYNONYMS, GENE-SYNONYMS, PRODUCT, GENE-NAME
RG71_RS16530	EG10420	RG71_RS16530	guaA	GMP synthase (glutamine-hydrolyzing)	GMP synthetase	GO-TERMS, REACTIONS, PRODUCT-SYNONYMS, PRODUCT, GENE-NAME
RG71_RS16535	G7317	RG71_RS16535	yfgI	hypothetical protein	nalidixic acid resistance protein YfgI	GO-TERMS, PRODUCT-SYNONYMS, PRODUCT, GENE-NAME
RG71_RS16560	G7314	RG71_RS16560	pdeF	sensor domain-containing phosphodiesterase	cyclic di-GMP phosphodiesterase PdeF	GO-TERMS, REACTIONS, PRODUCT-SYNONYMS, GENE-SYNONYMS, PRODUCT, GENE-NAME
RG71_RS16565	EG11403	RG71_RS16565	ppx			GO-TERMS, PRODUCT-SYNONYMS, GENE-NAME
RG71_RS16570	EG11510	RG71_RS16570	ppk			GO-TERMS, COMPLEXES, PRODUCT-SYNONYMS, GENE-NAME
RG71_RS16575	EG10799	RG71_RS16575	purN	phosphoribosylglycinamide formyltransferase	phosphoribosylglycinamide formyltransferase 1	GO-TERMS, PRODUCT-SYNONYMS, GENE-SYNONYMS, PRODUCT, GENE-NAME
RG71_RS16580	EG10798	RG71_RS16580	purM	phosphoribosylformylglycinamidine cyclo-ligase	phosphoribosylformylglycinamide cyclo-ligase	GO-TERMS, REACTIONS, PRODUCT-SYNONYMS, GENE-SYNONYMS, PRODUCT, GENE-NAME
RG71_RS16590	EG11332	RG71_RS16590	upp			GO-TERMS, PRODUCT-SYNONYMS, GENE-SYNONYMS, GENE-NAME
RG71_RS16595	EG12129	RG71_RS16595	uraA	uracil permease	uracil:H+ symporter UraA	GO-TERMS, REACTIONS, PRODUCT-SYNONYMS, PRODUCT, GENE-NAME
RG71_RS16600	G7313	RG71_RS16600	hda	DnaA inactivator Hda	inibitor of reinitiation of DNA replication	GO-TERMS, PRODUCT-SYNONYMS, GENE-SYNONYMS, PRODUCT, GENE-NAME
RG71_RS16610	G7311	RG71_RS16610	bepA			GO-TERMS, REACTIONS, PRODUCT-SYNONYMS, GENE-SYNONYMS, PRODUCT, GENE-NAME
RG71_RS16620	G7309	RG71_RS16620	focB	formate transporter	formate channel FocB	GO-TERMS, PRODUCT-SYNONYMS, PRODUCT, GENE-NAME
RG71_RS16625	G7308	RG71_RS16625	hyfR	hydrogenase	DNA-binding transcriptional activator HyfR	GO-TERMS, PRODUCT-SYNONYMS, PRODUCT, GENE-NAME
RG71_RS16685	EG10108	RG71_RS16685	bcp	peroxiredoxin	thiol peroxidase	GO-TERMS, REACTIONS, PRODUCT-SYNONYMS, PRODUCT, GENE-NAME
RG71_RS16690	EG11149	RG71_RS16690	gcvR	glycine cleavage system transcriptional repressor	putative transcriptional regulator GcvR	GO-TERMS, PRODUCT-SYNONYMS, GENE-SYNONYMS, PRODUCT, GENE-NAME
RG71_RS16695	EG10205	RG71_RS16695	dapA			GO-TERMS, PRODUCT-SYNONYMS, GENE-NAME
RG71_RS16700	EG10658	RG71_RS16700	bamC			GO-TERMS, PRODUCT-SYNONYMS, GENE-SYNONYMS, GENE-NAME
RG71_RS16710	EG10791	RG71_RS16710	purC	phosphoribosylaminoimidazolesuccinocarboxamide synthase	phosphoribosylaminoimidazole-succinocarboxamide synthase	GO-TERMS, REACTIONS, PRODUCT-SYNONYMS, GENE-SYNONYMS, PRODUCT, GENE-NAME
RG71_RS16720	G7297	RG71_RS16720	tmcA	tRNA(Met) cytidine acetyltransferase	tRNAMet cytidine acetyltransferase	GO-TERMS, REACTIONS, PRODUCT-SYNONYMS, GENE-SYNONYMS, PRODUCT, GENE-NAME
RG71_RS16725	G7296	RG71_RS16725	ypfH	esterase	esterase YpfH	GO-TERMS, PRODUCT-SYNONYMS, PRODUCT, GENE-NAME
RG71_RS16735	EG10208	RG71_RS16735	dapE			GO-TERMS, PRODUCT-SYNONYMS, GENE-SYNONYMS, GENE-NAME
RG71_RS16760	EG10014	RG71_RS16760	acrD	multidrug efflux RND transporter permease subunit	multidrug efflux pump RND permease AcrD	CPLX-RXNS, GO-TERMS, COMPLEXES, PRODUCT-SYNONYMS, GENE-SYNONYMS, PRODUCT, GENE-NAME
RG71_RS16765	EG11460	RG71_RS16765	narQ	nitrate/nitrite two-component system sensor histidine kinase NarQ	sensory histidine kinase NarQ	GO-TERMS, PRODUCT-SYNONYMS, PRODUCT, GENE-NAME
RG71_RS16770	EG12409	RG71_RS16770	aegA	oxidoreductase FeS-binding subunit	putative oxidoreductase AegA	GO-TERMS, PRODUCT-SYNONYMS, GENE-SYNONYMS, PRODUCT, GENE-NAME
RG71_RS16775	EG12410	RG71_RS16775	nudK	GDP-mannose pyrophosphatase NudK	GDP-mannose hydrolase	GO-TERMS, REACTIONS, PRODUCT-SYNONYMS, GENE-SYNONYMS, PRODUCT, GENE-NAME
RG71_RS16785	EG12100	RG71_RS16785	tktB	transketolase	transketolase 2	GO-TERMS, PRODUCT-SYNONYMS, PRODUCT, GENE-NAME
RG71_RS16795	G7293	RG71_RS16795	maeB	NADP-dependent oxaloacetate-decarboxylating malate dehydrogenase	NADP+-dependent malate dehydrogenase	GO-TERMS, REACTIONS, PRODUCT-SYNONYMS, GENE-SYNONYMS, PRODUCT, GENE-NAME
RG71_RS16820	G7288	RG71_RS16820	eutD	phosphate acetyltransferase	phosphate acetyltransferase EutD	GO-TERMS, PRODUCT-SYNONYMS, GENE-SYNONYMS, PRODUCT, GENE-NAME
RG71_RS16835	G7285	RG71_RS16835	eutE	ethanolamine utilization protein EutE	acetaldehyde dehydrogenase (acetylating) EutE	GO-TERMS, REACTIONS, PRODUCT-SYNONYMS, GENE-SYNONYMS, PRODUCT, GENE-NAME
RG71_RS16855	G7281			ethanolamine ammonia-lyase reactivating factor EutA	ethanolamine ammonia-lyase reactivase EutA	GO-TERMS, PRODUCT-SYNONYMS, GENE-SYNONYMS, PRODUCT
RG71_RS16860	EG50006	RG71_RS16860	eutB	ethanolamine ammonia-lyase subunit EutB	ethanolamine ammonia-lyase subunit alpha	GO-TERMS, COMPLEXES, PRODUCT-SYNONYMS, PRODUCT, GENE-NAME
RG71_RS16865	EG50007	RG71_RS16865	eutC	ethanolamine ammonia-lyase light chain	ethanolamine ammonia-lyase subunit beta	GO-TERMS, PRODUCT-SYNONYMS, PRODUCT, GENE-NAME
RG71_RS16885	EG12189	RG71_RS16885	hemF			GO-TERMS, PRODUCT-SYNONYMS, GENE-SYNONYMS, GENE-NAME
RG71_RS16890	EG11823	RG71_RS16890	amiA	N-acetylmuramoyl-L-alanine amidase	N-acetylmuramoyl-L-alanine amidase A	GO-TERMS, REACTIONS, PRODUCT-SYNONYMS, GENE-SYNONYMS, PRODUCT, GENE-NAME
RG71_RS16910	G7266	RG71_RS16910	yfeX	deferrochelatase/peroxidase	porphyrinogen peroxidase	GO-TERMS, REACTIONS, PRODUCT-SYNONYMS, PRODUCT, GENE-NAME
RG71_RS16915	G7265	RG71_RS16915	yfeW	penicillin binding protein PBP4B	penicillin binding protein 4B	GO-TERMS, REACTIONS, PRODUCT-SYNONYMS, PRODUCT, GENE-NAME
RG71_RS16920	G7264	RG71_RS16920	murP	PTS N-acetylmuramic acid EIIBC component	N-acetylmuramic acid-specific PTS enzyme IICB component / anhydro-N-acetylmuramic acid transporter	CPLX-RXNS, GO-TERMS, COMPLEXES, REACTIONS, PRODUCT-SYNONYMS, GENE-SYNONYMS, PRODUCT, GENE-NAME
RG71_RS16925	G7263	RG71_RS16925	murQ			GO-TERMS, REACTIONS, PRODUCT-SYNONYMS, GENE-SYNONYMS, PRODUCT, GENE-NAME
RG71_RS16930	G7262	RG71_RS16930	murR	MurR/RpiR family transcriptional regulator	DNA-binding transcriptional dual regulator MurR	GO-TERMS, PRODUCT-SYNONYMS, GENE-SYNONYMS, PRODUCT, GENE-NAME
RG71_RS16935	EG12133	RG71_RS16935	ucpA	NAD(P)-dependent oxidoreductase	oxidoreductase UcpA	GO-TERMS, REACTIONS, PRODUCT-SYNONYMS, GENE-SYNONYMS, PRODUCT, GENE-NAME
RG71_RS16940	EG10195	RG71_RS16940	cysP	thiosulfate-binding protein	thiosulfate/sulfate ABC transporter periplasmic binding protein CysP	CPLX-RXNS, GO-TERMS, COMPLEXES, PRODUCT-SYNONYMS, PRODUCT, GENE-NAME
RG71_RS16945	EG10197	RG71_RS16945	cysU	sulfate/thiosulfate ABC transporter permease CysT	sulfate/thiosulfate ABC transporter inner membrane subunit CysU	GO-TERMS, COMPLEXES, PRODUCT-SYNONYMS, GENE-SYNONYMS, PRODUCT, GENE-NAME
RG71_RS16950	EG10198	RG71_RS16950	cysW	sulfate ABC transporter permease subunit CysW	sulfate/thiosulfate ABC transporter inner membrane subunit CysW	GO-TERMS, REACTIONS, PRODUCT, GENE-NAME
RG71_RS16955	EG10183	RG71_RS16955	cysA	sulfate/thiosulfate ABC transporter ATP-binding protein CysA	sulfate/thiosulfate ABC transporter ATP binding subunit	GO-TERMS, PRODUCT, GENE-NAME
RG71_RS16960	EG10193	RG71_RS16960	cysM			GO-TERMS, REACTIONS, PRODUCT-SYNONYMS, GENE-NAME
RG71_RS16975	G7259			pyridoxine kinase	pyridoxal kinase I	GO-TERMS, REACTIONS, PRODUCT-SYNONYMS, GENE-SYNONYMS, PRODUCT
RG71_RS16980	EG10165	RG71_RS16980	crr	glucose-specific phosphotransferase enzyme IIA component	Enzyme IIAGlc	GO-TERMS, PRODUCT-SYNONYMS, GENE-SYNONYMS, PRODUCT, GENE-NAME
RG71_RS16985	EG10789	RG71_RS16985	ptsI	phosphoenolpyruvate--protein phosphotransferase	PTS enzyme I	GO-TERMS, REACTIONS, PRODUCT-SYNONYMS, GENE-SYNONYMS, PRODUCT, GENE-NAME
RG71_RS16990	EG10788	RG71_RS16990	ptsH			GO-TERMS, COMPLEXES, PRODUCT-SYNONYMS, GENE-SYNONYMS, GENE-NAME
RG71_RS16995	EG10192	RG71_RS16995	cysK			GO-TERMS, COMPLEXES, REACTIONS, PRODUCT-SYNONYMS, GENE-SYNONYMS, GENE-NAME
RG71_RS17005	EG10003	RG71_RS17005	cysZ	sulfate transporter CysZ	sulfate:H+ symporter	GO-TERMS, REACTIONS, PRODUCT-SYNONYMS, PRODUCT, GENE-NAME
RG71_RS17010	G7258	RG71_RS17010	zipA			GO-TERMS, PRODUCT-SYNONYMS, GENE-NAME
RG71_RS17015	EG10534			DNA ligase (NAD(+)) LigA	DNA ligase	GO-TERMS, REACTIONS, PRODUCT-SYNONYMS, GENE-SYNONYMS, PRODUCT
RG71_RS17040	G85	RG71_RS17040	xapA	purine-nucleoside phosphorylase	xanthosine phosphorylase	GO-TERMS, REACTIONS, PRODUCT-SYNONYMS, GENE-SYNONYMS, PRODUCT, GENE-NAME
RG71_RS17055	EG11146	RG71_RS17055	xapR	LysR family transcriptional regulator	DNA-binding transcriptional activator XapR	GO-TERMS, PRODUCT-SYNONYMS, GENE-SYNONYMS, PRODUCT, GENE-NAME
RG71_RS17085	EG10407	RG71_RS17085	gltX			GO-TERMS, REACTIONS, PRODUCT-SYNONYMS, GENE-SYNONYMS, PRODUCT, GENE-NAME
RG71_RS17115	EG11971	RG71_RS17115	nupC	nucleoside permease NupC	nucleoside:H+ symporter NupC	GO-TERMS, REACTIONS, PRODUCT-SYNONYMS, GENE-SYNONYMS, PRODUCT, GENE-NAME
RG71_RS17120	G7254	RG71_RS17120	mntH	divalent metal cation transporter	Mn2+/Fe2+: H+ symporter MntH	GO-TERMS, REACTIONS, PRODUCT-SYNONYMS, GENE-SYNONYMS, PRODUCT, GENE-NAME
RG71_RS17140	EG12957	RG71_RS17140	glk			GO-TERMS, REACTIONS, PRODUCT-SYNONYMS, GENE-NAME
RG71_RS17155	G7248	RG71_RS17155	ypdF	aminopeptidase P family protein	aminopeptidase YpdF	GO-TERMS, REACTIONS, PRODUCT-SYNONYMS, PRODUCT, GENE-NAME
RG71_RS17160	G7247	RG71_RS17160	ypdE			GO-TERMS, REACTIONS, PRODUCT-SYNONYMS, GENE-NAME
RG71_RS17175	G7244	RG71_RS17175	pyrR	DNA-binding response regulator	DNA-binding transcriptional activator PyrR	GO-TERMS, PRODUCT-SYNONYMS, GENE-SYNONYMS, PRODUCT, GENE-NAME
RG71_RS17180	G7243	RG71_RS17180	pyrS	sensor histidine kinase	sensor histidine kinase PyrS	GO-TERMS, REACTIONS, PRODUCT-SYNONYMS, GENE-SYNONYMS, PRODUCT, GENE-NAME
RG71_RS17185	G7242	RG71_RS17185	alaC			GO-TERMS, REACTIONS, PRODUCT-SYNONYMS, GENE-SYNONYMS, PRODUCT, GENE-NAME
RG71_RS17195	G7241	RG71_RS17195	lpxP	lipid A biosynthesis palmitoleoyltransferase	palmitoleoyl acyltransferase	GO-TERMS, REACTIONS, PRODUCT-SYNONYMS, GENE-SYNONYMS, PRODUCT, GENE-NAME
RG71_RS17210	G7239	RG71_RS17210	ypdI	lipoprotein involved in colanic acid biosynthesis	colanic acid synthesis putative lipoprotein YpdI	GO-TERMS, PRODUCT-SYNONYMS, PRODUCT, GENE-NAME
RG71_RS17220	G7237	RG71_RS17220	frc	formyl-CoA--oxalate CoA-transferase	formyl-CoA transferase	GO-TERMS, REACTIONS, PRODUCT-SYNONYMS, GENE-SYNONYMS, PRODUCT, GENE-NAME
RG71_RS17225	G7236	RG71_RS17225	oxc			GO-TERMS, PRODUCT-SYNONYMS, GENE-SYNONYMS, GENE-NAME
RG71_RS17235	G7234	RG71_RS17235	yfdE	CoA:oxalate CoA-transferase	acetyl-CoA:oxalate CoA-transferase	GO-TERMS, REACTIONS, PRODUCT-SYNONYMS, PRODUCT, GENE-NAME
RG71_RS17240	EG11610	RG71_RS17240	evgS	two-component system sensor histidine kinase EvgS	sensor histidine kinase EvgS	GO-TERMS, REACTIONS, PRODUCT, GENE-NAME
RG71_RS17245	EG11609	RG71_RS17245	evgA	DNA-binding response regulator	DNA-binding transcriptional activator EvgA	GO-TERMS, PRODUCT-SYNONYMS, PRODUCT, GENE-NAME
RG71_RS17250	G7233	RG71_RS17250	emrK	EmrA/EmrK family multidrug efflux transporter periplasmic adaptor subunit	tripartite efflux pump membrane fusion protein EmrK	CPLX-RXNS, GO-TERMS, COMPLEXES, PRODUCT-SYNONYMS, PRODUCT, GENE-NAME
RG71_RS17255	EG13283	emrB	emrY	multidrug resistance protein EmrY	tripartite efflux pump membrane subunit EmrY	GO-TERMS, PRODUCT-SYNONYMS, PRODUCT, GENE-NAME
RG71_RS17260	EG10249	RG71_RS17260	dsdA	D-serine dehydratase	D-serine ammonia-lyase	GO-TERMS, REACTIONS, PRODUCT-SYNONYMS, PRODUCT, GENE-NAME
RG71_RS17295	G7218	RG71_RS17295	intS	DUF4102 domain-containing protein	CPS-53 (KpLE1) prophage; prophage CPS-53 integrase	GO-TERMS, PRODUCT-SYNONYMS, GENE-SYNONYMS, PRODUCT, GENE-NAME
RG71_RS17325	EG10280	RG71_RS17325	fadL	long-chain fatty acid transporter FadL	long-chain fatty acid outer membrane channel / bacteriophage T2 receptor	GO-TERMS, REACTIONS, PRODUCT-SYNONYMS, GENE-SYNONYMS, PRODUCT, GENE-NAME
RG71_RS17340	G7213	RG71_RS17340	fadI	acetyl-CoA C-acyltransferase FadI	3-ketoacyl-CoA thiolase FadI	GO-TERMS, COMPLEXES, REACTIONS, PRODUCT-SYNONYMS, GENE-SYNONYMS, PRODUCT, GENE-NAME
RG71_RS17345	G7212	RG71_RS17345	fadJ	fatty acid oxidation complex subunit alpha FadJ	3-hydroxyacyl-CoA dehydrogenase FadJ	GO-TERMS, REACTIONS, PRODUCT-SYNONYMS, GENE-SYNONYMS, PRODUCT, GENE-NAME
RG71_RS17350	G7211	RG71_RS17350	sixA	phosphohistidine phosphatase	phosphohistidine phosphatase SixA	GO-TERMS, REACTIONS, PRODUCT-SYNONYMS, GENE-SYNONYMS, PRODUCT, GENE-NAME
RG71_RS17355	G7210	RG71_RS17355	yfcV	type 1 fimbrial protein	putative fimbrial protein YfcV	GO-TERMS, PRODUCT-SYNONYMS, PRODUCT, GENE-NAME
RG71_RS17365	G7207	RG71_RS17365	yfcS	fimbrial protein StfD	putative fimbrial chaperone YfcS	PRODUCT-SYNONYMS, PRODUCT, GENE-NAME
RG71_RS17370	G7206	RG71_RS17370	yfcR	hypothetical protein	putative fimbrial protein YfcR	GO-TERMS, PRODUCT-SYNONYMS, PRODUCT, GENE-NAME
RG71_RS17375	G7205	RG71_RS17375	yfcQ	fimbrial protein SteE	putative fimbrial protein YfcQ	GO-TERMS, PRODUCT-SYNONYMS, PRODUCT, GENE-NAME
RG71_RS17380	G7204	RG71_RS17380	yfcP	fimbrial-like adhesin protein	putative fimbrial protein YfcP	GO-TERMS, PRODUCT-SYNONYMS, PRODUCT, GENE-NAME
RG71_RS17395	EG12449	RG71_RS17395	prmB	50S ribosomal protein L3 N(5)-glutamine methyltransferase	50S ribosomal subunit protein L3 N5-glutamine methyltransferase	GO-TERMS, REACTIONS, PRODUCT-SYNONYMS, GENE-SYNONYMS, PRODUCT, GENE-NAME
RG71_RS17400	EG10075	RG71_RS17400	aroC			GO-TERMS, PRODUCT-SYNONYMS, GENE-NAME
RG71_RS17405	EG10580	RG71_RS17405	mepA	penicillin-insensitive murein endopeptidase	peptidoglycan DD-endopeptidase/peptidoglycan LD-endopeptidase	GO-TERMS, REACTIONS, PRODUCT-SYNONYMS, PRODUCT, GENE-NAME
RG71_RS17415	G7201	RG71_RS17415	epmC	elongation factor P hydroxylase	EF-P-Lys34 hydroxylase	GO-TERMS, REACTIONS, PRODUCT-SYNONYMS, GENE-SYNONYMS, PRODUCT, GENE-NAME
RG71_RS17425	G7199	RG71_RS17425	mnmC	bifunctional tRNA (5-methylaminomethyl-2-thiouridine)(34)-methyltransferase MnmD/FAD-dependent 5-carboxymethylaminomethyl-2-thiouridine(34) oxidoreductase MnmC	fused 5-methylaminomethyl-2-thiouridine-forming methyltransferase and FAD-dependent demodification enzyme	GO-TERMS, REACTIONS, PRODUCT-SYNONYMS, GENE-SYNONYMS, PRODUCT, GENE-NAME
RG71_RS17430	EG10274	RG71_RS17430	fabB	3-oxoacyl-ACP synthase I	3-oxoacyl-[acyl carrier protein] synthase 1	GO-TERMS, REACTIONS, PRODUCT-SYNONYMS, GENE-SYNONYMS, PRODUCT, GENE-NAME
RG71_RS17450	G0-9461	RG71_RS17450	pdxB			GO-TERMS, PRODUCT-SYNONYMS, GENE-SYNONYMS, GENE-NAME
RG71_RS17460	EG10454	RG71_RS17460	truA	tRNA pseudouridine(38-40) synthase TruA	tRNA pseudouridine38-40 synthase	GO-TERMS, REACTIONS, PRODUCT-SYNONYMS, GENE-SYNONYMS, PRODUCT, GENE-NAME
RG71_RS17470	EG10217	RG71_RS17470	accD	acetyl-CoA carboxylase carboxyl transferase subunit beta	acetyl-CoA carboxyltransferase subunit beta	GO-TERMS, REACTIONS, PRODUCT-SYNONYMS, GENE-SYNONYMS, PRODUCT, GENE-NAME
RG71_RS17475	EG10327	RG71_RS17475	folC	bifunctional tetrahydrofolate synthase/dihydrofolate synthase	bifunctional folylpolyglutamate synthetase / dihydrofolate synthetase	GO-TERMS, REACTIONS, PRODUCT-SYNONYMS, GENE-SYNONYMS, PRODUCT, GENE-NAME
RG71_RS17480	EG10218	RG71_RS17480	dedD	protein DedD	cell division protein DedD	GO-TERMS, PRODUCT-SYNONYMS, PRODUCT, GENE-NAME
RG71_RS17485	EG10169	RG71_RS17485	cvpA			GO-TERMS, PRODUCT-SYNONYMS, GENE-SYNONYMS, GENE-NAME
RG71_RS17490	EG10794	RG71_RS17490	purF			GO-TERMS, PRODUCT-SYNONYMS, GENE-SYNONYMS, GENE-NAME
RG71_RS17495	EG11044	RG71_RS17495	ubiX	3-octaprenyl-4-hydroxybenzoate carboxy-lyase partner protein	flavin prenyltransferase	GO-TERMS, REACTIONS, PRODUCT-SYNONYMS, GENE-SYNONYMS, PRODUCT, GENE-NAME
RG71_RS17500	EG10072	RG71_RS17500	argT	lysine/arginine/ornithine-binding periplasmic protein	lysine/arginine/ornithine ABC transporter periplasmic binding protein	CPLX-RXNS, GO-TERMS, COMPLEXES, PRODUCT, GENE-NAME
RG71_RS17505	EG12124	RG71_RS17505	hisJ	histidine ABC transporter substrate-binding protein HisJ	histidine ABC transporter periplasmic binding protein	CPLX-RXNS, GO-TERMS, COMPLEXES, PRODUCT, GENE-NAME
RG71_RS17510	EG12125	RG71_RS17510	hisQ	histidine ABC transporter permease	lysine/arginine/ornithine ABC transporter / histidine ABC transporter, membrane subunit HisQ	GO-TERMS, PRODUCT-SYNONYMS, PRODUCT, GENE-NAME
RG71_RS17515	EG10007	RG71_RS17515	hisM	histidine ABC transporter permease	lysine/arginine/ornithine ABC transporter / histidine ABC transporter, membrane subunit HisM	GO-TERMS, PRODUCT, GENE-NAME
RG71_RS17520	EG10452	RG71_RS17520	hisP	histidine transport ATP-binding protein HisP	lysine/arginine/ornithine ABC transporter / histidine ABC transporter, ATP binding subunit	GO-TERMS, PRODUCT, GENE-NAME
RG71_RS17525	G7197	RG71_RS17525	rpnB	ISNCY family transposase	recombination-promoting nuclease RpnB	GO-TERMS, PRODUCT-SYNONYMS, GENE-SYNONYMS, PRODUCT, GENE-NAME
RG71_RS17535	G7195	RG71_RS17535	folX			GO-TERMS, PRODUCT-SYNONYMS, GENE-NAME
RG71_RS17540	G7194	RG71_RS17540	yfcG	thiol:disulfide oxidoreductase	disulfide reductase	GO-TERMS, REACTIONS, PRODUCT-SYNONYMS, PRODUCT, GENE-NAME
RG71_RS17545	G7193	RG71_RS17545	yfcF	glutathione S-transferase	glutathione S-transferase YfcF	GO-TERMS, REACTIONS, PRODUCT-SYNONYMS, PRODUCT, GENE-NAME
RG71_RS17550	G7192	RG71_RS17550	yfcE			GO-TERMS, PRODUCT-SYNONYMS, GENE-NAME
RG71_RS17565	EG20173	RG71_RS17565	pta			GO-TERMS, PRODUCT-SYNONYMS, GENE-NAME
RG71_RS17570	EG10027	RG71_RS17570	ackA			GO-TERMS, REACTIONS, PRODUCT-SYNONYMS, GENE-NAME
RG71_RS17590	G7187	RG71_RS17590	hxpA	sugar phosphatase YfbT	hexitol phosphatase A	GO-TERMS, REACTIONS, PRODUCT-SYNONYMS, GENE-SYNONYMS, PRODUCT, GENE-NAME
RG71_RS17600	G7185	RG71_RS17600	yfbR	5'-deoxynucleotidase	dCMP phosphohydrolase	GO-TERMS, REACTIONS, PRODUCT-SYNONYMS, PRODUCT, GENE-NAME
RG71_RS17605	G7184	RG71_RS17605	alaA			GO-TERMS, REACTIONS, PRODUCT-SYNONYMS, GENE-SYNONYMS, PRODUCT, GENE-NAME
RG71_RS17615	EG12123	RG71_RS17615	lrhA	transcriptional regulator	DNA-binding transcriptional dual regulator LrhA	GO-TERMS, PRODUCT-SYNONYMS, GENE-SYNONYMS, PRODUCT, GENE-NAME
RG71_RS17620	EG12082	RG71_RS17620	nuoA	NADH-quinone oxidoreductase subunit A	NADH:quinone oxidoreductase subunit A	GO-TERMS, PRODUCT-SYNONYMS, PRODUCT, GENE-NAME
RG71_RS17625	EG12083	RG71_RS17625	nuoB	NADH-quinone oxidoreductase subunit B	NADH:quinone oxidoreductase subunit B	GO-TERMS, COMPLEXES, PRODUCT-SYNONYMS, PRODUCT, GENE-NAME
RG71_RS17630	EG12084	RG71_RS17630	nuoC	NADH-quinone oxidoreductase subunit C/D	NADH:quinone oxidoreductase subunit CD	GO-TERMS, PRODUCT-SYNONYMS, GENE-SYNONYMS, PRODUCT, GENE-NAME
RG71_RS17635	EG12086	RG71_RS17635	nuoE	NADH-quinone oxidoreductase subunit E	NADH:quinone oxidoreductase subunit E	GO-TERMS, PRODUCT-SYNONYMS, PRODUCT, GENE-NAME
RG71_RS17640	EG11774	RG71_RS17640	nuoF	NADH-quinone oxidoreductase subunit NuoF	NADH:quinone oxidoreductase subunit F	GO-TERMS, PRODUCT-SYNONYMS, PRODUCT, GENE-NAME
RG71_RS17645	EG12087	RG71_RS17645	nuoG	NADH-quinone oxidoreductase subunit G	NADH:quinone oxidoreductase subunit G	GO-TERMS, PRODUCT-SYNONYMS, PRODUCT, GENE-NAME
RG71_RS17650	EG12088	RG71_RS17650	nuoH	NADH-quinone oxidoreductase subunit H	NADH:quinone oxidoreductase subunit H	GO-TERMS, PRODUCT-SYNONYMS, PRODUCT, GENE-NAME
RG71_RS17655	EG12089	RG71_RS17655	nuoI	NADH-quinone oxidoreductase subunit I	NADH:quinone oxidoreductase subunit I	GO-TERMS, PRODUCT-SYNONYMS, PRODUCT, GENE-NAME
RG71_RS17660	EG12090	RG71_RS17660	nuoJ	NADH-quinone oxidoreductase subunit J	NADH:quinone oxidoreductase subunit J	GO-TERMS, PRODUCT-SYNONYMS, PRODUCT, GENE-NAME
RG71_RS17665	EG12091	RG71_RS17665	nuoK	NADH-quinone oxidoreductase subunit K	NADH:quinone oxidoreductase subunit K	GO-TERMS, PRODUCT-SYNONYMS, PRODUCT, GENE-NAME
RG71_RS17670	EG12092	RG71_RS17670	nuoL	NADH:ubiquinone oxidoreductase subunit L	NADH:quinone oxidoreductase subunit L	GO-TERMS, PRODUCT-SYNONYMS, PRODUCT, GENE-NAME
RG71_RS17675	EG11773	RG71_RS17675	nuoM	NADH-quinone oxidoreductase subunit M	NADH:quinone oxidoreductase subunit M	CPLX-RXNS, GO-TERMS, COMPLEXES, PRODUCT-SYNONYMS, GENE-SYNONYMS, PRODUCT, GENE-NAME
RG71_RS17680	EG12093	RG71_RS17680	nuoN	NADH-quinone oxidoreductase subunit N	NADH:quinone oxidoreductase subunit N	GO-TERMS, PRODUCT-SYNONYMS, PRODUCT, GENE-NAME
RG71_RS17705	G7176	RG71_RS17705	elaD	deubiquitinase	protease ElaD	GO-TERMS, PRODUCT-SYNONYMS, PRODUCT, GENE-NAME
RG71_RS17710	G7175	RG71_RS17710	rbn	ribonuclease Z	ribonuclease BN	GO-TERMS, REACTIONS, PRODUCT-SYNONYMS, GENE-SYNONYMS, PRODUCT, GENE-NAME
RG71_RS17725	EG12362	RG71_RS17725	menF			GO-TERMS, REACTIONS, PRODUCT-SYNONYMS, GENE-SYNONYMS, GENE-NAME
RG71_RS17730	EG10579	RG71_RS17730	menD	2-succinyl-5-enolpyruvyl-6-hydroxy-3- cyclohexene-1-carboxylic-acid synthase	2-succinyl-5-enolpyruvyl-6-hydroxy-3-cyclohexene-1-carboxylate synthase	GO-TERMS, REACTIONS, PRODUCT-SYNONYMS, PRODUCT, GENE-NAME
RG71_RS17735	EG12438	RG71_RS17735	menH	2-succinyl-6-hydroxy-2, 4-cyclohexadiene-1-carboxylate synthase	2-succinyl-6-hydroxy-2,4-cyclohexadiene-1-carboxylate synthase	GO-TERMS, REACTIONS, PRODUCT-SYNONYMS, GENE-SYNONYMS, PRODUCT, GENE-NAME
RG71_RS17740	EG11368	RG71_RS17740	menB			GO-TERMS, PRODUCT-SYNONYMS, GENE-NAME
RG71_RS17745	EG11532	RG71_RS17745	menC			GO-TERMS, REACTIONS, PRODUCT-SYNONYMS, PRODUCT, GENE-NAME
RG71_RS17750	EG12437	RG71_RS17750	menE	2-succinylbenzoate-CoA ligase	o-succinylbenzoate--CoA ligase	GO-TERMS, REACTIONS, PRODUCT-SYNONYMS, PRODUCT, GENE-NAME
RG71_RS17760	G7171	RG71_RS17760	arnF	4-amino-4-deoxy-L-arabinose-phospho-UDP flippase	undecaprenyl-phosphate-alpha-L-Ara4N flippase - ArnF subunit	CPLX-RXNS, GO-TERMS, COMPLEXES, REACTIONS, PRODUCT-SYNONYMS, GENE-SYNONYMS, PRODUCT, GENE-NAME
RG71_RS17765	G0-10460	RG71_RS17765	arnE	4-amino-4-deoxy-L-arabinose-phosphoundecaprenol flippase subunit ArnE	undecaprenyl-phosphate-alpha-L-Ara4N flippase - ArnE subunit	GO-TERMS, PRODUCT-SYNONYMS, GENE-SYNONYMS, PRODUCT, GENE-NAME
RG71_RS17770	G7170	RG71_RS17770	arnT	4-amino-4-deoxy-L-arabinose lipid A transferase	lipid IVA 4-amino-4-deoxy-L-arabinosyltransferase	GO-TERMS, REACTIONS, PRODUCT-SYNONYMS, GENE-SYNONYMS, PRODUCT, GENE-NAME
RG71_RS17775	G7169	RG71_RS17775	arnD	4-deoxy-4-formamido-L-arabinose- phosphoundecaprenol deformylase ArnD	putative 4-deoxy-4-formamido-L-arabinose-phosphoundecaprenol deformylase ArnD	GO-TERMS, REACTIONS, PRODUCT-SYNONYMS, GENE-SYNONYMS, PRODUCT, GENE-NAME
RG71_RS17780	G7168	RG71_RS17780	arnA	bifunctional UDP-glucuronic acid oxidase/UDP-4-amino-4-deoxy-L-arabinose formyltransferase	fused UDP-4-amino-4-deoxy-L-arabinose formyltransferase/UDP-glucuronate dehydrogenase	GO-TERMS, REACTIONS, PRODUCT-SYNONYMS, GENE-SYNONYMS, PRODUCT, GENE-NAME
RG71_RS17785	G7167	RG71_RS17785	arnC			GO-TERMS, PRODUCT-SYNONYMS, GENE-SYNONYMS, PRODUCT, GENE-NAME
RG71_RS17790	G7166	RG71_RS17790	arnB	UDP-4-amino-4-deoxy-L-arabinose-oxoglutarate aminotransferase	UDP-4-amino-4-deoxy-L-arabinose aminotransferase	GO-TERMS, REACTIONS, PRODUCT-SYNONYMS, GENE-SYNONYMS, PRODUCT, GENE-NAME
RG71_RS17800	G7164	RG71_RS17800	nudI	nucleoside triphosphatase	pyrimidine deoxynucleotide diphosphatase NudI	GO-TERMS, REACTIONS, PRODUCT-SYNONYMS, GENE-SYNONYMS, PRODUCT, GENE-NAME
RG71_RS17820	G7160	RG71_RS17820	rhmD			GO-TERMS, PRODUCT-SYNONYMS, GENE-SYNONYMS, GENE-NAME
RG71_RS17830	G7158	RG71_RS17830	yfaU			GO-TERMS, PRODUCT-SYNONYMS, GENE-NAME
RG71_RS17845	EG10393	RG71_RS17845	glpC			CPLX-RXNS, GO-TERMS, COMPLEXES, PRODUCT-SYNONYMS, GENE-NAME
RG71_RS17850	EG10392	RG71_RS17850	glpB			GO-TERMS, PRODUCT-SYNONYMS, GENE-SYNONYMS, GENE-NAME
RG71_RS17855	EG10391	RG71_RS17855	glpA			GO-TERMS, PRODUCT-SYNONYMS, GENE-NAME
RG71_RS17860	EG10401	RG71_RS17860	glpT	glycerol-3-phosphate transporter	sn-glycerol 3-phosphate:phosphate antiporter	GO-TERMS, REACTIONS, PRODUCT-SYNONYMS, PRODUCT, GENE-NAME
RG71_RS17865	EG10399	RG71_RS17865	glpQ	glycerophosphodiester phosphodiesterase	glycerophosphoryl diester phosphodiesterase GlpQ	GO-TERMS, REACTIONS, PRODUCT-SYNONYMS, PRODUCT, GENE-NAME
RG71_RS17885	EG12360	RG71_RS17885	yfaE	ferredoxin	ferredoxin-like diferric-tyrosyl radical cofactor maintenance protein YfaE	GO-TERMS, PRODUCT-SYNONYMS, PRODUCT, GENE-NAME
RG71_RS17890	EG10661	RG71_RS17890	nrdB			CPLX-RXNS, GO-TERMS, COMPLEXES, PRODUCT-SYNONYMS, GENE-SYNONYMS, PRODUCT, GENE-NAME
RG71_RS17900	EG10660	RG71_RS17900	nrdA			GO-TERMS, PRODUCT-SYNONYMS, GENE-SYNONYMS, PRODUCT, GENE-NAME
RG71_RS17910	EG12850	RG71_RS17910	yfaL	AIDA-I family autotransporter YfaL	putative autotransporter adhesin YfaL	GO-TERMS, PRODUCT-SYNONYMS, GENE-SYNONYMS, PRODUCT, GENE-NAME
RG71_RS17915	EG11143	RG71_RS17915	ubiG	bifunctional 3-demethylubiquinone 3-O-methyltransferase/2-octaprenyl-6-hydroxy phenol methylase	bifunctional 3-demethylubiquinone-8 3-O-methyltransferase and 2-octaprenyl-6-hydroxyphenol methylase	GO-TERMS, COMPLEXES, REACTIONS, PRODUCT-SYNONYMS, GENE-SYNONYMS, PRODUCT, GENE-NAME
RG71_RS17920	EG10423	RG71_RS17920	gyrA			CPLX-RXNS, GO-TERMS, COMPLEXES, REACTIONS, PRODUCT-SYNONYMS, GENE-SYNONYMS, GENE-NAME
RG71_RS17950	EG11672	RG71_RS17950	atoB	acetyl-CoA C-acetyltransferase	acetyl-CoA acetyltransferase	GO-TERMS, REACTIONS, PRODUCT-SYNONYMS, PRODUCT, GENE-NAME
RG71_RS17955	EG11671	RG71_RS17955	atoE	short-chain fatty acids transporter	short chain fatty acid transporter	GO-TERMS, REACTIONS, PRODUCT-SYNONYMS, PRODUCT, GENE-NAME
RG71_RS17960	EG11670	RG71_RS17960	atoA	acetate CoA-transferase subunit beta	acetyl-CoA:acetoacetyl-CoA transferase subunit beta	CPLX-RXNS, GO-TERMS, COMPLEXES, REACTIONS, PRODUCT-SYNONYMS, PRODUCT, GENE-NAME
RG71_RS17965	EG11669	RG71_RS17965	atoD	acetate CoA-transferase subunit alpha	acetyl-CoA:acetoacetyl-CoA transferase subunit alpha	GO-TERMS, PRODUCT-SYNONYMS, PRODUCT, GENE-NAME
RG71_RS17970	EG11668	RG71_RS17970	atoC	acetoacetate metabolism regulatory protein AtoC	DNA-binding transcriptional activator/ornithine decarboxylase inhibitor AtoC	GO-TERMS, PRODUCT-SYNONYMS, PRODUCT, GENE-NAME
RG71_RS17975	EG11667	RG71_RS17975	atoS	two-component system sensor histidine kinase AtoS	sensor histidine kinase AtoS	GO-TERMS, REACTIONS, PRODUCT-SYNONYMS, PRODUCT, GENE-NAME
RG71_RS17980	EG10822	RG71_RS17980	rcsC	two-component system sensor histidine kinase RcsC	histidine kinase RcsC	GO-TERMS, REACTIONS, PRODUCT, GENE-NAME
RG71_RS17990	EG10821	RG71_RS17990	rcsB	DNA-binding response regulator	DNA-binding transcriptional activator RcsB	GO-TERMS, COMPLEXES, PRODUCT-SYNONYMS, PRODUCT, GENE-NAME
RG71_RS17995	EG12385	RG71_RS17995	rcsD	phosphotransferase RcsD	RcsD phosphotransferase	GO-TERMS, PRODUCT-SYNONYMS, GENE-SYNONYMS, PRODUCT, GENE-NAME
RG71_RS18010	EG10670	RG71_RS18010	ompC	phosphoporin PhoE	outer membrane porin C	GO-TERMS, REACTIONS, PRODUCT-SYNONYMS, GENE-SYNONYMS, PRODUCT, GENE-NAME
RG71_RS18015	EG12073	RG71_RS18015	ftp			GO-TERMS, REACTIONS, PRODUCT-SYNONYMS, GENE-SYNONYMS, GENE-NAME
RG71_RS18020	EG10029	RG71_RS18020	ada	bifunctional DNA-binding transcriptional regulator/O6-methylguanine-DNA methyltransferase Ada	DNA-binding transcriptional dual regulator / DNA repair protein Ada	GO-TERMS, REACTIONS, PRODUCT-SYNONYMS, PRODUCT, GENE-NAME
RG71_RS18025	EG10037	RG71_RS18025	alkB	DNA oxidative demethylase AlkB	DNA oxidative demethylase	GO-TERMS, REACTIONS, PRODUCT-SYNONYMS, GENE-SYNONYMS, PRODUCT, GENE-NAME
RG71_RS18035	EG12069	RG71_RS18035	mqo			GO-TERMS, REACTIONS, PRODUCT-SYNONYMS, GENE-SYNONYMS, PRODUCT, GENE-NAME
RG71_RS18045	EG10255	RG71_RS18045	eco	ecotin	serine protease inhibitor ecotin	GO-TERMS, PRODUCT-SYNONYMS, GENE-SYNONYMS, PRODUCT, GENE-NAME
RG71_RS18055	EG12068	RG71_RS18055	napF	ferredoxin-type protein NapF	ferredoxin-type protein	GO-TERMS, PRODUCT-SYNONYMS, GENE-SYNONYMS, PRODUCT, GENE-NAME
RG71_RS18060	EG12143	RG71_RS18060	napD	protein NapD	NapA signal peptide-binding chaperone NapD	GO-TERMS, PRODUCT-SYNONYMS, GENE-SYNONYMS, PRODUCT, GENE-NAME
RG71_RS18065	EG12067	RG71_RS18065	napA	periplasmic nitrate reductase subunit alpha	periplasmic nitrate reductase subunit NapA	CPLX-RXNS, GO-TERMS, COMPLEXES, PRODUCT-SYNONYMS, GENE-SYNONYMS, PRODUCT, GENE-NAME
RG71_RS18070	EG12064	RG71_RS18070	napG			CPLX-RXNS, GO-TERMS, COMPLEXES, PRODUCT-SYNONYMS, GENE-SYNONYMS, GENE-NAME
RG71_RS18075	EG12062	RG71_RS18075	napH			GO-TERMS, PRODUCT-SYNONYMS, GENE-SYNONYMS, GENE-NAME
RG71_RS18080	EG12061			nitrate reductase cytochrome C550 subunit	periplasmic nitrate reductase cytochrome c550 protein	GO-TERMS, PRODUCT-SYNONYMS, GENE-SYNONYMS, PRODUCT
RG71_RS18090	EG12059	RG71_RS18090	ccmA	cytochrome c biogenesis ATP-binding export protein CcmA	heme trafficking system ATP-binding protein	CPLX-RXNS, GO-TERMS, COMPLEXES, PRODUCT-SYNONYMS, GENE-SYNONYMS, PRODUCT, GENE-NAME
RG71_RS18095	EG12058	RG71_RS18095	ccmB	heme exporter protein B	heme trafficking system membrane protein CcmB	GO-TERMS, PRODUCT-SYNONYMS, GENE-SYNONYMS, PRODUCT, GENE-NAME
RG71_RS18100	EG12057	RG71_RS18100	ccmC	heme exporter protein C	c-type cytochrome biogenesis protein CcmC	CPLX-RXNS, GO-TERMS, COMPLEXES, PRODUCT-SYNONYMS, GENE-SYNONYMS, PRODUCT, GENE-NAME
RG71_RS18105	EG12169	RG71_RS18105	ccmD	heme exporter protein D	heme trafficking system membrane protein CcmD	GO-TERMS, PRODUCT-SYNONYMS, GENE-SYNONYMS, PRODUCT, GENE-NAME
RG71_RS18110	EG12055	RG71_RS18110	ccmE	cytochrome c-type biogenesis protein CcmE	periplasmic heme chaperone	GO-TERMS, PRODUCT-SYNONYMS, GENE-SYNONYMS, PRODUCT, GENE-NAME
RG71_RS18115	EG12054	RG71_RS18115	ccmF	cytochrome c-type biogenesis protein CcmF	holocytochrome c synthase CcmF component	GO-TERMS, COMPLEXES, REACTIONS, PRODUCT-SYNONYMS, GENE-SYNONYMS, PRODUCT, GENE-NAME
RG71_RS18120	EG12053	RG71_RS18120	ccmG	thiol:disulfide interchange protein	thiol:disulfide oxidoreductase CcmG	GO-TERMS, REACTIONS, PRODUCT-SYNONYMS, GENE-SYNONYMS, PRODUCT, GENE-NAME
RG71_RS18125	EG12052	RG71_RS18125	ccmH	cytochrome c-type biogenesis protein CcmH	holocytochrome c synthase CcmH component	GO-TERMS, REACTIONS, PRODUCT-SYNONYMS, GENE-SYNONYMS, PRODUCT, GENE-NAME
RG71_RS18130	EG11527	RG71_RS18130	narP	DNA-binding response regulator	DNA-binding transcriptional dual regulator NarP	GO-TERMS, PRODUCT-SYNONYMS, PRODUCT, GENE-NAME
RG71_RS18175	EG12045	RG71_RS18175	radD	ATP-dependent helicase	putative DNA repair helicase RadD	GO-TERMS, REACTIONS, PRODUCT-SYNONYMS, GENE-SYNONYMS, PRODUCT, GENE-NAME
RG71_RS18185	EG12044	RG71_RS18185	rsuA	16S rRNA pseudouridine(516) synthase	16S rRNA pseudouridine516 synthase	GO-TERMS, REACTIONS, PRODUCT-SYNONYMS, GENE-SYNONYMS, PRODUCT, GENE-NAME
RG71_RS18190	EG11419	RG71_RS18190	bcr	Bcr/CflA family drug resistance efflux transporter	multidrug efflux pump Bcr	GO-TERMS, REACTIONS, PRODUCT-SYNONYMS, GENE-SYNONYMS, PRODUCT, GENE-NAME
RG71_RS18205	EG12041	RG71_RS18205	yejF	microcin C ABC transporter ATP-binding protein YejF	putative oligopeptide ABC transporter ATP binding subunit YejF	CPLX-RXNS, GO-TERMS, COMPLEXES, PRODUCT, GENE-NAME
RG71_RS18210	EG12040	RG71_RS18210	yejE	microcin C ABC transporter permease	putative oligopeptide ABC transporter membrane subunit YejE	GO-TERMS, PRODUCT, GENE-NAME
RG71_RS18215	EG12038	RG71_RS18215	yejB	ABC transporter permease	putative oligopeptide ABC transporter membrane subunit YejB	GO-TERMS, PRODUCT, GENE-NAME
RG71_RS18220	EG12037	RG71_RS18220	yejA	ABC transporter substrate-binding protein	putative oligopeptide ABC transporter periplasmic binding protein YejA	GO-TERMS, PRODUCT, GENE-NAME
RG71_RS18230	G7147	RG71_RS18230	mepS	bifunctional murein DD-endopeptidase/murein LD-carboxypeptidase	peptidoglycan DD-endopeptidase/peptidoglycan LD-carboxypeptidase	GO-TERMS, REACTIONS, PRODUCT-SYNONYMS, GENE-SYNONYMS, PRODUCT, GENE-NAME
RG71_RS18235	G7146	RG71_RS18235	lpxT	lipid A 1-diphosphate synthase	Kdo2-lipid A phosphotransferase	GO-TERMS, REACTIONS, PRODUCT-SYNONYMS, GENE-SYNONYMS, PRODUCT, GENE-NAME
RG71_RS18240	EG12104	RG71_RS18240	yeiR	GTP-binding protein	zinc-binding GTPase YeiR	GO-TERMS, REACTIONS, PRODUCT-SYNONYMS, PRODUCT, GENE-NAME
RG71_RS18260	EG12034	RG71_RS18260	setB	sugar efflux transporter SetB	sugar exporter SetB	GO-TERMS, REACTIONS, PRODUCT-SYNONYMS, GENE-SYNONYMS, PRODUCT, GENE-NAME
RG71_RS18265	G7990	RG71_RS18265	fruB	multiphosphoryl transfer protein	fructose-specific PTS multiphosphoryl transfer protein FruB	CPLX-RXNS, GO-TERMS, COMPLEXES, PRODUCT-SYNONYMS, GENE-SYNONYMS, PRODUCT, GENE-NAME
RG71_RS18270	EG10337	RG71_RS18270	fruK			GO-TERMS, PRODUCT-SYNONYMS, GENE-SYNONYMS, GENE-NAME
RG71_RS18275	EG10336	RG71_RS18275	fruA	PTS fructose transporter subunit IIBC	fructose-specific PTS multiphosphoryl transfer protein FruA	GO-TERMS, REACTIONS, PRODUCT-SYNONYMS, GENE-SYNONYMS, PRODUCT, GENE-NAME
RG71_RS18285	EG12033	RG71_RS18285	psuG			GO-TERMS, PRODUCT-SYNONYMS, GENE-SYNONYMS, GENE-NAME
RG71_RS18295	EG12031	RG71_RS18295	yeiL	transcriptional regulator YeiL	putative DNA-binding transcriptional regulator YeiL	GO-TERMS, PRODUCT-SYNONYMS, PRODUCT, GENE-NAME
RG71_RS18300	EG12030					GO-TERMS, REACTIONS, PRODUCT-SYNONYMS, GENE-SYNONYMS
RG71_RS18315	EG10651	RG71_RS18315	nfo	endonuclease	endonuclease IV	GO-TERMS, REACTIONS, PRODUCT-SYNONYMS, PRODUCT, GENE-NAME
RG71_RS18325	EG12105	RG71_RS18325	yeiE	LysR family transcriptional regulator	LysR-type transcriptional regulator YeiE	GO-TERMS, PRODUCT-SYNONYMS, PRODUCT, GENE-NAME
RG71_RS18335	EG11337	RG71_RS18335	lysP	lysine-specific permease	lysine:H+ symporter	GO-TERMS, REACTIONS, PRODUCT-SYNONYMS, GENE-SYNONYMS, PRODUCT, GENE-NAME
RG71_RS18340	EG10155	RG71_RS18340	cirA	TonB-dependent receptor	iron-catecholate outer membrane transporter CirA	GO-TERMS, COMPLEXES, PRODUCT-SYNONYMS, GENE-SYNONYMS, PRODUCT, GENE-NAME
RG71_RS18345	EG12026	RG71_RS18345	yeiG	S-formylglutathione hydrolase	S-formylglutathione hydrolase / S-lactoylglutathione hydrolase	GO-TERMS, REACTIONS, PRODUCT-SYNONYMS, PRODUCT, GENE-NAME
RG71_RS18355	EG11375	RG71_RS18355	folE	GTP cyclohydrolase I FolE	GTP cyclohydrolase 1	GO-TERMS, REACTIONS, PRODUCT-SYNONYMS, PRODUCT, GENE-NAME
RG71_RS18370	EG10365	RG71_RS18370	galS	transcriptional regulator	DNA-binding transcriptional dual regulator GalS	GO-TERMS, PRODUCT-SYNONYMS, GENE-SYNONYMS, PRODUCT, GENE-NAME
RG71_RS18375	EG10593	RG71_RS18375	mglB	galactose ABC transporter substrate-binding protein	D-galactose/methyl-galactoside ABC transporter periplasmic binding protein	CPLX-RXNS, GO-TERMS, COMPLEXES, REACTIONS, PRODUCT-SYNONYMS, PRODUCT, GENE-NAME
RG71_RS18380	EG10592	RG71_RS18380	mglA	galactose/methyl galactoside import ATP-binding protein MglA	D-galactose/methyl-galactoside ABC transporter ATP binding subunit	GO-TERMS, REACTIONS, PRODUCT-SYNONYMS, GENE-SYNONYMS, PRODUCT, GENE-NAME
RG71_RS18385	EG10594	RG71_RS18385	mglC	galactoside ABC transporter permease	D-galactose/methyl-galactoside ABC transporter membrane subunit	GO-TERMS, REACTIONS, PRODUCT-SYNONYMS, GENE-SYNONYMS, PRODUCT, GENE-NAME
RG71_RS18390	EG11289	RG71_RS18390	preA	dihydropyrimidine dehydrogenase subunit B	NAD-dependent dihydropyrimidine dehydrogenase subunit PreA	CPLX-RXNS, GO-TERMS, COMPLEXES, PRODUCT-SYNONYMS, GENE-SYNONYMS, PRODUCT, GENE-NAME
RG71_RS18395	G7145	RG71_RS18395	preT			GO-TERMS, PRODUCT-SYNONYMS, GENE-SYNONYMS, GENE-NAME
RG71_RS18410	EG10137	RG71_RS18410	cdd	cytidine deaminase	cytidine/deoxycytidine deaminase	GO-TERMS, REACTIONS, PRODUCT-SYNONYMS, PRODUCT, GENE-NAME
RG71_RS18425	EG12022	RG71_RS18425	dusC	tRNA dihydrouridine(16) synthase DusC	tRNA-dihydrouridine16 synthase	GO-TERMS, REACTIONS, PRODUCT-SYNONYMS, GENE-SYNONYMS, PRODUCT, GENE-NAME
RG71_RS18715	EG12017	RG71_RS18715	yohD	DedA family protein	DedA family protein YohD	GO-TERMS, PRODUCT-SYNONYMS, PRODUCT, GENE-NAME
RG71_RS18725	EG12015	RG71_RS18725	pbpG	D-alanyl-D-alanine endopeptidase	peptidoglycan DD-endopeptidase PbpG	GO-TERMS, REACTIONS, PRODUCT-SYNONYMS, GENE-SYNONYMS, PRODUCT, GENE-NAME
RG71_RS18730	EG10231	RG71_RS18730	dld	D-lactate dehydrogenase	quinone-dependent D-lactate dehydrogenase	GO-TERMS, REACTIONS, PRODUCT-SYNONYMS, GENE-SYNONYMS, PRODUCT, GENE-NAME
RG71_RS18735	EG12013	RG71_RS18735	bglX	beta-glucosidase BglX	beta-D-glucoside glucohydrolase, periplasmic	GO-TERMS, REACTIONS, PRODUCT-SYNONYMS, GENE-SYNONYMS, PRODUCT, GENE-NAME
RG71_RS18740	EG12012	RG71_RS18740	osmF	ABC transporter substrate-binding protein	glycine betaine ABC transporter periplasmic binding protein OsmF	CPLX-RXNS, GO-TERMS, COMPLEXES, PRODUCT-SYNONYMS, GENE-SYNONYMS, PRODUCT, GENE-NAME
RG71_RS18745	EG12011	RG71_RS18745	yehY	ABC transporter permease	glycine betaine ABC transporter membrane subunit YehY	GO-TERMS, PRODUCT-SYNONYMS, PRODUCT, GENE-NAME
RG71_RS18750	EG12010	RG71_RS18750	yehX	ABC transporter ATP-binding protein	glycine betaine ABC transporter ATP binding subunit YehX	GO-TERMS, PRODUCT-SYNONYMS, PRODUCT, GENE-NAME
RG71_RS18755	EG12009	RG71_RS18755	yehW	osmoprotectant uptake system permease	glycine betaine ABC transporter membrane subunit YehW	GO-TERMS, PRODUCT-SYNONYMS, PRODUCT, GENE-NAME
RG71_RS18765	EG12008	RG71_RS18765	mlrA	transcriptional regulator	DNA-binding transcriptional activator MlrA	GO-TERMS, PRODUCT-SYNONYMS, GENE-SYNONYMS, PRODUCT, GENE-NAME
RG71_RS18770	EG12007	RG71_RS18770	btsS	sensor histidine kinase	high-affinity pyruvate receptor	GO-TERMS, REACTIONS, PRODUCT-SYNONYMS, GENE-SYNONYMS, PRODUCT, GENE-NAME
RG71_RS18775	EG12006	RG71_RS18775	btsR	DNA-binding response regulator	DNA-binding transcriptional dual regulator BtsR	GO-TERMS, PRODUCT-SYNONYMS, GENE-SYNONYMS, PRODUCT, GENE-NAME
RG71_RS18825	EG10586					GO-TERMS, REACTIONS, PRODUCT-SYNONYMS, PRODUCT
RG71_RS18845	EG11990	RG71_RS18845	yehD	fimbrial-like adhesin protein	putative fimbrial protein YehD	GO-TERMS, PRODUCT-SYNONYMS, PRODUCT, GENE-NAME
RG71_RS18850	EG11989	RG71_RS18850	yehC	fimbrial assembly chaperone protein StcB	putative fimbrial chaperone YehC	PRODUCT-SYNONYMS, PRODUCT, GENE-NAME
RG71_RS18855	EG11988	RG71_RS18855	yehB	fimbrial biogenesis outer membrane usher protein	putative fimbrial usher protein YehB	GO-TERMS, PRODUCT-SYNONYMS, PRODUCT, GENE-NAME
RG71_RS18860	EG11987	RG71_RS18860	yehA	fimbrial-like adhesin protein	putative fimbrial adhesin YehA	GO-TERMS, PRODUCT-SYNONYMS, PRODUCT, GENE-NAME
RG71_RS18865	G7139	RG71_RS18865	rcnB	nickel/cobalt homeostasis protein RcnB	periplasmic protein involved in nickel/cobalt export	GO-TERMS, PRODUCT-SYNONYMS, GENE-SYNONYMS, PRODUCT, GENE-NAME
RG71_RS18870	G7138	RG71_RS18870	rcnA	nickel/cobalt efflux protein RcnA	Ni2+/Co2+ exporter	GO-TERMS, REACTIONS, PRODUCT-SYNONYMS, GENE-SYNONYMS, PRODUCT, GENE-NAME
RG71_RS18875	G7137	RG71_RS18875	rcnR	transcriptional regulator	DNA-binding transcriptional repressor RcnR	GO-TERMS, PRODUCT-SYNONYMS, GENE-SYNONYMS, PRODUCT, GENE-NAME
RG71_RS18880	M007	RG71_RS18880	thiM			GO-TERMS, REACTIONS, PRODUCT-SYNONYMS, GENE-NAME
RG71_RS18885	G7135	RG71_RS18885	thiD			GO-TERMS, REACTIONS, PRODUCT-SYNONYMS, GENE-SYNONYMS, GENE-NAME
RG71_RS18915	G7129	RG71_RS18915	fbaB	fructose-bisphosphate aldolase	fructose-bisphosphate aldolase class I	GO-TERMS, REACTIONS, PRODUCT-SYNONYMS, GENE-SYNONYMS, PRODUCT, GENE-NAME
RG71_RS18920	EG12419	RG71_RS18920	gatY	tagatose bisphosphate family class II aldolase	tagatose-1,6-bisphosphate aldolase 2 subunit GatY	CPLX-RXNS, GO-TERMS, COMPLEXES, PRODUCT-SYNONYMS, GENE-SYNONYMS, PRODUCT, GENE-NAME
RG71_RS18925	G7128	RG71_RS18925	gatZ	tagatose-bisphosphate aldolase subunit GatZ	tagatose-1,6-bisphosphate aldolase 2 subunit GatZ	REACTIONS, PRODUCT-SYNONYMS, PRODUCT, GENE-NAME
RG71_RS18945	EG12417	RG71_RS18945	gatD			GO-TERMS, PRODUCT-SYNONYMS, GENE-NAME
RG71_RS18955	G7123	RG71_RS18955	yegS			GO-TERMS, REACTIONS, PRODUCT-SYNONYMS, GENE-NAME
RG71_RS18970	G7118	RG71_RS18970	trhP	peptidase	tRNA wobble base hydroxylation protein TrhP	GO-TERMS, PRODUCT-SYNONYMS, GENE-SYNONYMS, PRODUCT, GENE-NAME
RG71_RS18985	EG11618	RG71_RS18985	baeR	DNA-binding response regulator	DNA-binding transcriptional activator BaeR	GO-TERMS, PRODUCT-SYNONYMS, PRODUCT, GENE-NAME
RG71_RS18990	EG11617	RG71_RS18990	baeS	two-component sensor histidine kinase	sensor histidine kinase BaeS	GO-TERMS, REACTIONS, PRODUCT-SYNONYMS, PRODUCT, GENE-NAME
RG71_RS19020	G0-10633	RG71_RS19020	ibsA	small toxic protein IbsA	toxic peptide IbsA	GO-TERMS, PRODUCT-SYNONYMS, PRODUCT, GENE-NAME
RG71_RS19030	G7111	RG71_RS19030	pphC	protein phosphatase 2C domain-containing protein	protein-serine/threonine phosphatase PphC	GO-TERMS, REACTIONS, PRODUCT-SYNONYMS, GENE-SYNONYMS, PRODUCT, GENE-NAME
RG71_RS19050	EG11222	RG71_RS19050	alkA			GO-TERMS, REACTIONS, PRODUCT-SYNONYMS, GENE-SYNONYMS, GENE-NAME
RG71_RS19055	EG12396	RG71_RS19055	dgcE	diguanylate cyclase	putative diguanylate cyclase DgcE	GO-TERMS, PRODUCT-SYNONYMS, GENE-SYNONYMS, PRODUCT, GENE-NAME
RG71_RS19060	EG11701	RG71_RS19060	udk	uridine kinase	uridine/cytidine kinase	GO-TERMS, REACTIONS, PRODUCT-SYNONYMS, PRODUCT, GENE-NAME
RG71_RS19065	EG11418	RG71_RS19065	dcd	deoxycytidine triphosphate deaminase	dCTP deaminase	GO-TERMS, REACTIONS, PRODUCT-SYNONYMS, GENE-SYNONYMS, PRODUCT, GENE-NAME
RG71_RS19070	EG11361	RG71_RS19070	asmA	outer membrane assembly protein AsmA	putative assembly protein AsmA	GO-TERMS, PRODUCT-SYNONYMS, GENE-SYNONYMS, PRODUCT, GENE-NAME
RG71_RS19080	G7107	RG71_RS19080	wza	lipoprotein	outer membrane polysaccharide export protein Wza	GO-TERMS, COMPLEXES, PRODUCT-SYNONYMS, PRODUCT, GENE-NAME
RG71_RS19085	G7106	RG71_RS19085	wzb	protein-tyrosine-phosphatase	protein-tyrosine phosphatase	GO-TERMS, REACTIONS, PRODUCT-SYNONYMS, PRODUCT, GENE-NAME
RG71_RS19090	G7105	RG71_RS19090	wzc	tyrosine-protein kinase Wzc	protein-tyrosine kinase Wzc	GO-TERMS, REACTIONS, PRODUCT-SYNONYMS, PRODUCT, GENE-NAME
RG71_RS19100	G7103	RG71_RS19100	wcaB	serine acetyltransferase	colanic acid biosynthesis acetyltransferase WcaB	GO-TERMS, REACTIONS, PRODUCT-SYNONYMS, PRODUCT, GENE-NAME
RG71_RS19105	G7102	RG71_RS19105	wcaC	colanic acid biosynthesis glycosyltransferase WcaC	colanic acid biosynthesis galactosyltransferase WcaC	GO-TERMS, REACTIONS, PRODUCT-SYNONYMS, PRODUCT, GENE-NAME
RG71_RS19115	G7100	RG71_RS19115	wcaE	colanic acid biosynthesis glycosyltransferase WcaE	colanic acid biosynthesis fucosyltransferase WcaE	GO-TERMS, REACTIONS, PRODUCT-SYNONYMS, PRODUCT, GENE-NAME
RG71_RS19120	G7099	RG71_RS19120	wcaF			GO-TERMS, REACTIONS, PRODUCT-SYNONYMS, GENE-NAME
RG71_RS19125	EG11787	RG71_RS19125	gmd			GO-TERMS, PRODUCT-SYNONYMS, GENE-SYNONYMS, GENE-NAME
RG71_RS19130	EG11788	RG71_RS19130	fcl			GO-TERMS, REACTIONS, PRODUCT-SYNONYMS, GENE-SYNONYMS, GENE-NAME
RG71_RS19135	EG11789	RG71_RS19135	gmm			GO-TERMS, REACTIONS, PRODUCT-SYNONYMS, GENE-SYNONYMS, GENE-NAME
RG71_RS19140	EG11790	RG71_RS19140	wcaI	colanic acid biosynthesis glycosyltransferase WcaI	colanic acid biosynthesis fucosyltransferase WcaI	GO-TERMS, REACTIONS, PRODUCT-SYNONYMS, GENE-SYNONYMS, PRODUCT, GENE-NAME
RG71_RS19145	EG10161	RG71_RS19145	cpsB	mannose-1-phosphate guanylyltransferase/mannose-6-phosphate isomerase	mannose-1-phosphate guanylyltransferase	GO-TERMS, REACTIONS, PRODUCT-SYNONYMS, GENE-SYNONYMS, PRODUCT, GENE-NAME
RG71_RS19150	EG10162	RG71_RS19150	cpsG	phosphomannomutase CpsG	phosphomannomutase	GO-TERMS, REACTIONS, PRODUCT-SYNONYMS, GENE-SYNONYMS, PRODUCT, GENE-NAME
RG71_RS19155	G7098	RG71_RS19155	wcaJ	undecaprenyl-phosphate glucose phosphotransferase	UDP-glucose:undecaprenyl-phosphate glucose-1-phosphate transferase	GO-TERMS, REACTIONS, PRODUCT-SYNONYMS, PRODUCT, GENE-NAME
RG71_RS19160	G7097	RG71_RS19160	wzxC	colanic acid exporter	M-antigen undecaprenyl disphosphate flippase	GO-TERMS, REACTIONS, PRODUCT-SYNONYMS, GENE-SYNONYMS, PRODUCT, GENE-NAME
RG71_RS19175	G7095	RG71_RS19175	wcaL	colanic acid biosynthesis glycosyltransferase WcaL	putative colanic biosynthesis glycosyl transferase	GO-TERMS, PRODUCT-SYNONYMS, GENE-SYNONYMS, PRODUCT, GENE-NAME
RG71_RS19230	EG10411	RG71_RS19230	gnd	phosphogluconate dehydrogenase (NADP(+)-dependent, decarboxylating)	6-phosphogluconate dehydrogenase, decarboxylating	GO-TERMS, REACTIONS, PRODUCT-SYNONYMS, PRODUCT, GENE-NAME
RG71_RS19235	G7091	RG71_RS19235	ugd			GO-TERMS, PRODUCT-SYNONYMS, GENE-SYNONYMS, GENE-NAME
RG71_RS19245	EG10451	RG71_RS19245	hisI	bifunctional phosphoribosyl-AMP cyclohydrolase/phosphoribosyl-ATP diphosphatase HisIE	putative bifunctional phosphoribosyl-AMP cyclohydrolase/phosphoribosyl-ATP pyrophosphatase	GO-TERMS, REACTIONS, PRODUCT-SYNONYMS, GENE-SYNONYMS, PRODUCT, GENE-NAME
RG71_RS19250	EG10448	RG71_RS19250	hisF	imidazole glycerol phosphate synthase cyclase subunit	imidazole glycerol phosphate synthase subunit HisF	CPLX-RXNS, GO-TERMS, COMPLEXES, PRODUCT-SYNONYMS, PRODUCT, GENE-NAME
RG71_RS19255	EG10444	RG71_RS19255	hisA	1-(5-phosphoribosyl)-5-((5- phosphoribosylamino)methylideneamino)imidazole-4- carboxamide isomerase	1-(5-phosphoribosyl)-5-[(5-phosphoribosylamino)methylideneamino]imidazole-4-carboxamide isomerase	GO-TERMS, REACTIONS, PRODUCT-SYNONYMS, PRODUCT, GENE-NAME
RG71_RS19260	EG10450	RG71_RS19260	hisH			GO-TERMS, PRODUCT-SYNONYMS, GENE-NAME
RG71_RS19265	EG10445	RG71_RS19265	hisB	bifunctional histidinol-phosphatase/imidazoleglycerol-phosphate dehydratase HisB	imidazoleglycerol-phosphate dehydratase / histidinol-phosphatase	GO-TERMS, REACTIONS, PRODUCT-SYNONYMS, PRODUCT, GENE-NAME
RG71_RS19270	EG10446	RG71_RS19270	hisC	histidinol-phosphate transaminase	histidinol-phosphate aminotransferase	GO-TERMS, REACTIONS, PRODUCT-SYNONYMS, PRODUCT, GENE-NAME
RG71_RS19275	EG10447	RG71_RS19275	hisD	histidinol dehydrogenase	histidinal/histidinol dehydrogenase	GO-TERMS, REACTIONS, PRODUCT-SYNONYMS, PRODUCT, GENE-NAME
RG71_RS19280	EG10449	RG71_RS19280	hisG			GO-TERMS, PRODUCT-SYNONYMS, GENE-NAME
RG71_RS19295	EG12844	RG71_RS19295	yefM	antitoxin YefM	YefM antitoxin of the YoeB-YefM toxin-antitoxin pair and DNA binding transcriptional repressor	GO-TERMS, COMPLEXES, PRODUCT-SYNONYMS, PRODUCT, GENE-NAME
RG71_RS19300	G0-9121	RG71_RS19300	yoeB	Txe/YoeB family addiction module toxin	ribosome-dependent mRNA interferase toxin YoeB	GO-TERMS, REACTIONS, PRODUCT-SYNONYMS, PRODUCT, GENE-NAME
RG71_RS19315	EG11896	RG71_RS19315	plaP	low-affinity putrescine importer PlaP	putrescine:H+ symporter PlaP	GO-TERMS, REACTIONS, PRODUCT-SYNONYMS, GENE-SYNONYMS, PRODUCT, GENE-NAME
RG71_RS19330	EG10926	RG71_RS19330	sbcB			GO-TERMS, PRODUCT-SYNONYMS, GENE-SYNONYMS, GENE-NAME
RG71_RS19335	EG11893	RG71_RS19335	dacD	serine-type D-Ala-D-Ala carboxypeptidase DacD	D-alanyl-D-alanine carboxypeptidase DacD	GO-TERMS, REACTIONS, PRODUCT-SYNONYMS, GENE-SYNONYMS, PRODUCT, GENE-NAME
RG71_RS19340	EG11892	RG71_RS19340	sbmC	DNA gyrase inhibitor SbmC	DNA gyrase inhibitor	GO-TERMS, PRODUCT-SYNONYMS, GENE-SYNONYMS, PRODUCT, GENE-NAME
RG71_RS19440	EG13238	RG71_RS19440	cobU	bifunctional adenosylcobinamide kinase/adenosylcobinamide-phosphate guanylyltransferase	cobinamide-P guanylyltransferase / cobinamide kinase	GO-TERMS, REACTIONS, PRODUCT-SYNONYMS, PRODUCT, GENE-NAME
RG71_RS19445	EG12150	RG71_RS19445	cobS	adenosylcobinamide-GDP ribazoletransferase	cobalamin 5'-phosphate synthase	GO-TERMS, REACTIONS, PRODUCT-SYNONYMS, PRODUCT, GENE-NAME
RG71_RS19450	EG12151	RG71_RS19450	cobT			GO-TERMS, REACTIONS, PRODUCT-SYNONYMS, PRODUCT, GENE-NAME
RG71_RS19455	G7073	RG71_RS19455	ldtA	L,D-transpeptidase	L,D-transpeptidase LdtA	GO-TERMS, REACTIONS, PRODUCT-SYNONYMS, GENE-SYNONYMS, PRODUCT, GENE-NAME
RG71_RS19465	G7072	RG71_RS19465	nac	nitrogen assimilation regulatory protein nac	DNA-binding transcriptional dual regulator Nac	GO-TERMS, PRODUCT-SYNONYMS, PRODUCT, GENE-NAME
RG71_RS19470	G7071			transcriptional regulator Cbl	DNA-binding transcriptional activator Cbl	GO-TERMS, PRODUCT-SYNONYMS, PRODUCT
RG71_RS19500	EG10039	RG71_RS19500	amn			GO-TERMS, PRODUCT-SYNONYMS, GENE-NAME
RG71_RS19505	G7067	RG71_RS19505	shiA	shikimate transporter	shikimate:H+ symporter	GO-TERMS, REACTIONS, PRODUCT-SYNONYMS, GENE-SYNONYMS, PRODUCT, GENE-NAME
RG71_RS19540	G7063	RG71_RS19540	mtfA	protein MtfA	Mlc titration factor	GO-TERMS, REACTIONS, PRODUCT-SYNONYMS, GENE-SYNONYMS, PRODUCT, GENE-NAME
RG71_RS19580	G7061	RG71_RS19580	zinT			GO-TERMS, PRODUCT-SYNONYMS, GENE-SYNONYMS, GENE-NAME
RG71_RS19585	G7060	RG71_RS19585	msrQ	sulfoxide reductase heme-binding subunit YedZ	protein-L-methionine sulfoxide reductase heme-binding subunit MsrQ	CPLX-RXNS, GO-TERMS, COMPLEXES, REACTIONS, PRODUCT-SYNONYMS, GENE-SYNONYMS, PRODUCT, GENE-NAME
RG71_RS19590	G7059	RG71_RS19590	msrP	mononuclear molybdenum enzyme YedY	protein-L-methionine sulfoxide reductase catalytic subunit MsrP	GO-TERMS, PRODUCT-SYNONYMS, GENE-SYNONYMS, PRODUCT, GENE-NAME
RG71_RS19595	G7058	RG71_RS19595	hiuH	5-hydroxyisourate hydrolase	hydroxyisourate hydrolase / transthyretin-related protein	GO-TERMS, PRODUCT-SYNONYMS, GENE-SYNONYMS, PRODUCT, GENE-NAME
RG71_RS19600	G7057	RG71_RS19600	hprR	DNA-binding response regulator	DNA-binding transcriptional dual regulator HprR	GO-TERMS, PRODUCT-SYNONYMS, GENE-SYNONYMS, PRODUCT, GENE-NAME
RG71_RS19605	G7056	RG71_RS19605	hprS	HAMP domain-containing protein	sensor histidine kinase HprS	GO-TERMS, REACTIONS, PRODUCT-SYNONYMS, GENE-SYNONYMS, PRODUCT, GENE-NAME
RG71_RS19610	G7055	RG71_RS19610	hchA	Molecular chaperone Hsp31 and glyoxalase 3	protein/nucleic acid deglycase 1	GO-TERMS, REACTIONS, PRODUCT-SYNONYMS, GENE-SYNONYMS, PRODUCT, GENE-NAME
RG71_RS19640	EG10211	RG71_RS19640	dcm	DNA cytosine methyltransferase	DNA-cytosine methyltransferase	GO-TERMS, REACTIONS, PRODUCT-SYNONYMS, GENE-SYNONYMS, PRODUCT, GENE-NAME
RG71_RS19645	EG11068	RG71_RS19645	vsr	very short patch repair endonuclease	DNA mismatch endonuclease Vsr	GO-TERMS, PRODUCT-SYNONYMS, PRODUCT, GENE-NAME
RG71_RS19670	G7049	RG71_RS19670	dgcQ	cellulose biosynthesis regulator YedQ	putative diguanylate cyclase DgcQ	GO-TERMS, PRODUCT-SYNONYMS, GENE-SYNONYMS, PRODUCT, GENE-NAME
RG71_RS19680	G7046	RG71_RS19680	yodD	DUF2525 domain-containing protein	stress-induced protein	GO-TERMS, PRODUCT-SYNONYMS, PRODUCT, GENE-NAME
RG71_RS19695	EG10820			transcriptional regulator RcsA	DNA-binding transcriptional activator RcsA	GO-TERMS, PRODUCT-SYNONYMS, GENE-SYNONYMS, PRODUCT
RG71_RS19700	EG11977	RG71_RS19700	fliR	flagellar type III secretion system protein FliR	flagellar biosynthesis protein FliR	GO-TERMS, COMPLEXES, PRODUCT-SYNONYMS, GENE-SYNONYMS, PRODUCT, GENE-NAME
RG71_RS19705	EG11976	RG71_RS19705	fliQ	flagellar biosynthetic protein FliQ	flagellar biosynthesis protein FliQ	GO-TERMS, PRODUCT-SYNONYMS, GENE-SYNONYMS, PRODUCT, GENE-NAME
RG71_RS19710	EG11975	RG71_RS19710	fliP	flagellar biosynthetic protein FliP	flagellar biosynthesis protein FliP	GO-TERMS, PRODUCT-SYNONYMS, GENE-SYNONYMS, PRODUCT, GENE-NAME
RG71_RS19715	EG11224	RG71_RS19715	fliO	flagellar protein FliO	flagellar biosynthesis protein FliO	PRODUCT-SYNONYMS, GENE-SYNONYMS, PRODUCT, GENE-NAME
RG71_RS19720	EG10324	RG71_RS19720	fliN			GO-TERMS, COMPLEXES, PRODUCT-SYNONYMS, GENE-SYNONYMS, GENE-NAME
RG71_RS19725	EG10323	RG71_RS19725	fliM			GO-TERMS, PRODUCT-SYNONYMS, GENE-SYNONYMS, GENE-NAME
RG71_RS19730	EG10322			flagellar basal body-associated protein FliL	flagellar protein FliL	GO-TERMS, PRODUCT-SYNONYMS, GENE-SYNONYMS, PRODUCT
RG71_RS19735	G379	RG71_RS19735	fliK	flagellar hook length control protein FliK	flagellar hook-length control protein	GO-TERMS, PRODUCT-SYNONYMS, GENE-SYNONYMS, PRODUCT, GENE-NAME
RG71_RS19740	G378			flagellar protein FliJ	flagellar biosynthesis protein FliJ	GO-TERMS, PRODUCT-SYNONYMS, GENE-SYNONYMS, PRODUCT
RG71_RS19745	G377					GO-TERMS, REACTIONS, PRODUCT-SYNONYMS, GENE-SYNONYMS
RG71_RS19750	EG11656	RG71_RS19750	fliH	flagellar assembly protein FliH	flagellar biosynthesis protein FliH	GO-TERMS, PRODUCT-SYNONYMS, GENE-SYNONYMS, PRODUCT, GENE-NAME
RG71_RS19755	EG11654	RG71_RS19755	fliG			GO-TERMS, PRODUCT-SYNONYMS, GENE-SYNONYMS, GENE-NAME
RG71_RS19760	EG11347	RG71_RS19760	fliF	flagellar basal body M-ring protein FliF	flagellar basal-body MS-ring and collar protein	GO-TERMS, PRODUCT-SYNONYMS, GENE-SYNONYMS, PRODUCT, GENE-NAME
RG71_RS19775	EG10629	RG71_RS19775	emrE	multidrug SMR transporter	DLP12 prophage; multidrug/betaine/choline efflux transporter EmrE	GO-TERMS, REACTIONS, PRODUCT-SYNONYMS, GENE-SYNONYMS, PRODUCT, GENE-NAME
RG71_RS19800	EG11662	RG71_RS19800	yedK	SOS response-associated peptidase	genome maintenance protein	GO-TERMS, REACTIONS, PRODUCT-SYNONYMS, GENE-SYNONYMS, PRODUCT, GENE-NAME
RG71_RS19825	EG11387	RG71_RS19825	amyA			GO-TERMS, REACTIONS, PRODUCT-SYNONYMS, GENE-SYNONYMS, PRODUCT, GENE-NAME
RG71_RS19830	EG11389	RG71_RS19830	fliT	flagellar protein FliT	flagellar biosynthesis protein FliT	GO-TERMS, PRODUCT-SYNONYMS, PRODUCT, GENE-NAME
RG71_RS19835	EG11388	RG71_RS19835	fliS	flagella export chaperone FliS	flagellar biosynthesis protein FliS	GO-TERMS, PRODUCT-SYNONYMS, PRODUCT, GENE-NAME
RG71_RS19840	EG10841	RG71_RS19840	fliD	flagellar filament capping protein FliD	flagellar filament capping protein	GO-TERMS, PRODUCT-SYNONYMS, GENE-SYNONYMS, PRODUCT, GENE-NAME
RG71_RS19855	EG11356	RG71_RS19855	fliZ	flagella biosynthesis regulatory protein FliZ	DNA-binding transcriptional regulator FliZ	GO-TERMS, PRODUCT-SYNONYMS, GENE-SYNONYMS, PRODUCT, GENE-NAME
RG71_RS19860	G7039	RG71_RS19860	tcyJ	cystine ABC transporter substrate-binding protein	cystine ABC transporter periplasmic binding protein	CPLX-RXNS, GO-TERMS, COMPLEXES, REACTIONS, PRODUCT-SYNONYMS, GENE-SYNONYMS, PRODUCT, GENE-NAME
RG71_RS19865	G7038	RG71_RS19865	dcyD			GO-TERMS, REACTIONS, PRODUCT-SYNONYMS, GENE-SYNONYMS, GENE-NAME
RG71_RS19870	G7037	RG71_RS19870	tcyL	amino acid ABC transporter permease	cystine ABC transporter membrane subunit	GO-TERMS, REACTIONS, PRODUCT-SYNONYMS, GENE-SYNONYMS, PRODUCT, GENE-NAME
RG71_RS19875	EG12347	RG71_RS19875	tcyN	L-cystine ABC transporter ATP-binding protein YecC	cystine ABC transporter ATP binding subunit	GO-TERMS, REACTIONS, PRODUCT-SYNONYMS, GENE-SYNONYMS, PRODUCT, GENE-NAME
RG71_RS19880	EG10935	RG71_RS19880	sdiA	transcriptional regulator SdiA	DNA-binding transcriptional dual regulator SdiA	GO-TERMS, PRODUCT-SYNONYMS, PRODUCT, GENE-NAME
RG71_RS19895	EG11140	RG71_RS19895	uvrY	DNA-binding response regulator	DNA-binding transcriptional activator UvrY	GO-TERMS, PRODUCT-SYNONYMS, GENE-SYNONYMS, PRODUCT, GENE-NAME
RG71_RS19900	EG11063	RG71_RS19900	uvrC	excinuclease ABC subunit C	excision nuclease subunit C	GO-TERMS, REACTIONS, PRODUCT-SYNONYMS, PRODUCT, GENE-NAME
RG71_RS19905	EG10706	RG71_RS19905	pgsA			GO-TERMS, REACTIONS, PRODUCT-SYNONYMS, PRODUCT, GENE-NAME
RG71_RS20105	EG10921	RG71_RS20105	ftnA	non-heme ferritin	ferritin iron storage protein	GO-TERMS, REACTIONS, PRODUCT-SYNONYMS, GENE-SYNONYMS, PRODUCT, GENE-NAME
RG71_RS20135	EG10057	RG71_RS20135	araF	arabinose ABC transporter substrate-binding protein	arabinose ABC transporter periplasmic binding protein	CPLX-RXNS, GO-TERMS, COMPLEXES, PRODUCT, GENE-NAME
RG71_RS20140	EG10058			L-arabinose ABC transporter ATP-binding protein AraG	arabinose ABC transporter ATP binding subunit	GO-TERMS, REACTIONS, PRODUCT
RG71_RS20145	EG10059			arabinose ABC transporter permease	arabinose ABC transporter membrane subunit	GO-TERMS, PRODUCT-SYNONYMS, GENE-SYNONYMS, PRODUCT
RG71_RS20150	EG11752	RG71_RS20150	otsB	trehalose-phosphatase	trehalose-6-phosphate phosphatase	GO-TERMS, REACTIONS, PRODUCT-SYNONYMS, GENE-SYNONYMS, PRODUCT, GENE-NAME
RG71_RS20155	EG11751	RG71_RS20155	otsA			GO-TERMS, PRODUCT-SYNONYMS, PRODUCT, GENE-NAME
RG71_RS20160	G7031	RG71_RS20160	uspC			GO-TERMS, PRODUCT-SYNONYMS, GENE-SYNONYMS, GENE-NAME
RG71_RS20165	EG10320	RG71_RS20165	flhD	flagellar transcriptional activator FlhD	DNA-binding transcriptional dual regulator FlhD	GO-TERMS, COMPLEXES, PRODUCT-SYNONYMS, GENE-SYNONYMS, PRODUCT, GENE-NAME
RG71_RS20170	EG10319	RG71_RS20170	flhC	flagellar transcriptional regulator FlhC	DNA-binding transcriptional dual regulator FlhC	GO-TERMS, PRODUCT-SYNONYMS, GENE-SYNONYMS, PRODUCT, GENE-NAME
RG71_RS20175	EG10601	RG71_RS20175	motA	flagellar motor stator protein MotA	motility protein A	GO-TERMS, PRODUCT-SYNONYMS, GENE-SYNONYMS, PRODUCT, GENE-NAME
RG71_RS20180	EG10602					GO-TERMS, PRODUCT-SYNONYMS, GENE-SYNONYMS
RG71_RS20185	EG10146	RG71_RS20185	cheA			GO-TERMS, COMPLEXES, PRODUCT-SYNONYMS, GENE-NAME
RG71_RS20190	EG10149	RG71_RS20190	cheW			GO-TERMS, COMPLEXES, PRODUCT-SYNONYMS, GENE-NAME
RG71_RS20195	EG10988	RG71_RS20195	tar	methyl-accepting chemotaxis protein II	methyl-accepting chemotaxis protein Tar	GO-TERMS, PRODUCT-SYNONYMS, GENE-SYNONYMS, PRODUCT, GENE-NAME
RG71_RS20200	EG10987	RG71_RS20200	tap	methyl-accepting chemotaxis protein	methyl-accepting chemotaxis protein Tap	GO-TERMS, PRODUCT-SYNONYMS, PRODUCT, GENE-NAME
RG71_RS20205	EG10148	RG71_RS20205	cheR			GO-TERMS, REACTIONS, PRODUCT-SYNONYMS, GENE-SYNONYMS, GENE-NAME
RG71_RS20210	EG10147	RG71_RS20210	cheB	chemotaxis response regulator protein-glutamate methylesterase	protein-glutamate methylesterase/protein glutamine deamidase	GO-TERMS, REACTIONS, PRODUCT-SYNONYMS, PRODUCT, GENE-NAME
RG71_RS20220	EG10151	RG71_RS20220	cheZ	protein phosphatase CheZ	chemotaxis protein CheZ	GO-TERMS, REACTIONS, PRODUCT-SYNONYMS, PRODUCT, GENE-NAME
RG71_RS20225	G7028	RG71_RS20225	flhB	flagellar type III secretion system protein FlhB	flagellar biosynthesis protein FlhB	GO-TERMS, PRODUCT-SYNONYMS, GENE-SYNONYMS, PRODUCT, GENE-NAME
RG71_RS20230	G370	RG71_RS20230	flhA			GO-TERMS, PRODUCT-SYNONYMS, GENE-SYNONYMS, GENE-NAME
RG71_RS20235	G7027	RG71_RS20235	flhE			GO-TERMS, PRODUCT-SYNONYMS, PRODUCT, GENE-NAME
RG71_RS20245	EG10071	RG71_RS20245	argS			GO-TERMS, REACTIONS, PRODUCT-SYNONYMS, GENE-SYNONYMS, PRODUCT, GENE-NAME
RG71_RS20270	G7022	RG71_RS20270	torZ	molybdopterin guanine dinucleotide-containing S/N-oxide reductase	trimethylamine N-oxide reductase 2	GO-TERMS, REACTIONS, PRODUCT-SYNONYMS, GENE-SYNONYMS, PRODUCT, GENE-NAME
RG71_RS20275	G7021	RG71_RS20275	cmoB	tRNA 5-methoxyuridine(34)/uridine 5-oxyacetic acid(34) synthase CmoB	tRNA U34 carboxymethyltransferase	GO-TERMS, REACTIONS, PRODUCT-SYNONYMS, GENE-SYNONYMS, PRODUCT, GENE-NAME
RG71_RS20280	G7020	RG71_RS20280	cmoA	carboxy-S-adenosyl-L-methionine synthase CmoA	carboxy-S-adenosyl-L-methionine synthase	GO-TERMS, REACTIONS, PRODUCT-SYNONYMS, GENE-SYNONYMS, PRODUCT, GENE-NAME
RG71_RS20300	EG10097	RG71_RS20300	aspS			GO-TERMS, REACTIONS, PRODUCT-SYNONYMS, GENE-SYNONYMS, PRODUCT, GENE-NAME
RG71_RS20305	EG11138	RG71_RS20305	nudB	NUDIX pyrophosphatase	dihydroneopterin triphosphate diphosphatase	GO-TERMS, REACTIONS, PRODUCT-SYNONYMS, GENE-SYNONYMS, PRODUCT, GENE-NAME
RG71_RS20315	EG10925	RG71_RS20315	ruvC			CPLX-RXNS, GO-TERMS, COMPLEXES, PRODUCT-SYNONYMS, GENE-NAME
RG71_RS20330	RUVA	RG71_RS20330	ruvA	Holliday junction branch migration protein RuvA	Holliday junction branch migration complex subunit RuvA	GO-TERMS, PRODUCT-SYNONYMS, PRODUCT, GENE-NAME
RG71_RS20335	RUVB	RG71_RS20335	ruvB	Holliday junction branch migration DNA helicase RuvB	Holliday junction branch migration complex subunit RuvB	GO-TERMS, PRODUCT-SYNONYMS, PRODUCT, GENE-NAME
RG71_RS20340	EG12368	RG71_RS20340	znuB	zinc ABC transporter permease	Zn2+ ABC transporter membrane subunit	CPLX-RXNS, GO-TERMS, COMPLEXES, PRODUCT-SYNONYMS, GENE-SYNONYMS, PRODUCT, GENE-NAME
RG71_RS20345	G7018	RG71_RS20345	znuC	Mn2+/Zn2+ABC transporter ATP-binding protein	Zn2+ ABC transporter ATP binding subunit	GO-TERMS, REACTIONS, PRODUCT-SYNONYMS, GENE-SYNONYMS, PRODUCT, GENE-NAME
RG71_RS20350	G7017	RG71_RS20350	znuA	zinc ABC transporter substrate-binding protein	Zn2+ ABC transporter periplasmic binding protein	GO-TERMS, PRODUCT-SYNONYMS, GENE-SYNONYMS, PRODUCT, GENE-NAME
RG71_RS20355	EG10013	RG71_RS20355	mepM	murein DD-endopeptidase MepM	peptidoglycan DD-endopeptidase MepM	GO-TERMS, REACTIONS, PRODUCT-SYNONYMS, GENE-SYNONYMS, PRODUCT, GENE-NAME
RG71_RS20360	EG10614	RG71_RS20360	lpxM	lauroyl-Kdo(2)-lipid IV(A) myristoyltransferase	Lipid A biosynthesis myristoyltransferase	GO-TERMS, REACTIONS, PRODUCT-SYNONYMS, GENE-SYNONYMS, PRODUCT, GENE-NAME
RG71_RS20365	EG10803	RG71_RS20365	pykA			GO-TERMS, REACTIONS, PRODUCT-SYNONYMS, GENE-NAME
RG71_RS20370	EG12860	RG71_RS20370	yebK	MurR/RpiR family transcriptional regulator	DNA-binding transcriptional repressor YebK	GO-TERMS, PRODUCT-SYNONYMS, GENE-SYNONYMS, PRODUCT, GENE-NAME
RG71_RS20385	EG11221	RG71_RS20385	zwf	glucose-6-phosphate 1-dehydrogenase	NADP+-dependent glucose-6-phosphate dehydrogenase	GO-TERMS, REACTIONS, PRODUCT-SYNONYMS, PRODUCT, GENE-NAME
RG71_RS20390	EG10257	RG71_RS20390	edd			GO-TERMS, PRODUCT-SYNONYMS, PRODUCT, GENE-NAME
RG71_RS20395	EG10256	RG71_RS20395	eda			GO-TERMS, REACTIONS, PRODUCT-SYNONYMS, GENE-SYNONYMS, GENE-NAME
RG71_RS20400	EG11809	RG71_RS20400	purT			GO-TERMS, REACTIONS, PRODUCT-SYNONYMS, GENE-NAME
RG71_RS20405	EG11808	RG71_RS20405	yebG	DNA damage-inducible protein	DNA damage-inducible protein YebG	GO-TERMS, PRODUCT-SYNONYMS, PRODUCT, GENE-NAME
RG71_RS20435	EG11004	RG71_RS20435	ptrB			GO-TERMS, REACTIONS, PRODUCT-SYNONYMS, GENE-SYNONYMS, GENE-NAME
RG71_RS20440	G7016	RG71_RS20440	exoX	DNA polymerase III subunit epsilon	exonuclease X	GO-TERMS, COMPLEXES, PRODUCT-SYNONYMS, GENE-SYNONYMS, PRODUCT, GENE-NAME
RG71_RS20475	G7011	RG71_RS20475	pphA	protein-serine/threonine phosphatase	phosphoprotein phosphatase 1	GO-TERMS, REACTIONS, PRODUCT-SYNONYMS, GENE-SYNONYMS, PRODUCT, GENE-NAME
RG71_RS20490	G7008	RG71_RS20490	rsmF	16S rRNA (cytosine(1407)-C(5))-methyltransferase RsmF	16S rRNA m5C1407 methyltransferase	GO-TERMS, REACTIONS, PRODUCT-SYNONYMS, GENE-SYNONYMS, PRODUCT, GENE-NAME
RG71_RS20495	G7007	RG71_RS20495	letB	MCE family protein	lipophilic envelope spanning tunnel	GO-TERMS, PRODUCT-SYNONYMS, GENE-SYNONYMS, PRODUCT, GENE-NAME
RG71_RS20505	G7005	RG71_RS20505	msrC	methionine-R-sulfoxide reductase	free methionine-(R)-sulfoxide reductase	GO-TERMS, REACTIONS, PRODUCT-SYNONYMS, GENE-SYNONYMS, PRODUCT, GENE-NAME
RG71_RS20510	EG12866	RG71_RS20510	proQ			GO-TERMS, PRODUCT-SYNONYMS, GENE-SYNONYMS, GENE-NAME
RG71_RS20515	EG10760	RG71_RS20515	prc	carboxy terminal-processing peptidase	tail-specific protease	GO-TERMS, REACTIONS, PRODUCT-SYNONYMS, GENE-SYNONYMS, PRODUCT, GENE-NAME
RG71_RS20520	EG10462	RG71_RS20520	htpX			GO-TERMS, PRODUCT-SYNONYMS, GENE-NAME
RG71_RS20530	G7003	RG71_RS20530	kdgR	transcriptional regulator	DNA-binding transcriptional repressor KdgR	GO-TERMS, PRODUCT-SYNONYMS, GENE-SYNONYMS, PRODUCT, GENE-NAME
RG71_RS20540	G7002	RG71_RS20540	mgrB	PhoP regulon feedback inhibition membrane protein MgrB	PhoQ kinase inhibitor	GO-TERMS, PRODUCT-SYNONYMS, GENE-SYNONYMS, PRODUCT, GENE-NAME
RG71_RS20555	G7000	RG71_RS20555	yobF	DUF2527 domain-containing protein	DUF2527 domain-containing protein YobF	GO-TERMS, PRODUCT-SYNONYMS, PRODUCT, GENE-NAME
RG71_RS20560	EG12204	RG71_RS20560	cspC	cold-shock protein CspC	stress protein, member of the CspA family	GO-TERMS, PRODUCT-SYNONYMS, GENE-SYNONYMS, PRODUCT, GENE-NAME
RG71_RS20565	EG12207	RG71_RS20565	rlmA	23S rRNA (guanine(745)-N(1))-methyltransferase	23S rRNA m1G745 methyltransferase	GO-TERMS, REACTIONS, PRODUCT-SYNONYMS, GENE-SYNONYMS, PRODUCT, GENE-NAME
RG71_RS20570	G6999	RG71_RS20570	mntP	manganese efflux pump MntP	Mn2+ exporter	GO-TERMS, REACTIONS, PRODUCT-SYNONYMS, GENE-SYNONYMS, PRODUCT, GENE-NAME
RG71_RS20585	EG10569	RG71_RS20585	manZ	PTS mannose transporter subunit IID	mannose-specific PTS enzyme IID component	CPLX-RXNS, GO-TERMS, COMPLEXES, PRODUCT-SYNONYMS, GENE-SYNONYMS, PRODUCT, GENE-NAME
RG71_RS20590	EG10568	RG71_RS20590	manY	PTS mannose/fructose/sorbose transporter subunit IIC	mannose-specific PTS enzyme IIC component	GO-TERMS, REACTIONS, PRODUCT-SYNONYMS, GENE-SYNONYMS, PRODUCT, GENE-NAME
RG71_RS20595	EG10567	RG71_RS20595	manX	PTS mannose transporter subunit IIAB	mannose-specific PTS enzyme IIAB component	GO-TERMS, PRODUCT-SYNONYMS, GENE-SYNONYMS, PRODUCT, GENE-NAME
RG71_RS20620	EG10930	RG71_RS20620	sdaA	L-serine dehydratase 1	L-serine deaminase I	GO-TERMS, REACTIONS, PRODUCT-SYNONYMS, PRODUCT, GENE-NAME
RG71_RS20625	EG12693	RG71_RS20625	nudL	CoA pyrophosphatase	putative NUDIX hydrolase with low 3-phosphohydroxypyruvate phosphatase activity	GO-TERMS, REACTIONS, PRODUCT-SYNONYMS, GENE-SYNONYMS, PRODUCT, GENE-NAME
RG71_RS20630	EG10683			aminodeoxychorismate synthase component 1	aminodeoxychorismate synthase subunit 1	GO-TERMS, REACTIONS, PRODUCT-SYNONYMS, PRODUCT
RG71_RS20650	G6993	RG71_RS20650	yoaB	hypothetical protein	RutC family protein YoaB	GO-TERMS, PRODUCT-SYNONYMS, PRODUCT, GENE-NAME
RG71_RS20655	G6992	RG71_RS20655	yoaA	ATP-dependent DNA helicase	putative ATP-dependent 5' to 3' DNA helicase	GO-TERMS, PRODUCT-SYNONYMS, PRODUCT, GENE-NAME
RG71_RS20660	G6991	RG71_RS20660	tsaB	tRNA (adenosine(37)-N6)-threonylcarbamoyltransferase complex dimerization subunit type 1 TsaB	N6-L-threonylcarbamoyladenine synthase, TsaB subunit	GO-TERMS, COMPLEXES, REACTIONS, PRODUCT-SYNONYMS, GENE-SYNONYMS, PRODUCT, GENE-NAME
RG71_RS20670	EG11530	RG71_RS20670	fadD			GO-TERMS, REACTIONS, PRODUCT-SYNONYMS, GENE-SYNONYMS, PRODUCT, GENE-NAME
RG71_RS20675	EG10858	RG71_RS20675	rnd	ribonuclease D	RNase D	GO-TERMS, REACTIONS, PRODUCT-SYNONYMS, PRODUCT, GENE-NAME
RG71_RS20680	G6989	RG71_RS20680	yeaX	ferredoxin--NADP(+) reductase	carnitine monooxygenase subunit YeaX	CPLX-RXNS, GO-TERMS, COMPLEXES, REACTIONS, PRODUCT-SYNONYMS, PRODUCT, GENE-NAME
RG71_RS20685	G6988	RG71_RS20685	yeaW	ring-hydroxylating oxygenase subunit alpha	carnitine monooxygenase subunit YeaW	GO-TERMS, PRODUCT-SYNONYMS, PRODUCT, GENE-NAME
RG71_RS20695	G6986	RG71_RS20695	dmlA	malate dehydrogenase	D-malate/3-isopropylmalate dehydrogenase (decarboxylating)	GO-TERMS, REACTIONS, PRODUCT-SYNONYMS, GENE-SYNONYMS, PRODUCT, GENE-NAME
RG71_RS20700	G6985	RG71_RS20700	dmlR	LysR family transcriptional regulator	DNA-binding transcriptional regulator DmlR	GO-TERMS, PRODUCT-SYNONYMS, GENE-SYNONYMS, PRODUCT, GENE-NAME
RG71_RS20705	G6984	RG71_RS20705	leuE	leucine efflux protein	leucine exporter	GO-TERMS, REACTIONS, PRODUCT-SYNONYMS, GENE-SYNONYMS, PRODUCT, GENE-NAME
RG71_RS20735	G6980	RG71_RS20735	dgcP	sensor domain-containing diguanylate cyclase	diguanylate cyclase DgcP	GO-TERMS, REACTIONS, PRODUCT-SYNONYMS, GENE-SYNONYMS, PRODUCT, GENE-NAME
RG71_RS20750	G6977	RG71_RS20750	nimT	cyanate MFS transporter	2-nitroimidazole exporter	GO-TERMS, REACTIONS, PRODUCT-SYNONYMS, GENE-SYNONYMS, PRODUCT, GENE-NAME
RG71_RS20755	G6976	RG71_RS20755	nimR	AraC family transcriptional regulator	DNA-binding transcriptional repressor NimR	GO-TERMS, PRODUCT-SYNONYMS, GENE-SYNONYMS, PRODUCT, GENE-NAME
RG71_RS20770	G6973	RG71_RS20770	yeaK	YbaK/prolyl-tRNA synthetase associated domain-containing protein	mischarged aminoacyl-tRNA deacylase	GO-TERMS, PRODUCT-SYNONYMS, PRODUCT, GENE-NAME
RG71_RS20790	G6969	RG71_RS20790	yeaG	PrkA family serine protein kinase	protein kinase YeaG	GO-TERMS, REACTIONS, PRODUCT-SYNONYMS, PRODUCT, GENE-NAME
RG71_RS20795	G6968	RG71_RS20795	mipA			GO-TERMS, PRODUCT-SYNONYMS, GENE-SYNONYMS, GENE-NAME
RG71_RS20800	G6967	RG71_RS20800	yeaE	aldo/keto reductase	methylglyoxal reductase YeaE	GO-TERMS, REACTIONS, PRODUCT-SYNONYMS, PRODUCT, GENE-NAME
RG71_RS20810	EG10367	RG71_RS20810	gapA	aldehyde dehydrogenase	glyceraldehyde-3-phosphate dehydrogenase A	GO-TERMS, REACTIONS, PRODUCT-SYNONYMS, GENE-SYNONYMS, PRODUCT, GENE-NAME
RG71_RS20815	EG12394	RG71_RS20815	msrB	peptide-methionine (R)-S-oxide reductase	methionine sulfoxide reductase B	GO-TERMS, REACTIONS, PRODUCT-SYNONYMS, GENE-SYNONYMS, PRODUCT, GENE-NAME
RG71_RS20840	G6960	RG71_RS20840	ydjI	ketose-bisphosphate aldolase	L-glycero-L-galacto-octuluronate-1-phosphate aldolase	GO-TERMS, REACTIONS, PRODUCT-SYNONYMS, PRODUCT, GENE-NAME
RG71_RS20845	G6959	RG71_RS20845	ydjH	kinase	L-glycero-L-galacto-octuluronate kinase	GO-TERMS, REACTIONS, PRODUCT-SYNONYMS, PRODUCT, GENE-NAME
RG71_RS20850	G6958	RG71_RS20850	ydjG	oxidoreductase	NADH-dependent methylglyoxal reductase	GO-TERMS, REACTIONS, PRODUCT-SYNONYMS, PRODUCT, GENE-NAME
RG71_RS20865	EG11135	RG71_RS20865	pncA	bifunctional pyrazinamidase/nicotinamidase	nicotinamidase	GO-TERMS, REACTIONS, PRODUCT-SYNONYMS, GENE-SYNONYMS, PRODUCT, GENE-NAME
RG71_RS20870	EG10045	RG71_RS20870	ansA			GO-TERMS, REACTIONS, PRODUCT-SYNONYMS, GENE-NAME
RG71_RS20875	EG10968	RG71_RS20875	sppA	signal peptide peptidase SppA	protease IV, a signal peptide peptidase	GO-TERMS, REACTIONS, PRODUCT-SYNONYMS, PRODUCT, GENE-NAME
RG71_RS20890	EG10943	RG71_RS20890	selD	selenide,water dikinase SelD	selenide, water dikinase	GO-TERMS, REACTIONS, PRODUCT-SYNONYMS, GENE-SYNONYMS, PRODUCT, GENE-NAME
RG71_RS20895	EG11014	RG71_RS20895	topB			GO-TERMS, REACTIONS, PRODUCT-SYNONYMS, GENE-SYNONYMS, GENE-NAME
RG71_RS20905	EG10372	RG71_RS20905	gdhA	NADP-specific glutamate dehydrogenase	glutamate dehydrogenase	GO-TERMS, REACTIONS, PRODUCT-SYNONYMS, PRODUCT, GENE-NAME
RG71_RS20915	G6954	RG71_RS20915	nudG	(deoxy)nucleoside triphosphate pyrophosphohydrolase	5-hydroxy-CTP diphosphatase	GO-TERMS, REACTIONS, PRODUCT-SYNONYMS, GENE-SYNONYMS, PRODUCT, GENE-NAME
RG71_RS20925	G6952	RG71_RS20925	ynjE	thiosulfate sulfurtransferase	molybdopterin synthase sulfurtransferase	GO-TERMS, REACTIONS, PRODUCT-SYNONYMS, PRODUCT, GENE-NAME
RG71_RS20960	EG11073	RG71_RS20960	xthA			GO-TERMS, REACTIONS, PRODUCT-SYNONYMS, GENE-SYNONYMS, GENE-NAME
RG71_RS20970	G6944	RG71_RS20970	astC	succinylornithine aminotransferase	succinylornithine transaminase	GO-TERMS, REACTIONS, PRODUCT-SYNONYMS, GENE-SYNONYMS, PRODUCT, GENE-NAME
RG71_RS20975	G6943	RG71_RS20975	astA			REACTIONS, PRODUCT-SYNONYMS, GENE-SYNONYMS, PRODUCT, GENE-NAME
RG71_RS20980	G6942	RG71_RS20980	astD	succinylglutamate-semialdehyde dehydrogenase	aldehyde dehydrogenase	GO-TERMS, REACTIONS, PRODUCT-SYNONYMS, GENE-SYNONYMS, PRODUCT, GENE-NAME
RG71_RS20985	G6941	RG71_RS20985	astB			GO-TERMS, REACTIONS, PRODUCT-SYNONYMS, GENE-SYNONYMS, PRODUCT, GENE-NAME
RG71_RS20990	G6940	RG71_RS20990	astE			GO-TERMS, PRODUCT-SYNONYMS, GENE-SYNONYMS, PRODUCT, GENE-NAME
RG71_RS20995	G6939	RG71_RS20995	spy	ATP-independent periplasmic protein-refolding chaperone	ATP-independent periplasmic chaperone	GO-TERMS, PRODUCT-SYNONYMS, PRODUCT, GENE-NAME
RG71_RS21005	G6937	RG71_RS21005	cho	nucleotide excision repair endonuclease	excinuclease Cho	GO-TERMS, PRODUCT-SYNONYMS, GENE-SYNONYMS, PRODUCT, GENE-NAME
RG71_RS21010	EG10663	RG71_RS21010	nadE	NAD(+) synthetase	NH3-dependent NAD+ synthetase	GO-TERMS, REACTIONS, PRODUCT-SYNONYMS, GENE-SYNONYMS, PRODUCT, GENE-NAME
RG71_RS21025	EG10140	RG71_RS21025	chbB	PTS sugar transporter subunit IIB	N,N'-diacetylchitobiose-specific PTS enzyme IIB component	CPLX-RXNS, GO-TERMS, COMPLEXES, REACTIONS, PRODUCT-SYNONYMS, GENE-SYNONYMS, PRODUCT, GENE-NAME
RG71_RS21030	EG10141	RG71_RS21030	chbC	N,N'-diacetylchitobiose permease IIC component	N,N'-diacetylchitobiose-specific PTS enzyme IIC component	GO-TERMS, REACTIONS, PRODUCT-SYNONYMS, GENE-SYNONYMS, PRODUCT, GENE-NAME
RG71_RS21035	EG10142	RG71_RS21035	chbA	N,N'-diacetylchitobiose-specific phosphotransferase enzyme IIA component	N,N'-diacetylchitobiose-specific PTS enzyme IIA component	GO-TERMS, PRODUCT-SYNONYMS, GENE-SYNONYMS, PRODUCT, GENE-NAME
RG71_RS21045	EG10144	RG71_RS21045	chbF	6-phospho-beta-glucosidase	monoacetylchitobiose-6-phosphate hydrolase	GO-TERMS, REACTIONS, PRODUCT-SYNONYMS, GENE-SYNONYMS, PRODUCT, GENE-NAME
RG71_RS21050	EG12198	RG71_RS21050	chbG	chitooligosaccharide deacetylase	chitin disaccharide deacetylase	GO-TERMS, REACTIONS, PRODUCT-SYNONYMS, GENE-SYNONYMS, PRODUCT, GENE-NAME
RG71_RS21060	EG10509	RG71_RS21060	katE			GO-TERMS, REACTIONS, PRODUCT-SYNONYMS, GENE-NAME
RG71_RS21065	G6936	RG71_RS21065	cedA	cell division activator CedA	cell division modulator	GO-TERMS, PRODUCT-SYNONYMS, GENE-SYNONYMS, PRODUCT, GENE-NAME
RG71_RS21075	G6934	RG71_RS21075	tcyP	L-cystine transporter	cystine/sulfocysteine:cation symporter	GO-TERMS, REACTIONS, PRODUCT-SYNONYMS, GENE-SYNONYMS, PRODUCT, GENE-NAME
RG71_RS21085	G6932	RG71_RS21085	hxpB	2-deoxyglucose-6-phosphate phosphatase	hexitol phosphatase B	GO-TERMS, REACTIONS, PRODUCT-SYNONYMS, GENE-SYNONYMS, PRODUCT, GENE-NAME
RG71_RS21105	EG10700	RG71_RS21105	pfkB	ATP-dependent 6-phosphofructokinase	6-phosphofructokinase 2	GO-TERMS, REACTIONS, PRODUCT-SYNONYMS, PRODUCT, GENE-NAME
RG71_RS21135	EG11001	RG71_RS21135	thrS			GO-TERMS, REACTIONS, PRODUCT-SYNONYMS, PRODUCT, GENE-NAME
RG71_RS21140	EG10506	RG71_RS21140	infC			GO-TERMS, PRODUCT-SYNONYMS, GENE-SYNONYMS, GENE-NAME
RG71_RS21165	EG10709	RG71_RS21165	pheS			CPLX-RXNS, GO-TERMS, COMPLEXES, PRODUCT-SYNONYMS, GENE-SYNONYMS, PRODUCT, GENE-NAME
RG71_RS21170	EG10710	RG71_RS21170	pheT			GO-TERMS, PRODUCT-SYNONYMS, PRODUCT, GENE-NAME
RG71_RS21175	EG10440	RG71_RS21175	ihfA			GO-TERMS, PRODUCT-SYNONYMS, GENE-SYNONYMS, PRODUCT, GENE-NAME
RG71_RS21180	EG10127	RG71_RS21180	btuC	vitamin B12 import system permease BtuC	vitamin B12 ABC transporter membrane subunit	GO-TERMS, REACTIONS, PRODUCT, GENE-NAME
RG71_RS21185	EG10129	RG71_RS21185	btuE	glutathione peroxidase	thioredoxin/glutathione peroxidase	GO-TERMS, REACTIONS, PRODUCT-SYNONYMS, PRODUCT, GENE-NAME
RG71_RS21190	EG10128	RG71_RS21190	btuD	vitamin B12 import ATP-binding protein BtuD	vitamin B12 ABC transporter ATP binding subunit	CPLX-RXNS, GO-TERMS, COMPLEXES, REACTIONS, PRODUCT, GENE-NAME
RG71_RS21200	G6925	RG71_RS21200	rflP	EAL domain-containing protein	anti-FlhDC factor RflP	GO-TERMS, PRODUCT-SYNONYMS, GENE-SYNONYMS, PRODUCT, GENE-NAME
RG71_RS21215	EG10080	RG71_RS21215	aroH	phospho-2-dehydro-3-deoxyheptonate aldolase Trp-sensitive	3-deoxy-7-phosphoheptulonate synthase, Trp-sensitive	GO-TERMS, REACTIONS, PRODUCT-SYNONYMS, PRODUCT, GENE-NAME
RG71_RS21220	EG11132	RG71_RS21220	ppsR	phosphoenolpyruvate synthase regulatory protein	posphoenolpyruvate synthetase regulatory protein	GO-TERMS, PRODUCT-SYNONYMS, GENE-SYNONYMS, PRODUCT, GENE-NAME
RG71_RS21225	EG10759	RG71_RS21225	ppsA	phosphoenolpyruvate synthase	phosphoenolpyruvate synthetase	GO-TERMS, REACTIONS, PRODUCT-SYNONYMS, GENE-SYNONYMS, PRODUCT, GENE-NAME
RG71_RS21270	EG10076	RG71_RS21270	aroD	3-dehydroquinase	3-dehydroquinate dehydratase	GO-TERMS, REACTIONS, PRODUCT-SYNONYMS, PRODUCT, GENE-NAME
RG71_RS21275	EG11234	RG71_RS21275	ydiB			GO-TERMS, REACTIONS, PRODUCT-SYNONYMS, GENE-NAME
RG71_RS21315	G6912	RG71_RS21315	menI	acyl-CoA esterase	1,4-dihydroxy-2-naphthoyl-CoA hydrolase	GO-TERMS, REACTIONS, PRODUCT-SYNONYMS, GENE-SYNONYMS, PRODUCT, GENE-NAME
RG71_RS21325	EG11378	RG71_RS21325	sufA	iron-sulfur cluster assembly accessory protein	iron-sulfur cluster insertion protein SufA	GO-TERMS, PRODUCT-SYNONYMS, GENE-SYNONYMS, PRODUCT, GENE-NAME
RG71_RS21330	G6909	RG71_RS21330	sufB	Fe-S cluster assembly protein SufB	Fe-S cluster scaffold complex subunit SufB	GO-TERMS, COMPLEXES, PRODUCT-SYNONYMS, GENE-SYNONYMS, PRODUCT, GENE-NAME
RG71_RS21335	G6908	RG71_RS21335	sufC	ABC transporter ATP-binding protein	Fe-S cluster scaffold complex subunit SufC	GO-TERMS, PRODUCT-SYNONYMS, GENE-SYNONYMS, PRODUCT, GENE-NAME
RG71_RS21340	G6907	RG71_RS21340	sufD	signal peptide peptidase SppA	Fe-S cluster scaffold complex subunit SufD	GO-TERMS, PRODUCT-SYNONYMS, GENE-SYNONYMS, PRODUCT, GENE-NAME
RG71_RS21345	G6906	RG71_RS21345	sufS	cysteine desulfurase	L-cysteine desulfurase	GO-TERMS, REACTIONS, PRODUCT-SYNONYMS, GENE-SYNONYMS, PRODUCT, GENE-NAME
RG71_RS21350	G6905	RG71_RS21350	sufE	cysteine desulfuration protein SufE	sulfur carrier protein SufE	GO-TERMS, PRODUCT-SYNONYMS, GENE-SYNONYMS, PRODUCT, GENE-NAME
RG71_RS21355	G6904	RG71_RS21355	ldtE	transpeptidase	L,D-transpeptidase LdtE	GO-TERMS, REACTIONS, PRODUCT-SYNONYMS, GENE-SYNONYMS, PRODUCT, GENE-NAME
RG71_RS21360	EG10544	RG71_RS21360	lpp			GO-TERMS, PRODUCT-SYNONYMS, GENE-SYNONYMS, GENE-NAME
RG71_RS21365	EG10804	RG71_RS21365	pykF			GO-TERMS, REACTIONS, PRODUCT-SYNONYMS, GENE-NAME
RG71_RS21370	G6903	RG71_RS21370	fumD	hypothetical protein	fumarase D	GO-TERMS, REACTIONS, PRODUCT-SYNONYMS, GENE-SYNONYMS, PRODUCT, GENE-NAME
RG71_RS21430	EG12400	RG71_RS21430	mdtK	multidrug resistance protein MdtK	multidrug efflux pump MdtK	GO-TERMS, REACTIONS, PRODUCT-SYNONYMS, GENE-SYNONYMS, PRODUCT, GENE-NAME
RG71_RS21435	EG11406	RG71_RS21435	ribC			GO-TERMS, PRODUCT-SYNONYMS, GENE-SYNONYMS, GENE-NAME
RG71_RS21440	EG11531	RG71_RS21440	cfa	cyclopropane-fatty-acyl-phospholipid synthase	cyclopropane fatty acyl phospholipid synthase	GO-TERMS, REACTIONS, PRODUCT-SYNONYMS, GENE-SYNONYMS, PRODUCT, GENE-NAME
RG71_RS21455	EG10800	RG71_RS21455	purR	PurR family transcriptional regulator	DNA-binding transcriptional repressor PurR	GO-TERMS, PRODUCT-SYNONYMS, PRODUCT, GENE-NAME
RG71_RS21465	G0-10594	RG71_RS21465	cydH	YnhF family membrane protein	cytochrome bd-I ubiquinol oxidase accessory subunit CydH	CPLX-RXNS, GO-TERMS, COMPLEXES, PRODUCT-SYNONYMS, GENE-SYNONYMS, PRODUCT, GENE-NAME
RG71_RS21475	EG10954	RG71_RS21475	sodB	superoxide dismutase [Fe]	superoxide dismutase (Fe)	GO-TERMS, REACTIONS, PRODUCT-SYNONYMS, PRODUCT, GENE-NAME
RG71_RS21480	G6892	RG71_RS21480	mepH	peptidoglycan endopeptidase	peptidoglycan DD-endopeptidase MepH	GO-TERMS, REACTIONS, PRODUCT-SYNONYMS, GENE-SYNONYMS, PRODUCT, GENE-NAME
RG71_RS21485	EG12181	RG71_RS21485	grxD	glutaredoxin	glutaredoxin 4	GO-TERMS, COMPLEXES, REACTIONS, PRODUCT-SYNONYMS, GENE-SYNONYMS, PRODUCT, GENE-NAME
RG71_RS21495	EG11547	RG71_RS21495	rnt	ribonuclease T	RNase T	GO-TERMS, REACTIONS, PRODUCT-SYNONYMS, PRODUCT, GENE-NAME
RG71_RS21500	G6891	RG71_RS21500	gloA	lactoylglutathione lyase	glyoxalase I	GO-TERMS, REACTIONS, PRODUCT-SYNONYMS, PRODUCT, GENE-NAME
RG71_RS21505	G6890	RG71_RS21505	nemA	alkene reductase	N-ethylmaleimide reductase	GO-TERMS, REACTIONS, PRODUCT-SYNONYMS, GENE-SYNONYMS, PRODUCT, GENE-NAME
RG71_RS21510	G6889	RG71_RS21510	nemR	transcriptional regulator	DNA-binding transcriptional repressor NemR	GO-TERMS, PRODUCT-SYNONYMS, GENE-SYNONYMS, PRODUCT, GENE-NAME
RG71_RS21525	G6886	RG71_RS21525	sodC	superoxide dismutase [Cu-Zn] SodC2	superoxide dismutase (Cu-Zn)	GO-TERMS, REACTIONS, PRODUCT-SYNONYMS, PRODUCT, GENE-NAME
RG71_RS21545	G6882	RG71_RS21545	slyA	SlyA family transcriptional regulator	DNA-binding transcriptional dual regulator SlyA	GO-TERMS, PRODUCT-SYNONYMS, PRODUCT, GENE-NAME
RG71_RS21550	G6881	RG71_RS21550	slyB	hypothetical protein	outer membrane lipoprotein SlyB	GO-TERMS, PRODUCT-SYNONYMS, PRODUCT, GENE-NAME
RG71_RS21555	G6880	RG71_RS21555	anmK			GO-TERMS, REACTIONS, PRODUCT-SYNONYMS, GENE-SYNONYMS, PRODUCT, GENE-NAME
RG71_RS21560	EG11488	RG71_RS21560	mliC	lysozyme inhibitor	inhibitor of c-type lysozyme, putative lipoprotein	GO-TERMS, PRODUCT-SYNONYMS, GENE-SYNONYMS, PRODUCT, GENE-NAME
RG71_RS21565	EG11487	RG71_RS21565	pdxH			GO-TERMS, REACTIONS, PRODUCT-SYNONYMS, GENE-NAME
RG71_RS21570	EG11043	RG71_RS21570	tyrS			GO-TERMS, REACTIONS, PRODUCT-SYNONYMS, PRODUCT, GENE-NAME
RG71_RS21575	G6879	RG71_RS21575	pdxY	pyridoxamine kinase	pyridoxal kinase 2	GO-TERMS, REACTIONS, PRODUCT-SYNONYMS, GENE-SYNONYMS, PRODUCT, GENE-NAME
RG71_RS21580	G6878	RG71_RS21580	gstA	glutathione S-transferase	glutathione S-transferase GstA	GO-TERMS, REACTIONS, PRODUCT-SYNONYMS, GENE-SYNONYMS, PRODUCT, GENE-NAME
RG71_RS21585	G6877	RG71_RS21585	dtpA	MFS transporter	dipeptide/tripeptide:H+ symporter DtpA	GO-TERMS, REACTIONS, PRODUCT-SYNONYMS, GENE-SYNONYMS, PRODUCT, GENE-NAME
RG71_RS21595	EG10662	RG71_RS21595	nth			GO-TERMS, REACTIONS, PRODUCT-SYNONYMS, GENE-NAME
RG71_RS21600	G6876	RG71_RS21600	rsxE	electron transporter RsxE	SoxR [2Fe-2S] reducing system protein RsxE	GO-TERMS, PRODUCT-SYNONYMS, GENE-SYNONYMS, PRODUCT, GENE-NAME
RG71_RS21615	G6873	RG71_RS21615	rsxC	electron transporter RsxC	SoxR [2Fe-2S] reducing system protein RsxC	PRODUCT-SYNONYMS, GENE-SYNONYMS, PRODUCT, GENE-NAME
RG71_RS21620	G6872	RG71_RS21620	rsxB	electron transport complex subunit RsxB	SoxR [2Fe-2S] reducing system protein RsxB	GO-TERMS, PRODUCT-SYNONYMS, GENE-SYNONYMS, PRODUCT, GENE-NAME
RG71_RS21635	G6869	RG71_RS21635	cnu	nucleoid-associated protein	H-NS- and StpA-binding protein	GO-TERMS, PRODUCT-SYNONYMS, GENE-SYNONYMS, PRODUCT, GENE-NAME
RG71_RS21645	G0-9561	RG71_RS21645	blr	division septum protein Blr	beta-lactam resistance protein	GO-TERMS, PRODUCT-SYNONYMS, PRODUCT, GENE-NAME
RG71_RS21655	EG10030	RG71_RS21655	add			GO-TERMS, REACTIONS, PRODUCT-SYNONYMS, GENE-NAME
RG71_RS21660	EG10564	RG71_RS21660	malY	protein MalY	negative regulator of MalT activity/cystathionine beta-lyase	GO-TERMS, REACTIONS, PRODUCT-SYNONYMS, PRODUCT, GENE-NAME
RG71_RS21665	EG10563	RG71_RS21665	malX	PTS maltose- and glucose EIICB component	PTS enzyme IIBC component MalX	GO-TERMS, REACTIONS, PRODUCT-SYNONYMS, PRODUCT, GENE-NAME
RG71_RS21670	EG10557	RG71_RS21670	malI	maltose regulon regulatory protein MalI	DNA-binding transcriptional repressor MalI	GO-TERMS, PRODUCT-SYNONYMS, PRODUCT, GENE-NAME
RG71_RS21675	EG10425	RG71_RS21675	hdhA	3-oxoacyl-ACP reductase	7-alpha-hydroxysteroid dehydrogenase	GO-TERMS, REACTIONS, PRODUCT-SYNONYMS, GENE-SYNONYMS, PRODUCT, GENE-NAME
RG71_RS21680	G6867	RG71_RS21680	uidR	TetR family transcriptional regulator	DNA-binding transcriptional repressor UidR	GO-TERMS, PRODUCT-SYNONYMS, GENE-SYNONYMS, PRODUCT, GENE-NAME
RG71_RS21685	EG11055	RG71_RS21685	uidA			GO-TERMS, REACTIONS, PRODUCT-SYNONYMS, GENE-SYNONYMS, PRODUCT, GENE-NAME
RG71_RS21690	EG11658	RG71_RS21690	uidB	glucuronide carrier protein	glucuronide:H+ symporter	GO-TERMS, REACTIONS, PRODUCT-SYNONYMS, GENE-SYNONYMS, PRODUCT, GENE-NAME
RG71_RS21705	EG10566	RG71_RS21705	manA			GO-TERMS, PRODUCT-SYNONYMS, GENE-SYNONYMS, PRODUCT, GENE-NAME
RG71_RS21710	EG10356	RG71_RS21710	fumA	fumarate hydratase class I, aerobic	fumarase A	GO-TERMS, REACTIONS, PRODUCT-SYNONYMS, PRODUCT, GENE-NAME
RG71_RS21715	EG10358	RG71_RS21715	fumC	class II fumarate hydratase	fumarase C	GO-TERMS, REACTIONS, PRODUCT-SYNONYMS, PRODUCT, GENE-NAME
RG71_RS21720	EG11038	RG71_RS21720	tus			GO-TERMS, PRODUCT-SYNONYMS, GENE-SYNONYMS, GENE-NAME
RG71_RS21725	EG11233	RG71_RS21725	rstB	two-component system sensor histidine kinase RstB	sensory histidine kinase RstB	GO-TERMS, PRODUCT-SYNONYMS, GENE-SYNONYMS, PRODUCT, GENE-NAME
RG71_RS21730	G6864	RG71_RS21730	rstA	DNA-binding response regulator	DNA-binding transcriptional regulator RstA	GO-TERMS, PRODUCT-SYNONYMS, GENE-SYNONYMS, PRODUCT, GENE-NAME
RG71_RS21740	G6862	RG71_RS21740	folM	dihydrofolate reductase FolM	dihydromonapterin reductase	GO-TERMS, REACTIONS, PRODUCT-SYNONYMS, GENE-SYNONYMS, PRODUCT, GENE-NAME
RG71_RS21745	G6861	RG71_RS21745	ydgI	arginine/ornithine antiporter transporter	putative arginine:ornithine antiporter	GO-TERMS, REACTIONS, PRODUCT-SYNONYMS, GENE-SYNONYMS, PRODUCT, GENE-NAME
RG71_RS21760	EG10744	RG71_RS21760	pntA	NAD(P)(+) transhydrogenase (Re/Si-specific) subunit alpha	pyridine nucleotide transhydrogenase subunit alpha	CPLX-RXNS, GO-TERMS, COMPLEXES, PRODUCT-SYNONYMS, PRODUCT, GENE-NAME
RG71_RS21765	EG10745	RG71_RS21765	pntB	NAD(P)(+) transhydrogenase (Re/Si-specific) subunit beta	pyridine nucleotide transhydrogenase subunit beta	GO-TERMS, PRODUCT-SYNONYMS, PRODUCT, GENE-NAME
RG71_RS21770	G6859			AI-2 transporter TqsA	autoinducer 2 exporter	GO-TERMS, REACTIONS, PRODUCT-SYNONYMS, GENE-SYNONYMS, PRODUCT
RG71_RS21775	G6858	RG71_RS21775	mdtJ	multidrug transporter subunit MdtJ	multidrug/spermidine efflux pump membrane subunit MdtJ	CPLX-RXNS, GO-TERMS, COMPLEXES, PRODUCT-SYNONYMS, GENE-SYNONYMS, PRODUCT, GENE-NAME
RG71_RS21780	G6857	RG71_RS21780	mdtI	spermidine export protein MdtI	multidrug/spermidine efflux pump membrane subunit MdtI	GO-TERMS, REACTIONS, PRODUCT-SYNONYMS, GENE-SYNONYMS, PRODUCT, GENE-NAME
RG71_RS21815	G6852	RG71_RS21815	mlc	protein mlc	DNA-binding transcriptional repressor Mlc	GO-TERMS, PRODUCT-SYNONYMS, GENE-SYNONYMS, PRODUCT, GENE-NAME
RG71_RS21825	G6850	RG71_RS21825	clcB	voltage-gated ClC-type chloride channel ClcB	putative chloride:H+ antiporter ClcB	GO-TERMS, REACTIONS, PRODUCT-SYNONYMS, GENE-SYNONYMS, PRODUCT, GENE-NAME
RG71_RS21830	G6849	RG71_RS21830	dmsD	Tat proofreading chaperone DmsD	redox enzyme maturation protein DmsD	GO-TERMS, PRODUCT-SYNONYMS, GENE-SYNONYMS, PRODUCT, GENE-NAME
RG71_RS21870	G6842	RG71_RS21870	speG	spermidine N1-acetyltransferase	spermidine N-acetyltransferase	GO-TERMS, REACTIONS, PRODUCT-SYNONYMS, PRODUCT, GENE-NAME
RG71_RS21890	G6839	RG71_RS21890	rspA	D-galactonate dehydratase family protein	mandelate racemase/muconate lactonizing enzyme family protein RspA	PRODUCT-SYNONYMS, PRODUCT, GENE-NAME
RG71_RS21925	EG10836	RG71_RS21925	relB	antitoxin RelB	Qin prophage; antitoxin/DNA-binding transcriptional repressor RelB	GO-TERMS, COMPLEXES, PRODUCT-SYNONYMS, GENE-SYNONYMS, PRODUCT, GENE-NAME
RG71_RS21930	EG11131	RG71_RS21930	relE	mRNA interferase RelE	Qin prophage; mRNA interferase toxin RelE	GO-TERMS, REACTIONS, PRODUCT-SYNONYMS, PRODUCT, GENE-NAME
RG71_RS21935	EG11130	RG71_RS21935	hokD	protein HokD	Qin prophage; toxic protein HokD	GO-TERMS, PRODUCT-SYNONYMS, GENE-SYNONYMS, PRODUCT, GENE-NAME
RG71_RS21965	EG12203	RG71_RS21965	cspB	RNA chaperone/antiterminator CspA	Qin prophage; cold shock-like protein CspB	GO-TERMS, PRODUCT-SYNONYMS, PRODUCT, GENE-NAME
RG71_RS21990	G6825	RG71_RS21990	cspI	cold-shock protein CspI	Qin prophage; cold shock protein CspI	GO-TERMS, PRODUCT-SYNONYMS, GENE-SYNONYMS, PRODUCT, GENE-NAME
RG71_RS22005	G6823	RG71_RS22005	gnsB	protein GnsB	Qin prophage; protein GnsB	GO-TERMS, PRODUCT-SYNONYMS, GENE-SYNONYMS, PRODUCT, GENE-NAME
RG71_RS22040	G6817	RG71_RS22040	ydfJ	MFS transporter	putative transporter YdfJ	GO-TERMS, PRODUCT-SYNONYMS, GENE-SYNONYMS, PRODUCT, GENE-NAME
RG71_RS22055	G6814	RG71_RS22055	ydfH	transcriptional regulator	DNA-binding transcriptional repressor YdfH	GO-TERMS, PRODUCT-SYNONYMS, PRODUCT, GENE-NAME
RG71_RS22060	EG12345	RG71_RS22060	ydfG	NAD(P)-dependent oxidoreductase	3-hydroxy acid dehydrogenase YdfG	GO-TERMS, REACTIONS, PRODUCT-SYNONYMS, PRODUCT, GENE-NAME
RG71_RS22070	EG10212	RG71_RS22070	dcp			GO-TERMS, REACTIONS, PRODUCT-SYNONYMS, GENE-NAME
RG71_RS22085	EG11644	RG71_RS22085	ydeI	TIGR00156 family protein	BOF family protein YdeI	GO-TERMS, PRODUCT-SYNONYMS, PRODUCT, GENE-NAME
RG71_RS22090	EG11643	RG71_RS22090	dgcZ	diguanylate cyclase	diguanylate cyclase DgcZ	GO-TERMS, PRODUCT-SYNONYMS, GENE-SYNONYMS, PRODUCT, GENE-NAME
RG71_RS22105	EG11639	RG71_RS22105	eamA	O-acetylserine/cysteine exporter	cysteine/O-acetylserine exporter EamA	GO-TERMS, REACTIONS, PRODUCT-SYNONYMS, GENE-SYNONYMS, PRODUCT, GENE-NAME
RG71_RS22115	EG11434	RG71_RS22115	marA	MDR efflux pump AcrAB transcriptional activator MarA	DNA-binding transcriptional dual regulator MarA	GO-TERMS, PRODUCT-SYNONYMS, GENE-SYNONYMS, PRODUCT, GENE-NAME
RG71_RS22120	EG11435	RG71_RS22120	marR	multiple antibiotic resistance transcriptional regulator MarR	DNA-binding transcriptional repressor MarR	GO-TERMS, PRODUCT-SYNONYMS, GENE-SYNONYMS, PRODUCT, GENE-NAME
RG71_RS22130	EG11636	RG71_RS22130	ydeA	sugar efflux transporter	L-arabinose exporter	GO-TERMS, REACTIONS, PRODUCT-SYNONYMS, PRODUCT, GENE-NAME
RG71_RS22145	G6811	RG71_RS22145	sad	succinate-semialdehyde dehydrogenase	succinate semialdehyde dehydrogenase (NAD(P)+) Sad	GO-TERMS, REACTIONS, PRODUCT-SYNONYMS, GENE-SYNONYMS, PRODUCT, GENE-NAME
RG71_RS22150	G6810	RG71_RS22150	glsB			GO-TERMS, REACTIONS, PRODUCT-SYNONYMS, GENE-SYNONYMS, GENE-NAME
RG71_RS22160	G6808	RG71_RS22160	dgcF	GGDEF domain-containing protein	putative diguanylate cyclase DgcF	GO-TERMS, PRODUCT-SYNONYMS, GENE-SYNONYMS, PRODUCT, GENE-NAME
RG71_RS22170	EG11065	RG71_RS22170	uxaB	altronate oxidoreductase	tagaturonate reductase	GO-TERMS, REACTIONS, PRODUCT-SYNONYMS, PRODUCT, GENE-NAME
RG71_RS22185	G6806	RG71_RS22185	tam			GO-TERMS, REACTIONS, PRODUCT-SYNONYMS, GENE-SYNONYMS, PRODUCT, GENE-NAME
RG71_RS22190	G6805	RG71_RS22190	lsrG	autoinducer 2-degrading protein LsrG	(4S)-4-hydroxy-5-phosphonooxypentane-2,3-dione isomerase	GO-TERMS, REACTIONS, PRODUCT-SYNONYMS, GENE-SYNONYMS, PRODUCT, GENE-NAME
RG71_RS22195	G6804	RG71_RS22195	lsrF	3-hydroxy-5-phosphonooxypentane-2,4-dione thiolase	3-hydroxy-2,4-pentadione 5-phosphate thiolase	GO-TERMS, REACTIONS, PRODUCT-SYNONYMS, GENE-SYNONYMS, PRODUCT, GENE-NAME
RG71_RS22200	G6803	RG71_RS22200	lsrB	autoinducer 2 ABC transporter substrate-binding protein	Autoinducer-2 ABC transporter periplasmic binding protein	CPLX-RXNS, COMPLEXES, PRODUCT-SYNONYMS, GENE-SYNONYMS, PRODUCT, GENE-NAME
RG71_RS22205	G6802	RG71_RS22205	lsrD	autoinducer 2 import system permease LsrD	Autoinducer-2 ABC transporter membrane subunit LsrD	GO-TERMS, REACTIONS, PRODUCT-SYNONYMS, GENE-SYNONYMS, PRODUCT, GENE-NAME
RG71_RS22210	G6801	RG71_RS22210	lsrC	autoinducer 2 import system permease LsrC	Autoinducer-2 ABC transporter membrane subunit LsrC	GO-TERMS, REACTIONS, PRODUCT-SYNONYMS, GENE-SYNONYMS, PRODUCT, GENE-NAME
RG71_RS22215	G6800	RG71_RS22215	lsrA	autoinducer 2 import ATP-binding protein LsrA	Autoinducer-2 ABC transporter ATP binding subunit	GO-TERMS, PRODUCT-SYNONYMS, GENE-SYNONYMS, PRODUCT, GENE-NAME
RG71_RS22220	G6799	RG71_RS22220	lsrR	transcriptional regulator	DNA-binding transcriptional repressor LsrR	GO-TERMS, PRODUCT-SYNONYMS, GENE-SYNONYMS, PRODUCT, GENE-NAME
RG71_RS22225	G6798	RG71_RS22225	lsrK			GO-TERMS, PRODUCT-SYNONYMS, GENE-SYNONYMS, GENE-NAME
RG71_RS22240	EG10442	RG71_RS22240	hipB	transcriptional regulator	antitoxin/DNA-binding transcriptional repressor HipB	GO-TERMS, COMPLEXES, PRODUCT-SYNONYMS, PRODUCT, GENE-NAME
RG71_RS22245	EG10443	RG71_RS22245	hipA	type II toxin-antitoxin system HipA family toxin	serine/threonine-protein kinase toxin HipA	GO-TERMS, REACTIONS, PRODUCT-SYNONYMS, PRODUCT, GENE-NAME
RG71_RS22330	EG11463	RG71_RS22330	corA	magnesium/nickel/cobalt transporter CorA	Ni2+/Co2+/Mg2+ transporter	GO-TERMS, REACTIONS, PRODUCT-SYNONYMS, PRODUCT, GENE-NAME
RG71_RS22405	G6791	RG71_RS22405	ydeP	oxidoreductase	putative oxidoreductase YdeP	GO-TERMS, PRODUCT-SYNONYMS, PRODUCT, GENE-NAME
RG71_RS22410	G6790	RG71_RS22410	safA	Two-protein-system connector protein SafA	two-component system connector SafA	GO-TERMS, PRODUCT-SYNONYMS, GENE-SYNONYMS, PRODUCT, GENE-NAME
RG71_RS22415	G6789	RG71_RS22415	ydeO	AraC family transcriptional regulator	DNA-binding transcriptional dual regulator YdeO	GO-TERMS, PRODUCT-SYNONYMS, PRODUCT, GENE-NAME
RG71_RS22435	EG11743	RG71_RS22435	yddB	TonB-dependent receptor	putative TonB-dependent receptor YddB	GO-TERMS, PRODUCT-SYNONYMS, PRODUCT, GENE-NAME
RG71_RS22440	EG11744	RG71_RS22440	pqqL	insulinase family protein	periplasmic metalloprotease	GO-TERMS, PRODUCT-SYNONYMS, GENE-SYNONYMS, PRODUCT, GENE-NAME
RG71_RS22455	EG11490	RG71_RS22455	gadB	glutamate decarboxylase beta	glutamate decarboxylase B	GO-TERMS, REACTIONS, PRODUCT-SYNONYMS, PRODUCT, GENE-NAME
RG71_RS22460	G6786	RG71_RS22460	gadC	glutamate:gamma-aminobutyrate antiporter	L-glutamate:4-aminobutyrate antiporter	GO-TERMS, REACTIONS, PRODUCT-SYNONYMS, GENE-SYNONYMS, PRODUCT, GENE-NAME
RG71_RS22470	G6784	RG71_RS22470	dosC	diguanylate cyclase	diguanylate cyclase DosC	GO-TERMS, COMPLEXES, PRODUCT-SYNONYMS, GENE-SYNONYMS, PRODUCT, GENE-NAME
RG71_RS22475	G6783	RG71_RS22475	dosP	oxygen-sensing cyclic-di-GMP phosphodiesterase	oxygen-sensing c-di-GMP phosphodiesterase DosP	GO-TERMS, REACTIONS, PRODUCT-SYNONYMS, GENE-SYNONYMS, PRODUCT, GENE-NAME
RG71_RS22480	G6782	RG71_RS22480	ddpX			GO-TERMS, PRODUCT-SYNONYMS, GENE-SYNONYMS, PRODUCT, GENE-NAME
RG71_RS22510	EG10680	RG71_RS22510	osmC	peroxiredoxin OsmC	osmotically inducible peroxiredoxin OsmC	GO-TERMS, REACTIONS, PRODUCT-SYNONYMS, PRODUCT, GENE-NAME
RG71_RS22520	G6776	RG71_RS22520	bdm			GO-TERMS, PRODUCT-SYNONYMS, GENE-SYNONYMS, GENE-NAME
RG71_RS22530	EG10948	RG71_RS22530	maeA	NAD-dependent malic enzyme	NAD+-dependent malate dehydrogenase	GO-TERMS, REACTIONS, PRODUCT-SYNONYMS, GENE-SYNONYMS, PRODUCT, GENE-NAME
RG71_RS22535	G6775	RG71_RS22535	adhP	zinc-dependent alcohol dehydrogenase	ethanol dehydrogenase / alcohol dehydrogenase	GO-TERMS, REACTIONS, PRODUCT-SYNONYMS, GENE-SYNONYMS, PRODUCT, GENE-NAME
RG71_RS22540	G6774	RG71_RS22540	yddM	transcriptional regulator	DNA-binding transcriptional regulator YddM	GO-TERMS, PRODUCT-SYNONYMS, PRODUCT, GENE-NAME
RG71_RS22560	EG11229	RG71_RS22560	fdnI	formate dehydrogenase nitrate-inducible cytochrome b556(Fdn) subunit	formate dehydrogenase N subunit gamma	CPLX-RXNS, GO-TERMS, COMPLEXES, PRODUCT-SYNONYMS, PRODUCT, GENE-NAME
RG71_RS22565	EG11228	RG71_RS22565	fdnH	formate dehydrogenase nitrate-inducible iron-sulfur subunit	formate dehydrogenase N subunit beta	GO-TERMS, COMPLEXES, PRODUCT-SYNONYMS, PRODUCT, GENE-NAME
RG71_RS22570	EG11227	RG71_RS22570	fdnG	formate dehydrogenase-N subunit alpha	formate dehydrogenase N subunit alpha	CPLX-RXNS, GO-TERMS, REACTIONS, PRODUCT-SYNONYMS, PRODUCT, GENE-NAME
RG71_RS22575	EG12713	RG71_RS22575	yddG	drug/metabolite DMT transporter permease	amino acid exporter YddG	GO-TERMS, REACTIONS, PRODUCT-SYNONYMS, PRODUCT, GENE-NAME
RG71_RS22625	G6770	RG71_RS22625	nhoA	N-hydroxyarylamine O-acetyltransferase	arylamine N-acetyltransferase	GO-TERMS, REACTIONS, PRODUCT-SYNONYMS, GENE-SYNONYMS, PRODUCT, GENE-NAME
RG71_RS22635	EG11761	RG71_RS22635	pptA			GO-TERMS, REACTIONS, PRODUCT-SYNONYMS, GENE-SYNONYMS, GENE-NAME
RG71_RS22715	G6761	RG71_RS22715	mcbR	transcriptional regulator	DNA-binding transcriptional dual regulator McbR	GO-TERMS, PRODUCT-SYNONYMS, GENE-SYNONYMS, PRODUCT, GENE-NAME
RG71_RS22720	G6760	RG71_RS22720	curA	NADP-dependent oxidoreductase	NADPH-dependent curcumin/dihydrocurcumin reductase	GO-TERMS, REACTIONS, PRODUCT-SYNONYMS, GENE-SYNONYMS, PRODUCT, GENE-NAME
RG71_RS22730	G6759	RG71_RS22730	mnaT	L-amino acid N-acyltransferase MnaT	L-amino acid N-acyltransferase	GO-TERMS, REACTIONS, PRODUCT-SYNONYMS, GENE-SYNONYMS, PRODUCT, GENE-NAME
RG71_RS22760	G6755	RG71_RS22760	patD			GO-TERMS, REACTIONS, PRODUCT-SYNONYMS, GENE-SYNONYMS, PRODUCT, GENE-NAME
RG71_RS22765	G6754	RG71_RS22765	ydcV	ABC transporter permease	putative ABC transporter membrane subunit YdcV	GO-TERMS, COMPLEXES, PRODUCT-SYNONYMS, PRODUCT, GENE-NAME
RG71_RS22770	G6753	RG71_RS22770	ydcU	ABC transporter permease	putative ABC transporter membrane subunit YdcU	GO-TERMS, PRODUCT-SYNONYMS, PRODUCT, GENE-NAME
RG71_RS22775	G6752	RG71_RS22775	ydcT	ABC transporter ATP-binding protein	putative ABC transporter ATP-binding protein YdcT	GO-TERMS, PRODUCT-SYNONYMS, PRODUCT, GENE-NAME
RG71_RS22780	G6751	RG71_RS22780	ydcS	spermidine/putrescine ABC transporter substrate-binding protein	putative ABC transporter periplasmic binding protein / polyhydroxybutyrate synthase	GO-TERMS, REACTIONS, PRODUCT-SYNONYMS, PRODUCT, GENE-NAME
RG71_RS22790	G6749	RG71_RS22790	hicB	type II toxin-antitoxin system HicB family antitoxin	antitoxin of the HicA-HicB toxin-antitoxin system /  DNA-binding transcriptional repressor HicB	GO-TERMS, PRODUCT-SYNONYMS, GENE-SYNONYMS, PRODUCT, GENE-NAME
RG71_RS22795	G0-10451	RG71_RS22795	hicA	mRNA interferase HicA	toxin of the HicA-HicB toxin-antitoxin system	GO-TERMS, REACTIONS, PRODUCT-SYNONYMS, GENE-SYNONYMS, PRODUCT, GENE-NAME
RG71_RS22805	G6746	RG71_RS22805	rlhA	protease	23S rRNA 5-hydroxycytidine C2501 synthase	GO-TERMS, PRODUCT-SYNONYMS, GENE-SYNONYMS, PRODUCT, GENE-NAME
RG71_RS22810	G6745	RG71_RS22810	sutR	XRE family transcriptional regulator	DNA-binding transcriptional dual regulator SutR	GO-TERMS, PRODUCT-SYNONYMS, GENE-SYNONYMS, PRODUCT, GENE-NAME
RG71_RS22845	EG11884	RG71_RS22845	tehB			GO-TERMS, PRODUCT-SYNONYMS, GENE-NAME
RG71_RS22850	EG11883	RG71_RS22850	tehA	TDT family transporter	tellurite resistance protein	GO-TERMS, REACTIONS, PRODUCT-SYNONYMS, PRODUCT, GENE-NAME
RG71_RS22860	EG10853	RG71_RS22860	rimL	50S ribosomal protein L7/L12-serine acetyltransferase	ribosomal-protein-L12-serine N-acetyltransferase	GO-TERMS, REACTIONS, PRODUCT-SYNONYMS, PRODUCT, GENE-NAME
RG71_RS22875	EG12859	mdoD	opgD			GO-TERMS, PRODUCT-SYNONYMS, GENE-SYNONYMS, GENE-NAME
RG71_RS22890	G6737	RG71_RS22890	ydcI	LysR family transcriptional regulator	DNA-binding transcriptional repressor YdcI	GO-TERMS, PRODUCT-SYNONYMS, PRODUCT, GENE-NAME
RG71_RS22895	EG11018	RG71_RS22895	trg	HAMP domain-containing protein	methyl-accepting chemotaxis protein Trg	GO-TERMS, COMPLEXES, PRODUCT-SYNONYMS, PRODUCT, GENE-NAME
RG71_RS22900	G0-9610	RG71_RS22900	hokB	protein HokB	toxin HokB	GO-TERMS, PRODUCT-SYNONYMS, GENE-SYNONYMS, PRODUCT, GENE-NAME
RG71_RS22910	EG10172	RG71_RS22910	cybB	cytochrome B	superoxide oxidase	GO-TERMS, REACTIONS, PRODUCT-SYNONYMS, PRODUCT, GENE-NAME
RG71_RS22920	EG10035	RG71_RS22920	aldA	aldehyde dehydrogenase	aldehyde dehydrogenase A	GO-TERMS, REACTIONS, PRODUCT-SYNONYMS, GENE-SYNONYMS, PRODUCT, GENE-NAME
RG71_RS22930	G6732	RG71_RS22930	hrpA			GO-TERMS, REACTIONS, PRODUCT-SYNONYMS, GENE-NAME
RG71_RS22935	G6731	RG71_RS22935	azoR	FMN-dependent NADH-azoreductase	FMN dependent NADH:quinone oxidoreductase	GO-TERMS, REACTIONS, PRODUCT-SYNONYMS, GENE-SYNONYMS, PRODUCT, GENE-NAME
RG71_RS22960	EG11310	RG71_RS22960	ydbD	DUF2773 domain-containing protein	DUF2773 domain-containing protein YdbD	GO-TERMS, PRODUCT-SYNONYMS, PRODUCT, GENE-NAME
RG71_RS22965	EG11309	RG71_RS22965	pdxI	oxidoreductase	pyridoxine 4-dehydrogenase	GO-TERMS, REACTIONS, PRODUCT-SYNONYMS, GENE-SYNONYMS, PRODUCT, GENE-NAME
RG71_RS22970	G6721	RG71_RS22970	paaY	phenylacetic acid degradation protein PaaY	2-hydroxycyclohepta-1,4,6-triene-1-carboxyl-CoA thioesterase	GO-TERMS, REACTIONS, PRODUCT-SYNONYMS, GENE-SYNONYMS, PRODUCT, GENE-NAME
RG71_RS22975	G6720	RG71_RS22975	paaX	transcriptional regulator	DNA-binding transcriptional repressor PaaX	GO-TERMS, PRODUCT-SYNONYMS, GENE-SYNONYMS, PRODUCT, GENE-NAME
RG71_RS22985	G6718	RG71_RS22985	paaJ	3-oxoadipyl-CoA/3-oxo-5,6-dehydrosuberyl-CoA thiolase	beta-ketoadipyl-CoA thiolase	GO-TERMS, REACTIONS, PRODUCT-SYNONYMS, GENE-SYNONYMS, PRODUCT, GENE-NAME
RG71_RS22990	G6717	RG71_RS22990	paaI	acyl-CoA thioesterase	phenylacetyl-CoA thioesterase	GO-TERMS, REACTIONS, PRODUCT-SYNONYMS, GENE-SYNONYMS, PRODUCT, GENE-NAME
RG71_RS22995	G6716	RG71_RS22995	paaH	3-hydroxyacyl-CoA dehydrogenase PaaC	3-hydroxyadipyl-CoA dehydrogenase	GO-TERMS, PRODUCT-SYNONYMS, GENE-SYNONYMS, PRODUCT, GENE-NAME
RG71_RS23000	G6715	RG71_RS23000	paaG	2-(1,2-epoxy-1,2-dihydrophenyl)acetyl-CoA isomerase	putative ring 1,2-epoxyphenylacetyl-CoA isomerase (oxepin-CoA forming)	GO-TERMS, COMPLEXES, REACTIONS, PRODUCT-SYNONYMS, GENE-SYNONYMS, PRODUCT, GENE-NAME
RG71_RS23005	G6714	RG71_RS23005	paaF	2,3-dehydroadipyl-CoA hydratase	putative 2,3-dehydroadipyl-CoA hydratase	GO-TERMS, REACTIONS, PRODUCT-SYNONYMS, GENE-SYNONYMS, PRODUCT, GENE-NAME
RG71_RS23010	G6713	RG71_RS23010	paaE	1,2-phenylacetyl-CoA epoxidase subunit E	phenylacetyl-CoA 1,2-epoxidase, reductase subunit	CPLX-RXNS, GO-TERMS, COMPLEXES, REACTIONS, PRODUCT-SYNONYMS, GENE-SYNONYMS, PRODUCT, GENE-NAME
RG71_RS23020	G6711	RG71_RS23020	paaC	1,2-phenylacetyl-CoA epoxidase subunit C	phenylacetyl-CoA 1,2-epoxidase, structural subunit	GO-TERMS, REACTIONS, PRODUCT-SYNONYMS, GENE-SYNONYMS, PRODUCT, GENE-NAME
RG71_RS23025	G6710	RG71_RS23025	paaB	1,2-phenylacetyl-CoA epoxidase subunit B	phenylacetyl-CoA 1,2-epoxidase subunit B	REACTIONS, PRODUCT-SYNONYMS, GENE-SYNONYMS, PRODUCT, GENE-NAME
RG71_RS23030	G6709	RG71_RS23030	paaA	1,2-phenylacetyl-CoA epoxidase subunit A	phenylacetyl-CoA 1,2-epoxidase, monooxygenase subunit	GO-TERMS, REACTIONS, PRODUCT-SYNONYMS, GENE-SYNONYMS, PRODUCT, GENE-NAME
RG71_RS23035	G6708	RG71_RS23035	paaZ	bifunctional aldehyde dehydrogenase/enoyl-CoA hydratase	fused 3-oxo-5,6-dehydrosuberyl-CoA semialdehyde dehydrogenase and oxepin-CoA hydrolase	GO-TERMS, REACTIONS, PRODUCT-SYNONYMS, GENE-SYNONYMS, PRODUCT, GENE-NAME
RG71_RS23040	EG13139			primary-amine oxidase	copper-containing amine oxidase	GO-TERMS, REACTIONS, PRODUCT-SYNONYMS, GENE-SYNONYMS, PRODUCT
RG71_RS23045	G7961	RG71_RS23045	feaB	NAD-dependent phenylacetaldehyde dehydrogenase	phenylacetaldehyde dehydrogenase	GO-TERMS, REACTIONS, PRODUCT-SYNONYMS, GENE-SYNONYMS, PRODUCT, GENE-NAME
RG71_RS23050	G6706	RG71_RS23050	feaR	transcriptional activator FeaR	DNA-binding transcriptional activator FeaR	GO-TERMS, PRODUCT-SYNONYMS, GENE-SYNONYMS, PRODUCT, GENE-NAME
RG71_RS23070	G592	RG71_RS23070	ldhA	lactate dehydrogenase	D-lactate dehydrogenase	GO-TERMS, PRODUCT-SYNONYMS, GENE-SYNONYMS, PRODUCT, GENE-NAME
RG71_RS23085	G6701	RG71_RS23085	ydbK	pyruvate:ferredoxin (flavodoxin) oxidoreductase	putative pyruvate-flavodoxin oxidoreductase	GO-TERMS, REACTIONS, PRODUCT-SYNONYMS, GENE-SYNONYMS, PRODUCT, GENE-NAME
RG71_RS23090	G6700	RG71_RS23090	ompN	phosphoporin PhoE	outer membrane porin N	GO-TERMS, REACTIONS, PRODUCT-SYNONYMS, GENE-SYNONYMS, PRODUCT, GENE-NAME
RG71_RS23095	G6699	RG71_RS23095	uspF	universal stress protein F	nucleotide binding filament protein	GO-TERMS, PRODUCT-SYNONYMS, GENE-SYNONYMS, PRODUCT, GENE-NAME
RG71_RS23100	G6675	RG71_RS23100	ttcA	tRNA 2-thiocytidine(32) synthetase TtcA	tRNA cytosine32 2-sulfurtransferase TtcA	GO-TERMS, REACTIONS, PRODUCT-SYNONYMS, GENE-SYNONYMS, PRODUCT, GENE-NAME
RG71_RS23105	EG10210	RG71_RS23105	dbpA	ATP-dependent RNA helicase	ATP-dependent RNA helicase DbpA	GO-TERMS, REACTIONS, PRODUCT-SYNONYMS, GENE-SYNONYMS, PRODUCT, GENE-NAME
RG71_RS23115	G6674			zinc transporter ZntB	Zn2+:H+ symporter	GO-TERMS, REACTIONS, PRODUCT-SYNONYMS, GENE-SYNONYMS, PRODUCT
RG71_RS23120	G6673	RG71_RS23120	dgcM	sensor domain-containing diguanylate cyclase	diguanylate cyclase DgcM	GO-TERMS, REACTIONS, PRODUCT-SYNONYMS, GENE-SYNONYMS, PRODUCT, GENE-NAME
RG71_RS23140	G6670	RG71_RS23140	abgA	amidohydrolase	p-aminobenzoyl-glutamate hydrolase subunit A	CPLX-RXNS, GO-TERMS, COMPLEXES, PRODUCT-SYNONYMS, GENE-SYNONYMS, PRODUCT, GENE-NAME
RG71_RS23145	G6669	RG71_RS23145	abgB	amidohydrolase	p-aminobenzoyl-glutamate hydrolase subunit B	GO-TERMS, PRODUCT-SYNONYMS, GENE-SYNONYMS, PRODUCT, GENE-NAME
RG71_RS23155	EG12853	RG71_RS23155	abgT	p-aminobenzoyl-glutamate transporter	p-aminobenzoyl glutamate:H+ symporter	GO-TERMS, REACTIONS, PRODUCT-SYNONYMS, GENE-SYNONYMS, PRODUCT, GENE-NAME
RG71_RS23160	EG10668	RG71_RS23160	ogt	methylated-DNA--protein-cysteine methyltransferase	methylated-DNA--[protein]-cysteine S-methyltransferase	GO-TERMS, REACTIONS, PRODUCT-SYNONYMS, PRODUCT, GENE-NAME
RG71_RS23165	EG10325	RG71_RS23165	fnr	transcriptional regulator FNR	DNA-binding transcriptional dual regulator FNR	GO-TERMS, PRODUCT-SYNONYMS, GENE-SYNONYMS, PRODUCT, GENE-NAME
RG71_RS23170	EG11246	RG71_RS23170	uspE			GO-TERMS, PRODUCT-SYNONYMS, GENE-SYNONYMS, GENE-NAME
RG71_RS23180	G6666	RG71_RS23180	ynaI	mechanosensitive ion channel family protein	small conductance mechanosensitive channel YnaI	GO-TERMS, PRODUCT-SYNONYMS, PRODUCT, GENE-NAME
RG71_RS23185	G6665	RG71_RS23185	mppA	peptide ABC transporter substrate-binding protein	murein tripeptide ABC transporter periplasmic binding protein	GO-TERMS, REACTIONS, PRODUCT-SYNONYMS, GENE-SYNONYMS, PRODUCT, GENE-NAME
RG71_RS23195	G6664	RG71_RS23195	pgrR	transcriptional regulator	DNA-binding transcriptional repressor PgrR	GO-TERMS, PRODUCT-SYNONYMS, GENE-SYNONYMS, PRODUCT, GENE-NAME
RG71_RS23210	G6662	RG71_RS23210	mpaA	murein peptide amidase A	murein tripeptide amidase A	GO-TERMS, REACTIONS, PRODUCT-SYNONYMS, GENE-SYNONYMS, PRODUCT, GENE-NAME
RG71_RS23215	G6661	RG71_RS23215	ycjG			GO-TERMS, PRODUCT-SYNONYMS, GENE-SYNONYMS, GENE-NAME
RG71_RS23220	G6660	RG71_RS23220	tpx	thiol peroxidase	lipid hydroperoxide peroxidase	GO-TERMS, REACTIONS, PRODUCT-SYNONYMS, GENE-SYNONYMS, PRODUCT, GENE-NAME
RG71_RS23225	EG11042	RG71_RS23225	tyrR	transcriptional regulator TyrR	DNA-binding transcriptional dual regulator TyrR	GO-TERMS, PRODUCT-SYNONYMS, PRODUCT, GENE-NAME
RG71_RS23240	G6658	RG71_RS23240	ycjW	LacI family transcriptional regulator	DNA-binding transcriptional repressor YcjW	GO-TERMS, PRODUCT-SYNONYMS, PRODUCT, GENE-NAME
RG71_RS23245	G6657	RG71_RS23245	ompG	DUF481 domain-containing protein	outer membrane porin G	GO-TERMS, REACTIONS, PRODUCT-SYNONYMS, PRODUCT, GENE-NAME
RG71_RS23255	G6655	RG71_RS23255	ycjU			GO-TERMS, REACTIONS, PRODUCT-SYNONYMS, GENE-SYNONYMS, PRODUCT, GENE-NAME
RG71_RS23260	G6654	RG71_RS23260	ycjT	glycoside hydrolase family 65 protein	kojibiose phosphorylase	GO-TERMS, REACTIONS, PRODUCT-SYNONYMS, PRODUCT, GENE-NAME
RG71_RS23265	G6653	RG71_RS23265	ycjS	oxidoreductase	D-glucoside 3-dehydrogenase	GO-TERMS, REACTIONS, PRODUCT-SYNONYMS, PRODUCT, GENE-NAME
RG71_RS23270	G6652	RG71_RS23270	ycjR	sugar phosphate isomerase/epimerase	3-dehydro-D-guloside 4-epimerase	GO-TERMS, REACTIONS, PRODUCT-SYNONYMS, GENE-SYNONYMS, PRODUCT, GENE-NAME
RG71_RS23275	G6651	RG71_RS23275	ycjQ	Zn-dependent NAD(P)-binding oxidoreductase	D-guloside 3-dehydrogenase	GO-TERMS, REACTIONS, PRODUCT-SYNONYMS, PRODUCT, GENE-NAME
RG71_RS23295	G6647	RG71_RS23295	ycjM	sugar phosphorylase	glucosylglycerate phosphorylase	GO-TERMS, REACTIONS, PRODUCT-SYNONYMS, GENE-SYNONYMS, PRODUCT, GENE-NAME
RG71_RS23300	EG10780	RG71_RS23300	pspE			GO-TERMS, REACTIONS, PRODUCT-SYNONYMS, GENE-NAME
RG71_RS23305	EG10779	RG71_RS23305	pspD			GO-TERMS, PRODUCT-SYNONYMS, GENE-NAME
RG71_RS23310	EG10778	RG71_RS23310	pspC	envelope stress response membrane protein PspC	phage shock protein C	GO-TERMS, PRODUCT-SYNONYMS, PRODUCT, GENE-NAME
RG71_RS23315	EG10777	RG71_RS23315	pspB	envelope stress response membrane protein PspB	phage shock protein B	PRODUCT-SYNONYMS, PRODUCT, GENE-NAME
RG71_RS23320	EG10776	RG71_RS23320	pspA			GO-TERMS, PRODUCT-SYNONYMS, GENE-SYNONYMS, GENE-NAME
RG71_RS23325	EG12344	RG71_RS23325	pspF	phage shock protein operon transcriptional activator	DNA-binding transcriptional dual regulator PspF	GO-TERMS, PRODUCT-SYNONYMS, GENE-SYNONYMS, PRODUCT, GENE-NAME
RG71_RS23330	G6646	RG71_RS23330	puuE	4-aminobutyrate transaminase	4-aminobutyrate aminotransferase PuuE	GO-TERMS, REACTIONS, PRODUCT-SYNONYMS, GENE-SYNONYMS, PRODUCT, GENE-NAME
RG71_RS23335	EG11822	RG71_RS23335	puuB	gamma-glutamylputrescine oxidoreductase	gamma-glutamylputrescine oxidase	GO-TERMS, REACTIONS, PRODUCT-SYNONYMS, GENE-SYNONYMS, PRODUCT, GENE-NAME
RG71_RS23340	EG10036	RG71_RS23340	puuC	aldehyde dehydrogenase PuuC	gamma-glutamyl-gamma-aminobutyraldehyde dehydrogenase	GO-TERMS, REACTIONS, PRODUCT-SYNONYMS, GENE-SYNONYMS, PRODUCT, GENE-NAME
RG71_RS23350	EG12431	RG71_RS23350	puuR	transcriptional regulator	DNA-binding transcriptional repressor PuuR	GO-TERMS, PRODUCT-SYNONYMS, GENE-SYNONYMS, PRODUCT, GENE-NAME
RG71_RS23355	G6645					GO-TERMS, REACTIONS, PRODUCT-SYNONYMS, GENE-SYNONYMS, PRODUCT
RG71_RS23360	G6644	RG71_RS23360	puuA	gamma-glutamylputrescine synthetase PuuA	glutamate-putrescine ligase	GO-TERMS, REACTIONS, PRODUCT-SYNONYMS, GENE-SYNONYMS, PRODUCT, GENE-NAME
RG71_RS23365	G6643	RG71_RS23365	puuP	APC family permease	putrescine:H+ symporter PuuP	GO-TERMS, REACTIONS, PRODUCT-SYNONYMS, GENE-SYNONYMS, PRODUCT, GENE-NAME
RG71_RS23385	G2001	RG71_RS23385	sapB	peptide ABC transporter permease	putrescine ABC exporter membrane subunit SapB	CPLX-RXNS, GO-TERMS, COMPLEXES, PRODUCT, GENE-NAME
RG71_RS23390	G2000	RG71_RS23390	sapC	peptide ABC transporter permease SapC	putrescine ABC exporter membrane protein SapC	GO-TERMS, PRODUCT, GENE-NAME
RG71_RS23395	EG12304	RG71_RS23395	sapD	peptide ABC transporter ATP-binding protein SapD	putrescine ABC exporter ATP binding protein SapD	GO-TERMS, PRODUCT-SYNONYMS, GENE-SYNONYMS, PRODUCT, GENE-NAME
RG71_RS23400	EG12305	RG71_RS23400	sapF	peptide ABC transporter ATP-binding protein SapF	putrescine ABC exporter ATP binding protein SapF	GO-TERMS, PRODUCT, GENE-NAME
RG71_RS23410	EG11528	RG71_RS23410	fabI	enoyl-[acyl-carrier-protein] reductase FabI	enoyl-[acyl-carrier-protein] reductase	GO-TERMS, REACTIONS, PRODUCT-SYNONYMS, GENE-SYNONYMS, PRODUCT, GENE-NAME
RG71_RS23420	EG11620	RG71_RS23420	rnb	exoribonuclease II	RNase II	GO-TERMS, REACTIONS, PRODUCT-SYNONYMS, PRODUCT, GENE-NAME
RG71_RS23430	G6639	RG71_RS23430	pdeR	cyclic di-GMP phosphodiesterase	cyclic di-GMP phosphodiesterase PdeR	GO-TERMS, PRODUCT-SYNONYMS, GENE-SYNONYMS, PRODUCT, GENE-NAME
RG71_RS23440	G6638	RG71_RS23440	yciT	DeoR/GlpR transcriptional regulator	putative DNA-binding transcriptional regulator YciT	GO-TERMS, PRODUCT-SYNONYMS, GENE-SYNONYMS, PRODUCT, GENE-NAME
RG71_RS23450	EG11128	RG71_RS23450	yciH	stress response translation initiation inhibitor YciH	putative translation factor	GO-TERMS, PRODUCT-SYNONYMS, PRODUCT, GENE-NAME
RG71_RS23455	EG10809	RG71_RS23455	pyrF			GO-TERMS, PRODUCT-SYNONYMS, GENE-NAME
RG71_RS23460	EG12691	RG71_RS23460	lapB	lipopolysaccharide assembly protein LapB	lipopolysaccharide assembly protein B	GO-TERMS, PRODUCT-SYNONYMS, GENE-SYNONYMS, PRODUCT, GENE-NAME
RG71_RS23465	G6637	RG71_RS23465	lapA	LPS assembly protein A	lipopolysaccharide assembly protein A	GO-TERMS, PRODUCT-SYNONYMS, GENE-SYNONYMS, PRODUCT, GENE-NAME
RG71_RS23470	EG10705	RG71_RS23470	pgpB			GO-TERMS, REACTIONS, PRODUCT-SYNONYMS, GENE-NAME
RG71_RS23475	EG11331	RG71_RS23475	ribA	GTP cyclohydrolase II	GTP cyclohydrolase 2	GO-TERMS, PRODUCT-SYNONYMS, PRODUCT, GENE-NAME
RG71_RS23480	EG11325	RG71_RS23480	acnA	aconitate hydratase AcnA	aconitate hydratase 1	GO-TERMS, REACTIONS, PRODUCT-SYNONYMS, GENE-SYNONYMS, PRODUCT, GENE-NAME
RG71_RS23500	EG10184	RG71_RS23500	cysB	LysR family transcriptional regulator CysB	DNA-binding transcriptional dual regulator CysB	GO-TERMS, PRODUCT-SYNONYMS, PRODUCT, GENE-NAME
RG71_RS23510	EG11013	RG71_RS23510	topA	type I DNA topoisomerase	DNA topoisomerase 1	GO-TERMS, REACTIONS, PRODUCT-SYNONYMS, GENE-SYNONYMS, PRODUCT, GENE-NAME
RG71_RS23520	EG10956	RG71_RS23520	sohB	protease	S49 peptidase family protein	GO-TERMS, PRODUCT-SYNONYMS, PRODUCT, GENE-NAME
RG71_RS23535	EG10130	RG71_RS23535	btuR	cob(I)yrinic acid a,c-diamide adenosyltransferase	cobinamide/cobalamin adenosyltransferase	GO-TERMS, REACTIONS, PRODUCT-SYNONYMS, GENE-SYNONYMS, PRODUCT, GENE-NAME
RG71_RS23540	EG12433	RG71_RS23540	rluB	23S rRNA pseudouridylate synthase B	23S rRNA pseudouridine2605 synthase	GO-TERMS, REACTIONS, PRODUCT-SYNONYMS, GENE-SYNONYMS, PRODUCT, GENE-NAME
RG71_RS23555	G6634	RG71_RS23555	yciV	phosphatase	RNA/ssDNA 5'->3' exonuclease	GO-TERMS, REACTIONS, PRODUCT-SYNONYMS, GENE-SYNONYMS, PRODUCT, GENE-NAME
RG71_RS23565	EG11028	RG71_RS23565	trpE	anthranilate synthase component I	anthranilate synthase subunit TrpE	CPLX-RXNS, GO-TERMS, COMPLEXES, PRODUCT-SYNONYMS, GENE-SYNONYMS, PRODUCT, GENE-NAME
RG71_RS23570	EG11027	RG71_RS23570	trpD	bifunctional glutamine amidotransferase/anthranilate phosphoribosyltransferase	anthranilate synthase subunit TrpD	GO-TERMS, REACTIONS, PRODUCT-SYNONYMS, GENE-SYNONYMS, PRODUCT, GENE-NAME
RG71_RS23575	EG11026	RG71_RS23575	trpC	bifunctional indole-3-glycerol phosphate synthase/phosphoribosylanthranilate isomerase	fused indole-3-glycerol phosphate synthase/phosphoribosylanthranilate isomerase	GO-TERMS, REACTIONS, PRODUCT-SYNONYMS, GENE-SYNONYMS, PRODUCT, GENE-NAME
RG71_RS23580	EG11025	RG71_RS23580	trpB			CPLX-RXNS, GO-TERMS, COMPLEXES, REACTIONS, PRODUCT-SYNONYMS, PRODUCT, GENE-NAME
RG71_RS23585	EG11024	RG71_RS23585	trpA			GO-TERMS, REACTIONS, PRODUCT-SYNONYMS, GENE-SYNONYMS, PRODUCT, GENE-NAME
RG71_RS23605	EG11124	RG71_RS23605	ompW			GO-TERMS, PRODUCT-SYNONYMS, GENE-SYNONYMS, GENE-NAME
RG71_RS23620	EG11121	RG71_RS23620	yciA	acyl-CoA thioesterase	acyl-CoA thioesterase YciA	GO-TERMS, REACTIONS, PRODUCT-SYNONYMS, PRODUCT, GENE-NAME
RG71_RS23645	EG11608	RG71_RS23645	clsA			GO-TERMS, REACTIONS, PRODUCT-SYNONYMS, GENE-SYNONYMS, GENE-NAME
RG71_RS23655	EG10678	RG71_RS23655	oppF	oligopeptide transport ATP-binding protein OppF	murein tripeptide ABC transporter / oligopeptide ABC transporter ATP binding subunit OppF	CPLX-RXNS, GO-TERMS, COMPLEXES, PRODUCT-SYNONYMS, PRODUCT, GENE-NAME
RG71_RS23660	EG10677			ABC transporter ATP-binding protein	murein tripeptide ABC transporter / oligopeptide ABC transporter ATP binding subunit OppD	GO-TERMS, PRODUCT-SYNONYMS, PRODUCT
RG71_RS23665	EG10676	RG71_RS23665	oppC	peptide ABC transporter permease	murein tripeptide ABC transporter / oligopeptide ABC transporter inner membrane subunit OppC	GO-TERMS, COMPLEXES, PRODUCT-SYNONYMS, PRODUCT, GENE-NAME
RG71_RS23670	EG10675			peptide ABC transporter permease	murein tripeptide ABC transporter / oligopeptide ABC transporter inner membrane subunit OppB	GO-TERMS, PRODUCT-SYNONYMS, PRODUCT
RG71_RS23675	EG10674	RG71_RS23675	oppA	oligopeptide ABC transporter substrate-binding protein OppA	oligopeptide ABC transporter periplasmic binding protein	GO-TERMS, PRODUCT-SYNONYMS, PRODUCT, GENE-NAME
RG71_RS23690	EG10031	RG71_RS23690	adhE	bifunctional acetaldehyde-CoA/alcohol dehydrogenase	fused acetaldehyde-CoA dehydrogenase and iron-dependent alcohol dehydrogenasealdehyde/alcohol dehydrogenase AdhE	GO-TERMS, REACTIONS, PRODUCT-SYNONYMS, GENE-SYNONYMS, PRODUCT, GENE-NAME
RG71_RS23710	EG10994	RG71_RS23710	tdk	thymidine kinase	thymidine/deoxyuridine kinase	GO-TERMS, REACTIONS, PRODUCT-SYNONYMS, PRODUCT, GENE-NAME
RG71_RS23715	EG10457	RG71_RS23715	hns	DNA-binding protein H-NS	DNA-binding transcriptional dual regulator H-NS	GO-TERMS, PRODUCT-SYNONYMS, GENE-SYNONYMS, PRODUCT, GENE-NAME
RG71_RS23720	EG11319	RG71_RS23720	galU			GO-TERMS, REACTIONS, PRODUCT-SYNONYMS, GENE-SYNONYMS, PRODUCT, GENE-NAME
RG71_RS23725	EG12121	RG71_RS23725	rssB	two-component system response regulator RssB	regulator of RpoS	GO-TERMS, PRODUCT-SYNONYMS, GENE-SYNONYMS, PRODUCT, GENE-NAME
RG71_RS23740	EG11819	RG71_RS23740	purU			GO-TERMS, PRODUCT-SYNONYMS, GENE-SYNONYMS, GENE-NAME
RG71_RS23770	EG10641	RG71_RS23770	narJ	nitrate reductase molybdenum cofactor assembly chaperone	nitrate reductase 1 molybdenum cofactor assembly chaperone	GO-TERMS, PRODUCT-SYNONYMS, PRODUCT, GENE-NAME
RG71_RS23795	EG10646	RG71_RS23795	narX	nitrate/nitrite two-component system sensor histidine kinase NarX	sensory histidine kinase NarX	GO-TERMS, REACTIONS, PRODUCT-SYNONYMS, GENE-SYNONYMS, PRODUCT, GENE-NAME
RG71_RS23800	EG10643	RG71_RS23800	narL	DNA-binding response regulator	DNA-binding transcriptional dual regulator NarL	GO-TERMS, PRODUCT-SYNONYMS, GENE-SYNONYMS, PRODUCT, GENE-NAME
RG71_RS23815	EG12403	RG71_RS23815	chaC			GO-TERMS, REACTIONS, PRODUCT-SYNONYMS, PRODUCT, GENE-NAME
RG71_RS23825	EG11753	RG71_RS23825	chaA	sodium/proton antiporter ChaA	Na+/K+:H+ antiporter ChaA	GO-TERMS, REACTIONS, PRODUCT-SYNONYMS, PRODUCT, GENE-NAME
RG71_RS23850	EG10518	RG71_RS23850	kdsA	3-deoxy-8-phosphooctulonate synthase	3-deoxy-D-manno-octulosonate 8-phosphate synthase	GO-TERMS, REACTIONS, PRODUCT-SYNONYMS, PRODUCT, GENE-NAME
RG71_RS23865	EG12424	RG71_RS23865	prmC	peptide chain release factor N(5)-glutamine methyltransferase	protein-(glutamine-N5) methyltransferase	GO-TERMS, REACTIONS, PRODUCT-SYNONYMS, GENE-SYNONYMS, PRODUCT, GENE-NAME
RG71_RS23870	EG10761	RG71_RS23870	prfA	peptide chain release factor 1	peptide chain release factor RF1	GO-TERMS, PRODUCT-SYNONYMS, GENE-SYNONYMS, PRODUCT, GENE-NAME
RG71_RS23875	EG10427	RG71_RS23875	hemA			GO-TERMS, PRODUCT-SYNONYMS, GENE-SYNONYMS, GENE-NAME
RG71_RS23880	EG11293					GO-TERMS, PRODUCT-SYNONYMS, GENE-SYNONYMS
RG71_RS23885	EG11294	RG71_RS23885	ispE	4-diphosphocytidyl-2C-methyl-D-erythritol kinase	4-(cytidine 5'-diphospho)-2-C-methyl-D-erythritol kinase	GO-TERMS, REACTIONS, PRODUCT-SYNONYMS, GENE-SYNONYMS, PRODUCT, GENE-NAME
RG71_RS23890	EG10774	RG71_RS23890	prs	ribose-phosphate pyrophosphokinase	ribose-phosphate diphosphokinase	GO-TERMS, REACTIONS, PRODUCT-SYNONYMS, GENE-SYNONYMS, PRODUCT, GENE-NAME
RG71_RS23895	EG12392	RG71_RS23895	dauA	sodium-independent anion transporter	aerobic C4-dicarboxylate transporter DauA	GO-TERMS, REACTIONS, PRODUCT-SYNONYMS, GENE-SYNONYMS, PRODUCT, GENE-NAME
RG71_RS23900	EG11533	RG71_RS23900	ychH	membrane protein	stress-induced protein	GO-TERMS, PRODUCT-SYNONYMS, PRODUCT, GENE-NAME
RG71_RS23905	EG10785	RG71_RS23905	pth			GO-TERMS, REACTIONS, PRODUCT-SYNONYMS, GENE-SYNONYMS, GENE-NAME
RG71_RS23910	EG11404	RG71_RS23910	ychF	redox-regulated ATPase YchF	redox-responsive ATPase YchF	GO-TERMS, REACTIONS, PRODUCT-SYNONYMS, GENE-SYNONYMS, PRODUCT, GENE-NAME
RG71_RS23930	G6628	RG71_RS23930	dhaR	sigma-54-dependent Fis family transcriptional regulator	DNA-binding transcriptional dual regulator DhaR	GO-TERMS, PRODUCT-SYNONYMS, GENE-SYNONYMS, PRODUCT, GENE-NAME
RG71_RS23935	G6627	RG71_RS23935	dhaK	dihydroxyacetone kinase subunit DhaK	dihydroxyacetone kinase subunit K	CPLX-RXNS, GO-TERMS, COMPLEXES, PRODUCT-SYNONYMS, GENE-SYNONYMS, PRODUCT, GENE-NAME
RG71_RS23940	G6626	RG71_RS23940	dhaL			GO-TERMS, PRODUCT-SYNONYMS, GENE-SYNONYMS, GENE-NAME
RG71_RS23945	EG12399	RG71_RS23945	dhaM	dihydroxyacetone kinase subunit DhaM	dihydroxyacetone kinase subunit M	GO-TERMS, PRODUCT-SYNONYMS, GENE-SYNONYMS, PRODUCT, GENE-NAME
RG71_RS23955	EG11017			trehalase	periplasmic trehalase	GO-TERMS, PRODUCT-SYNONYMS, GENE-SYNONYMS, PRODUCT
RG71_RS23970	G6623	RG71_RS23970	ycgR			GO-TERMS, PRODUCT-SYNONYMS, GENE-NAME
RG71_RS23975	G6622			murein transglycosylase	lytic murein transglycosylase E	GO-TERMS, REACTIONS, PRODUCT-SYNONYMS, GENE-SYNONYMS, PRODUCT
RG71_RS23985	G6621	RG71_RS23985	ldcA	murein tetrapeptide carboxypeptidase	murein L,D-carboxypeptidase	GO-TERMS, REACTIONS, PRODUCT-SYNONYMS, GENE-SYNONYMS, PRODUCT, GENE-NAME
RG71_RS23995	EG11408	RG71_RS23995	dadX	alanine racemase	alanine racemase 2	GO-TERMS, PRODUCT-SYNONYMS, GENE-SYNONYMS, PRODUCT, GENE-NAME
RG71_RS24000	EG11407	RG71_RS24000	dadA	D-amino acid dehydrogenase small subunit	D-amino acid dehydrogenase	GO-TERMS, REACTIONS, PRODUCT-SYNONYMS, GENE-SYNONYMS, PRODUCT, GENE-NAME
RG71_RS24010	EG10281	RG71_RS24010	fadR	fatty acid metabolism transcriptional regulator FadR	DNA-binding transcriptional dual regulator FadR	GO-TERMS, PRODUCT-SYNONYMS, GENE-SYNONYMS, PRODUCT, GENE-NAME
RG71_RS24015	EG11392	RG71_RS24015	nhaB	Na+/H+ antiporter NhaB	Na+:H+ antiporter NhaB	GO-TERMS, REACTIONS, PRODUCT-SYNONYMS, PRODUCT, GENE-NAME
RG71_RS24020	EG11393	RG71_RS24020	dsbB	disulfide bond formation protein B	protein thiol:quinone oxidoreductase DsbB	GO-TERMS, REACTIONS, PRODUCT-SYNONYMS, GENE-SYNONYMS, PRODUCT, GENE-NAME
RG71_RS24025	EG11056	RG71_RS24025	umuC	protein UmuC	DNA polymerase V catalytic protein	CPLX-RXNS, GO-TERMS, COMPLEXES, PRODUCT-SYNONYMS, GENE-SYNONYMS, PRODUCT, GENE-NAME
RG71_RS24030	EG11057	RG71_RS24030	umuD	protein UmuD	DNA polymerase V protein UmuD	GO-TERMS, PRODUCT-SYNONYMS, PRODUCT, GENE-NAME
RG71_RS24065	G6615	RG71_RS24065	pliG	hypothetical protein	inhibitor of g-type lysozyme	GO-TERMS, PRODUCT-SYNONYMS, GENE-SYNONYMS, PRODUCT, GENE-NAME
RG71_RS24080	EG10596	RG71_RS24080	minC	septum site-determining protein MinC	Z-ring positioning protein MinC	GO-TERMS, COMPLEXES, PRODUCT-SYNONYMS, GENE-SYNONYMS, PRODUCT, GENE-NAME
RG71_RS24085	EG10597	RG71_RS24085	minD	septum site-determining protein MinD	Z-ring positioning protein MinD	GO-TERMS, PRODUCT-SYNONYMS, GENE-SYNONYMS, PRODUCT, GENE-NAME
RG71_RS24090	EG10598	RG71_RS24090	minE	cell division topological specificity factor	Z-ring positioning protein MinE	GO-TERMS, PRODUCT-SYNONYMS, GENE-SYNONYMS, PRODUCT, GENE-NAME
RG71_RS24145	G0-10261	RG71_RS24145	ymgF	hypothetical protein	inner membrane protein YmgF	GO-TERMS, PRODUCT-SYNONYMS, PRODUCT, GENE-NAME
RG71_RS24160	G6606	RG71_RS24160	ariR	RcsB connector protein for regulation of biofilm and acid-resistance	putative two-component system connector protein AriR	GO-TERMS, PRODUCT-SYNONYMS, GENE-SYNONYMS, PRODUCT, GENE-NAME
RG71_RS24170	G6604	RG71_RS24170	ycgZ	two-component-system connector protein YcgZ	putative two-component system connector protein YcgZ	GO-TERMS, PRODUCT-SYNONYMS, PRODUCT, GENE-NAME
RG71_RS24175	G6603	RG71_RS24175	bluF			GO-TERMS, PRODUCT-SYNONYMS, GENE-SYNONYMS, GENE-NAME
RG71_RS24180	G6602	RG71_RS24180	bluR	helix-turn-helix-type transcriptional regulator	DNA-binding transcriptional repressor BluR	GO-TERMS, PRODUCT-SYNONYMS, GENE-SYNONYMS, PRODUCT, GENE-NAME
RG71_RS24195	G6600	RG71_RS24195	iraM	anti-adapter protein IraM	anti-adaptor protein IraM, inhibitor of sigmaS proteolysis	GO-TERMS, PRODUCT-SYNONYMS, GENE-SYNONYMS, PRODUCT, GENE-NAME
RG71_RS24200	EG10489	RG71_RS24200	icd	NADP-dependent isocitrate dehydrogenase	isocitrate dehydrogenase	GO-TERMS, REACTIONS, PRODUCT-SYNONYMS, GENE-SYNONYMS, PRODUCT, GENE-NAME
RG71_RS24205	G6581	RG71_RS24205	rluE	23S rRNA pseudouridine(2457) synthase RluE	23S rRNA pseudouridine2457 synthase	GO-TERMS, REACTIONS, PRODUCT-SYNONYMS, GENE-SYNONYMS, PRODUCT, GENE-NAME
RG71_RS24210	G6580	RG71_RS24210	nudJ	NUDIX hydrolase	phosphatase NudJ	GO-TERMS, REACTIONS, PRODUCT-SYNONYMS, GENE-SYNONYMS, PRODUCT, GENE-NAME
RG71_RS24215	EG11344	RG71_RS24215	mnmA	tRNA 2-thiouridine(34) synthase MnmA	tRNA-specific 2-thiouridylase	GO-TERMS, REACTIONS, PRODUCT-SYNONYMS, GENE-SYNONYMS, PRODUCT, GENE-NAME
RG71_RS24220	EG11345	RG71_RS24220	hflD	lysogenization protein HflD	lysogenization regulator	GO-TERMS, PRODUCT-SYNONYMS, GENE-SYNONYMS, PRODUCT, GENE-NAME
RG71_RS24225	EG11314	RG71_RS24225	purB			GO-TERMS, REACTIONS, PRODUCT-SYNONYMS, GENE-SYNONYMS, GENE-NAME
RG71_RS24230	EG10731	RG71_RS24230	phoP	two-component system response regulator PhoP	DNA-binding transcriptional dual regulator PhoP	GO-TERMS, PRODUCT-SYNONYMS, PRODUCT, GENE-NAME
RG71_RS24235	EG10732	RG71_RS24235	phoQ	sensor protein PhoQ	sensor histidine kinase PhoQ	GO-TERMS, PRODUCT, GENE-NAME
RG71_RS24240	EG11430	RG71_RS24240	roxA	50S ribosomal protein L16 arginine hydroxylase	ribosomal protein-arginine oxygenase	GO-TERMS, REACTIONS, PRODUCT-SYNONYMS, GENE-SYNONYMS, PRODUCT, GENE-NAME
RG71_RS24245	EG11549	RG71_RS24245	pepT			GO-TERMS, REACTIONS, PRODUCT-SYNONYMS, GENE-NAME
RG71_RS24255	EG10749	RG71_RS24255	potA	Fe3+/spermidine/putrescine ABC transporter ATP-binding protein	spermidine preferential ABC transporter ATP binding subunit	CPLX-RXNS, GO-TERMS, COMPLEXES, REACTIONS, PRODUCT, GENE-NAME
RG71_RS24260	EG10750	RG71_RS24260	potB	spermidine/putrescine ABC transporter permease PotB	spermidine preferential ABC transporter membrane subunit PotB	GO-TERMS, COMPLEXES, PRODUCT, GENE-NAME
RG71_RS24265	EG10751	RG71_RS24265	potC	spermidine/putrescine ABC transporter permease	spermidine preferential ABC transporter membrane subunit PotC	GO-TERMS, PRODUCT, GENE-NAME
RG71_RS24270	EG10752	RG71_RS24270	potD	spermidine/putrescine-binding periplasmic protein	spermidine preferential ABC transporter periplasmic binding protein	GO-TERMS, PRODUCT, GENE-NAME
RG71_RS24290	G6576	RG71_RS24290	nagK			GO-TERMS, REACTIONS, PRODUCT-SYNONYMS, GENE-SYNONYMS, PRODUCT, GENE-NAME
RG71_RS24295	G6575	RG71_RS24295	lolE	lipoprotein-releasing ABC transporter permease subunit LolE	lipoprotein release complex - inner membrane subunit	GO-TERMS, COMPLEXES, PRODUCT-SYNONYMS, GENE-SYNONYMS, PRODUCT, GENE-NAME
RG71_RS24300	G6574			lipoprotein-releasing system ATP-binding protein LolD	lipoprotein release complex - ATP binding subunit	GO-TERMS, PRODUCT-SYNONYMS, GENE-SYNONYMS, PRODUCT
RG71_RS24305	G6573	RG71_RS24305	lolC	lipoprotein-releasing system protein LolC	lipoprotein release complex - inner membrane subunit	GO-TERMS, PRODUCT-SYNONYMS, GENE-SYNONYMS, PRODUCT, GENE-NAME
RG71_RS24315	EG11619	RG71_RS24315	mfd			GO-TERMS, PRODUCT-SYNONYMS, GENE-NAME
RG71_RS24320	G6571	RG71_RS24320	ldtC	LysM peptidoglycan-binding domain-containing protein	L,D-transpeptidase LdtC	GO-TERMS, REACTIONS, PRODUCT-SYNONYMS, GENE-SYNONYMS, PRODUCT, GENE-NAME
RG71_RS24325	G6570	RG71_RS24325	bhsA	multiple stress resistance protein BhsA	DUF1471 domain-containing multiple stress resistance outer membrane protein BhsA	GO-TERMS, PRODUCT-SYNONYMS, GENE-SYNONYMS, PRODUCT, GENE-NAME
RG71_RS24330	G6569	RG71_RS24330	comR	TetR/AcrR family transcriptional regulator	DNA-binding transcriptional repressor ComR	GO-TERMS, PRODUCT-SYNONYMS, GENE-SYNONYMS, PRODUCT, GENE-NAME
RG71_RS24335	EG12444	RG71_RS24335	ycfJ	glycine zipper 2TM domain-containing protein	PF05433 family protein YcfJ	GO-TERMS, PRODUCT-SYNONYMS, PRODUCT, GENE-NAME
RG71_RS24340	EG10649	RG71_RS24340	ndh	NADH dehydrogenase	NADH:quinone oxidoreductase II	GO-TERMS, REACTIONS, PRODUCT-SYNONYMS, PRODUCT, GENE-NAME
RG71_RS24350	G6567	RG71_RS24350	nagZ	beta-hexosaminidase	beta-N-acetylhexosaminidase	GO-TERMS, REACTIONS, PRODUCT-SYNONYMS, GENE-SYNONYMS, PRODUCT, GENE-NAME
RG71_RS24355	G6566	RG71_RS24355	thiK			GO-TERMS, PRODUCT-SYNONYMS, GENE-SYNONYMS, GENE-NAME
RG71_RS24360	G6565	RG71_RS24360	lpoB	penicillin-binding protein activator LpoB	outer membrane lipoprotein - activator of MrcB activity	GO-TERMS, PRODUCT-SYNONYMS, GENE-SYNONYMS, PRODUCT, GENE-NAME
RG71_RS24370	EG12172	RG71_RS24370	hinT	histidine triad nucleotide-binding protein	purine nucleoside phosphoramidase	GO-TERMS, REACTIONS, PRODUCT-SYNONYMS, GENE-SYNONYMS, PRODUCT, GENE-NAME
RG71_RS24375	EG10306	RG71_RS24375	fhuE	TonB-dependent siderophore receptor	ferric coprogen/ferric rhodotorulic acid outer membrane transporter	CPLX-RXNS, GO-TERMS, COMPLEXES, PRODUCT-SYNONYMS, PRODUCT, GENE-NAME
RG71_RS24380	EG10787	RG71_RS24380	ptsG	PTS glucose EIICB component	glucose-specific PTS enzyme IIBC component	CPLX-RXNS, GO-TERMS, COMPLEXES, REACTIONS, PRODUCT-SYNONYMS, GENE-SYNONYMS, PRODUCT, GENE-NAME
RG71_RS24390	EG11500	RG71_RS24390	holB			GO-TERMS, COMPLEXES, REACTIONS, PRODUCT-SYNONYMS, PRODUCT, GENE-NAME
RG71_RS24395	EG12302	RG71_RS24395	tmk	thymidylate kinase	dTMP kinase	GO-TERMS, REACTIONS, PRODUCT-SYNONYMS, GENE-SYNONYMS, PRODUCT, GENE-NAME
RG71_RS24400	EG11494	RG71_RS24400	mltG	cell division protein YceG	endolytic murein transglycosylase	GO-TERMS, REACTIONS, PRODUCT-SYNONYMS, GENE-SYNONYMS, PRODUCT, GENE-NAME
RG71_RS24405	EG11493	RG71_RS24405	pabC	4-amino-4-deoxychorismate lyase	aminodeoxychorismate lyase	GO-TERMS, REACTIONS, PRODUCT-SYNONYMS, PRODUCT, GENE-NAME
RG71_RS24410	EG12606	RG71_RS24410	fabF	beta-ketoacyl-[acyl-carrier-protein] synthase II	3-oxoacyl-[acyl carrier protein] synthase 2	GO-TERMS, REACTIONS, PRODUCT-SYNONYMS, GENE-SYNONYMS, PRODUCT, GENE-NAME
RG71_RS24415	EG50003	RG71_RS24415	acpP			GO-TERMS, REACTIONS, PRODUCT-SYNONYMS, GENE-NAME
RG71_RS24420	EG11318			beta-ketoacyl-ACP reductase	3-oxoacyl-[acyl-carrier-protein] reductase FabG	GO-TERMS, REACTIONS, PRODUCT-SYNONYMS, PRODUCT
RG71_RS24425	EG11317	RG71_RS24425	fabD	malonyl CoA-ACP transacylase	[acyl-carrier-protein] S-malonyltransferase	GO-TERMS, REACTIONS, PRODUCT-SYNONYMS, GENE-SYNONYMS, PRODUCT, GENE-NAME
RG71_RS24430	EG10277	RG71_RS24430	fabH	3-oxoacyl-ACP synthase III	3-oxoacyl-[acyl carrier protein] synthase 3	GO-TERMS, REACTIONS, PRODUCT-SYNONYMS, PRODUCT, GENE-NAME
RG71_RS24435	EG11437	RG71_RS24435	plsX	phosphate acyltransferase	putative phosphate acyltransferase	GO-TERMS, REACTIONS, PRODUCT-SYNONYMS, PRODUCT, GENE-NAME
RG71_RS24450	EG11438	RG71_RS24450	yceF	m(7)GTP pyrophosphatase	m7GTP pyrophosphatase	GO-TERMS, REACTIONS, PRODUCT-SYNONYMS, PRODUCT, GENE-NAME
RG71_RS24455	EG11118	RG71_RS24455	rluC	ribosomal large subunit pseudouridine synthase C	23S rRNA pseudouridine955/2504/2580 synthase	GO-TERMS, REACTIONS, PRODUCT-SYNONYMS, GENE-SYNONYMS, PRODUCT, GENE-NAME
RG71_RS24465	EG10859	RG71_RS24465	rne			GO-TERMS, REACTIONS, PRODUCT-SYNONYMS, GENE-SYNONYMS, GENE-NAME
RG71_RS24470	EG11545			flagellar hook-associated protein	flagellar hook-filament junction protein 2	GO-TERMS, COMPLEXES, PRODUCT-SYNONYMS, GENE-SYNONYMS, PRODUCT
RG71_RS24475	EG11967	RG71_RS24475	flgK	flagellar hook-associated protein FlgK	flagellar hook-filament junction protein 1	GO-TERMS, PRODUCT-SYNONYMS, GENE-SYNONYMS, PRODUCT, GENE-NAME
RG71_RS24480	G366	RG71_RS24480	flgJ	flagellar assembly peptidoglycan hydrolase FlgJ	putative peptidoglycan hydrolase FlgJ	GO-TERMS, PRODUCT-SYNONYMS, GENE-SYNONYMS, PRODUCT, GENE-NAME
RG71_RS24485	G365					GO-TERMS, COMPLEXES, PRODUCT-SYNONYMS, GENE-SYNONYMS
RG71_RS24490	G364	RG71_RS24490	flgH			GO-TERMS, PRODUCT-SYNONYMS, GENE-SYNONYMS, GENE-NAME
RG71_RS24495	G363	RG71_RS24495	flgG			GO-TERMS, PRODUCT-SYNONYMS, GENE-SYNONYMS, GENE-NAME
RG71_RS24500	G362			flagellar basal body rod protein FlgF	flagellar basal-body rod protein FlgF	GO-TERMS, PRODUCT-SYNONYMS, GENE-SYNONYMS, PRODUCT
RG71_RS24505	G361					GO-TERMS, PRODUCT-SYNONYMS, GENE-SYNONYMS
RG71_RS24515	G359	RG71_RS24515	flgC	flagellar basal body rod protein FlgC	flagellar basal-body rod protein FlgC	GO-TERMS, PRODUCT-SYNONYMS, GENE-SYNONYMS, PRODUCT, GENE-NAME
RG71_RS24520	G358			flagellar biosynthesis protein FlgB	flagellar basal-body rod protein FlgB	GO-TERMS, PRODUCT-SYNONYMS, GENE-SYNONYMS, PRODUCT
RG71_RS24525	G357	RG71_RS24525	flgA	flagella basal body P-ring formation protein FlgA	flagellar basal body P-ring formation protein FlgA	GO-TERMS, PRODUCT-SYNONYMS, GENE-SYNONYMS, PRODUCT, GENE-NAME
RG71_RS24530	G369	RG71_RS24530	flgM	anti-sigma-28 factor FlgM	anti-sigma factor for FliA (sigma28)	GO-TERMS, PRODUCT-SYNONYMS, PRODUCT, GENE-NAME
RG71_RS24540	G6561	RG71_RS24540	murJ	murein biosynthesis integral membrane protein MurJ	lipid II flippase MurJ	GO-TERMS, REACTIONS, PRODUCT-SYNONYMS, GENE-SYNONYMS, PRODUCT, GENE-NAME
RG71_RS24555	EG10851	RG71_RS24555	rimJ	30S ribosomal protein S5 alanine N-acetyltransferase	ribosomal-protein-S5-alanine N-acetyltransferase	GO-TERMS, REACTIONS, PRODUCT-SYNONYMS, GENE-SYNONYMS, PRODUCT, GENE-NAME
RG71_RS24565	EG12688	RG71_RS24565	grxB	glutaredoxin 2	reduced glutaredoxin 2	GO-TERMS, REACTIONS, PRODUCT-SYNONYMS, PRODUCT, GENE-NAME
RG71_RS24575	EG10806	RG71_RS24575	pyrC			GO-TERMS, PRODUCT-SYNONYMS, GENE-NAME
RG71_RS24580	G6558	RG71_RS24580	dinI	DNA-damage-inducible protein I	DNA damage-inducible protein I	GO-TERMS, PRODUCT-SYNONYMS, PRODUCT, GENE-NAME
RG71_RS24585	G6557			biofilm regulator BssS	regulator of biofilm formation	GO-TERMS, PRODUCT-SYNONYMS, GENE-SYNONYMS, PRODUCT
RG71_RS24590	G6556	RG71_RS24590	solA			GO-TERMS, REACTIONS, PRODUCT-SYNONYMS, PRODUCT, GENE-NAME
RG71_RS24595	G6555	RG71_RS24595	yceO	DUF2770 domain-containing protein	DUF2770 domain-containing protein YceO	GO-TERMS, PRODUCT-SYNONYMS, PRODUCT, GENE-NAME
RG71_RS24615	EG11116	RG71_RS24615	trhO	sulfurtransferase	tRNA U34 hydroxylase TrhO	GO-TERMS, REACTIONS, PRODUCT-SYNONYMS, GENE-SYNONYMS, PRODUCT, GENE-NAME
RG71_RS24620	EG10464	RG71_RS24620	lpxL	lipid A biosynthesis lauroyltransferase	lauroyl acyltransferase	GO-TERMS, REACTIONS, PRODUCT-SYNONYMS, GENE-SYNONYMS, PRODUCT, GENE-NAME
RG71_RS24625	EG11343	RG71_RS24625	mdtG	multidrug resistance protein MdtG	efflux pump MdtG	GO-TERMS, REACTIONS, PRODUCT-SYNONYMS, GENE-SYNONYMS, PRODUCT, GENE-NAME
RG71_RS24645	EG11886	RG71_RS24645	opgH	glucan biosynthesis protein H	osmoregulated periplasmic glucans (OPGs) biosynthesis protein H	GO-TERMS, PRODUCT-SYNONYMS, GENE-SYNONYMS, PRODUCT, GENE-NAME
RG71_RS24650	EG11885	mdoG	opgG	glucan biosynthesis protein G	osmoregulated periplasmic glucans (OPGs) biosynthesis protein G	GO-TERMS, PRODUCT-SYNONYMS, GENE-SYNONYMS, PRODUCT, GENE-NAME
RG71_RS24655	G6552	RG71_RS24655	opgC	glucan biosynthesis protein C	protein required for succinyl modification of osmoregulated periplasmic glucans	GO-TERMS, PRODUCT-SYNONYMS, GENE-SYNONYMS, PRODUCT, GENE-NAME
RG71_RS24660	G6551	RG71_RS24660	clsC			GO-TERMS, REACTIONS, PRODUCT-SYNONYMS, GENE-SYNONYMS, GENE-NAME
RG71_RS24665	G6550	RG71_RS24665	ymdB	O-acetyl-ADP-ribose deacetylase	2'-O-acetyl-ADP-ribose deacetylase, regulator of RNase III activity	GO-TERMS, REACTIONS, PRODUCT-SYNONYMS, PRODUCT, GENE-NAME
RG71_RS24680	EG11489			major curlin subunit	curlin, major subunit	GO-TERMS, PRODUCT-SYNONYMS, PRODUCT
RG71_RS24685	G6547			minor curlin subunit	curlin, minor subunit	GO-TERMS, PRODUCT-SYNONYMS, PRODUCT
RG71_RS24700	G6546	RG71_RS24700	csgD	transcriptional regulator CsgD	DNA-binding transcriptional dual regulator CsgD	GO-TERMS, PRODUCT-SYNONYMS, PRODUCT, GENE-NAME
RG71_RS24705	G6545	RG71_RS24705	csgE	curli production assembly/transport component CsgE	curli assembly component CsgE	GO-TERMS, PRODUCT-SYNONYMS, PRODUCT, GENE-NAME
RG71_RS24710	G6544	RG71_RS24710	csgF	curli production assembly/transport component CsgF	curli assembly component CsgF	CPLX-RXNS, GO-TERMS, COMPLEXES, PRODUCT-SYNONYMS, PRODUCT, GENE-NAME
RG71_RS24715	G6543	RG71_RS24715	csgG	curli production assembly/transport component CsgG	curli secretion channel	GO-TERMS, PRODUCT-SYNONYMS, PRODUCT, GENE-NAME
RG71_RS24770	G6532	RG71_RS24770	dgcT	GGDEF domain-containing protein	probable diguanylate cyclase DgcT	GO-TERMS, REACTIONS, PRODUCT-SYNONYMS, GENE-SYNONYMS, PRODUCT, GENE-NAME
RG71_RS24775	G6531	RG71_RS24775	pgaA	poly-beta-1,6 N-acetyl-D-glucosamine export porin PgaA	partially deacetylated poly-beta-1,6-N-acetyl-D-glucosamine outer membrane porin	GO-TERMS, REACTIONS, PRODUCT-SYNONYMS, GENE-SYNONYMS, PRODUCT, GENE-NAME
RG71_RS24780	G6530			poly-beta-1,6-N-acetyl-D-glucosamine N-deacetylase PgaB	poly-beta-1,6-N-acetyl-D-glucosamine N-deacetylase and beta-1,6 glycoside hydrolase	GO-TERMS, REACTIONS, PRODUCT-SYNONYMS, GENE-SYNONYMS, PRODUCT
RG71_RS24785	G6529	RG71_RS24785	pgaC	poly-beta-1,6 N-acetyl-D-glucosamine synthase	poly-N-acetyl-D-glucosamine synthase subunit PgaC	CPLX-RXNS, GO-TERMS, COMPLEXES, PRODUCT-SYNONYMS, GENE-SYNONYMS, PRODUCT, GENE-NAME
RG71_RS24790	G6528	RG71_RS24790	pgaD	poly-beta-1,6-N-acetyl-D-glucosamine biosynthesis protein PgaD	poly-N-acetyl-D-glucosamine synthase subunit PgaD	GO-TERMS, PRODUCT-SYNONYMS, GENE-SYNONYMS, PRODUCT, GENE-NAME
RG71_RS24805	EG11735	RG71_RS24805	efeB	deferrochelatase/peroxidase EfeB	heme-containing peroxidase/deferrochelatase	GO-TERMS, REACTIONS, PRODUCT-SYNONYMS, GENE-SYNONYMS, PRODUCT, GENE-NAME
RG71_RS24825	EG10802	RG71_RS24825	putP	sodium:proline symporter	proline:Na+ symporter	GO-TERMS, REACTIONS, PRODUCT-SYNONYMS, GENE-SYNONYMS, PRODUCT, GENE-NAME
RG71_RS24840	EG10801			bifunctional proline dehydrogenase/L-glutamate gamma-semialdehyde dehydrogenase	fused DNA-binding transcriptional repressor / proline dehydrogenase / 1-pyrroline-5-carboxylate dehydrogenase PutA	GO-TERMS, REACTIONS, PRODUCT-SYNONYMS, GENE-SYNONYMS, PRODUCT
RG71_RS24845	EG12301	RG71_RS24845	rutR	transcriptional regulator	DNA-binding transcriptional dual regulator RutR	GO-TERMS, PRODUCT-SYNONYMS, GENE-SYNONYMS, PRODUCT, GENE-NAME
RG71_RS24850	G6523	RG71_RS24850	rutA			GO-TERMS, REACTIONS, PRODUCT-SYNONYMS, GENE-SYNONYMS, GENE-NAME
RG71_RS24855	G6522	RG71_RS24855	rutB	peroxyureidoacrylate/ureidoacrylate amidohydrolase RutB	peroxyureidoacrylate/ureidoacrylate amidohydrolase	GO-TERMS, REACTIONS, PRODUCT-SYNONYMS, GENE-SYNONYMS, PRODUCT, GENE-NAME
RG71_RS24860	G6521	RG71_RS24860	rutC	aminoacrylate deaminase reactive intermediate detoxification; weak enamine/imine deaminase activity	putative aminoacrylate peracid reductase RutC	GO-TERMS, REACTIONS, PRODUCT-SYNONYMS, GENE-SYNONYMS, PRODUCT, GENE-NAME
RG71_RS24865	G6520	RG71_RS24865	rutD	reactive intermediate detoxifying aminoacrylate hydrolase	putative aminoacrylate hydrolase RutD	GO-TERMS, REACTIONS, PRODUCT-SYNONYMS, GENE-SYNONYMS, PRODUCT, GENE-NAME
RG71_RS24870	G6519	RG71_RS24870	rutE	malonic semialdehyde reductase	putative malonic semialdehyde reductase	GO-TERMS, PRODUCT-SYNONYMS, GENE-SYNONYMS, PRODUCT, GENE-NAME
RG71_RS24875	G6518	RG71_RS24875	rutF	pyrimidine utilization flavin reductase protein F	flavin reductase	GO-TERMS, PRODUCT-SYNONYMS, GENE-SYNONYMS, PRODUCT, GENE-NAME
RG71_RS24880	G6517	RG71_RS24880	rutG	pyrimidine utilization transport protein G	pyrimidine:H+ symporter	GO-TERMS, REACTIONS, PRODUCT-SYNONYMS, GENE-SYNONYMS, PRODUCT, GENE-NAME
RG71_RS24900	EG11540	RG71_RS24900	wrbA	NAD(P)H dehydrogenase (quinone)	NAD(P)H:quinone oxidoreductase	GO-TERMS, REACTIONS, PRODUCT-SYNONYMS, PRODUCT, GENE-NAME
RG71_RS24910	EG10033	RG71_RS24910	agp	bifunctional glucose-1-phosphatase/inositol phosphatase	glucose-1-phosphatase	GO-TERMS, REACTIONS, PRODUCT-SYNONYMS, PRODUCT, GENE-NAME
RG71_RS24920	EG12193	RG71_RS24920	cbpA			GO-TERMS, PRODUCT-SYNONYMS, GENE-NAME
RG71_RS24925	EG12194	RG71_RS24925	cbpM	chaperone modulatory protein CbpM	chaperone modulator CbpM	GO-TERMS, PRODUCT-SYNONYMS, GENE-SYNONYMS, PRODUCT, GENE-NAME
RG71_RS24930	EG12195	RG71_RS24930	torD	molecular chaperone TorD	trimethylamine-N-oxide reductase-specific chaperone	GO-TERMS, PRODUCT-SYNONYMS, PRODUCT, GENE-NAME
RG71_RS24935	EG11814	RG71_RS24935	torA	trimethylamine-N-oxide reductase TorA	trimethylamine N-oxide reductase 1	CPLX-RXNS, GO-TERMS, COMPLEXES, REACTIONS, PRODUCT-SYNONYMS, PRODUCT, GENE-NAME
RG71_RS24940	EG11815	RG71_RS24940	torC	pentaheme c-type cytochrome TorC	cytochrome c menaquinol dehydrogenase TorC	GO-TERMS, PRODUCT-SYNONYMS, PRODUCT, GENE-NAME
RG71_RS24945	EG12615	RG71_RS24945	torR	two-component system response regulator TorR	DNA-binding transcriptional dual regulator TorR	GO-TERMS, PRODUCT-SYNONYMS, PRODUCT, GENE-NAME
RG71_RS24950	G6515	RG71_RS24950	torT	TMAO reductase system periplasmic protein TorT	periplasmic trimethylamine-N-oxide binding protein	GO-TERMS, PRODUCT-SYNONYMS, GENE-SYNONYMS, PRODUCT, GENE-NAME
RG71_RS24955	G6514	RG71_RS24955	torS	TMAO reductase system sensor histidine kinase/response regulator TorS	sensory histidine kinase TorS	GO-TERMS, PRODUCT-SYNONYMS, GENE-SYNONYMS, PRODUCT, GENE-NAME
RG71_RS24980	G6511	RG71_RS24980	cspG	cold-shock protein CspG	cold shock protein CspG	GO-TERMS, PRODUCT-SYNONYMS, PRODUCT, GENE-NAME
RG71_RS25015	G6503	RG71_RS25015	etp	protein-tyrosine-phosphatase	phosphotyrosine-protein phosphatase Etp	GO-TERMS, REACTIONS, PRODUCT-SYNONYMS, GENE-SYNONYMS, PRODUCT, GENE-NAME
RG71_RS25020	EG11826	RG71_RS25020	etk	protein tyrosine kinase	protein-tyrosine kinase Etk	GO-TERMS, REACTIONS, PRODUCT-SYNONYMS, GENE-SYNONYMS, PRODUCT, GENE-NAME
RG71_RS25025	EG10049	RG71_RS25025	appA	periplasmic AppA protein	periplasmic phosphoanhydride phosphatase/multiple inositol-polyphosphate phosphatase	GO-TERMS, REACTIONS, PRODUCT-SYNONYMS, PRODUCT, GENE-NAME
RG71_RS25035	EG11379	RG71_RS25035	appB	cytochrome bd-II ubiquinol oxidase subunit 2	cytochrome bd-II ubiquinol oxidase subunit II	CPLX-RXNS, GO-TERMS, COMPLEXES, PRODUCT-SYNONYMS, GENE-SYNONYMS, PRODUCT, GENE-NAME
RG71_RS25040	EG11380	RG71_RS25040	appC	cytochrome bd-II ubiquinol oxidase subunit 1	cytochrome bd-II ubiquinol oxidase subunit I	GO-TERMS, PRODUCT-SYNONYMS, GENE-SYNONYMS, PRODUCT, GENE-NAME
RG71_RS25050	EG10472	RG71_RS25050	hyaE	hydrogenase-1 operon protein HyaE	putative HyaA chaperone	GO-TERMS, PRODUCT-SYNONYMS, PRODUCT, GENE-NAME
RG71_RS25055	EG10471	RG71_RS25055	hyaD	hydrogenase 1 maturation protease	putative hydrogenase 1 maturation protease HyaD	GO-TERMS, PRODUCT-SYNONYMS, PRODUCT, GENE-NAME
RG71_RS25060	EG10470	RG71_RS25060	hyaC	Ni/Fe-hydrogenase B-type cytochrome subunit	hydrogenase 1 cytochrome b subunit	CPLX-RXNS, GO-TERMS, COMPLEXES, REACTIONS, PRODUCT-SYNONYMS, GENE-SYNONYMS, PRODUCT, GENE-NAME
RG71_RS25065	EG10469	RG71_RS25065	hyaB	hydrogenase-1 large chain	hydrogenase 1 large subunit	GO-TERMS, PRODUCT-SYNONYMS, PRODUCT, GENE-NAME
RG71_RS25070	EG10468	RG71_RS25070	hyaA	hydrogenase-1 small chain	hydrogenase 1 small subunit	GO-TERMS, PRODUCT-SYNONYMS, PRODUCT, GENE-NAME
RG71_RS25080	EG11113	RG71_RS25080	yccA	BAX inhibitor protein	modulator of FtsH protease	GO-TERMS, PRODUCT-SYNONYMS, PRODUCT, GENE-NAME
RG71_RS25085	EG12876	RG71_RS25085	tusE	sulfurtransferase TusE	sulfur transfer protein TusE	GO-TERMS, REACTIONS, PRODUCT-SYNONYMS, GENE-SYNONYMS, PRODUCT, GENE-NAME
RG71_RS25090	G6502	RG71_RS25090	yccX			GO-TERMS, PRODUCT-SYNONYMS, GENE-NAME
RG71_RS25095	G6501	RG71_RS25095	rlmI	ribosomal RNA large subunit methyltransferase I	23S rRNA m5C1962 methyltransferase	GO-TERMS, REACTIONS, PRODUCT-SYNONYMS, GENE-SYNONYMS, PRODUCT, GENE-NAME
RG71_RS25100	G6500	RG71_RS25100	hspQ	heat-shock protein HspQ	heat shock protein, hemimethylated DNA-binding protein	GO-TERMS, PRODUCT-SYNONYMS, GENE-SYNONYMS, PRODUCT, GENE-NAME
RG71_RS25120	G6497	RG71_RS25120	mgsA			GO-TERMS, PRODUCT-SYNONYMS, GENE-SYNONYMS, GENE-NAME
RG71_RS25125	EG10426					GO-TERMS, PRODUCT-SYNONYMS, GENE-SYNONYMS
RG71_RS25140	G6494	RG71_RS25140	sxy	protein Sxy	transcriptional coactivator for CRP	GO-TERMS, PRODUCT-SYNONYMS, GENE-SYNONYMS, PRODUCT, GENE-NAME
RG71_RS25145	EG10984	RG71_RS25145	sulA			GO-TERMS, PRODUCT-SYNONYMS, GENE-SYNONYMS, GENE-NAME
RG71_RS25160	EG12855	RG71_RS25160	matP			GO-TERMS, PRODUCT-SYNONYMS, GENE-SYNONYMS, GENE-NAME
RG71_RS25170	EG10273	RG71_RS25170	fabA	beta-hydroxydecanoyl-ACP dehydratase	beta-hydroxyacyl-acyl carrier protein dehydratase/isomerase	GO-TERMS, REACTIONS, PRODUCT-SYNONYMS, PRODUCT, GENE-NAME
RG71_RS25175	EG50004	RG71_RS25175	rmf			GO-TERMS, PRODUCT-SYNONYMS, GENE-SYNONYMS, GENE-NAME
RG71_RS25180	G6492	RG71_RS25180	pqiC	hypothetical protein	intermembrane transport lipoprotein PqiC	GO-TERMS, PRODUCT-SYNONYMS, GENE-SYNONYMS, PRODUCT, GENE-NAME
RG71_RS25185	G6491	RG71_RS25185	pqiB	paraquat-inducible protein B	intermembrane transport protein PqiB	GO-TERMS, PRODUCT-SYNONYMS, GENE-SYNONYMS, PRODUCT, GENE-NAME
RG71_RS25190	G6490	RG71_RS25190	pqiA	paraquat-inducible protein A	intermembrane transport protein PqiA	GO-TERMS, PRODUCT-SYNONYMS, GENE-SYNONYMS, PRODUCT, GENE-NAME
RG71_RS25195	G6489	RG71_RS25195	uup	ABC transporter ATP-binding protein	ATP-binding protein Uup	GO-TERMS, PRODUCT-SYNONYMS, GENE-SYNONYMS, PRODUCT, GENE-NAME
RG71_RS25200	G6488	RG71_RS25200	rlmL	bifunctional 23S rRNA (guanine(2069)-N(7))-methyltransferase RlmK/23S rRNA (guanine(2445)-N(2))-methyltransferase RlmL	fused 23S rRNA m2G2445 methyltransferase and 23S rRNA m7G2069 methyltransferase	GO-TERMS, REACTIONS, PRODUCT-SYNONYMS, GENE-SYNONYMS, PRODUCT, GENE-NAME
RG71_RS25205	G6487	RG71_RS25205	ycbX	MOSC domain-containing protein	6-N-hydroxylaminopurine resistance protein	GO-TERMS, PRODUCT-SYNONYMS, PRODUCT, GENE-NAME
RG71_RS25210	G6486	RG71_RS25210	zapC			GO-TERMS, PRODUCT-SYNONYMS, GENE-SYNONYMS, GENE-NAME
RG71_RS25215	EG10807	RG71_RS25215	pyrD	dihydroorotate dehydrogenase (quinone)	dihydroorotate dehydrogenase, type 2	GO-TERMS, REACTIONS, PRODUCT-SYNONYMS, PRODUCT, GENE-NAME
RG71_RS25225	G6485	RG71_RS25225	ycbV	fimbrial-like adhesin protein	putative fimbrial protein YcbV	GO-TERMS, PRODUCT-SYNONYMS, PRODUCT, GENE-NAME
RG71_RS25230	G6484	RG71_RS25230	ycbU	fimbriae protein	putative fimbrial protein YcbU	GO-TERMS, PRODUCT-SYNONYMS, PRODUCT, GENE-NAME
RG71_RS25235	G6483	RG71_RS25235	elfG	fimbrial-like adhesin protein	putative fimbrial-like adhesin protein	GO-TERMS, PRODUCT-SYNONYMS, GENE-SYNONYMS, PRODUCT, GENE-NAME
RG71_RS25240	G6482	RG71_RS25240	elfC	fimbrial biogenesis outer membrane usher protein	putative fimbrial usher protein ElfC	GO-TERMS, PRODUCT-SYNONYMS, GENE-SYNONYMS, PRODUCT, GENE-NAME
RG71_RS25245	G6481	RG71_RS25245	elfD	fimbrial chaperone protein ElfD	putative fimbrial chaperone ElfD	GO-TERMS, PRODUCT-SYNONYMS, GENE-SYNONYMS, PRODUCT, GENE-NAME
RG71_RS25250	G6480	RG71_RS25250	elfA	fimbrial subunit ElfA	putative laminin-binding fimbrial subunit	GO-TERMS, PRODUCT-SYNONYMS, GENE-SYNONYMS, PRODUCT, GENE-NAME
RG71_RS25260	G6479	RG71_RS25260	ssuE	NAD(P)H-dependent FMN reductase	NADPH-dependent FMN reductase	GO-TERMS, REACTIONS, PRODUCT-SYNONYMS, GENE-SYNONYMS, PRODUCT, GENE-NAME
[truncated: 224,032 more chars]
