# Supplementary material for: Leveraging Curation Among Escherichia coli Pathway/Genome Databases Using Ortholog-Based Annotation Propagation
Source: Front Microbiol. 2021 Mar 8;12:614355. doi: 10.3389/fmicb.2021.614355 (PMC7982652; doi:10.3389/fmicb.2021.614355)
Supplement: Supplementary file 1 [file Data_Sheet_1.ZIP › reports/GCF_002853965_ortholog-synchronization-report_ECOLI_2020-06-16.txt]

Summary of Ortholog Propagation from ECOLI/Escherichia coli K-12 substr. MG1655 to GCF_002853965/Escherichia coli 14EC047 (GCF_002853965.1)

Organism A (target) = GCF_002853965/Escherichia coli 14EC047 (GCF_002853965.1)
Organism B (source) = ECOLI/Escherichia coli K-12 substr. MG1655


Contents:
---------
1. Input parameters
2. Summary statistics
3. Propagated genes
4. Not-propagated genes
5. Updated genes of previously unknown or vague function


1. Input parameters
-------------------
The following parameterizable factors were considered when deciding whether or not to synchronize a gene with its ortholog:
* P-value cutoff: 1.0e-10 (synchronize only if sequence similarity between orthologs has P-value <= cutoff)
* Length cutoff: 10.0% (synchronize only if length difference between orthologs <= cutoff)
* Source experimental evidence (synchronize only if the source gene function has experimental evidence)

The following factors were NOT considered when deciding whether or not to synchronize a gene with its ortholog:
* Extra reactions (synchronize only if the target gene is not already assigned to one or more reactions that are materially different from any assigned to the source gene)
* Synteny (synchronize only if there is a synteny match with either the directly upstream or downstream gene)


2. Summary statistics
---------------------
Number of orthologs successfully propagated:	2540
  Genes of previously unknown function that now have known functions:	13
  Genes of previously vague function that now have known functions:	27
Number of genes for which propagation could not be done:	2301
  No ortholog found:	1024
  Multiple orthologs found:	11
  Source ortholog lacks experimental evidence:	1132	(65 of these had other reasons as well)
  P-value exceeds threshold:	26	(22 of these had other reasons as well)
  Length difference exceeds threshold:	66	(46 of these had other reasons as well)
  Orthologs of other complex components could not be identified:	122	(18 of these had other reasons as well)


3. Propagated genes
-------------------
The following genes in GCF_002853965/Escherichia coli 14EC047 (GCF_002853965.1) were synchronized with their ortholog in ECOLI/Escherichia coli K-12 substr. MG1655:
(Gene and product names are included only when they have changed)

A Gene	B Ortholog	Old Gene Name	New Gene Name	Old Product Name	New Product Name	Updated Attributes
CR540_RS00005	EG10235					GO-TERMS, PRODUCT-SYNONYMS
CR540_RS00010	EG10242			DNA polymerase III subunit beta	beta sliding clamp	GO-TERMS, REACTIONS, PRODUCT-SYNONYMS, PRODUCT
CR540_RS00015	EG10828			DNA replication/repair protein RecF	DNA repair protein RecF	CPLX-RXNS, GO-TERMS, COMPLEXES, PRODUCT-SYNONYMS, GENE-SYNONYMS, PRODUCT
CR540_RS00020	EG10424	CR540_RS00020	gyrB			GO-TERMS, REACTIONS, PRODUCT-SYNONYMS, GENE-SYNONYMS, GENE-NAME
CR540_RS00030	EG11195	CR540_RS00030	yidA	sugar-phosphatase	sugar phosphatase YidA	GO-TERMS, REACTIONS, PRODUCT-SYNONYMS, PRODUCT, GENE-NAME
CR540_RS00040	G7789	CR540_RS00040	dgoR	FadR family transcriptional regulator	DNA-binding transcriptional regulator DgoR	GO-TERMS, PRODUCT-SYNONYMS, GENE-SYNONYMS, PRODUCT, GENE-NAME
CR540_RS00045	EG20051	CR540_RS00045	dgoK			GO-TERMS, PRODUCT-SYNONYMS, GENE-SYNONYMS, PRODUCT, GENE-NAME
CR540_RS00050	EG20049	CR540_RS00050	dgoA			GO-TERMS, PRODUCT-SYNONYMS, GENE-SYNONYMS, PRODUCT, GENE-NAME
CR540_RS00055	GB4478			galactonate dehydratase	D-galactonate dehydratase	GO-TERMS, REACTIONS, PRODUCT-SYNONYMS, GENE-SYNONYMS, PRODUCT
CR540_RS00060	EG20053	CR540_RS00060	dgoT	MFS transporter	D-galactonate:H+ symporter	GO-TERMS, REACTIONS, PRODUCT-SYNONYMS, GENE-SYNONYMS, PRODUCT, GENE-NAME
CR540_RS00065	EG11714					GO-TERMS, PRODUCT-SYNONYMS, GENE-SYNONYMS
CR540_RS00070	EG11713	CR540_RS00070	yidR	DUF3748 domain-containing protein	DUF3748 domain-containing galacturonate catabolism protein YidR	GO-TERMS, PRODUCT-SYNONYMS, PRODUCT, GENE-NAME
CR540_RS00080	EG11534			heat shock chaperone IbpA	small heat shock protein IbpA	GO-TERMS, PRODUCT-SYNONYMS, GENE-SYNONYMS, PRODUCT
CR540_RS00085	EG11535			heat shock chaperone IbpB	small heat shock protein IbpB	GO-TERMS, PRODUCT-SYNONYMS, GENE-SYNONYMS, PRODUCT
CR540_RS00160	EG11693			multidrug efflux MFS transporter EmrD	multidrug efflux pump EmrD	GO-TERMS, REACTIONS, PRODUCT-SYNONYMS, GENE-SYNONYMS, PRODUCT
CR540_RS00175	EG10494			acetolactate synthase large subunit	acetohydroxy acid synthase I subunit IlvB	CPLX-RXNS, GO-TERMS, COMPLEXES, PRODUCT-SYNONYMS, PRODUCT
CR540_RS00180	EG10502			acetolactate synthase small subunit	acetohydroxy acid synthase I subunit IlvN	GO-TERMS, PRODUCT-SYNONYMS, PRODUCT
CR540_RS00185	EG11051			transcriptional regulator UhpA	DNA-binding transcriptional activator UhpA	GO-TERMS, PRODUCT-SYNONYMS, PRODUCT
CR540_RS00190	EG11052			signal transduction histidine-protein kinase/phosphatase UhpB	sensory histidine kinase UhpB	GO-TERMS, PRODUCT
CR540_RS00200	EG11054					GO-TERMS, REACTIONS, PRODUCT-SYNONYMS
CR540_RS00205	EG11692					GO-TERMS, REACTIONS, PRODUCT-SYNONYMS, GENE-SYNONYMS
CR540_RS00210	EG11691	CR540_RS00210	adeQ	NCS2 family permease	adenine transporter	GO-TERMS, REACTIONS, PRODUCT-SYNONYMS, GENE-SYNONYMS, PRODUCT, GENE-NAME
CR540_RS00220	EG11689			purine ribonucleoside efflux pump NepI	purine ribonucleoside exporter	GO-TERMS, REACTIONS, PRODUCT-SYNONYMS, GENE-SYNONYMS, PRODUCT
CR540_RS00265	EG11685			alpha-xylosidase	alpha-D-xyloside xylohydrolase	GO-TERMS, REACTIONS, PRODUCT-SYNONYMS, PRODUCT
CR540_RS00275	EG11194			xanthine/proton symporter XanP	xanthine:H+ symporter XanP	GO-TERMS, REACTIONS, PRODUCT-SYNONYMS, GENE-SYNONYMS, PRODUCT
CR540_RS00280	EG10406			sodium/glutamate symporter	glutamate:sodium symporter	GO-TERMS, REACTIONS, PRODUCT-SYNONYMS, GENE-SYNONYMS, PRODUCT
CR540_RS00285	EG10829					GO-TERMS, REACTIONS, PRODUCT-SYNONYMS, GENE-SYNONYMS
CR540_RS00290	EG10967			tRNA (guanosine(18)-2'-O)-methyltransferase TrmH	tRNA (Gm18) 2'-O-methyltransferase	GO-TERMS, REACTIONS, PRODUCT-SYNONYMS, GENE-SYNONYMS, PRODUCT
CR540_RS00295	EG10966			bifunctional GTP diphosphokinase/guanosine-3',5'-bis pyrophosphate 3'-pyrophosphohydrolase	bifunctional (p)ppGpp synthase/hydrolase SpoT	GO-TERMS, REACTIONS, PRODUCT-SYNONYMS, PRODUCT
CR540_RS00300	EG10899			DNA-directed RNA polymerase subunit omega	RNA polymerase subunit omega	GO-TERMS, REACTIONS, PRODUCT-SYNONYMS, GENE-SYNONYMS, PRODUCT
CR540_RS00305	EG10965	CR540_RS00305	gmk			GO-TERMS, REACTIONS, PRODUCT-SYNONYMS, GENE-SYNONYMS, GENE-NAME
CR540_RS00310	EG11334			NAD-dependent DNA ligase LigB	DNA ligase B	GO-TERMS, REACTIONS, PRODUCT-SYNONYMS, GENE-SYNONYMS, PRODUCT
CR540_RS00320	EG11193					GO-TERMS, PRODUCT-SYNONYMS, GENE-SYNONYMS
CR540_RS00335	EG10808					GO-TERMS, PRODUCT-SYNONYMS
CR540_RS00340	EG11191					GO-TERMS, PRODUCT-SYNONYMS, GENE-SYNONYMS
CR540_RS00345	EG10251	CR540_RS00345	dut			GO-TERMS, PRODUCT-SYNONYMS, GENE-SYNONYMS, GENE-NAME
CR540_RS00350	EG10004	coaBC	dfp	bifunctional phosphopantothenoylcysteine decarboxylase/phosphopantothenate--cysteine ligase CoaBC	fused 4'-phosphopantothenoylcysteine decarboxylase and phosphopantothenoylcysteine synthetase	GO-TERMS, REACTIONS, PRODUCT-SYNONYMS, GENE-SYNONYMS, PRODUCT, GENE-NAME
CR540_RS00370	EG10329			bifunctional DNA-formamidopyrimidine glycosylase/DNA-(apurinic or apyrimidinic site) lyase	DNA-formamidopyrimidine glycosylase	GO-TERMS, REACTIONS, PRODUCT-SYNONYMS, GENE-SYNONYMS, PRODUCT
CR540_RS00375	EG11190					GO-TERMS, PRODUCT-SYNONYMS, GENE-SYNONYMS
CR540_RS00380	EG10520	CR540_RS00380	waaA	3-deoxy-D-manno-octulosonic acid transferase	KDO transferase	GO-TERMS, REACTIONS, PRODUCT-SYNONYMS, GENE-SYNONYMS, PRODUCT, GENE-NAME
CR540_RS00385	EG11341	rfaQ	waaQ	lipopolysaccharide core heptosyltransferase RfaQ	lipopolysaccharide core heptosyltransferase 3	GO-TERMS, REACTIONS, PRODUCT-SYNONYMS, GENE-SYNONYMS, PRODUCT, GENE-NAME
CR540_RS00390	EG11339	CR540_RS00390	waaG	glycosyltransferase family 1 protein	lipopolysaccharide glucosyltransferase I	GO-TERMS, PRODUCT-SYNONYMS, GENE-SYNONYMS, PRODUCT, GENE-NAME
CR540_RS00395	EG11340	rfaP	waaP	lipopolysaccharide core heptose(I) kinase RfaP	lipopolysaccharide core heptose (I) kinase	GO-TERMS, REACTIONS, PRODUCT-SYNONYMS, GENE-SYNONYMS, PRODUCT, GENE-NAME
CR540_RS00400	EG11352			lipopolysaccharide 3-alpha-galactosyltransferase	UDP-D-glucose:(glucosyl)LPS alpha-1,3-glucosyltransferase	GO-TERMS, REACTIONS, PRODUCT-SYNONYMS, GENE-SYNONYMS, PRODUCT
CR540_RS00405	EG11353	CR540_RS00405	waaJ	LPS 1,2-glucosyltransferase	UDP-glucose:(glucosyl)LPS alpha-1,2-glucosyltransferase	GO-TERMS, REACTIONS, PRODUCT-SYNONYMS, GENE-SYNONYMS, PRODUCT, GENE-NAME
CR540_RS00410	EG11425	rfaY	waaY	lipopolysaccharide core heptose(II) kinase RfaY	lipopolysaccharide core heptose (II) kinase	GO-TERMS, REACTIONS, PRODUCT-SYNONYMS, GENE-SYNONYMS, PRODUCT, GENE-NAME
CR540_RS00425	EG11424	CR540_RS00425	waaL	O-antigen ligase domain-containing protein	O-antigen ligase	GO-TERMS, REACTIONS, PRODUCT-SYNONYMS, GENE-SYNONYMS, PRODUCT, GENE-NAME
CR540_RS00430	EG11189	rfaC	waaC	lipopolysaccharide heptosyltransferase RfaC	ADP-heptose:LPS heptosyltransferase 1	GO-TERMS, REACTIONS, PRODUCT-SYNONYMS, GENE-SYNONYMS, PRODUCT, GENE-NAME
CR540_RS00435	EG12210	rfaF	waaF	ADP-heptose--LPS heptosyltransferase RfaF	ADP-heptose--LPS heptosyltransferase 2	GO-TERMS, REACTIONS, PRODUCT-SYNONYMS, GENE-SYNONYMS, PRODUCT, GENE-NAME
CR540_RS00440	EG10838			ADP-glyceromanno-heptose 6-epimerase	ADP-L-glycero-D-mannoheptose 6-epimerase	GO-TERMS, REACTIONS, PRODUCT-SYNONYMS, GENE-SYNONYMS, PRODUCT
CR540_RS00445	EG10512			glycine C-acetyltransferase	2-amino-3-ketobutyrate CoA ligase	GO-TERMS, REACTIONS, PRODUCT-SYNONYMS, PRODUCT
CR540_RS00450	EG10993	CR540_RS00450	tdh	L-threonine 3-dehydrogenase	threonine dehydrogenase	GO-TERMS, REACTIONS, PRODUCT-SYNONYMS, PRODUCT, GENE-NAME
CR540_RS00455	EG11266					GO-TERMS, PRODUCT-SYNONYMS, GENE-SYNONYMS, PRODUCT
CR540_RS00465	EG12297					GO-TERMS, PRODUCT-SYNONYMS, GENE-SYNONYMS
CR540_RS00470	EG12296					GO-TERMS, PRODUCT-SYNONYMS, GENE-SYNONYMS
CR540_RS00485	EG12294					GO-TERMS, REACTIONS, PRODUCT-SYNONYMS, GENE-SYNONYMS
CR540_RS00490	EG10937			protein-export chaperone SecB	protein export chaperone SecB	GO-TERMS, PRODUCT-SYNONYMS, PRODUCT
CR540_RS00495	EG20091			NAD(P)H-dependent glycerol-3-phosphate dehydrogenase	glycerol-3-phosphate dehydrogenase	GO-TERMS, REACTIONS, PRODUCT-SYNONYMS, PRODUCT
CR540_RS00500	EG10187			serine O-acetyltransferase	serine acetyltransferase	GO-TERMS, COMPLEXES, REACTIONS, PRODUCT-SYNONYMS, PRODUCT
CR540_RS00505	EG11888			tRNA (uridine(34)/cytosine(34)/5- carboxymethylaminomethyluridine(34)-2'-O)- methyltransferase TrmL	tRNA (cytidine/uridine-2'-O)-ribose methyltransferase	GO-TERMS, REACTIONS, PRODUCT-SYNONYMS, GENE-SYNONYMS, PRODUCT
CR540_RS00510	EG11963			quinone-dependent L-lactate dehydrogenase	L-lactate dehydrogenase	GO-TERMS, REACTIONS, PRODUCT-SYNONYMS, GENE-SYNONYMS, PRODUCT
CR540_RS00515	EG11962			transcriptional regulator LldR	DNA-binding transcriptional dual regulator LldR	GO-TERMS, PRODUCT-SYNONYMS, GENE-SYNONYMS, PRODUCT
CR540_RS00520	EG11961			L-lactate permease	lactate/glycolate:H+ symporter LldP	GO-TERMS, REACTIONS, PRODUCT-SYNONYMS, GENE-SYNONYMS, PRODUCT
CR540_RS00535	EG11965					GO-TERMS, COMPLEXES, PRODUCT-SYNONYMS
CR540_RS00540	EG10616					GO-TERMS, PRODUCT-SYNONYMS
CR540_RS00545	EG10615	CR540_RS00545	mtlA	PTS mannitol transporter subunit IICBA	mannitol-specific PTS enzyme IICBA component	GO-TERMS, REACTIONS, PRODUCT-SYNONYMS, GENE-SYNONYMS, PRODUCT, GENE-NAME
CR540_RS00620	EG10941	CR540_RS00620	selA	L-seryl-tRNA(Sec) selenium transferase	selenocysteine synthase	GO-TERMS, REACTIONS, PRODUCT-SYNONYMS, GENE-SYNONYMS, PRODUCT, GENE-NAME
CR540_RS00630	EG12293					GO-TERMS, REACTIONS, PRODUCT-SYNONYMS
CR540_RS00635	EG12292	CR540_RS00635	aldB	aldehyde dehydrogenase	aldehyde dehydrogenase B	GO-TERMS, REACTIONS, PRODUCT-SYNONYMS, GENE-SYNONYMS, PRODUCT, GENE-NAME
CR540_RS00670	EG12287	araD	sgbE	L-ribulose-5-phosphate 4-epimerase	L-ribulose-5-phosphate 4-epimerase SgbE	GO-TERMS, PRODUCT-SYNONYMS, GENE-SYNONYMS, PRODUCT, GENE-NAME
CR540_RS00680	EG12285	ulaD	sgbH	3-keto-L-gulonate-6-phosphate decarboxylase UlaD	3-keto-L-gulonate-6-phosphate decarboxylase SgbH	GO-TERMS, REACTIONS, PRODUCT-SYNONYMS, GENE-SYNONYMS, PRODUCT, GENE-NAME
CR540_RS00685	EG12284			L-xylulokinase	L-xylulose kinase	GO-TERMS, REACTIONS, PRODUCT-SYNONYMS, GENE-SYNONYMS, PRODUCT
CR540_RS00690	EG12283			2,3-diketo-L-gulonate transporter substrate-binding protein YiaO	2,3-diketo-L-gulonate:Na+ symporter - periplasmic binding protein	CPLX-RXNS, GO-TERMS, COMPLEXES, REACTIONS, PRODUCT-SYNONYMS, PRODUCT
CR540_RS00695	EG12282			2,3-diketo-L-gulonate transporter large permease YiaN	2,3-diketo-L-gulonate:Na+ symporter - membrane subunit	GO-TERMS, REACTIONS, PRODUCT-SYNONYMS, PRODUCT
CR540_RS00700	EG12281			2,3-diketo-L-gulonate TRAP transporter small permease YiaM	2,3-diketo-L-gulonate:Na+ symporter - membrane subunit	GO-TERMS, REACTIONS, PRODUCT-SYNONYMS, PRODUCT
CR540_RS00710	EG12279	CR540_RS00710	yiaK	3-dehydro-L-gulonate 2-dehydrogenase	2,3-diketo-L-gulonate reductase	GO-TERMS, REACTIONS, PRODUCT-SYNONYMS, PRODUCT, GENE-NAME
CR540_RS00715	EG12278	yiaJ	plaR	IclR family transcriptional regulator YiaJ	DNA-binding transcriptional repressor PlaR	GO-TERMS, PRODUCT-SYNONYMS, GENE-SYNONYMS, PRODUCT, GENE-NAME
CR540_RS00725	EG10107			valine--pyruvate transaminase	valine--pyruvate aminotransferase	GO-TERMS, REACTIONS, PRODUCT-SYNONYMS, PRODUCT
CR540_RS00730	EG11316					GO-TERMS, REACTIONS, PRODUCT-SYNONYMS, PRODUCT
CR540_RS00740	EG20253	CR540_RS00740	xylR	xylose operon transcription regulator XylR	DNA-binding transcriptional dual regulator XylR	GO-TERMS, PRODUCT-SYNONYMS, PRODUCT, GENE-NAME
CR540_RS00745	EG12276			xylose ABC transporter permease XylH	xylose ABC transporter membrane subunit	CPLX-RXNS, GO-TERMS, COMPLEXES, REACTIONS, PRODUCT
CR540_RS00750	EG12275			D-xylose ABC transporter ATP-binding protein	xylose ABC transporter ATP binding subunit	GO-TERMS, COMPLEXES, PRODUCT
CR540_RS00755	EG20252			D-xylose ABC transporter substrate-binding protein	xylose ABC transporter periplasmic binding protein	GO-TERMS, PRODUCT-SYNONYMS, GENE-SYNONYMS, PRODUCT
CR540_RS00760	EG11074					GO-TERMS, REACTIONS, PRODUCT-SYNONYMS
CR540_RS00765	EG11075					GO-TERMS, REACTIONS, PRODUCT-SYNONYMS
CR540_RS00780	EG12274	CR540_RS00780	wecH	acyltransferase	O-acetyltransferase WecH	GO-TERMS, PRODUCT-SYNONYMS, GENE-SYNONYMS, PRODUCT, GENE-NAME
CR540_RS00790	EG10409					CPLX-RXNS, GO-TERMS, COMPLEXES, PRODUCT-SYNONYMS, GENE-SYNONYMS, PRODUCT
CR540_RS00795	EG10410					GO-TERMS, PRODUCT-SYNONYMS, GENE-SYNONYMS, PRODUCT
CR540_RS00805	G0-9613			type I toxin-antitoxin system toxin HokA	small toxic polypeptide	PRODUCT-SYNONYMS, GENE-SYNONYMS, PRODUCT
CR540_RS00810	EG10166			RNA chaperone/antiterminator CspA	cold shock protein CspA	GO-TERMS, PRODUCT-SYNONYMS, PRODUCT
CR540_RS00825	EG12272			glyoxylate/hydroxypyruvate reductase GhrB	glyoxylate reductase	GO-TERMS, REACTIONS, PRODUCT-SYNONYMS, GENE-SYNONYMS, PRODUCT
CR540_RS00835	EG10124	CR540_RS00835	bisC	molybdopterin guanine dinucleotide-containing S/N-oxide reductase	biotin sulfoxide reductase	GO-TERMS, REACTIONS, PRODUCT-SYNONYMS, PRODUCT, GENE-NAME
CR540_RS00840	EG12270	CR540_RS00840	yiaC	N-acetyltransferase	peptidyl-lysine N-acetyltransferase YiaC	GO-TERMS, REACTIONS, PRODUCT-SYNONYMS, PRODUCT, GENE-NAME
CR540_RS00845	EG10986			DNA-3-methyladenine glycosylase I	3-methyl-adenine DNA glycosylase I, constitutive	GO-TERMS, REACTIONS, PRODUCT-SYNONYMS, GENE-SYNONYMS, PRODUCT
CR540_RS00855	EG12268	CR540_RS00855	yhjX	MFS transporter	putative transporter YhjX	GO-TERMS, PRODUCT-SYNONYMS, PRODUCT, GENE-NAME
CR540_RS00860	EG12267			kdo(2)-lipid A phosphoethanolamine 7''-transferase	Kdo2-lipid A phosphoethanolamine 7''-transferase	GO-TERMS, REACTIONS, PRODUCT-SYNONYMS, GENE-SYNONYMS, PRODUCT
CR540_RS00875	EG10248			dipeptide ABC transporter substrate-binding protein DppA	dipeptide ABC transporter periplasmic binding protein	CPLX-RXNS, GO-TERMS, COMPLEXES, PRODUCT-SYNONYMS, GENE-SYNONYMS, PRODUCT
CR540_RS00885	EG12625			dipeptide ABC transporter permease DppB	dipeptide ABC transporter membrane subunit DppB	GO-TERMS, PRODUCT-SYNONYMS, PRODUCT
CR540_RS00890	EG12626			dipeptide ABC transporter permease DppC	dipeptide ABC transporter membrane subunit DppC	GO-TERMS, PRODUCT-SYNONYMS, PRODUCT
CR540_RS00895	EG12627			dipeptide ABC transporter ATP-binding protein	dipeptide ABC transporter ATP binding subunit DppD	GO-TERMS, PRODUCT-SYNONYMS, PRODUCT
CR540_RS00900	EG12628					GO-TERMS, PRODUCT-SYNONYMS, GENE-SYNONYMS
CR540_RS00915	G0-9041	CR540_RS00915	ldrD	type I toxin-antitoxin system toxin Ldr family protein	small toxic polypeptide LdrD	GO-TERMS, PRODUCT-SYNONYMS, PRODUCT, GENE-NAME
CR540_RS00920	EG12265			cellulose biosynthesis protein BcsG	cellulose phosphoethanolamine transferase	GO-TERMS, REACTIONS, PRODUCT-SYNONYMS, GENE-SYNONYMS, PRODUCT
CR540_RS00950	EG12260			UDP-forming cellulose synthase catalytic subunit	cellulose synthase catalytic subunit	CPLX-RXNS, GO-TERMS, COMPLEXES, REACTIONS, PRODUCT-SYNONYMS, GENE-SYNONYMS, PRODUCT
CR540_RS00955	EG12259			cellulose biosynthesis cyclic di-GMP-binding regulatory protein BcsB	cellulose synthase periplasmic subunit	GO-TERMS, PRODUCT-SYNONYMS, GENE-SYNONYMS, PRODUCT
CR540_RS00960	EG12258			cellulase	endo-1,4-D-glucanase	GO-TERMS, REACTIONS, PRODUCT-SYNONYMS, GENE-SYNONYMS, PRODUCT
CR540_RS00985	EG12253	CR540_RS00985	kdgK			GO-TERMS, PRODUCT-SYNONYMS, GENE-SYNONYMS, GENE-NAME
CR540_RS00990	EG12252			cyclic-guanylate-specific phosphodiesterase	c-di-GMP phosphodiesterase PdeH	GO-TERMS, REACTIONS, PRODUCT-SYNONYMS, GENE-SYNONYMS, PRODUCT
CR540_RS01005	EG12248			inner membrane protein YhjD	putative transporter YhjD	GO-TERMS, PRODUCT-SYNONYMS, PRODUCT
CR540_RS01020	EG12245			alpha,alpha-trehalase TreF	cytoplasmic trehalase	GO-TERMS, REACTIONS, PRODUCT-SYNONYMS, PRODUCT
CR540_RS01025	EG12244	CR540_RS01025	ccp			GO-TERMS, REACTIONS, PRODUCT-SYNONYMS, GENE-SYNONYMS, PRODUCT, GENE-NAME
CR540_RS01030	EG50009	CR540_RS01030	gadA	glutamate decarboxylase	glutamate decarboxylase A	GO-TERMS, REACTIONS, PRODUCT-SYNONYMS, GENE-SYNONYMS, PRODUCT, GENE-NAME
CR540_RS01035	EG12243			acid resistance transcriptional activator GadX	DNA-binding transcriptional dual regulator GadX	GO-TERMS, PRODUCT-SYNONYMS, GENE-SYNONYMS, PRODUCT
CR540_RS01040	EG12242			acid resistance transcriptional activator GadW	DNA-binding transcriptional dual regulator GadW	GO-TERMS, PRODUCT-SYNONYMS, GENE-SYNONYMS, PRODUCT
CR540_RS01045	EG12241	CR540_RS01045	mdtF	multidrug efflux RND transporter permease subunit	multidrug efflux pump RND permease MdtF	CPLX-RXNS, GO-TERMS, PRODUCT-SYNONYMS, GENE-SYNONYMS, PRODUCT, GENE-NAME
CR540_RS01050	EG12240			multidrug transporter subunit MdtE	multidrug efflux pump membrane fusion protein MdtE	GO-TERMS, PRODUCT-SYNONYMS, GENE-SYNONYMS, PRODUCT
CR540_RS01060	EG11544			acid resistance transcriptional activator GadE	DNA-binding transcriptional activator GadE	GO-TERMS, COMPLEXES, PRODUCT-SYNONYMS, GENE-SYNONYMS, PRODUCT
CR540_RS01065	EG11495	CR540_RS01065	hdeD	HdeD family acid-resistance protein	acid-resistance membrane protein	GO-TERMS, PRODUCT-SYNONYMS, GENE-SYNONYMS, PRODUCT, GENE-NAME
CR540_RS01070	EG11398			acid-activated periplasmic chaperone HdeA	periplasmic acid stress chaperone HdeA	GO-TERMS, PRODUCT-SYNONYMS, GENE-SYNONYMS, PRODUCT
CR540_RS01075	EG11399			acid-activated periplasmic chaperone HdeB	periplasmic acid stress chaperone HdeB	GO-TERMS, PRODUCT-SYNONYMS, GENE-SYNONYMS, PRODUCT
CR540_RS01085	EG11889	CR540_RS01085	dctR	helix-turn-helix transcriptional regulator	putative DNA-binding transcriptional regulator DctR	GO-TERMS, PRODUCT-SYNONYMS, GENE-SYNONYMS, PRODUCT, GENE-NAME
CR540_RS01115	EG12236			arsenite/antimonite:H(+) antiporter ArsB	arsenite/antimonite:H+ antiporter	GO-TERMS, REACTIONS, PRODUCT-SYNONYMS, GENE-SYNONYMS, PRODUCT
CR540_RS01120	EG12235			arsenical resistance operon transcriptional regulator ArsR	DNA-binding transcriptional repressor ArsR	GO-TERMS, PRODUCT-SYNONYMS, GENE-SYNONYMS, PRODUCT
CR540_RS01130	EG10412	gorA	gor	glutathione-disulfide reductase	glutathione reductase (NADPH)	GO-TERMS, REACTIONS, PRODUCT-SYNONYMS, GENE-SYNONYMS, PRODUCT, GENE-NAME
CR540_RS01135	EG12234	CR540_RS01135	rlmJ	23S rRNA (adenine(2030)-N(6))-methyltransferase RlmJ	23S rRNA m6A2030 methyltransferase	GO-TERMS, REACTIONS, PRODUCT-SYNONYMS, GENE-SYNONYMS, PRODUCT, GENE-NAME
CR540_RS01140	EG11441					GO-TERMS, REACTIONS, PRODUCT-SYNONYMS, GENE-SYNONYMS
CR540_RS01145	EG12233			16S rRNA (guanine(1516)-N(2))-methyltransferase RsmJ	16S rRNA m2G1516 methyltransferase	GO-TERMS, REACTIONS, PRODUCT-SYNONYMS, GENE-SYNONYMS, PRODUCT
CR540_RS01150	EG12232			dipeptide/tripeptide permease DtpB	dipeptide/tripeptide:H+ symporter DtpB	GO-TERMS, REACTIONS, PRODUCT-SYNONYMS, GENE-SYNONYMS, PRODUCT
CR540_RS01165	EG12231			universal stress protein UspB	putative universal stress (ethanol tolerance) protein B	GO-TERMS, PRODUCT-SYNONYMS, GENE-SYNONYMS, PRODUCT
CR540_RS01170	EG12230	CR540_RS01170	pitA	Low-affinity inorganic phosphate transporter 1	metal phosphate:H+ symporter PitA	GO-TERMS, REACTIONS, PRODUCT-SYNONYMS, GENE-SYNONYMS, PRODUCT, GENE-NAME
CR540_RS01225	G6320	silC	cusC	Cu(+)/Ag(+) efflux RND transporter outer membrane channel SilC	copper/silver export system outer membrane channel	CPLX-RXNS, GO-TERMS, COMPLEXES, REACTIONS, PRODUCT-SYNONYMS, GENE-SYNONYMS, PRODUCT, GENE-NAME
CR540_RS01280	EG12228	CR540_RS01280	yhiM	DUF2776 domain-containing protein	inner membrane protein YhiM	GO-TERMS, PRODUCT-SYNONYMS, PRODUCT, GENE-NAME
CR540_RS01300	EG12223					GO-TERMS, PRODUCT-SYNONYMS, GENE-SYNONYMS
CR540_RS01330	EG11519			nickel-responsive transcriptional regulator NikR	DNA-binding transcriptional repressor NikR	GO-TERMS, PRODUCT-SYNONYMS, GENE-SYNONYMS, PRODUCT
CR540_RS01335	EG12079			nickel import ATP-binding protein NikE	Ni(2+) ABC transporter ATP binding subunit NikE	CPLX-RXNS, GO-TERMS, COMPLEXES, PRODUCT-SYNONYMS, GENE-SYNONYMS, PRODUCT
CR540_RS01340	EG12078			nickel import ATP-binding protein NikD	Ni(2+) ABC transporter ATP binding subunit NikD	GO-TERMS, PRODUCT-SYNONYMS, GENE-SYNONYMS, PRODUCT
CR540_RS01345	EG12077			nickel ABC transporter permease subunit NikC	Ni(2+) ABC transporter membrane subunit NikC	GO-TERMS, PRODUCT-SYNONYMS, GENE-SYNONYMS, PRODUCT
CR540_RS01350	EG12076			nickel ABC transporter permease subunit NikB	Ni(2+) ABC transporter membrane subunit NikB	GO-TERMS, PRODUCT-SYNONYMS, GENE-SYNONYMS, PRODUCT
CR540_RS01355	EG12075			nickel ABC transporter, nickel/metallophore periplasmic binding protein	Ni(2+) ABC transporter periplasmic binding protein	GO-TERMS, PRODUCT-SYNONYMS, GENE-SYNONYMS, PRODUCT
CR540_RS01360	EG12221			4'-phosphopantetheinyl transferase AcpT	holo-[acyl carrier protein] synthase 2	GO-TERMS, REACTIONS, PRODUCT-SYNONYMS, GENE-SYNONYMS, PRODUCT
CR540_RS01380	EG12217	CR540_RS01380	yhhQ	7-cyano-7-deazaguanine/7-aminomethyl-7- deazaguanine transporter	putative queuosine precursor transporter	GO-TERMS, REACTIONS, PRODUCT-SYNONYMS, PRODUCT, GENE-NAME
CR540_RS01385	EG12216			sulfurtransferase TusA	sulfur transfer protein TusA	GO-TERMS, REACTIONS, PRODUCT-SYNONYMS, GENE-SYNONYMS, PRODUCT
CR540_RS01390	EG12215			Zn(II)/Cd(II)/Pb(II) translocating P-type ATPase ZntA	Zn2+/Cd2+/Pb2+ exporting P-type ATPase	GO-TERMS, REACTIONS, PRODUCT-SYNONYMS, GENE-SYNONYMS, PRODUCT
CR540_RS01410	EG10343			16S rRNA (guanine(966)-N(2))-methyltransferase	16S rRNA m2G966 methyltransferase	GO-TERMS, REACTIONS, PRODUCT-SYNONYMS, GENE-SYNONYMS, PRODUCT
CR540_RS01415	EG10346			signal recognition particle-docking protein FtsY	signal recognition particle receptor	GO-TERMS, PRODUCT-SYNONYMS, PRODUCT
CR540_RS01420	EG10340			cell division ATP-binding protein FtsE	cell division protein FtsE	GO-TERMS, COMPLEXES, PRODUCT-SYNONYMS, PRODUCT
CR540_RS01425	EG10345					GO-TERMS, PRODUCT-SYNONYMS, GENE-SYNONYMS
CR540_RS01430	EG10897			RNA polymerase sigma factor RpoH	RNA polymerase, sigma 32 (sigma H) factor	GO-TERMS, COMPLEXES, PRODUCT-SYNONYMS, GENE-SYNONYMS, PRODUCT
CR540_RS01435	EG10539	CR540_RS01435	livJ	branched-chain amino acid ABC transporter substrate-binding protein	branched chain amino acid/phenylalanine ABC transporter periplasmic binding protein	GO-TERMS, PRODUCT-SYNONYMS, GENE-SYNONYMS, PRODUCT, GENE-NAME
CR540_RS01440	EG12211	panM	panZ	aspartate 1-decarboxylase autocleavage activator PanM	PanD maturation factor	GO-TERMS, PRODUCT-SYNONYMS, GENE-SYNONYMS, PRODUCT, GENE-NAME
CR540_RS01445	EG10540			high-affinity branched-chain amino acid ABC transporter substrate-binding protein LivK	L-leucine/L-phenylalanine ABC transporter periplasmic binding protein	GO-TERMS, PRODUCT-SYNONYMS, GENE-SYNONYMS, PRODUCT, GENE-NAME
CR540_RS01450	EG10538			high-affinity branched-chain amino acid ABC transporter permease LivH	branched chain amino acid/phenylalanine ABC transporter membrane subunit LivH	GO-TERMS, PRODUCT-SYNONYMS, GENE-SYNONYMS, PRODUCT
CR540_RS01455	EG10541	CR540_RS01455	livM	high-affinity branched-chain amino acid ABC transporter permease LivM	branched chain amino acid/phenylalanine ABC transporter membrane subunit LivM	GO-TERMS, PRODUCT, GENE-NAME
CR540_RS01460	EG10537			high-affinity branched-chain amino acid ABC transporter ATP-binding protein LivG	branched chain amino acid/phenylalanine ABC transporter ATP binding subunit LivG	GO-TERMS, PRODUCT-SYNONYMS, GENE-SYNONYMS, PRODUCT
CR540_RS01465	EG10536			high-affinity branched-chain amino acid ABC transporter ATP-binding protein LivF	branched chain amino acid/phenylalanine ABC transporter ATP binding subunit LivF	CPLX-RXNS, GO-TERMS, COMPLEXES, PRODUCT
CR540_RS01470	EG11047			sn-glycerol-3-phosphate ABC transporter substrate-binding protein UgpB	sn-glycerol 3-phosphate ABC transporter periplasmic binding protein	CPLX-RXNS, GO-TERMS, COMPLEXES, PRODUCT-SYNONYMS, GENE-SYNONYMS, PRODUCT
CR540_RS01475	EG11046			sn-glycerol-3-phosphate ABC transporter permease UgpA	sn-glycerol 3-phosphate ABC transporter membrane subunit UgpA	GO-TERMS, PRODUCT-SYNONYMS, GENE-SYNONYMS, PRODUCT
CR540_RS01480	EG11049			sn-glycerol-3-phosphate ABC transporter permease UgpE	sn-glycerol 3-phosphate ABC transporter membrane subunit UgpE	GO-TERMS, PRODUCT
CR540_RS01485	EG11048	CR540_RS01485	ugpC	sn-glycerol-3-phosphate import ATP-binding protein UgpC	sn-glycerol 3-phosphate ABC transporter ATP binding subunit	GO-TERMS, PRODUCT, GENE-NAME
CR540_RS01490	EG11050			glycerophosphodiester phosphodiesterase	glycerophosphodiester phosphodiesterase UgpQ	GO-TERMS, REACTIONS, PRODUCT-SYNONYMS, PRODUCT
CR540_RS01500	EG10374	CR540_RS01500	ggt	gamma-glutamyltransferase	glutathione hydrolase proenzyme	GO-TERMS, REACTIONS, PRODUCT-SYNONYMS, PRODUCT, GENE-NAME
CR540_RS01505	G7763	CR540_RS01505	yrhB	heat-shock protein	putative heat shock chaperone	GO-TERMS, PRODUCT-SYNONYMS, PRODUCT, GENE-NAME
CR540_RS01530	G7758	CR540_RS01530	yhhY	N-acetyltransferase	N-acetyltransferase YhhY	GO-TERMS, PRODUCT-SYNONYMS, PRODUCT, GENE-NAME
CR540_RS01540	G7756	CR540_RS01540	yhhW			GO-TERMS, PRODUCT-SYNONYMS, GENE-NAME
CR540_RS01545	EG12630			gluconate operon transcriptional repressor GntR	DNA-binding transcriptional repressor GntR	GO-TERMS, PRODUCT-SYNONYMS, PRODUCT
CR540_RS01550	EG12629			gluconokinase	D-gluconate kinase, thermostable	GO-TERMS, REACTIONS, PRODUCT-SYNONYMS, PRODUCT
CR540_RS01555	EG12631			gluconate transporter	low-affinity gluconate transporter	GO-TERMS, REACTIONS, PRODUCT-SYNONYMS, GENE-SYNONYMS, PRODUCT
CR540_RS01565	EG10088					GO-TERMS, PRODUCT-SYNONYMS, GENE-SYNONYMS
CR540_RS01570	EG10378					GO-TERMS, REACTIONS, PRODUCT-SYNONYMS, PRODUCT
CR540_RS01575	EG10381			glycogen debranching protein GlgX	limit dextrin alpha-1,6-glucohydrolase	GO-TERMS, PRODUCT-SYNONYMS, PRODUCT
CR540_RS01580	EG10379					GO-TERMS, PRODUCT-SYNONYMS
CR540_RS01585	EG10377			glycogen synthase GlgA	glycogen synthase	GO-TERMS, REACTIONS, PRODUCT-SYNONYMS, PRODUCT
CR540_RS01590	EG10380	CR540_RS01590	glgP			GO-TERMS, REACTIONS, PRODUCT-SYNONYMS, GENE-SYNONYMS, GENE-NAME
CR540_RS01615	EG10394	CR540_RS01615	glpD	glycerol-3-phosphate dehydrogenase	aerobic glycerol 3-phosphate dehydrogenase	GO-TERMS, REACTIONS, PRODUCT-SYNONYMS, GENE-SYNONYMS, PRODUCT, GENE-NAME
CR540_RS01620	EG10395					GO-TERMS, REACTIONS, PRODUCT-SYNONYMS
CR540_RS01625	EG10397			rhomboid family intramembrane serine protease GlpG	rhomboid protease GlpG	GO-TERMS, REACTIONS, PRODUCT-SYNONYMS, PRODUCT
CR540_RS01635	EG12356	CR540_RS01635	rtcR	sigma 54-dependent transcriptional regulator	DNA-binding transcriptional activator RtcR	GO-TERMS, PRODUCT-SYNONYMS, GENE-SYNONYMS, PRODUCT, GENE-NAME
CR540_RS01640	G7751	CR540_RS01640	rtcB	RtcB family protein	RNA-splicing ligase	GO-TERMS, REACTIONS, PRODUCT-SYNONYMS, GENE-SYNONYMS, PRODUCT, GENE-NAME
CR540_RS01645	G7750					GO-TERMS, REACTIONS, PRODUCT-SYNONYMS, GENE-SYNONYMS
CR540_RS01650	EG10562			HTH-type transcriptional regulator MalT	DNA-binding transcriptional activator MalT	GO-TERMS, PRODUCT-SYNONYMS, GENE-SYNONYMS, PRODUCT
CR540_RS01655	EG10560					GO-TERMS, REACTIONS, PRODUCT-SYNONYMS, GENE-SYNONYMS
CR540_RS01660	EG10561					GO-TERMS, REACTIONS, PRODUCT-SYNONYMS, GENE-SYNONYMS, PRODUCT
CR540_RS01665	EG12380			gluconate transporter	high-affinity gluconate transporter	GO-TERMS, REACTIONS, PRODUCT-SYNONYMS, GENE-SYNONYMS, PRODUCT
CR540_RS01670	G7748			iron-sulfur cluster biogenesis protein NfuA	iron-sulfur cluster carrier protein NfuA	GO-TERMS, PRODUCT-SYNONYMS, GENE-SYNONYMS, PRODUCT
CR540_RS01675	G7747	gntX	yhgH	DNA utilization protein GntX	DNA utilization protein YhgH	GO-TERMS, PRODUCT-SYNONYMS, GENE-SYNONYMS, PRODUCT, GENE-NAME
CR540_RS01680	EG10122			pimeloyl-ACP methyl ester esterase BioH	pimeloyl-acyl carrier protein methyl ester esterase	GO-TERMS, REACTIONS, PRODUCT-SYNONYMS, GENE-SYNONYMS, PRODUCT
CR540_RS01685	EG11750					GO-TERMS, REACTIONS, PRODUCT-SYNONYMS, GENE-SYNONYMS
CR540_RS01695	EG12102			Fe(2+) transporter permease subunit FeoB	Fe2+ transporter FeoB	GO-TERMS, REACTIONS, PRODUCT-SYNONYMS, PRODUCT
CR540_RS01700	EG12101			ferrous iron transporter A	ferrous iron transport protein A	GO-TERMS, PRODUCT-SYNONYMS, PRODUCT
CR540_RS01710	EG11578					GO-TERMS, PRODUCT-SYNONYMS
CR540_RS01715	EG10672			two-component system response regulator OmpR	DNA-binding transcriptional dual regulator OmpR	GO-TERMS, PRODUCT-SYNONYMS, GENE-SYNONYMS, PRODUCT
CR540_RS01720	EG10269			two-component system sensor histidine kinase EnvZ	sensor histidine kinase EnvZ	GO-TERMS, REACTIONS, PRODUCT-SYNONYMS, GENE-SYNONYMS, PRODUCT
CR540_RS01725	EG10688	pckA	pck			GO-TERMS, REACTIONS, PRODUCT-SYNONYMS, GENE-SYNONYMS, PRODUCT, GENE-NAME
CR540_RS01735	G7744	CR540_RS01735	hslO	Hsp33 family molecular chaperone HslO	molecular chaperone Hsp33	GO-TERMS, PRODUCT-SYNONYMS, GENE-SYNONYMS, PRODUCT, GENE-NAME
CR540_RS01740	G7743			ribosome-associated heat shock protein Hsp15	heat shock protein Hsp15	GO-TERMS, PRODUCT-SYNONYMS, GENE-SYNONYMS, PRODUCT
CR540_RS01745	G7742	CR540_RS01745	yrfG	GMP/IMP nucleotidase	purine nucleotidase	GO-TERMS, REACTIONS, PRODUCT-SYNONYMS, PRODUCT, GENE-NAME
CR540_RS01750	G7741			intracellular growth attenuator protein IgaA	inner membrane protein IgaA	GO-TERMS, PRODUCT-SYNONYMS, GENE-SYNONYMS, PRODUCT
CR540_RS01755	G7740			ADP compounds hydrolase NudE	ADP-sugar diphosphatase NudE	GO-TERMS, REACTIONS, PRODUCT-SYNONYMS, GENE-SYNONYMS, PRODUCT
CR540_RS01760	EG10748			peptidoglycan glycosyltransferase/peptidoglycan DD-transpeptidase MrcA	peptidoglycan glycosyltransferase / peptidoglycan DD-transpeptidase MrcA	GO-TERMS, REACTIONS, PRODUCT-SYNONYMS, GENE-SYNONYMS, PRODUCT
CR540_RS01765	G7739					GO-TERMS, PRODUCT-SYNONYMS, GENE-SYNONYMS
CR540_RS01770	G7738	CR540_RS01770	hofN			GO-TERMS, PRODUCT-SYNONYMS, GENE-SYNONYMS, GENE-NAME
CR540_RS01775	G7737					GO-TERMS, PRODUCT-SYNONYMS, GENE-SYNONYMS
CR540_RS01780	G7736					GO-TERMS, PRODUCT-SYNONYMS, GENE-SYNONYMS
CR540_RS01785	EG12113	CR540_RS01785	hofQ	DNA uptake porin HofQ	DNA utilization protein HofQ	GO-TERMS, REACTIONS, PRODUCT-SYNONYMS, GENE-SYNONYMS, PRODUCT, GENE-NAME
CR540_RS01790	EG10081			shikimate kinase AroK	shikimate kinase 1	GO-TERMS, REACTIONS, PRODUCT-SYNONYMS, PRODUCT
CR540_RS01795	EG10074					GO-TERMS, REACTIONS, PRODUCT-SYNONYMS, PRODUCT
CR540_RS01800	EG11183					GO-TERMS, PRODUCT-SYNONYMS, GENE-SYNONYMS
CR540_RS01805	EG10204	CR540_RS01805	dam	adenine-specific DNA-methyltransferase	DNA adenine methyltransferase	GO-TERMS, REACTIONS, PRODUCT-SYNONYMS, PRODUCT, GENE-NAME
CR540_RS01810	M004	CR540_RS01810	rpe			GO-TERMS, PRODUCT-SYNONYMS, GENE-SYNONYMS, PRODUCT, GENE-NAME
CR540_RS01815	EG11871	CR540_RS01815	gph			GO-TERMS, PRODUCT-SYNONYMS, GENE-SYNONYMS, PRODUCT, GENE-NAME
CR540_RS01820	EG11030					GO-TERMS, REACTIONS, PRODUCT-SYNONYMS, PRODUCT
CR540_RS01870	G7726					GO-TERMS, PRODUCT-SYNONYMS, GENE-SYNONYMS
CR540_RS01875	G7724					GO-TERMS, PRODUCT-SYNONYMS, GENE-SYNONYMS
CR540_RS01880	G7723					GO-TERMS, PRODUCT-SYNONYMS, GENE-SYNONYMS
CR540_RS01885	EG12908					GO-TERMS, REACTIONS, PRODUCT-SYNONYMS, GENE-SYNONYMS
CR540_RS01895	EG10188	cobA	cysG	uroporphyrinogen-III C-methyltransferase	siroheme synthase	GO-TERMS, REACTIONS, PRODUCT-SYNONYMS, PRODUCT, GENE-NAME
CR540_RS01900	EG10654					GO-TERMS, PRODUCT-SYNONYMS, PRODUCT
CR540_RS01905	EG10655			nitrite reductase small subunit NirD	nitrite reductase subunit NirD	GO-TERMS, PRODUCT-SYNONYMS, PRODUCT
CR540_RS01910	EG10653	CR540_RS01910	nirB	nitrite reductase large subunit	nitrite reductase catalytic subunit NirB	CPLX-RXNS, GO-TERMS, COMPLEXES, PRODUCT-SYNONYMS, PRODUCT, GENE-NAME
CR540_RS01925	EG10757			peptidylprolyl isomerase A	peptidyl-prolyl cis-trans isomerase A	GO-TERMS, REACTIONS, PRODUCT-SYNONYMS, GENE-SYNONYMS, PRODUCT
CR540_RS01935	EG10307	CR540_RS01935	fic	putative adenosine monophosphate-protein transferase Fic	putative adenosine monophosphate--protein transferase Fic	GO-TERMS, COMPLEXES, PRODUCT-SYNONYMS, GENE-SYNONYMS, PRODUCT, GENE-NAME
CR540_RS01940	EG10682			aminodeoxychorismate synthase component 2	aminodeoxychorismate synthase subunit 2	GO-TERMS, REACTIONS, PRODUCT-SYNONYMS, PRODUCT
CR540_RS01945	EG10066	CR540_RS01945	argD	aspartate aminotransferase family protein	N-acetylornithine aminotransferase / N-succinyldiaminopimelate aminotransferase	GO-TERMS, REACTIONS, PRODUCT-SYNONYMS, GENE-SYNONYMS, PRODUCT, GENE-NAME
CR540_RS01955	EG10164			cAMP-activated global transcriptional regulator CRP	DNA-binding transcriptional dual regulator CRP	GO-TERMS, PRODUCT-SYNONYMS, GENE-SYNONYMS, PRODUCT
CR540_RS01980	EG12903	CR540_RS01980	yheS	ABC transporter ATP-binding protein	putative ATP-binding protein YheS	GO-TERMS, PRODUCT-SYNONYMS, PRODUCT, GENE-NAME
CR540_RS01985	G7717					GO-TERMS, PRODUCT-SYNONYMS, GENE-SYNONYMS
CR540_RS01990	EG20110			glutathione-regulated potassium-efflux system protein KefB	K+ : H+ antiporter KefB	GO-TERMS, REACTIONS, PRODUCT-SYNONYMS, GENE-SYNONYMS, PRODUCT
CR540_RS02000	EG11663	CR540_RS02000	slyD	peptidylprolyl isomerase	FKBP-type peptidyl-prolyl cis-trans isomerase SlyD	GO-TERMS, REACTIONS, PRODUCT-SYNONYMS, PRODUCT, GENE-NAME
CR540_RS02010	G7716			FKBP-type peptidyl-prolyl cis-trans isomerase	peptidyl-prolyl cis-trans isomerase FkpA	GO-TERMS, REACTIONS, PRODUCT-SYNONYMS, GENE-SYNONYMS, PRODUCT
CR540_RS02015	G7715	CR540_RS02015	yheO	transcriptional regulator	DNA-binding transcriptional regulator YheO	GO-TERMS, PRODUCT-SYNONYMS, PRODUCT, GENE-NAME
CR540_RS02020	G7714					CPLX-RXNS, GO-TERMS, COMPLEXES, PRODUCT-SYNONYMS, GENE-SYNONYMS
CR540_RS02025	G7713					GO-TERMS, PRODUCT-SYNONYMS, GENE-SYNONYMS
CR540_RS02030	G7712					GO-TERMS, PRODUCT-SYNONYMS, GENE-SYNONYMS
CR540_RS02065	EG10113	CR540_RS02065	bfr			GO-TERMS, REACTIONS, PRODUCT-SYNONYMS, GENE-NAME
CR540_RS02260	EG10766			preprotein translocase subunit SecY	Sec translocon subunit SecY	GO-TERMS, PRODUCT-SYNONYMS, GENE-SYNONYMS, PRODUCT
CR540_RS02300	EG11969			Zn(2+)-responsive transcriptional regulator	DNA-binding transcriptional activator ZntR	GO-TERMS, PRODUCT-SYNONYMS, GENE-SYNONYMS, PRODUCT
CR540_RS02305	G0-10465	CR540_RS02305	arfA			GO-TERMS, PRODUCT-SYNONYMS, GENE-SYNONYMS, GENE-NAME
CR540_RS02310	EG11180			large-conductance mechanosensitive channel protein MscL	large conductance mechanosensitive channel	GO-TERMS, REACTIONS, PRODUCT-SYNONYMS, GENE-SYNONYMS, PRODUCT
CR540_RS02315	EG11019			Trk system potassium transporter TrkA	NAD-binding component of Trk potassium transporters	GO-TERMS, PRODUCT-SYNONYMS, PRODUCT
CR540_RS02320	EG12163			16S rRNA (cytosine(967)-C(5))-methyltransferase RsmB	16S rRNA m5C967 methyltransferase	GO-TERMS, REACTIONS, PRODUCT-SYNONYMS, GENE-SYNONYMS, PRODUCT
CR540_RS02325	EG11268	CR540_RS02325	fmt	methionyl-tRNA formyltransferase	10-formyltetrahydrofolate:L-methionyl-tRNAfMet N-formyltransferase	GO-TERMS, REACTIONS, PRODUCT-SYNONYMS, GENE-SYNONYMS, PRODUCT, GENE-NAME
CR540_RS02330	EG11440	CR540_RS02330	def			GO-TERMS, REACTIONS, PRODUCT-SYNONYMS, GENE-SYNONYMS, GENE-NAME
CR540_RS02350	G7698			L-threonylcarbamoyladenylate synthase type 1 TsaC	threonylcarbamoyl-AMP synthase	GO-TERMS, REACTIONS, PRODUCT-SYNONYMS, GENE-SYNONYMS, PRODUCT
CR540_RS02355	EG10077					GO-TERMS, REACTIONS, PRODUCT-SYNONYMS, PRODUCT
CR540_RS02435	EG10267			multidrug efflux RND transporter permease subunit AcrF	multidrug efflux pump RND permease AcrF	CPLX-RXNS, GO-TERMS, COMPLEXES, PRODUCT-SYNONYMS, GENE-SYNONYMS, PRODUCT
CR540_RS02440	EG10266			multidrug efflux RND transporter periplasmic adaptor subunit AcrE	multidrug efflux pump membrane fusion lipoprotein AcrE	GO-TERMS, PRODUCT-SYNONYMS, GENE-SYNONYMS, PRODUCT
CR540_RS02445	EG11741	acrS	envR	multidrug efflux transporter transcriptional repressor AcrS	DNA-binding transcriptional repressor EnvR	GO-TERMS, PRODUCT-SYNONYMS, GENE-SYNONYMS, PRODUCT, GENE-NAME
CR540_RS02455	EG11498			adenine-specific DNA-methyltransferase	DNA adenine methyltransferase	GO-TERMS, REACTIONS, PRODUCT-SYNONYMS, GENE-SYNONYMS, PRODUCT
CR540_RS02460	EG10317			DNA-binding transcriptional regulator Fis	DNA-binding transcriptional dual regulator Fis	GO-TERMS, PRODUCT-SYNONYMS, GENE-SYNONYMS, PRODUCT
CR540_RS02465	EG11311			tRNA dihydrouridine synthase DusB	tRNA-dihydrouridine synthase B	GO-TERMS, REACTIONS, PRODUCT-SYNONYMS, GENE-SYNONYMS, PRODUCT
CR540_RS02470	EG11497			50S ribosomal protein L11 methyltransferase	ribosomal protein L11 methyltransferase	GO-TERMS, REACTIONS, PRODUCT-SYNONYMS, GENE-SYNONYMS, PRODUCT
CR540_RS02475	EG10685			sodium/pantothenate symporter	pantothenate:Na+ symporter	GO-TERMS, REACTIONS, PRODUCT-SYNONYMS, PRODUCT
CR540_RS02485	EG10276			acetyl-CoA carboxylase biotin carboxylase subunit	biotin carboxylase	GO-TERMS, COMPLEXES, REACTIONS, PRODUCT-SYNONYMS, GENE-SYNONYMS, PRODUCT
CR540_RS02490	EG10275			acetyl-CoA carboxylase biotin carboxyl carrier protein	biotin carboxyl carrier protein	GO-TERMS, REACTIONS, PRODUCT-SYNONYMS, GENE-SYNONYMS, PRODUCT
CR540_RS02505	EG11315	CR540_RS02505	yhdH	oxidoreductase	acrylyl-CoA reductase	GO-TERMS, REACTIONS, PRODUCT-SYNONYMS, GENE-SYNONYMS, PRODUCT, GENE-NAME
CR540_RS02510	EG10018			RNase E specificity factor CsrD	regulator of CsrB and CsrC decay	GO-TERMS, PRODUCT-SYNONYMS, GENE-SYNONYMS, PRODUCT
CR540_RS02520	EG10608	CR540_RS02520	mreB	rod shape-determining protein	dynamic cytoskeletal protein MreB	GO-TERMS, PRODUCT-SYNONYMS, GENE-SYNONYMS, PRODUCT, GENE-NAME
CR540_RS02525	EG10609			rod shape-determining protein MreC	cell shape determining protein MreC	GO-TERMS, PRODUCT-SYNONYMS, PRODUCT
CR540_RS02530	EG10610			rod shape-determining protein MreD	cell shape determining protein MreD	GO-TERMS, PRODUCT-SYNONYMS, PRODUCT
CR540_RS02535	EG11298					GO-TERMS, REACTIONS, PRODUCT-SYNONYMS
CR540_RS02540	EG11299	CR540_RS02540	rng	ribonuclease G	RNase G	GO-TERMS, REACTIONS, PRODUCT-SYNONYMS, GENE-SYNONYMS, PRODUCT, GENE-NAME
CR540_RS02550	G7689			metalloprotease TldD	metalloprotease subunit TldD	CPLX-RXNS, GO-TERMS, COMPLEXES, REACTIONS, PRODUCT-SYNONYMS, GENE-SYNONYMS, PRODUCT
CR540_RS02555	G7688			HTH-type transcriptional activator AaeR	LysR-type transcriptional regulator AaeR	GO-TERMS, PRODUCT-SYNONYMS, GENE-SYNONYMS, PRODUCT
CR540_RS02565	G7686			p-hydroxybenzoic acid efflux pump subunit AaeA	aromatic carboxylic acid efflux pump membrane fusion protein	CPLX-RXNS, GO-TERMS, COMPLEXES, REACTIONS, PRODUCT-SYNONYMS, GENE-SYNONYMS, PRODUCT
CR540_RS02570	G7685			p-hydroxybenzoic acid efflux pump subunit AaeB	aromatic carboxylic acid efflux pump subunit AaeB	GO-TERMS, REACTIONS, PRODUCT-SYNONYMS, GENE-SYNONYMS, PRODUCT
CR540_RS02585	EG10070			transcriptional regulator ArgR	DNA-binding transcriptional dual regulator ArgR	GO-TERMS, PRODUCT-SYNONYMS, GENE-SYNONYMS, PRODUCT
CR540_RS02590	EG10576					GO-TERMS, PRODUCT-SYNONYMS
CR540_RS02595	EG11652			outer membrane-stress sensor serine endopeptidase DegS	serine endoprotease	GO-TERMS, REACTIONS, PRODUCT-SYNONYMS, GENE-SYNONYMS, PRODUCT
CR540_RS02600	G7682			serine endoprotease DegQ	periplasmic serine endoprotease	GO-TERMS, REACTIONS, PRODUCT-SYNONYMS, GENE-SYNONYMS, PRODUCT
CR540_RS02610	G7680	CR540_RS02610	zapE			GO-TERMS, PRODUCT-SYNONYMS, GENE-SYNONYMS, GENE-NAME
CR540_RS02630	EG10977					GO-TERMS, PRODUCT-SYNONYMS, GENE-SYNONYMS
CR540_RS02635	EG10978					GO-TERMS, PRODUCT-SYNONYMS
CR540_RS02645	G7678			transcriptional regulator NanR	DNA-binding transcriptional dual regulator NanR	GO-TERMS, PRODUCT-SYNONYMS, GENE-SYNONYMS, PRODUCT
CR540_RS02650	EG10637					GO-TERMS, REACTIONS, PRODUCT-SYNONYMS, GENE-SYNONYMS, PRODUCT
CR540_RS02655	G436			sialic acid transporter NanT	N-acetylneuraminate:H+ symporter	GO-TERMS, REACTIONS, PRODUCT-SYNONYMS, PRODUCT
CR540_RS02660	G7677	CR540_RS02660	nanE	N-acetylmannosamine-6-phosphate 2-epimerase	putative N-acetylmannosamine-6-phosphate epimerase	GO-TERMS, REACTIONS, PRODUCT-SYNONYMS, GENE-SYNONYMS, PRODUCT, GENE-NAME
CR540_RS02665	G7676	CR540_RS02665	nanK	ROK family protein	N-acetylmannosamine kinase	GO-TERMS, PRODUCT-SYNONYMS, GENE-SYNONYMS, PRODUCT, GENE-NAME
CR540_RS02710	EG10404	CR540_RS02710	gltD	glutamate synthase	glutamate synthase subunit GltD	CPLX-RXNS, GO-TERMS, COMPLEXES, PRODUCT-SYNONYMS, GENE-SYNONYMS, PRODUCT, GENE-NAME
CR540_RS02715	EG10403			glutamate synthase large subunit	glutamate synthase subunit GltB	GO-TERMS, REACTIONS, PRODUCT-SYNONYMS, GENE-SYNONYMS, PRODUCT
CR540_RS02725	EG10062			aerobic respiration two-component sensor histidine kinase ArcB	sensor histidine kinase ArcB	GO-TERMS, REACTIONS, PRODUCT-SYNONYMS, PRODUCT
CR540_RS02730	EG11383			isoprenoid biosynthesis glyoxalase ElbB	low activity glyoxalase ElbB	GO-TERMS, REACTIONS, PRODUCT-SYNONYMS, GENE-SYNONYMS, PRODUCT
CR540_RS02735	G7668			monofunctional biosynthetic peptidoglycan transglycosylase	peptidoglycan glycosyltransferase MtgA	GO-TERMS, REACTIONS, PRODUCT-SYNONYMS, GENE-SYNONYMS, PRODUCT
CR540_RS02745	EG12147			PTS phosphocarrier protein NPr	phosphorelay protein NPr	GO-TERMS, PRODUCT-SYNONYMS, GENE-SYNONYMS, PRODUCT
CR540_RS02750	EG12146			RNase adapter RapZ	RNase adaptor protein RapZ	GO-TERMS, PRODUCT-SYNONYMS, GENE-SYNONYMS, PRODUCT
CR540_RS02755	EG11682			PTS IIA-like nitrogen regulatory protein PtsN	phosphotransferase system enzyme IIA(Ntr)	GO-TERMS, PRODUCT-SYNONYMS, GENE-SYNONYMS, PRODUCT
CR540_RS02760	EG11681	CR540_RS02760	hpf	ribosome hibernation promoting factor	ribosome hibernation-promoting factor	GO-TERMS, PRODUCT-SYNONYMS, GENE-SYNONYMS, PRODUCT, GENE-NAME
CR540_RS02765	EG10898			RNA polymerase factor sigma-54	RNA polymerase, sigma 54 (sigma N) factor	GO-TERMS, COMPLEXES, PRODUCT-SYNONYMS, GENE-SYNONYMS, PRODUCT
CR540_RS02770	EG11680			LPS export ABC transporter ATP-binding protein	lipopolysaccharide transport system ATP binding protein LptB	CPLX-RXNS, GO-TERMS, COMPLEXES, PRODUCT-SYNONYMS, GENE-SYNONYMS, PRODUCT
CR540_RS02775	G7665			lipopolysaccharide ABC transporter substrate-binding protein LptA	lipopolysaccharide transport system protein LptA	GO-TERMS, PRODUCT-SYNONYMS, GENE-SYNONYMS, PRODUCT
CR540_RS02780	G7664			LPS export ABC transporter periplasmic protein LptC	lipopolysaccharide transport system protein LptC	GO-TERMS, PRODUCT-SYNONYMS, GENE-SYNONYMS, PRODUCT
CR540_RS02790	G7662			arabinose-5-phosphate isomerase KdsD	D-arabinose 5-phosphate isomerase KdsD	GO-TERMS, REACTIONS, PRODUCT-SYNONYMS, GENE-SYNONYMS, PRODUCT
CR540_RS02800	EG12801			phospholipid ABC transporter ATP-binding protein MlaF	intermembrane phospholipid transport system, ATP binding subunit MlaF	GO-TERMS, REACTIONS, PRODUCT-SYNONYMS, GENE-SYNONYMS, PRODUCT
CR540_RS02805	EG12800			lipid asymmetry maintenance ABC transporter permease subunit MlaE	intermembrane phospholipid transport system, integral membrane subunit MlaE	GO-TERMS, PRODUCT-SYNONYMS, GENE-SYNONYMS, PRODUCT
CR540_RS02810	EG12799			outer membrane lipid asymmetry maintenance protein MlaD	intermembrane phospholipid transport system, substrate binding protein MlaD	GO-TERMS, PRODUCT-SYNONYMS, GENE-SYNONYMS, PRODUCT
CR540_RS02815	G7659			phospholipid-binding protein MlaC	intermembrane phospholipid transport system - periplasmic binding protein	GO-TERMS, PRODUCT-SYNONYMS, GENE-SYNONYMS, PRODUCT
CR540_RS02820	G7658			lipid asymmetry maintenance protein MlaB	intermembrane phospholipid transport system protein MlaB	GO-TERMS, COMPLEXES, PRODUCT-SYNONYMS, GENE-SYNONYMS, PRODUCT
CR540_RS02830	EG11358					GO-TERMS, REACTIONS, PRODUCT-SYNONYMS, GENE-SYNONYMS, PRODUCT
CR540_RS02840	EG10017	CR540_RS02840	ispB	octaprenyl-diphosphate synthase	all-trans-octaprenyl-diphosphate synthase	GO-TERMS, REACTIONS, PRODUCT-SYNONYMS, GENE-SYNONYMS, PRODUCT, GENE-NAME
CR540_RS02860	G7656	CR540_RS02860	obgE			GO-TERMS, REACTIONS, PRODUCT-SYNONYMS, GENE-SYNONYMS, GENE-NAME
CR540_RS02865	EG10202			serine-type D-Ala-D-Ala carboxypeptidase	peptidoglycan DD-endopeptidase DacB	GO-TERMS, REACTIONS, PRODUCT-SYNONYMS, PRODUCT
CR540_RS02870	EG10415					GO-TERMS, PRODUCT-SYNONYMS
CR540_RS02875	EG12794			ribosome assembly RNA-binding protein YhbY	ribosome assembly factor YhbY	GO-TERMS, PRODUCT-SYNONYMS, PRODUCT
CR540_RS02880	EG11507			23S rRNA (uridine(2552)-2'-O)-methyltransferase RlmE	23S rRNA 2'-O-ribose U2552 methyltransferase	GO-TERMS, REACTIONS, PRODUCT-SYNONYMS, GENE-SYNONYMS, PRODUCT
CR540_RS02885	EG11506					CPLX-RXNS, GO-TERMS, COMPLEXES, PRODUCT-SYNONYMS, GENE-SYNONYMS
CR540_RS02890	EG50011					GO-TERMS, PRODUCT-SYNONYMS, GENE-SYNONYMS
CR540_RS02895	EG11553					GO-TERMS, REACTIONS, PRODUCT-SYNONYMS, GENE-SYNONYMS
CR540_RS02900	EG12095			preprotein translocase subunit SecG	Sec translocon subunit SecG	CPLX-RXNS, GO-TERMS, COMPLEXES, PRODUCT-SYNONYMS, GENE-SYNONYMS, PRODUCT
CR540_RS02925	EG11179					GO-TERMS, PRODUCT-SYNONYMS, GENE-SYNONYMS
CR540_RS02930	EG10665					GO-TERMS, PRODUCT-SYNONYMS
CR540_RS02935	EG10505					GO-TERMS, PRODUCT-SYNONYMS, GENE-SYNONYMS
CR540_RS02940	EG11178			30S ribosome-binding factor RbfA	30S ribosome binding factor	GO-TERMS, PRODUCT-SYNONYMS, GENE-SYNONYMS, PRODUCT
CR540_RS02945	EG11177			tRNA pseudouridine(55) synthase TruB	tRNA pseudouridine55 synthase	GO-TERMS, REACTIONS, PRODUCT-SYNONYMS, GENE-SYNONYMS, PRODUCT
CR540_RS02955	EG10743			polyribonucleotide nucleotidyltransferase	polynucleotide phosphorylase	GO-TERMS, REACTIONS, PRODUCT-SYNONYMS, GENE-SYNONYMS, PRODUCT
CR540_RS02960	EG12371					GO-TERMS, PRODUCT-SYNONYMS, GENE-SYNONYMS
CR540_RS02970	EG10215	CR540_RS02970	deaD	DEAD/DEAH family ATP-dependent RNA helicase	ATP-dependent RNA helicase DeaD	GO-TERMS, REACTIONS, PRODUCT-SYNONYMS, GENE-SYNONYMS, PRODUCT, GENE-NAME
CR540_RS02975	EG10617	CR540_RS02975	mtr	tryptophan permease	tryptophan:H+ symporter Mtr	GO-TERMS, REACTIONS, PRODUCT-SYNONYMS, PRODUCT, GENE-NAME
CR540_RS02985	G7653	CR540_RS02985	ubiV	U32 family peptidase	ubiquinone biosynthesis protein UbiV	GO-TERMS, COMPLEXES, PRODUCT-SYNONYMS, GENE-SYNONYMS, PRODUCT, GENE-NAME
CR540_RS02990	G7652	CR540_RS02990	ubiU	U32 family peptidase	ubiquinone biosynthesis protein UbiU	GO-TERMS, PRODUCT-SYNONYMS, GENE-SYNONYMS, PRODUCT, GENE-NAME
CR540_RS02995	G7651	CR540_RS02995	ubiT	SCP2 domain-containing protein	anaerobic ubiquinone biosynthesis accessory factor UbiT	GO-TERMS, PRODUCT-SYNONYMS, GENE-SYNONYMS, PRODUCT, GENE-NAME
CR540_RS03005	G7649			DNA damage response exodeoxyribonuclease YhbQ	DNA damage response nuclease YhbQ	GO-TERMS, REACTIONS, PRODUCT-SYNONYMS, PRODUCT
CR540_RS03015	G7647			protein/nucleic acid deglycase	protein/nucleic acid deglycase 2	GO-TERMS, REACTIONS, PRODUCT-SYNONYMS, PRODUCT
CR540_RS03035	EG12780			DnaA initiator-associating protein DiaA	DnaA initiator-associating factor for replication initiation	GO-TERMS, PRODUCT-SYNONYMS, GENE-SYNONYMS, PRODUCT
CR540_RS03045	G7642	CR540_RS03045	lpoA	penicillin-binding protein activator	outer membrane lipoprotein - activator of MrcA activity	GO-TERMS, PRODUCT-SYNONYMS, GENE-SYNONYMS, PRODUCT, GENE-NAME
CR540_RS03050	G7641			16S rRNA (cytidine(1402)-2'-O)-methyltransferase	16S rRNA 2'-O-ribose C1402 methyltransferase	GO-TERMS, REACTIONS, PRODUCT-SYNONYMS, GENE-SYNONYMS, PRODUCT
CR540_RS03055	G7640	CR540_RS03055	yraK	fimbrial protein	putative fimbrial adhesin YraK	GO-TERMS, PRODUCT-SYNONYMS, PRODUCT, GENE-NAME
CR540_RS03060	G7639	CR540_RS03060	yraJ	fimbrial biogenesis outer membrane usher protein	putative fimbrial usher protein YraJ	GO-TERMS, PRODUCT-SYNONYMS, PRODUCT, GENE-NAME
CR540_RS03070	G7637	CR540_RS03070	yraH	type 1 fimbrial protein	putative fimbrial protein YraH	GO-TERMS, PRODUCT-SYNONYMS, PRODUCT, GENE-NAME
CR540_RS03080	G7635			PTS N-acetylgalactosamine transporter subunit IID	galactosamine-specific PTS enzyme IID component	CPLX-RXNS, GO-TERMS, COMPLEXES, PRODUCT-SYNONYMS, GENE-SYNONYMS, PRODUCT
CR540_RS03085	EG12770	CR540_RS03085	agaC	N-acetylgalactosamine permease IIC component 1	galactosamine-specific PTS enzyme IIC component	GO-TERMS, REACTIONS, PRODUCT-SYNONYMS, GENE-SYNONYMS, PRODUCT, GENE-NAME
CR540_RS03090	EG12769			PTS N-acetylgalactosamine transporter subunit IIB	galactosamine-specific PTS enzyme IIB component	PRODUCT-SYNONYMS, GENE-SYNONYMS, PRODUCT
CR540_RS03095	EG12768			tagatose-bisphosphate aldolase subunit KbaY	tagatose-1,6-bisphosphate aldolase 1 subunit KbaY	CPLX-RXNS, GO-TERMS, COMPLEXES, PRODUCT-SYNONYMS, GENE-SYNONYMS, PRODUCT
CR540_RS03130	G7631			tagatose-bisphosphate aldolase subunit KbaZ	tagatose-1,6-bisphosphate aldolase 1 subunit KbaZ	PRODUCT-SYNONYMS, GENE-SYNONYMS, PRODUCT
CR540_RS03135	G7630	CR540_RS03135	agaR	DeoR family transcriptional regulator	DNA-binding transcriptional repressor AgaR	GO-TERMS, PRODUCT-SYNONYMS, GENE-SYNONYMS, PRODUCT, GENE-NAME
CR540_RS03140	G7629	CR540_RS03140	yhaV	type II toxin-antitoxin system YhaV family toxin	ribosome-dependent mRNA interferase toxin YhaV	GO-TERMS, COMPLEXES, REACTIONS, PRODUCT-SYNONYMS, PRODUCT, GENE-NAME
CR540_RS03145	EG10955	CR540_RS03145	prlF	type II toxin-antitoxin system PrlF family antitoxin	antitoxin PrlF	GO-TERMS, PRODUCT-SYNONYMS, GENE-SYNONYMS, PRODUCT, GENE-NAME
CR540_RS03150	EG12522					GO-TERMS, PRODUCT-SYNONYMS, GENE-SYNONYMS, PRODUCT
CR540_RS03155	EG12760	CR540_RS03155	garP	MFS transporter	galactarate/D-glucarate transporter GarP	GO-TERMS, REACTIONS, PRODUCT-SYNONYMS, GENE-SYNONYMS, PRODUCT, GENE-NAME
CR540_RS03160	EG10016			2-dehydro-3-deoxyglucarate aldolase	alpha-dehydro-beta-deoxy-D-glucarate aldolase	GO-TERMS, REACTIONS, PRODUCT-SYNONYMS, GENE-SYNONYMS, PRODUCT
CR540_RS03165	EG11176	CR540_RS03165	garR	2-hydroxy-3-oxopropionate reductase	tartronate semialdehyde reductase	GO-TERMS, REACTIONS, PRODUCT-SYNONYMS, GENE-SYNONYMS, PRODUCT, GENE-NAME
CR540_RS03170	EG11175			glycerate 2-kinase	glycerate 2-kinase 1	GO-TERMS, PRODUCT-SYNONYMS, GENE-SYNONYMS, PRODUCT
CR540_RS03195	EG10989			transcriptional regulator TdcA	DNA-binding transcriptional activator TdcA	GO-TERMS, PRODUCT-SYNONYMS, PRODUCT
CR540_RS03200	EG10990			bifunctional threonine ammonia-lyase/L-serine ammonia-lyase TdcB	catabolic threonine dehydratase	GO-TERMS, REACTIONS, PRODUCT-SYNONYMS, GENE-SYNONYMS, PRODUCT
CR540_RS03205	EG10991			threonine/serine transporter TdcC	threonine/serine:H+ symporter	GO-TERMS, REACTIONS, PRODUCT-SYNONYMS, PRODUCT
CR540_RS03210	EG11172					GO-TERMS, REACTIONS, PRODUCT-SYNONYMS, GENE-SYNONYMS
CR540_RS03215	G7627			2-ketobutyrate formate-lyase/pyruvate formate-lyase	2-ketobutyrate formate-lyase/pyruvate formate-lyase 4	GO-TERMS, REACTIONS, PRODUCT-SYNONYMS, GENE-SYNONYMS, PRODUCT
CR540_RS03225	G7624			L-serine ammonia-lyase	L-serine deaminase III	GO-TERMS, REACTIONS, PRODUCT-SYNONYMS, GENE-SYNONYMS, PRODUCT
CR540_RS03235	G7622	CR540_RS03235	cyuA	serine dehydratase subunit alpha family protein	putative L-cysteine desulfidase CyuA	GO-TERMS, REACTIONS, PRODUCT-SYNONYMS, GENE-SYNONYMS, PRODUCT, GENE-NAME
CR540_RS03285	G7612	CR540_RS03285	yqjD	DUF883 domain-containing protein	ribosome- and membrane-associated DUF883 domain-containing protein YqjD	GO-TERMS, PRODUCT-SYNONYMS, PRODUCT, GENE-NAME
CR540_RS03295	G7610			EnvZ/OmpR regulon moderator MzrA	modulator protein MzrA	GO-TERMS, PRODUCT-SYNONYMS, GENE-SYNONYMS, PRODUCT
CR540_RS03300	G7609	CR540_RS03300	yqjA	DedA family protein	DedA family protein YqjA	GO-TERMS, PRODUCT-SYNONYMS, GENE-SYNONYMS, PRODUCT, GENE-NAME
CR540_RS03305	EG12739			transcriptional regulator ExuR	DNA-binding transcriptional repressor ExuR	GO-TERMS, PRODUCT-SYNONYMS, PRODUCT
CR540_RS03310	EG12738	CR540_RS03310	exuT	MFS transporter	hexuronate transporter	GO-TERMS, REACTIONS, PRODUCT-SYNONYMS, PRODUCT, GENE-NAME
CR540_RS03315	G81			glucuronate isomerase	D-glucoronate/D-galacturonate isomerase	GO-TERMS, REACTIONS, PRODUCT-SYNONYMS, GENE-SYNONYMS, PRODUCT
CR540_RS03320	EG12734	CR540_RS03320	uxaA	altronate dehydratase	D-altronate dehydratase	GO-TERMS, REACTIONS, PRODUCT-SYNONYMS, GENE-SYNONYMS, PRODUCT, GENE-NAME
CR540_RS03325	G7608	CR540_RS03325	ygjV	YgjV family protein	inner membrane protein	GO-TERMS, PRODUCT-SYNONYMS, PRODUCT, GENE-NAME
CR540_RS03330	EG12732			serine/threonine transporter SstT	serine/threonine:Na+ symporter	GO-TERMS, REACTIONS, PRODUCT-SYNONYMS, GENE-SYNONYMS, PRODUCT
CR540_RS03355	G7603			23S rRNA (guanine(1835)-N(2))-methyltransferase RlmG	23S rRNA m2G1835 methyltransferase	GO-TERMS, REACTIONS, PRODUCT-SYNONYMS, GENE-SYNONYMS, PRODUCT
CR540_RS03370	G36	CR540_RS03370	fadH	NADPH-dependent 2,4-dienoyl-CoA reductase	2,4-dienoyl-CoA reductase	GO-TERMS, REACTIONS, PRODUCT-SYNONYMS, GENE-SYNONYMS, PRODUCT, GENE-NAME
CR540_RS03390	EG10253	CR540_RS03390	ebgC	beta-galactosidase subunit beta	DUF386 domain-containing evolved beta-D-galactosidase subunit beta	GO-TERMS, COMPLEXES, PRODUCT-SYNONYMS, PRODUCT, GENE-NAME
CR540_RS03395	EG10252			beta-galactosidase subunit alpha	evolved beta-D-galactosidase subunit alpha	GO-TERMS, PRODUCT-SYNONYMS, PRODUCT
CR540_RS03400	EG10254			transcriptional regulator EbgR	DNA-binding transcriptional repressor EbgR	GO-TERMS, PRODUCT-SYNONYMS, PRODUCT
CR540_RS03410	G7596	ygjG	patA			GO-TERMS, REACTIONS, PRODUCT-SYNONYMS, GENE-SYNONYMS, GENE-NAME
CR540_RS03415	G7595	CR540_RS03415	aer	PAS domain S-box protein	aerotaxis sensor receptor, flavoprotein	GO-TERMS, PRODUCT-SYNONYMS, GENE-SYNONYMS, PRODUCT, GENE-NAME
CR540_RS03425	G7593			NADPH-dependent ferric chelate reductase	NADPH-dependent ferric-chelate reductase	GO-TERMS, REACTIONS, PRODUCT-SYNONYMS, GENE-SYNONYMS, PRODUCT
CR540_RS03625	EG12717	CR540_RS03625	mug	G/U mismatch-specific DNA glycosylase	stationary phase mismatch/uracil DNA glycosylase	GO-TERMS, REACTIONS, PRODUCT-SYNONYMS, GENE-SYNONYMS, PRODUCT, GENE-NAME
CR540_RS03630	EG10896			RNA polymerase sigma factor RpoD	RNA polymerase, sigma 70 (sigma D) factor	GO-TERMS, COMPLEXES, PRODUCT-SYNONYMS, GENE-SYNONYMS, PRODUCT
CR540_RS03635	EG10239					GO-TERMS, COMPLEXES, PRODUCT-SYNONYMS, GENE-SYNONYMS
CR540_RS03645	EG11171			tRNA (adenosine(37)-N6)-threonylcarbamoyltransferase complex transferase subunit TsaD	N6-L-threonylcarbamoyladenine synthase, TsaD subunit	CPLX-RXNS, GO-TERMS, COMPLEXES, REACTIONS, PRODUCT-SYNONYMS, GENE-SYNONYMS, PRODUCT
CR540_RS03650	EG12393	CR540_RS03650	ttdT	anion permease	L-tartrate:succinate antiporter	GO-TERMS, REACTIONS, PRODUCT-SYNONYMS, GENE-SYNONYMS, PRODUCT, GENE-NAME
CR540_RS03655	EG11169					GO-TERMS, COMPLEXES, PRODUCT-SYNONYMS, GENE-SYNONYMS, PRODUCT
CR540_RS03660	EG11168					GO-TERMS, PRODUCT-SYNONYMS, GENE-SYNONYMS, PRODUCT
CR540_RS03665	EG12694			DNA-binding transcriptional activator TtdR	DNA-binding transcriptional activator Dan	GO-TERMS, PRODUCT-SYNONYMS, GENE-SYNONYMS, PRODUCT
CR540_RS03675	EG11673			bifunctional dihydroneopterin aldolase/7,8-dihydroneopterin epimerase	dihydroneopterin aldolase	GO-TERMS, REACTIONS, PRODUCT-SYNONYMS, GENE-SYNONYMS, PRODUCT
CR540_RS03680	EG11665	CR540_RS03680	bacA	undecaprenyl-diphosphate phosphatase	undecaprenyl pyrophosphate phosphatase	GO-TERMS, REACTIONS, PRODUCT-SYNONYMS, GENE-SYNONYMS, PRODUCT, GENE-NAME
CR540_RS03685	EG10136			fused tRNA nucleotidyltransferase/2',3'-cyclic phosphodiesterase/2' nucleotidase/phosphatase Cca	fused CCA tRNA nucleotidyltransferase/phosphohydrolase	GO-TERMS, REACTIONS, PRODUCT-SYNONYMS, PRODUCT
CR540_RS03695	EG11603	CR540_RS03695	ygiF			GO-TERMS, PRODUCT-SYNONYMS, GENE-NAME
CR540_RS03700	EG11602			bifunctional [glutamate--ammonia ligase]-adenylyl-L-tyrosine phosphorylase/[glutamate--ammonia-ligase] adenylyltransferase	fused glutamine synthetase deadenylase/glutamine synthetase adenylyltransferase	GO-TERMS, REACTIONS, PRODUCT-SYNONYMS, PRODUCT
CR540_RS03705	G7590			bifunctional D-glycero-beta-D-manno-heptose-7-phosphate kinase/D-glycero-beta-D-manno-heptose 1-phosphate adenylyltransferase HldE	fused heptose 7-phosphate kinase/heptose 1-phosphate adenyltransferase	GO-TERMS, REACTIONS, PRODUCT-SYNONYMS, GENE-SYNONYMS, PRODUCT
CR540_RS03730	EG11381			cell surface composition regulator GlgS	surface composition regulator	GO-TERMS, PRODUCT-SYNONYMS, GENE-SYNONYMS, PRODUCT
CR540_RS03735	G7587	CR540_RS03735	yqiI	hypothetical protein	putative fimbrial protein YqiI	GO-TERMS, PRODUCT-SYNONYMS, PRODUCT, GENE-NAME
CR540_RS03755	G7582	CR540_RS03755	ubiK	accessory factor UbiK family protein	ubiquinone biosynthesis accessory factor UbiK	GO-TERMS, PRODUCT-SYNONYMS, GENE-SYNONYMS, PRODUCT, GENE-NAME
CR540_RS03760	EG10465					GO-TERMS, PRODUCT-SYNONYMS, GENE-SYNONYMS
CR540_RS03765	EG11167			zinc transporter ZupT	heavy metal divalent cation transporter ZupT	GO-TERMS, REACTIONS, PRODUCT-SYNONYMS, GENE-SYNONYMS, PRODUCT
CR540_RS03770	EG11166					GO-TERMS, PRODUCT-SYNONYMS
CR540_RS03780	EG11164	CR540_RS03780	ygiB	DUF1190 family protein	DUF1190 domain-containing protein YgiB	GO-TERMS, PRODUCT-SYNONYMS, PRODUCT, GENE-NAME
CR540_RS03785	EG11009			outer membrane channel protein TolC	outer membrane channel TolC	CPLX-RXNS, GO-TERMS, COMPLEXES, PRODUCT-SYNONYMS, GENE-SYNONYMS, PRODUCT
CR540_RS03790	EG12633	CR540_RS03790	nudF	ADP-ribose pyrophosphatase	ADP-sugar pyrophosphatase	GO-TERMS, REACTIONS, PRODUCT-SYNONYMS, GENE-SYNONYMS, PRODUCT, GENE-NAME
CR540_RS03800	G7579			3',5'-cyclic-AMP phosphodiesterase	cAMP phosphodiesterase	GO-TERMS, REACTIONS, PRODUCT-SYNONYMS, GENE-SYNONYMS, PRODUCT
CR540_RS03805	G7578					GO-TERMS, PRODUCT-SYNONYMS, GENE-SYNONYMS
CR540_RS03810	EG10687					CPLX-RXNS, GO-TERMS, COMPLEXES, PRODUCT-SYNONYMS, GENE-SYNONYMS
CR540_RS03820	EG12656					GO-TERMS, REACTIONS, PRODUCT-SYNONYMS, GENE-SYNONYMS
CR540_RS03835	G7575			two-component system response regulator QseB	DNA-binding transcriptional activator QseB	GO-TERMS, PRODUCT-SYNONYMS, GENE-SYNONYMS, PRODUCT
CR540_RS03840	G7574			OB fold stress tolerance protein YgiW	BOF family protein YgiW	GO-TERMS, PRODUCT-SYNONYMS, GENE-SYNONYMS, PRODUCT
CR540_RS03845	G7573	CR540_RS03845	ygiV	transcriptional regulator	DNA-binding transcriptional repressor YgiV	GO-TERMS, PRODUCT-SYNONYMS, PRODUCT, GENE-NAME
CR540_RS03850	G7572			type II toxin-antitoxin system toxin MqsR	mRNA interferase / toxin of the MqsR-MqsA toxin-antitoxin system	GO-TERMS, COMPLEXES, REACTIONS, PRODUCT-SYNONYMS, GENE-SYNONYMS, PRODUCT
CR540_RS03855	G7571			type II toxin-antitoxin system antitoxin MqsA	antitoxin of the MqsRA toxin-antitoxin system / DNA-binding transcriptional repressor MqsA	GO-TERMS, PRODUCT-SYNONYMS, GENE-SYNONYMS, PRODUCT
CR540_RS03860	G7570	CR540_RS03860	ygiS	ABC transporter substrate-binding protein	putative deoxycholate binding periplasmic protein	GO-TERMS, PRODUCT-SYNONYMS, PRODUCT, GENE-NAME
CR540_RS03865	EG10686	CR540_RS03865	parC	DNA topoisomerase 4 subunit A	DNA topoisomerase IV subunit A	GO-TERMS, PRODUCT-SYNONYMS, PRODUCT, GENE-NAME
CR540_RS03870	EG11377					GO-TERMS, REACTIONS, PRODUCT-SYNONYMS, PRODUCT
CR540_RS03875	EG11376			cell division protein FtsP	cell division protein required during stress conditions	GO-TERMS, PRODUCT-SYNONYMS, GENE-SYNONYMS, PRODUCT
CR540_RS03895	G7565			2,5-didehydrogluconate reductase DkgA	methylglyoxal reductase DkgA	GO-TERMS, REACTIONS, PRODUCT-SYNONYMS, GENE-SYNONYMS, PRODUCT
CR540_RS03900	G7564	CR540_RS03900	yqhD	alcohol dehydrogenase	NADPH-dependent aldehyde reductase YqhD	GO-TERMS, REACTIONS, PRODUCT-SYNONYMS, PRODUCT, GENE-NAME
CR540_RS03905	G7563	CR540_RS03905	yqhC	AraC family transcriptional regulator	DNA-binding transcriptional activator YqhC	GO-TERMS, PRODUCT-SYNONYMS, PRODUCT, GENE-NAME
CR540_RS03910	EG11824	CR540_RS03910	yghB	DedA family protein	DedA family protein YghB	GO-TERMS, PRODUCT-SYNONYMS, PRODUCT, GENE-NAME
CR540_RS03915	EG10583			cystathionine beta-lyase	cystathionine beta-lyase / L-cysteine desulfhydrase / alanine racemase	GO-TERMS, REACTIONS, PRODUCT-SYNONYMS, PRODUCT
CR540_RS03930	EG11292			NADP(+)-dependent aldehyde reductase	NADP+-dependent aldehyde reductase	GO-TERMS, REACTIONS, PRODUCT-SYNONYMS, PRODUCT
CR540_RS03940	G7558	CR540_RS03940	gpr			GO-TERMS, REACTIONS, PRODUCT-SYNONYMS, GENE-SYNONYMS, GENE-NAME
CR540_RS03955	G7554					CPLX-RXNS, GO-TERMS, COMPLEXES, REACTIONS, PRODUCT-SYNONYMS, GENE-SYNONYMS
CR540_RS03960	EG11799			hydrogenase 2 operon protein HybA	hydrogenase 2 iron-sulfur protein	GO-TERMS, REACTIONS, PRODUCT-SYNONYMS, GENE-SYNONYMS, PRODUCT
CR540_RS03965	EG11800			Ni/Fe-hydrogenase cytochrome b subunit	hydrogenase 2 membrane subunit	GO-TERMS, REACTIONS, PRODUCT-SYNONYMS, PRODUCT
CR540_RS03970	EG11801					GO-TERMS, REACTIONS, PRODUCT-SYNONYMS
CR540_RS03975	EG11802	CR540_RS03975	hybD	HyaD/HybD family hydrogenase maturation endopeptidase	hydrogenase 2 maturation protease	GO-TERMS, REACTIONS, PRODUCT-SYNONYMS, PRODUCT, GENE-NAME
CR540_RS03980	EG11803			hydrogenase-2 assembly chaperone	hydrogenase 2-specific chaperone	GO-TERMS, PRODUCT-SYNONYMS, PRODUCT
CR540_RS03985	EG11804	hypA	hybF	hydrogenase maturation nickel metallochaperone HypA	hydrogenase maturation protein HybF	GO-TERMS, PRODUCT-SYNONYMS, PRODUCT, GENE-NAME
CR540_RS03990	EG11805	CR540_RS03990	hybG			GO-TERMS, PRODUCT-SYNONYMS, GENE-NAME
CR540_RS03995	G7553			glutathione-dependent disulfide-bond oxidoreductase	disulfide reductase / organic hydroperoxide reductase	GO-TERMS, REACTIONS, PRODUCT-SYNONYMS, PRODUCT
CR540_RS04000	EG12882	CR540_RS04000	gss	bifunctional glutathionylspermidine amidase/synthase	fused glutathionylspermidine amidase / glutathionylspermidine synthetase	GO-TERMS, REACTIONS, PRODUCT-SYNONYMS, GENE-SYNONYMS, PRODUCT, GENE-NAME
CR540_RS04005	EG12883			inorganic phosphate transporter PitB	metal phosphate:H+ symporter PitB	GO-TERMS, REACTIONS, PRODUCT-SYNONYMS, PRODUCT
CR540_RS04070	G7547	CR540_RS04070	yghO	DNA-binding protein	putative DNA-binding transcriptional regulator YghO	GO-TERMS, PRODUCT-SYNONYMS, PRODUCT, GENE-NAME
CR540_RS04075	G7546			transcriptional regulator GlcC	DNA-binding transcriptional dual regulator GlcC	GO-TERMS, PRODUCT-SYNONYMS, GENE-SYNONYMS, PRODUCT
CR540_RS04080	G7545			glycolate oxidase subunit GlcD	glycolate dehydrogenase, putative FAD-linked subunit	CPLX-RXNS, GO-TERMS, COMPLEXES, PRODUCT-SYNONYMS, GENE-SYNONYMS, PRODUCT
CR540_RS04085	G7544			glycolate oxidase subunit GlcE	glycolate dehydrogenase, putative FAD-binding subunit	GO-TERMS, PRODUCT-SYNONYMS, GENE-SYNONYMS, PRODUCT
CR540_RS04090	G0-8601			glycolate oxidase subunit GlcF	glycolate dehydrogenase, putative iron-sulfur subunit	GO-TERMS, PRODUCT-SYNONYMS, GENE-SYNONYMS, PRODUCT
CR540_RS04100	EG20080					GO-TERMS, PRODUCT-SYNONYMS, GENE-SYNONYMS, PRODUCT
CR540_RS04105	G7542			glycolate permease GlcA	glycolate/lactate:H+ symporter GlcA	GO-TERMS, REACTIONS, PRODUCT-SYNONYMS, GENE-SYNONYMS, PRODUCT
CR540_RS04115	G7539	CR540_RS04115	pppA			GO-TERMS, REACTIONS, PRODUCT-SYNONYMS, GENE-SYNONYMS, GENE-NAME
CR540_RS04190	EG10961	CR540_RS04190	speC	ornithine decarboxylase	constitutive ornithine decarboxylase	GO-TERMS, PRODUCT-SYNONYMS, PRODUCT, GENE-NAME
CR540_RS04195	EG10664	CR540_RS04195	nupG	nucleoside permease	nucleoside:H+ symporter NupG	GO-TERMS, REACTIONS, PRODUCT-SYNONYMS, PRODUCT, GENE-NAME
CR540_RS04200	G7533			membrane-bound lytic murein transglycosylase MltC	membrane-bound lytic murein transglycosylase C	GO-TERMS, REACTIONS, PRODUCT-SYNONYMS, GENE-SYNONYMS, PRODUCT
CR540_RS04205	G7532	CR540_RS04205	yggX	oxidative damage protection protein	putative Fe2+-trafficking protein	GO-TERMS, PRODUCT-SYNONYMS, PRODUCT, GENE-NAME
CR540_RS04210	EG10627			A/G-specific adenine glycosylase	adenine DNA glycosylase	REACTIONS, PRODUCT-SYNONYMS, GENE-SYNONYMS, PRODUCT
CR540_RS04215	EG11779			tRNA (guanosine(46)-N7)-methyltransferase TrmB	tRNA m7G46 methyltransferase	GO-TERMS, REACTIONS, PRODUCT-SYNONYMS, GENE-SYNONYMS, PRODUCT
CR540_RS04225	EG12705	CR540_RS04225	yggN	DUF2884 family protein	DUF2884 domain-containing protein YggN	GO-TERMS, PRODUCT-SYNONYMS, GENE-SYNONYMS, PRODUCT, GENE-NAME
CR540_RS04230	EG10046					GO-TERMS, REACTIONS, PRODUCT-SYNONYMS
CR540_RS04245	G7530	CR540_RS04245	rdgB	XTP/dITP diphosphatase	dITP/XTP pyrophosphatase	GO-TERMS, REACTIONS, PRODUCT-SYNONYMS, GENE-SYNONYMS, PRODUCT, GENE-NAME
CR540_RS04255	G7528			osmotic shock tolerance protein YggT	uncharacterized protein YggT	GO-TERMS, PRODUCT-SYNONYMS, PRODUCT
CR540_RS04270	G7525	ruvX	yqgF	Holliday junction resolvase RuvX	ribonuclease H-like domain containing nuclease	GO-TERMS, REACTIONS, PRODUCT-SYNONYMS, PRODUCT, GENE-NAME
CR540_RS04280	EG10419			glutathione synthase	glutathione synthetase	GO-TERMS, REACTIONS, PRODUCT-SYNONYMS, GENE-SYNONYMS, PRODUCT
CR540_RS04285	EG12366			16S rRNA (uracil(1498)-N(3))-methyltransferase	16S rRNA m3U1498 methyltransferase	GO-TERMS, REACTIONS, PRODUCT-SYNONYMS, GENE-SYNONYMS, PRODUCT
CR540_RS04290	EG11336			deoxyribonuclease I	DNA-specific endonuclease I	GO-TERMS, REACTIONS, PRODUCT-SYNONYMS, PRODUCT
CR540_RS04300	EG12148	CR540_RS04300	galP	sugar porter family MFS transporter	galactose:H+ symporter	GO-TERMS, REACTIONS, PRODUCT-SYNONYMS, GENE-SYNONYMS, PRODUCT, GENE-NAME
CR540_RS04305	EG10589					GO-TERMS, PRODUCT-SYNONYMS, GENE-SYNONYMS
CR540_RS04320	G7521					GO-TERMS, PRODUCT-SYNONYMS
CR540_RS04325	EG10959			biosynthetic arginine decarboxylase	arginine decarboxylase, biosynthetic	GO-TERMS, REACTIONS, PRODUCT-SYNONYMS, PRODUCT
CR540_RS04330	EG10960					GO-TERMS, PRODUCT-SYNONYMS
CR540_RS04335	EG11291	CR540_RS04335	loiP	metalloprotease	metalloprotease LoiP	GO-TERMS, PRODUCT-SYNONYMS, GENE-SYNONYMS, PRODUCT, GENE-NAME
CR540_RS04340	EG11427	tkt	tktA	transketolase	transketolase 1	GO-TERMS, PRODUCT-SYNONYMS, GENE-SYNONYMS, PRODUCT, GENE-NAME
CR540_RS04345	EG11791			PTS mannitol transporter subunit IIA	mannitol-specific PTS enzyme IIA component CmtB	CPLX-RXNS, GO-TERMS, COMPLEXES, PRODUCT-SYNONYMS, GENE-SYNONYMS, PRODUCT
CR540_RS04350	EG11792	CR540_RS04350	cmtA	PTS mannitol transporter subunit IICB	mannitol-specific PTS enzyme IICB component CmtA	GO-TERMS, PRODUCT-SYNONYMS, PRODUCT, GENE-NAME
CR540_RS04360	EG11245	CR540_RS04360	yggF	class II fructose-bisphosphatase	fructose 1,6-bisphosphatase YggF	GO-TERMS, REACTIONS, PRODUCT-SYNONYMS, GENE-SYNONYMS, PRODUCT, GENE-NAME
CR540_RS04365	EG11162					GO-TERMS, REACTIONS, PRODUCT-SYNONYMS, GENE-SYNONYMS
CR540_RS04375	EG10368	CR540_RS04375	epd	erythrose-4-phosphate dehydrogenase	D-erythrose-4-phosphate dehydrogenase	GO-TERMS, REACTIONS, PRODUCT-SYNONYMS, GENE-SYNONYMS, PRODUCT, GENE-NAME
CR540_RS04380	EG10703	CR540_RS04380	pgk			GO-TERMS, PRODUCT-SYNONYMS, PRODUCT, GENE-NAME
CR540_RS04385	EG10282			class II fructose-bisphosphate aldolase	fructose-bisphosphate aldolase class II	GO-TERMS, REACTIONS, PRODUCT-SYNONYMS, GENE-SYNONYMS, PRODUCT
CR540_RS04390	EG11160			small-conductance mechanosensitive channel MscS	small conductance mechanosensitive channel MscS	GO-TERMS, REACTIONS, PRODUCT-SYNONYMS, GENE-SYNONYMS, PRODUCT
CR540_RS04395	EG11159			arginine exporter ArgO	L-arginine exporter	GO-TERMS, REACTIONS, PRODUCT-SYNONYMS, GENE-SYNONYMS, PRODUCT
CR540_RS04410	G7517					GO-TERMS, PRODUCT-SYNONYMS, GENE-SYNONYMS, PRODUCT
CR540_RS04415	G7516					GO-TERMS, REACTIONS, PRODUCT-SYNONYMS, GENE-SYNONYMS
CR540_RS04420	EG11445	meaB	argK	methylmalonyl Co-A mutase-associated GTPase MeaB	methylmalonyl-CoA mutase-interacting GTPase YgfD	GO-TERMS, REACTIONS, PRODUCT-SYNONYMS, GENE-SYNONYMS, PRODUCT, GENE-NAME
CR540_RS04425	EG11444					GO-TERMS, PRODUCT-SYNONYMS, GENE-SYNONYMS
CR540_RS04430	EG10490	CR540_RS04430	argP	LysR family transcriptional regulator ArgP	DNA-binding transcriptional dual regulator ArgP	GO-TERMS, PRODUCT-SYNONYMS, GENE-SYNONYMS, PRODUCT, GENE-NAME
CR540_RS04440	EG11443			ribose-5-phosphate isomerase RpiA	ribose-5-phosphate isomerase A	GO-TERMS, REACTIONS, PRODUCT-SYNONYMS, GENE-SYNONYMS, PRODUCT
CR540_RS04445	EG10944	CR540_RS04445	serA	D-3-phosphoglycerate dehydrogenase	phosphoglycerate dehydrogenase	GO-TERMS, REACTIONS, PRODUCT-SYNONYMS, PRODUCT, GENE-NAME
CR540_RS04460	EG11158	CR540_RS04460	fau	5-formyltetrahydrofolate cyclo-ligase	putative 5-formyltetrahydrofolate cyclo-ligase	GO-TERMS, PRODUCT-SYNONYMS, GENE-SYNONYMS, PRODUCT, GENE-NAME
CR540_RS04470	EG12878					GO-TERMS, PRODUCT-SYNONYMS, GENE-SYNONYMS
CR540_RS04480	EG10697					GO-TERMS, REACTIONS, PRODUCT-SYNONYMS
CR540_RS04485	EG11324			2-octaprenyl-6-methoxyphenyl hydroxylase	2-octaprenyl-6-methoxyphenol 4-hydroxylase	GO-TERMS, REACTIONS, PRODUCT-SYNONYMS, GENE-SYNONYMS, PRODUCT
CR540_RS04490	EG11333			FAD-dependent 2-octaprenylphenol hydroxylase	2-octaprenylphenol 6-hydroxylase	GO-TERMS, REACTIONS, PRODUCT-SYNONYMS, PRODUCT
CR540_RS04500	EG11442			glycine cleavage system aminomethyltransferase GcvT	aminomethyltransferase	CPLX-RXNS, GO-TERMS, COMPLEXES, REACTIONS, PRODUCT-SYNONYMS, PRODUCT
CR540_RS04505	EG10371			glycine cleavage system protein GcvH	glycine cleavage system H protein	GO-TERMS, REACTIONS, PRODUCT-SYNONYMS, GENE-SYNONYMS, PRODUCT
CR540_RS04510	EG11810			aminomethyl-transferring glycine dehydrogenase	glycine decarboxylase	GO-TERMS, REACTIONS, PRODUCT-SYNONYMS, PRODUCT
CR540_RS04520	G495	CR540_RS04520	bglA	6-phospho-beta-glucosidase	6-phospho-beta-glucosidase A	GO-TERMS, REACTIONS, PRODUCT-SYNONYMS, GENE-SYNONYMS, PRODUCT, GENE-NAME
CR540_RS04525	G7513	CR540_RS04525	yqfB	ASCH domain-containing protein	N4-acetylcytidine amidohydrolase	GO-TERMS, REACTIONS, PRODUCT-SYNONYMS, PRODUCT, GENE-NAME
CR540_RS04535	G7511			tRNA-modifying protein YgfZ	folate-binding protein	GO-TERMS, PRODUCT-SYNONYMS, GENE-SYNONYMS, PRODUCT
CR540_RS04540	G7510			FAD assembly factor SdhE	FAD assembly factor	GO-TERMS, PRODUCT-SYNONYMS, GENE-SYNONYMS, PRODUCT
CR540_RS04545	G7509	CR540_RS04545	ygfX	membrane protein	protein YgfX	GO-TERMS, PRODUCT-SYNONYMS, GENE-SYNONYMS, PRODUCT, GENE-NAME
CR540_RS04555	EG11071	CR540_RS04555	xerD	tyrosine recombinase XerD	site-specific recombinase	GO-TERMS, PRODUCT-SYNONYMS, GENE-SYNONYMS, PRODUCT, GENE-NAME
CR540_RS04560	EG11070			bifunctional protein-disulfide isomerase/oxidoreductase DsbC	protein disulfide isomerase DsbC	GO-TERMS, REACTIONS, PRODUCT-SYNONYMS, GENE-SYNONYMS, PRODUCT
CR540_RS04565	EG10830			single-stranded-DNA-specific exonuclease RecJ	ssDNA-specific exonuclease RecJ	GO-TERMS, REACTIONS, PRODUCT-SYNONYMS, PRODUCT
CR540_RS04570	EG10762			peptide chain release factor 2	peptide chain release factor RF2	GO-TERMS, PRODUCT-SYNONYMS, GENE-SYNONYMS, PRODUCT
CR540_RS04575	EG10552			lysine--tRNA ligase	lysine--tRNA ligase, constitutive	GO-TERMS, REACTIONS, PRODUCT-SYNONYMS, GENE-SYNONYMS, PRODUCT
CR540_RS04580	G7508	CR540_RS04580	idi			GO-TERMS, REACTIONS, PRODUCT-SYNONYMS, GENE-SYNONYMS, PRODUCT, GENE-NAME
CR540_RS04595	G7507	CR540_RS04595	uacT	purine permease	urate:H+ symporter	GO-TERMS, REACTIONS, PRODUCT-SYNONYMS, GENE-SYNONYMS, PRODUCT, GENE-NAME
CR540_RS04610	G7503	CR540_RS04610	ghxQ	NCS2 family permease	guanine/hypoxanthine transporter GhxQ	GO-TERMS, REACTIONS, PRODUCT-SYNONYMS, GENE-SYNONYMS, PRODUCT, GENE-NAME
CR540_RS04615	G7502					GO-TERMS, REACTIONS, PRODUCT-SYNONYMS, GENE-SYNONYMS, PRODUCT
CR540_RS04620	G7501			xanthine/proton symporter XanQ	xanthine:H+ symporter XanQ	GO-TERMS, REACTIONS, PRODUCT-SYNONYMS, GENE-SYNONYMS, PRODUCT
CR540_RS04645	G7496					GO-TERMS, PRODUCT-SYNONYMS, GENE-SYNONYMS
CR540_RS04665	G7492	CR540_RS04665	hyuA	D-phenylhydantoinase	phenylhydantoinase	GO-TERMS, REACTIONS, PRODUCT-SYNONYMS, GENE-SYNONYMS, PRODUCT, GENE-NAME
CR540_RS04675	G7490	dpaL	ygeX	diaminopropionate ammonia-lyase	2,3-diaminopropionate ammonia-lyase	GO-TERMS, REACTIONS, PRODUCT-SYNONYMS, PRODUCT, GENE-NAME
CR540_RS04690	G7487			xanthine dehydrogenase iron sulfur-binding subunit XdhC	putative xanthine dehydrogenase iron-sulfur-binding subunit XdhC	CPLX-RXNS, GO-TERMS, COMPLEXES, PRODUCT-SYNONYMS, GENE-SYNONYMS, PRODUCT
CR540_RS04695	G7486			xanthine dehydrogenase FAD-binding subunit XdhB	putative xanthine dehydrogenase FAD-binding subunit XdhB	GO-TERMS, PRODUCT-SYNONYMS, GENE-SYNONYMS, PRODUCT
CR540_RS04700	G7485			xanthine dehydrogenase molybdenum-binding subunit XdhA	putative xanthine dehydrogenase molybdenum-binding subunit XdhA	GO-TERMS, PRODUCT-SYNONYMS, GENE-SYNONYMS, PRODUCT
CR540_RS04870	G7464	CR540_RS04870	yqeF	acetyl-CoA C-acetyltransferase	putative acyltransferase	GO-TERMS, REACTIONS, PRODUCT-SYNONYMS, PRODUCT, GENE-NAME
CR540_RS04875	G7463					GO-TERMS, REACTIONS, PRODUCT-SYNONYMS, GENE-SYNONYMS
CR540_RS04880	EG12361			2-dehydro-3-deoxy-D-gluconate 5-dehydrogenase KduD	putative 2-keto-3-deoxy-D-gluconate dehydrogenase	GO-TERMS, REACTIONS, PRODUCT-SYNONYMS, GENE-SYNONYMS, PRODUCT
CR540_RS04885	EG10056	CR540_RS04885	araE	sugar porter family MFS transporter	arabinose:H+ symporter	GO-TERMS, REACTIONS, PRODUCT-SYNONYMS, PRODUCT, GENE-NAME
CR540_RS04890	EG11157	CR540_RS04890	ygeA	aspartate/glutamate racemase	amino acid racemase YgeA	GO-TERMS, REACTIONS, PRODUCT-SYNONYMS, PRODUCT, GENE-NAME
CR540_RS04895	EG10551	CR540_RS04895	lysR	LysR family transcriptional regulator	DNA-binding transcriptional dual regulator LysR	GO-TERMS, PRODUCT-SYNONYMS, PRODUCT, GENE-NAME
CR540_RS04900	EG10549					GO-TERMS, PRODUCT-SYNONYMS
CR540_RS04905	EG10364			HTH-type transcriptional regulator GalR	DNA-binding transcriptional dual regulator GalR	GO-TERMS, PRODUCT-SYNONYMS, GENE-SYNONYMS, PRODUCT
CR540_RS04910	EG11679	CR540_RS04910	aas	bifunctional acyl-ACP--phospholipid O-acyltransferase/long-chain-fatty-acid--ACP ligase	fused 2-acylglycerophospho-ethanolamine acyltransferase/acyl-acyl carrier protein synthetase	GO-TERMS, REACTIONS, PRODUCT-SYNONYMS, PRODUCT, GENE-NAME
CR540_RS04915	EG12455			lysophospholipid transporter LplT	lysophospholipid transporter	GO-TERMS, REACTIONS, PRODUCT-SYNONYMS, GENE-SYNONYMS, PRODUCT
CR540_RS04935	EG10624			DNA mismatch repair endonuclease MutH	DNA mismatch repair protein MutH	CPLX-RXNS, GO-TERMS, COMPLEXES, PRODUCT-SYNONYMS, GENE-SYNONYMS, PRODUCT
CR540_RS04945	G7459					GO-TERMS, REACTIONS, PRODUCT-SYNONYMS, GENE-SYNONYMS
CR540_RS04955	EG12128	CR540_RS04955	lgt	prolipoprotein diacylglyceryl transferase	phosphatidylglycerol--prolipoprotein diacylglyceryl transferase	GO-TERMS, REACTIONS, PRODUCT-SYNONYMS, GENE-SYNONYMS, PRODUCT, GENE-NAME
CR540_RS04960	EG11002					GO-TERMS, PRODUCT-SYNONYMS
CR540_RS04985	EG10825			exodeoxyribonuclease V subunit gamma	exodeoxyribonuclease V subunit RecC	CPLX-RXNS, GO-TERMS, COMPLEXES, PRODUCT-SYNONYMS, PRODUCT
CR540_RS04990	EG10786	CR540_RS04990	ptrA	pitrilysin	protease 3	GO-TERMS, REACTIONS, PRODUCT-SYNONYMS, GENE-SYNONYMS, PRODUCT, GENE-NAME
CR540_RS04995	EG10824			exodeoxyribonuclease V subunit beta	exodeoxyribonuclease V subunit RecB	GO-TERMS, REACTIONS, PRODUCT-SYNONYMS, GENE-SYNONYMS, PRODUCT
CR540_RS05000	EG10826			exodeoxyribonuclease V subunit alpha	exodeoxyribonuclease V subunit RecD	GO-TERMS, REACTIONS, PRODUCT-SYNONYMS, GENE-SYNONYMS, PRODUCT
CR540_RS05005	EG10063	CR540_RS05005	argA	amino-acid N-acetyltransferase	N-acetylglutamate synthase	GO-TERMS, REACTIONS, PRODUCT-SYNONYMS, GENE-SYNONYMS, PRODUCT, GENE-NAME
CR540_RS05010	G7458	CR540_RS05010	amiC	N-acetylmuramoyl-L-alanine amidase	N-acetylmuramoyl-L-alanine amidase C	GO-TERMS, REACTIONS, PRODUCT-SYNONYMS, GENE-SYNONYMS, PRODUCT, GENE-NAME
CR540_RS05030	G7457			murein transglycosylase A	membrane-bound lytic murein transglycosylase A	GO-TERMS, REACTIONS, PRODUCT-SYNONYMS, GENE-SYNONYMS, PRODUCT
CR540_RS05035	G7456			tRNA cyclic N6-threonylcarbamoyladenosine(37) synthase TcdA	tRNA threonylcarbamoyladenosine dehydratase	GO-TERMS, REACTIONS, PRODUCT-SYNONYMS, GENE-SYNONYMS, PRODUCT
CR540_RS05040	G7455			cysteine desulfurase sulfur acceptor subunit CsdE	sulfur acceptor protein CsdE	GO-TERMS, PRODUCT-SYNONYMS, GENE-SYNONYMS, PRODUCT
CR540_RS05045	G7454			cysteine desulfurase CsdA	cysteine sulfinate desulfinase	GO-TERMS, REACTIONS, PRODUCT-SYNONYMS, GENE-SYNONYMS, PRODUCT
CR540_RS05055	EG11795			transcriptional regulator GcvA	DNA-binding transcriptional dual regulator GcvA	GO-TERMS, PRODUCT-SYNONYMS, PRODUCT
CR540_RS05065	EG11794			23S rRNA (cytidine(2498)-2'-O)-methyltransferase RlmM	23S rRNA 2'-O-ribose C2498 methyltransferase	GO-TERMS, REACTIONS, PRODUCT-SYNONYMS, GENE-SYNONYMS, PRODUCT
CR540_RS05070	EG10353			L-fucose operon activator	DNA-binding transcriptional activator FucR	GO-TERMS, PRODUCT-SYNONYMS, PRODUCT
CR540_RS05075	EG10355					GO-TERMS, REACTIONS, PRODUCT-SYNONYMS
CR540_RS05080	EG10350					GO-TERMS, REACTIONS, PRODUCT-SYNONYMS
CR540_RS05085	EG10349					GO-TERMS, REACTIONS, PRODUCT-SYNONYMS
CR540_RS05090	EG10352	CR540_RS05090	fucP	L-fucose-proton symporter	L-fucose:H+ symporter	GO-TERMS, REACTIONS, PRODUCT-SYNONYMS, PRODUCT, GENE-NAME
CR540_RS05095	EG10348					GO-TERMS, REACTIONS, PRODUCT-SYNONYMS, GENE-SYNONYMS
CR540_RS05100	EG10351			lactaldehyde reductase	L-1,2-propanediol oxidoreductase	GO-TERMS, REACTIONS, PRODUCT-SYNONYMS, PRODUCT
CR540_RS05105	EG12372	xni	ygdG	flap endonuclease Xni	flap endonuclease	GO-TERMS, PRODUCT-SYNONYMS, GENE-SYNONYMS, PRODUCT, GENE-NAME
CR540_RS05110	EG11623	CR540_RS05110	sdaB	L-serine ammonia-lyase	L-serine deaminase II	GO-TERMS, REACTIONS, PRODUCT-SYNONYMS, PRODUCT, GENE-NAME
CR540_RS05115	EG12142	CR540_RS05115	sdaC	HAAAP family serine/threonine permease	L-serine:H+ symporter SdaC	GO-TERMS, REACTIONS, PRODUCT-SYNONYMS, GENE-SYNONYMS, PRODUCT, GENE-NAME
CR540_RS05120	EG12373					GO-TERMS, REACTIONS, PRODUCT-SYNONYMS, GENE-SYNONYMS
CR540_RS05125	G7452			NADPH-dependent 7-cyano-7-deazaguanine reductase QueF	7-cyano-7-deazaguanine reductase	GO-TERMS, REACTIONS, PRODUCT-SYNONYMS, GENE-SYNONYMS, PRODUCT
CR540_RS05130	G7451	CR540_RS05130	syd			GO-TERMS, PRODUCT-SYNONYMS, GENE-SYNONYMS, GENE-NAME
CR540_RS05140	G7449			tRNA pseudouridine(65) synthase TruC	tRNA pseudouridine65 synthase	GO-TERMS, REACTIONS, PRODUCT-SYNONYMS, GENE-SYNONYMS, PRODUCT
CR540_RS05150	G7447	CR540_RS05150	gudP	MFS transporter	galactarate/D-glucarate transporter GudP	GO-TERMS, REACTIONS, PRODUCT-SYNONYMS, GENE-SYNONYMS, PRODUCT, GENE-NAME
CR540_RS05160	G7445			glucarate dehydratase	D-glucarate dehydratase	GO-TERMS, REACTIONS, PRODUCT-SYNONYMS, GENE-SYNONYMS, PRODUCT
CR540_RS05165	EG11367			two-component sensor histidine kinase BarA	sensor histidine kinase BarA	GO-TERMS, REACTIONS, PRODUCT-SYNONYMS, GENE-SYNONYMS, PRODUCT
CR540_RS05170	EG11247			23S rRNA (uracil(1939)-C(5))-methyltransferase RlmD	23S rRNA m5U1939 methyltransferase	GO-TERMS, REACTIONS, PRODUCT-SYNONYMS, GENE-SYNONYMS, PRODUCT
CR540_RS05175	EG10835	CR540_RS05175	relA	GTP pyrophosphokinase	GDP/GTP pyrophosphokinase	GO-TERMS, REACTIONS, PRODUCT-SYNONYMS, GENE-SYNONYMS, PRODUCT, GENE-NAME
CR540_RS05180	EG10571	CR540_RS05180	mazE	type II toxin-antitoxin system antitoxin MazE	antitoxin of the MazF-MazE toxin-antitoxin system MazE	GO-TERMS, COMPLEXES, PRODUCT-SYNONYMS, GENE-SYNONYMS, PRODUCT, GENE-NAME
CR540_RS05185	EG11249			endoribonuclease MazF	endoribonuclease toxin MazF	GO-TERMS, PRODUCT-SYNONYMS, GENE-SYNONYMS, PRODUCT
CR540_RS05190	EG10572					GO-TERMS, PRODUCT-SYNONYMS
CR540_RS05195	EG10810			CTP synthase (glutamine hydrolyzing)	CTP synthetase	GO-TERMS, REACTIONS, PRODUCT-SYNONYMS, PRODUCT
CR540_RS05200	EG10258	CR540_RS05200	eno	phosphopyruvate hydratase	enolase	GO-TERMS, REACTIONS, PRODUCT-SYNONYMS, PRODUCT, GENE-NAME
CR540_RS05210	G0-10655	CR540_RS05210	yqcG	hypothetical protein	cell envelope stress response protein YqcG	GO-TERMS, PRODUCT-SYNONYMS, PRODUCT, GENE-NAME
CR540_RS05270	G7431			6-carboxytetrahydropterin synthase QueD	6-carboxy-5,6,7,8-tetrahydropterin synthase	GO-TERMS, REACTIONS, PRODUCT-SYNONYMS, GENE-SYNONYMS, PRODUCT
CR540_RS05275	EG10191			NADPH-dependent assimilatory sulfite reductase flavoprotein subunit	sulfite reductase, flavoprotein subunit	CPLX-RXNS, GO-TERMS, COMPLEXES, REACTIONS, PRODUCT-SYNONYMS, PRODUCT
CR540_RS05280	EG10190			assimilatory sulfite reductase (NADPH) hemoprotein subunit	sulfite reductase, hemoprotein subunit	GO-TERMS, PRODUCT-SYNONYMS, PRODUCT
CR540_RS05285	EG10189					GO-TERMS, PRODUCT-SYNONYMS
CR540_RS05325	G7425	cas1e	cas1	type I-E CRISPR-associated endonuclease Cas1	multifunctional nuclease Cas1	GO-TERMS, COMPLEXES, PRODUCT-SYNONYMS, GENE-SYNONYMS, PRODUCT, GENE-NAME
CR540_RS05330	EG12845	CR540_RS05330	cas2	type I-E CRISPR-associated endoribonuclease Cas2	CRISPR-associated endoribonuclease Cas2	GO-TERMS, PRODUCT-SYNONYMS, GENE-SYNONYMS, PRODUCT, GENE-NAME
CR540_RS05335	EG10488	CR540_RS05335	iap	aminopeptidase	alkaline phosphatase isozyme conversion protein	GO-TERMS, REACTIONS, PRODUCT-SYNONYMS, PRODUCT, GENE-NAME
CR540_RS05340	EG10186	CR540_RS05340	cysD			CPLX-RXNS, GO-TERMS, PRODUCT-SYNONYMS, GENE-NAME
CR540_RS05345	EG10194			sulfate adenylyltransferase subunit CysN	sulfate adenylyltransferase subunit 1	GO-TERMS, PRODUCT-SYNONYMS, PRODUCT
CR540_RS05350	EG10185					GO-TERMS, PRODUCT-SYNONYMS
CR540_RS05360	G7424					GO-TERMS, PRODUCT-SYNONYMS, GENE-SYNONYMS
CR540_RS05365	G7423					GO-TERMS, REACTIONS, PRODUCT-SYNONYMS, GENE-SYNONYMS, PRODUCT
CR540_RS05370	EG11816					GO-TERMS, REACTIONS, PRODUCT-SYNONYMS, GENE-SYNONYMS, PRODUCT
CR540_RS05375	G7422			tRNA pseudouridine(13) synthase TruD	tRNA pseudouridine13 synthase	GO-TERMS, REACTIONS, PRODUCT-SYNONYMS, GENE-SYNONYMS, PRODUCT
CR540_RS05380	EG11817	surE	umpG	5'/3'-nucleotidase SurE	broad specificity 5'(3')-nucleotidase and polyphosphatase	GO-TERMS, REACTIONS, PRODUCT-SYNONYMS, GENE-SYNONYMS, PRODUCT, GENE-NAME
CR540_RS05385	EG10689			protein-L-isoaspartate O-methyltransferase	L-isoaspartate protein carboxylmethyltransferase type II	GO-TERMS, REACTIONS, PRODUCT-SYNONYMS, PRODUCT
CR540_RS05395	EG10510			RNA polymerase sigma factor RpoS	RNA polymerase, sigma S (sigma 38) factor	GO-TERMS, COMPLEXES, PRODUCT-SYNONYMS, GENE-SYNONYMS, PRODUCT
CR540_RS05435	G7415			protein-serine/threonine phosphatase	phosphoprotein phosphatase 2	GO-TERMS, REACTIONS, PRODUCT-SYNONYMS, GENE-SYNONYMS, PRODUCT
CR540_RS05440	EG10625					GO-TERMS, PRODUCT-SYNONYMS, GENE-SYNONYMS
CR540_RS05455	EG10301	flhA	fhlA	formate hydrogenlyase transcriptional activator FlhA	DNA-binding transcriptional activator FhlA	GO-TERMS, REACTIONS, PRODUCT-SYNONYMS, GENE-SYNONYMS, PRODUCT, GENE-NAME
CR540_RS05460	EG10487			hydrogenase maturation carbamoyl dehydratase HypE	hydrogenase maturation protein, carbamoyl dehydratase	GO-TERMS, REACTIONS, PRODUCT-SYNONYMS, GENE-SYNONYMS, PRODUCT
CR540_RS05465	EG10486			hydrogenase formation protein HypD	Fe-(CN)2CO cofactor assembly scaffold protein HypD	GO-TERMS, COMPLEXES, PRODUCT-SYNONYMS, GENE-SYNONYMS, PRODUCT
CR540_RS05470	EG10485					GO-TERMS, REACTIONS, PRODUCT-SYNONYMS
CR540_RS05475	EG10484			hydrogenase nickel incorporation protein HypB	hydrogenase isoenzymes nickel incorporation protein HypB	GO-TERMS, COMPLEXES, REACTIONS, PRODUCT-SYNONYMS, GENE-SYNONYMS, PRODUCT
CR540_RS05480	EG10483			hydrogenase maturation nickel metallochaperone HypA	hydrogenase 3 nickel incorporation protein HypA	GO-TERMS, PRODUCT-SYNONYMS, PRODUCT
CR540_RS05485	EG10474	CR540_RS05485	hycA	formate hydrogenlyase regulatory protein HycA	regulator of the transcriptional regulator FhlA	GO-TERMS, PRODUCT-SYNONYMS, GENE-SYNONYMS, PRODUCT, GENE-NAME
CR540_RS05490	EG10475	CR540_RS05490	hycB	4Fe-4S dicluster domain-containing protein	formate hydrogenlyase subunit HycB	CPLX-RXNS, COMPLEXES, PRODUCT-SYNONYMS, GENE-SYNONYMS, PRODUCT, GENE-NAME
CR540_RS05495	EG10476			formate hydrogenlyase subunit 3	formate hydrogenlyase subunit HycC	GO-TERMS, COMPLEXES, PRODUCT-SYNONYMS, GENE-SYNONYMS, PRODUCT
CR540_RS05500	EG10477					GO-TERMS, PRODUCT-SYNONYMS, GENE-SYNONYMS
CR540_RS05505	EG10478	CR540_RS05505	hycE	hydrogenase large subunit	formate hydrogenlyase subunit HycE	GO-TERMS, PRODUCT-SYNONYMS, GENE-SYNONYMS, PRODUCT, GENE-NAME
CR540_RS05510	EG10479					PRODUCT-SYNONYMS, GENE-SYNONYMS
CR540_RS05515	EG10480					GO-TERMS, PRODUCT-SYNONYMS, GENE-SYNONYMS
CR540_RS05520	EG10481			formate hydrogenlyase maturation protein HycH	formate hydrogenlyase assembly protein	GO-TERMS, PRODUCT-SYNONYMS, GENE-SYNONYMS, PRODUCT
CR540_RS05525	G7414			hydrogenase maturation peptidase HycI	hydrogenase 3 maturation protease	GO-TERMS, REACTIONS, PRODUCT-SYNONYMS, PRODUCT
CR540_RS05530	EG10085	CR540_RS05530	ascB	6-phospho-beta-glucosidase	6-phospho-beta-glucosidase AscB	GO-TERMS, REACTIONS, PRODUCT-SYNONYMS, GENE-SYNONYMS, PRODUCT, GENE-NAME
CR540_RS05535	EG10086			PTS cellobiose/arbutin/salicin transporter subunit IIBC	beta-glucoside specific PTS enzyme IIBC component	GO-TERMS, REACTIONS, PRODUCT-SYNONYMS, GENE-SYNONYMS, PRODUCT
CR540_RS05540	EG10087	CR540_RS05540	ascG	LacI family DNA-binding transcriptional regulator	DNA-binding transcriptional repressor AscG	GO-TERMS, PRODUCT-SYNONYMS, GENE-SYNONYMS, PRODUCT, GENE-NAME
CR540_RS05545	EG11552			electron transport protein HydN	putative electron transport protein HydN	GO-TERMS, PRODUCT-SYNONYMS, PRODUCT
CR540_RS05550	EG11551			carbamoyltransferase HypF	carbamoyl--[HypE] ligase	GO-TERMS, REACTIONS, PRODUCT-SYNONYMS, GENE-SYNONYMS, PRODUCT
CR540_RS05555	EG12450			NADH:flavorubredoxin reductase NorW	NorW	GO-TERMS, REACTIONS, PRODUCT-SYNONYMS, GENE-SYNONYMS, PRODUCT
CR540_RS05560	G7413					GO-TERMS, REACTIONS, PRODUCT-SYNONYMS, GENE-SYNONYMS
CR540_RS05565	EG12108			nitric oxide reductase transcriptional regulator NorR	DNA-binding transcriptional dual regulator NorR	GO-TERMS, PRODUCT-SYNONYMS, GENE-SYNONYMS, PRODUCT
CR540_RS05570	EG10973			arabinose-5-phosphate isomerase GutQ	D-arabinose 5-phosphate isomerase GutQ	GO-TERMS, REACTIONS, PRODUCT-SYNONYMS, GENE-SYNONYMS, PRODUCT
CR540_RS05575	EG10974			glucitol operon DNA-binding transcriptional repressor SrlR	DNA-binding transcriptional repressor SrlR	GO-TERMS, PRODUCT-SYNONYMS, GENE-SYNONYMS, PRODUCT
CR540_RS05580	EG10972			transcriptional regulator GutM	DNA-binding transcriptional activator GutM	GO-TERMS, PRODUCT-SYNONYMS, GENE-SYNONYMS, PRODUCT
CR540_RS05585	EG10971			sorbitol-6-phosphate dehydrogenase	sorbitol-6-phosphate 2-dehydrogenase	GO-TERMS, REACTIONS, PRODUCT-SYNONYMS, GENE-SYNONYMS, PRODUCT
CR540_RS05590	EG10970			PTS glucitol/sorbitol transporter subunit IIA	sorbitol-specific PTS enzyme IIA component	CPLX-RXNS, GO-TERMS, COMPLEXES, PRODUCT-SYNONYMS, PRODUCT
CR540_RS05595	EG10969			PTS glucitol/sorbitol transporter subunit IIB	sorbitol-specific PTS enzyme IIBC1 component	GO-TERMS, PRODUCT-SYNONYMS, GENE-SYNONYMS, PRODUCT
CR540_RS05600	G8210			PTS glucitol/sorbitol transporter subunit IIC	sorbitol-specific PTS enzyme IIC2 component	GO-TERMS, PRODUCT-SYNONYMS, GENE-SYNONYMS, PRODUCT
CR540_RS05605	G7410			lytic murein transglycosylase B	membrane-bound lytic murein transglycosylase B	GO-TERMS, REACTIONS, PRODUCT-SYNONYMS, GENE-SYNONYMS, PRODUCT
CR540_RS05610	G7409			nicotinamide-nucleotide amidase	NMN aminohydrolase	GO-TERMS, REACTIONS, PRODUCT-SYNONYMS, GENE-SYNONYMS, PRODUCT
CR540_RS05615	EG10823			recombinase RecA	DNA recombination/repair protein RecA	GO-TERMS, REACTIONS, PRODUCT-SYNONYMS, GENE-SYNONYMS, PRODUCT
CR540_RS05620	EG12080			recombination regulator RecX	RecA inhibitor RecX	GO-TERMS, PRODUCT-SYNONYMS, GENE-SYNONYMS, PRODUCT
CR540_RS05625	EG10034			alanine--tRNA ligase	alanine--tRNA ligase/DNA-binding transcriptional repressor	GO-TERMS, REACTIONS, PRODUCT-SYNONYMS, GENE-SYNONYMS, PRODUCT
CR540_RS05655	G7408			fructose-1-phosphate/6-phosphogluconate phosphatase	fructose-1-phosphate phosphatase YqaB	GO-TERMS, REACTIONS, PRODUCT-SYNONYMS, PRODUCT
CR540_RS05665	EG10418					GO-TERMS, REACTIONS, PRODUCT-SYNONYMS, GENE-SYNONYMS, PRODUCT
CR540_RS05670	EG12712					GO-TERMS, REACTIONS, PRODUCT-SYNONYMS, GENE-SYNONYMS, PRODUCT
CR540_RS05675	EG11439			multidrug efflux MFS transporter permease subunit EmrB	multidrug efflux pump membrane subunit EmrB	GO-TERMS, PRODUCT-SYNONYMS, PRODUCT
CR540_RS05680	EG11354			multidrug efflux MFS transporter periplasmic adaptor subunit EmrA	multidrug efflux pump membrane fusion protein EmrA	GO-TERMS, PRODUCT-SYNONYMS, PRODUCT
CR540_RS05685	EG10603	emrR	mprA	multidrug efflux transporter EmrAB transcriptional repressor EmrR	DNA-binding transcriptional repressor MprA	GO-TERMS, PRODUCT-SYNONYMS, GENE-SYNONYMS, PRODUCT, GENE-NAME
CR540_RS05690	G7406			L-valine transporter subunit YgaH	L-valine exporter, YgaH component	CPLX-RXNS, GO-TERMS, COMPLEXES, REACTIONS, PRODUCT-SYNONYMS, PRODUCT
CR540_RS05695	G7405	CR540_RS05695	ygaZ	branched-chain amino acid transporter AzlC	L-valine exporter, YgaZ component	GO-TERMS, REACTIONS, PRODUCT-SYNONYMS, PRODUCT, GENE-NAME
CR540_RS05710	EG10773			glycine betaine/L-proline ABC transporter substrate-binding protein ProX	glycine betaine ABC transporter periplasmic binding protein ProX	CPLX-RXNS, GO-TERMS, COMPLEXES, REACTIONS, PRODUCT-SYNONYMS, GENE-SYNONYMS, PRODUCT
CR540_RS05715	EG10772	CR540_RS05715	proW	glycine/betaine ABC transporter permease	glycine betaine ABC transporter membrane subunit ProW	GO-TERMS, REACTIONS, PRODUCT-SYNONYMS, GENE-SYNONYMS, PRODUCT, GENE-NAME
CR540_RS05720	EG10771	CR540_RS05720	proV	proline/glycine betaine ABC transporter ATP-binding protein ProV	glycine betaine ABC transporter ATP binding subunit ProV	GO-TERMS, REACTIONS, PRODUCT-SYNONYMS, GENE-SYNONYMS, PRODUCT, GENE-NAME
CR540_RS05730	EG12381	CR540_RS05730	nrdF			CPLX-RXNS, GO-TERMS, COMPLEXES, PRODUCT-SYNONYMS, GENE-SYNONYMS, PRODUCT, GENE-NAME
CR540_RS05735	EG20257			class 1b ribonucleoside-diphosphate reductase subunit alpha	ribonucleoside-diphosphate reductase 2 subunit alpha	GO-TERMS, PRODUCT-SYNONYMS, PRODUCT
CR540_RS05740	G7402			class Ib ribonucleoside-diphosphate reductase assembly flavoprotein NrdI	dimanganese-tyrosyl radical cofactor maintenance flavodoxin NrdI	GO-TERMS, PRODUCT-SYNONYMS, GENE-SYNONYMS, PRODUCT
CR540_RS05745	G7401			glutaredoxin-like protein NrdH	glutaredoxin-like protein	GO-TERMS, PRODUCT-SYNONYMS, GENE-SYNONYMS, PRODUCT
CR540_RS05760	G7399			L-alanine exporter AlaE	L-alanine exporter	GO-TERMS, REACTIONS, PRODUCT-SYNONYMS, GENE-SYNONYMS, PRODUCT
CR540_RS05765	EG11554			DNA-binding protein StpA	DNA-binding transcriptional repressor StpA with RNA chaperone activity	GO-TERMS, PRODUCT-SYNONYMS, GENE-SYNONYMS, PRODUCT
CR540_RS05770	G7398					GO-TERMS, REACTIONS, PRODUCT-SYNONYMS
CR540_RS05775	G7397	CR540_RS05775	ygaV	transcriptional regulator	putative DNA-binding transcriptional regulator YgaV	GO-TERMS, PRODUCT-SYNONYMS, PRODUCT, GENE-NAME
CR540_RS05785	G7395			potassium binding protein Kbp	K+ binding protein	GO-TERMS, PRODUCT-SYNONYMS, GENE-SYNONYMS, PRODUCT
CR540_RS05790	EG12386	csiR	glaR	DNA-binding transcriptional regulator CsiR	DNA-binding transcriptional repressor GlaR	GO-TERMS, PRODUCT-SYNONYMS, GENE-SYNONYMS, PRODUCT, GENE-NAME
CR540_RS05795	EG11330			GABA permease	4-aminobutanoate:H+ symporter	GO-TERMS, REACTIONS, PRODUCT-SYNONYMS, PRODUCT
CR540_RS05805	EG11329			NADP-dependent succinate-semialdehyde dehydrogenase	succinate-semialdehyde dehydrogenase (NADP+) GabD	GO-TERMS, REACTIONS, PRODUCT-SYNONYMS, PRODUCT
CR540_RS05810	EG12387	lhgO	lhgD	L-2-hydroxyglutarate oxidase	L-2-hydroxyglutarate dehydrogenase	GO-TERMS, REACTIONS, PRODUCT-SYNONYMS, GENE-SYNONYMS, PRODUCT, GENE-NAME
CR540_RS05815	G7394	csiD	glaH	carbon starvation induced protein CsiD	glutarate hydroxylase GlaH	GO-TERMS, REACTIONS, PRODUCT-SYNONYMS, GENE-SYNONYMS, PRODUCT, GENE-NAME
CR540_RS05860	EG11782			SsrA-binding protein SmpB	SsrA-binding protein	GO-TERMS, PRODUCT-SYNONYMS, GENE-SYNONYMS, PRODUCT
CR540_RS05865	G7358			type II toxin-antitoxin system toxin RatA	ribosome association toxin RatA	GO-TERMS, PRODUCT-SYNONYMS, GENE-SYNONYMS, PRODUCT
CR540_RS05875	EG10952					GO-TERMS, PRODUCT-SYNONYMS, GENE-SYNONYMS
CR540_RS05880	EG10831					GO-TERMS, PRODUCT-SYNONYMS, GENE-SYNONYMS
CR540_RS05885	EG12192			NAD(+) kinase	NAD kinase	GO-TERMS, REACTIONS, PRODUCT-SYNONYMS, GENE-SYNONYMS, PRODUCT
CR540_RS05895	EG10416					GO-TERMS, REACTIONS, PRODUCT-SYNONYMS
CR540_RS05920	EG11153					GO-TERMS, PRODUCT-SYNONYMS, GENE-SYNONYMS
CR540_RS05925	EG11023			tRNA (guanosine(37)-N1)-methyltransferase TrmD	tRNA m1G37 methyltransferase	GO-TERMS, REACTIONS, PRODUCT-SYNONYMS, PRODUCT
CR540_RS05940	EG12880					GO-TERMS, REACTIONS, PRODUCT-SYNONYMS, GENE-SYNONYMS
CR540_RS05945	G7354	CR540_RS05945	yfiR	DUF4154 domain-containing protein	DUF4154 domain-containing protein YfiR	GO-TERMS, PRODUCT-SYNONYMS, PRODUCT, GENE-NAME
CR540_RS05955	EG10078			3-deoxy-7-phosphoheptulonate synthase AroF	3-deoxy-7-phosphoheptulonate synthase, Tyr-sensitive	GO-TERMS, REACTIONS, PRODUCT-SYNONYMS, PRODUCT
CR540_RS05960	EG11039			bifunctional chorismate mutase/prephenate dehydrogenase	fused chorismate mutase/prephenate dehydrogenase	GO-TERMS, REACTIONS, PRODUCT-SYNONYMS, PRODUCT
CR540_RS05965	EG10707			bifunctional chorismate mutase/prephenate dehydratase	fused chorismate mutase/prephenate dehydratase	GO-TERMS, REACTIONS, PRODUCT-SYNONYMS, PRODUCT
CR540_RS05975	EG11151			ribosome-associated translation inhibitor RaiA	ribosome-associated inhibitor A	GO-TERMS, PRODUCT-SYNONYMS, GENE-SYNONYMS, PRODUCT
CR540_RS05980	G7352					GO-TERMS, PRODUCT-SYNONYMS, GENE-SYNONYMS
CR540_RS05985	EG12098			23S rRNA pseudouridine(1911/1915/1917) synthase RluD	23S rRNA pseudouridine1911/1915/1917 synthase	GO-TERMS, REACTIONS, PRODUCT-SYNONYMS, GENE-SYNONYMS, PRODUCT
CR540_RS05990	EG12097			polyphenol oxidase	polyphenol oxidase YfiH	GO-TERMS, PRODUCT-SYNONYMS, GENE-SYNONYMS, PRODUCT
CR540_RS06020	EG10522			alpha-ketoglutarate permease	alpha-ketoglutarate:H+ symporter	GO-TERMS, REACTIONS, PRODUCT-SYNONYMS, GENE-SYNONYMS, PRODUCT
CR540_RS06030	EG10781			CDP-diacylglycerol--serine O-phosphatidyltransferase	phosphatidylserine synthase	GO-TERMS, REACTIONS, PRODUCT-SYNONYMS, GENE-SYNONYMS, PRODUCT
CR540_RS06035	G7350	pat	patZ	protein lysine acetyltransferase	peptidyl-lysine N-acetyltransferase	GO-TERMS, REACTIONS, PRODUCT-SYNONYMS, GENE-SYNONYMS, PRODUCT, GENE-NAME
CR540_RS06040	G7349	CR540_RS06040	tapT	DTW domain-containing protein	tRNA 3-amino-3-carboxypropyltransferase	GO-TERMS, REACTIONS, PRODUCT-SYNONYMS, GENE-SYNONYMS, PRODUCT, GENE-NAME
CR540_RS06045	EG11887			thioredoxin TrxC	reduced thioredoxin 2	GO-TERMS, PRODUCT-SYNONYMS, GENE-SYNONYMS, PRODUCT
CR540_RS06055	EG11058	CR540_RS06055	ung			GO-TERMS, PRODUCT-SYNONYMS, GENE-NAME
CR540_RS06060	EG11784			autonomous glycyl radical cofactor GrcA	stress-induced alternate pyruvate formate-lyase subunit	GO-TERMS, PRODUCT-SYNONYMS, GENE-SYNONYMS, PRODUCT
CR540_RS06065	EG12445			cysteine/O-acetylserine transporter	cysteine/O-acetylserine exporter EamB	GO-TERMS, REACTIONS, PRODUCT-SYNONYMS, GENE-SYNONYMS, PRODUCT
CR540_RS06075	EG10975					GO-TERMS, REACTIONS, PRODUCT-SYNONYMS, GENE-SYNONYMS
CR540_RS06085	EG10631					GO-TERMS, PRODUCT-SYNONYMS, GENE-SYNONYMS
CR540_RS06095	EG11897			RNA polymerase sigma factor RpoE	RNA polymerase sigma E factor	GO-TERMS, COMPLEXES, PRODUCT-SYNONYMS, GENE-SYNONYMS, PRODUCT
CR540_RS06100	EG12341					GO-TERMS, PRODUCT-SYNONYMS, GENE-SYNONYMS
CR540_RS06105	G7348			sigma-E factor regulatory protein RseB	anti-sigma factor stabilizing protein RseB	GO-TERMS, PRODUCT-SYNONYMS, PRODUCT
CR540_RS06110	G7347			SoxR-reducing system protein RseC	protein RseC	GO-TERMS, PRODUCT-SYNONYMS, PRODUCT
CR540_RS06115	EG10529			elongation factor 4	30S ribosomal subunit biogenesis factor LepA	GO-TERMS, REACTIONS, PRODUCT-SYNONYMS, PRODUCT
CR540_RS06120	EG10530					GO-TERMS, REACTIONS, PRODUCT-SYNONYMS, GENE-SYNONYMS
CR540_RS06125	EG10857	CR540_RS06125	rnc	ribonuclease III	RNase III	GO-TERMS, PRODUCT-SYNONYMS, GENE-SYNONYMS, PRODUCT, GENE-NAME
CR540_RS06130	EG10270			GTPase Era	30S ribosomal subunit maturation GTPase Era	GO-TERMS, REACTIONS, PRODUCT-SYNONYMS, GENE-SYNONYMS, PRODUCT
CR540_RS06135	EG10832					GO-TERMS, PRODUCT-SYNONYMS
CR540_RS06140	EG10693					GO-TERMS, PRODUCT-SYNONYMS
CR540_RS06145	EG10247	CR540_RS06145	acpS	holo-ACP synthase	holo-[acyl-carrier-protein] synthase	GO-TERMS, REACTIONS, PRODUCT-SYNONYMS, GENE-SYNONYMS, PRODUCT, GENE-NAME
CR540_RS06150	G0-10634	CR540_RS06150	shoB	type I toxin-antitoxin system toxin ShoB	toxic peptide ShoB	GO-TERMS, PRODUCT-SYNONYMS, GENE-SYNONYMS, PRODUCT, GENE-NAME
CR540_RS06165	EG11371	yfhb	pgpC			GO-TERMS, REACTIONS, PRODUCT-SYNONYMS, GENE-SYNONYMS, GENE-NAME
CR540_RS06170	EG11372			tRNA adenosine(34) deaminase TadA	tRNA adenosine34 deaminase	GO-TERMS, REACTIONS, PRODUCT-SYNONYMS, GENE-SYNONYMS, PRODUCT
CR540_RS06175	EG11373			membrane-bound lytic murein transglycosylase MltF	membrane-bound lytic murein transglycosylase F	GO-TERMS, REACTIONS, PRODUCT-SYNONYMS, GENE-SYNONYMS, PRODUCT
CR540_RS06180	EG10797			phosphoribosylformylglycinamidine synthase	phosphoribosylformylglycinamide synthetase	GO-TERMS, REACTIONS, PRODUCT-SYNONYMS, PRODUCT
CR540_RS06185	G7345	qseE	glrK	two component system sensor histidine kinase QseE/GlrK	histidine kinase GlrK	GO-TERMS, REACTIONS, PRODUCT-SYNONYMS, GENE-SYNONYMS, PRODUCT, GENE-NAME
CR540_RS06190	EG12139			two-component system QseEF-associated lipoprotein QseG	outer membrane lipoprotein QseG	GO-TERMS, PRODUCT-SYNONYMS, GENE-SYNONYMS, PRODUCT
CR540_RS06195	EG11285			two-component system response regulator GlrR	DNA-binding transcriptional activator GlrR	GO-TERMS, PRODUCT-SYNONYMS, GENE-SYNONYMS, PRODUCT
CR540_RS06200	EG10384			nitrogen regulatory protein P-II	nitrogen regulatory protein PII-1	GO-TERMS, PRODUCT-SYNONYMS, PRODUCT
CR540_RS06205	EG10456	hmpA	hmp	NO-inducible flavohemoprotein	nitric oxide dioxygenase	GO-TERMS, REACTIONS, PRODUCT-SYNONYMS, GENE-SYNONYMS, PRODUCT, GENE-NAME
CR540_RS06210	EG10408	CR540_RS06210	glyA			GO-TERMS, REACTIONS, PRODUCT-SYNONYMS, GENE-NAME
CR540_RS06245	G7336	CR540_RS06245	hcaD	phenylpropionate dioxygenase ferredoxin reductase subunit	putative 3-phenylpropionate/cinnamate dioxygenase ferredoxin reductase subunit	CPLX-RXNS, GO-TERMS, COMPLEXES, PRODUCT-SYNONYMS, GENE-SYNONYMS, PRODUCT, GENE-NAME
CR540_RS06250	G7335	CR540_RS06250	hcaB	3-phenylpropionate-dihydrodiol/cinnamic acid-dihydrodiol dehydrogenase	2,3-dihydroxy-2,3-dihydrophenylpropionate dehydrogenase	GO-TERMS, PRODUCT-SYNONYMS, GENE-SYNONYMS, PRODUCT, GENE-NAME
CR540_RS06255	G7334	CR540_RS06255	hcaC	3-phenylpropionate/cinnamic acid dioxygenase ferredoxin subunit	putative 3-phenylpropionate/cinnamate dioxygenase ferredoxin subunit	GO-TERMS, PRODUCT-SYNONYMS, GENE-SYNONYMS, PRODUCT, GENE-NAME
CR540_RS06260	M015	CR540_RS06260	hcaF	3-phenylpropionate/cinnamic acid dioxygenase subunit beta	putative 3-phenylpropionate/cinnamate dioxygenase subunit beta	GO-TERMS, COMPLEXES, PRODUCT-SYNONYMS, GENE-SYNONYMS, PRODUCT, GENE-NAME
CR540_RS06265	M009	CR540_RS06265	hcaE	3-phenylpropionate/cinnamic acid dioxygenase subunit alpha	putative 3-phenylpropionate/cinnamate dioxygenase subunit alpha	GO-TERMS, PRODUCT-SYNONYMS, GENE-SYNONYMS, PRODUCT, GENE-NAME
CR540_RS06270	G7331			DNA-binding transcriptional regulator HcaR	DNA-binding transcriptional dual regulator HcaR	GO-TERMS, PRODUCT-SYNONYMS, GENE-SYNONYMS, PRODUCT
CR540_RS06290	EG10983			inositol-1-monophosphatase	inositol-phosphate phosphatase	GO-TERMS, REACTIONS, PRODUCT-SYNONYMS, GENE-SYNONYMS, PRODUCT
CR540_RS06295	G7327			tRNA (cytosine(32)/uridine(32)-2'-O)-methyltransferase TrmJ	tRNA Cm32/Um32 methyltransferase	GO-TERMS, REACTIONS, PRODUCT-SYNONYMS, GENE-SYNONYMS, PRODUCT
CR540_RS06300	G7326			Fe-S cluster assembly transcriptional regulator IscR	DNA-binding transcriptional dual regulator IscR	GO-TERMS, PRODUCT-SYNONYMS, GENE-SYNONYMS, PRODUCT
CR540_RS06305	G7325	CR540_RS06305	iscS	IscS subfamily cysteine desulfurase	cysteine desulfurase	GO-TERMS, REACTIONS, PRODUCT-SYNONYMS, GENE-SYNONYMS, PRODUCT, GENE-NAME
CR540_RS06310	G7324			Fe-S cluster assembly scaffold IscU	scaffold protein for iron-sulfur cluster assembly	GO-TERMS, PRODUCT-SYNONYMS, GENE-SYNONYMS, PRODUCT
CR540_RS06315	EG12132			iron-sulfur cluster assembly protein IscA	iron-sulfur cluster insertion protein IscA	GO-TERMS, PRODUCT-SYNONYMS, GENE-SYNONYMS, PRODUCT
CR540_RS06320	EG12131			co-chaperone HscB	[Fe-S] cluster biosynthesis co-chaperone HscB	GO-TERMS, PRODUCT-SYNONYMS, GENE-SYNONYMS, PRODUCT
CR540_RS06325	EG12130			Fe-S protein assembly chaperone HscA	iron-sulfur cluster biosynthesis chaperone HscA	GO-TERMS, PRODUCT-SYNONYMS, GENE-SYNONYMS, PRODUCT
CR540_RS06330	EG11328			ISC system 2Fe-2S type ferredoxin	reduced ferredoxin	GO-TERMS, PRODUCT-SYNONYMS, PRODUCT
CR540_RS06335	EG12311			Fe-S cluster assembly protein IscX	accessory iron-sulfur cluster assembly protein IscX	GO-TERMS, PRODUCT-SYNONYMS, GENE-SYNONYMS, PRODUCT
CR540_RS06340	EG12310			aminopeptidase PepB	aminopeptidase B	GO-TERMS, REACTIONS, PRODUCT-SYNONYMS, GENE-SYNONYMS, PRODUCT
CR540_RS06345	EG11601			enhanced serine sensitivity protein SseB	protein SseB	PRODUCT-SYNONYMS, PRODUCT
CR540_RS06350	EG11600					GO-TERMS, REACTIONS, PRODUCT-SYNONYMS, GENE-SYNONYMS
CR540_RS06355	G7323	CR540_RS06355	yfhM			GO-TERMS, PRODUCT-SYNONYMS, PRODUCT, GENE-NAME
CR540_RS06360	G7322					GO-TERMS, REACTIONS, PRODUCT-SYNONYMS, GENE-SYNONYMS
CR540_RS06365	EG10650	CR540_RS06365	ndk	nucleoside-diphosphate kinase	nucleoside diphosphate kinase	GO-TERMS, REACTIONS, PRODUCT-SYNONYMS, PRODUCT, GENE-NAME
CR540_RS06370	EG12401			bifunctional tRNA (adenosine(37)-C2)-methyltransferase TrmG/ribosomal RNA large subunit methyltransferase RlmN	23S rRNA m2A2503 methyltransferase/tRNA m2A37 methyltransferase	GO-TERMS, REACTIONS, PRODUCT-SYNONYMS, GENE-SYNONYMS, PRODUCT
CR540_RS06375	EG10015					GO-TERMS, PRODUCT-SYNONYMS, GENE-SYNONYMS
CR540_RS06380	EG10370			flavodoxin-dependent (E)-4-hydroxy-3-methylbut-2-enyl-diphosphate synthase	(E)-4-hydroxy-3-methylbut-2-enyl-diphosphate synthase (flavodoxin)	GO-TERMS, REACTIONS, PRODUCT-SYNONYMS, PRODUCT
CR540_RS06385	EG10453					GO-TERMS, REACTIONS, PRODUCT-SYNONYMS, PRODUCT
CR540_RS06390	G7321	CR540_RS06390	yfgM	tetratricopeptide repeat protein	ancillary SecYEG translocon subunit	GO-TERMS, PRODUCT-SYNONYMS, PRODUCT, GENE-NAME
CR540_RS06395	G7320					GO-TERMS, PRODUCT-SYNONYMS, GENE-SYNONYMS
CR540_RS06400	G7319			ribosome biogenesis GTPase Der	50S ribosomal subunit stability factor	GO-TERMS, REACTIONS, PRODUCT-SYNONYMS, GENE-SYNONYMS, PRODUCT
CR540_RS06410	EG11072			exodeoxyribonuclease VII large subunit	exodeoxyribonuclease VII subunit XseA	GO-TERMS, REACTIONS, PRODUCT-SYNONYMS, GENE-SYNONYMS, PRODUCT
CR540_RS06415	EG10421			IMP dehydrogenase	inosine 5'-monophosphate dehydrogenase	GO-TERMS, REACTIONS, PRODUCT-SYNONYMS, GENE-SYNONYMS, PRODUCT
CR540_RS06420	EG10420			glutamine-hydrolyzing GMP synthase	GMP synthetase	GO-TERMS, REACTIONS, PRODUCT-SYNONYMS, PRODUCT
CR540_RS06425	G7317	CR540_RS06425	yfgI	hypothetical protein	nalidixic acid resistance protein YfgI	GO-TERMS, PRODUCT-SYNONYMS, PRODUCT, GENE-NAME
CR540_RS06440	G7314			cyclic-guanylate-specific phosphodiesterase PdeF	cyclic di-GMP phosphodiesterase PdeF	GO-TERMS, REACTIONS, PRODUCT-SYNONYMS, GENE-SYNONYMS, PRODUCT
CR540_RS06445	EG11403					GO-TERMS, PRODUCT-SYNONYMS
CR540_RS06450	EG11510	ppk1	ppk	polyphosphate kinase 1	polyphosphate kinase	GO-TERMS, REACTIONS, PRODUCT-SYNONYMS, PRODUCT, GENE-NAME
CR540_RS06455	EG10799			phosphoribosylglycinamide formyltransferase	phosphoribosylglycinamide formyltransferase 1	GO-TERMS, REACTIONS, PRODUCT-SYNONYMS, GENE-SYNONYMS, PRODUCT
CR540_RS06460	EG10798			phosphoribosylformylglycinamidine cyclo-ligase	phosphoribosylformylglycinamide cyclo-ligase	GO-TERMS, REACTIONS, PRODUCT-SYNONYMS, GENE-SYNONYMS, PRODUCT
CR540_RS06465	EG11332	CR540_RS06465	upp			GO-TERMS, PRODUCT-SYNONYMS, GENE-SYNONYMS, GENE-NAME
CR540_RS06470	EG12129			uracil permease	uracil:H+ symporter UraA	GO-TERMS, REACTIONS, PRODUCT-SYNONYMS, PRODUCT
CR540_RS06475	G7313			DnaA inactivator Hda	inibitor of reinitiation of DNA replication	GO-TERMS, PRODUCT-SYNONYMS, GENE-SYNONYMS, PRODUCT
CR540_RS06485	G7311	CR540_RS06485	bepA			GO-TERMS, REACTIONS, PRODUCT-SYNONYMS, GENE-SYNONYMS, PRODUCT, GENE-NAME
CR540_RS06555	EG10108	CR540_RS06555	bcp	thioredoxin-dependent thiol peroxidase	thiol peroxidase	GO-TERMS, REACTIONS, PRODUCT-SYNONYMS, PRODUCT, GENE-NAME
CR540_RS06560	EG11149	CR540_RS06560	gcvR	glycine cleavage system transcriptional repressor	putative transcriptional regulator GcvR	GO-TERMS, PRODUCT-SYNONYMS, GENE-SYNONYMS, PRODUCT, GENE-NAME
CR540_RS06565	EG10205					GO-TERMS, PRODUCT-SYNONYMS
CR540_RS06570	EG10658					GO-TERMS, PRODUCT-SYNONYMS, GENE-SYNONYMS
CR540_RS06575	EG10791			phosphoribosylaminoimidazolesuccinocarboxamide synthase	phosphoribosylaminoimidazole-succinocarboxamide synthase	GO-TERMS, REACTIONS, PRODUCT-SYNONYMS, GENE-SYNONYMS, PRODUCT
CR540_RS06585	G7297	CR540_RS06585	tmcA	tRNA(Met) cytidine acetyltransferase	tRNAMet cytidine acetyltransferase	GO-TERMS, REACTIONS, PRODUCT-SYNONYMS, GENE-SYNONYMS, PRODUCT, GENE-NAME
CR540_RS06590	G7296	CR540_RS06590	ypfH	esterase	esterase YpfH	GO-TERMS, PRODUCT-SYNONYMS, PRODUCT, GENE-NAME
CR540_RS06600	EG10208					GO-TERMS, PRODUCT-SYNONYMS, GENE-SYNONYMS
CR540_RS06620	EG10014			multidrug efflux RND transporter permease AcrD	multidrug efflux pump RND permease AcrD	GO-TERMS, PRODUCT-SYNONYMS, GENE-SYNONYMS, PRODUCT
CR540_RS06625	EG11460			nitrate/nitrite two-component system sensor histidine kinase NarQ	sensory histidine kinase NarQ	GO-TERMS, PRODUCT-SYNONYMS, PRODUCT
CR540_RS06630	EG12409	CR540_RS06630	aegA	oxidoreductase FeS-binding subunit	putative oxidoreductase AegA	GO-TERMS, PRODUCT-SYNONYMS, GENE-SYNONYMS, PRODUCT, GENE-NAME
CR540_RS06635	EG12410			GDP-mannose pyrophosphatase NudK	GDP-mannose hydrolase	GO-TERMS, REACTIONS, PRODUCT-SYNONYMS, GENE-SYNONYMS, PRODUCT
CR540_RS06645	EG12100	tkt	tktB	transketolase	transketolase 2	GO-TERMS, PRODUCT-SYNONYMS, PRODUCT, GENE-NAME
CR540_RS06655	G7293	CR540_RS06655	maeB	NADP-dependent oxaloacetate-decarboxylating malate dehydrogenase	NADP+-dependent malate dehydrogenase	GO-TERMS, REACTIONS, PRODUCT-SYNONYMS, GENE-SYNONYMS, PRODUCT, GENE-NAME
CR540_RS06680	G7288	pta	eutD	phosphate acetyltransferase	phosphate acetyltransferase EutD	GO-TERMS, PRODUCT-SYNONYMS, GENE-SYNONYMS, PRODUCT, GENE-NAME
CR540_RS06695	G7285	CR540_RS06695	eutE	aldehyde dehydrogenase EutE	acetaldehyde dehydrogenase (acetylating) EutE	GO-TERMS, REACTIONS, PRODUCT-SYNONYMS, GENE-SYNONYMS, PRODUCT, GENE-NAME
CR540_RS06715	G7281			ethanolamine ammonia-lyase reactivating factor EutA	ethanolamine ammonia-lyase reactivase EutA	GO-TERMS, PRODUCT-SYNONYMS, GENE-SYNONYMS, PRODUCT
CR540_RS06720	EG50006			ethanolamine ammonia-lyase subunit EutB	ethanolamine ammonia-lyase subunit alpha	GO-TERMS, COMPLEXES, PRODUCT-SYNONYMS, PRODUCT
CR540_RS06725	EG50007	CR540_RS06725	eutC	ethanolamine ammonia-lyase subunit EutC	ethanolamine ammonia-lyase subunit beta	GO-TERMS, PRODUCT-SYNONYMS, PRODUCT, GENE-NAME
CR540_RS06745	EG12189			oxygen-dependent coproporphyrinogen oxidase	coproporphyrinogen III oxidase	GO-TERMS, PRODUCT-SYNONYMS, GENE-SYNONYMS, PRODUCT
CR540_RS06750	EG11823			N-acetylmuramoyl-L-alanine amidase AmiA	N-acetylmuramoyl-L-alanine amidase A	GO-TERMS, REACTIONS, PRODUCT-SYNONYMS, GENE-SYNONYMS, PRODUCT
CR540_RS06770	G7266					GO-TERMS, REACTIONS, PRODUCT-SYNONYMS
CR540_RS06775	G7265	CR540_RS06775	yfeW	penicillin binding protein PBP4B	penicillin binding protein 4B	GO-TERMS, REACTIONS, PRODUCT-SYNONYMS, PRODUCT, GENE-NAME
CR540_RS06780	G7264	CR540_RS06780	murP	PTS N-acetylmuramic acid transporter subunit IIBC	N-acetylmuramic acid-specific PTS enzyme IICB component / anhydro-N-acetylmuramic acid transporter	CPLX-RXNS, GO-TERMS, COMPLEXES, REACTIONS, PRODUCT-SYNONYMS, GENE-SYNONYMS, PRODUCT, GENE-NAME
CR540_RS06785	G7263					GO-TERMS, REACTIONS, PRODUCT-SYNONYMS, GENE-SYNONYMS, PRODUCT
CR540_RS06790	G7262			HTH-type transcriptional regulator MurR	DNA-binding transcriptional dual regulator MurR	GO-TERMS, PRODUCT-SYNONYMS, GENE-SYNONYMS, PRODUCT
CR540_RS06795	EG12133			SDR family oxidoreductase UcpA	oxidoreductase UcpA	GO-TERMS, REACTIONS, PRODUCT-SYNONYMS, GENE-SYNONYMS, PRODUCT
CR540_RS06800	EG10195	CR540_RS06800	cysP	sulfate ABC transporter substrate-binding protein	thiosulfate/sulfate ABC transporter periplasmic binding protein CysP	CPLX-RXNS, GO-TERMS, COMPLEXES, PRODUCT-SYNONYMS, PRODUCT, GENE-NAME
CR540_RS06805	EG10197	cysT	cysU	sulfate/thiosulfate ABC transporter permease CysT	sulfate/thiosulfate ABC transporter inner membrane subunit CysU	GO-TERMS, COMPLEXES, PRODUCT-SYNONYMS, GENE-SYNONYMS, PRODUCT, GENE-NAME
CR540_RS06810	EG10198	CR540_RS06810	cysW	sulfate ABC transporter permease	sulfate/thiosulfate ABC transporter inner membrane subunit CysW	GO-TERMS, PRODUCT, GENE-NAME
CR540_RS06815	EG10183			sulfate/thiosulfate ABC transporter ATP-binding protein CysA	sulfate/thiosulfate ABC transporter ATP binding subunit	GO-TERMS, PRODUCT
CR540_RS06820	EG10193					GO-TERMS, REACTIONS, PRODUCT-SYNONYMS
CR540_RS06830	G7259			pyridoxine/pyridoxal/pyridoxamine kinase	pyridoxal kinase I	GO-TERMS, REACTIONS, PRODUCT-SYNONYMS, GENE-SYNONYMS, PRODUCT
CR540_RS06835	EG10165	CR540_RS06835	crr	PTS glucose transporter subunit IIA	Enzyme IIAGlc	GO-TERMS, REACTIONS, PRODUCT-SYNONYMS, GENE-SYNONYMS, PRODUCT, GENE-NAME
CR540_RS06840	EG10789			phosphoenolpyruvate-protein phosphotransferase PtsI	PTS enzyme I	GO-TERMS, REACTIONS, PRODUCT-SYNONYMS, GENE-SYNONYMS, PRODUCT
CR540_RS06845	EG10788					GO-TERMS, PRODUCT-SYNONYMS, GENE-SYNONYMS, PRODUCT
CR540_RS06850	EG10192					GO-TERMS, REACTIONS, PRODUCT-SYNONYMS, GENE-SYNONYMS
CR540_RS06855	EG10003			sulfate transporter CysZ	sulfate:H+ symporter	GO-TERMS, REACTIONS, PRODUCT-SYNONYMS, PRODUCT
CR540_RS06860	G7258					GO-TERMS, PRODUCT-SYNONYMS
CR540_RS06865	EG10534			NAD-dependent DNA ligase LigA	DNA ligase	GO-TERMS, REACTIONS, PRODUCT-SYNONYMS, GENE-SYNONYMS, PRODUCT
CR540_RS06890	G85					GO-TERMS, REACTIONS, PRODUCT-SYNONYMS, GENE-SYNONYMS
CR540_RS06895	EG13159			xanthosine/proton symporter XapB	xanthosine:H+ symporter XapB	GO-TERMS, REACTIONS, PRODUCT-SYNONYMS, PRODUCT
CR540_RS06905	EG11146	CR540_RS06905	xapR	LysR family transcriptional regulator	DNA-binding transcriptional activator XapR	GO-TERMS, PRODUCT-SYNONYMS, GENE-SYNONYMS, PRODUCT, GENE-NAME
CR540_RS06930	EG10407					GO-TERMS, REACTIONS, PRODUCT-SYNONYMS, GENE-SYNONYMS, PRODUCT
CR540_RS06965	EG11971			nucleoside permease NupC	nucleoside:H+ symporter NupC	GO-TERMS, REACTIONS, PRODUCT-SYNONYMS, GENE-SYNONYMS, PRODUCT
CR540_RS06970	G7254			Mn(2+) uptake NRAMP transporter MntH	Mn2+/Fe2+: H+ symporter MntH	GO-TERMS, REACTIONS, PRODUCT-SYNONYMS, GENE-SYNONYMS, PRODUCT
CR540_RS06985	EG12957	CR540_RS06985	glk			GO-TERMS, REACTIONS, PRODUCT-SYNONYMS, GENE-NAME
CR540_RS07000	G7248	CR540_RS07000	ypdF	aminopeptidase	aminopeptidase YpdF	GO-TERMS, REACTIONS, PRODUCT-SYNONYMS, PRODUCT, GENE-NAME
CR540_RS07005	G7247	CR540_RS07005	ypdE	aminopeptidase	aminopeptidase YpdE	GO-TERMS, REACTIONS, PRODUCT-SYNONYMS, PRODUCT, GENE-NAME
CR540_RS07020	G7244	CR540_RS07020	pyrR	response regulator transcription factor	DNA-binding transcriptional activator PyrR	GO-TERMS, PRODUCT-SYNONYMS, GENE-SYNONYMS, PRODUCT, GENE-NAME
CR540_RS07025	G7243	CR540_RS07025	pyrS	sensor histidine kinase	sensor histidine kinase PyrS	GO-TERMS, REACTIONS, PRODUCT-SYNONYMS, GENE-SYNONYMS, PRODUCT, GENE-NAME
CR540_RS07030	G7242	CR540_RS07030	alaC	alanine transaminase	glutamate--pyruvate aminotransferase AlaC	GO-TERMS, REACTIONS, PRODUCT-SYNONYMS, GENE-SYNONYMS, PRODUCT, GENE-NAME
CR540_RS07040	G7241			kdo(2)-lipid IV(A) palmitoleoyltransferase	palmitoleoyl acyltransferase	GO-TERMS, REACTIONS, PRODUCT-SYNONYMS, GENE-SYNONYMS, PRODUCT
CR540_RS07050	G7239			colanic acid biosynthesis lipoprotein YpdI	colanic acid synthesis putative lipoprotein YpdI	GO-TERMS, PRODUCT-SYNONYMS, PRODUCT
CR540_RS07060	G7237	CR540_RS07060	frc	formyl-CoA--oxalate CoA-transferase	formyl-CoA transferase	GO-TERMS, REACTIONS, PRODUCT-SYNONYMS, GENE-SYNONYMS, PRODUCT, GENE-NAME
CR540_RS07065	G7236	CR540_RS07065	oxc			GO-TERMS, PRODUCT-SYNONYMS, GENE-SYNONYMS, GENE-NAME
CR540_RS07090	EG11610			acid-sensing system histidine kinase EvgS	sensor histidine kinase EvgS	GO-TERMS, REACTIONS, PRODUCT
CR540_RS07095	EG11609			acid-sensing system DNA-binding response regulator EvgA	DNA-binding transcriptional activator EvgA	GO-TERMS, PRODUCT-SYNONYMS, PRODUCT
CR540_RS07100	G7233			multidrug efflux MFS transporter periplasmic adaptor subunit EmrK	tripartite efflux pump membrane fusion protein EmrK	GO-TERMS, PRODUCT-SYNONYMS, PRODUCT
CR540_RS07105	EG13283			multidrug efflux MFS transporter permease subunit EmrY	tripartite efflux pump membrane subunit EmrY	GO-TERMS, PRODUCT-SYNONYMS, PRODUCT
CR540_RS07110	EG10249					GO-TERMS, REACTIONS, PRODUCT-SYNONYMS
CR540_RS07130	EG13161			DNA-binding transcriptional regulator DsdC	DNA-binding transcriptional dual regulator DsdC	PRODUCT-SYNONYMS, PRODUCT
CR540_RS07135	G0-9621			response regulator inhibitor TorI	CPS-53 (KpLE1) prophage; prophage CPS-53 recombination directionality factor and response regulator inhibitor	GO-TERMS, PRODUCT-SYNONYMS, PRODUCT
CR540_RS07435	G7218			prophage integrase IntS	CPS-53 (KpLE1) prophage; prophage CPS-53 integrase	GO-TERMS, PRODUCT-SYNONYMS, GENE-SYNONYMS, PRODUCT
CR540_RS07460	EG10280			long-chain fatty acid transporter FadL	long-chain fatty acid outer membrane channel / bacteriophage T2 receptor	GO-TERMS, REACTIONS, PRODUCT-SYNONYMS, GENE-SYNONYMS, PRODUCT
CR540_RS07470	G7213			acetyl-CoA C-acyltransferase FadI	3-ketoacyl-CoA thiolase FadI	GO-TERMS, COMPLEXES, REACTIONS, PRODUCT-SYNONYMS, GENE-SYNONYMS, PRODUCT
CR540_RS07475	G7212			fatty acid oxidation complex subunit alpha FadJ	3-hydroxyacyl-CoA dehydrogenase FadJ	GO-TERMS, REACTIONS, PRODUCT-SYNONYMS, GENE-SYNONYMS, PRODUCT
CR540_RS07480	G7211					GO-TERMS, REACTIONS, PRODUCT-SYNONYMS, GENE-SYNONYMS
CR540_RS07485	G7210	CR540_RS07485	yfcV	type 1 fimbrial protein	putative fimbrial protein YfcV	GO-TERMS, PRODUCT-SYNONYMS, PRODUCT, GENE-NAME
CR540_RS07495	G7207	CR540_RS07495	yfcS	fimbrial protein StfD	putative fimbrial chaperone YfcS	PRODUCT-SYNONYMS, PRODUCT, GENE-NAME
CR540_RS07500	G7206	CR540_RS07500	yfcR	hypothetical protein	putative fimbrial protein YfcR	GO-TERMS, PRODUCT-SYNONYMS, PRODUCT, GENE-NAME
CR540_RS07510	G7204	CR540_RS07510	yfcP	fimbrial protein	putative fimbrial protein YfcP	GO-TERMS, PRODUCT-SYNONYMS, PRODUCT, GENE-NAME
CR540_RS07525	EG12449			50S ribosomal protein L3 N(5)-glutamine methyltransferase	50S ribosomal subunit protein L3 N5-glutamine methyltransferase	GO-TERMS, REACTIONS, PRODUCT-SYNONYMS, GENE-SYNONYMS, PRODUCT
CR540_RS07530	EG10075					GO-TERMS, PRODUCT-SYNONYMS
CR540_RS07535	EG10580			penicillin-insensitive murein endopeptidase	peptidoglycan DD-endopeptidase/peptidoglycan LD-endopeptidase	GO-TERMS, REACTIONS, PRODUCT-SYNONYMS, PRODUCT
CR540_RS07545	G7201	CR540_RS07545	epmC	elongation factor P hydroxylase	EF-P-Lys34 hydroxylase	GO-TERMS, REACTIONS, PRODUCT-SYNONYMS, GENE-SYNONYMS, PRODUCT, GENE-NAME
CR540_RS07555	G7199			bifunctional tRNA (5-methylaminomethyl-2-thiouridine)(34)-methyltransferase MnmD/FAD-dependent 5-carboxymethylaminomethyl-2-thiouridine(34) oxidoreductase MnmC	fused 5-methylaminomethyl-2-thiouridine-forming methyltransferase and FAD-dependent demodification enzyme	GO-TERMS, REACTIONS, PRODUCT-SYNONYMS, GENE-SYNONYMS, PRODUCT
CR540_RS07645	EG10737	CR540_RS07645	pinE	recombinase family protein	e14 prophage; site-specific DNA recombinase	GO-TERMS, REACTIONS, PRODUCT-SYNONYMS, GENE-SYNONYMS, PRODUCT, GENE-NAME
CR540_RS07850	G0-9461			4-phosphoerythronate dehydrogenase PdxB	erythronate-4-phosphate dehydrogenase	GO-TERMS, REACTIONS, PRODUCT-SYNONYMS, GENE-SYNONYMS, PRODUCT
CR540_RS07860	EG10454			tRNA pseudouridine(38-40) synthase TruA	tRNA pseudouridine38-40 synthase	GO-TERMS, REACTIONS, PRODUCT-SYNONYMS, GENE-SYNONYMS, PRODUCT
CR540_RS07870	EG10217			acetyl-CoA carboxylase, carboxyltransferase subunit beta	acetyl-CoA carboxyltransferase subunit beta	CPLX-RXNS, GO-TERMS, COMPLEXES, REACTIONS, PRODUCT-SYNONYMS, GENE-SYNONYMS, PRODUCT
CR540_RS07875	EG10327			bifunctional tetrahydrofolate synthase/dihydrofolate synthase	bifunctional folylpolyglutamate synthetase / dihydrofolate synthetase	GO-TERMS, REACTIONS, PRODUCT-SYNONYMS, GENE-SYNONYMS, PRODUCT
CR540_RS07880	EG10218					GO-TERMS, PRODUCT-SYNONYMS
CR540_RS07885	EG10169					GO-TERMS, PRODUCT-SYNONYMS, GENE-SYNONYMS
CR540_RS07890	EG10794					GO-TERMS, PRODUCT-SYNONYMS, GENE-SYNONYMS
CR540_RS07895	EG11044	CR540_RS07895	ubiX	UbiX family flavin prenyltransferase	flavin prenyltransferase	GO-TERMS, REACTIONS, PRODUCT-SYNONYMS, GENE-SYNONYMS, PRODUCT, GENE-NAME
CR540_RS07900	EG10072			lysine/arginine/ornithine ABC transporter substrate-binding protein ArgT	lysine/arginine/ornithine ABC transporter periplasmic binding protein	CPLX-RXNS, GO-TERMS, COMPLEXES, REACTIONS, PRODUCT
CR540_RS07905	EG12124			histidine ABC transporter substrate-binding protein HisJ	histidine ABC transporter periplasmic binding protein	CPLX-RXNS, GO-TERMS, COMPLEXES, PRODUCT
CR540_RS07910	EG12125			histidine ABC transporter permease HisQ	lysine/arginine/ornithine ABC transporter / histidine ABC transporter, membrane subunit HisQ	GO-TERMS, PRODUCT-SYNONYMS, PRODUCT
CR540_RS07915	EG10007	CR540_RS07915	hisM	histidine ABC transporter permease	lysine/arginine/ornithine ABC transporter / histidine ABC transporter, membrane subunit HisM	GO-TERMS, PRODUCT, GENE-NAME
CR540_RS07920	EG10452			histidine ABC transporter ATP-binding protein HisP	lysine/arginine/ornithine ABC transporter / histidine ABC transporter, ATP binding subunit	PRODUCT
CR540_RS07935	G7195					GO-TERMS, PRODUCT-SYNONYMS
CR540_RS07940	G7194			GSH-dependent disulfide bond oxidoreductase	disulfide reductase	GO-TERMS, REACTIONS, PRODUCT-SYNONYMS, PRODUCT
CR540_RS07945	G7193	CR540_RS07945	yfcF	glutathione transferase	glutathione S-transferase YfcF	GO-TERMS, REACTIONS, PRODUCT-SYNONYMS, PRODUCT, GENE-NAME
CR540_RS07950	G7192	CR540_RS07950	yfcE	phosphodiesterase	phosphodiesterase YfcE	GO-TERMS, PRODUCT-SYNONYMS, PRODUCT, GENE-NAME
CR540_RS07965	EG20173	CR540_RS07965	pta			GO-TERMS, PRODUCT-SYNONYMS, GENE-NAME
CR540_RS07970	EG10027	CR540_RS07970	ackA			GO-TERMS, REACTIONS, PRODUCT-SYNONYMS, GENE-NAME
CR540_RS07985	G7187			hexitol phosphatase HpxA	hexitol phosphatase A	GO-TERMS, REACTIONS, PRODUCT-SYNONYMS, GENE-SYNONYMS, PRODUCT
CR540_RS07995	G7185	CR540_RS07995	yfbR	5'-deoxynucleotidase	dCMP phosphohydrolase	GO-TERMS, REACTIONS, PRODUCT-SYNONYMS, PRODUCT, GENE-NAME
CR540_RS08000	G7184	CR540_RS08000	alaA	pyridoxal phosphate-dependent aminotransferase	glutamate--pyruvate aminotransferase AlaA	GO-TERMS, REACTIONS, PRODUCT-SYNONYMS, GENE-SYNONYMS, PRODUCT, GENE-NAME
CR540_RS08005	EG12123			transcriptional regulator LrhA	DNA-binding transcriptional dual regulator LrhA	GO-TERMS, PRODUCT-SYNONYMS, GENE-SYNONYMS, PRODUCT
CR540_RS08010	EG12082			NADH-quinone oxidoreductase subunit NuoA	NADH:quinone oxidoreductase subunit A	CPLX-RXNS, GO-TERMS, COMPLEXES, PRODUCT-SYNONYMS, PRODUCT
CR540_RS08015	EG12083	CR540_RS08015	nuoB	NADH-quinone oxidoreductase subunit B	NADH:quinone oxidoreductase subunit B	GO-TERMS, COMPLEXES, PRODUCT-SYNONYMS, PRODUCT, GENE-NAME
CR540_RS08020	EG12084			NADH-quinone oxidoreductase subunit C/D	NADH:quinone oxidoreductase subunit CD	GO-TERMS, PRODUCT-SYNONYMS, GENE-SYNONYMS, PRODUCT
CR540_RS08025	EG12086			NADH-quinone oxidoreductase subunit NuoE	NADH:quinone oxidoreductase subunit E	GO-TERMS, PRODUCT-SYNONYMS, PRODUCT
CR540_RS08030	EG11774			NADH-quinone oxidoreductase subunit NuoF	NADH:quinone oxidoreductase subunit F	GO-TERMS, PRODUCT-SYNONYMS, PRODUCT
CR540_RS08035	EG12087			NADH-quinone oxidoreductase subunit NuoG	NADH:quinone oxidoreductase subunit G	GO-TERMS, PRODUCT-SYNONYMS, PRODUCT
CR540_RS08040	EG12088			NADH-quinone oxidoreductase subunit NuoH	NADH:quinone oxidoreductase subunit H	GO-TERMS, PRODUCT-SYNONYMS, PRODUCT
CR540_RS08045	EG12089			NADH-quinone oxidoreductase subunit NuoI	NADH:quinone oxidoreductase subunit I	GO-TERMS, PRODUCT-SYNONYMS, PRODUCT
CR540_RS08050	EG12090			NADH-quinone oxidoreductase subunit J	NADH:quinone oxidoreductase subunit J	GO-TERMS, PRODUCT-SYNONYMS, PRODUCT
CR540_RS08055	EG12091			NADH-quinone oxidoreductase subunit NuoK	NADH:quinone oxidoreductase subunit K	GO-TERMS, PRODUCT-SYNONYMS, PRODUCT
CR540_RS08060	EG12092			NADH-quinone oxidoreductase subunit L	NADH:quinone oxidoreductase subunit L	GO-TERMS, PRODUCT-SYNONYMS, PRODUCT
CR540_RS08065	EG11773			NADH-quinone oxidoreductase subunit M	NADH:quinone oxidoreductase subunit M	GO-TERMS, PRODUCT-SYNONYMS, GENE-SYNONYMS, PRODUCT
CR540_RS08070	EG12093			NADH-quinone oxidoreductase subunit NuoN	NADH:quinone oxidoreductase subunit N	GO-TERMS, PRODUCT-SYNONYMS, PRODUCT
CR540_RS08085	G7176			deubiquitinase	protease ElaD	GO-TERMS, PRODUCT-SYNONYMS, PRODUCT
CR540_RS08090	G7175					GO-TERMS, REACTIONS, PRODUCT-SYNONYMS, GENE-SYNONYMS
CR540_RS08105	EG12362					GO-TERMS, REACTIONS, PRODUCT-SYNONYMS, GENE-SYNONYMS
CR540_RS08110	EG10579			2-succinyl-5-enolpyruvyl-6-hydroxy-3- cyclohexene-1-carboxylic-acid synthase	2-succinyl-5-enolpyruvyl-6-hydroxy-3-cyclohexene-1-carboxylate synthase	GO-TERMS, REACTIONS, PRODUCT-SYNONYMS, PRODUCT
CR540_RS08115	EG12438			2-succinyl-6-hydroxy-2, 4-cyclohexadiene-1-carboxylate synthase	2-succinyl-6-hydroxy-2,4-cyclohexadiene-1-carboxylate synthase	GO-TERMS, REACTIONS, PRODUCT-SYNONYMS, GENE-SYNONYMS, PRODUCT
CR540_RS08120	EG11368					GO-TERMS, PRODUCT-SYNONYMS
CR540_RS08125	EG11532					GO-TERMS, REACTIONS, PRODUCT-SYNONYMS, PRODUCT
CR540_RS08130	EG12437					GO-TERMS, REACTIONS, PRODUCT-SYNONYMS, PRODUCT
CR540_RS08140	G7171			4-amino-4-deoxy-L-arabinose-phosphoundecaprenol flippase subunit ArnF	undecaprenyl-phosphate-alpha-L-Ara4N flippase - ArnF subunit	CPLX-RXNS, GO-TERMS, COMPLEXES, PRODUCT-SYNONYMS, GENE-SYNONYMS, PRODUCT
CR540_RS08145	G0-10460			4-amino-4-deoxy-L-arabinose-phosphoundecaprenol flippase subunit ArnE	undecaprenyl-phosphate-alpha-L-Ara4N flippase - ArnE subunit	GO-TERMS, PRODUCT-SYNONYMS, GENE-SYNONYMS, PRODUCT
CR540_RS08195	G7158	CR540_RS08195	yfaU			GO-TERMS, PRODUCT-SYNONYMS, GENE-NAME
CR540_RS08205	EG10393					CPLX-RXNS, GO-TERMS, COMPLEXES, PRODUCT-SYNONYMS
CR540_RS08210	EG10392			glycerol-3-phosphate dehydrogenase subunit GlpB	anaerobic glycerol-3-phosphate dehydrogenase subunit B	GO-TERMS, PRODUCT-SYNONYMS, GENE-SYNONYMS, PRODUCT
CR540_RS08215	EG10391					GO-TERMS, PRODUCT-SYNONYMS
CR540_RS08225	EG10401			glycerol-3-phosphate transporter	sn-glycerol 3-phosphate:phosphate antiporter	GO-TERMS, REACTIONS, PRODUCT-SYNONYMS, PRODUCT
CR540_RS08230	EG10399			glycerophosphodiester phosphodiesterase	glycerophosphoryl diester phosphodiesterase GlpQ	GO-TERMS, REACTIONS, PRODUCT-SYNONYMS, PRODUCT
CR540_RS08245	EG12360					GO-TERMS, PRODUCT-SYNONYMS
CR540_RS08250	EG10661			ribonucleotide-diphosphate reductase subunit beta	ribonucleoside-diphosphate reductase 1 subunit beta	CPLX-RXNS, GO-TERMS, COMPLEXES, PRODUCT-SYNONYMS, GENE-SYNONYMS, PRODUCT
CR540_RS08255	EG10660			ribonucleoside-diphosphate reductase subunit alpha	ribonucleoside-diphosphate reductase 1 subunit alpha	GO-TERMS, PRODUCT-SYNONYMS, GENE-SYNONYMS, PRODUCT
CR540_RS08260	EG12850			AIDA-I family autotransporter YfaL	putative autotransporter adhesin YfaL	GO-TERMS, PRODUCT-SYNONYMS, GENE-SYNONYMS, PRODUCT
CR540_RS08265	EG11143	CR540_RS08265	ubiG	bifunctional 3-demethylubiquinone 3-O-methyltransferase/2-octaprenyl-6-hydroxy phenol methylase	bifunctional 3-demethylubiquinone-8 3-O-methyltransferase and 2-octaprenyl-6-hydroxyphenol methylase	GO-TERMS, COMPLEXES, REACTIONS, PRODUCT-SYNONYMS, GENE-SYNONYMS, PRODUCT, GENE-NAME
CR540_RS08270	EG10423			DNA topoisomerase (ATP-hydrolyzing) subunit A	DNA gyrase subunit A	CPLX-RXNS, GO-TERMS, COMPLEXES, PRODUCT-SYNONYMS, GENE-SYNONYMS, PRODUCT
CR540_RS08305	EG11671	CR540_RS08305	atoE	TIGR00366 family protein	short chain fatty acid transporter	GO-TERMS, REACTIONS, PRODUCT-SYNONYMS, PRODUCT, GENE-NAME
CR540_RS08310	EG11670	CR540_RS08310	atoA	CoA transferase subunit B	acetyl-CoA:acetoacetyl-CoA transferase subunit beta	CPLX-RXNS, GO-TERMS, COMPLEXES, PRODUCT-SYNONYMS, PRODUCT, GENE-NAME
CR540_RS08315	EG11669			acetate CoA-transferase subunit alpha	acetyl-CoA:acetoacetyl-CoA transferase subunit alpha	GO-TERMS, REACTIONS, PRODUCT-SYNONYMS, PRODUCT
CR540_RS08320	EG11668			acetoacetate metabolism transcriptional regulator AtoC	DNA-binding transcriptional activator/ornithine decarboxylase inhibitor AtoC	GO-TERMS, PRODUCT-SYNONYMS, PRODUCT
CR540_RS08330	EG10822			two-component system sensor histidine kinase RcsC	histidine kinase RcsC	GO-TERMS, REACTIONS, PRODUCT
CR540_RS08340	EG12385			phosphotransferase RcsD	RcsD phosphotransferase	GO-TERMS, PRODUCT-SYNONYMS, GENE-SYNONYMS, PRODUCT
CR540_RS08345	EG10670			porin OmpC	outer membrane porin C	GO-TERMS, REACTIONS, PRODUCT-SYNONYMS, GENE-SYNONYMS, PRODUCT
CR540_RS08350	EG12073	apbE	ftp	FAD:protein FMN transferase ApbE	FAD:protein FMN transferase	GO-TERMS, REACTIONS, PRODUCT-SYNONYMS, GENE-SYNONYMS, PRODUCT, GENE-NAME
CR540_RS08355	EG10029			bifunctional DNA-binding transcriptional regulator/O6-methylguanine-DNA methyltransferase Ada	DNA-binding transcriptional dual regulator / DNA repair protein Ada	GO-TERMS, REACTIONS, PRODUCT-SYNONYMS, PRODUCT
CR540_RS08360	EG10037			DNA oxidative demethylase AlkB	DNA oxidative demethylase	GO-TERMS, REACTIONS, PRODUCT-SYNONYMS, GENE-SYNONYMS, PRODUCT
CR540_RS08370	EG12069			malate dehydrogenase (quinone)	malate:quinone oxidoreductase	GO-TERMS, REACTIONS, PRODUCT-SYNONYMS, GENE-SYNONYMS, PRODUCT
CR540_RS08375	EG10255	CR540_RS08375	eco	ecotin	serine protease inhibitor ecotin	GO-TERMS, PRODUCT-SYNONYMS, GENE-SYNONYMS, PRODUCT, GENE-NAME
CR540_RS08380	EG12068			ferredoxin-type protein NapF	ferredoxin-type protein	GO-TERMS, PRODUCT-SYNONYMS, GENE-SYNONYMS, PRODUCT
CR540_RS08385	EG12143			chaperone NapD	NapA signal peptide-binding chaperone NapD	GO-TERMS, PRODUCT-SYNONYMS, GENE-SYNONYMS, PRODUCT
CR540_RS08390	EG12067	CR540_RS08390	napA	periplasmic nitrate reductase subunit alpha	periplasmic nitrate reductase subunit NapA	CPLX-RXNS, GO-TERMS, COMPLEXES, PRODUCT-SYNONYMS, GENE-SYNONYMS, PRODUCT, GENE-NAME
CR540_RS08395	EG12064					CPLX-RXNS, GO-TERMS, COMPLEXES, PRODUCT-SYNONYMS, GENE-SYNONYMS
CR540_RS08400	EG12062			quinol dehydrogenase ferredoxin subunit NapH	ferredoxin-type protein NapH	GO-TERMS, REACTIONS, PRODUCT-SYNONYMS, GENE-SYNONYMS, PRODUCT
CR540_RS08405	EG12061			nitrate reductase cytochrome c-type subunit	periplasmic nitrate reductase cytochrome c550 protein	GO-TERMS, PRODUCT-SYNONYMS, GENE-SYNONYMS, PRODUCT
CR540_RS08415	EG12059			cytochrome c biogenesis heme-transporting ATPase CcmA	heme trafficking system ATP-binding protein	CPLX-RXNS, GO-TERMS, COMPLEXES, REACTIONS, PRODUCT-SYNONYMS, GENE-SYNONYMS, PRODUCT
CR540_RS08420	EG12058			heme exporter protein CcmB	heme trafficking system membrane protein CcmB	GO-TERMS, PRODUCT-SYNONYMS, GENE-SYNONYMS, PRODUCT
CR540_RS08425	EG12057			heme exporter protein CcmC	c-type cytochrome biogenesis protein CcmC	CPLX-RXNS, GO-TERMS, COMPLEXES, PRODUCT-SYNONYMS, GENE-SYNONYMS, PRODUCT
CR540_RS08430	EG12169			heme exporter protein CcmD	heme trafficking system membrane protein CcmD	GO-TERMS, PRODUCT-SYNONYMS, GENE-SYNONYMS, PRODUCT
CR540_RS08435	EG12055			cytochrome c maturation protein CcmE	periplasmic heme chaperone	GO-TERMS, PRODUCT-SYNONYMS, GENE-SYNONYMS, PRODUCT
CR540_RS08440	EG12054	CR540_RS08440	ccmF	heme lyase CcmF/NrfE family subunit	holocytochrome c synthase CcmF component	GO-TERMS, COMPLEXES, REACTIONS, PRODUCT-SYNONYMS, GENE-SYNONYMS, PRODUCT, GENE-NAME
CR540_RS08445	EG12053	dsbE	ccmG	thiol:disulfide interchange protein DsbE	thiol:disulfide oxidoreductase CcmG	GO-TERMS, REACTIONS, PRODUCT-SYNONYMS, GENE-SYNONYMS, PRODUCT, GENE-NAME
CR540_RS08450	EG12052	CR540_RS08450	ccmH	cytochrome c-type biogenesis protein CcmH	holocytochrome c synthase CcmH component	GO-TERMS, REACTIONS, PRODUCT-SYNONYMS, GENE-SYNONYMS, PRODUCT, GENE-NAME
CR540_RS08455	EG11527			nitrate/nitrite response regulator protein NarP	DNA-binding transcriptional dual regulator NarP	GO-TERMS, PRODUCT-SYNONYMS, PRODUCT
CR540_RS08495	EG12045	CR540_RS08495	radD	DEAD/DEAH box helicase	putative DNA repair helicase RadD	GO-TERMS, REACTIONS, PRODUCT-SYNONYMS, GENE-SYNONYMS, PRODUCT, GENE-NAME
CR540_RS08500	EG12044			16S rRNA pseudouridine(516) synthase RsuA	16S rRNA pseudouridine516 synthase	GO-TERMS, REACTIONS, PRODUCT-SYNONYMS, GENE-SYNONYMS, PRODUCT
CR540_RS08505	EG11419			multidrug efflux MFS transporter Bcr	multidrug efflux pump Bcr	GO-TERMS, REACTIONS, PRODUCT-SYNONYMS, GENE-SYNONYMS, PRODUCT
CR540_RS08515	EG12041			microcin C ABC transporter ATP-binding protein YejF	putative oligopeptide ABC transporter ATP binding subunit YejF	CPLX-RXNS, GO-TERMS, COMPLEXES, PRODUCT
CR540_RS08520	EG12040	CR540_RS08520	yejE	ABC transporter permease	putative oligopeptide ABC transporter membrane subunit YejE	GO-TERMS, PRODUCT, GENE-NAME
CR540_RS08525	EG12038	CR540_RS08525	yejB	microcin C ABC transporter permease YejB	putative oligopeptide ABC transporter membrane subunit YejB	GO-TERMS, PRODUCT, GENE-NAME
CR540_RS08530	EG12037	CR540_RS08530	yejA	ABC transporter substrate-binding protein	putative oligopeptide ABC transporter periplasmic binding protein YejA	GO-TERMS, PRODUCT, GENE-NAME
CR540_RS08540	G7147			bifunctional murein DD-endopeptidase/murein LD-carboxypeptidase	peptidoglycan DD-endopeptidase/peptidoglycan LD-carboxypeptidase	GO-TERMS, REACTIONS, PRODUCT-SYNONYMS, GENE-SYNONYMS, PRODUCT
CR540_RS08545	G7146			Kdo(2)-lipid A phosphotransferase	Kdo2-lipid A phosphotransferase	GO-TERMS, REACTIONS, PRODUCT-SYNONYMS, GENE-SYNONYMS, PRODUCT
CR540_RS08550	EG12104	CR540_RS08550	yeiR	GTP-binding protein	zinc-binding GTPase YeiR	GO-TERMS, REACTIONS, PRODUCT-SYNONYMS, PRODUCT, GENE-NAME
CR540_RS08570	EG12034			sugar efflux transporter SetB	sugar exporter SetB	GO-TERMS, REACTIONS, PRODUCT-SYNONYMS, GENE-SYNONYMS, PRODUCT
CR540_RS08575	G7990	CR540_RS08575	fruB	fused PTS fructose transporter subunit IIA/HPr protein	fructose-specific PTS multiphosphoryl transfer protein FruB	CPLX-RXNS, GO-TERMS, COMPLEXES, PRODUCT-SYNONYMS, GENE-SYNONYMS, PRODUCT, GENE-NAME
CR540_RS08580	EG10337					GO-TERMS, PRODUCT-SYNONYMS, GENE-SYNONYMS
CR540_RS08585	EG10336			PTS fructose transporter subunit IIBC	fructose-specific PTS multiphosphoryl transfer protein FruA	GO-TERMS, PRODUCT-SYNONYMS, GENE-SYNONYMS, PRODUCT
CR540_RS08595	EG12033	CR540_RS08595	psuG			GO-TERMS, PRODUCT-SYNONYMS, GENE-SYNONYMS, GENE-NAME
CR540_RS08605	EG12031			transcriptional regulator YeiL	putative DNA-binding transcriptional regulator YeiL	GO-TERMS, PRODUCT-SYNONYMS, PRODUCT
CR540_RS08610	EG12030			ribosylpyrimidine nucleosidase	pyrimidine-specific ribonucleoside hydrolase RihB	GO-TERMS, REACTIONS, PRODUCT-SYNONYMS, GENE-SYNONYMS, PRODUCT
CR540_RS08625	EG10651	CR540_RS08625	nfo	deoxyribonuclease IV	endonuclease IV	GO-TERMS, REACTIONS, PRODUCT-SYNONYMS, PRODUCT, GENE-NAME
CR540_RS08635	EG12105	CR540_RS08635	yeiE	LysR family transcriptional regulator	LysR-type transcriptional regulator YeiE	GO-TERMS, PRODUCT-SYNONYMS, PRODUCT, GENE-NAME
CR540_RS08640	EG11337			lysine-specific permease	lysine:H+ symporter	GO-TERMS, REACTIONS, PRODUCT-SYNONYMS, GENE-SYNONYMS, PRODUCT
CR540_RS08650	EG10155			catecholate siderophore receptor CirA	iron-catecholate outer membrane transporter CirA	GO-TERMS, COMPLEXES, PRODUCT-SYNONYMS, GENE-SYNONYMS, PRODUCT
CR540_RS08655	EG12026	fghA	yeiG	S-formylglutathione hydrolase	S-formylglutathione hydrolase / S-lactoylglutathione hydrolase	GO-TERMS, REACTIONS, PRODUCT-SYNONYMS, PRODUCT, GENE-NAME
CR540_RS08660	EG11375			GTP cyclohydrolase I FolE	GTP cyclohydrolase 1	GO-TERMS, REACTIONS, PRODUCT-SYNONYMS, PRODUCT
CR540_RS08670	EG10365			HTH-type transcriptional regulator GalS	DNA-binding transcriptional dual regulator GalS	GO-TERMS, PRODUCT-SYNONYMS, GENE-SYNONYMS, PRODUCT
CR540_RS08675	EG10593			galactose/glucose ABC transporter substrate-binding protein MglB	D-galactose/methyl-galactoside ABC transporter periplasmic binding protein	CPLX-RXNS, GO-TERMS, COMPLEXES, REACTIONS, PRODUCT-SYNONYMS, PRODUCT
CR540_RS08680	EG10592			galactose/methyl galactoside ABC transporter ATP-binding protein MglA	D-galactose/methyl-galactoside ABC transporter ATP binding subunit	GO-TERMS, REACTIONS, PRODUCT-SYNONYMS, GENE-SYNONYMS, PRODUCT
CR540_RS08685	EG10594	CR540_RS08685	mglC	galactoside ABC transporter permease	D-galactose/methyl-galactoside ABC transporter membrane subunit	GO-TERMS, REACTIONS, PRODUCT-SYNONYMS, GENE-SYNONYMS, PRODUCT, GENE-NAME
CR540_RS08690	EG11289					CPLX-RXNS, GO-TERMS, COMPLEXES, REACTIONS, PRODUCT-SYNONYMS, GENE-SYNONYMS
CR540_RS08695	G7145	CR540_RS08695	preT	NAD(P)-dependent oxidoreductase	NAD-dependent dihydropyrimidine dehydrogenase subunit PreT	GO-TERMS, PRODUCT-SYNONYMS, GENE-SYNONYMS, PRODUCT, GENE-NAME
CR540_RS08710	EG10137			cytidine deaminase	cytidine/deoxycytidine deaminase	GO-TERMS, REACTIONS, PRODUCT-SYNONYMS, PRODUCT
CR540_RS08725	EG12022			tRNA dihydrouridine(16) synthase DusC	tRNA-dihydrouridine16 synthase	GO-TERMS, REACTIONS, PRODUCT-SYNONYMS, GENE-SYNONYMS, PRODUCT
CR540_RS08745	EG12017	CR540_RS08745	yohD	DedA family protein	DedA family protein YohD	GO-TERMS, PRODUCT-SYNONYMS, PRODUCT, GENE-NAME
CR540_RS08755	EG12015	CR540_RS08755	pbpG	D-alanyl-D-alanine endopeptidase	peptidoglycan DD-endopeptidase PbpG	GO-TERMS, REACTIONS, PRODUCT-SYNONYMS, GENE-SYNONYMS, PRODUCT, GENE-NAME
CR540_RS08760	EG10231	CR540_RS08760	dld	D-lactate dehydrogenase	quinone-dependent D-lactate dehydrogenase	GO-TERMS, REACTIONS, PRODUCT-SYNONYMS, GENE-SYNONYMS, PRODUCT, GENE-NAME
CR540_RS08765	EG12013			beta-glucosidase BglX	beta-D-glucoside glucohydrolase, periplasmic	GO-TERMS, REACTIONS, PRODUCT-SYNONYMS, GENE-SYNONYMS, PRODUCT
CR540_RS08770	EG12012			glycine betaine ABC transporter substrate-binding protein OsmF	glycine betaine ABC transporter periplasmic binding protein OsmF	CPLX-RXNS, GO-TERMS, COMPLEXES, PRODUCT-SYNONYMS, GENE-SYNONYMS, PRODUCT
CR540_RS08775	EG12011			glycine betaine ABC transporter permease YehY	glycine betaine ABC transporter membrane subunit YehY	GO-TERMS, PRODUCT-SYNONYMS, PRODUCT
CR540_RS08780	EG12010			glycine betaine ABC transporter ATP binding protein YehX	glycine betaine ABC transporter ATP binding subunit YehX	GO-TERMS, PRODUCT-SYNONYMS, PRODUCT
CR540_RS08785	EG12009			glycine betaine ABC transporter permease YehW	glycine betaine ABC transporter membrane subunit YehW	GO-TERMS, PRODUCT-SYNONYMS, PRODUCT
CR540_RS08795	EG12008			HTH-type transcriptional regulator MlrA	DNA-binding transcriptional activator MlrA	GO-TERMS, PRODUCT-SYNONYMS, GENE-SYNONYMS, PRODUCT
CR540_RS09075	EG12007			two-component regulatory system sensor histidine kinase BtsS	high-affinity pyruvate receptor	GO-TERMS, REACTIONS, PRODUCT-SYNONYMS, GENE-SYNONYMS, PRODUCT
CR540_RS09080	EG12006	yehT	btsR	two-component system response regulator BtsR	DNA-binding transcriptional dual regulator BtsR	GO-TERMS, PRODUCT-SYNONYMS, GENE-SYNONYMS, PRODUCT, GENE-NAME
CR540_RS09130	EG10586					GO-TERMS, REACTIONS, PRODUCT-SYNONYMS, PRODUCT
CR540_RS09145	EG11990	CR540_RS09145	yehD	hypothetical protein	putative fimbrial protein YehD	GO-TERMS, PRODUCT-SYNONYMS, PRODUCT, GENE-NAME
CR540_RS09150	EG11989	CR540_RS09150	yehC	fimbrial assembly chaperone protein StcB	putative fimbrial chaperone YehC	PRODUCT-SYNONYMS, PRODUCT, GENE-NAME
CR540_RS09155	EG11988	CR540_RS09155	yehB	fimbrial biogenesis outer membrane usher protein	putative fimbrial usher protein YehB	GO-TERMS, PRODUCT-SYNONYMS, PRODUCT, GENE-NAME
CR540_RS09160	EG11987	CR540_RS09160	yehA	putative fimbrial-like adhesin protein	putative fimbrial adhesin YehA	GO-TERMS, PRODUCT-SYNONYMS, PRODUCT, GENE-NAME
CR540_RS09165	G7139			Ni(II)/Co(II) efflux transporter accessory subunit RcnB	periplasmic protein involved in nickel/cobalt export	GO-TERMS, REACTIONS, PRODUCT-SYNONYMS, GENE-SYNONYMS, PRODUCT
CR540_RS09170	G7138	CR540_RS09170	rcnA	nickel/cobalt efflux protein RcnA	Ni2+/Co2+ exporter	GO-TERMS, REACTIONS, PRODUCT-SYNONYMS, GENE-SYNONYMS, PRODUCT, GENE-NAME
CR540_RS09175	G7137			Ni(II)/Co(II)-binding transcriptional repressor RcnR	DNA-binding transcriptional repressor RcnR	GO-TERMS, PRODUCT-SYNONYMS, GENE-SYNONYMS, PRODUCT
CR540_RS09180	M007					GO-TERMS, REACTIONS, PRODUCT-SYNONYMS
CR540_RS09185	G7135					GO-TERMS, REACTIONS, PRODUCT-SYNONYMS, GENE-SYNONYMS
CR540_RS09215	G7129			class I fructose-bisphosphate aldolase	fructose-bisphosphate aldolase class I	GO-TERMS, REACTIONS, PRODUCT-SYNONYMS, GENE-SYNONYMS, PRODUCT
CR540_RS09225	EG12419			tagatose-bisphosphate aldolase subunit GatY	tagatose-1,6-bisphosphate aldolase 2 subunit GatY	CPLX-RXNS, GO-TERMS, COMPLEXES, PRODUCT-SYNONYMS, GENE-SYNONYMS, PRODUCT
CR540_RS09230	G7128			tagatose-bisphosphate aldolase subunit GatZ	tagatose-1,6-bisphosphate aldolase 2 subunit GatZ	PRODUCT-SYNONYMS, PRODUCT
CR540_RS09250	EG12417					GO-TERMS, PRODUCT-SYNONYMS
CR540_RS09260	G7123					GO-TERMS, REACTIONS, PRODUCT-SYNONYMS
CR540_RS09275	G7118	CR540_RS09275	trhP	U32 family peptidase	tRNA wobble base hydroxylation protein TrhP	GO-TERMS, PRODUCT-SYNONYMS, GENE-SYNONYMS, PRODUCT, GENE-NAME
CR540_RS09285	EG11618			two-component system response regulator BaeR	DNA-binding transcriptional activator BaeR	GO-TERMS, PRODUCT-SYNONYMS, PRODUCT
CR540_RS09290	EG11617			two-component system sensor histidine kinase BaeS	sensor histidine kinase BaeS	GO-TERMS, REACTIONS, PRODUCT-SYNONYMS, PRODUCT
CR540_RS09300	G7115			multidrug efflux RND transporter permease subunit MdtC	multidrug efflux pump RND permease subunit MdtC	CPLX-RXNS, GO-TERMS, PRODUCT-SYNONYMS, GENE-SYNONYMS, PRODUCT
CR540_RS09305	G7114			multidrug efflux RND transporter permease subunit MdtB	multidrug efflux pump RND permease subunit MdtB	GO-TERMS, PRODUCT-SYNONYMS, GENE-SYNONYMS, PRODUCT
CR540_RS09310	G7113			multidrug efflux RND transporter subunit MdtA	multidrug efflux pump membrane fusion protein MdtA	GO-TERMS, PRODUCT-SYNONYMS, GENE-SYNONYMS, PRODUCT
CR540_RS09325	G0-10633			type I toxin-antitoxin system toxin IbsA	toxic peptide IbsA	GO-TERMS, PRODUCT-SYNONYMS, PRODUCT
CR540_RS09335	G7111	CR540_RS09335	pphC	protein phosphatase 2C domain-containing protein	protein-serine/threonine phosphatase PphC	GO-TERMS, REACTIONS, PRODUCT-SYNONYMS, GENE-SYNONYMS, PRODUCT, GENE-NAME
CR540_RS09350	EG11222					GO-TERMS, REACTIONS, PRODUCT-SYNONYMS, GENE-SYNONYMS
CR540_RS09355	EG12396	CR540_RS09355	dgcE	diguanylate cyclase	putative diguanylate cyclase DgcE	GO-TERMS, PRODUCT-SYNONYMS, GENE-SYNONYMS, PRODUCT, GENE-NAME
CR540_RS09360	EG11701	CR540_RS09360	udk	uridine kinase	uridine/cytidine kinase	GO-TERMS, REACTIONS, PRODUCT-SYNONYMS, PRODUCT, GENE-NAME
CR540_RS09365	EG11418	CR540_RS09365	dcd			GO-TERMS, PRODUCT-SYNONYMS, GENE-SYNONYMS, GENE-NAME
CR540_RS09370	EG11361			outer membrane assembly protein AsmA	putative assembly protein AsmA	GO-TERMS, PRODUCT-SYNONYMS, GENE-SYNONYMS, PRODUCT
CR540_RS09380	G7107	CR540_RS09380	wza	polysaccharide export protein	outer membrane polysaccharide export protein Wza	GO-TERMS, COMPLEXES, REACTIONS, PRODUCT-SYNONYMS, PRODUCT, GENE-NAME
CR540_RS09385	G7106			low molecular weight protein-tyrosine-phosphatase Wzb	protein-tyrosine phosphatase	GO-TERMS, REACTIONS, PRODUCT-SYNONYMS, PRODUCT
CR540_RS09390	G7105			tyrosine-protein kinase Wzc	protein-tyrosine kinase Wzc	GO-TERMS, REACTIONS, PRODUCT-SYNONYMS, PRODUCT
CR540_RS09400	G7103					GO-TERMS, REACTIONS, PRODUCT-SYNONYMS
CR540_RS09405	G7102			colanic acid biosynthesis glycosyltransferase WcaC	colanic acid biosynthesis galactosyltransferase WcaC	GO-TERMS, REACTIONS, PRODUCT-SYNONYMS, PRODUCT
CR540_RS09415	G7100			colanic acid biosynthesis glycosyltransferase WcaE	colanic acid biosynthesis fucosyltransferase WcaE	GO-TERMS, REACTIONS, PRODUCT-SYNONYMS, PRODUCT
CR540_RS09420	G7099					GO-TERMS, REACTIONS, PRODUCT-SYNONYMS
CR540_RS09425	EG11787					GO-TERMS, PRODUCT-SYNONYMS, GENE-SYNONYMS
CR540_RS09430	EG11788					GO-TERMS, REACTIONS, PRODUCT-SYNONYMS, GENE-SYNONYMS
CR540_RS09435	EG11789	CR540_RS09435	gmm			GO-TERMS, REACTIONS, PRODUCT-SYNONYMS, GENE-SYNONYMS, GENE-NAME
CR540_RS09440	EG11790			colanic acid biosynthesis glycosyltransferase WcaI	colanic acid biosynthesis fucosyltransferase WcaI	GO-TERMS, REACTIONS, PRODUCT-SYNONYMS, GENE-SYNONYMS, PRODUCT
CR540_RS09445	EG10161			mannose-1-phosphate guanyltransferase	mannose-1-phosphate guanylyltransferase	GO-TERMS, REACTIONS, PRODUCT-SYNONYMS, GENE-SYNONYMS, PRODUCT
CR540_RS09450	EG10162	CR540_RS09450	cpsG	phosphomannomutase CpsG	phosphomannomutase	GO-TERMS, REACTIONS, PRODUCT-SYNONYMS, GENE-SYNONYMS, PRODUCT, GENE-NAME
CR540_RS09455	G7098			undecaprenyl-phosphate glucose phosphotransferase	UDP-glucose:undecaprenyl-phosphate glucose-1-phosphate transferase	GO-TERMS, REACTIONS, PRODUCT-SYNONYMS, PRODUCT
CR540_RS09460	G7097					GO-TERMS, PRODUCT-SYNONYMS, GENE-SYNONYMS, PRODUCT
CR540_RS09470	G7095			colanic acid biosynthesis glycosyltransferase WcaL	putative colanic biosynthesis glycosyl transferase	GO-TERMS, PRODUCT-SYNONYMS, GENE-SYNONYMS, PRODUCT
CR540_RS09485	EG12412			dTDP-glucose 4,6-dehydratase	dTDP-glucose 4,6-dehydratase 1	GO-TERMS, PRODUCT-SYNONYMS, GENE-SYNONYMS, PRODUCT
CR540_RS09495	EG11978			glucose-1-phosphate thymidylyltransferase RfbA	dTDP-glucose pyrophosphorylase	GO-TERMS, REACTIONS, PRODUCT-SYNONYMS, GENE-SYNONYMS, PRODUCT
CR540_RS09500	EG11979					GO-TERMS, PRODUCT-SYNONYMS, GENE-SYNONYMS, PRODUCT
CR540_RS09560	EG10411	gndA	gnd	NADP-dependent phosphogluconate dehydrogenase	6-phosphogluconate dehydrogenase, decarboxylating	GO-TERMS, REACTIONS, PRODUCT-SYNONYMS, PRODUCT, GENE-NAME
CR540_RS09565	G7091	CR540_RS09565	ugd			GO-TERMS, PRODUCT-SYNONYMS, GENE-SYNONYMS, GENE-NAME
CR540_RS09590	EG10451	CR540_RS09590	hisI	bifunctional phosphoribosyl-AMP cyclohydrolase/phosphoribosyl-ATP diphosphatase HisIE	putative bifunctional phosphoribosyl-AMP cyclohydrolase/phosphoribosyl-ATP pyrophosphatase	GO-TERMS, REACTIONS, PRODUCT-SYNONYMS, GENE-SYNONYMS, PRODUCT, GENE-NAME
CR540_RS09595	EG10448					CPLX-RXNS, GO-TERMS, COMPLEXES, PRODUCT-SYNONYMS
CR540_RS09600	EG10444	CR540_RS09600	hisA	1-(5-phosphoribosyl)-5-((5- phosphoribosylamino)methylideneamino)imidazole-4- carboxamide isomerase	1-(5-phosphoribosyl)-5-[(5-phosphoribosylamino)methylideneamino]imidazole-4-carboxamide isomerase	GO-TERMS, REACTIONS, PRODUCT-SYNONYMS, PRODUCT, GENE-NAME
CR540_RS09605	EG10450					GO-TERMS, PRODUCT-SYNONYMS
CR540_RS09610	EG10445			bifunctional histidinol-phosphatase/imidazoleglycerol-phosphate dehydratase HisB	imidazoleglycerol-phosphate dehydratase / histidinol-phosphatase	GO-TERMS, REACTIONS, PRODUCT-SYNONYMS, PRODUCT
CR540_RS09615	EG10446			histidinol-phosphate transaminase	histidinol-phosphate aminotransferase	GO-TERMS, REACTIONS, PRODUCT-SYNONYMS, PRODUCT
CR540_RS09620	EG10447			histidinol dehydrogenase	histidinal/histidinol dehydrogenase	GO-TERMS, REACTIONS, PRODUCT-SYNONYMS, PRODUCT
CR540_RS09625	EG10449					GO-TERMS, PRODUCT-SYNONYMS
CR540_RS09635	EG12844			YoeB-YefM toxin-antitoxin system antitoxin YefM	YefM antitoxin of the YoeB-YefM toxin-antitoxin pair and DNA binding transcriptional repressor	GO-TERMS, COMPLEXES, PRODUCT-SYNONYMS, PRODUCT
CR540_RS09640	G0-9121	CR540_RS09640	yoeB	Txe/YoeB family addiction module toxin	ribosome-dependent mRNA interferase toxin YoeB	GO-TERMS, REACTIONS, PRODUCT-SYNONYMS, PRODUCT, GENE-NAME
CR540_RS09660	EG11896			putrescine/proton symporter PlaP	putrescine:H+ symporter PlaP	GO-TERMS, REACTIONS, PRODUCT-SYNONYMS, GENE-SYNONYMS, PRODUCT
CR540_RS09675	EG10926					GO-TERMS, PRODUCT-SYNONYMS, GENE-SYNONYMS
CR540_RS09680	EG11893			serine-type D-Ala-D-Ala carboxypeptidase DacD	D-alanyl-D-alanine carboxypeptidase DacD	GO-TERMS, REACTIONS, PRODUCT-SYNONYMS, GENE-SYNONYMS, PRODUCT
CR540_RS09685	EG11892			DNA gyrase inhibitor SbmC	DNA gyrase inhibitor	GO-TERMS, PRODUCT-SYNONYMS, GENE-SYNONYMS, PRODUCT
CR540_RS09720	G7085	CR540_RS09720	cbtA	toxin	CP4-44 prophage; cytoskeleton-binding toxin CbtA	GO-TERMS, PRODUCT-SYNONYMS, GENE-SYNONYMS, PRODUCT, GENE-NAME
CR540_RS09725	G7084	cbtA	cbeA	type IV toxin-antitoxin system toxin CbtA	CP4-44 prophage; cytoskeleton bundling-enhancing antitoxin CbeA	GO-TERMS, PRODUCT-SYNONYMS, GENE-SYNONYMS, PRODUCT, GENE-NAME
CR540_RS09875	EG13238			bifunctional adenosylcobinamide kinase/adenosylcobinamide-phosphate guanylyltransferase	cobinamide-P guanylyltransferase / cobinamide kinase	GO-TERMS, REACTIONS, PRODUCT-SYNONYMS, PRODUCT
CR540_RS09880	EG12150			adenosylcobinamide-GDP ribazoletransferase	cobalamin 5'-phosphate synthase	GO-TERMS, REACTIONS, PRODUCT-SYNONYMS, PRODUCT
CR540_RS09885	EG12151					GO-TERMS, REACTIONS, PRODUCT-SYNONYMS, PRODUCT
CR540_RS09890	G7073			L,D-transpeptidase	L,D-transpeptidase LdtA	GO-TERMS, REACTIONS, PRODUCT-SYNONYMS, GENE-SYNONYMS, PRODUCT
CR540_RS09900	G7072			nitrogen assimilation transcriptional regulator	DNA-binding transcriptional dual regulator Nac	GO-TERMS, PRODUCT-SYNONYMS, PRODUCT
CR540_RS09905	G7071			HTH-type transcriptional regulator Cbl	DNA-binding transcriptional activator Cbl	GO-TERMS, PRODUCT-SYNONYMS, PRODUCT
CR540_RS09915	G7070			toxic metabolite efflux MATE transporter YeeO	FMN/FAD exporter	GO-TERMS, REACTIONS, PRODUCT-SYNONYMS, PRODUCT
CR540_RS09930	EG10039					GO-TERMS, PRODUCT-SYNONYMS
CR540_RS09935	G7067			shikimate transporter	shikimate:H+ symporter	GO-TERMS, REACTIONS, PRODUCT-SYNONYMS, GENE-SYNONYMS, PRODUCT
CR540_RS10030	G7063			DgsA anti-repressor MtfA	Mlc titration factor	GO-TERMS, REACTIONS, PRODUCT-SYNONYMS, GENE-SYNONYMS, PRODUCT
CR540_RS10070	G6680	CR540_RS10070	racR	hypothetical protein	Rac prophage; DNA-binding transcriptional repressor RacR	GO-TERMS, PRODUCT-SYNONYMS, GENE-SYNONYMS, PRODUCT, GENE-NAME
CR540_RS10075	G6681	CR540_RS10075	ydaS	transcriptional regulator	Rac prophage; toxin YdaS	GO-TERMS, PRODUCT-SYNONYMS, PRODUCT, GENE-NAME
CR540_RS10395	EG10750			spermidine/putrescine ABC transporter permease PotB	spermidine preferential ABC transporter membrane subunit PotB	GO-TERMS, COMPLEXES, PRODUCT
CR540_RS10400	EG10749			spermidine/putrescine ABC transporter ATP-binding protein PotA	spermidine preferential ABC transporter ATP binding subunit	GO-TERMS, PRODUCT
CR540_RS10405	EG11549					GO-TERMS, REACTIONS, PRODUCT-SYNONYMS
CR540_RS10410	EG11430	CR540_RS10410	roxA	cupin domain-containing protein	ribosomal protein-arginine oxygenase	GO-TERMS, REACTIONS, PRODUCT-SYNONYMS, GENE-SYNONYMS, PRODUCT, GENE-NAME
CR540_RS10520	EG10732			two-component system sensor histidine kinase PhoQ	sensor histidine kinase PhoQ	GO-TERMS, PRODUCT
CR540_RS10525	EG10731			two-component system response regulator PhoP	DNA-binding transcriptional dual regulator PhoP	GO-TERMS, PRODUCT-SYNONYMS, PRODUCT
CR540_RS10530	EG11314					GO-TERMS, REACTIONS, PRODUCT-SYNONYMS, GENE-SYNONYMS
CR540_RS10535	EG11345	CR540_RS10535	hflD	high frequency lysogenization protein HflD	lysogenization regulator	GO-TERMS, PRODUCT-SYNONYMS, GENE-SYNONYMS, PRODUCT, GENE-NAME
CR540_RS10540	EG11344			tRNA 2-thiouridine(34) synthase MnmA	tRNA-specific 2-thiouridylase	GO-TERMS, REACTIONS, PRODUCT-SYNONYMS, GENE-SYNONYMS, PRODUCT
CR540_RS10545	G6580					GO-TERMS, REACTIONS, PRODUCT-SYNONYMS, GENE-SYNONYMS
CR540_RS10550	G6581			23S rRNA pseudouridine(2457) synthase RluE	23S rRNA pseudouridine2457 synthase	GO-TERMS, REACTIONS, PRODUCT-SYNONYMS, GENE-SYNONYMS, PRODUCT
CR540_RS10555	EG10489	CR540_RS10555	icd	NADP-dependent isocitrate dehydrogenase	isocitrate dehydrogenase	GO-TERMS, REACTIONS, PRODUCT-SYNONYMS, GENE-SYNONYMS, PRODUCT, GENE-NAME
CR540_RS10560	G6600			anti-adapter protein IraM	anti-adaptor protein IraM, inhibitor of sigmaS proteolysis	GO-TERMS, PRODUCT-SYNONYMS, GENE-SYNONYMS, PRODUCT
CR540_RS10575	G6602	CR540_RS10575	bluR	MerR family transcriptional regulator	DNA-binding transcriptional repressor BluR	GO-TERMS, PRODUCT-SYNONYMS, GENE-SYNONYMS, PRODUCT, GENE-NAME
CR540_RS10580	G6603			blue light-responsive regulator BluF	blue light- and temperature-regulated antirepressor BluF	GO-TERMS, PRODUCT-SYNONYMS, GENE-SYNONYMS, PRODUCT
CR540_RS10585	G6604	CR540_RS10585	ycgZ	two-component-system connector protein YcgZ	putative two-component system connector protein YcgZ	GO-TERMS, PRODUCT-SYNONYMS, PRODUCT, GENE-NAME
CR540_RS10595	G6606			biofilm/acid-resistance regulator AriR	putative two-component system connector protein AriR	GO-TERMS, PRODUCT-SYNONYMS, GENE-SYNONYMS, PRODUCT
CR540_RS10610	G0-10261	CR540_RS10610	ymgF	hypothetical protein	inner membrane protein YmgF	GO-TERMS, PRODUCT-SYNONYMS, PRODUCT, GENE-NAME
CR540_RS10650	EG10598			cell division topological specificity factor MinE	Z-ring positioning protein MinE	GO-TERMS, PRODUCT-SYNONYMS, GENE-SYNONYMS, PRODUCT
CR540_RS10655	EG10597			septum site-determining protein MinD	Z-ring positioning protein MinD	GO-TERMS, COMPLEXES, PRODUCT-SYNONYMS, GENE-SYNONYMS, PRODUCT
CR540_RS10660	EG10596			septum site-determining protein MinC	Z-ring positioning protein MinC	GO-TERMS, PRODUCT-SYNONYMS, GENE-SYNONYMS, PRODUCT
CR540_RS10670	G6615	CR540_RS10670	pliG	hypothetical protein	inhibitor of g-type lysozyme	GO-TERMS, PRODUCT-SYNONYMS, GENE-SYNONYMS, PRODUCT, GENE-NAME
CR540_RS10690	G6619			hemolysin HlyE	hemolysin E	GO-TERMS, PRODUCT-SYNONYMS, GENE-SYNONYMS, PRODUCT
CR540_RS10695	EG11057			translesion error-prone DNA polymerase V autoproteolytic subunit	DNA polymerase V protein UmuD	CPLX-RXNS, GO-TERMS, COMPLEXES, PRODUCT-SYNONYMS, PRODUCT
CR540_RS10700	EG11056			translesion error-prone DNA polymerase V subunit UmuC	DNA polymerase V catalytic protein	GO-TERMS, PRODUCT-SYNONYMS, GENE-SYNONYMS, PRODUCT
CR540_RS10705	EG11393			disulfide bond formation protein DsbB	protein thiol:quinone oxidoreductase DsbB	GO-TERMS, REACTIONS, PRODUCT-SYNONYMS, GENE-SYNONYMS, PRODUCT
CR540_RS10710	EG11392			Na(+)/H(+) antiporter NhaB	Na+:H+ antiporter NhaB	GO-TERMS, REACTIONS, PRODUCT-SYNONYMS, PRODUCT
CR540_RS10715	EG10281			fatty acid metabolism transcriptional regulator FadR	DNA-binding transcriptional dual regulator FadR	GO-TERMS, PRODUCT-SYNONYMS, GENE-SYNONYMS, PRODUCT
CR540_RS10725	EG11407	CR540_RS10725	dadA			GO-TERMS, REACTIONS, PRODUCT-SYNONYMS, GENE-SYNONYMS, GENE-NAME
CR540_RS10730	EG11408	alr	dadX	alanine racemase	alanine racemase 2	GO-TERMS, PRODUCT-SYNONYMS, GENE-SYNONYMS, PRODUCT, GENE-NAME
CR540_RS10740	G6621			muramoyltetrapeptide carboxypeptidase	murein L,D-carboxypeptidase	GO-TERMS, REACTIONS, PRODUCT-SYNONYMS, GENE-SYNONYMS, PRODUCT
CR540_RS10745	G6622			membrane-bound lytic murein transglycosylase EmtA	lytic murein transglycosylase E	GO-TERMS, REACTIONS, PRODUCT-SYNONYMS, GENE-SYNONYMS, PRODUCT
CR540_RS10750	G6623	CR540_RS10750	ycgR	flagellar brake protein	flagellar brake protein YcgR	GO-TERMS, PRODUCT-SYNONYMS, PRODUCT, GENE-NAME
CR540_RS10765	EG11017	CR540_RS10765	treA	alpha,alpha-trehalase	periplasmic trehalase	GO-TERMS, REACTIONS, PRODUCT-SYNONYMS, GENE-SYNONYMS, PRODUCT, GENE-NAME
CR540_RS10770	EG12399			dihydroxyacetone kinase subunit DhaM	dihydroxyacetone kinase subunit M	CPLX-RXNS, GO-TERMS, COMPLEXES, PRODUCT-SYNONYMS, GENE-SYNONYMS, PRODUCT
CR540_RS10775	G6626			dihydroxyacetone kinase ADP-binding subunit DhaL	dihydroxyacetone kinase subunit L	GO-TERMS, PRODUCT-SYNONYMS, GENE-SYNONYMS, PRODUCT
CR540_RS10780	G6627			dihydroxyacetone kinase subunit DhaK	dihydroxyacetone kinase subunit K	GO-TERMS, PRODUCT-SYNONYMS, GENE-SYNONYMS, PRODUCT
CR540_RS10785	G6628			PTS-dependent dihydroxyacetone kinase operon transcriptional regulator DhaR	DNA-binding transcriptional dual regulator DhaR	GO-TERMS, PRODUCT-SYNONYMS, GENE-SYNONYMS, PRODUCT
CR540_RS10795	EG11404			redox-regulated ATPase YchF	redox-responsive ATPase YchF	GO-TERMS, REACTIONS, PRODUCT-SYNONYMS, GENE-SYNONYMS, PRODUCT
CR540_RS10800	EG10785	CR540_RS10800	pth	aminoacyl-tRNA hydrolase	peptidyl-tRNA hydrolase	GO-TERMS, REACTIONS, PRODUCT-SYNONYMS, GENE-SYNONYMS, PRODUCT, GENE-NAME
CR540_RS10805	EG11533			stress-induced protein YchH	stress-induced protein	GO-TERMS, PRODUCT-SYNONYMS, PRODUCT
CR540_RS10810	EG12392			C4-dicarboxylic acid transporter DauA	aerobic C4-dicarboxylate transporter DauA	GO-TERMS, REACTIONS, PRODUCT-SYNONYMS, GENE-SYNONYMS, PRODUCT
CR540_RS10815	EG10774	CR540_RS10815	prs	ribose-phosphate pyrophosphokinase	ribose-phosphate diphosphokinase	GO-TERMS, REACTIONS, PRODUCT-SYNONYMS, GENE-SYNONYMS, PRODUCT, GENE-NAME
CR540_RS10820	EG11294					GO-TERMS, REACTIONS, PRODUCT-SYNONYMS, GENE-SYNONYMS, PRODUCT
CR540_RS10825	EG11293			lipoprotein localization protein LolB	outer membrane lipoprotein LolB	GO-TERMS, PRODUCT-SYNONYMS, GENE-SYNONYMS, PRODUCT
CR540_RS10830	EG10427					GO-TERMS, PRODUCT-SYNONYMS, GENE-SYNONYMS
CR540_RS10835	EG10761			peptide chain release factor 1	peptide chain release factor RF1	GO-TERMS, PRODUCT-SYNONYMS, GENE-SYNONYMS, PRODUCT
CR540_RS10840	EG12424			peptide chain release factor N(5)-glutamine methyltransferase	protein-(glutamine-N5) methyltransferase	GO-TERMS, REACTIONS, PRODUCT-SYNONYMS, GENE-SYNONYMS, PRODUCT
CR540_RS10855	EG10518			3-deoxy-8-phosphooctulonate synthase	3-deoxy-D-manno-octulosonate 8-phosphate synthase	GO-TERMS, REACTIONS, PRODUCT-SYNONYMS, PRODUCT
CR540_RS10880	EG11753			sodium-potassium/proton antiporter ChaA	Na+/K+:H+ antiporter ChaA	GO-TERMS, REACTIONS, PRODUCT-SYNONYMS, PRODUCT
CR540_RS10905	EG10643			two-component system response regulator NarL	DNA-binding transcriptional dual regulator NarL	GO-TERMS, PRODUCT-SYNONYMS, GENE-SYNONYMS, PRODUCT
CR540_RS10910	EG10646			nitrate/nitrite two-component system sensor histidine kinase NarX	sensory histidine kinase NarX	GO-TERMS, REACTIONS, PRODUCT-SYNONYMS, GENE-SYNONYMS, PRODUCT
CR540_RS10915	EG10642			nitrate transporter NarK	nitrate:nitrite antiporter NarK	GO-TERMS, REACTIONS, PRODUCT-SYNONYMS, PRODUCT
CR540_RS10930	EG10641			nitrate reductase molybdenum cofactor assembly chaperone	nitrate reductase 1 molybdenum cofactor assembly chaperone	GO-TERMS, PRODUCT-SYNONYMS, PRODUCT
CR540_RS10960	EG11819					GO-TERMS, PRODUCT-SYNONYMS, GENE-SYNONYMS
CR540_RS10975	EG12121			two-component system response regulator RssB	regulator of RpoS	GO-TERMS, PRODUCT-SYNONYMS, GENE-SYNONYMS, PRODUCT
CR540_RS10980	EG11319			UTP--glucose-1-phosphate uridylyltransferase GalU	UTP--glucose-1-phosphate uridylyltransferase	GO-TERMS, REACTIONS, PRODUCT-SYNONYMS, GENE-SYNONYMS, PRODUCT
CR540_RS10985	EG10457	CR540_RS10985	hns	DNA-binding transcriptional regulator H-NS	DNA-binding transcriptional dual regulator H-NS	GO-TERMS, PRODUCT-SYNONYMS, GENE-SYNONYMS, PRODUCT, GENE-NAME
CR540_RS10990	EG10994	CR540_RS10990	tdk	thymidine kinase	thymidine/deoxyuridine kinase	GO-TERMS, REACTIONS, PRODUCT-SYNONYMS, PRODUCT, GENE-NAME
CR540_RS10995	EG10031			bifunctional acetaldehyde-CoA/alcohol dehydrogenase	fused acetaldehyde-CoA dehydrogenase and iron-dependent alcohol dehydrogenasealdehyde/alcohol dehydrogenase AdhE	GO-TERMS, REACTIONS, PRODUCT-SYNONYMS, GENE-SYNONYMS, PRODUCT
CR540_RS11005	EG10674			oligopeptide ABC transporter substrate-binding protein OppA	oligopeptide ABC transporter periplasmic binding protein	CPLX-RXNS, GO-TERMS, COMPLEXES, PRODUCT-SYNONYMS, PRODUCT
CR540_RS11010	EG10675			oligopeptide ABC transporter permease OppB	murein tripeptide ABC transporter / oligopeptide ABC transporter inner membrane subunit OppB	CPLX-RXNS, GO-TERMS, COMPLEXES, PRODUCT-SYNONYMS, PRODUCT
CR540_RS11015	EG10676			oligopeptide ABC transporter permease OppC	murein tripeptide ABC transporter / oligopeptide ABC transporter inner membrane subunit OppC	GO-TERMS, PRODUCT-SYNONYMS, PRODUCT
CR540_RS11020	EG10677			murein tripeptide/oligopeptide ABC transporter ATP binding protein OppD	murein tripeptide ABC transporter / oligopeptide ABC transporter ATP binding subunit OppD	GO-TERMS, COMPLEXES, PRODUCT-SYNONYMS, PRODUCT
CR540_RS11025	EG10678			murein tripeptide/oligopeptide ABC transporter ATP binding protein OppF	murein tripeptide ABC transporter / oligopeptide ABC transporter ATP binding subunit OppF	GO-TERMS, PRODUCT-SYNONYMS, PRODUCT
CR540_RS11035	EG11608	cls	clsA	cardiolipin synthase	cardiolipin synthase A	GO-TERMS, REACTIONS, PRODUCT-SYNONYMS, GENE-SYNONYMS, PRODUCT, GENE-NAME
CR540_RS11060	EG11121			acyl-CoA thioester hydrolase YciA	acyl-CoA thioesterase YciA	GO-TERMS, REACTIONS, PRODUCT-SYNONYMS, PRODUCT
CR540_RS11080	EG11124			outer membrane protein OmpW	outer membrane protein W	GO-TERMS, PRODUCT-SYNONYMS, GENE-SYNONYMS, PRODUCT
CR540_RS11125	EG10226	CR540_RS11125	dicA	helix-turn-helix domain-containing protein	DNA-binding transcriptional dual regulator DicA	GO-TERMS, PRODUCT-SYNONYMS, GENE-SYNONYMS, PRODUCT, GENE-NAME
CR540_RS11480	EG11024					CPLX-RXNS, GO-TERMS, COMPLEXES, REACTIONS, PRODUCT-SYNONYMS, GENE-SYNONYMS, PRODUCT
CR540_RS11485	EG11025					GO-TERMS, REACTIONS, PRODUCT-SYNONYMS, PRODUCT
CR540_RS11490	EG11026	trpCF	trpC	bifunctional indole-3-glycerol-phosphate synthase TrpC/phosphoribosylanthranilate isomerase TrpF	fused indole-3-glycerol phosphate synthase/phosphoribosylanthranilate isomerase	GO-TERMS, REACTIONS, PRODUCT-SYNONYMS, GENE-SYNONYMS, PRODUCT, GENE-NAME
CR540_RS11495	EG11027			bifunctional anthranilate synthase glutamate amidotransferase component TrpG/anthranilate phosphoribosyltransferase TrpD	anthranilate synthase subunit TrpD	CPLX-RXNS, GO-TERMS, COMPLEXES, REACTIONS, PRODUCT-SYNONYMS, GENE-SYNONYMS, PRODUCT
CR540_RS11500	EG11028			anthranilate synthase component I	anthranilate synthase subunit TrpE	GO-TERMS, REACTIONS, PRODUCT-SYNONYMS, GENE-SYNONYMS, PRODUCT
CR540_RS11510	G6634	CR540_RS11510	yciV	5'-3' exoribonuclease	RNA/ssDNA 5'->3' exonuclease	GO-TERMS, REACTIONS, PRODUCT-SYNONYMS, GENE-SYNONYMS, PRODUCT, GENE-NAME
CR540_RS11520	EG12433			23S rRNA pseudouridine(2605) synthase RluB	23S rRNA pseudouridine2605 synthase	GO-TERMS, REACTIONS, PRODUCT-SYNONYMS, GENE-SYNONYMS, PRODUCT
CR540_RS11525	EG10130	cobO	btuR	cob(I)yrinic acid a,c-diamide adenosyltransferase	cobinamide/cobalamin adenosyltransferase	GO-TERMS, REACTIONS, PRODUCT-SYNONYMS, GENE-SYNONYMS, PRODUCT, GENE-NAME
CR540_RS11535	EG10956			protease SohB	S49 peptidase family protein	GO-TERMS, PRODUCT-SYNONYMS, PRODUCT
CR540_RS11545	EG11013	CR540_RS11545	topA			GO-TERMS, REACTIONS, PRODUCT-SYNONYMS, GENE-SYNONYMS, GENE-NAME
CR540_RS11550	EG10184			HTH-type transcriptional regulator CysB	DNA-binding transcriptional dual regulator CysB	GO-TERMS, PRODUCT-SYNONYMS, PRODUCT
CR540_RS11570	EG11325			aconitate hydratase AcnA	aconitate hydratase 1	GO-TERMS, REACTIONS, PRODUCT-SYNONYMS, GENE-SYNONYMS, PRODUCT
CR540_RS11575	EG11331			GTP cyclohydrolase II	GTP cyclohydrolase 2	GO-TERMS, PRODUCT-SYNONYMS, PRODUCT
CR540_RS11580	EG10705					GO-TERMS, REACTIONS, PRODUCT-SYNONYMS
CR540_RS11585	G6637			lipopolysaccharide assembly protein LapA	lipopolysaccharide assembly protein A	GO-TERMS, PRODUCT-SYNONYMS, GENE-SYNONYMS, PRODUCT
CR540_RS11590	EG12691			lipopolysaccharide assembly protein LapB	lipopolysaccharide assembly protein B	GO-TERMS, PRODUCT-SYNONYMS, GENE-SYNONYMS, PRODUCT
CR540_RS11595	EG10809					GO-TERMS, PRODUCT-SYNONYMS
CR540_RS11600	EG11128			stress response translation initiation inhibitor YciH	putative translation factor	GO-TERMS, PRODUCT-SYNONYMS, PRODUCT
CR540_RS11610	G6638	CR540_RS11610	yciT	DeoR/GlpR transcriptional regulator	putative DNA-binding transcriptional regulator YciT	GO-TERMS, PRODUCT-SYNONYMS, GENE-SYNONYMS, PRODUCT, GENE-NAME
CR540_RS11620	G6639			cyclic di-GMP phosphodiesterase	cyclic di-GMP phosphodiesterase PdeR	GO-TERMS, PRODUCT-SYNONYMS, GENE-SYNONYMS, PRODUCT
CR540_RS11630	EG11620			exoribonuclease II	RNase II	GO-TERMS, REACTIONS, PRODUCT-SYNONYMS, PRODUCT
CR540_RS11640	EG11528			enoyl-ACP reductase FabI	enoyl-[acyl-carrier-protein] reductase	GO-TERMS, REACTIONS, PRODUCT-SYNONYMS, GENE-SYNONYMS, PRODUCT
CR540_RS11650	EG12305			peptide ABC transporter ATP-binding protein SapF	putrescine ABC exporter ATP binding protein SapF	CPLX-RXNS, GO-TERMS, COMPLEXES, PRODUCT
CR540_RS11655	EG12304			peptide ABC transporter ATP-binding protein SapD	putrescine ABC exporter ATP binding protein SapD	GO-TERMS, PRODUCT-SYNONYMS, GENE-SYNONYMS, PRODUCT
CR540_RS11660	G2000			peptide ABC transporter permease SapC	putrescine ABC exporter membrane protein SapC	GO-TERMS, PRODUCT
CR540_RS11665	G2001	CR540_RS11665	sapB	peptide ABC transporter permease	putrescine ABC exporter membrane subunit SapB	GO-TERMS, PRODUCT, GENE-NAME
CR540_RS11680	G6643			putrescine/proton symporter PuuP	putrescine:H+ symporter PuuP	GO-TERMS, REACTIONS, PRODUCT-SYNONYMS, GENE-SYNONYMS, PRODUCT
CR540_RS11690	G6644	CR540_RS11690	puuA	glutamine synthetase	glutamate-putrescine ligase	GO-TERMS, REACTIONS, PRODUCT-SYNONYMS, GENE-SYNONYMS, PRODUCT, GENE-NAME
CR540_RS11695	G6645					GO-TERMS, REACTIONS, PRODUCT-SYNONYMS, GENE-SYNONYMS, PRODUCT
CR540_RS11700	EG12431			HTH-type transcriptional regulator PuuR	DNA-binding transcriptional repressor PuuR	GO-TERMS, PRODUCT-SYNONYMS, GENE-SYNONYMS, PRODUCT
CR540_RS11705	EG10036			aldehyde dehydrogenase PuuC	gamma-glutamyl-gamma-aminobutyraldehyde dehydrogenase	GO-TERMS, REACTIONS, PRODUCT-SYNONYMS, GENE-SYNONYMS, PRODUCT
CR540_RS11710	EG11822	CR540_RS11710	puuB	FAD-binding oxidoreductase	gamma-glutamylputrescine oxidase	GO-TERMS, PRODUCT-SYNONYMS, GENE-SYNONYMS, PRODUCT, GENE-NAME
CR540_RS11715	G6646	CR540_RS11715	puuE	4-aminobutyrate transaminase	4-aminobutyrate aminotransferase PuuE	GO-TERMS, REACTIONS, PRODUCT-SYNONYMS, GENE-SYNONYMS, PRODUCT, GENE-NAME
CR540_RS11720	EG12344			phage shock protein operon transcriptional activator	DNA-binding transcriptional dual regulator PspF	GO-TERMS, PRODUCT-SYNONYMS, GENE-SYNONYMS, PRODUCT
CR540_RS11725	EG10776			phage shock protein PspA	phage shock protein A	GO-TERMS, PRODUCT-SYNONYMS, GENE-SYNONYMS, PRODUCT
CR540_RS11730	EG10777			envelope stress response membrane protein PspB	phage shock protein B	GO-TERMS, PRODUCT-SYNONYMS, PRODUCT
CR540_RS11735	EG10778			envelope stress response membrane protein PspC	phage shock protein C	GO-TERMS, PRODUCT-SYNONYMS, PRODUCT
CR540_RS11740	EG10779			phage shock protein PspD	phage shock protein D	GO-TERMS, PRODUCT-SYNONYMS, PRODUCT
CR540_RS11745	EG10780					GO-TERMS, REACTIONS, PRODUCT-SYNONYMS
CR540_RS11750	G6647	CR540_RS11750	ycjM	sugar phosphorylase	glucosylglycerate phosphorylase	GO-TERMS, REACTIONS, PRODUCT-SYNONYMS, GENE-SYNONYMS, PRODUCT, GENE-NAME
CR540_RS11770	G6651	CR540_RS11770	ycjQ	zinc-binding alcohol dehydrogenase	D-guloside 3-dehydrogenase	GO-TERMS, REACTIONS, PRODUCT-SYNONYMS, PRODUCT, GENE-NAME
CR540_RS11775	G6652	CR540_RS11775	ycjR	sugar phosphate isomerase/epimerase	3-dehydro-D-guloside 4-epimerase	GO-TERMS, REACTIONS, PRODUCT-SYNONYMS, GENE-SYNONYMS, PRODUCT, GENE-NAME
CR540_RS11780	G6653	CR540_RS11780	ycjS	Gfo/Idh/MocA family oxidoreductase	D-glucoside 3-dehydrogenase	GO-TERMS, REACTIONS, PRODUCT-SYNONYMS, PRODUCT, GENE-NAME
CR540_RS11785	G6654					GO-TERMS, REACTIONS, PRODUCT-SYNONYMS
CR540_RS11790	G6655	pgmB	ycjU			GO-TERMS, REACTIONS, PRODUCT-SYNONYMS, GENE-SYNONYMS, PRODUCT, GENE-NAME
CR540_RS11800	G6657			monomeric porin OmpG	outer membrane porin G	GO-TERMS, REACTIONS, PRODUCT-SYNONYMS, PRODUCT
CR540_RS11805	G6658	CR540_RS11805	ycjW	LacI family transcriptional regulator	DNA-binding transcriptional repressor YcjW	GO-TERMS, PRODUCT-SYNONYMS, PRODUCT, GENE-NAME
CR540_RS11820	EG11042	CR540_RS11820	tyrR	TyrR family transcriptional regulator	DNA-binding transcriptional dual regulator TyrR	GO-TERMS, PRODUCT-SYNONYMS, PRODUCT, GENE-NAME
CR540_RS11825	G6660	CR540_RS11825	tpx	thiol peroxidase	lipid hydroperoxide peroxidase	GO-TERMS, REACTIONS, PRODUCT-SYNONYMS, GENE-SYNONYMS, PRODUCT, GENE-NAME
CR540_RS11830	G6661	CR540_RS11830	ycjG			GO-TERMS, PRODUCT-SYNONYMS, GENE-SYNONYMS, GENE-NAME
CR540_RS11835	G6662			murein tripeptide amidase MpaA	murein tripeptide amidase A	GO-TERMS, REACTIONS, PRODUCT-SYNONYMS, GENE-SYNONYMS, PRODUCT
CR540_RS11855	G6664	CR540_RS11855	pgrR	LysR family transcriptional regulator	DNA-binding transcriptional repressor PgrR	GO-TERMS, PRODUCT-SYNONYMS, GENE-SYNONYMS, PRODUCT, GENE-NAME
CR540_RS11860	G6665	CR540_RS11860	mppA	peptide ABC transporter substrate-binding protein	murein tripeptide ABC transporter periplasmic binding protein	GO-TERMS, REACTIONS, PRODUCT-SYNONYMS, GENE-SYNONYMS, PRODUCT, GENE-NAME
CR540_RS11865	G6666			low conductance mechanosensitive channel YnaI	small conductance mechanosensitive channel YnaI	GO-TERMS, PRODUCT-SYNONYMS, PRODUCT
CR540_RS11875	EG11246			universal stress protein UspE	universal stress protein E	GO-TERMS, PRODUCT-SYNONYMS, GENE-SYNONYMS, PRODUCT
CR540_RS11880	EG10325			fumarate/nitrate reduction transcriptional regulator Fnr	DNA-binding transcriptional dual regulator FNR	GO-TERMS, PRODUCT-SYNONYMS, GENE-SYNONYMS, PRODUCT
CR540_RS11885	EG10668	CR540_RS11885	ogt			GO-TERMS, REACTIONS, PRODUCT-SYNONYMS, PRODUCT, GENE-NAME
CR540_RS11890	EG12853			p-aminobenzoyl-glutamate transporter	p-aminobenzoyl glutamate:H+ symporter	GO-TERMS, REACTIONS, PRODUCT-SYNONYMS, GENE-SYNONYMS, PRODUCT
CR540_RS11895	G6669	CR540_RS11895	abgB	amidohydrolase	p-aminobenzoyl-glutamate hydrolase subunit B	CPLX-RXNS, GO-TERMS, COMPLEXES, PRODUCT-SYNONYMS, GENE-SYNONYMS, PRODUCT, GENE-NAME
CR540_RS11900	G6670	CR540_RS11900	abgA	amidohydrolase	p-aminobenzoyl-glutamate hydrolase subunit A	GO-TERMS, PRODUCT-SYNONYMS, GENE-SYNONYMS, PRODUCT, GENE-NAME
CR540_RS11915	G6673					GO-TERMS, REACTIONS, PRODUCT-SYNONYMS, GENE-SYNONYMS
CR540_RS11920	G6674			zinc transporter ZntB	Zn2+:H+ symporter	GO-TERMS, REACTIONS, PRODUCT-SYNONYMS, GENE-SYNONYMS, PRODUCT
CR540_RS11925	EG10210					GO-TERMS, REACTIONS, PRODUCT-SYNONYMS, GENE-SYNONYMS
CR540_RS11930	G6675			tRNA 2-thiocytidine(32) synthetase TtcA	tRNA cytosine32 2-sulfurtransferase TtcA	GO-TERMS, REACTIONS, PRODUCT-SYNONYMS, GENE-SYNONYMS, PRODUCT
CR540_RS11935	G6699			universal stress protein UspF	nucleotide binding filament protein	GO-TERMS, PRODUCT-SYNONYMS, GENE-SYNONYMS, PRODUCT
CR540_RS11955	G6701	nifJ	ydbK	pyruvate:ferredoxin (flavodoxin) oxidoreductase	putative pyruvate-flavodoxin oxidoreductase	GO-TERMS, REACTIONS, PRODUCT-SYNONYMS, GENE-SYNONYMS, PRODUCT, GENE-NAME
CR540_RS11970	G592					GO-TERMS, PRODUCT-SYNONYMS, GENE-SYNONYMS
CR540_RS11990	G6706			transcriptional regulator FeaR	DNA-binding transcriptional activator FeaR	GO-TERMS, PRODUCT-SYNONYMS, GENE-SYNONYMS, PRODUCT
CR540_RS11995	G7961	CR540_RS11995	feaB	aldehyde dehydrogenase family protein	phenylacetaldehyde dehydrogenase	GO-TERMS, PRODUCT-SYNONYMS, GENE-SYNONYMS, PRODUCT, GENE-NAME
CR540_RS12000	EG13139			primary-amine oxidase	copper-containing amine oxidase	GO-TERMS, REACTIONS, PRODUCT-SYNONYMS, GENE-SYNONYMS, PRODUCT
CR540_RS12005	G6708			phenylacetic acid degradation bifunctional protein PaaZ	fused 3-oxo-5,6-dehydrosuberyl-CoA semialdehyde dehydrogenase and oxepin-CoA hydrolase	GO-TERMS, REACTIONS, PRODUCT-SYNONYMS, GENE-SYNONYMS, PRODUCT
CR540_RS12010	G6709			1,2-phenylacetyl-CoA epoxidase subunit A	phenylacetyl-CoA 1,2-epoxidase, monooxygenase subunit	CPLX-RXNS, GO-TERMS, COMPLEXES, PRODUCT-SYNONYMS, GENE-SYNONYMS, PRODUCT
CR540_RS12015	G6710	CR540_RS12015	paaB	1,2-phenylacetyl-CoA epoxidase subunit B	phenylacetyl-CoA 1,2-epoxidase subunit B	PRODUCT-SYNONYMS, GENE-SYNONYMS, PRODUCT, GENE-NAME
CR540_RS12020	G6711	paaI	paaC	phenylacetate-CoA oxygenase subunit PaaI	phenylacetyl-CoA 1,2-epoxidase, structural subunit	GO-TERMS, PRODUCT-SYNONYMS, GENE-SYNONYMS, PRODUCT, GENE-NAME
CR540_RS12030	G6713	paaK	paaE	phenylacetate-CoA oxygenase/reductase subunit PaaK	phenylacetyl-CoA 1,2-epoxidase, reductase subunit	GO-TERMS, PRODUCT-SYNONYMS, GENE-SYNONYMS, PRODUCT, GENE-NAME
CR540_RS12035	G6714	CR540_RS12035	paaF	2,3-dehydroadipyl-CoA hydratase	putative 2,3-dehydroadipyl-CoA hydratase	GO-TERMS, COMPLEXES, PRODUCT-SYNONYMS, GENE-SYNONYMS, PRODUCT, GENE-NAME
CR540_RS12040	G6715	paaB	paaG	2-(1,2-epoxy-1,2-dihydrophenyl)acetyl-CoA isomerase	putative ring 1,2-epoxyphenylacetyl-CoA isomerase (oxepin-CoA forming)	GO-TERMS, REACTIONS, PRODUCT-SYNONYMS, GENE-SYNONYMS, PRODUCT, GENE-NAME
CR540_RS12045	G6716	paaC	paaH	3-hydroxyacyl-CoA dehydrogenase PaaC	3-hydroxyadipyl-CoA dehydrogenase	GO-TERMS, REACTIONS, PRODUCT-SYNONYMS, GENE-SYNONYMS, PRODUCT, GENE-NAME
CR540_RS12050	G6717			hydroxyphenylacetyl-CoA thioesterase PaaI	phenylacetyl-CoA thioesterase	GO-TERMS, REACTIONS, PRODUCT-SYNONYMS, GENE-SYNONYMS, PRODUCT
CR540_RS12055	G6718	pcaF	paaJ	3-oxoadipyl-CoA thiolase	beta-ketoadipyl-CoA thiolase	GO-TERMS, REACTIONS, PRODUCT-SYNONYMS, GENE-SYNONYMS, PRODUCT, GENE-NAME
CR540_RS12065	G6720			phenylacetic acid degradation operon negative regulatory protein PaaX	DNA-binding transcriptional repressor PaaX	GO-TERMS, PRODUCT-SYNONYMS, GENE-SYNONYMS, PRODUCT
CR540_RS12070	G6721			phenylacetic acid degradation protein PaaY	2-hydroxycyclohepta-1,4,6-triene-1-carboxyl-CoA thioesterase	GO-TERMS, REACTIONS, PRODUCT-SYNONYMS, GENE-SYNONYMS, PRODUCT
CR540_RS12075	EG11309					GO-TERMS, REACTIONS, PRODUCT-SYNONYMS, GENE-SYNONYMS
CR540_RS12095	G6731	CR540_RS12095	azoR	FMN-dependent NADH-azoreductase	FMN dependent NADH:quinone oxidoreductase	GO-TERMS, REACTIONS, PRODUCT-SYNONYMS, GENE-SYNONYMS, PRODUCT, GENE-NAME
CR540_RS12100	G6732					GO-TERMS, REACTIONS, PRODUCT-SYNONYMS
CR540_RS12110	EG10035			aldehyde dehydrogenase	aldehyde dehydrogenase A	GO-TERMS, REACTIONS, PRODUCT-SYNONYMS, GENE-SYNONYMS, PRODUCT
CR540_RS12120	EG10172			cytochrome b561	superoxide oxidase	GO-TERMS, REACTIONS, PRODUCT-SYNONYMS, PRODUCT
CR540_RS12130	G0-9610			type I toxin-antitoxin system toxin HokB	toxin HokB	GO-TERMS, PRODUCT-SYNONYMS, GENE-SYNONYMS, PRODUCT
CR540_RS12170	EG11018					GO-TERMS, COMPLEXES, PRODUCT-SYNONYMS
CR540_RS12175	G6737	CR540_RS12175	ydcI	LysR family transcriptional regulator	DNA-binding transcriptional repressor YdcI	GO-TERMS, PRODUCT-SYNONYMS, PRODUCT, GENE-NAME
CR540_RS12185	EG12859	CR540_RS12185	opgD			GO-TERMS, PRODUCT-SYNONYMS, GENE-SYNONYMS, GENE-NAME
CR540_RS12195	EG10853			50S ribosomal protein L7/L12-serine acetyltransferase	ribosomal-protein-L12-serine N-acetyltransferase	GO-TERMS, REACTIONS, PRODUCT-SYNONYMS, PRODUCT
CR540_RS12205	EG11883			dicarboxylate transporter/tellurite-resistance protein TehA	tellurite resistance protein	GO-TERMS, REACTIONS, PRODUCT-SYNONYMS, PRODUCT
CR540_RS12210	EG11884			tellurite resistance methyltransferase TehB	tellurite methyltransferase	GO-TERMS, REACTIONS, PRODUCT-SYNONYMS, PRODUCT
CR540_RS12235	G6745	CR540_RS12235	sutR	XRE family transcriptional regulator	DNA-binding transcriptional dual regulator SutR	GO-TERMS, PRODUCT-SYNONYMS, GENE-SYNONYMS, PRODUCT, GENE-NAME
CR540_RS12240	G6746					GO-TERMS, PRODUCT-SYNONYMS, GENE-SYNONYMS
CR540_RS12250	G0-10451			type II toxin-antitoxin system mRNA interferase toxin HicA	toxin of the HicA-HicB toxin-antitoxin system	GO-TERMS, PRODUCT-SYNONYMS, GENE-SYNONYMS, PRODUCT
CR540_RS12255	G6749			type II toxin-antitoxin system antitoxin HicB	antitoxin of the HicA-HicB toxin-antitoxin system /  DNA-binding transcriptional repressor HicB	GO-TERMS, PRODUCT-SYNONYMS, GENE-SYNONYMS, PRODUCT
CR540_RS12265	G6751	CR540_RS12265	ydcS	extracellular solute-binding protein	putative ABC transporter periplasmic binding protein / polyhydroxybutyrate synthase	GO-TERMS, COMPLEXES, REACTIONS, PRODUCT-SYNONYMS, PRODUCT, GENE-NAME
CR540_RS12270	G6752	CR540_RS12270	ydcT	ABC transporter ATP-binding protein	putative ABC transporter ATP-binding protein YdcT	GO-TERMS, PRODUCT-SYNONYMS, PRODUCT, GENE-NAME
CR540_RS12275	G6753	CR540_RS12275	ydcU	ABC transporter permease	putative ABC transporter membrane subunit YdcU	GO-TERMS, PRODUCT-SYNONYMS, PRODUCT, GENE-NAME
CR540_RS12280	G6754	CR540_RS12280	ydcV	ABC transporter permease	putative ABC transporter membrane subunit YdcV	GO-TERMS, PRODUCT-SYNONYMS, PRODUCT, GENE-NAME
CR540_RS12285	G6755			aminobutyraldehyde dehydrogenase	gamma-aminobutyraldehyde dehydrogenase	GO-TERMS, REACTIONS, PRODUCT-SYNONYMS, GENE-SYNONYMS, PRODUCT
CR540_RS12310	G6759	CR540_RS12310	mnaT	L-methionine sulfoximine/L-methionine sulfone acetyltransferase	L-amino acid N-acyltransferase	REACTIONS, PRODUCT-SYNONYMS, GENE-SYNONYMS, PRODUCT, GENE-NAME
CR540_RS12320	G6761	CR540_RS12320	mcbR	GntR family transcriptional regulator	DNA-binding transcriptional dual regulator McbR	GO-TERMS, PRODUCT-SYNONYMS, GENE-SYNONYMS, PRODUCT, GENE-NAME
CR540_RS12380	EG11761					GO-TERMS, REACTIONS, PRODUCT-SYNONYMS, GENE-SYNONYMS
CR540_RS12390	G6770			N-hydroxyarylamine O-acetyltransferase	arylamine N-acetyltransferase	GO-TERMS, REACTIONS, PRODUCT-SYNONYMS, GENE-SYNONYMS, PRODUCT
CR540_RS12435	EG12713			aromatic amino acid DMT transporter YddG	amino acid exporter YddG	GO-TERMS, REACTIONS, PRODUCT-SYNONYMS, PRODUCT
CR540_RS12450	EG11228	fdxH	fdnH	formate dehydrogenase subunit beta	formate dehydrogenase N subunit beta	CPLX-RXNS, GO-TERMS, COMPLEXES, PRODUCT-SYNONYMS, PRODUCT, GENE-NAME
CR540_RS12455	EG11229			formate dehydrogenase-N subunit gamma	formate dehydrogenase N subunit gamma	CPLX-RXNS, GO-TERMS, COMPLEXES, PRODUCT-SYNONYMS, PRODUCT
CR540_RS12465	G6775			alcohol dehydrogenase AdhP	ethanol dehydrogenase / alcohol dehydrogenase	GO-TERMS, REACTIONS, PRODUCT-SYNONYMS, GENE-SYNONYMS, PRODUCT
CR540_RS12470	EG10948	CR540_RS12470	maeA	NAD-dependent malic enzyme	NAD+-dependent malate dehydrogenase	GO-TERMS, REACTIONS, PRODUCT-SYNONYMS, GENE-SYNONYMS, PRODUCT, GENE-NAME
CR540_RS12480	G6776	CR540_RS12480	bdm			GO-TERMS, PRODUCT-SYNONYMS, GENE-SYNONYMS, GENE-NAME
CR540_RS12485	EG10680			peroxiredoxin OsmC	osmotically inducible peroxiredoxin OsmC	GO-TERMS, REACTIONS, PRODUCT-SYNONYMS, PRODUCT
CR540_RS12515	G6782					GO-TERMS, PRODUCT-SYNONYMS, GENE-SYNONYMS, PRODUCT
CR540_RS12520	G6783			oxygen-sensing cyclic-di-GMP phosphodiesterase	oxygen-sensing c-di-GMP phosphodiesterase DosP	GO-TERMS, COMPLEXES, REACTIONS, PRODUCT-SYNONYMS, GENE-SYNONYMS, PRODUCT
CR540_RS12525	G6784					GO-TERMS, REACTIONS, PRODUCT-SYNONYMS, GENE-SYNONYMS
CR540_RS12535	G6786			acid resistance gamma-aminobutyrate antiporter GadC	L-glutamate:4-aminobutyrate antiporter	GO-TERMS, REACTIONS, PRODUCT-SYNONYMS, GENE-SYNONYMS, PRODUCT
CR540_RS12540	EG11490	CR540_RS12540	gadB	glutamate decarboxylase	glutamate decarboxylase B	GO-TERMS, REACTIONS, PRODUCT-SYNONYMS, PRODUCT, GENE-NAME
CR540_RS12545	EG11744	CR540_RS12545	pqqL	insulinase family protein	periplasmic metalloprotease	GO-TERMS, PRODUCT-SYNONYMS, GENE-SYNONYMS, PRODUCT, GENE-NAME
CR540_RS12550	EG11743	CR540_RS12550	yddB	TonB-dependent receptor	putative TonB-dependent receptor YddB	GO-TERMS, PRODUCT-SYNONYMS, PRODUCT, GENE-NAME
CR540_RS12575	G6789			acid stress response transcriptional regulator YdeO	DNA-binding transcriptional dual regulator YdeO	GO-TERMS, PRODUCT-SYNONYMS, PRODUCT
CR540_RS12580	G6790	CR540_RS12580	safA	two-component-system connector protein SafA	two-component system connector SafA	GO-TERMS, PRODUCT-SYNONYMS, GENE-SYNONYMS, PRODUCT, GENE-NAME
CR540_RS12585	G6791			acid resistance putative oxidoreductase YdeP	putative oxidoreductase YdeP	GO-TERMS, PRODUCT-SYNONYMS, PRODUCT
CR540_RS12615	EG10443			type II toxin-antitoxin system serine/threonine protein kinase toxin HipA	serine/threonine-protein kinase toxin HipA	GO-TERMS, COMPLEXES, REACTIONS, PRODUCT-SYNONYMS, PRODUCT
CR540_RS12620	EG10442			type II toxin-antitoxin system antitoxin HipB	antitoxin/DNA-binding transcriptional repressor HipB	GO-TERMS, PRODUCT-SYNONYMS, PRODUCT
CR540_RS12630	G6798					GO-TERMS, PRODUCT-SYNONYMS, GENE-SYNONYMS
CR540_RS12635	G6799			transcriptional regulator LsrR	DNA-binding transcriptional repressor LsrR	GO-TERMS, PRODUCT-SYNONYMS, GENE-SYNONYMS, PRODUCT
CR540_RS12640	G6800			autoinducer 2 ABC transporter ATP-binding protein LsrA	Autoinducer-2 ABC transporter ATP binding subunit	CPLX-RXNS, COMPLEXES, PRODUCT-SYNONYMS, GENE-SYNONYMS, PRODUCT
CR540_RS12645	G6801			autoinducer 2 ABC transporter permease LsrC	Autoinducer-2 ABC transporter membrane subunit LsrC	GO-TERMS, PRODUCT-SYNONYMS, GENE-SYNONYMS, PRODUCT
CR540_RS12650	G6802			autoinducer 2 ABC transporter permease LsrD	Autoinducer-2 ABC transporter membrane subunit LsrD	GO-TERMS, PRODUCT-SYNONYMS, GENE-SYNONYMS, PRODUCT
CR540_RS12655	G6803			autoinducer 2 ABC transporter substrate-binding protein LsrB	Autoinducer-2 ABC transporter periplasmic binding protein	PRODUCT-SYNONYMS, GENE-SYNONYMS, PRODUCT
CR540_RS12660	G6804			3-hydroxy-5-phosphonooxypentane-2,4-dione thiolase	3-hydroxy-2,4-pentadione 5-phosphate thiolase	GO-TERMS, REACTIONS, PRODUCT-SYNONYMS, GENE-SYNONYMS, PRODUCT
CR540_RS12665	G6805					GO-TERMS, REACTIONS, PRODUCT-SYNONYMS, GENE-SYNONYMS, PRODUCT
CR540_RS12670	G6806	CR540_RS12670	tam			GO-TERMS, REACTIONS, PRODUCT-SYNONYMS, GENE-SYNONYMS, PRODUCT, GENE-NAME
CR540_RS12680	EG11065	CR540_RS12680	uxaB			GO-TERMS, PRODUCT-SYNONYMS, PRODUCT, GENE-NAME
CR540_RS12695	G6810	CR540_RS12695	glsB			GO-TERMS, REACTIONS, PRODUCT-SYNONYMS, GENE-SYNONYMS, GENE-NAME
CR540_RS12700	G6811	CR540_RS12700	sad	succinate-semialdehyde dehydrogenase	succinate semialdehyde dehydrogenase (NAD(P)+) Sad	GO-TERMS, REACTIONS, PRODUCT-SYNONYMS, GENE-SYNONYMS, PRODUCT, GENE-NAME
CR540_RS12715	EG11636			L-arabinose MFS transporter	L-arabinose exporter	GO-TERMS, REACTIONS, PRODUCT-SYNONYMS, PRODUCT
CR540_RS12725	EG11435			multiple antibiotic resistance transcriptional regulator MarR	DNA-binding transcriptional repressor MarR	GO-TERMS, PRODUCT-SYNONYMS, GENE-SYNONYMS, PRODUCT
CR540_RS12730	EG11434			MDR efflux pump AcrAB transcriptional activator MarA	DNA-binding transcriptional dual regulator MarA	GO-TERMS, PRODUCT-SYNONYMS, GENE-SYNONYMS, PRODUCT
CR540_RS12770	EG11639			O-acetylserine/cysteine exporter	cysteine/O-acetylserine exporter EamA	GO-TERMS, REACTIONS, PRODUCT-SYNONYMS, GENE-SYNONYMS, PRODUCT
CR540_RS12785	G0-8892			protein MgtS	small protein MgtS	GO-TERMS, PRODUCT-SYNONYMS, GENE-SYNONYMS, PRODUCT
CR540_RS12790	EG11643					GO-TERMS, REACTIONS, PRODUCT-SYNONYMS, GENE-SYNONYMS
CR540_RS12795	EG11644			YdeI family stress tolerance OB fold protein	BOF family protein YdeI	GO-TERMS, PRODUCT-SYNONYMS, PRODUCT
CR540_RS12810	EG10212					GO-TERMS, REACTIONS, PRODUCT-SYNONYMS
CR540_RS12815	EG12345			bifunctional NADP-dependent 3-hydroxy acid dehydrogenase/3-hydroxypropionate dehydrogenase YdfG	3-hydroxy acid dehydrogenase YdfG	GO-TERMS, REACTIONS, PRODUCT-SYNONYMS, PRODUCT
CR540_RS12820	G6814	CR540_RS12820	ydfH	GntR family transcriptional regulator	DNA-binding transcriptional repressor YdfH	GO-TERMS, PRODUCT-SYNONYMS, PRODUCT, GENE-NAME
CR540_RS13000	G6823	CR540_RS13000	gnsB	addiction module toxin, GnsA/GnsB family	Qin prophage; protein GnsB	GO-TERMS, PRODUCT-SYNONYMS, GENE-SYNONYMS, PRODUCT, GENE-NAME
CR540_RS13015	G6825	CR540_RS13015	cspI	cold shock protein CspI	Qin prophage; cold shock protein CspI	GO-TERMS, PRODUCT-SYNONYMS, GENE-SYNONYMS, PRODUCT, GENE-NAME
CR540_RS13040	EG12203			cold shock-like protein CspB	Qin prophage; cold shock-like protein CspB	GO-TERMS, PRODUCT-SYNONYMS, PRODUCT
CR540_RS13080	EG11131			type II toxin-antitoxin system mRNA interferase RelE	Qin prophage; mRNA interferase toxin RelE	GO-TERMS, COMPLEXES, REACTIONS, PRODUCT-SYNONYMS, PRODUCT
CR540_RS13085	EG10836			type II toxin-antitoxin system antitoxin RelB	Qin prophage; antitoxin/DNA-binding transcriptional repressor RelB	GO-TERMS, PRODUCT-SYNONYMS, GENE-SYNONYMS, PRODUCT
CR540_RS13175	EG10227			cell division inhibition protein DicB	Qin prophage; cell division inhibition protein DicB	GO-TERMS, PRODUCT-SYNONYMS, GENE-SYNONYMS, PRODUCT
CR540_RS13210	G6839			starvation-sensing protein RspA	mandelate racemase/muconate lactonizing enzyme family protein RspA	GO-TERMS, PRODUCT-SYNONYMS, PRODUCT
CR540_RS13225	G6842			spermidine N1-acetyltransferase	spermidine N-acetyltransferase	GO-TERMS, REACTIONS, PRODUCT-SYNONYMS, PRODUCT
CR540_RS13300	G6849			Tat proofreading chaperone DmsD	redox enzyme maturation protein DmsD	GO-TERMS, PRODUCT-SYNONYMS, GENE-SYNONYMS, PRODUCT
CR540_RS13305	G6850			voltage-gated ClC-type chloride channel ClcB	putative chloride:H+ antiporter ClcB	GO-TERMS, REACTIONS, PRODUCT-SYNONYMS, GENE-SYNONYMS, PRODUCT
CR540_RS13315	G6852					GO-TERMS, PRODUCT-SYNONYMS, GENE-SYNONYMS
CR540_RS13360	G6859			AI-2 transporter TqsA	autoinducer 2 exporter	GO-TERMS, REACTIONS, PRODUCT-SYNONYMS, GENE-SYNONYMS, PRODUCT
CR540_RS13365	EG10745			Re/Si-specific NAD(P)(+) transhydrogenase subunit beta	pyridine nucleotide transhydrogenase subunit beta	CPLX-RXNS, GO-TERMS, COMPLEXES, PRODUCT-SYNONYMS, PRODUCT
CR540_RS13370	EG10744			Re/Si-specific NAD(P)(+) transhydrogenase subunit alpha	pyridine nucleotide transhydrogenase subunit alpha	GO-TERMS, PRODUCT-SYNONYMS, PRODUCT
CR540_RS13380	G6861	CR540_RS13380	ydgI	amino acid permease	putative arginine:ornithine antiporter	GO-TERMS, REACTIONS, PRODUCT-SYNONYMS, GENE-SYNONYMS, PRODUCT, GENE-NAME
CR540_RS13385	G6862					GO-TERMS, REACTIONS, PRODUCT-SYNONYMS, GENE-SYNONYMS
CR540_RS13395	G6864			two-component system response regulator RstA	DNA-binding transcriptional regulator RstA	GO-TERMS, PRODUCT-SYNONYMS, GENE-SYNONYMS, PRODUCT
CR540_RS13400	EG11233			two-component system sensor histidine kinase RstB	sensory histidine kinase RstB	GO-TERMS, PRODUCT-SYNONYMS, GENE-SYNONYMS, PRODUCT
CR540_RS13405	EG11038	CR540_RS13405	tus			GO-TERMS, PRODUCT-SYNONYMS, GENE-SYNONYMS, GENE-NAME
CR540_RS13410	EG10358			class II fumarate hydratase	fumarase C	GO-TERMS, REACTIONS, PRODUCT-SYNONYMS, PRODUCT
CR540_RS13415	EG10356	CR540_RS13415	fumA	fumarate hydratase	fumarase A	GO-TERMS, REACTIONS, PRODUCT-SYNONYMS, PRODUCT, GENE-NAME
CR540_RS13420	EG10566					GO-TERMS, PRODUCT-SYNONYMS, GENE-SYNONYMS, PRODUCT
CR540_RS13435	EG11658			glucuronide transporter	glucuronide:H+ symporter	GO-TERMS, REACTIONS, PRODUCT-SYNONYMS, GENE-SYNONYMS, PRODUCT
CR540_RS13440	EG11055					GO-TERMS, REACTIONS, PRODUCT-SYNONYMS, GENE-SYNONYMS, PRODUCT
CR540_RS13445	G6867	CR540_RS13445	uidR	TetR family transcriptional regulator	DNA-binding transcriptional repressor UidR	GO-TERMS, PRODUCT-SYNONYMS, GENE-SYNONYMS, PRODUCT, GENE-NAME
CR540_RS13450	EG10425					GO-TERMS, REACTIONS, PRODUCT-SYNONYMS, GENE-SYNONYMS, PRODUCT
CR540_RS13455	EG10557			Mal regulon transcriptional regulator MalI	DNA-binding transcriptional repressor MalI	GO-TERMS, PRODUCT-SYNONYMS, PRODUCT
CR540_RS13460	EG10563			PTS maltose transporter subunit IICB	PTS enzyme IIBC component MalX	GO-TERMS, REACTIONS, PRODUCT-SYNONYMS, PRODUCT
CR540_RS13465	EG10564			bifunctional maltose regulon transcriptional repressor/cystathionine beta-lyase MalY	negative regulator of MalT activity/cystathionine beta-lyase	GO-TERMS, REACTIONS, PRODUCT-SYNONYMS, PRODUCT
CR540_RS13470	EG10030	CR540_RS13470	add			GO-TERMS, REACTIONS, PRODUCT-SYNONYMS, GENE-NAME
CR540_RS13480	G0-9561			division septum protein Blr	beta-lactam resistance protein	GO-TERMS, PRODUCT-SYNONYMS, PRODUCT
CR540_RS13485	G6869	ydgT	cnu	transcription modulator YdgT	H-NS- and StpA-binding protein	GO-TERMS, PRODUCT-SYNONYMS, GENE-SYNONYMS, PRODUCT, GENE-NAME
CR540_RS13500	G6872			electron transport complex subunit RsxB	SoxR [2Fe-2S] reducing system protein RsxB	PRODUCT-SYNONYMS, GENE-SYNONYMS, PRODUCT
CR540_RS13505	G6873			electron transport complex subunit RsxC	SoxR [2Fe-2S] reducing system protein RsxC	PRODUCT-SYNONYMS, GENE-SYNONYMS, PRODUCT
CR540_RS13520	G6876	CR540_RS13520	rsxE	electron transport complex subunit E	SoxR [2Fe-2S] reducing system protein RsxE	GO-TERMS, PRODUCT-SYNONYMS, GENE-SYNONYMS, PRODUCT, GENE-NAME
CR540_RS13525	EG10662	CR540_RS13525	nth			GO-TERMS, REACTIONS, PRODUCT-SYNONYMS, GENE-NAME
CR540_RS13530	G6877			dipeptide/tripeptide permease DtpA	dipeptide/tripeptide:H+ symporter DtpA	GO-TERMS, REACTIONS, PRODUCT-SYNONYMS, GENE-SYNONYMS, PRODUCT
CR540_RS13535	G6878			glutathione transferase GstA	glutathione S-transferase GstA	GO-TERMS, REACTIONS, PRODUCT-SYNONYMS, GENE-SYNONYMS, PRODUCT
CR540_RS13540	G6879			pyridoxal kinase PdxY	pyridoxal kinase 2	GO-TERMS, REACTIONS, PRODUCT-SYNONYMS, GENE-SYNONYMS, PRODUCT
CR540_RS13545	EG11043					GO-TERMS, REACTIONS, PRODUCT-SYNONYMS, PRODUCT
CR540_RS13550	EG11487			pyridoxamine 5'-phosphate oxidase	pyridoxine/pyridoxamine 5'-phosphate oxidase	GO-TERMS, REACTIONS, PRODUCT-SYNONYMS, PRODUCT
CR540_RS13555	EG11488			C-type lysozyme inhibitor	inhibitor of c-type lysozyme, putative lipoprotein	GO-TERMS, PRODUCT-SYNONYMS, GENE-SYNONYMS, PRODUCT
CR540_RS13560	G6880					GO-TERMS, REACTIONS, PRODUCT-SYNONYMS, GENE-SYNONYMS, PRODUCT
CR540_RS13565	G6881					GO-TERMS, PRODUCT-SYNONYMS
CR540_RS13570	G6882			transcriptional regulator SlyA	DNA-binding transcriptional dual regulator SlyA	GO-TERMS, PRODUCT-SYNONYMS, PRODUCT
CR540_RS13590	G6886			superoxide dismutase [Cu-Zn] SodC2	superoxide dismutase (Cu-Zn)	GO-TERMS, REACTIONS, PRODUCT-SYNONYMS, PRODUCT
CR540_RS13605	G6889	CR540_RS13605	nemR	TetR/AcrR family transcriptional regulator	DNA-binding transcriptional repressor NemR	GO-TERMS, PRODUCT-SYNONYMS, GENE-SYNONYMS, PRODUCT, GENE-NAME
CR540_RS13610	G6890					GO-TERMS, REACTIONS, PRODUCT-SYNONYMS, GENE-SYNONYMS, PRODUCT
CR540_RS13615	G6891			lactoylglutathione lyase	glyoxalase I	GO-TERMS, REACTIONS, PRODUCT-SYNONYMS, PRODUCT
CR540_RS13620	EG11547	CR540_RS13620	rnt	ribonuclease T	RNase T	GO-TERMS, REACTIONS, PRODUCT-SYNONYMS, PRODUCT, GENE-NAME
CR540_RS13630	EG12181	CR540_RS13630	grxD	Grx4 family monothiol glutaredoxin	glutaredoxin 4	GO-TERMS, COMPLEXES, PRODUCT-SYNONYMS, GENE-SYNONYMS, PRODUCT, GENE-NAME
CR540_RS13635	G6892	CR540_RS13635	mepH	peptidoglycan endopeptidase	peptidoglycan DD-endopeptidase MepH	GO-TERMS, REACTIONS, PRODUCT-SYNONYMS, GENE-SYNONYMS, PRODUCT, GENE-NAME
CR540_RS13640	EG10954			superoxide dismutase [Fe]	superoxide dismutase (Fe)	GO-TERMS, REACTIONS, PRODUCT-SYNONYMS, PRODUCT
CR540_RS13650	G0-10594	ynhF	cydH	stress response protein YnhF	cytochrome bd-I ubiquinol oxidase accessory subunit CydH	GO-TERMS, PRODUCT-SYNONYMS, GENE-SYNONYMS, PRODUCT, GENE-NAME
CR540_RS13655	EG10800			HTH-type transcriptional repressor PurR	DNA-binding transcriptional repressor PurR	GO-TERMS, PRODUCT-SYNONYMS, PRODUCT
CR540_RS13670	EG11531	CR540_RS13670	cfa			GO-TERMS, REACTIONS, PRODUCT-SYNONYMS, GENE-SYNONYMS, GENE-NAME
CR540_RS13675	EG11406	ribE	ribC			GO-TERMS, PRODUCT-SYNONYMS, GENE-SYNONYMS, GENE-NAME
CR540_RS13680	EG12400			multidrug efflux MATE transporter MdtK	multidrug efflux pump MdtK	GO-TERMS, REACTIONS, PRODUCT-SYNONYMS, GENE-SYNONYMS, PRODUCT
CR540_RS13740	G6903			fumarate hydratase FumD	fumarase D	GO-TERMS, REACTIONS, PRODUCT-SYNONYMS, GENE-SYNONYMS, PRODUCT
CR540_RS13745	EG10804	CR540_RS13745	pykF			GO-TERMS, REACTIONS, PRODUCT-SYNONYMS, GENE-NAME
CR540_RS13750	EG10544	CR540_RS13750	lpp	major outer membrane lipoprotein	murein lipoprotein	GO-TERMS, PRODUCT-SYNONYMS, GENE-SYNONYMS, PRODUCT, GENE-NAME
CR540_RS13755	G6904					GO-TERMS, REACTIONS, PRODUCT-SYNONYMS, GENE-SYNONYMS
CR540_RS13760	G6905			cysteine desulfuration protein SufE	sulfur carrier protein SufE	GO-TERMS, PRODUCT-SYNONYMS, GENE-SYNONYMS, PRODUCT
CR540_RS13765	G6906			cysteine desulfurase SufS	L-cysteine desulfurase	GO-TERMS, REACTIONS, PRODUCT-SYNONYMS, GENE-SYNONYMS, PRODUCT
CR540_RS13770	G6907			Fe-S cluster assembly protein SufD	Fe-S cluster scaffold complex subunit SufD	GO-TERMS, COMPLEXES, PRODUCT-SYNONYMS, GENE-SYNONYMS, PRODUCT
CR540_RS13775	G6908			Fe-S cluster assembly ATPase SufC	Fe-S cluster scaffold complex subunit SufC	GO-TERMS, PRODUCT-SYNONYMS, GENE-SYNONYMS, PRODUCT
CR540_RS13780	G6909			Fe-S cluster assembly protein SufB	Fe-S cluster scaffold complex subunit SufB	GO-TERMS, PRODUCT-SYNONYMS, GENE-SYNONYMS, PRODUCT
CR540_RS13785	EG11378			Fe-S cluster assembly scaffold SufA	iron-sulfur cluster insertion protein SufA	GO-TERMS, PRODUCT-SYNONYMS, GENE-SYNONYMS, PRODUCT
CR540_RS13795	G6912					GO-TERMS, PRODUCT-SYNONYMS, GENE-SYNONYMS
CR540_RS13830	EG11234					GO-TERMS, REACTIONS, PRODUCT-SYNONYMS
CR540_RS13835	EG10076			type I 3-dehydroquinate dehydratase	3-dehydroquinate dehydratase	GO-TERMS, REACTIONS, PRODUCT-SYNONYMS, PRODUCT
CR540_RS13875	EG12357	CR540_RS13875	fadK	medium-chain fatty-acid--CoA ligase	short chain acyl-CoA synthetase	GO-TERMS, REACTIONS, PRODUCT-SYNONYMS, GENE-SYNONYMS, PRODUCT, GENE-NAME
CR540_RS13880	EG10759			phosphoenolpyruvate synthase	phosphoenolpyruvate synthetase	GO-TERMS, REACTIONS, PRODUCT-SYNONYMS, GENE-SYNONYMS, PRODUCT
CR540_RS13885	EG11132			posphoenolpyruvate synthetase regulatory kinase/phosphorylase PpsR	posphoenolpyruvate synthetase regulatory protein	GO-TERMS, PRODUCT-SYNONYMS, GENE-SYNONYMS, PRODUCT
CR540_RS13890	EG10080			3-deoxy-7-phosphoheptulonate synthase AroH	3-deoxy-7-phosphoheptulonate synthase, Trp-sensitive	GO-TERMS, REACTIONS, PRODUCT-SYNONYMS, PRODUCT
CR540_RS13905	G6925	ydiV	rflP	anti-FlhDC factor	anti-FlhDC factor RflP	GO-TERMS, PRODUCT-SYNONYMS, GENE-SYNONYMS, PRODUCT, GENE-NAME
CR540_RS13930	EG10440					GO-TERMS, PRODUCT-SYNONYMS, GENE-SYNONYMS, PRODUCT
CR540_RS13935	EG10710					CPLX-RXNS, GO-TERMS, COMPLEXES, PRODUCT-SYNONYMS, PRODUCT
CR540_RS13940	EG10709					GO-TERMS, PRODUCT-SYNONYMS, GENE-SYNONYMS, PRODUCT
CR540_RS13960	EG10506					GO-TERMS, PRODUCT-SYNONYMS, GENE-SYNONYMS
CR540_RS13965	EG11001					GO-TERMS, REACTIONS, PRODUCT-SYNONYMS, PRODUCT
CR540_RS13985	EG10700			6-phosphofructokinase II	6-phosphofructokinase 2	GO-TERMS, REACTIONS, PRODUCT-SYNONYMS, PRODUCT
CR540_RS14005	G6932			hexitol phosphatase HxpB	hexitol phosphatase B	GO-TERMS, REACTIONS, PRODUCT-SYNONYMS, GENE-SYNONYMS, PRODUCT
CR540_RS14015	G6934	CR540_RS14015	tcyP	L-cystine transporter	cystine/sulfocysteine:cation symporter	GO-TERMS, REACTIONS, PRODUCT-SYNONYMS, GENE-SYNONYMS, PRODUCT, GENE-NAME
CR540_RS14035	G6936			cell division activator CedA	cell division modulator	GO-TERMS, PRODUCT-SYNONYMS, GENE-SYNONYMS, PRODUCT
CR540_RS14040	EG10509					GO-TERMS, REACTIONS, PRODUCT-SYNONYMS
CR540_RS14045	EG12198					GO-TERMS, PRODUCT-SYNONYMS, GENE-SYNONYMS
CR540_RS14050	EG10144	CR540_RS14050	chbF	6-phospho-beta-glucosidase	monoacetylchitobiose-6-phosphate hydrolase	GO-TERMS, REACTIONS, PRODUCT-SYNONYMS, GENE-SYNONYMS, PRODUCT, GENE-NAME
CR540_RS14060	EG10142			PTS N,N'-diacetylchitobiose transporter subunit IIA	N,N'-diacetylchitobiose-specific PTS enzyme IIA component	CPLX-RXNS, GO-TERMS, COMPLEXES, PRODUCT-SYNONYMS, GENE-SYNONYMS, PRODUCT
CR540_RS14065	EG10141			PTS N,N'-diacetylchitobiose transporter subunit IIC	N,N'-diacetylchitobiose-specific PTS enzyme IIC component	GO-TERMS, PRODUCT-SYNONYMS, GENE-SYNONYMS, PRODUCT
CR540_RS14070	EG10140			PTS N,N'-diacetylchitobiose transporter subunit IIB	N,N'-diacetylchitobiose-specific PTS enzyme IIB component	GO-TERMS, PRODUCT-SYNONYMS, GENE-SYNONYMS, PRODUCT
CR540_RS14085	EG10663			ammonia-dependent NAD(+) synthetase	NH3-dependent NAD+ synthetase	GO-TERMS, REACTIONS, PRODUCT-SYNONYMS, GENE-SYNONYMS, PRODUCT
CR540_RS14090	G6937					GO-TERMS, REACTIONS, PRODUCT-SYNONYMS, GENE-SYNONYMS
CR540_RS14100	G6939	CR540_RS14100	spy	ATP-independent periplasmic protein-refolding chaperone	ATP-independent periplasmic chaperone	GO-TERMS, PRODUCT-SYNONYMS, PRODUCT, GENE-NAME
CR540_RS14105	G6940					GO-TERMS, PRODUCT-SYNONYMS, GENE-SYNONYMS, PRODUCT
CR540_RS14110	G6941					GO-TERMS, REACTIONS, PRODUCT-SYNONYMS, GENE-SYNONYMS, PRODUCT
CR540_RS14115	G6942			succinylglutamate-semialdehyde dehydrogenase	aldehyde dehydrogenase	GO-TERMS, REACTIONS, PRODUCT-SYNONYMS, GENE-SYNONYMS, PRODUCT
CR540_RS14120	G6943					REACTIONS, PRODUCT-SYNONYMS, GENE-SYNONYMS, PRODUCT
CR540_RS14125	G6944			succinylornithine/acetylornithine transaminase	succinylornithine transaminase	GO-TERMS, REACTIONS, PRODUCT-SYNONYMS, GENE-SYNONYMS, PRODUCT
CR540_RS14130	EG11073					GO-TERMS, REACTIONS, PRODUCT-SYNONYMS, GENE-SYNONYMS
CR540_RS14170	G6952	CR540_RS14170	ynjE	sulfurtransferase	molybdopterin synthase sulfurtransferase	GO-TERMS, REACTIONS, PRODUCT-SYNONYMS, PRODUCT, GENE-NAME
CR540_RS14180	G6954	CR540_RS14180	nudG	pyrimidine (deoxy)nucleoside triphosphate diphosphatase	5-hydroxy-CTP diphosphatase	GO-TERMS, REACTIONS, PRODUCT-SYNONYMS, GENE-SYNONYMS, PRODUCT, GENE-NAME
CR540_RS14190	EG10372	CR540_RS14190	gdhA	NADP-specific glutamate dehydrogenase	glutamate dehydrogenase	GO-TERMS, REACTIONS, PRODUCT-SYNONYMS, PRODUCT, GENE-NAME
CR540_RS14200	EG11014	CR540_RS14200	topB			GO-TERMS, REACTIONS, PRODUCT-SYNONYMS, GENE-SYNONYMS, GENE-NAME
CR540_RS14205	EG10943			selenide, water dikinase SelD	selenide, water dikinase	GO-TERMS, REACTIONS, PRODUCT-SYNONYMS, GENE-SYNONYMS, PRODUCT
CR540_RS14215	EG10968			signal peptide peptidase SppA	protease IV, a signal peptide peptidase	GO-TERMS, REACTIONS, PRODUCT-SYNONYMS, PRODUCT
CR540_RS14220	EG10045	CR540_RS14220	ansA			GO-TERMS, REACTIONS, PRODUCT-SYNONYMS, GENE-NAME
CR540_RS14225	EG11135			bifunctional nicotinamidase/pyrazinamidase	nicotinamidase	GO-TERMS, REACTIONS, PRODUCT-SYNONYMS, GENE-SYNONYMS, PRODUCT
CR540_RS14240	G6958					GO-TERMS, REACTIONS, PRODUCT-SYNONYMS
CR540_RS14245	G6959	CR540_RS14245	ydjH	sugar kinase	L-glycero-L-galacto-octuluronate kinase	GO-TERMS, REACTIONS, PRODUCT-SYNONYMS, PRODUCT, GENE-NAME
CR540_RS14270	EG12394			peptide-methionine (R)-S-oxide reductase MsrB	methionine sulfoxide reductase B	GO-TERMS, REACTIONS, PRODUCT-SYNONYMS, GENE-SYNONYMS, PRODUCT
CR540_RS14275	EG10367			glyceraldehyde-3-phosphate dehydrogenase	glyceraldehyde-3-phosphate dehydrogenase A	GO-TERMS, REACTIONS, PRODUCT-SYNONYMS, GENE-SYNONYMS, PRODUCT
CR540_RS14285	G6967					GO-TERMS, REACTIONS, PRODUCT-SYNONYMS
CR540_RS14290	G6968	CR540_RS14290	mipA	MipA/OmpV family protein	MltA-interacting protein	GO-TERMS, PRODUCT-SYNONYMS, GENE-SYNONYMS, PRODUCT, GENE-NAME
CR540_RS14295	G6969	CR540_RS14295	yeaG	PrkA family serine protein kinase	protein kinase YeaG	GO-TERMS, REACTIONS, PRODUCT-SYNONYMS, PRODUCT, GENE-NAME
CR540_RS14315	G6973					GO-TERMS, PRODUCT-SYNONYMS
CR540_RS14335	G6977			2-nitroimidazole transporter	2-nitroimidazole exporter	GO-TERMS, REACTIONS, PRODUCT-SYNONYMS, GENE-SYNONYMS, PRODUCT
CR540_RS14350	G6980					GO-TERMS, REACTIONS, PRODUCT-SYNONYMS, GENE-SYNONYMS
CR540_RS14390	G6988					CPLX-RXNS, GO-TERMS, PRODUCT-SYNONYMS
CR540_RS14395	G6989					PRODUCT-SYNONYMS
CR540_RS14400	EG10858	CR540_RS14400	rnd	ribonuclease D	RNase D	GO-TERMS, REACTIONS, PRODUCT-SYNONYMS, PRODUCT, GENE-NAME
CR540_RS14405	EG11530			long-chain-fatty-acid--CoA ligase FadD	long-chain-fatty-acid--CoA ligase	GO-TERMS, REACTIONS, PRODUCT-SYNONYMS, GENE-SYNONYMS, PRODUCT
CR540_RS14415	G6991			tRNA (adenosine(37)-N6)-threonylcarbamoyltransferase complex dimerization subunit type 1 TsaB	N6-L-threonylcarbamoyladenine synthase, TsaB subunit	GO-TERMS, REACTIONS, PRODUCT-SYNONYMS, GENE-SYNONYMS, PRODUCT
CR540_RS14420	G6992	CR540_RS14420	yoaA	ATP-dependent DNA helicase	putative ATP-dependent 5' to 3' DNA helicase	GO-TERMS, PRODUCT-SYNONYMS, PRODUCT, GENE-NAME
CR540_RS14425	G6993	CR540_RS14425	yoaB	RidA family protein	RutC family protein YoaB	GO-TERMS, PRODUCT-SYNONYMS, PRODUCT, GENE-NAME
CR540_RS14440	EG10683			aminodeoxychorismate synthase component 1	aminodeoxychorismate synthase subunit 1	CPLX-RXNS, GO-TERMS, COMPLEXES, REACTIONS, PRODUCT-SYNONYMS, PRODUCT
CR540_RS14445	EG12693	CR540_RS14445	nudL	CoA pyrophosphatase	putative NUDIX hydrolase with low 3-phosphohydroxypyruvate phosphatase activity	GO-TERMS, REACTIONS, PRODUCT-SYNONYMS, GENE-SYNONYMS, PRODUCT, GENE-NAME
CR540_RS14450	EG10930	CR540_RS14450	sdaA	L-serine dehydratase 1	L-serine deaminase I	GO-TERMS, REACTIONS, PRODUCT-SYNONYMS, PRODUCT, GENE-NAME
CR540_RS14465	EG10567			PTS mannose transporter subunit IIAB	mannose-specific PTS enzyme IIAB component	CPLX-RXNS, GO-TERMS, COMPLEXES, PRODUCT-SYNONYMS, GENE-SYNONYMS, PRODUCT
CR540_RS14470	EG10568	CR540_RS14470	manY	PTS mannose/fructose/sorbose transporter subunit IIC	mannose-specific PTS enzyme IIC component	GO-TERMS, REACTIONS, PRODUCT-SYNONYMS, GENE-SYNONYMS, PRODUCT, GENE-NAME
CR540_RS14475	EG10569	CR540_RS14475	manZ	PTS mannose transporter subunit IID	mannose-specific PTS enzyme IID component	GO-TERMS, PRODUCT-SYNONYMS, GENE-SYNONYMS, PRODUCT, GENE-NAME
CR540_RS14485	G6999			manganese efflux pump MntP	Mn2+ exporter	GO-TERMS, REACTIONS, PRODUCT-SYNONYMS, GENE-SYNONYMS, PRODUCT
CR540_RS14490	EG12207			23S rRNA (guanine(745)-N(1))-methyltransferase	23S rRNA m1G745 methyltransferase	GO-TERMS, REACTIONS, PRODUCT-SYNONYMS, GENE-SYNONYMS, PRODUCT
CR540_RS14495	EG12204	cspE	cspC	transcription antiterminator/RNA stability regulator CspE	stress protein, member of the CspA family	GO-TERMS, PRODUCT-SYNONYMS, GENE-SYNONYMS, PRODUCT, GENE-NAME
CR540_RS14500	G7000	CR540_RS14500	yobF	DUF2627 domain-containing protein	DUF2527 domain-containing protein YobF	GO-TERMS, PRODUCT-SYNONYMS, PRODUCT, GENE-NAME
CR540_RS14510	G7002			PhoP/PhoQ regulator MgrB	PhoQ kinase inhibitor	GO-TERMS, PRODUCT-SYNONYMS, GENE-SYNONYMS, PRODUCT
CR540_RS14520	G7003			DNA-binding transcriptional regulator KdgR	DNA-binding transcriptional repressor KdgR	GO-TERMS, PRODUCT-SYNONYMS, GENE-SYNONYMS, PRODUCT
CR540_RS14530	EG10462					GO-TERMS, PRODUCT-SYNONYMS
CR540_RS14535	EG10760	CR540_RS14535	prc	carboxy terminal-processing peptidase	tail-specific protease	GO-TERMS, REACTIONS, PRODUCT-SYNONYMS, GENE-SYNONYMS, PRODUCT, GENE-NAME
CR540_RS14540	EG12866					GO-TERMS, PRODUCT-SYNONYMS, GENE-SYNONYMS
CR540_RS14545	G7005	CR540_RS14545	msrC	GAF domain-containing protein	free methionine-(R)-sulfoxide reductase	GO-TERMS, REACTIONS, PRODUCT-SYNONYMS, GENE-SYNONYMS, PRODUCT, GENE-NAME
CR540_RS14555	G7007	CR540_RS14555	letB	PqiB family protein	lipophilic envelope spanning tunnel	GO-TERMS, PRODUCT-SYNONYMS, GENE-SYNONYMS, PRODUCT, GENE-NAME
CR540_RS14560	G7008			16S rRNA (cytosine(1407)-C(5))-methyltransferase RsmF	16S rRNA m5C1407 methyltransferase	GO-TERMS, REACTIONS, PRODUCT-SYNONYMS, GENE-SYNONYMS, PRODUCT
CR540_RS14575	G7011			protein-serine/threonine phosphatase	phosphoprotein phosphatase 1	GO-TERMS, REACTIONS, PRODUCT-SYNONYMS, GENE-SYNONYMS, PRODUCT
CR540_RS14605	G7016			exodeoxyribonuclease X	exonuclease X	GO-TERMS, PRODUCT-SYNONYMS, GENE-SYNONYMS, PRODUCT
CR540_RS14610	EG11004					GO-TERMS, REACTIONS, PRODUCT-SYNONYMS, GENE-SYNONYMS
CR540_RS14625	EG11808					GO-TERMS, PRODUCT-SYNONYMS
CR540_RS14630	EG11809			formate-dependent phosphoribosylglycinamide formyltransferase	phosphoribosylglycinamide formyltransferase 2	GO-TERMS, REACTIONS, PRODUCT-SYNONYMS, PRODUCT
CR540_RS14635	EG10256	CR540_RS14635	eda			GO-TERMS, REACTIONS, PRODUCT-SYNONYMS, GENE-SYNONYMS, GENE-NAME
CR540_RS14640	EG10257					GO-TERMS, PRODUCT-SYNONYMS, PRODUCT
CR540_RS14645	EG11221			glucose-6-phosphate dehydrogenase	NADP+-dependent glucose-6-phosphate dehydrogenase	GO-TERMS, REACTIONS, PRODUCT-SYNONYMS, PRODUCT
CR540_RS14650	EG12860	CR540_RS14650	yebK	MurR/RpiR family transcriptional regulator	DNA-binding transcriptional repressor YebK	GO-TERMS, PRODUCT-SYNONYMS, GENE-SYNONYMS, PRODUCT, GENE-NAME
CR540_RS14655	EG10803	CR540_RS14655	pykA			GO-TERMS, REACTIONS, PRODUCT-SYNONYMS, GENE-NAME
CR540_RS14660	EG10614	msbB	lpxM	lauroyl-Kdo(2)-lipid IV(A) myristoyltransferase	Lipid A biosynthesis myristoyltransferase	GO-TERMS, REACTIONS, PRODUCT-SYNONYMS, GENE-SYNONYMS, PRODUCT, GENE-NAME
CR540_RS14665	EG10013			murein DD-endopeptidase MepM	peptidoglycan DD-endopeptidase MepM	GO-TERMS, REACTIONS, PRODUCT-SYNONYMS, GENE-SYNONYMS, PRODUCT
CR540_RS14670	G7017			zinc ABC transporter substrate-binding protein ZnuA	Zn2+ ABC transporter periplasmic binding protein	CPLX-RXNS, GO-TERMS, COMPLEXES, PRODUCT-SYNONYMS, GENE-SYNONYMS, PRODUCT
CR540_RS14675	G7018			zinc ABC transporter ATP-binding protein ZnuC	Zn2+ ABC transporter ATP binding subunit	GO-TERMS, PRODUCT-SYNONYMS, GENE-SYNONYMS, PRODUCT
CR540_RS14680	EG12368			zinc ABC transporter permease subunit ZnuB	Zn2+ ABC transporter membrane subunit	GO-TERMS, PRODUCT-SYNONYMS, GENE-SYNONYMS, PRODUCT
CR540_RS14685	RUVB			Holliday junction branch migration DNA helicase RuvB	Holliday junction branch migration complex subunit RuvB	CPLX-RXNS, GO-TERMS, COMPLEXES, PRODUCT-SYNONYMS, PRODUCT
CR540_RS14690	RUVA			Holliday junction branch migration protein RuvA	Holliday junction branch migration complex subunit RuvA	GO-TERMS, PRODUCT-SYNONYMS, PRODUCT
CR540_RS14705	EG10925					GO-TERMS, PRODUCT-SYNONYMS
CR540_RS14715	EG11138					GO-TERMS, REACTIONS, PRODUCT-SYNONYMS, GENE-SYNONYMS
CR540_RS14720	EG10097					GO-TERMS, REACTIONS, PRODUCT-SYNONYMS, GENE-SYNONYMS, PRODUCT
CR540_RS14975	G6306	CR540_RS14975	rusA	RusA family crossover junction endodeoxyribonuclease	DLP12 prophage; crossover junction endodeoxyribonuclease RusA	GO-TERMS, PRODUCT-SYNONYMS, GENE-SYNONYMS, PRODUCT, GENE-NAME
CR540_RS15110	G7020			carboxy-S-adenosyl-L-methionine synthase CmoA	carboxy-S-adenosyl-L-methionine synthase	GO-TERMS, REACTIONS, PRODUCT-SYNONYMS, GENE-SYNONYMS, PRODUCT
CR540_RS15115	G7021			tRNA 5-methoxyuridine(34)/uridine 5-oxyacetic acid(34) synthase CmoB	tRNA U34 carboxymethyltransferase	GO-TERMS, REACTIONS, PRODUCT-SYNONYMS, GENE-SYNONYMS, PRODUCT
CR540_RS15120	G7022	CR540_RS15120	torZ	molybdopterin guanine dinucleotide-containing S/N-oxide reductase	trimethylamine N-oxide reductase 2	GO-TERMS, REACTIONS, PRODUCT-SYNONYMS, GENE-SYNONYMS, PRODUCT, GENE-NAME
CR540_RS15140	EG10071					GO-TERMS, REACTIONS, PRODUCT-SYNONYMS, GENE-SYNONYMS, PRODUCT
CR540_RS15150	G7027	CR540_RS15150	flhE			GO-TERMS, PRODUCT-SYNONYMS, GENE-NAME
CR540_RS15155	G370					GO-TERMS, COMPLEXES, PRODUCT-SYNONYMS, GENE-SYNONYMS
CR540_RS15160	G7028			flagellar type III secretion system protein FlhB	flagellar biosynthesis protein FlhB	GO-TERMS, PRODUCT-SYNONYMS, GENE-SYNONYMS, PRODUCT
CR540_RS15165	EG10151			protein phosphatase CheZ	chemotaxis protein CheZ	GO-TERMS, REACTIONS, PRODUCT-SYNONYMS, PRODUCT
CR540_RS15175	EG10147	CR540_RS15175	cheB	chemotaxis response regulator protein-glutamate methylesterase	protein-glutamate methylesterase/protein glutamine deamidase	GO-TERMS, REACTIONS, PRODUCT-SYNONYMS, PRODUCT, GENE-NAME
CR540_RS15180	EG10148			protein-glutamate O-methyltransferase CheR	chemotaxis protein methyltransferase	GO-TERMS, REACTIONS, PRODUCT-SYNONYMS, GENE-SYNONYMS, PRODUCT
CR540_RS15185	EG10987			methyl-accepting chemotaxis protein IV	methyl-accepting chemotaxis protein Tap	GO-TERMS, COMPLEXES, PRODUCT-SYNONYMS, PRODUCT
CR540_RS15190	EG10988			methyl-accepting chemotaxis protein II	methyl-accepting chemotaxis protein Tar	GO-TERMS, COMPLEXES, PRODUCT-SYNONYMS, GENE-SYNONYMS, PRODUCT
CR540_RS15195	EG10149					GO-TERMS, COMPLEXES, PRODUCT-SYNONYMS
CR540_RS15200	EG10146					GO-TERMS, PRODUCT-SYNONYMS
CR540_RS15205	EG10602	CR540_RS15205	motB	motility protein MotB	motility protein B	GO-TERMS, PRODUCT-SYNONYMS, GENE-SYNONYMS, PRODUCT, GENE-NAME
CR540_RS15210	EG10601			flagellar motor stator protein MotA	motility protein A	GO-TERMS, PRODUCT-SYNONYMS, GENE-SYNONYMS, PRODUCT
CR540_RS15215	EG10319			flagellar transcriptional regulator FlhC	DNA-binding transcriptional dual regulator FlhC	GO-TERMS, COMPLEXES, PRODUCT-SYNONYMS, GENE-SYNONYMS, PRODUCT
CR540_RS15220	EG10320			flagellar transcriptional regulator FlhD	DNA-binding transcriptional dual regulator FlhD	GO-TERMS, PRODUCT-SYNONYMS, GENE-SYNONYMS, PRODUCT
CR540_RS15225	G7031			universal stress protein UspC	universal stress protein C	GO-TERMS, PRODUCT-SYNONYMS, GENE-SYNONYMS, PRODUCT
CR540_RS15230	EG11751			alpha,alpha-trehalose-phosphate synthase	trehalose-6-phosphate synthase	GO-TERMS, REACTIONS, PRODUCT-SYNONYMS, PRODUCT
CR540_RS15235	EG11752			trehalose-phosphatase	trehalose-6-phosphate phosphatase	GO-TERMS, REACTIONS, PRODUCT-SYNONYMS, GENE-SYNONYMS, PRODUCT
CR540_RS15240	EG10059			L-arabinose ABC transporter permease AraH	arabinose ABC transporter membrane subunit	CPLX-RXNS, GO-TERMS, COMPLEXES, PRODUCT-SYNONYMS, GENE-SYNONYMS, PRODUCT
CR540_RS15245	EG10058	CR540_RS15245	araG	L-arabinose ABC transporter ATP-binding protein AraG	arabinose ABC transporter ATP binding subunit	GO-TERMS, PRODUCT, GENE-NAME
CR540_RS15250	EG10057	CR540_RS15250	araF	arabinose ABC transporter substrate-binding protein	arabinose ABC transporter periplasmic binding protein	GO-TERMS, REACTIONS, PRODUCT, GENE-NAME
CR540_RS15275	EG10921			non-heme ferritin	ferritin iron storage protein	GO-TERMS, REACTIONS, PRODUCT-SYNONYMS, GENE-SYNONYMS, PRODUCT
CR540_RS15310	EG10706					GO-TERMS, REACTIONS, PRODUCT-SYNONYMS, PRODUCT
CR540_RS15315	EG11063			excinuclease ABC subunit UvrC	excision nuclease subunit C	GO-TERMS, REACTIONS, PRODUCT-SYNONYMS, PRODUCT
CR540_RS15320	EG11140			two-component system response regulator UvrY	DNA-binding transcriptional activator UvrY	GO-TERMS, PRODUCT-SYNONYMS, GENE-SYNONYMS, PRODUCT
CR540_RS15335	EG10935			transcriptional regulator SdiA	DNA-binding transcriptional dual regulator SdiA	GO-TERMS, PRODUCT-SYNONYMS, PRODUCT
CR540_RS15340	EG12347	yecC	tcyN	L-cystine ABC transporter ATP-binding protein YecC	cystine ABC transporter ATP binding subunit	CPLX-RXNS, GO-TERMS, COMPLEXES, REACTIONS, PRODUCT-SYNONYMS, GENE-SYNONYMS, PRODUCT, GENE-NAME
CR540_RS15345	G7037	CR540_RS15345	tcyL	amino acid ABC transporter permease	cystine ABC transporter membrane subunit	GO-TERMS, REACTIONS, PRODUCT-SYNONYMS, GENE-SYNONYMS, PRODUCT, GENE-NAME
CR540_RS15350	G7038					GO-TERMS, REACTIONS, PRODUCT-SYNONYMS, GENE-SYNONYMS
CR540_RS15355	G7039			cystine ABC transporter substrate-binding protein	cystine ABC transporter periplasmic binding protein	GO-TERMS, REACTIONS, PRODUCT-SYNONYMS, GENE-SYNONYMS, PRODUCT
CR540_RS15360	EG11356			flagella biosynthesis regulatory protein FliZ	DNA-binding transcriptional regulator FliZ	GO-TERMS, PRODUCT-SYNONYMS, GENE-SYNONYMS, PRODUCT
CR540_RS15370	EG10321	CR540_RS15370	fliC	flagellin FliC	flagellar filament structural protein	GO-TERMS, PRODUCT-SYNONYMS, GENE-SYNONYMS, PRODUCT, GENE-NAME
CR540_RS15375	EG10841			flagellar filament capping protein FliD	flagellar filament capping protein	GO-TERMS, PRODUCT-SYNONYMS, GENE-SYNONYMS, PRODUCT
CR540_RS15380	EG11388			flagellar export chaperone FliS	flagellar biosynthesis protein FliS	GO-TERMS, PRODUCT-SYNONYMS, PRODUCT
CR540_RS15385	EG11389			flagella biosynthesis regulatory protein FliT	flagellar biosynthesis protein FliT	GO-TERMS, PRODUCT-SYNONYMS, PRODUCT
CR540_RS15390	EG11387					GO-TERMS, REACTIONS, PRODUCT-SYNONYMS, GENE-SYNONYMS, PRODUCT
CR540_RS15410	EG11662	CR540_RS15410	yedK	SOS response-associated peptidase	genome maintenance protein	GO-TERMS, REACTIONS, PRODUCT-SYNONYMS, GENE-SYNONYMS, PRODUCT, GENE-NAME
CR540_RS15430	EG11347			flagellar basal body M-ring protein FliF	flagellar basal-body MS-ring and collar protein	GO-TERMS, PRODUCT-SYNONYMS, GENE-SYNONYMS, PRODUCT
CR540_RS15435	EG11654					GO-TERMS, COMPLEXES, PRODUCT-SYNONYMS, GENE-SYNONYMS
CR540_RS15440	EG11656			flagellar assembly protein FliH	flagellar biosynthesis protein FliH	GO-TERMS, PRODUCT-SYNONYMS, GENE-SYNONYMS, PRODUCT
CR540_RS15445	G377					GO-TERMS, REACTIONS, PRODUCT-SYNONYMS, GENE-SYNONYMS
CR540_RS15450	G378			flagella biosynthesis chaperone FliJ	flagellar biosynthesis protein FliJ	GO-TERMS, PRODUCT-SYNONYMS, GENE-SYNONYMS, PRODUCT
CR540_RS15455	G379			flagellar hook length control protein FliK	flagellar hook-length control protein	GO-TERMS, PRODUCT-SYNONYMS, GENE-SYNONYMS, PRODUCT
CR540_RS15460	EG10322			flagellar basal body-associated protein FliL	flagellar protein FliL	GO-TERMS, PRODUCT-SYNONYMS, GENE-SYNONYMS, PRODUCT
CR540_RS15465	EG10323					GO-TERMS, PRODUCT-SYNONYMS, GENE-SYNONYMS
CR540_RS15470	EG10324					GO-TERMS, PRODUCT-SYNONYMS, GENE-SYNONYMS
CR540_RS15475	EG11224			flagellar type III secretion system protein FliO	flagellar biosynthesis protein FliO	PRODUCT-SYNONYMS, GENE-SYNONYMS, PRODUCT
CR540_RS15480	EG11975			flagellar type III secretion system pore protein FliP	flagellar biosynthesis protein FliP	GO-TERMS, PRODUCT-SYNONYMS, GENE-SYNONYMS, PRODUCT
CR540_RS15485	EG11976					GO-TERMS, PRODUCT-SYNONYMS, GENE-SYNONYMS
CR540_RS15490	EG11977			flagellar type III secretion system protein FliR	flagellar biosynthesis protein FliR	GO-TERMS, PRODUCT-SYNONYMS, GENE-SYNONYMS, PRODUCT
CR540_RS15495	EG10820			transcriptional regulator RcsA	DNA-binding transcriptional activator RcsA	GO-TERMS, COMPLEXES, PRODUCT-SYNONYMS, GENE-SYNONYMS, PRODUCT
CR540_RS15510	G7046			peroxide/acid resistance protein YodD	stress-induced protein	GO-TERMS, PRODUCT-SYNONYMS, PRODUCT
CR540_RS15520	G7049	yedQ	dgcQ	cellulose biosynthesis regulator YedQ	putative diguanylate cyclase DgcQ	GO-TERMS, PRODUCT-SYNONYMS, GENE-SYNONYMS, PRODUCT, GENE-NAME
CR540_RS15545	EG11068	CR540_RS15545	vsr	very short patch repair endonuclease	DNA mismatch endonuclease Vsr	GO-TERMS, PRODUCT-SYNONYMS, PRODUCT, GENE-NAME
CR540_RS15550	EG10211	CR540_RS15550	dcm	DNA cytosine methyltransferase	DNA-cytosine methyltransferase	GO-TERMS, REACTIONS, PRODUCT-SYNONYMS, GENE-SYNONYMS, PRODUCT, GENE-NAME
CR540_RS15570	G7056	CR540_RS15570	hprS	heavy metal sensor histidine kinase	sensor histidine kinase HprS	GO-TERMS, REACTIONS, PRODUCT-SYNONYMS, GENE-SYNONYMS, PRODUCT, GENE-NAME
CR540_RS15575	G7057			DNA-binding response regulator HprR	DNA-binding transcriptional dual regulator HprR	GO-TERMS, PRODUCT-SYNONYMS, GENE-SYNONYMS, PRODUCT
CR540_RS15580	G7058			hydroxyisourate hydrolase	hydroxyisourate hydrolase / transthyretin-related protein	GO-TERMS, REACTIONS, PRODUCT-SYNONYMS, GENE-SYNONYMS, PRODUCT
CR540_RS15585	G7059			protein-methionine-sulfoxide reductase catalytic subunit MsrP	protein-L-methionine sulfoxide reductase catalytic subunit MsrP	CPLX-RXNS, GO-TERMS, COMPLEXES, PRODUCT-SYNONYMS, GENE-SYNONYMS, PRODUCT
CR540_RS15590	G7060			protein-methionine-sulfoxide reductase heme-binding subunit MsrQ	protein-L-methionine sulfoxide reductase heme-binding subunit MsrQ	GO-TERMS, PRODUCT-SYNONYMS, GENE-SYNONYMS, PRODUCT
CR540_RS15595	G7061					GO-TERMS, PRODUCT-SYNONYMS, GENE-SYNONYMS
CR540_RS15940	EG10827	CR540_RS15940	recE	exonuclease	Rac prophage; exonuclease VIII, ds DNA exonuclease, 5' --> 3' specific	GO-TERMS, REACTIONS, PRODUCT-SYNONYMS, GENE-SYNONYMS, PRODUCT, GENE-NAME
CR540_RS15955	EG10751			spermidine/putrescine ABC transporter permease PotC	spermidine preferential ABC transporter membrane subunit PotC	CPLX-RXNS, GO-TERMS, COMPLEXES, PRODUCT
CR540_RS15960	EG10752			spermidine/putrescine ABC transporter substrate-binding protein PotD	spermidine preferential ABC transporter periplasmic binding protein	GO-TERMS, PRODUCT
CR540_RS16000	G6576			N-acetylglucosamine kinase	N-acetyl-D-glucosamine kinase	GO-TERMS, REACTIONS, PRODUCT-SYNONYMS, GENE-SYNONYMS, PRODUCT
CR540_RS16005	G6575			lipoprotein-releasing ABC transporter permease subunit LolE	lipoprotein release complex - inner membrane subunit	GO-TERMS, COMPLEXES, PRODUCT-SYNONYMS, GENE-SYNONYMS, PRODUCT
CR540_RS16010	G6574			lipoprotein-releasing ABC transporter ATP-binding protein LolD	lipoprotein release complex - ATP binding subunit	GO-TERMS, PRODUCT-SYNONYMS, GENE-SYNONYMS, PRODUCT
CR540_RS16015	G6573			lipoprotein-releasing ABC transporter permease subunit LolC	lipoprotein release complex - inner membrane subunit	GO-TERMS, PRODUCT-SYNONYMS, GENE-SYNONYMS, PRODUCT
CR540_RS16025	EG11619	CR540_RS16025	mfd			GO-TERMS, PRODUCT-SYNONYMS, GENE-NAME
CR540_RS16030	G6571					GO-TERMS, REACTIONS, PRODUCT-SYNONYMS, GENE-SYNONYMS
CR540_RS16035	G6570			multiple stress resistance protein BhsA	DUF1471 domain-containing multiple stress resistance outer membrane protein BhsA	GO-TERMS, PRODUCT-SYNONYMS, GENE-SYNONYMS, PRODUCT
CR540_RS16040	G6569			TetR family copper-responsive transcriptional repressor ComR	DNA-binding transcriptional repressor ComR	GO-TERMS, PRODUCT-SYNONYMS, GENE-SYNONYMS, PRODUCT
CR540_RS16045	EG12444	CR540_RS16045	ycfJ	glycine zipper 2TM domain-containing protein	PF05433 family protein YcfJ	GO-TERMS, PRODUCT-SYNONYMS, PRODUCT, GENE-NAME
CR540_RS16050	EG10649	CR540_RS16050	ndh	NADH dehydrogenase	NADH:quinone oxidoreductase II	GO-TERMS, REACTIONS, PRODUCT-SYNONYMS, PRODUCT, GENE-NAME
CR540_RS16060	G6567					GO-TERMS, REACTIONS, PRODUCT-SYNONYMS, GENE-SYNONYMS, PRODUCT
CR540_RS16065	G6566					GO-TERMS, PRODUCT-SYNONYMS, GENE-SYNONYMS
CR540_RS16070	G6565			penicillin-binding protein activator LpoB	outer membrane lipoprotein - activator of MrcB activity	GO-TERMS, PRODUCT-SYNONYMS, GENE-SYNONYMS, PRODUCT
CR540_RS16080	EG12172					GO-TERMS, PRODUCT-SYNONYMS, GENE-SYNONYMS
CR540_RS16085	EG10306			ferric-rhodotorulic acid/ferric-coprogen receptor FhuE	ferric coprogen/ferric rhodotorulic acid outer membrane transporter	CPLX-RXNS, GO-TERMS, COMPLEXES, PRODUCT-SYNONYMS, PRODUCT
CR540_RS16090	EG10787			PTS glucose transporter subunit IIBC	glucose-specific PTS enzyme IIBC component	CPLX-RXNS, GO-TERMS, COMPLEXES, REACTIONS, PRODUCT-SYNONYMS, GENE-SYNONYMS, PRODUCT
CR540_RS16100	EG11500					GO-TERMS, COMPLEXES, REACTIONS, PRODUCT-SYNONYMS, PRODUCT
CR540_RS16105	EG12302	CR540_RS16105	tmk			GO-TERMS, PRODUCT-SYNONYMS, GENE-SYNONYMS, PRODUCT, GENE-NAME
CR540_RS16110	EG11494	yceG	mltG	cell division protein YceG	endolytic murein transglycosylase	GO-TERMS, REACTIONS, PRODUCT-SYNONYMS, GENE-SYNONYMS, PRODUCT, GENE-NAME
CR540_RS16115	EG11493					GO-TERMS, PRODUCT-SYNONYMS
CR540_RS16120	EG12606			beta-ketoacyl-ACP synthase II	3-oxoacyl-[acyl carrier protein] synthase 2	GO-TERMS, REACTIONS, PRODUCT-SYNONYMS, GENE-SYNONYMS, PRODUCT
CR540_RS16125	EG50003					GO-TERMS, REACTIONS, PRODUCT-SYNONYMS
CR540_RS16130	EG11318			3-oxoacyl-ACP reductase FabG	3-oxoacyl-[acyl-carrier-protein] reductase FabG	GO-TERMS, REACTIONS, PRODUCT-SYNONYMS, PRODUCT
CR540_RS16135	EG11317	CR540_RS16135	fabD	malonyl CoA-ACP transacylase	[acyl-carrier-protein] S-malonyltransferase	GO-TERMS, REACTIONS, PRODUCT-SYNONYMS, GENE-SYNONYMS, PRODUCT, GENE-NAME
CR540_RS16140	EG10277	CR540_RS16140	fabH	ketoacyl-ACP synthase III	3-oxoacyl-[acyl carrier protein] synthase 3	GO-TERMS, REACTIONS, PRODUCT-SYNONYMS, PRODUCT, GENE-NAME
CR540_RS16145	EG11437			phosphate acyltransferase PlsX	putative phosphate acyltransferase	GO-TERMS, REACTIONS, PRODUCT-SYNONYMS, PRODUCT
CR540_RS16160	EG11438	CR540_RS16160	yceF	septum formation inhibitor Maf	m7GTP pyrophosphatase	GO-TERMS, REACTIONS, PRODUCT-SYNONYMS, PRODUCT, GENE-NAME
CR540_RS16165	EG11118			23S rRNA pseudouridine(955/2504/2580) synthase RluC	23S rRNA pseudouridine955/2504/2580 synthase	GO-TERMS, REACTIONS, PRODUCT-SYNONYMS, GENE-SYNONYMS, PRODUCT
CR540_RS16175	EG10859	CR540_RS16175	rne			GO-TERMS, COMPLEXES, REACTIONS, PRODUCT-SYNONYMS, GENE-SYNONYMS, GENE-NAME
CR540_RS16180	EG11545			flagellar hook-filament junction protein FlgL	flagellar hook-filament junction protein 2	COMPLEXES, PRODUCT-SYNONYMS, GENE-SYNONYMS, PRODUCT
CR540_RS16185	EG11967			flagellar hook-associated protein FlgK	flagellar hook-filament junction protein 1	GO-TERMS, PRODUCT-SYNONYMS, GENE-SYNONYMS, PRODUCT
CR540_RS16190	G366			flagellar assembly peptidoglycan hydrolase FlgJ	putative peptidoglycan hydrolase FlgJ	GO-TERMS, PRODUCT-SYNONYMS, GENE-SYNONYMS, PRODUCT
CR540_RS16195	G365			flagellar basal body P-ring protein FlgI	flagellar P-ring protein	GO-TERMS, COMPLEXES, PRODUCT-SYNONYMS, GENE-SYNONYMS, PRODUCT
CR540_RS16200	G364			flagellar basal body L-ring protein FlgH	flagellar L-ring protein	GO-TERMS, PRODUCT-SYNONYMS, GENE-SYNONYMS, PRODUCT
CR540_RS16205	G363	CR540_RS16205	flgG	flagellar basal body rod protein FlgG	flagellar basal-body rod protein FlgG	GO-TERMS, PRODUCT-SYNONYMS, GENE-SYNONYMS, PRODUCT, GENE-NAME
CR540_RS16210	G362	CR540_RS16210	flgF	flagellar basal body rod protein FlgF	flagellar basal-body rod protein FlgF	GO-TERMS, PRODUCT-SYNONYMS, GENE-SYNONYMS, PRODUCT, GENE-NAME
CR540_RS16215	G361	CR540_RS16215	flgE			GO-TERMS, PRODUCT-SYNONYMS, GENE-SYNONYMS, GENE-NAME
CR540_RS16225	G359			flagellar basal body rod protein FlgC	flagellar basal-body rod protein FlgC	GO-TERMS, PRODUCT-SYNONYMS, GENE-SYNONYMS, PRODUCT
CR540_RS16230	G358			flagellar basal body rod protein FlgB	flagellar basal-body rod protein FlgB	GO-TERMS, PRODUCT-SYNONYMS, GENE-SYNONYMS, PRODUCT
CR540_RS16235	G357					GO-TERMS, PRODUCT-SYNONYMS, GENE-SYNONYMS
CR540_RS16240	G369			anti-sigma-28 factor FlgM	anti-sigma factor for FliA (sigma28)	GO-TERMS, PRODUCT-SYNONYMS, PRODUCT
CR540_RS16250	G6561	CR540_RS16250	murJ			GO-TERMS, REACTIONS, PRODUCT-SYNONYMS, GENE-SYNONYMS, GENE-NAME
CR540_RS16265	EG10851			30S ribosomal protein S5 alanine N-acetyltransferase	ribosomal-protein-S5-alanine N-acetyltransferase	GO-TERMS, REACTIONS, PRODUCT-SYNONYMS, GENE-SYNONYMS, PRODUCT
CR540_RS16275	EG12688			glutaredoxin 2	reduced glutaredoxin 2	GO-TERMS, REACTIONS, PRODUCT-SYNONYMS, PRODUCT
CR540_RS16285	EG10806					GO-TERMS, PRODUCT-SYNONYMS
CR540_RS16290	G6558					GO-TERMS, PRODUCT-SYNONYMS
CR540_RS16295	G6557			biofilm formation regulator BssS	regulator of biofilm formation	GO-TERMS, PRODUCT-SYNONYMS, GENE-SYNONYMS, PRODUCT
CR540_RS16300	G6556					GO-TERMS, REACTIONS, PRODUCT-SYNONYMS, PRODUCT
CR540_RS16305	G6555	CR540_RS16305	yceO	DUF2770 domain-containing protein	DUF2770 domain-containing protein YceO	GO-TERMS, PRODUCT-SYNONYMS, PRODUCT, GENE-NAME
CR540_RS16320	EG11116	CR540_RS16320	trhO	rhodanese-related sulfurtransferase	tRNA U34 hydroxylase TrhO	GO-TERMS, REACTIONS, PRODUCT-SYNONYMS, GENE-SYNONYMS, PRODUCT, GENE-NAME
CR540_RS16325	EG10464			LpxL/LpxP family Kdo(2)-lipid IV(A) lauroyl/palmitoleoyl acyltransferase	lauroyl acyltransferase	GO-TERMS, REACTIONS, PRODUCT-SYNONYMS, GENE-SYNONYMS, PRODUCT
CR540_RS16330	EG11343			multidrug efflux MFS transporter MdtG	efflux pump MdtG	GO-TERMS, REACTIONS, PRODUCT-SYNONYMS, GENE-SYNONYMS, PRODUCT
CR540_RS16345	EG11886	mdoH	opgH	glucans biosynthesis glucosyltransferase MdoH	osmoregulated periplasmic glucans (OPGs) biosynthesis protein H	GO-TERMS, PRODUCT-SYNONYMS, GENE-SYNONYMS, PRODUCT, GENE-NAME
CR540_RS16350	EG11885	mdoG	opgG	glucans biosynthesis protein MdoG	osmoregulated periplasmic glucans (OPGs) biosynthesis protein G	GO-TERMS, PRODUCT-SYNONYMS, GENE-SYNONYMS, PRODUCT, GENE-NAME
CR540_RS16355	G6552	mdoC	opgC	glucans biosynthesis protein MdoC	protein required for succinyl modification of osmoregulated periplasmic glucans	GO-TERMS, PRODUCT-SYNONYMS, GENE-SYNONYMS, PRODUCT, GENE-NAME
CR540_RS16360	G6551	CR540_RS16360	clsC	phospholipase D family protein	cardiolipin synthase C	GO-TERMS, REACTIONS, PRODUCT-SYNONYMS, GENE-SYNONYMS, PRODUCT, GENE-NAME
CR540_RS16365	G6550	CR540_RS16365	ymdB	O-acetyl-ADP-ribose deacetylase	2'-O-acetyl-ADP-ribose deacetylase, regulator of RNase III activity	GO-TERMS, REACTIONS, PRODUCT-SYNONYMS, PRODUCT, GENE-NAME
CR540_RS16380	EG11489			major curlin subunit CsgA	curlin, major subunit	GO-TERMS, PRODUCT-SYNONYMS, PRODUCT
CR540_RS16385	G6547			curlin minor subunit CsgB	curlin, minor subunit	GO-TERMS, PRODUCT-SYNONYMS, PRODUCT
CR540_RS16390	G6546			transcriptional regulator CsgD	DNA-binding transcriptional dual regulator CsgD	GO-TERMS, PRODUCT-SYNONYMS, PRODUCT
CR540_RS16395	G6545			curli production assembly/transport protein CsgE	curli assembly component CsgE	GO-TERMS, PRODUCT-SYNONYMS, PRODUCT
CR540_RS16400	G6544			curli production assembly/transport protein CsgF	curli assembly component CsgF	CPLX-RXNS, GO-TERMS, COMPLEXES, PRODUCT-SYNONYMS, PRODUCT
CR540_RS16405	G6543			curli production assembly/transport protein CsgG	curli secretion channel	GO-TERMS, PRODUCT-SYNONYMS, PRODUCT
CR540_RS16425	G6539			glyoxylate/hydroxypyruvate reductase GhrA	glyoxylate/hydroxypyruvate reductase A	GO-TERMS, REACTIONS, PRODUCT-SYNONYMS, GENE-SYNONYMS, PRODUCT
CR540_RS16450	EG11735			deferrochelatase/peroxidase EfeB	heme-containing peroxidase/deferrochelatase	GO-TERMS, REACTIONS, PRODUCT-SYNONYMS, GENE-SYNONYMS, PRODUCT
CR540_RS16465	EG10802			sodium/proline symporter PutP	proline:Na+ symporter	GO-TERMS, REACTIONS, PRODUCT-SYNONYMS, GENE-SYNONYMS, PRODUCT
CR540_RS16475	EG10801			trifunctional transcriptional regulator/proline dehydrogenase/L-glutamate gamma-semialdehyde dehydrogenase	fused DNA-binding transcriptional repressor / proline dehydrogenase / 1-pyrroline-5-carboxylate dehydrogenase PutA	GO-TERMS, REACTIONS, PRODUCT-SYNONYMS, GENE-SYNONYMS, PRODUCT
CR540_RS16480	EG12301			HTH-type transcriptional regulator RutR	DNA-binding transcriptional dual regulator RutR	GO-TERMS, PRODUCT-SYNONYMS, GENE-SYNONYMS, PRODUCT
CR540_RS16490	G6523			pyrimidine utilization protein A	pyrimidine monooxygenase RutA	GO-TERMS, REACTIONS, PRODUCT-SYNONYMS, GENE-SYNONYMS, PRODUCT
CR540_RS16495	G6522			peroxyureidoacrylate/ureidoacrylate amidohydrolase RutB	peroxyureidoacrylate/ureidoacrylate amidohydrolase	GO-TERMS, REACTIONS, PRODUCT-SYNONYMS, GENE-SYNONYMS, PRODUCT
CR540_RS16500	G6521			pyrimidine utilization protein C	putative aminoacrylate peracid reductase RutC	GO-TERMS, REACTIONS, PRODUCT-SYNONYMS, GENE-SYNONYMS, PRODUCT
CR540_RS16505	G6520			pyrimidine utilization protein D	putative aminoacrylate hydrolase RutD	GO-TERMS, REACTIONS, PRODUCT-SYNONYMS, GENE-SYNONYMS, PRODUCT
CR540_RS16510	G6519	CR540_RS16510	rutE	malonic semialdehyde reductase	putative malonic semialdehyde reductase	GO-TERMS, PRODUCT-SYNONYMS, GENE-SYNONYMS, PRODUCT, GENE-NAME
CR540_RS16515	G6518			pyrimidine utilization flavin reductase protein F	flavin reductase	GO-TERMS, PRODUCT-SYNONYMS, GENE-SYNONYMS, PRODUCT
CR540_RS16520	G6517			pyrimidine utilization transport protein G	pyrimidine:H+ symporter	GO-TERMS, REACTIONS, PRODUCT-SYNONYMS, GENE-SYNONYMS, PRODUCT
CR540_RS16530	EG11540					GO-TERMS, PRODUCT-SYNONYMS
CR540_RS16540	EG10033	CR540_RS16540	agp	bifunctional glucose-1-phosphatase/inositol phosphatase	glucose-1-phosphatase	GO-TERMS, REACTIONS, PRODUCT-SYNONYMS, PRODUCT, GENE-NAME
CR540_RS16555	EG12193					GO-TERMS, PRODUCT-SYNONYMS
CR540_RS16560	EG12194					GO-TERMS, PRODUCT-SYNONYMS, GENE-SYNONYMS
CR540_RS16565	EG12195			molecular chaperone TorD	trimethylamine-N-oxide reductase-specific chaperone	GO-TERMS, PRODUCT-SYNONYMS, PRODUCT
CR540_RS16570	EG11814			trimethylamine-N-oxide reductase TorA	trimethylamine N-oxide reductase 1	CPLX-RXNS, GO-TERMS, COMPLEXES, REACTIONS, PRODUCT-SYNONYMS, PRODUCT
CR540_RS16575	EG11815			pentaheme c-type cytochrome TorC	cytochrome c menaquinol dehydrogenase TorC	GO-TERMS, PRODUCT-SYNONYMS, PRODUCT
CR540_RS16580	EG12615			two-component system response regulator TorR	DNA-binding transcriptional dual regulator TorR	GO-TERMS, PRODUCT-SYNONYMS, PRODUCT
CR540_RS16585	G6515			TMAO reductase system periplasmic protein TorT	periplasmic trimethylamine-N-oxide binding protein	GO-TERMS, PRODUCT-SYNONYMS, GENE-SYNONYMS, PRODUCT
CR540_RS16590	G6514			TMAO reductase system sensor histidine kinase/response regulator TorS	sensory histidine kinase TorS	GO-TERMS, PRODUCT-SYNONYMS, GENE-SYNONYMS, PRODUCT
CR540_RS16615	G6511					GO-TERMS, PRODUCT-SYNONYMS
CR540_RS16650	G6503			protein-tyrosine-phosphatase Etp	phosphotyrosine-protein phosphatase Etp	GO-TERMS, REACTIONS, PRODUCT-SYNONYMS, GENE-SYNONYMS, PRODUCT
CR540_RS16655	EG11826	CR540_RS16655	etk	tyrosine-protein kinase	protein-tyrosine kinase Etk	GO-TERMS, REACTIONS, PRODUCT-SYNONYMS, GENE-SYNONYMS, PRODUCT, GENE-NAME
CR540_RS16660	EG10049	CR540_RS16660	appA	AppA family phytase/histidine-type acid phosphatase	periplasmic phosphoanhydride phosphatase/multiple inositol-polyphosphate phosphatase	GO-TERMS, REACTIONS, PRODUCT-SYNONYMS, PRODUCT, GENE-NAME
CR540_RS16670	EG11379	CR540_RS16670	appB	cytochrome d ubiquinol oxidase subunit II	cytochrome bd-II ubiquinol oxidase subunit II	CPLX-RXNS, GO-TERMS, COMPLEXES, PRODUCT-SYNONYMS, GENE-SYNONYMS, PRODUCT, GENE-NAME
CR540_RS16675	EG11380			cytochrome bd-II oxidase subunit 1	cytochrome bd-II ubiquinol oxidase subunit I	GO-TERMS, PRODUCT-SYNONYMS, GENE-SYNONYMS, PRODUCT
CR540_RS16685	EG10472			hydrogenase-1 operon protein HyaE	putative HyaA chaperone	GO-TERMS, PRODUCT-SYNONYMS, PRODUCT
CR540_RS16690	EG10471	CR540_RS16690	hyaD	hydrogenase 1 maturation protease	putative hydrogenase 1 maturation protease HyaD	GO-TERMS, PRODUCT-SYNONYMS, PRODUCT, GENE-NAME
CR540_RS16695	EG10470			Ni/Fe-hydrogenase b-type cytochrome subunit	hydrogenase 1 cytochrome b subunit	CPLX-RXNS, GO-TERMS, COMPLEXES, REACTIONS, PRODUCT-SYNONYMS, GENE-SYNONYMS, PRODUCT
CR540_RS16700	EG10469			Ni/Fe-hydrogenase large subunit	hydrogenase 1 large subunit	GO-TERMS, REACTIONS, PRODUCT-SYNONYMS, PRODUCT
CR540_RS16705	EG10468					GO-TERMS, PRODUCT-SYNONYMS
CR540_RS16715	EG11113			FtsH protease modulator YccA	modulator of FtsH protease	GO-TERMS, PRODUCT-SYNONYMS, PRODUCT
CR540_RS16720	EG12876			sulfurtransferase TusE	sulfur transfer protein TusE	GO-TERMS, REACTIONS, PRODUCT-SYNONYMS, GENE-SYNONYMS, PRODUCT
CR540_RS16725	G6502	CR540_RS16725	yccX			GO-TERMS, PRODUCT-SYNONYMS, GENE-NAME
CR540_RS16730	G6501			23S rRNA (cytosine(1962)-C(5))-methyltransferase RlmI	23S rRNA m5C1962 methyltransferase	GO-TERMS, REACTIONS, PRODUCT-SYNONYMS, GENE-SYNONYMS, PRODUCT
CR540_RS16735	G6500			heat shock protein HspQ	heat shock protein, hemimethylated DNA-binding protein	GO-TERMS, PRODUCT-SYNONYMS, GENE-SYNONYMS, PRODUCT
CR540_RS16750	G6497					GO-TERMS, PRODUCT-SYNONYMS, GENE-SYNONYMS
CR540_RS16755	EG10426					GO-TERMS, PRODUCT-SYNONYMS, GENE-SYNONYMS
CR540_RS16770	G6494			CRP-S regulon transcriptional coactivator Sxy	transcriptional coactivator for CRP	GO-TERMS, COMPLEXES, PRODUCT-SYNONYMS, GENE-SYNONYMS, PRODUCT
CR540_RS16775	EG10984					GO-TERMS, PRODUCT-SYNONYMS, GENE-SYNONYMS
CR540_RS16785	EG12855			macrodomain Ter protein MatP	macrodomain Ter protein	GO-TERMS, PRODUCT-SYNONYMS, GENE-SYNONYMS, PRODUCT
CR540_RS16795	EG10273			bifunctional 3-hydroxydecanoyl-ACP dehydratase/trans-2-decenoyl-ACP isomerase	beta-hydroxyacyl-acyl carrier protein dehydratase/isomerase	GO-TERMS, REACTIONS, PRODUCT-SYNONYMS, PRODUCT
CR540_RS16800	EG50004	CR540_RS16800	rmf			GO-TERMS, PRODUCT-SYNONYMS, GENE-SYNONYMS, GENE-NAME
CR540_RS16805	G6492			membrane integrity-associated transporter subunit PqiC	intermembrane transport lipoprotein PqiC	GO-TERMS, PRODUCT-SYNONYMS, GENE-SYNONYMS, PRODUCT
CR540_RS16810	G6491					GO-TERMS, PRODUCT-SYNONYMS, GENE-SYNONYMS
CR540_RS16815	G6490			membrane integrity-associated transporter subunit PqiA	intermembrane transport protein PqiA	GO-TERMS, PRODUCT-SYNONYMS, GENE-SYNONYMS, PRODUCT
CR540_RS16820	G6489	CR540_RS16820	uup	ABC transporter ATP-binding protein	ATP-binding protein Uup	GO-TERMS, PRODUCT-SYNONYMS, GENE-SYNONYMS, PRODUCT, GENE-NAME
CR540_RS16825	G6488	rlmKL	rlmL	bifunctional 23S rRNA (guanine(2069)-N(7))-methyltransferase RlmK/23S rRNA (guanine(2445)-N(2))-methyltransferase RlmL	fused 23S rRNA m2G2445 methyltransferase and 23S rRNA m7G2069 methyltransferase	GO-TERMS, REACTIONS, PRODUCT-SYNONYMS, GENE-SYNONYMS, PRODUCT, GENE-NAME
CR540_RS16830	G6487			6-N-hydroxylaminopurine resistance protein YcbX	6-N-hydroxylaminopurine resistance protein	GO-TERMS, PRODUCT-SYNONYMS, PRODUCT
CR540_RS16835	G6486					GO-TERMS, PRODUCT-SYNONYMS, GENE-SYNONYMS
CR540_RS16840	EG10807			quinone-dependent dihydroorotate dehydrogenase	dihydroorotate dehydrogenase, type 2	GO-TERMS, REACTIONS, PRODUCT-SYNONYMS, PRODUCT
CR540_RS16850	G6485	CR540_RS16850	ycbV	type 1 fimbrial protein	putative fimbrial protein YcbV	GO-TERMS, PRODUCT-SYNONYMS, PRODUCT, GENE-NAME
CR540_RS16855	G6484	CR540_RS16855	ycbU	fimbriae protein	putative fimbrial protein YcbU	GO-TERMS, PRODUCT-SYNONYMS, PRODUCT, GENE-NAME
CR540_RS16860	G6483	CR540_RS16860	elfG	fimbrial protein	putative fimbrial-like adhesin protein	GO-TERMS, PRODUCT-SYNONYMS, GENE-SYNONYMS, PRODUCT, GENE-NAME
CR540_RS16865	G6482	CR540_RS16865	elfC	fimbrial biogenesis outer membrane usher protein	putative fimbrial usher protein ElfC	GO-TERMS, PRODUCT-SYNONYMS, GENE-SYNONYMS, PRODUCT, GENE-NAME
CR540_RS16870	G6481	CR540_RS16870	elfD	molecular chaperone	putative fimbrial chaperone ElfD	GO-TERMS, PRODUCT-SYNONYMS, GENE-SYNONYMS, PRODUCT, GENE-NAME
CR540_RS16875	G6480	CR540_RS16875	elfA	fimbrial protein	putative laminin-binding fimbrial subunit	GO-TERMS, PRODUCT-SYNONYMS, GENE-SYNONYMS, PRODUCT, GENE-NAME
CR540_RS16880	G6479					GO-TERMS, REACTIONS, PRODUCT-SYNONYMS, GENE-SYNONYMS
CR540_RS16885	G6478	CR540_RS16885	ssuA	sulfonate ABC transporter substrate-binding protein	aliphatic sulfonate ABC transporter periplasmic binding protein	CPLX-RXNS, GO-TERMS, COMPLEXES, REACTIONS, PRODUCT-SYNONYMS, GENE-SYNONYMS, PRODUCT, GENE-NAME
CR540_RS16890	G6477					GO-TERMS, REACTIONS, PRODUCT-SYNONYMS, GENE-SYNONYMS, PRODUCT
CR540_RS16895	G6476			aliphatic sulfonate ABC transporter permease SsuC	aliphatic sulfonate ABC transporter membrane subunit	GO-TERMS, COMPLEXES, PRODUCT-SYNONYMS, GENE-SYNONYMS, PRODUCT
CR540_RS16900	EG12358			aliphatic sulfonates ABC transporter ATP-binding protein	aliphatic sulfonate ABC transporter ATP binding subunit	GO-TERMS, PRODUCT-SYNONYMS, GENE-SYNONYMS, PRODUCT
CR540_RS16905	EG10696					GO-TERMS, REACTIONS, PRODUCT-SYNONYMS
CR540_RS16910	EG10742					GO-TERMS, PRODUCT-SYNONYMS, PRODUCT
CR540_RS16915	EG10094					GO-TERMS, REACTIONS, PRODUCT-SYNONYMS, GENE-SYNONYMS, PRODUCT
CR540_RS16920	EG10671			porin OmpF	outer membrane porin F	GO-TERMS, REACTIONS, PRODUCT-SYNONYMS, GENE-SYNONYMS, PRODUCT
CR540_RS16925	EG10096	CR540_RS16925	aspC	aspartate/tyrosine/aromatic aminotransferase	aspartate aminotransferase	GO-TERMS, REACTIONS, PRODUCT-SYNONYMS, PRODUCT, GENE-NAME
CR540_RS16930	G6475					GO-TERMS, REACTIONS, PRODUCT-SYNONYMS, GENE-SYNONYMS
CR540_RS16935	G6474	CR540_RS16935	mepK	DUF882 domain-containing protein	peptidoglycan LD-endopeptidase	GO-TERMS, REACTIONS, PRODUCT-SYNONYMS, GENE-SYNONYMS, PRODUCT, GENE-NAME
CR540_RS16940	EG11253			L,D-transpeptidase	L,D-transpeptidase LdtD	GO-TERMS, REACTIONS, PRODUCT-SYNONYMS, GENE-SYNONYMS, PRODUCT
CR540_RS16945	EG10618			chromosome partition protein MukB	chromosome partitioning protein MukB	GO-TERMS, COMPLEXES, PRODUCT-SYNONYMS, PRODUCT
CR540_RS16950	EG11252			chromosome partition protein MukE	chromosome partitioning protein MukE	GO-TERMS, COMPLEXES, PRODUCT-SYNONYMS, GENE-SYNONYMS, PRODUCT
CR540_RS16955	EG12165			chromosome partition protein MukF	chromosome partitioning protein MukF	GO-TERMS, PRODUCT-SYNONYMS, GENE-SYNONYMS, PRODUCT
CR540_RS16960	EG12167			tRNA uridine 5-oxyacetic acid(34) methyltransferase CmoM	tRNA cmo5U34 methyltransferase	GO-TERMS, REACTIONS, PRODUCT-SYNONYMS, GENE-SYNONYMS, PRODUCT
CR540_RS16965	EG12166			envelope biogenesis factor ElyC	envelope biogenesis factor	GO-TERMS, PRODUCT-SYNONYMS, GENE-SYNONYMS, PRODUCT
CR540_RS16975	EG10519					GO-TERMS, REACTIONS, PRODUCT-SYNONYMS, PRODUCT
CR540_RS16990	EG11409					GO-TERMS, REACTIONS, PRODUCT-SYNONYMS, GENE-SYNONYMS, PRODUCT
CR540_RS16995	EG10613	CR540_RS16995	msbA	lipid A export ATP-binding/permease MsbA	ATP-binding lipopolysaccharide transport protein	GO-TERMS, REACTIONS, PRODUCT-SYNONYMS, PRODUCT, GENE-NAME
CR540_RS17005	EG10441					GO-TERMS, COMPLEXES, PRODUCT-SYNONYMS, GENE-SYNONYMS, PRODUCT
CR540_RS17015	EG11265	CR540_RS17015	cmk	(d)CMP kinase	cytidylate kinase	GO-TERMS, REACTIONS, PRODUCT-SYNONYMS, GENE-SYNONYMS, PRODUCT, GENE-NAME
CR540_RS17025	EG10073					GO-TERMS, PRODUCT-SYNONYMS, PRODUCT
CR540_RS17030	EG10946			3-phosphoserine/phosphohydroxythreonine transaminase	phosphoserine/phosphohydroxythreonine aminotransferase	GO-TERMS, REACTIONS, PRODUCT-SYNONYMS, GENE-SYNONYMS, PRODUCT
CR540_RS17040	G6468	CR540_RS17040	ycaO	30S ribosomal protein S12 methylthiotransferase accessory protein YcaO	ribosomal protein S12 methylthiotransferase accessory factor YcaO	GO-TERMS, REACTIONS, PRODUCT-SYNONYMS, PRODUCT, GENE-NAME
CR540_RS17045	EG11258			formate transporter FocA	formate channel FocA	GO-TERMS, REACTIONS, PRODUCT-SYNONYMS, GENE-SYNONYMS, PRODUCT
CR540_RS17050	EG10701			formate C-acetyltransferase	pyruvate formate-lyase	GO-TERMS, REACTIONS, PRODUCT-SYNONYMS, GENE-SYNONYMS, PRODUCT
CR540_RS17055	EG10028			pyruvate formate lyase 1-activating protein	pyruvate formate-lyase activating enzyme	GO-TERMS, REACTIONS, PRODUCT-SYNONYMS, GENE-SYNONYMS, PRODUCT
CR540_RS17070	G6466	CR540_RS17070	ycaM	amino acid permease	putative transporter YcaM	GO-TERMS, REACTIONS, PRODUCT-SYNONYMS, PRODUCT, GENE-NAME
CR540_RS17085	EG10234	CR540_RS17085	dmsC	dimethyl sulfoxide reductase anchor subunit	dimethyl sulfoxide reductase subunit C	CPLX-RXNS, GO-TERMS, COMPLEXES, PRODUCT-SYNONYMS, PRODUCT, GENE-NAME
CR540_RS17090	EG10233			dimethylsulfoxide reductase subunit B	dimethyl sulfoxide reductase subunit B	GO-TERMS, COMPLEXES, PRODUCT-SYNONYMS, PRODUCT
CR540_RS17095	EG10232			dimethylsulfoxide reductase subunit A	dimethyl sulfoxide reductase subunit A	GO-TERMS, PRODUCT-SYNONYMS, PRODUCT
CR540_RS17100	EG10947					GO-TERMS, REACTIONS, PRODUCT-SYNONYMS, PRODUCT
CR540_RS17105	EG12690	CR540_RS17105	rarA	replication-associated recombination protein A	recombination factor	GO-TERMS, PRODUCT-SYNONYMS, GENE-SYNONYMS, PRODUCT, GENE-NAME
CR540_RS17110	G6465			outer membrane lipoprotein chaperone LolA	outer membrane lipoprotein carrier protein	GO-TERMS, PRODUCT-SYNONYMS, GENE-SYNONYMS, PRODUCT
CR540_RS17115	G6464			DNA translocase FtsK	cell division DNA translocase FtsK	GO-TERMS, PRODUCT-SYNONYMS, GENE-SYNONYMS, PRODUCT
CR540_RS17120	EG10547			leucine-responsive transcriptional regulator Lrp	DNA-binding transcriptional dual regulator Lrp	GO-TERMS, PRODUCT-SYNONYMS, GENE-SYNONYMS, PRODUCT
CR540_RS17125	EG11032			thioredoxin-disulfide reductase	thioredoxin reductase	GO-TERMS, REACTIONS, PRODUCT-SYNONYMS, GENE-SYNONYMS, PRODUCT
CR540_RS17130	EG11405			cysteine/glutathione ABC transporter permease/ATP-binding protein CydD	glutathione/L-cysteine ABC exporter subunit CydD	CPLX-RXNS, GO-TERMS, COMPLEXES, PRODUCT-SYNONYMS, GENE-SYNONYMS, PRODUCT
CR540_RS17135	EG10012			cysteine/glutathione ABC transporter ATP-binding protein/permease CydC	glutathione/L-cysteine ABC exporter subunit CydC	GO-TERMS, PRODUCT-SYNONYMS, GENE-SYNONYMS, PRODUCT
CR540_RS17140	EG11112	CR540_RS17140	aat			GO-TERMS, REACTIONS, PRODUCT-SYNONYMS, GENE-SYNONYMS, PRODUCT, GENE-NAME
CR540_RS17145	EG10504					GO-TERMS, PRODUCT-SYNONYMS, GENE-SYNONYMS
CR540_RS17160	EG10156					CPLX-RXNS, GO-TERMS, COMPLEXES, PRODUCT-SYNONYMS, GENE-SYNONYMS
CR540_RS17165	G6463			ATP-dependent Clp protease adapter ClpS	specificity factor for ClpA-ClpP chaperone-protease complex	GO-TERMS, PRODUCT-SYNONYMS, GENE-SYNONYMS, PRODUCT
CR540_RS17170	EG11111			cold shock-like protein CspD	DNA replication inhibitor	GO-TERMS, PRODUCT-SYNONYMS, GENE-SYNONYMS, PRODUCT
CR540_RS17175	G6462			macrolide ABC transporter ATP-binding protein/permease MacB	ABC-type tripartite efflux pump ATP binding/membrane subunit	CPLX-RXNS, GO-TERMS, COMPLEXES, REACTIONS, PRODUCT-SYNONYMS, GENE-SYNONYMS, PRODUCT
CR540_RS17180	G6461	CR540_RS17180	macA	MacA family efflux pump subunit	ABC-type tripartite efflux pump membrane fusion protein	GO-TERMS, PRODUCT-SYNONYMS, GENE-SYNONYMS, PRODUCT, GENE-NAME
CR540_RS17195	EG13270			aquaporin Z	water channel AqpZ	GO-TERMS, REACTIONS, PRODUCT-SYNONYMS, GENE-SYNONYMS, PRODUCT
CR540_RS17200	G6458			L-lysine exporter LysO	L-lysine exporter	GO-TERMS, REACTIONS, PRODUCT-SYNONYMS, GENE-SYNONYMS, PRODUCT
CR540_RS17205	G6457	priS	hcp	hydroxylamine reductase	protein S-nitrosylase	GO-TERMS, PRODUCT-SYNONYMS, GENE-SYNONYMS, PRODUCT, GENE-NAME
CR540_RS17210	G6456	CR540_RS17210	hcr			GO-TERMS, PRODUCT-SYNONYMS, GENE-SYNONYMS, PRODUCT, GENE-NAME
CR540_RS17215	EG10754			ubiquinone-dependent pyruvate dehydrogenase	pyruvate oxidase	GO-TERMS, REACTIONS, PRODUCT-SYNONYMS, PRODUCT
CR540_RS17220	G6455					GO-TERMS, REACTIONS, PRODUCT-SYNONYMS, GENE-SYNONYMS
CR540_RS17235	G6452	CR540_RS17235	amiD	N-acetylmuramoyl-L-alanine amidase	N-acetylmuramoyl-L-alanine amidase D	GO-TERMS, REACTIONS, PRODUCT-SYNONYMS, GENE-SYNONYMS, PRODUCT, GENE-NAME
CR540_RS17250	EG11624			arginine ABC transporter ATP-binding protein ArtP	L-arginine ABC transporter ATP binding subunit	CPLX-RXNS, GO-TERMS, COMPLEXES, PRODUCT
CR540_RS17260	EG11626			arginine ABC transporter permease ArtQ	L-arginine ABC transporter membrane subunit ArtQ	GO-TERMS, PRODUCT
CR540_RS17265	EG11627			arginine ABC transporter permease ArtM	L-arginine ABC transporter membrane subunit ArtM	GO-TERMS, PRODUCT
CR540_RS17270	EG11628	CR540_RS17270	artJ	arginine ABC transporter substrate-binding protein	L-arginine ABC transporter periplasmic binding protein	GO-TERMS, PRODUCT, GENE-NAME
CR540_RS17275	G6449			23S rRNA (uracil(747)-C(5))-methyltransferase RlmC	23S rRNA m5U747 methyltransferase	GO-TERMS, REACTIONS, PRODUCT-SYNONYMS, GENE-SYNONYMS, PRODUCT
CR540_RS17285	EG11632			putrescine ABC transporter permease PotI	putrescine ABC transporter membrane subunit PotI	CPLX-RXNS, GO-TERMS, COMPLEXES, PRODUCT
CR540_RS17290	EG11631	CR540_RS17290	potH	spermidine/putrescine ABC transporter permease	putrescine ABC transporter membrane subunit PotH	GO-TERMS, COMPLEXES, PRODUCT, GENE-NAME
CR540_RS17295	EG11630			putrescine ABC transporter ATP-binding subunit PotG	putrescine ABC transporter ATP binding subunit	GO-TERMS, PRODUCT
CR540_RS17300	EG11629			spermidine/putrescine ABC transporter substrate-binding protein PotF	putrescine ABC transporter periplasmic binding protein	GO-TERMS, PRODUCT
CR540_RS17310	EG10852			30S ribosomal protein S6--L-glutamate ligase	ribosomal protein S6 modification protein	GO-TERMS, REACTIONS, PRODUCT-SYNONYMS, GENE-SYNONYMS, PRODUCT
CR540_RS17315	EG11261			nitroreductase NfsA	NADPH-dependent nitroreductase NfsA	GO-TERMS, REACTIONS, PRODUCT-SYNONYMS, GENE-SYNONYMS, PRODUCT
CR540_RS17325	EG10417	CR540_RS17325	grxA	GrxA family glutaredoxin	reduced glutaredoxin 1	GO-TERMS, REACTIONS, PRODUCT-SYNONYMS, GENE-SYNONYMS, PRODUCT, GENE-NAME
CR540_RS17340	G6444	CR540_RS17340	rcdA	TetR/AcrR family transcriptional regulator	DNA-binding transcriptional regulator RcdA	GO-TERMS, PRODUCT-SYNONYMS, GENE-SYNONYMS, PRODUCT, GENE-NAME
CR540_RS17350	G6442					GO-TERMS, REACTIONS, PRODUCT-SYNONYMS
CR540_RS17360	G6440			multidrug efflux MFS transporter MdfA	multidrug efflux pump MdfA / Na+:H+ antiporter / K+:H+ antiporter	GO-TERMS, REACTIONS, PRODUCT-SYNONYMS, GENE-SYNONYMS, PRODUCT
CR540_RS17365	G6439			undecaprenyl-diphosphate phosphatase	undecaprenyl pyrophosphate phosphatase	GO-TERMS, REACTIONS, PRODUCT-SYNONYMS, PRODUCT
CR540_RS17370	EG10223					GO-TERMS, PRODUCT-SYNONYMS, GENE-SYNONYMS
CR540_RS17375	EG10203			serine-type D-Ala-D-Ala carboxypeptidase	D-alanyl-D-alanine carboxypeptidase DacC	GO-TERMS, REACTIONS, PRODUCT-SYNONYMS, PRODUCT
CR540_RS17380	G6438	CR540_RS17380	gstB	glutathione S-transferase family protein	glutathione S-transferase GstB	GO-TERMS, REACTIONS, PRODUCT-SYNONYMS, GENE-SYNONYMS, PRODUCT, GENE-NAME
CR540_RS17385	G6437	CR540_RS17385	yliI	PQQ-dependent sugar dehydrogenase	aldose sugar dehydrogenase YliI	GO-TERMS, REACTIONS, PRODUCT-SYNONYMS, PRODUCT, GENE-NAME
CR540_RS17390	G6436			biofilm formation regulator BssR	regulator of biofilm formation	GO-TERMS, PRODUCT-SYNONYMS, GENE-SYNONYMS, PRODUCT
CR540_RS17395	G6435			30S ribosomal protein S12 methylthiotransferase RimO	ribosomal protein S12 methylthiotransferase RimO	GO-TERMS, REACTIONS, PRODUCT-SYNONYMS, GENE-SYNONYMS, PRODUCT
CR540_RS17410	G6432			glutathione ABC transporter permease GsiD	glutathione ABC transporter membrane subunit GsiD	CPLX-RXNS, GO-TERMS, COMPLEXES, PRODUCT-SYNONYMS, GENE-SYNONYMS, PRODUCT
CR540_RS17415	G6431			glutathione ABC transporter permease GsiC	glutathione ABC transporter membrane subunit GsiC	GO-TERMS, PRODUCT-SYNONYMS, GENE-SYNONYMS, PRODUCT
CR540_RS17420	G6430			glutathione ABC transporter substrate-binding protein GsiB	glutathione ABC transporter periplasmic binding protein	GO-TERMS, PRODUCT-SYNONYMS, GENE-SYNONYMS, PRODUCT
CR540_RS17425	G6429			glutathione ABC transporter ATP-binding protein GsiA	glutathione ABC transporter ATP binding subunit GsiA	GO-TERMS, PRODUCT-SYNONYMS, GENE-SYNONYMS, PRODUCT
CR540_RS17430	EG12407			beta-aspartyl-peptidase	isoaspartyl dipeptidase proenzyme	GO-TERMS, REACTIONS, PRODUCT-SYNONYMS, GENE-SYNONYMS, PRODUCT
CR540_RS17435	EG10153			molybdopterin molybdotransferase MoeA	molybdopterin molybdotransferase	GO-TERMS, REACTIONS, PRODUCT-SYNONYMS, GENE-SYNONYMS, PRODUCT
CR540_RS17440	EG10154			molybdopterin-synthase adenylyltransferase MoeB	molybdopterin-synthase adenylyltransferase	GO-TERMS, REACTIONS, PRODUCT-SYNONYMS, GENE-SYNONYMS, PRODUCT
CR540_RS17445	G6428	fsa	fsaA	fructose-6-phosphate aldolase	fructose-6-phosphate aldolase 1	GO-TERMS, PRODUCT-SYNONYMS, GENE-SYNONYMS, PRODUCT, GENE-NAME
CR540_RS17460	G6425			sugar-phosphatase YbiV	sugar phosphatase YbiV	GO-TERMS, REACTIONS, PRODUCT-SYNONYMS, GENE-SYNONYMS, PRODUCT
CR540_RS17475	G6422			L,D-transpeptidase	L,D-transpeptidase LdtB	GO-TERMS, REACTIONS, PRODUCT-SYNONYMS, GENE-SYNONYMS, PRODUCT
CR540_RS17485	G6420	CR540_RS17485	mntR	transcriptional regulator MntR	DNA-binding transcriptional dual regulator MntR	GO-TERMS, PRODUCT-SYNONYMS, GENE-SYNONYMS, PRODUCT, GENE-NAME
CR540_RS17490	G0-10715			manganase accumulation protein MntS	small protein MntS	GO-TERMS, PRODUCT-SYNONYMS, GENE-SYNONYMS, PRODUCT
CR540_RS17495	G6418	CR540_RS17495	opgE			GO-TERMS, REACTIONS, PRODUCT-SYNONYMS, GENE-SYNONYMS, PRODUCT, GENE-NAME
CR540_RS17510	EG12134			threonine/homoserine exporter RhtA	L-threonine/L-homoserine exporter	GO-TERMS, REACTIONS, PRODUCT-SYNONYMS, GENE-SYNONYMS, PRODUCT
CR540_RS17515	EG11415	CR540_RS17515	dps	DNA starvation/stationary phase protection protein	DNA protection during starvation protein	GO-TERMS, PRODUCT-SYNONYMS, GENE-SYNONYMS, PRODUCT, GENE-NAME
CR540_RS17520	EG10386			glutamine ABC transporter substrate-binding protein GlnH	L-glutamine ABC transporter periplasmic binding protein	CPLX-RXNS, GO-TERMS, COMPLEXES, PRODUCT-SYNONYMS, PRODUCT
CR540_RS17525	EG10388	CR540_RS17525	glnP	glutamine ABC transporter permease	L-glutamine ABC transporter membrane subunit	GO-TERMS, PRODUCT, GENE-NAME
CR540_RS17530	EG10389			glutamine ABC transporter ATP-binding protein GlnQ	L-glutamine ABC transporter ATP binding subunit	GO-TERMS, PRODUCT
CR540_RS17535	G6417			mechanosensitive channel protein	moderate conductance mechanosensitive channel YbiO	GO-TERMS, PRODUCT-SYNONYMS, PRODUCT
CR540_RS17540	G6416			23S rRNA (adenine(1618)-N(6))-methyltransferase RlmF	23S rRNA m6A1618 methyltransferase	GO-TERMS, REACTIONS, PRODUCT-SYNONYMS, GENE-SYNONYMS, PRODUCT
CR540_RS17545	G6415	CR540_RS17545	mcbA	DUF1471 domain-containing protein	DUF1471 domain-containing protein McbA	GO-TERMS, PRODUCT-SYNONYMS, GENE-SYNONYMS, PRODUCT, GENE-NAME
CR540_RS17550	G6414	CR540_RS17550	fiu	catecholate siderophore receptor Fiu	iron catecholate outer membrane transporter Fiu	CPLX-RXNS, GO-TERMS, COMPLEXES, PRODUCT-SYNONYMS, GENE-SYNONYMS, PRODUCT, GENE-NAME
CR540_RS17570	EG11581	CR540_RS17570	hcxB	malate/lactate/ureidoglycolate dehydrogenase	hydroxycarboxylate dehydrogenase B	GO-TERMS, REACTIONS, PRODUCT-SYNONYMS, GENE-SYNONYMS, PRODUCT, GENE-NAME
CR540_RS17580	EG11357					GO-TERMS, REACTIONS, PRODUCT-SYNONYMS, GENE-SYNONYMS
CR540_RS17585	EG11579					GO-TERMS, REACTIONS, PRODUCT-SYNONYMS, PRODUCT
CR540_RS17590	EG11235					GO-TERMS, REACTIONS, PRODUCT-SYNONYMS
CR540_RS17595	EG12406			DNA-binding transcriptional regulator CecR	DNA-binding transcriptional dual regulator CecR	GO-TERMS, PRODUCT-SYNONYMS, GENE-SYNONYMS, PRODUCT
CR540_RS17605	G6411	CR540_RS17605	ybhF	ABC transporter ATP-binding protein	putative ABC exporter ATP binding subunit	CPLX-RXNS, GO-TERMS, COMPLEXES, PRODUCT-SYNONYMS, PRODUCT, GENE-NAME
CR540_RS17610	G6410	CR540_RS17610	ybhS	ABC transporter permease	putative ABC exporter membrane subunit YbhS	GO-TERMS, PRODUCT-SYNONYMS, PRODUCT, GENE-NAME
CR540_RS17615	G6409	CR540_RS17615	ybhR	ABC transporter permease	putative ABC exporter membrane subunit YbhR	GO-TERMS, PRODUCT-SYNONYMS, PRODUCT, GENE-NAME
CR540_RS17630	G6406			cardiolipin synthase ClsB	cardiolipin synthase B	GO-TERMS, REACTIONS, PRODUCT-SYNONYMS, GENE-SYNONYMS, PRODUCT
CR540_RS17650	EG11598			molybdopterin synthase catalytic subunit MoaE	molybdopterin synthase catalytic subunit	GO-TERMS, COMPLEXES, REACTIONS, PRODUCT-SYNONYMS, GENE-SYNONYMS, PRODUCT
CR540_RS17655	EG11597					GO-TERMS, PRODUCT-SYNONYMS, GENE-SYNONYMS
CR540_RS17660	EG11666			cyclic pyranopterin monophosphate synthase MoaC	cyclic pyranopterin monophosphate synthase	GO-TERMS, REACTIONS, PRODUCT-SYNONYMS, GENE-SYNONYMS, PRODUCT
CR540_RS17670	EG11595			GTP 3',8-cyclase MoaA	GTP 3',8'-cyclase	GO-TERMS, REACTIONS, PRODUCT-SYNONYMS, GENE-SYNONYMS, PRODUCT
CR540_RS17680	EG11062			excinuclease ABC subunit B	excision nuclease subunit B	CPLX-RXNS, GO-TERMS, COMPLEXES, REACTIONS, PRODUCT-SYNONYMS, GENE-SYNONYMS, PRODUCT
CR540_RS17685	EG10120			ATP-dependent dethiobiotin synthetase BioD	dethiobiotin synthetase	GO-TERMS, REACTIONS, PRODUCT-SYNONYMS, PRODUCT
CR540_RS17690	EG10119			malonyl-ACP O-methyltransferase BioC	malonyl-acyl carrier protein methyltransferase	GO-TERMS, REACTIONS, PRODUCT-SYNONYMS, PRODUCT
CR540_RS17695	EG10121					GO-TERMS, PRODUCT-SYNONYMS
CR540_RS17700	EG10118	CR540_RS17700	bioB			GO-TERMS, REACTIONS, PRODUCT-SYNONYMS, GENE-NAME
CR540_RS17705	EG10117			adenosylmethionine--8-amino-7-oxononanoate transaminase	adenosylmethionine-8-amino-7-oxononanoate aminotransferase	GO-TERMS, REACTIONS, PRODUCT-SYNONYMS, PRODUCT
CR540_RS17885	G6310	CR540_RS17885	rrrD	lysozyme	DLP12 prophage; lysozyme	GO-TERMS, PRODUCT-SYNONYMS, GENE-SYNONYMS, PRODUCT, GENE-NAME
CR540_RS18110	G6397	CR540_RS18110	pgl			GO-TERMS, PRODUCT-SYNONYMS, GENE-SYNONYMS, PRODUCT, GENE-NAME
CR540_RS18115	EG11239	CR540_RS18115	ybhA	pyridoxal phosphatase	pyridoxal phosphate/fructose-1,6-bisphosphate phosphatase	GO-TERMS, REACTIONS, PRODUCT-SYNONYMS, PRODUCT, GENE-NAME
CR540_RS18120	EG10152			molybdenum ABC transporter ATP-binding protein ModC	molybdate ABC transporter ATP binding subunit	CPLX-RXNS, GO-TERMS, COMPLEXES, REACTIONS, PRODUCT-SYNONYMS, GENE-SYNONYMS, PRODUCT
CR540_RS18125	EG10002	CR540_RS18125	modB	molybdate ABC transporter permease subunit	molybdate ABC transporter membrane subunit	GO-TERMS, COMPLEXES, PRODUCT-SYNONYMS, GENE-SYNONYMS, PRODUCT, GENE-NAME
CR540_RS18130	EG12427			molybdate ABC transporter substrate-binding protein	molybdate ABC transporter periplasmic binding protein	GO-TERMS, PRODUCT
CR540_RS18135	G6396	CR540_RS18135	acrZ	multidrug efflux pump-associated protein, AcrZ family	multidrug efflux pump accessory protein AcrZ	GO-TERMS, PRODUCT-SYNONYMS, GENE-SYNONYMS, PRODUCT, GENE-NAME
CR540_RS18140	G6395			molybdenum-dependent transcriptional regulator	DNA-binding transcriptional dual regulator ModE	GO-TERMS, PRODUCT-SYNONYMS, GENE-SYNONYMS, PRODUCT
CR540_RS18150	EG10362	CR540_RS18150	galE			GO-TERMS, PRODUCT-SYNONYMS, GENE-SYNONYMS, GENE-NAME
CR540_RS18155	EG10366					GO-TERMS, PRODUCT-SYNONYMS, GENE-SYNONYMS
CR540_RS18160	EG10363					GO-TERMS, PRODUCT-SYNONYMS, GENE-SYNONYMS, PRODUCT
CR540_RS18165	EG11698					GO-TERMS, REACTIONS, PRODUCT-SYNONYMS
CR540_RS18170	EG11699			2,3-diphosphoglycerate-dependent phosphoglycerate mutase	2,3-bisphosphoglycerate-dependent phosphoglycerate mutase	GO-TERMS, REACTIONS, PRODUCT-SYNONYMS, GENE-SYNONYMS, PRODUCT
CR540_RS18175	EG10079			3-deoxy-7-phosphoheptulonate synthase AroG	3-deoxy-7-phosphoheptulonate synthase, Phe-sensitive	GO-TERMS, REACTIONS, PRODUCT-SYNONYMS, PRODUCT
CR540_RS18185	G6393	CR540_RS18185	zitB	zinc transporter ZitB	Zn2+/Cd2+/Ni2+/Cu2+ exporter	GO-TERMS, REACTIONS, PRODUCT-SYNONYMS, GENE-SYNONYMS, PRODUCT, GENE-NAME
CR540_RS18190	EG11700			nicotinamide riboside transporter PnuC	nicotinamide riboside transporter	GO-TERMS, REACTIONS, PRODUCT-SYNONYMS, PRODUCT
CR540_RS18195	EG10630			quinolinate synthase NadA	quinolinate synthase	GO-TERMS, REACTIONS, PRODUCT-SYNONYMS, GENE-SYNONYMS, PRODUCT
CR540_RS18230	EG12854			cell division protein CpoB	cell division coordinator CpoB	GO-TERMS, PRODUCT-SYNONYMS, GENE-SYNONYMS, PRODUCT
CR540_RS18235	EG10684			peptidoglycan-associated lipoprotein Pal	peptidoglycan-associated outer membrane lipoprotein Pal	GO-TERMS, COMPLEXES, PRODUCT-SYNONYMS, GENE-SYNONYMS, PRODUCT
CR540_RS18240	EG11008			Tol-Pal system protein TolB	Tol-Pal system periplasmic protein TolB	GO-TERMS, PRODUCT-SYNONYMS, GENE-SYNONYMS, PRODUCT
CR540_RS18245	EG11007			cell envelope integrity protein TolA	Tol-Pal system protein TolA	GO-TERMS, PRODUCT-SYNONYMS, GENE-SYNONYMS, PRODUCT
CR540_RS18250	EG11011			colicin uptake protein TolR	Tol-Pal system protein TolR	GO-TERMS, PRODUCT
CR540_RS18255	EG11010					GO-TERMS, PRODUCT-SYNONYMS, GENE-SYNONYMS
CR540_RS18260	EG11110			tol-pal system-associated acyl-CoA thioesterase	esterase/thioesterase	GO-TERMS, PRODUCT-SYNONYMS, PRODUCT
CR540_RS18270	G0-10441			cytochrome bd-I oxidase subunit CydX	cytochrome bd-I ubiquinol oxidase accessory subunit CydX	CPLX-RXNS, GO-TERMS, COMPLEXES, PRODUCT-SYNONYMS, GENE-SYNONYMS, PRODUCT
CR540_RS18275	EG10174	CR540_RS18275	cydB	cytochrome d ubiquinol oxidase subunit II	cytochrome bd-I ubiquinol oxidase subunit II	GO-TERMS, PRODUCT-SYNONYMS, GENE-SYNONYMS, PRODUCT, GENE-NAME
CR540_RS18280	EG10173			cytochrome ubiquinol oxidase subunit I	cytochrome bd-I ubiquinol oxidase subunit I	GO-TERMS, REACTIONS, PRODUCT-SYNONYMS, GENE-SYNONYMS, PRODUCT
CR540_RS18290	EG13236			mannosylglycerate hydrolase	alpha-mannosidase	GO-TERMS, REACTIONS, PRODUCT-SYNONYMS, GENE-SYNONYMS, PRODUCT
CR540_RS18300	EG11109	CR540_RS18300	mngR	GntR family transcriptional regulator	DNA-binding transcriptional repressor MngR	GO-TERMS, PRODUCT-SYNONYMS, GENE-SYNONYMS, PRODUCT, GENE-NAME
CR540_RS18305	EG10982			succinate--CoA ligase subunit alpha	succinyl-CoA synthetase subunit alpha	CPLX-RXNS, GO-TERMS, COMPLEXES, PRODUCT-SYNONYMS, PRODUCT
CR540_RS18310	EG10981			ADP-forming succinate--CoA ligase subunit beta	succinyl-CoA synthetase subunit beta	GO-TERMS, REACTIONS, PRODUCT-SYNONYMS, PRODUCT
CR540_RS18315	EG10980	odhB	sucB	2-oxoglutarate dehydrogenase complex dihydrolipoyllysine-residue succinyltransferase	dihydrolipoyltranssuccinylase	CPLX-RXNS, GO-TERMS, COMPLEXES, REACTIONS, PRODUCT-SYNONYMS, PRODUCT, GENE-NAME
CR540_RS18320	EG10979			2-oxoglutarate dehydrogenase E1 component	subunit of E1(0) component of 2-oxoglutarate dehydrogenase	GO-TERMS, REACTIONS, PRODUCT-SYNONYMS, GENE-SYNONYMS, PRODUCT
CR540_RS18325	EG10932	CR540_RS18325	sdhB	succinate dehydrogenase iron-sulfur subunit	succinate:quinone oxidoreductase, iron-sulfur cluster binding protein	CPLX-RXNS, GO-TERMS, COMPLEXES, PRODUCT-SYNONYMS, GENE-SYNONYMS, PRODUCT, GENE-NAME
CR540_RS18330	EG10931			succinate dehydrogenase flavoprotein subunit	succinate:quinone oxidoreductase, FAD binding protein	GO-TERMS, PRODUCT-SYNONYMS, GENE-SYNONYMS, PRODUCT
CR540_RS18335	EG10934			succinate dehydrogenase membrane anchor subunit	succinate:quinone oxidoreductase, membrane protein SdhD	GO-TERMS, PRODUCT-SYNONYMS, PRODUCT
CR540_RS18340	EG10933			succinate dehydrogenase cytochrome b556 subunit	succinate:quinone oxidoreductase, membrane protein SdhC	GO-TERMS, PRODUCT-SYNONYMS, GENE-SYNONYMS, PRODUCT
CR540_RS18350	EG10402			citrate (Si)-synthase	citrate synthase	GO-TERMS, REACTIONS, PRODUCT-SYNONYMS, GENE-SYNONYMS, PRODUCT
CR540_RS18385	G6383	CR540_RS18385	nei			GO-TERMS, REACTIONS, PRODUCT-SYNONYMS, GENE-NAME
CR540_RS18390	G6382			5-oxoprolinase subunit PxpA	5-oxoprolinase component A	PRODUCT-SYNONYMS, GENE-SYNONYMS, PRODUCT
CR540_RS18395	G6381			5-oxoprolinase subunit PxpC	5-oxoprolinase component C	GO-TERMS, PRODUCT-SYNONYMS, GENE-SYNONYMS, PRODUCT
CR540_RS18400	G6380			5-oxoprolinase subunit PxpB	5-oxoprolinase component B	GO-TERMS, PRODUCT-SYNONYMS, GENE-SYNONYMS, PRODUCT
CR540_RS18410	G6378			dipeptide permease DtpD	dipeptide:H+ symporter DtpD	GO-TERMS, REACTIONS, PRODUCT-SYNONYMS, GENE-SYNONYMS, PRODUCT
CR540_RS18415	EG10736	phrB	phr	deoxyribodipyrimidine photo-lyase	deoxyribodipyrimidine photolyase	GO-TERMS, REACTIONS, PRODUCT-SYNONYMS, GENE-SYNONYMS, PRODUCT, GENE-NAME
CR540_RS18470	G0-10439			K(+)-transporting ATPase subunit F	K+ transporting P-type ATPase subunit KdpF	CPLX-RXNS, GO-TERMS, COMPLEXES, PRODUCT-SYNONYMS, PRODUCT
CR540_RS18475	EG10513			potassium-transporting ATPase subunit KdpA	K+ transporting P-type ATPase subunit KdpA	GO-TERMS, PRODUCT-SYNONYMS, GENE-SYNONYMS, PRODUCT
CR540_RS18480	EG10514			potassium-transporting ATPase subunit KdpB	K+ transporting P-type ATPase subunit KdpB	GO-TERMS, PRODUCT-SYNONYMS, GENE-SYNONYMS, PRODUCT
CR540_RS18485	EG10515			K(+)-transporting ATPase subunit C	K+ transporting P-type ATPase subunit KdpC	GO-TERMS, PRODUCT-SYNONYMS, GENE-SYNONYMS, PRODUCT
CR540_RS18490	EG10516	kdbD	kdpD	two-component system sensor histidine kinase KdbD	sensor histidine kinase KdpD	GO-TERMS, REACTIONS, PRODUCT-SYNONYMS, GENE-SYNONYMS, PRODUCT, GENE-NAME
CR540_RS18495	EG10517			two-component system response regulator KdpE	DNA-binding transcriptional activator KdpE	GO-TERMS, PRODUCT-SYNONYMS, PRODUCT
CR540_RS18505	EG10964			ornithine decarboxylase SpeF	inducible ornithine decarboxylase	GO-TERMS, REACTIONS, PRODUCT-SYNONYMS, PRODUCT
CR540_RS18510	EG10753			putrescine-ornithine antiporter	putrescine transporter PotE	GO-TERMS, REACTIONS, PRODUCT-SYNONYMS, PRODUCT
CR540_RS18515	EG12144	CR540_RS18515	pgm	alpha-D-glucose phosphate-specific phosphoglucomutase	phosphoglucomutase	GO-TERMS, REACTIONS, PRODUCT-SYNONYMS, GENE-SYNONYMS, PRODUCT, GENE-NAME
CR540_RS18520	EG12197			replication initiation negative regulator SeqA	negative modulator of initiation of replication	GO-TERMS, PRODUCT-SYNONYMS, GENE-SYNONYMS, PRODUCT
CR540_RS18525	EG11776	CR540_RS18525	ybfF			GO-TERMS, PRODUCT-SYNONYMS, GENE-NAME
CR540_RS18535	EG10318			flavodoxin FldA	flavodoxin 1	GO-TERMS, PRODUCT-SYNONYMS, PRODUCT
CR540_RS18540	G0-10580	CR540_RS18540	uof	fur leader peptide	RyhB-regulated fur leader peptide	GO-TERMS, PRODUCT-SYNONYMS, PRODUCT, GENE-NAME
CR540_RS18555	G6370			chitoporin	chitobiose outer membrane channel	GO-TERMS, REACTIONS, PRODUCT-SYNONYMS, GENE-SYNONYMS, PRODUCT
CR540_RS18560	EG10390					GO-TERMS, REACTIONS, PRODUCT-SYNONYMS, PRODUCT
CR540_RS18565	EG10635			PTS N-acetyl glucosamine transporter subunit IIABC	N-acetylglucosamine-specific PTS enzyme IIABC component	GO-TERMS, REACTIONS, PRODUCT-SYNONYMS, GENE-SYNONYMS, PRODUCT
CR540_RS18570	EG10633					GO-TERMS, PRODUCT-SYNONYMS, GENE-SYNONYMS
CR540_RS18575	EG10632					GO-TERMS, REACTIONS, PRODUCT-SYNONYMS, PRODUCT
CR540_RS18580	EG10636			DNA-binding transcriptional regulator NagC	DNA-binding transcriptional dual regulator NagC	GO-TERMS, PRODUCT-SYNONYMS, GENE-SYNONYMS, PRODUCT
CR540_RS18585	EG10634	nagD	umpH	ribonucleotide monophosphatase NagD	UMP phosphatase	GO-TERMS, REACTIONS, PRODUCT-SYNONYMS, GENE-SYNONYMS, PRODUCT, GENE-NAME
CR540_RS18590	EG10092	CR540_RS18590	asnB	asparagine synthase B	asparagine synthetase B	GO-TERMS, REACTIONS, PRODUCT-SYNONYMS, PRODUCT, GENE-NAME
CR540_RS18630	G6365					GO-TERMS, PRODUCT-SYNONYMS, GENE-SYNONYMS, PRODUCT
CR540_RS18635	G6364			tRNA (N6-isopentenyl adenosine(37)-C2)-methylthiotransferase MiaB	isopentenyl-adenosine A37 tRNA methylthiolase	GO-TERMS, REACTIONS, PRODUCT-SYNONYMS, GENE-SYNONYMS, PRODUCT
CR540_RS18645	G6362			rRNA maturation RNase YbeY	endoribonuclease YbeY	GO-TERMS, PRODUCT-SYNONYMS, PRODUCT
CR540_RS18655	EG10168					GO-TERMS, REACTIONS, PRODUCT-SYNONYMS, GENE-SYNONYMS, PRODUCT
CR540_RS18670	G6359			glutamate/aspartate ABC transporter substrate-binding protein GltI	glutamate/aspartate ABC transporter periplasmic binding protein	CPLX-RXNS, GO-TERMS, COMPLEXES, PRODUCT-SYNONYMS, GENE-SYNONYMS, PRODUCT
CR540_RS18675	EG12661			glutamate/aspartate ABC transporter permease GltJ	glutamate/aspartate ABC transporter membrane subunit GltJ	GO-TERMS, PRODUCT
CR540_RS18680	EG12662	CR540_RS18680	gltK	glutamate ABC transporter permease	glutamate/aspartate ABC transporter membrane subunit GltK	GO-TERMS, REACTIONS, PRODUCT, GENE-NAME
CR540_RS18685	EG12663			glutamate/aspartate ABC transporter ATP binding protein GltL	glutamate/aspartate ABC transporter ATP binding subunit	GO-TERMS, PRODUCT
CR540_RS18690	G6358					GO-TERMS, REACTIONS, PRODUCT-SYNONYMS, GENE-SYNONYMS
CR540_RS18695	G6357	CR540_RS18695	hscC	molecular chaperone HscC	chaperone protein HscC	GO-TERMS, PRODUCT-SYNONYMS, GENE-SYNONYMS, PRODUCT, GENE-NAME
CR540_RS18735	EG10532					GO-TERMS, REACTIONS, PRODUCT-SYNONYMS, GENE-SYNONYMS, PRODUCT
CR540_RS18740	EG10855			LPS assembly lipoprotein LptE	lipopolysaccharide assembly protein LptE	GO-TERMS, COMPLEXES, PRODUCT-SYNONYMS, GENE-SYNONYMS, PRODUCT
CR540_RS18745	EG11412					GO-TERMS, REACTIONS, PRODUCT-SYNONYMS, PRODUCT
CR540_RS18750	G6350			nicotinate-nucleotide adenylyltransferase	nicotinate-mononucleotide adenylyltransferase	GO-TERMS, REACTIONS, PRODUCT-SYNONYMS, GENE-SYNONYMS, PRODUCT
CR540_RS18755	G6349	CR540_RS18755	cobC	adenosylcobalamin/alpha-ribazole phosphatase	putative adenosylcobalamin phosphatase/alpha-ribazole phosphatase	REACTIONS, PRODUCT-SYNONYMS, GENE-SYNONYMS, PRODUCT, GENE-NAME
CR540_RS18760	EG11255			ribosome silencing factor	ribosomal silencing factor RsfS	GO-TERMS, PRODUCT-SYNONYMS, GENE-SYNONYMS, PRODUCT
CR540_RS18765	EG11254			23S rRNA (pseudouridine(1915)-N(3))-methyltransferase RlmH	23S rRNA m3psi1915 methyltransferase	GO-TERMS, REACTIONS, PRODUCT-SYNONYMS, GENE-SYNONYMS, PRODUCT
CR540_RS18770	EG10606					GO-TERMS, REACTIONS, PRODUCT-SYNONYMS, GENE-SYNONYMS
CR540_RS18775	EG10607			peptidoglycan glycosyltransferase MrdB	SEDS family protein MrdB	GO-TERMS, REACTIONS, PRODUCT-SYNONYMS, PRODUCT
CR540_RS18785	EG10201					GO-TERMS, REACTIONS, PRODUCT-SYNONYMS, GENE-SYNONYMS
CR540_RS18795	EG11591			lipoyl(octanoyl) transferase LipB	lipoyl(octanoyl) transferase	GO-TERMS, REACTIONS, PRODUCT-SYNONYMS, GENE-SYNONYMS, PRODUCT
CR540_RS18805	EG11306					GO-TERMS, REACTIONS, PRODUCT-SYNONYMS, GENE-SYNONYMS
CR540_RS18810	EG11305			twin-arginine translocase subunit TatE	twin arginine protein translocation system - TatE protein	CPLX-RXNS, GO-TERMS, COMPLEXES, PRODUCT-SYNONYMS, GENE-SYNONYMS, PRODUCT
CR540_RS18820	EG12209			fluoride efflux transporter CrcB	F- channel	GO-TERMS, REACTIONS, PRODUCT-SYNONYMS, GENE-SYNONYMS, PRODUCT
CR540_RS18825	EG12179			transcription antiterminator/RNA stability regulator CspE	transcription antiterminator and regulator of RNA stability	GO-TERMS, PRODUCT-SYNONYMS, GENE-SYNONYMS, PRODUCT
CR540_RS18830	EG12180	CR540_RS18830	pagP	phospholipid:lipid A palmitoyltransferase	Lipid A palmitoyltransferase	GO-TERMS, REACTIONS, PRODUCT-SYNONYMS, GENE-SYNONYMS, PRODUCT, GENE-NAME
CR540_RS18835	G6347					GO-TERMS, REACTIONS, PRODUCT-SYNONYMS
CR540_RS18840	G6346			two-component response regulator DpiA	DNA-binding transcriptional dual regulator DpiA	GO-TERMS, PRODUCT-SYNONYMS, GENE-SYNONYMS, PRODUCT
CR540_RS18845	G6345					GO-TERMS, REACTIONS, PRODUCT-SYNONYMS, GENE-SYNONYMS
CR540_RS18850	G6344			[citrate (pro-3S)-lyase] ligase	citrate lyase synthetase	GO-TERMS, REACTIONS, PRODUCT-SYNONYMS, GENE-SYNONYMS, PRODUCT
CR540_RS18855	G6343					CPLX-RXNS, GO-TERMS, COMPLEXES, REACTIONS, PRODUCT-SYNONYMS, GENE-SYNONYMS
CR540_RS18860	G6342			citrate (pro-3S)-lyase subunit beta	citrate lyase beta subunit	GO-TERMS, COMPLEXES, REACTIONS, PRODUCT-SYNONYMS, GENE-SYNONYMS, PRODUCT
CR540_RS18865	G6341			citrate lyase subunit alpha	citrate lyase alpha subunit	REACTIONS, PRODUCT-SYNONYMS, GENE-SYNONYMS, PRODUCT
CR540_RS18870	G6340			citrate lyase holo-[acyl-carrier protein] synthase	apo-citrate lyase phosphoribosyl-dephospho-CoA transferase	GO-TERMS, REACTIONS, PRODUCT-SYNONYMS, GENE-SYNONYMS, PRODUCT
CR540_RS18875	G6339	CR540_RS18875	citG	2-(5''-triphosphoribosyl)-3'-dephosphocoenzyme-A synthase	triphosphoribosyl-dephospho-CoA synthase	GO-TERMS, REACTIONS, PRODUCT-SYNONYMS, GENE-SYNONYMS, PRODUCT, GENE-NAME
CR540_RS18880	G6338			citrate/succinate antiporter CitT	citrate:succinate antiporter	GO-TERMS, REACTIONS, PRODUCT-SYNONYMS, GENE-SYNONYMS, PRODUCT
CR540_RS18885	EG10856	CR540_RS18885	rna	ribonuclease I	RNase I	GO-TERMS, REACTIONS, PRODUCT-SYNONYMS, GENE-SYNONYMS, PRODUCT, GENE-NAME
CR540_RS18890	G6337	CR540_RS18890	rnk			GO-TERMS, PRODUCT-SYNONYMS, GENE-NAME
CR540_RS18900	G6334			universal stress protein UspG	universal stress protein G	GO-TERMS, PRODUCT-SYNONYMS, GENE-SYNONYMS, PRODUCT
CR540_RS18905	EG11385			alkyl hydroperoxide reductase subunit F	alkyl hydroperoxide reductase, AhpF component	CPLX-RXNS, GO-TERMS, PRODUCT-SYNONYMS, PRODUCT
CR540_RS18910	EG11384			alkyl hydroperoxide reductase subunit C	alkyl hydroperoxide reductase, AhpC component	GO-TERMS, PRODUCT-SYNONYMS, GENE-SYNONYMS, PRODUCT
CR540_RS18915	G6333			thiol:disulfide interchange protein DsbG	protein sulfenic acid reductase and chaperone DsbG	GO-TERMS, REACTIONS, PRODUCT-SYNONYMS, GENE-SYNONYMS, PRODUCT
CR540_RS18935	G6329			methionine-oxo-acid transaminase	methionine-oxo-acid transaminase, PLP-dependent	GO-TERMS, REACTIONS, PRODUCT-SYNONYMS, PRODUCT
CR540_RS18955	EG11105			proofreading thioesterase EntH	proofreading thioesterase in enterobactin biosynthesis	GO-TERMS, REACTIONS, PRODUCT-SYNONYMS, GENE-SYNONYMS, PRODUCT
CR540_RS18960	EG10259	dhbA	entA			GO-TERMS, PRODUCT-SYNONYMS, GENE-NAME
CR540_RS18965	EG10260			enterobactin biosynthesis bifunctional isochorismatase/aryl carrier protein EntB	enterobactin synthase component B	CPLX-RXNS, GO-TERMS, COMPLEXES, REACTIONS, PRODUCT-SYNONYMS, GENE-SYNONYMS, PRODUCT
CR540_RS18970	EG10263			(2,3-dihydroxybenzoyl)adenylate synthase	2,3-dihydroxybenzoate-AMP ligase	GO-TERMS, REACTIONS, PRODUCT-SYNONYMS, PRODUCT
CR540_RS18975	EG10261					GO-TERMS, REACTIONS, PRODUCT-SYNONYMS, GENE-SYNONYMS
CR540_RS18985	EG11104			enterobactin transporter EntS	enterobactin exporter EntS	GO-TERMS, REACTIONS, PRODUCT-SYNONYMS, GENE-SYNONYMS, PRODUCT
CR540_RS19010	EG10264			enterobactin non-ribosomal peptide synthetase EntF	apo-serine activating enzyme	GO-TERMS, REACTIONS, PRODUCT-SYNONYMS, PRODUCT
CR540_RS19015	G0-10437	CR540_RS19015	ybdZ	MbtH family protein	enterobactin biosynthesis protein YbdZ	GO-TERMS, PRODUCT-SYNONYMS, PRODUCT, GENE-NAME
CR540_RS19020	EG10299	CR540_RS19020	fes	enterochelin esterase	ferric enterobactin esterase	GO-TERMS, REACTIONS, PRODUCT-SYNONYMS, PRODUCT, GENE-NAME
CR540_RS19025	EG10293			siderophore enterobactin receptor FepA	ferric enterobactin outer membrane transporter	CPLX-RXNS, GO-TERMS, COMPLEXES, PRODUCT-SYNONYMS, GENE-SYNONYMS, PRODUCT
CR540_RS19030	EG10262			enterobactin synthase subunit EntD	phosphopantetheinyl transferase EntD	GO-TERMS, REACTIONS, PRODUCT-SYNONYMS, PRODUCT
CR540_RS19050	G6326	CR540_RS19050	ybdK	glutamate--cysteine ligase	carboxylate-amine ligase	GO-TERMS, REACTIONS, PRODUCT-SYNONYMS, PRODUCT, GENE-NAME
CR540_RS19065	EG50005			oxygen-insensitive NAD(P)H nitroreductase	NAD(P)H nitroreductase NfsB	GO-TERMS, REACTIONS, PRODUCT-SYNONYMS, GENE-SYNONYMS, PRODUCT
CR540_RS19070	G6323	CR540_RS19070	ybdG	mechanosensitive ion channel family protein	miniconductance mechanosensitive channel YbdG	GO-TERMS, PRODUCT-SYNONYMS, PRODUCT, GENE-NAME
CR540_RS19075	EG10708	CR540_RS19075	pheP	aromatic amino acid transporter AroP	phenylalanine:H+ symporter PheP	GO-TERMS, REACTIONS, PRODUCT-SYNONYMS, PRODUCT, GENE-NAME
CR540_RS19080	EG12367			Cu(+)/Ag(+) efflux RND transporter permease subunit CusA	copper/silver export system RND permease	CPLX-RXNS, GO-TERMS, COMPLEXES, REACTIONS, PRODUCT-SYNONYMS, GENE-SYNONYMS, PRODUCT
CR540_RS19085	G6322			Cu(+)/Ag(+) efflux RND transporter periplasmic adaptor subunit CusB	copper/silver export system membrane fusion protein	GO-TERMS, REACTIONS, PRODUCT-SYNONYMS, GENE-SYNONYMS, PRODUCT
CR540_RS19090	G6321			Cu(+)/Ag(+) efflux RND transporter periplasmic metallochaperone CusF	copper/silver export system periplasmic binding protein	GO-TERMS, REACTIONS, PRODUCT-SYNONYMS, GENE-SYNONYMS, PRODUCT
CR540_RS19095	G6320			Cu(+)/Ag(+) efflux RND transporter outer membrane channel CusC	copper/silver export system outer membrane channel	GO-TERMS, REACTIONS, PRODUCT-SYNONYMS, GENE-SYNONYMS, PRODUCT
CR540_RS19100	G6319			copper response regulator transcription factor CusR	DNA-binding transcriptional activator CusR	GO-TERMS, PRODUCT-SYNONYMS, GENE-SYNONYMS, PRODUCT
CR540_RS19105	G6318			Cu(+)/Ag(+) sensor histidine kinase CusS	sensor histidine kinase CusS	GO-TERMS, REACTIONS, PRODUCT-SYNONYMS, GENE-SYNONYMS, PRODUCT
CR540_RS19160	EG11739	nrfB	nfrB	phage adsorption protein NrfB	bacteriophage N4 adsorption protein	GO-TERMS, PRODUCT-SYNONYMS, PRODUCT, GENE-NAME
CR540_RS19165	EG11740	CR540_RS19165	nfrA	phage receptor	bacteriophage N4 outer membrane receptor	GO-TERMS, PRODUCT-SYNONYMS, PRODUCT, GENE-NAME
CR540_RS19175	EG10268	CR540_RS19175	envY	helix-turn-helix domain-containing protein	DNA-binding transcriptional activator EnvY	GO-TERMS, PRODUCT-SYNONYMS, PRODUCT, GENE-NAME
CR540_RS19200	EG12388			fimbriae assembly protein	putative fimbrial protein SfmF	GO-TERMS, PRODUCT-SYNONYMS, GENE-SYNONYMS, PRODUCT
CR540_RS19205	G6293	fimH	sfmH	type 1 fimbrin D-mannose specific adhesin FimH	putative fimbrial adhesin protein SfmH	GO-TERMS, PRODUCT-SYNONYMS, PRODUCT, GENE-NAME
CR540_RS19210	G6292	CR540_RS19210	sfmD	fimbrial biogenesis outer membrane usher protein	putative fimbrial usher protein SfmD	GO-TERMS, PRODUCT-SYNONYMS, PRODUCT, GENE-NAME
CR540_RS19215	G6291	fimC	sfmC	type 1 fimbriae chaperone FimC	putative fimbrial chaperone SfmC	PRODUCT-SYNONYMS, PRODUCT, GENE-NAME
CR540_RS19220	G6290	fimA	sfmA	type 1 fimbrial protein subunit FimA	putative fimbrial protein SfmA	GO-TERMS, PRODUCT-SYNONYMS, PRODUCT, GENE-NAME
CR540_RS19225	EG10328			bifunctional methylenetetrahydrofolate dehydrogenase/methenyltetrahydrofolate cyclohydrolase FolD	bifunctional 5,10-methylene-tetrahydrofolate dehydrogenase/ 5,10-methylene-tetrahydrofolate cyclohydrolase	GO-TERMS, REACTIONS, PRODUCT-SYNONYMS, GENE-SYNONYMS, PRODUCT
CR540_RS19230	EG12879			ribosome-associated protein YbcJ	putative RNA-binding protein YbcJ	GO-TERMS, PRODUCT-SYNONYMS, PRODUCT
CR540_RS19240	EG10196					GO-TERMS, REACTIONS, PRODUCT-SYNONYMS, GENE-SYNONYMS, PRODUCT
CR540_RS19245	EG10758			peptidylprolyl isomerase B	peptidyl-prolyl cis-trans isomerase B	GO-TERMS, REACTIONS, PRODUCT-SYNONYMS, PRODUCT
CR540_RS19250	EG12666					GO-TERMS, REACTIONS, PRODUCT-SYNONYMS, GENE-SYNONYMS, PRODUCT
CR540_RS19255	EG10793			5-(carboxyamino)imidazole ribonucleotide mutase	N5-carboxyaminoimidazole ribonucleotide mutase	GO-TERMS, REACTIONS, PRODUCT-SYNONYMS, GENE-SYNONYMS, PRODUCT
CR540_RS19280	G6287			acyl-CoA synthetase FdrA	putative acyl-CoA synthetase FdrA	GO-TERMS, REACTIONS, PRODUCT-SYNONYMS, GENE-SYNONYMS, PRODUCT
CR540_RS19285	G6286					GO-TERMS, REACTIONS, PRODUCT-SYNONYMS, GENE-SYNONYMS
CR540_RS19290	G6285			allantoate deiminase	allantoate amidohydrolase	GO-TERMS, REACTIONS, PRODUCT-SYNONYMS, GENE-SYNONYMS, PRODUCT
CR540_RS19295	G6284					GO-TERMS, PRODUCT-SYNONYMS, GENE-SYNONYMS
CR540_RS19300	G6283			glycerate 3-kinase	glycerate 2-kinase 2	GO-TERMS, REACTIONS, PRODUCT-SYNONYMS, GENE-SYNONYMS, PRODUCT
CR540_RS19310	G6281			allantoinase AllB	allantoinase	GO-TERMS, REACTIONS, PRODUCT-SYNONYMS, GENE-SYNONYMS, PRODUCT
CR540_RS19320	G6278			2-hydroxy-3-oxopropionate reductase	tartronate semialdehyde reductase 2	GO-TERMS, REACTIONS, PRODUCT-SYNONYMS, GENE-SYNONYMS, PRODUCT
CR540_RS19325	G6277	CR540_RS19325	hyi			GO-TERMS, PRODUCT-SYNONYMS, GENE-SYNONYMS, GENE-NAME
CR540_RS19330	EG11583					GO-TERMS, PRODUCT-SYNONYMS
CR540_RS19335	G6276			HTH-type transcriptional repressor AllR	DNA-binding transcriptional repressor AllR	GO-TERMS, PRODUCT-SYNONYMS, GENE-SYNONYMS, PRODUCT
CR540_RS19340	G6275					GO-TERMS, PRODUCT-SYNONYMS, GENE-SYNONYMS
CR540_RS19345	G6274			HTH-type transcriptional activator AllS	DNA-binding transcriptional activator AllS	GO-TERMS, PRODUCT-SYNONYMS, GENE-SYNONYMS, PRODUCT
CR540_RS19350	EG11768	mnmH	selU	tRNA 2-selenouridine(34) synthase MnmH	tRNA 2-selenouridine synthase	GO-TERMS, REACTIONS, PRODUCT-SYNONYMS, GENE-SYNONYMS, PRODUCT, GENE-NAME
CR540_RS19400	EG11542			multifunctional acyl-CoA thioesterase I/protease I/lysophospholipase L1	multifunctional acyl-CoA thioesterase I and protease I and lysophospholipase L1	GO-TERMS, REACTIONS, PRODUCT-SYNONYMS, GENE-SYNONYMS, PRODUCT
CR540_RS19405	G6269			NADP(+)-dependent aldehyde reductase	NADP+-dependent aldehyde reductase YbbO	GO-TERMS, REACTIONS, PRODUCT-SYNONYMS, PRODUCT
CR540_RS19410	G6268					GO-TERMS, PRODUCT-SYNONYMS, GENE-SYNONYMS
CR540_RS19415	G6267			iron export ABC transporter permease subunit FetB	putative iron ABC exporter membrane subunit FetB	GO-TERMS, PRODUCT-SYNONYMS, GENE-SYNONYMS, PRODUCT
CR540_RS19420	G6266			iron ABC transporter ATP-binding protein FetA	putative iron ABC exporter ATP-binding subunit FetA	GO-TERMS, PRODUCT-SYNONYMS, GENE-SYNONYMS, PRODUCT
CR540_RS19435	G6263			HTH-type transcriptional regulator CueR	DNA-binding transcriptional dual regulator CueR	GO-TERMS, PRODUCT-SYNONYMS, GENE-SYNONYMS, PRODUCT
CR540_RS19445	G6261			glutaminase A	glutaminase 1	GO-TERMS, REACTIONS, PRODUCT-SYNONYMS, GENE-SYNONYMS, PRODUCT
CR540_RS19455	G6259	higA	ybaQ	addiction module antidote protein, HigA family	DNA-binding transcriptional regulator YbaQ	PRODUCT-SYNONYMS, PRODUCT, GENE-NAME
CR540_RS19470	EG12454			Cys-tRNA(Pro)/Cys-tRNA(Cys) deacylase YbaK	Cys-tRNAPro and Cys-tRNACys deacylase	GO-TERMS, REACTIONS, PRODUCT-SYNONYMS, PRODUCT
CR540_RS19475	EG11060	CR540_RS19475	ushA	bifunctional UDP-sugar hydrolase/5'-nucleotidase	5'-nucleotidase / UDP-sugar hydrolase	GO-TERMS, REACTIONS, PRODUCT-SYNONYMS, PRODUCT, GENE-NAME
CR540_RS19480	G6256	CR540_RS19480	fsr	MFS transporter	fosmidomycin efflux pump	GO-TERMS, REACTIONS, PRODUCT-SYNONYMS, PRODUCT, GENE-NAME
CR540_RS19490	EG11102	CR540_RS19490	gsk			GO-TERMS, REACTIONS, PRODUCT-SYNONYMS, GENE-NAME
CR540_RS19495	EG11101	CR540_RS19495	aes			GO-TERMS, REACTIONS, PRODUCT-SYNONYMS, GENE-SYNONYMS, GENE-NAME
CR540_RS19500	EG10431	CR540_RS19500	hemH			GO-TERMS, PRODUCT-SYNONYMS, GENE-SYNONYMS, PRODUCT, GENE-NAME
CR540_RS19510	EG10032	CR540_RS19510	adk			GO-TERMS, REACTIONS, PRODUCT-SYNONYMS, GENE-SYNONYMS, GENE-NAME
CR540_RS19515	EG10461			molecular chaperone HtpG	chaperone protein HtpG	GO-TERMS, PRODUCT-SYNONYMS, PRODUCT
CR540_RS19520	EG10834			recombination protein RecR	DNA repair protein RecR	GO-TERMS, PRODUCT-SYNONYMS, PRODUCT
CR540_RS19535	EG10051	CR540_RS19535	apt			GO-TERMS, REACTIONS, PRODUCT-SYNONYMS, GENE-NAME
CR540_RS19545	EG10765					GO-TERMS, PRODUCT-SYNONYMS
CR540_RS19550	EG12830	CR540_RS19550	ybaM	DUF2496 domain-containing protein	DUF2496 domain-containing protein YbaM	GO-TERMS, PRODUCT-SYNONYMS, PRODUCT, GENE-NAME
CR540_RS19555	G6255			mechanosensitive channel MscK	potassium dependent, small conductance mechanosensitive channel	GO-TERMS, REACTIONS, PRODUCT-SYNONYMS, GENE-SYNONYMS, PRODUCT
CR540_RS19560	EG12116			multidrug efflux transporter transcriptional repressor AcrR	DNA-binding transcriptional repressor AcrR	GO-TERMS, PRODUCT-SYNONYMS, GENE-SYNONYMS, PRODUCT
CR540_RS19565	EG11703			multidrug efflux RND transporter periplasmic adaptor subunit AcrA	multidrug efflux pump membrane fusion lipoprotein AcrA	CPLX-RXNS, GO-TERMS, PRODUCT-SYNONYMS, GENE-SYNONYMS, PRODUCT
CR540_RS19570	EG11704	CR540_RS19570	acrB	multidrug efflux RND transporter permease subunit	multidrug efflux pump RND permease AcrB	GO-TERMS, PRODUCT-SYNONYMS, GENE-SYNONYMS, PRODUCT, GENE-NAME
CR540_RS19575	EG12429					GO-TERMS, PRODUCT-SYNONYMS, GENE-SYNONYMS
CR540_RS19580	EG10439			hemolysin expression modulator Hha	haemolysin expression-modulating protein Hha	GO-TERMS, PRODUCT-SYNONYMS, PRODUCT
CR540_RS19585	G58	CR540_RS19585	maa			GO-TERMS, REACTIONS, PRODUCT-SYNONYMS, GENE-SYNONYMS, PRODUCT, GENE-NAME
CR540_RS19610	G6251	atl	ybaZ			GO-TERMS, PRODUCT-SYNONYMS, GENE-SYNONYMS, GENE-NAME
CR540_RS19620	EG10995					GO-TERMS, REACTIONS, PRODUCT-SYNONYMS
CR540_RS19625	EG11821			ammonium transporter AmtB	ammonia/ammonium transporter	GO-TERMS, REACTIONS, PRODUCT-SYNONYMS, GENE-SYNONYMS, PRODUCT
CR540_RS19630	EG12191			P-II family nitrogen regulator	nitrogen regulator GlnK	GO-TERMS, PRODUCT-SYNONYMS, GENE-SYNONYMS, PRODUCT
CR540_RS19645	G6247	CR540_RS19645	decR	Lrp/AsnC family transcriptional regulator	DNA-binding transcriptional activator DecR	GO-TERMS, PRODUCT-SYNONYMS, GENE-SYNONYMS, PRODUCT, GENE-NAME
CR540_RS19650	G6246					GO-TERMS, REACTIONS, PRODUCT-SYNONYMS
CR540_RS19660	G6245			7-cyano-7-deazaguanine synthase QueC	7-cyano-7-deazaguanine synthase	GO-TERMS, REACTIONS, PRODUCT-SYNONYMS, GENE-SYNONYMS, PRODUCT
CR540_RS19665	G6244	CR540_RS19665	fadM	YbgC/FadM family acyl-CoA thioesterase	long-chain acyl-CoA thioesterase FadM	GO-TERMS, REACTIONS, PRODUCT-SYNONYMS, GENE-SYNONYMS, PRODUCT, GENE-NAME
CR540_RS19670	G6243	CR540_RS19670	ybaV	hypothetical protein	helix-hairpin-helix 3 family protein	GO-TERMS, PRODUCT-SYNONYMS, GENE-SYNONYMS, PRODUCT, GENE-NAME
CR540_RS19675	G6242			peptidylprolyl isomerase	periplasmic folding chaperone	GO-TERMS, REACTIONS, PRODUCT-SYNONYMS, GENE-SYNONYMS, PRODUCT
CR540_RS19680	EG10467					GO-TERMS, COMPLEXES, PRODUCT-SYNONYMS, GENE-SYNONYMS, PRODUCT
CR540_RS19685	EG10542	CR540_RS19685	lon			GO-TERMS, REACTIONS, PRODUCT-SYNONYMS, GENE-SYNONYMS, GENE-NAME
CR540_RS19690	EG10159	CR540_RS19690	clpX			GO-TERMS, PRODUCT-SYNONYMS, GENE-SYNONYMS, GENE-NAME
CR540_RS19695	EG10158	CR540_RS19695	clpP	ATP-dependent Clp endopeptidase proteolytic subunit ClpP	ATP-dependent Clp protease proteolytic subunit	GO-TERMS, COMPLEXES, REACTIONS, PRODUCT-SYNONYMS, GENE-SYNONYMS, PRODUCT, GENE-NAME
CR540_RS19700	EG11003	CR540_RS19700	tig			GO-TERMS, REACTIONS, PRODUCT-SYNONYMS, GENE-NAME
CR540_RS19705	EG10125			transcriptional regulator BolA	DNA-binding transcriptional dual regulator BolA	GO-TERMS, COMPLEXES, PRODUCT-SYNONYMS, PRODUCT
CR540_RS19715	EG12183			muropeptide MFS transporter AmpG	muropeptide:H+ symporter	GO-TERMS, REACTIONS, PRODUCT-SYNONYMS, PRODUCT
CR540_RS19720	EG10178	CR540_RS19720	cyoA	cytochrome o ubiquinol oxidase subunit II	cytochrome bo3 ubiquinol oxidase subunit 2	CPLX-RXNS, GO-TERMS, COMPLEXES, PRODUCT-SYNONYMS, PRODUCT, GENE-NAME
CR540_RS19725	EG10179	CR540_RS19725	cyoB	cytochrome o ubiquinol oxidase subunit I	cytochrome bo3 ubiquinol oxidase subunit 1	GO-TERMS, PRODUCT-SYNONYMS, PRODUCT, GENE-NAME
CR540_RS19730	EG10180	CR540_RS19730	cyoC	cytochrome o ubiquinol oxidase subunit III	cytochrome bo3 ubiquinol oxidase subunit 3	GO-TERMS, PRODUCT-SYNONYMS, PRODUCT, GENE-NAME
CR540_RS19735	EG10181	CR540_RS19735	cyoD	cytochrome o ubiquinol oxidase subunit IV	cytochrome bo3 ubiquinol oxidase subunit 4	GO-TERMS, PRODUCT-SYNONYMS, PRODUCT, GENE-NAME
CR540_RS19740	EG10182			protoheme IX farnesyltransferase	heme O synthase	GO-TERMS, REACTIONS, PRODUCT-SYNONYMS, PRODUCT
CR540_RS19755	G6239					GO-TERMS, PRODUCT-SYNONYMS, GENE-SYNONYMS
CR540_RS19760	G198			protein deglycase YajL	protein/nucleic acid deglycase 3	GO-TERMS, REACTIONS, PRODUCT-SYNONYMS, GENE-SYNONYMS, PRODUCT
CR540_RS19765	G6238			tRNA 4-thiouridine(8) synthase ThiI	tRNA uridine 4-sulfurtransferase	GO-TERMS, REACTIONS, PRODUCT-SYNONYMS, GENE-SYNONYMS, PRODUCT
CR540_RS19770	EG11098			exodeoxyribonuclease VII small subunit	exodeoxyribonuclease VII subunit XseB	CPLX-RXNS, GO-TERMS, COMPLEXES, REACTIONS, PRODUCT-SYNONYMS, GENE-SYNONYMS, PRODUCT
CR540_RS19775	EG10508			(2E,6E)-farnesyl diphosphate synthase	geranyl diphosphate/farnesyl diphosphate synthase	GO-TERMS, REACTIONS, PRODUCT-SYNONYMS, PRODUCT
CR540_RS19780	G6237	CR540_RS19780	dxs			GO-TERMS, PRODUCT-SYNONYMS, GENE-SYNONYMS, GENE-NAME
CR540_RS19785	G6236					GO-TERMS, REACTIONS, PRODUCT-SYNONYMS
CR540_RS19790	EG10704					GO-TERMS, REACTIONS, PRODUCT-SYNONYMS, GENE-SYNONYMS
CR540_RS19795	G6234			thiamine-phosphate kinase	thiamine monophosphate kinase	GO-TERMS, REACTIONS, PRODUCT-SYNONYMS, GENE-SYNONYMS, PRODUCT
CR540_RS19800	EG10666			transcription antitermination factor NusB	transcription antitermination protein NusB	GO-TERMS, COMPLEXES, PRODUCT-SYNONYMS, GENE-SYNONYMS, PRODUCT
CR540_RS19805	EG11322					GO-TERMS, PRODUCT-SYNONYMS, GENE-SYNONYMS
CR540_RS19810	EG11321			bifunctional diaminohydroxyphosphoribosylaminopyrimidine deaminase/5-amino-6-(5-phosphoribosylamino)uracil reductase RibD	fused diaminohydroxyphosphoribosylaminopyrimidine deaminase / 5-amino-6-(5-phosphoribosylamino)uracil reductase	GO-TERMS, REACTIONS, PRODUCT-SYNONYMS, GENE-SYNONYMS, PRODUCT
CR540_RS19815	EG11320			transcriptional regulator NrdR	NrdR transcriptional repressor	GO-TERMS, PRODUCT-SYNONYMS, GENE-SYNONYMS, PRODUCT
CR540_RS19825	EG11035	CR540_RS19825	tsx			GO-TERMS, REACTIONS, PRODUCT-SYNONYMS, GENE-SYNONYMS, GENE-NAME
CR540_RS19835	EG10940			protein translocase subunit SecF	Sec translocon accessory complex subunit SecF	GO-TERMS, COMPLEXES, PRODUCT-SYNONYMS, PRODUCT
CR540_RS19840	EG10938			protein translocase subunit SecD	Sec translocon accessory complex subunit SecD	GO-TERMS, PRODUCT-SYNONYMS, PRODUCT
CR540_RS19845	EG11096			preprotein translocase subunit YajC	Sec translocon accessory complex subunit YajC	GO-TERMS, PRODUCT-SYNONYMS, PRODUCT
CR540_RS19850	EG10996			tRNA guanosine(34) transglycosylase Tgt	tRNA-guanine transglycosylase	GO-TERMS, PRODUCT-SYNONYMS, GENE-SYNONYMS, PRODUCT
CR540_RS19855	EG10812			tRNA preQ1(34) S-adenosylmethionine ribosyltransferase-isomerase QueA	tRNA preQ134 S-adenosylmethionine ribosyltransferase-isomerase	GO-TERMS, REACTIONS, PRODUCT-SYNONYMS, GENE-SYNONYMS, PRODUCT
CR540_RS19860	EG11095			ACP phosphodiesterase	acyl carrier protein phosphodiesterase	GO-TERMS, REACTIONS, PRODUCT-SYNONYMS, GENE-SYNONYMS, PRODUCT
CR540_RS19865	EG10565					GO-TERMS, REACTIONS, PRODUCT-SYNONYMS
CR540_RS19875	EG12168			branched-chain amino acid transporter carrier protein BrnQ	branched chain amino acid transporter BrnQ	GO-TERMS, REACTIONS, PRODUCT-SYNONYMS, GENE-SYNONYMS, PRODUCT
CR540_RS19880	EG10733			phosphate regulon sensor histidine kinase PhoR	sensor histidine kinase PhoR	GO-TERMS, REACTIONS, PRODUCT-SYNONYMS, GENE-SYNONYMS, PRODUCT
CR540_RS19885	EG10728			phosphate response regulator transcription factor PhoB	DNA-binding transcriptional dual regulator PhoB	GO-TERMS, PRODUCT-SYNONYMS, GENE-SYNONYMS, PRODUCT
CR540_RS19905	EG11288	CR540_RS19905	mak			GO-TERMS, REACTIONS, PRODUCT-SYNONYMS, GENE-SYNONYMS, GENE-NAME
CR540_RS19910	EG12158			recombination-associated protein RdgC	nucleoid-associated protein RdgC	GO-TERMS, PRODUCT-SYNONYMS, GENE-SYNONYMS, PRODUCT
CR540_RS19920	EG12159			pyrimidine/purine nucleoside phosphorylase	nucleoside phosphorylase PpnP	GO-TERMS, REACTIONS, PRODUCT-SYNONYMS, GENE-SYNONYMS, PRODUCT
CR540_RS19935	EG10082			shikimate kinase AroL	shikimate kinase 2	GO-TERMS, REACTIONS, PRODUCT-SYNONYMS, PRODUCT
CR540_RS19945	EG10769					GO-TERMS, REACTIONS, PRODUCT-SYNONYMS, GENE-SYNONYMS
CR540_RS19950	EG11257	adrA	dgcC	diguanylate cyclase AdrA	diguanylate cyclase DgcC	GO-TERMS, REACTIONS, PRODUCT-SYNONYMS, GENE-SYNONYMS, PRODUCT, GENE-NAME
CR540_RS19960	EG10727					GO-TERMS, REACTIONS, PRODUCT-SYNONYMS, GENE-SYNONYMS
CR540_RS19965	EG11256			anti-adapter protein IraP	anti-adaptor protein for sigmaS stabilization	GO-TERMS, PRODUCT-SYNONYMS, GENE-SYNONYMS, PRODUCT
CR540_RS19970	EG10213	CR540_RS19970	ddlA			GO-TERMS, REACTIONS, PRODUCT-SYNONYMS, PRODUCT, GENE-NAME
CR540_RS19985	G6227			surface-exposed outer membrane lipoprotein YaiW	surface-exposed outer membrane lipoprotein	GO-TERMS, PRODUCT-SYNONYMS, PRODUCT
CR540_RS19990	EG10928			peptide antibiotic transporter SbmA	peptide antibiotic/peptide nucleic acid transporter	GO-TERMS, REACTIONS, PRODUCT-SYNONYMS, PRODUCT
CR540_RS19995	EG12867			D-alanyl-D-alanine- carboxypeptidase/endopeptidase AmpH	peptidoglycan DD-carboxypeptidase/peptidoglycan DD-endopeptidase	GO-TERMS, REACTIONS, PRODUCT-SYNONYMS, GENE-SYNONYMS, PRODUCT
CR540_RS20000	G6226			hydrogen peroxide resistance inhibitor IprA	putative DNA-binding transcriptional regulator IprA	GO-TERMS, PRODUCT-SYNONYMS, GENE-SYNONYMS, PRODUCT
CR540_RS20010	EG10428					GO-TERMS, PRODUCT-SYNONYMS, GENE-SYNONYMS
CR540_RS20015	EG12423					GO-TERMS, REACTIONS, PRODUCT-SYNONYMS, GENE-SYNONYMS
CR540_RS20020	G6219			taurine ABC transporter permease TauC	taurine ABC transporter membrane subunit	CPLX-RXNS, GO-TERMS, COMPLEXES, PRODUCT-SYNONYMS, GENE-SYNONYMS, PRODUCT
CR540_RS20025	G6218			taurine ABC transporter ATP-binding subunit	taurine ABC transporter ATP binding subunit	GO-TERMS, PRODUCT-SYNONYMS, GENE-SYNONYMS, PRODUCT
CR540_RS20030	G6217			taurine ABC transporter substrate-binding protein	taurine ABC transporter periplasmic binding protein	GO-TERMS, PRODUCT-SYNONYMS, GENE-SYNONYMS, PRODUCT
CR540_RS20055	G6209			formaldehyde-responsive transcriptional repressor FrmR	DNA-binding transcriptional repressor FrmR	GO-TERMS, PRODUCT-SYNONYMS, GENE-SYNONYMS, PRODUCT
CR540_RS20060	EG50010	CR540_RS20060	frmA			GO-TERMS, REACTIONS, PRODUCT-SYNONYMS, GENE-SYNONYMS, PRODUCT, GENE-NAME
CR540_RS20065	G6208	CR540_RS20065	frmB			GO-TERMS, REACTIONS, PRODUCT-SYNONYMS, GENE-SYNONYMS, PRODUCT, GENE-NAME
CR540_RS20075	G6206			3-(3-hydroxy-phenyl)propionate transporter MhpT	3-hydroxyphenylpropionate/3-hydroxycinnamate:H+ symporter	GO-TERMS, REACTIONS, PRODUCT-SYNONYMS, GENE-SYNONYMS, PRODUCT
CR540_RS20080	G6205	dmpG	mhpE			GO-TERMS, PRODUCT-SYNONYMS, PRODUCT, GENE-NAME
CR540_RS20085	M014	CR540_RS20085	mhpF	acetaldehyde dehydrogenase (acetylating)	acetaldehyde dehydrogenase (acetylating) MhpF	GO-TERMS, REACTIONS, PRODUCT-SYNONYMS, PRODUCT, GENE-NAME
CR540_RS20090	M013			2-keto-4-pentenoate hydratase	2-hydroxypentadienoate hydratase	GO-TERMS, REACTIONS, PRODUCT-SYNONYMS, GENE-SYNONYMS, PRODUCT
CR540_RS20095	M012	CR540_RS20095	mhpC	2-hydroxy-6-oxononadienedioate/2-hydroxy-6- oxononatrienedioate hydrolase	2-hydroxy-6-ketonona-2,4-dienedioate hydrolase	GO-TERMS, REACTIONS, PRODUCT-SYNONYMS, PRODUCT, GENE-NAME
CR540_RS20100	M011	CR540_RS20100	mhpB	2,3-dihydroxyphenylpropionate/2, 3-dihydroxicinnamic acid 1,2-dioxygenase	3-carboxyethylcatechol 2,3-dioxygenase	GO-TERMS, REACTIONS, PRODUCT-SYNONYMS, PRODUCT, GENE-NAME
CR540_RS20105	M010	CR540_RS20105	mhpA	bifunctional 3-(3-hydroxy-phenyl)propionate/3-hydroxycinnamic acid hydroxylase	3-(3-hydroxyphenyl)propanoate hydroxylase	GO-TERMS, PRODUCT-SYNONYMS, PRODUCT, GENE-NAME
CR540_RS20115	EG10525	CR540_RS20115	lacI	LacI family DNA-binding transcriptional regulator	DNA-binding transcriptional repressor LacI	GO-TERMS, PRODUCT-SYNONYMS, PRODUCT, GENE-NAME
CR540_RS20120	EG10527	CR540_RS20120	lacZ			GO-TERMS, REACTIONS, PRODUCT-SYNONYMS, PRODUCT, GENE-NAME
CR540_RS20125	EG10526					GO-TERMS, REACTIONS, PRODUCT-SYNONYMS
CR540_RS20130	EG10524					GO-TERMS, REACTIONS, PRODUCT-SYNONYMS, PRODUCT
CR540_RS20140	EG10175					GO-TERMS, REACTIONS, PRODUCT-SYNONYMS, GENE-SYNONYMS
CR540_RS20145	EG10176	CR540_RS20145	cynT	carbonic anhydrase	carbonic anhydrase 1	GO-TERMS, REACTIONS, PRODUCT-SYNONYMS, PRODUCT, GENE-NAME
CR540_RS20150	EG11421			transcriptional regulator CynR	DNA-binding transcriptional dual regulator CynR	PRODUCT-SYNONYMS, PRODUCT
CR540_RS20155	EG11326			cytosine deaminase	cytosine/isoguanine deaminase	GO-TERMS, REACTIONS, PRODUCT-SYNONYMS, PRODUCT
CR540_RS20160	EG11327			cytosine permease	cytosine transporter	GO-TERMS, REACTIONS, PRODUCT-SYNONYMS, PRODUCT
CR540_RS20165	G6200			propionate--CoA ligase	propionyl-CoA synthetase	GO-TERMS, REACTIONS, PRODUCT-SYNONYMS, GENE-SYNONYMS, PRODUCT
CR540_RS20170	G6199					GO-TERMS, PRODUCT-SYNONYMS, GENE-SYNONYMS, PRODUCT
CR540_RS20175	G6198					GO-TERMS, PRODUCT-SYNONYMS, GENE-SYNONYMS
CR540_RS20180	G6196			methylisocitrate lyase	2-methylisocitrate lyase	GO-TERMS, REACTIONS, PRODUCT-SYNONYMS, GENE-SYNONYMS, PRODUCT
CR540_RS20185	G6195			propionate catabolism operon regulatory protein PrpR	DNA-binding transcriptional dual regulator PrpR	GO-TERMS, PRODUCT-SYNONYMS, GENE-SYNONYMS, PRODUCT
CR540_RS20210	G6190			NADPH-dependent aldehyde reductase YahK	aldehyde reductase, NADPH-dependent	GO-TERMS, REACTIONS, PRODUCT-SYNONYMS, PRODUCT
CR540_RS20255	EG11236	CR540_RS20255	pdeL	EAL domain-containing protein	DNA-binding transcriptional activator/c-di-GMP phosphodiesterase PdeL	GO-TERMS, REACTIONS, PRODUCT-SYNONYMS, GENE-SYNONYMS, PRODUCT, GENE-NAME
CR540_RS20265	EG10112			choline BCCT transporter BetT	choline:H+ symporter	GO-TERMS, REACTIONS, PRODUCT-SYNONYMS, PRODUCT
CR540_RS20270	EG10111			transcriptional regulator BetI	DNA-binding transcriptional repressor BetI	GO-TERMS, PRODUCT-SYNONYMS, PRODUCT
CR540_RS20275	EG10110			betaine-aldehyde dehydrogenase	betaine aldehyde dehydrogenase	GO-TERMS, REACTIONS, PRODUCT-SYNONYMS, PRODUCT
CR540_RS20280	EG10109					GO-TERMS, REACTIONS, PRODUCT-SYNONYMS
CR540_RS20300	G6176	CR540_RS20300	ykgE	(Fe-S)-binding protein	putative lactate utilization oxidoreductase YkgE	GO-TERMS, PRODUCT-SYNONYMS, PRODUCT, GENE-NAME
CR540_RS20310	G6174	CR540_RS20310	rclA	pyridine nucleotide-disulfide oxidoreductase	cupric reductase RclA	GO-TERMS, REACTIONS, PRODUCT-SYNONYMS, GENE-SYNONYMS, PRODUCT, GENE-NAME
CR540_RS20315	G6173	CR540_RS20315	rclB	DUF1471 domain-containing protein	DUF1471 domain-containing protein RclB	GO-TERMS, PRODUCT-SYNONYMS, GENE-SYNONYMS, PRODUCT, GENE-NAME
CR540_RS20320	G6171			reactive chlorine species resistance protein RclC	reactive chlorine species resistance protein C	GO-TERMS, PRODUCT-SYNONYMS, GENE-SYNONYMS, PRODUCT
CR540_RS20525	EG10767					GO-TERMS, PRODUCT-SYNONYMS, GENE-SYNONYMS
CR540_RS20530	EG10768					GO-TERMS, PRODUCT-SYNONYMS, GENE-SYNONYMS
CR540_RS20535	EG10729			phosphoporin PhoE	outer membrane porin PhoE	GO-TERMS, REACTIONS, PRODUCT-SYNONYMS, GENE-SYNONYMS, PRODUCT
CR540_RS20545	EG11091			esterase FrsA	fermentation-respiration switch protein	GO-TERMS, PRODUCT-SYNONYMS, GENE-SYNONYMS, PRODUCT
CR540_RS20550	EG10414	CR540_RS20550	gpt	xanthine phosphoribosyltransferase	xanthine-guanine phsophoribosyltransferase	GO-TERMS, REACTIONS, PRODUCT-SYNONYMS, GENE-SYNONYMS, PRODUCT, GENE-NAME
CR540_RS20555	EG10695			cytosol nonspecific dipeptidase	peptidase D	GO-TERMS, REACTIONS, PRODUCT-SYNONYMS, GENE-SYNONYMS, PRODUCT
CR540_RS20575	G6115					GO-TERMS, REACTIONS, PRODUCT-SYNONYMS, GENE-SYNONYMS
CR540_RS20595	G6112			REP-associated tyrosine transposase RayT	REP-associated tyrosine transposase	GO-TERMS, PRODUCT-SYNONYMS, GENE-SYNONYMS, PRODUCT
CR540_RS20605	G6110			type II toxin-antitoxin system antitoxin DinJ	antitoxin/DNA-binding transcriptional repressor DinJ	GO-TERMS, COMPLEXES, PRODUCT-SYNONYMS, GENE-SYNONYMS, PRODUCT
CR540_RS20610	G6109			type II toxin-antitoxin system mRNA interferase toxin YafQ	ribosome-dependent mRNA interferase toxin YafQ	GO-TERMS, REACTIONS, PRODUCT-SYNONYMS, PRODUCT
CR540_RS20625	G6106	lpcA	gmhA			GO-TERMS, PRODUCT-SYNONYMS, GENE-SYNONYMS, GENE-NAME
CR540_RS20630	G6105	CR540_RS20630	fadE			GO-TERMS, REACTIONS, PRODUCT-SYNONYMS, GENE-SYNONYMS, GENE-NAME
CR540_RS20635	G6104	CR540_RS20635	ivy	C-lysozyme inhibitor	periplasmic chaperone, inhibitor of vertebrate C-type lysozyme	GO-TERMS, PRODUCT-SYNONYMS, GENE-SYNONYMS, PRODUCT, GENE-NAME
CR540_RS20640	G6103					GO-TERMS, PRODUCT-SYNONYMS
CR540_RS20700	EG10243					GO-TERMS, COMPLEXES, REACTIONS, PRODUCT-SYNONYMS, GENE-SYNONYMS, PRODUCT
CR540_RS20705	EG10860					GO-TERMS, REACTIONS, PRODUCT-SYNONYMS, GENE-SYNONYMS
CR540_RS20715	G6099			hydroxyacylglutathione hydrolase	hydroxyacylglutathione hydrolase GloB	GO-TERMS, REACTIONS, PRODUCT-SYNONYMS, GENE-SYNONYMS, PRODUCT
CR540_RS20720	EG10246			murein transglycosylase D	membrane-bound lytic murein transglycosylase D	GO-TERMS, REACTIONS, PRODUCT-SYNONYMS, GENE-SYNONYMS, PRODUCT
CR540_RS20735	EG11649	CR540_RS20735	yafC	LysR family transcriptional regulator	LysR family transcriptional regulator YafC	GO-TERMS, PRODUCT-SYNONYMS, PRODUCT, GENE-NAME
CR540_RS20740	EG11648			2,5-didehydrogluconate reductase DkgB	methylglyoxal reductase DkgB	GO-TERMS, REACTIONS, PRODUCT-SYNONYMS, GENE-SYNONYMS, PRODUCT
CR540_RS20775	EG11736			D-glycero-beta-D-manno-heptose 1,7-bisphosphate 7-phosphatase	D-glycero-beta-D-manno-heptose-1,7-bisphosphate 7-phosphatase	GO-TERMS, REACTIONS, PRODUCT-SYNONYMS, GENE-SYNONYMS, PRODUCT
CR540_RS20780	EG11621			methionine ABC transporter ATP-binding protein MetN	L-methionine/D-methionine ABC transporter ATP binding subunit	CPLX-RXNS, GO-TERMS, COMPLEXES, PRODUCT-SYNONYMS, GENE-SYNONYMS, PRODUCT
CR540_RS20785	EG11737			methionine ABC transporter permease MetI	L-methionine/D-methionine ABC transporter membrane subunit	GO-TERMS, PRODUCT-SYNONYMS, GENE-SYNONYMS, PRODUCT
CR540_RS20790	EG11504	CR540_RS20790	metQ	methionine ABC transporter substrate-binding lipoprotein MetQ	L-methionine/D-methionine ABC transporter membrane anchored binding protein	GO-TERMS, PRODUCT-SYNONYMS, GENE-SYNONYMS, PRODUCT, GENE-NAME
CR540_RS20795	EG11502			Rcs stress response system protein RcsF	sensor lipoprotein RcsF	GO-TERMS, PRODUCT-SYNONYMS, PRODUCT
CR540_RS20800	EG11503	tsaA	trmO	tRNA (N6-threonylcarbamoyladenosine(37)-N6)-methyltransferase TrmO	tRNA m6t6A37 methyltransferase	GO-TERMS, REACTIONS, PRODUCT-SYNONYMS, GENE-SYNONYMS, PRODUCT, GENE-NAME
CR540_RS20805	EG10770					GO-TERMS, REACTIONS, PRODUCT-SYNONYMS, GENE-SYNONYMS, PRODUCT
CR540_RS20815	EG12137			envelope stress response activation lipoprotein NlpE	sensor lipoprotein NlpE	GO-TERMS, PRODUCT-SYNONYMS, GENE-SYNONYMS, PRODUCT
CR540_RS20820	EG12354	CR540_RS20820	arfB	aminoacyl-tRNA hydrolase	peptidyl-tRNA hydrolase, ribosome rescue factor	GO-TERMS, REACTIONS, PRODUCT-SYNONYMS, GENE-SYNONYMS, PRODUCT, GENE-NAME
CR540_RS20835	G6097			Rho-binding antiterminator	modulator of Rho-dependent transcription termination	GO-TERMS, PRODUCT-SYNONYMS, GENE-SYNONYMS, PRODUCT
CR540_RS20840	G6096			tRNA lysidine(34) synthetase TilS	tRNAIle-lysidine synthetase	GO-TERMS, REACTIONS, PRODUCT-SYNONYMS, GENE-SYNONYMS, PRODUCT
CR540_RS20850	G6094			lysine decarboxylase LdcC	lysine decarboxylase 2	GO-TERMS, REACTIONS, PRODUCT-SYNONYMS, GENE-SYNONYMS, PRODUCT
CR540_RS20855	EG11647			acetyl-CoA carboxylase carboxyl transferase subunit alpha	acetyl-CoA carboxyltransferase subunit alpha	GO-TERMS, REACTIONS, PRODUCT-SYNONYMS, PRODUCT
CR540_RS20860	EG10238					GO-TERMS, REACTIONS, PRODUCT-SYNONYMS, GENE-SYNONYMS, PRODUCT
CR540_RS20865	EG10861			ribonuclease HII	RNase HII	GO-TERMS, REACTIONS, PRODUCT-SYNONYMS, PRODUCT
CR540_RS20870	EG10546			lipid-A-disaccharide synthase	lipid A disaccharide synthase	GO-TERMS, REACTIONS, PRODUCT-SYNONYMS, GENE-SYNONYMS, PRODUCT
CR540_RS20875	EG10545			acyl-ACP--UDP-N-acetylglucosamine O-acyltransferase	acyl-[acyl-carrier-protein]--UDP-N-acetylglucosamine O-acyltransferase	GO-TERMS, REACTIONS, PRODUCT-SYNONYMS, PRODUCT
CR540_RS20880	EG11284			3-hydroxyacyl-ACP dehydratase FabZ	3-hydroxy-acyl-[acyl-carrier-protein] dehydratase	GO-TERMS, REACTIONS, PRODUCT-SYNONYMS, GENE-SYNONYMS, PRODUCT
CR540_RS20885	EG10316					GO-TERMS, REACTIONS, PRODUCT-SYNONYMS, GENE-SYNONYMS, PRODUCT
CR540_RS20890	EG10455			molecular chaperone Skp	periplasmic chaperone Skp	GO-TERMS, PRODUCT-SYNONYMS, GENE-SYNONYMS, PRODUCT
CR540_RS20895	G6093					GO-TERMS, COMPLEXES, PRODUCT-SYNONYMS, GENE-SYNONYMS
CR540_RS20900	EG12436			sigma E protease regulator RseP	intramembrane zinc metalloprotease RseP	GO-TERMS, REACTIONS, PRODUCT-SYNONYMS, GENE-SYNONYMS, PRODUCT
CR540_RS20905	EG10139			phosphatidate cytidylyltransferase	CDP-diglyceride synthetase	GO-TERMS, REACTIONS, PRODUCT-SYNONYMS, GENE-SYNONYMS, PRODUCT
CR540_RS20910	G6092	ispU	uppS	(2E,6E)-farnesyl-diphosphate-specific ditrans,polycis-undecaprenyl-diphosphate synthase	ditrans,polycis-undecaprenyl-diphosphate synthase [(2E,6E)-farnesyl-diphosphate specific]	GO-TERMS, REACTIONS, PRODUCT-SYNONYMS, GENE-SYNONYMS, PRODUCT, GENE-NAME
CR540_RS20915	EG12715	ispC	dxr	1-deoxy-D-xylulose-5-phosphate reductoisomerase	1-deoxy-D-xylulose 5-phosphate reductoisomerase	GO-TERMS, REACTIONS, PRODUCT-SYNONYMS, GENE-SYNONYMS, PRODUCT, GENE-NAME
CR540_RS20920	EG10335	CR540_RS20920	frr	ribosome recycling factor	ribosome-recycling factor	GO-TERMS, PRODUCT-SYNONYMS, GENE-SYNONYMS, PRODUCT, GENE-NAME
CR540_RS20925	EG11539					GO-TERMS, PRODUCT-SYNONYMS, GENE-SYNONYMS
CR540_RS20930	EG11033			elongation factor Ts	protein chain elongation factor EF-Ts	GO-TERMS, PRODUCT-SYNONYMS, PRODUCT
CR540_RS20940	EG10570			type I methionyl aminopeptidase	methionine aminopeptidase	GO-TERMS, REACTIONS, PRODUCT-SYNONYMS, PRODUCT
CR540_RS20945	EG11411			bifunctional uridylyltransferase/uridylyl-removing protein GlnD	PII uridylyltransferase / uridylyl removing enzyme	GO-TERMS, REACTIONS, PRODUCT-SYNONYMS, GENE-SYNONYMS, PRODUCT
CR540_RS20950	EG10207			2,3,4,5-tetrahydropyridine-2,6-dicarboxylate N-succinyltransferase	tetrahydrodipicolinate succinylase	GO-TERMS, REACTIONS, PRODUCT-SYNONYMS, GENE-SYNONYMS, PRODUCT
CR540_RS20960	EG12335	CR540_RS20960	cdaR	CdaR family transcriptional regulator	DNA-binding transcriptional activator CdaR	GO-TERMS, PRODUCT-SYNONYMS, GENE-SYNONYMS, PRODUCT, GENE-NAME
CR540_RS20965	EG10463			serine endoprotease DegP	periplasmic serine endoprotease DegP	GO-TERMS, REACTIONS, PRODUCT-SYNONYMS, GENE-SYNONYMS, PRODUCT
CR540_RS20970	EG10225	CR540_RS20970	dgt	dGTPase	dGTP triphosphohydrolase	GO-TERMS, REACTIONS, PRODUCT-SYNONYMS, GENE-SYNONYMS, PRODUCT, GENE-NAME
CR540_RS20975	EG11090	mtnN	mtn			GO-TERMS, REACTIONS, PRODUCT-SYNONYMS, GENE-SYNONYMS, GENE-NAME
CR540_RS20990	EG12332					GO-TERMS, PRODUCT-SYNONYMS, GENE-SYNONYMS
CR540_RS21000	EG12331			H(+)/Cl(-) exchange transporter ClcA	chloride:H+ antiporter ClcA	GO-TERMS, REACTIONS, PRODUCT-SYNONYMS, GENE-SYNONYMS, PRODUCT
CR540_RS21005	EG10432	CR540_RS21005	hemL			GO-TERMS, PRODUCT-SYNONYMS, GENE-SYNONYMS, GENE-NAME
CR540_RS21010	EG10303			Fe(3+)-hydroxamate ABC transporter permease FhuB	iron(III) hydroxamate ABC transporter membrane subunit	CPLX-RXNS, GO-TERMS, COMPLEXES, PRODUCT
CR540_RS21015	EG10305			Fe(3+)-hydroxamate ABC transporter substrate-binding protein FhuD	iron(III) hydroxamate ABC transporter periplasmic binding protein	GO-TERMS, PRODUCT
CR540_RS21020	EG10304			Fe3+-hydroxamate ABC transporter ATP-binding protein FhuC	iron(III) hydroxamate ABC transporter ATP binding subunit	GO-TERMS, REACTIONS, PRODUCT
CR540_RS21030	EG10605			bifunctional glycosyl transferase/transpeptidase	PBP1Bgamma	REACTIONS, PRODUCT-SYNONYMS, GENE-SYNONYMS, PRODUCT
CR540_RS21040	EG12330					GO-TERMS, REACTIONS, PRODUCT-SYNONYMS, GENE-SYNONYMS
CR540_RS21045	EG10949			DNA/RNA nuclease SfsA	putative DNA-binding transcriptional regulator of maltose metabolism	GO-TERMS, REACTIONS, PRODUCT-SYNONYMS, GENE-SYNONYMS, PRODUCT
CR540_RS21050	EG10230	CR540_RS21050	dksA			GO-TERMS, PRODUCT-SYNONYMS, GENE-SYNONYMS, GENE-NAME
CR540_RS21055	EG11362	gluQRS	gluQ	tRNA glutamyl-Q(34) synthetase GluQRS	glutamyl-Q tRNAAsp synthetase	GO-TERMS, REACTIONS, PRODUCT-SYNONYMS, GENE-SYNONYMS, PRODUCT, GENE-NAME
CR540_RS21060	EG10690			polynucleotide adenylyltransferase PcnB	poly(A) polymerase I	GO-TERMS, REACTIONS, PRODUCT-SYNONYMS, PRODUCT
CR540_RS21065	EG11374			2-amino-4-hydroxy-6- hydroxymethyldihydropteridine diphosphokinase	2-amino-4-hydroxy-6-hydroxymethyldihydropteridine diphosphokinase	GO-TERMS, REACTIONS, PRODUCT-SYNONYMS, PRODUCT
CR540_RS21080	EG11675					GO-TERMS, REACTIONS, PRODUCT-SYNONYMS
CR540_RS21085	EG11746			pantoate--beta-alanine ligase	pantothenate synthetase	GO-TERMS, REACTIONS, PRODUCT-SYNONYMS, PRODUCT
CR540_RS21090	EG11748	CR540_RS21090	rpnC	Rpn family recombination-promoting nuclease/putative transposase	recombination-promoting nuclease RpnC	GO-TERMS, REACTIONS, PRODUCT-SYNONYMS, GENE-SYNONYMS, PRODUCT, GENE-NAME
CR540_RS21095	EG11747			aspartate 1-decarboxylase	aspartate 1-decarboxylase proenzyme	GO-TERMS, REACTIONS, PRODUCT-SYNONYMS, PRODUCT
CR540_RS21110	EG12321	CR540_RS21110	yadH	ABC transporter permease	putative ABC transporter membrane subunit YadH	GO-TERMS, COMPLEXES, PRODUCT-SYNONYMS, PRODUCT, GENE-NAME
CR540_RS21115	EG12320	CR540_RS21115	yadG	ABC transporter ATP-binding protein	putative ABC transporter ATP-binding protein YadG	GO-TERMS, PRODUCT-SYNONYMS, PRODUCT, GENE-NAME
CR540_RS21120	EG12319	CR540_RS21120	can	carbonate dehydratase	carbonic anhydrase 2	GO-TERMS, REACTIONS, PRODUCT-SYNONYMS, GENE-SYNONYMS, PRODUCT, GENE-NAME
CR540_RS21125	EG20098	CR540_RS21125	hpt			GO-TERMS, REACTIONS, PRODUCT-SYNONYMS, GENE-NAME
CR540_RS21130	EG10369	CR540_RS21130	gcd	pyrroloquinoline quinone-dependent dehydrogenase	quinoprotein glucose dehydrogenase	GO-TERMS, REACTIONS, PRODUCT-SYNONYMS, PRODUCT, GENE-NAME
CR540_RS21135	EG12318					GO-TERMS, REACTIONS, PRODUCT-SYNONYMS, GENE-SYNONYMS
CR540_RS21145	EG10963			polyamine aminopropyltransferase	spermidine synthase	GO-TERMS, REACTIONS, PRODUCT-SYNONYMS, PRODUCT
CR540_RS21150	EG10962			adenosylmethionine decarboxylase	S-adenosylmethionine decarboxylase proenzyme	GO-TERMS, REACTIONS, PRODUCT-SYNONYMS, PRODUCT
CR540_RS21160	EG12316			bifunctional aconitate hydratase 2/2-methylisocitrate dehydratase	AcnB	GO-TERMS, REACTIONS, PRODUCT-SYNONYMS, GENE-SYNONYMS, PRODUCT
CR540_RS21170	EG10543	lpdA	lpd	dihydrolipoyl dehydrogenase	lipoamide dehydrogenase	CPLX-RXNS, GO-TERMS, COMPLEXES, REACTIONS, PRODUCT-SYNONYMS, GENE-SYNONYMS, PRODUCT, GENE-NAME
CR540_RS21175	EG10025			pyruvate dehydrogenase complex dihydrolipoyllysine-residue acetyltransferase	pyruvate dehydrogenase, E2 subunit	GO-TERMS, REACTIONS, PRODUCT-SYNONYMS, PRODUCT
CR540_RS21180	EG10024			pyruvate dehydrogenase (acetyl-transferring), homodimeric type	pyruvate dehydrogenase E1 component	GO-TERMS, REACTIONS, PRODUCT-SYNONYMS, PRODUCT
CR540_RS21185	EG11088			pyruvate dehydrogenase complex transcriptional repressor PdhR	DNA-binding transcriptional dual regulator PdhR	GO-TERMS, PRODUCT-SYNONYMS, GENE-SYNONYMS, PRODUCT
CR540_RS21190	EG10084			aromatic amino acid transporter AroP	aromatic amino acid:H+ symporter AroP	GO-TERMS, REACTIONS, PRODUCT-SYNONYMS, GENE-SYNONYMS, PRODUCT
CR540_RS21200	EG10041			1,6-anhydro-N-acetylmuramyl-L-alanine amidase AmpD	1,6-anhydro-N-acetylmuramoyl-L-alanine amidase	GO-TERMS, REACTIONS, PRODUCT-SYNONYMS, PRODUCT
CR540_RS21205	EG11546			carboxylating nicotinate-nucleotide diphosphorylase	quinolinate phosphoribosyltransferase (decarboxylating)	GO-TERMS, REACTIONS, PRODUCT-SYNONYMS, PRODUCT
CR540_RS21225	EG10422					GO-TERMS, PRODUCT-SYNONYMS
CR540_RS21230	EG12312					GO-TERMS, PRODUCT-SYNONYMS, GENE-SYNONYMS, PRODUCT
CR540_RS21235	EG12313			cell division protein ZapD	cell division factor ZapD	GO-TERMS, PRODUCT-SYNONYMS, GENE-SYNONYMS, PRODUCT
CR540_RS21240	EG12314					GO-TERMS, PRODUCT-SYNONYMS
CR540_RS21245	EG10626			8-oxo-dGTP diphosphatase MutT	8-oxo-dGTP diphosphatase	GO-TERMS, REACTIONS, PRODUCT-SYNONYMS, GENE-SYNONYMS, PRODUCT
CR540_RS21250	EG10936			preprotein translocase subunit SecA	protein translocation ATPase	GO-TERMS, PRODUCT-SYNONYMS, GENE-SYNONYMS, PRODUCT
CR540_RS21255	EG11087			secA regulator SecM	SecA translation regulator	GO-TERMS, PRODUCT-SYNONYMS, GENE-SYNONYMS, PRODUCT
CR540_RS21260	EG10265					GO-TERMS, REACTIONS, PRODUCT-SYNONYMS, GENE-SYNONYMS, PRODUCT
CR540_RS21265	EG10347					GO-TERMS, PRODUCT-SYNONYMS, GENE-SYNONYMS
CR540_RS21270	EG10339					GO-TERMS, PRODUCT-SYNONYMS, GENE-SYNONYMS
CR540_RS21275	EG10342					GO-TERMS, COMPLEXES, PRODUCT-SYNONYMS
CR540_RS21280	EG10214	CR540_RS21280	ddlB			GO-TERMS, REACTIONS, PRODUCT-SYNONYMS, GENE-SYNONYMS, PRODUCT, GENE-NAME
CR540_RS21285	EG10619					GO-TERMS, REACTIONS, PRODUCT-SYNONYMS, PRODUCT
CR540_RS21290	EG10623			undecaprenyldiphospho-muramoylpentapeptide beta-N-acetylglucosaminyltransferase	N-acetylglucosaminyl transferase	GO-TERMS, REACTIONS, PRODUCT-SYNONYMS, PRODUCT
CR540_RS21300	EG10620					GO-TERMS, REACTIONS, PRODUCT-SYNONYMS, PRODUCT
CR540_RS21305	EG10604			phospho-N-acetylmuramoyl-pentapeptide- transferase	phospho-N-acetylmuramoyl-pentapeptide-transferase	GO-TERMS, REACTIONS, PRODUCT-SYNONYMS, GENE-SYNONYMS, PRODUCT
CR540_RS21310	EG10622			UDP-N-acetylmuramoyl-tripeptide--D-alanyl-D- alanine ligase	D-alanyl-D-alanine-adding enzyme	GO-TERMS, REACTIONS, PRODUCT-SYNONYMS, GENE-SYNONYMS, PRODUCT
CR540_RS21315	EG10621			UDP-N-acetylmuramoyl-L-alanyl-D-glutamate--2, 6-diaminopimelate ligase	UDP-N-acetylmuramoyl-L-alanyl-D-glutamate--2,6-diaminopimelate ligase	GO-TERMS, REACTIONS, PRODUCT-SYNONYMS, PRODUCT
CR540_RS21320	EG10341	CR540_RS21320	ftsI	peptidoglycan glycosyltransferase FtsI	peptidoglycan DD-transpeptidase FtsI	GO-TERMS, REACTIONS, PRODUCT-SYNONYMS, GENE-SYNONYMS, PRODUCT, GENE-NAME
CR540_RS21325	EG11086					GO-TERMS, PRODUCT-SYNONYMS, GENE-SYNONYMS
CR540_RS21330	EG11085			16S rRNA (cytosine(1402)-N(4))-methyltransferase RsmH	16S rRNA m4C1402 methyltransferase	GO-TERMS, REACTIONS, PRODUCT-SYNONYMS, GENE-SYNONYMS, PRODUCT
CR540_RS21335	EG11084			transcriptional regulator MraZ	DNA-binding transcriptional repressor MraZ	GO-TERMS, PRODUCT-SYNONYMS, GENE-SYNONYMS, PRODUCT
CR540_RS21340	EG10338			catabolite repressor/activator	DNA-binding transcriptional dual regulator Cra	GO-TERMS, PRODUCT-SYNONYMS, GENE-SYNONYMS, PRODUCT
CR540_RS21350	EG10499	ilvN	ilvH	acetolactate synthase small subunit	acetolactate synthase / acetohydroxybutanoate synthase, regulatory subunit	CPLX-RXNS, GO-TERMS, COMPLEXES, PRODUCT-SYNONYMS, GENE-SYNONYMS, PRODUCT, GENE-NAME
CR540_RS21355	EG10500			acetolactate synthase 3 large subunit	acetolactate synthase / acetohydroxybutanoate synthase, catalytic subunit	GO-TERMS, PRODUCT-SYNONYMS, PRODUCT
CR540_RS21360	EG10531			transcriptional regulator LeuO	DNA-binding transcriptional dual regulator LeuO	GO-TERMS, PRODUCT-SYNONYMS, PRODUCT
CR540_RS21365	EG11280					GO-TERMS, PRODUCT-SYNONYMS, GENE-SYNONYMS, PRODUCT
CR540_RS21370	EG11226					GO-TERMS, PRODUCT-SYNONYMS
CR540_RS21375	EG11577					GO-TERMS, REACTIONS, PRODUCT-SYNONYMS
CR540_RS21380	EG11576			3-isopropylmalate dehydratase large subunit	3-isopropylmalate dehydratase subunit LeuC	CPLX-RXNS, GO-TERMS, COMPLEXES, PRODUCT-SYNONYMS, PRODUCT
CR540_RS21385	EG11575			3-isopropylmalate dehydratase small subunit	3-isopropylmalate dehydratase subunit LeuD	GO-TERMS, PRODUCT-SYNONYMS, PRODUCT
CR540_RS21390	EG11754			sugar efflux transporter SetA	sugar exporter SetA	GO-TERMS, REACTIONS, PRODUCT-SYNONYMS, GENE-SYNONYMS, PRODUCT
CR540_RS21395	G0-10617			glucose uptake inhibitor SgrT	PtsG glucose transporter inhibitor	GO-TERMS, REACTIONS, PRODUCT-SYNONYMS, PRODUCT
CR540_RS21400	EG12094	CR540_RS21400	sgrR	HTH-type transcriptional regulator SgrR	DNA-binding transcriptional dual regulator SgrR	GO-TERMS, PRODUCT-SYNONYMS, GENE-SYNONYMS, PRODUCT, GENE-NAME
CR540_RS21405	EG11574	CR540_RS21405	thiB	thiamine ABC transporter substrate-binding protein	thiamine ABC transporter periplasmic binding protein	CPLX-RXNS, GO-TERMS, COMPLEXES, PRODUCT-SYNONYMS, GENE-SYNONYMS, PRODUCT, GENE-NAME
CR540_RS21410	EG11573			thiamine/thiamine pyrophosphate ABC transporter permease ThiP	thiamine ABC transporter membrane subunit	GO-TERMS, REACTIONS, PRODUCT-SYNONYMS, GENE-SYNONYMS, PRODUCT
CR540_RS21415	EG11572			thiamine ABC transporter ATP-binding protein ThiQ	thiamine ABC transporter ATP binding subunit	PRODUCT-SYNONYMS, GENE-SYNONYMS, PRODUCT
CR540_RS21420	EG11571	CR540_RS21420	yabI	DedA family protein	DedA family protein YabI	GO-TERMS, PRODUCT-SYNONYMS, PRODUCT, GENE-NAME
CR540_RS21425	EG10054			arabinose operon transcriptional regulator AraC	DNA-binding transcriptional dual regulator AraC	GO-TERMS, PRODUCT-SYNONYMS, PRODUCT
CR540_RS21430	EG10053					GO-TERMS, REACTIONS, PRODUCT-SYNONYMS
CR540_RS21435	EG10052					GO-TERMS, PRODUCT-SYNONYMS
CR540_RS21440	EG10055			L-ribulose-5-phosphate 4-epimerase	L-ribulose-5-phosphate 4-epimerase AraD	GO-TERMS, PRODUCT-SYNONYMS, PRODUCT
CR540_RS21445	EG10747					GO-TERMS, REACTIONS, PRODUCT-SYNONYMS, GENE-SYNONYMS
CR540_RS21450	EG11083			RNA polymerase-associated protein RapA	RNA polymerase-binding ATPase and RNAP recycling factor	GO-TERMS, PRODUCT-SYNONYMS, GENE-SYNONYMS, PRODUCT
CR540_RS21455	EG12609			bifunctional tRNA pseudouridine(32) synthase/23S rRNA pseudouridine(746) synthase RluA	23S rRNA pseudouridine746 and tRNA pseudouridine32 synthase	GO-TERMS, REACTIONS, PRODUCT-SYNONYMS, GENE-SYNONYMS, PRODUCT
CR540_RS21460	EG11570			co-chaperone DjlA	co-chaperone protein DjlA	GO-TERMS, PRODUCT-SYNONYMS, GENE-SYNONYMS, PRODUCT
CR540_RS21465	EG11569			LPS assembly protein LptD	lipopolysaccharide assembly protein LptD	GO-TERMS, PRODUCT-SYNONYMS, GENE-SYNONYMS, PRODUCT
CR540_RS21470	EG10985			peptidylprolyl isomerase SurA	peptidyl-prolyl cis-trans isomerase SurA	GO-TERMS, REACTIONS, PRODUCT-SYNONYMS, PRODUCT
CR540_RS21475	EG10691			4-hydroxythreonine-4-phosphate dehydrogenase PdxA	4-hydroxythreonine-4-phosphate dehydrogenase	GO-TERMS, REACTIONS, PRODUCT-SYNONYMS, PRODUCT
CR540_RS21480	EG10523			16S rRNA (adenine(1518)-N(6)/adenine(1519)-N(6))- dimethyltransferase RsmA	16S rRNA m62A1518,m62A1519 dimethyltransferase	GO-TERMS, REACTIONS, PRODUCT-SYNONYMS, GENE-SYNONYMS, PRODUCT
CR540_RS21490	EG10048			bis(5'-nucleosyl)-tetraphosphatase (symmetrical)	diadenosine tetraphosphatase	GO-TERMS, REACTIONS, PRODUCT-SYNONYMS, GENE-SYNONYMS, PRODUCT
CR540_RS21495	EG10326			type 3 dihydrofolate reductase	dihydrofolate reductase	GO-TERMS, PRODUCT-SYNONYMS, GENE-SYNONYMS, PRODUCT
CR540_RS21500	EG10521			glutathione-regulated potassium-efflux system protein KefC	K+ : H+ antiporter KefC	GO-TERMS, REACTIONS, PRODUCT-SYNONYMS, GENE-SYNONYMS, PRODUCT
CR540_RS21505	EG11568			glutathione-regulated potassium-efflux system oxidoreductase KefF	regulator of KefC-mediated potassium transport and quinone oxidoreductase	GO-TERMS, REACTIONS, PRODUCT-SYNONYMS, GENE-SYNONYMS, PRODUCT
CR540_RS21525	EG11563	CR540_RS21525	fixB	electron transfer flavoprotein subunit alpha/FixB family protein	putative electron transfer flavoprotein FixB	GO-TERMS, PRODUCT-SYNONYMS, GENE-SYNONYMS, PRODUCT, GENE-NAME
CR540_RS21530	EG11562	CR540_RS21530	fixA	electron transfer flavoprotein FixA	putative electron transfer flavoprotein FixA	GO-TERMS, PRODUCT-SYNONYMS, GENE-SYNONYMS, PRODUCT, GENE-NAME
CR540_RS21535	EG11561	CR540_RS21535	caiT	L-carnitine/gamma-butyrobetaine antiporter	L-carnitine:gamma-butyrobetaine antiporter	GO-TERMS, REACTIONS, PRODUCT-SYNONYMS, GENE-SYNONYMS, PRODUCT, GENE-NAME
CR540_RS21540	EG11560			crotonobetainyl-CoA dehydrogenase	crotonobetainyl-CoA reductase	GO-TERMS, REACTIONS, PRODUCT-SYNONYMS, GENE-SYNONYMS, PRODUCT
CR540_RS21545	EG11559			L-carnitine CoA-transferase	gamma-butyrobetainyl-CoA:carnitine CoA transferase	GO-TERMS, REACTIONS, PRODUCT-SYNONYMS, GENE-SYNONYMS, PRODUCT
CR540_RS21550	EG11558			crotonobetaine/carnitine-CoA ligase	carnitine--CoA ligase	GO-TERMS, REACTIONS, PRODUCT-SYNONYMS, GENE-SYNONYMS, PRODUCT
CR540_RS21555	EG11557					GO-TERMS, PRODUCT-SYNONYMS, GENE-SYNONYMS, PRODUCT
CR540_RS21565	G6088			carnitine metabolism transcriptional regulator CaiF	DNA-binding transcriptional activator CaiF	GO-TERMS, PRODUCT-SYNONYMS, PRODUCT
CR540_RS21570	EG10135			carbamoyl-phosphate synthase large subunit	carbamoyl phosphate synthetase subunit beta	CPLX-RXNS, GO-TERMS, COMPLEXES, PRODUCT-SYNONYMS, GENE-SYNONYMS, PRODUCT
CR540_RS21575	EG10134			carbamoyl-phosphate synthase small subunit	carbamoyl phosphate synthetase subunit alpha	GO-TERMS, PRODUCT-SYNONYMS, GENE-SYNONYMS, PRODUCT
CR540_RS21580	EG10206					GO-TERMS, PRODUCT-SYNONYMS
CR540_RS21585	EG11082					GO-TERMS, REACTIONS, PRODUCT-SYNONYMS, GENE-SYNONYMS
CR540_RS21590	EG11081			4-hydroxy-3-methylbut-2-enyl diphosphate reductase	1-hydroxy-2-methyl-2-(E)-butenyl 4-diphosphate reductase	GO-TERMS, REACTIONS, PRODUCT-SYNONYMS, GENE-SYNONYMS, PRODUCT
CR540_RS21595	EG11080			FKBP-type peptidyl-prolyl cis-trans isomerase	peptidyl-prolyl cis-trans isomerase FkpB	GO-TERMS, REACTIONS, PRODUCT-SYNONYMS, GENE-SYNONYMS, PRODUCT
CR540_RS21600	EG10548	CR540_RS21600	lspA			GO-TERMS, REACTIONS, PRODUCT-SYNONYMS, GENE-SYNONYMS, GENE-NAME
CR540_RS21605	EG10492					GO-TERMS, REACTIONS, PRODUCT-SYNONYMS, GENE-SYNONYMS, PRODUCT
CR540_RS21610	EG11079			bifunctional riboflavin kinase/FAD synthetase	bifunctional riboflavin kinase / FMN adenylyltransferase	GO-TERMS, REACTIONS, PRODUCT-SYNONYMS, GENE-SYNONYMS, PRODUCT
CR540_RS21640	EG11078			transcriptional activator NhaR	DNA-binding transcriptional activator NhaR	GO-TERMS, PRODUCT-SYNONYMS, GENE-SYNONYMS, PRODUCT
CR540_RS21645	EG10652			Na+/H+ antiporter NhaA	Na+:H+ antiporter NhaA	GO-TERMS, REACTIONS, PRODUCT-SYNONYMS, GENE-SYNONYMS, PRODUCT
CR540_RS21660	EG10240			molecular chaperone DnaJ	chaperone protein DnaJ	GO-TERMS, REACTIONS, PRODUCT-SYNONYMS, GENE-SYNONYMS, PRODUCT
CR540_RS21665	EG10241			molecular chaperone DnaK	chaperone protein DnaK	GO-TERMS, PRODUCT-SYNONYMS, GENE-SYNONYMS, PRODUCT
CR540_RS21680	EG11512			acetate uptake transporter	acetate/succinate:H+ symporter	GO-TERMS, REACTIONS, PRODUCT-SYNONYMS, GENE-SYNONYMS, PRODUCT
CR540_RS21685	EG11511	CR540_RS21685	mog			GO-TERMS, PRODUCT-SYNONYMS, GENE-SYNONYMS, GENE-NAME
CR540_RS21690	EG11556	tal	talB	transaldolase	transaldolase B	GO-TERMS, PRODUCT-SYNONYMS, GENE-SYNONYMS, PRODUCT, GENE-NAME
CR540_RS21700	EG10011			peroxide stress protein YaaA	peroxide stress resistance protein YaaA	GO-TERMS, PRODUCT-SYNONYMS, PRODUCT
CR540_RS21710	EG11000					GO-TERMS, PRODUCT-SYNONYMS, PRODUCT
CR540_RS21715	EG10999					GO-TERMS, REACTIONS, PRODUCT-SYNONYMS
CR540_RS21720	EG10998			bifunctional aspartate kinase/homoserine dehydrogenase I	fused aspartate kinase/homoserine dehydrogenase 1	GO-TERMS, REACTIONS, PRODUCT-SYNONYMS, GENE-SYNONYMS, PRODUCT
CR540_RS21725	EG11277					GO-TERMS, PRODUCT-SYNONYMS, PRODUCT
CR540_RS21740	EG10061			two-component system response regulator ArcA	DNA-binding transcriptional dual regulator ArcA	GO-TERMS, PRODUCT-SYNONYMS, GENE-SYNONYMS, PRODUCT
CR540_RS21750	EG10730			two-component system sensor histidine kinase CreC	sensory histidine kinase CreC	GO-TERMS, REACTIONS, PRODUCT-SYNONYMS, GENE-SYNONYMS, PRODUCT
CR540_RS21755	EG11218			two-component system response regulator CreB	DNA-binding transcriptional regulator CreB	GO-TERMS, PRODUCT-SYNONYMS, GENE-SYNONYMS, PRODUCT
CR540_RS21765	EG11366	robA	rob	MDR efflux pump AcrAB transcriptional activator RobA	DNA-binding transcriptional dual regulator Rob	GO-TERMS, PRODUCT-SYNONYMS, GENE-SYNONYMS, PRODUCT, GENE-NAME
CR540_RS21775	EG12600			non-canonical purine NTP phosphatase	ITPase/XTPase	GO-TERMS, REACTIONS, PRODUCT-SYNONYMS, PRODUCT
CR540_RS21780	EG11029			trp operon repressor	DNA-binding transcriptional repressor TrpR	GO-TERMS, PRODUCT-SYNONYMS, GENE-SYNONYMS, PRODUCT
CR540_RS21785	EG10950	sltY	slt	murein transglycosylase	soluble lytic murein transglycosylase	GO-TERMS, REACTIONS, PRODUCT-SYNONYMS, GENE-SYNONYMS, PRODUCT, GENE-NAME
CR540_RS21790	EG12343					GO-TERMS, PRODUCT-SYNONYMS, GENE-SYNONYMS
CR540_RS21795	EG11335			multifunctional transcriptional regulator/nicotinamide-nucleotide adenylyltransferase/ribosylnicotinamide kinase NadR	DNA-binding transcriptional repressor/NMN adenylyltransferase NadR	GO-TERMS, REACTIONS, PRODUCT-SYNONYMS, GENE-SYNONYMS, PRODUCT
CR540_RS21800	EG11296			DNA repair protein RadA	DNA recombination protein	GO-TERMS, PRODUCT-SYNONYMS, GENE-SYNONYMS, PRODUCT
CR540_RS21805	EG10945	CR540_RS21805	serB			GO-TERMS, REACTIONS, PRODUCT-SYNONYMS, PRODUCT, GENE-NAME
CR540_RS21815	EG11796			lipoate--protein ligase LplA	lipoate--protein ligase A	GO-TERMS, REACTIONS, PRODUCT-SYNONYMS, GENE-SYNONYMS, PRODUCT
CR540_RS21820	EG10222			purine-nucleoside phosphorylase	purine nucleoside phosphorylase	GO-TERMS, REACTIONS, PRODUCT-SYNONYMS, GENE-SYNONYMS, PRODUCT
CR540_RS21825	EG10220					GO-TERMS, REACTIONS, PRODUCT-SYNONYMS, GENE-SYNONYMS
CR540_RS21830	EG10219					GO-TERMS, REACTIONS, PRODUCT-SYNONYMS, GENE-SYNONYMS
CR540_RS21835	EG10221					GO-TERMS, PRODUCT-SYNONYMS, GENE-SYNONYMS, PRODUCT
CR540_RS21865	EG11391			molecular chaperone OsmY	periplasmic chaperone OsmY	GO-TERMS, PRODUCT-SYNONYMS, GENE-SYNONYMS, PRODUCT
CR540_RS21870	EG12114			peptide chain release factor 3	peptide chain release factor RF3	GO-TERMS, PRODUCT-SYNONYMS, GENE-SYNONYMS, PRODUCT
CR540_RS21875	EG12115	CR540_RS21875	yjjG	pyrimidine 5'-nucleotidase	pyrimidine 5'-nucleotidase YjjG	GO-TERMS, REACTIONS, PRODUCT-SYNONYMS, PRODUCT, GENE-NAME
CR540_RS21880	EG10850			ribosomal-protein-alanine N-acetyltransferase	protein N-acetyltransferase RimI	GO-TERMS, REACTIONS, PRODUCT-SYNONYMS, PRODUCT
CR540_RS21890	G7950			16S rRNA (guanine(1207)-N(2))-methyltransferase RsmC	16S rRNA m2G1207 methyltransferase	GO-TERMS, REACTIONS, PRODUCT-SYNONYMS, GENE-SYNONYMS, PRODUCT
CR540_RS21915	G7949			siderophore-iron reductase FhuF	hydroxamate siderophore iron reductase	GO-TERMS, PRODUCT-SYNONYMS, GENE-SYNONYMS, PRODUCT
CR540_RS21925	G7947	CR540_RS21925	yjjQ	response regulator transcription factor	DNA-binding transcriptional repressor YjjQ	GO-TERMS, PRODUCT-SYNONYMS, PRODUCT, GENE-NAME
CR540_RS21940	EG10244					GO-TERMS, PRODUCT-SYNONYMS
CR540_RS21945	EG10237					GO-TERMS, PRODUCT-SYNONYMS, GENE-SYNONYMS
CR540_RS21955	EG12591			phosphatidylglycerol--membrane-oligosaccharide glycerophosphotransferase	phosphoglycerol transferase I	GO-TERMS, REACTIONS, PRODUCT-SYNONYMS, GENE-SYNONYMS, PRODUCT
CR540_RS21960	G7945	CR540_RS21960	lgoD	zinc-binding alcohol dehydrogenase family protein	L-galactonate oxidoreductase	GO-TERMS, REACTIONS, PRODUCT-SYNONYMS, GENE-SYNONYMS, PRODUCT, GENE-NAME
CR540_RS21965	G7944	CR540_RS21965	lgoR	GntR family transcriptional regulator	putative DNA-binding transcriptional regulator LgoR	GO-TERMS, PRODUCT-SYNONYMS, GENE-SYNONYMS, PRODUCT, GENE-NAME
CR540_RS21970	EG12587	CR540_RS21970	lgoT	MFS transporter	galactonate:H+ symporter	GO-TERMS, REACTIONS, PRODUCT-SYNONYMS, GENE-SYNONYMS, PRODUCT, GENE-NAME
CR540_RS21975	EG11034	CR540_RS21975	tsr	methyl-accepting chemotaxis protein	methyl-accepting chemotaxis protein Tsr	GO-TERMS, COMPLEXES, PRODUCT-SYNONYMS, GENE-SYNONYMS, PRODUCT, GENE-NAME
CR540_RS21980	G7942	CR540_RS21980	btsT	carbon starvation protein A	pyruvate:H+ symporter	GO-TERMS, REACTIONS, PRODUCT-SYNONYMS, GENE-SYNONYMS, PRODUCT, GENE-NAME
CR540_RS21990	EG10021	CR540_RS21990	yjiA	GTPase	P-loop guanosine triphosphatase YjiA	GO-TERMS, PRODUCT-SYNONYMS, PRODUCT, GENE-NAME
CR540_RS22015	EG12576			multidrug efflux MFS transporter MdtM	multidrug efflux pump / bile salt:H+ antiporter / Na+:H+ antiporter / K+:H+ antiporter	GO-TERMS, REACTIONS, PRODUCT-SYNONYMS, GENE-SYNONYMS, PRODUCT
CR540_RS22050	G7928					GO-TERMS, PRODUCT-SYNONYMS, GENE-SYNONYMS
CR540_RS22065	G7925			beta-aspartyl-peptidase	isoaspartyl dipeptidase	GO-TERMS, REACTIONS, PRODUCT-SYNONYMS, GENE-SYNONYMS, PRODUCT
CR540_RS22070	G7924			hypochlorite stress DNA-binding transcriptional regulator HypT	DNA-binding transcriptional dual regulator HypT	GO-TERMS, PRODUCT-SYNONYMS, GENE-SYNONYMS, PRODUCT
CR540_RS22075	G7923			anti-adapter protein IraD	anti-adaptor protein IraD, inhibitor of sigmaS proteolysis	GO-TERMS, PRODUCT-SYNONYMS, GENE-SYNONYMS, PRODUCT
CR540_RS22090	EG20249			Uxu operon transcriptional regulator	DNA-binding transcriptional repressor UxuR	GO-TERMS, PRODUCT-SYNONYMS, PRODUCT
CR540_RS22095	EG20248	CR540_RS22095	uxuB	fructuronate reductase	D-mannonate oxidoreductase	GO-TERMS, REACTIONS, PRODUCT-SYNONYMS, PRODUCT, GENE-NAME
CR540_RS22100	EG11066			mannonate dehydratase	D-mannonate dehydratase	GO-TERMS, REACTIONS, PRODUCT-SYNONYMS, PRODUCT
CR540_RS22105	EG12563	CR540_RS22105	gntP	gluconate permease GntP	fructuronate transporter	GO-TERMS, REACTIONS, PRODUCT-SYNONYMS, GENE-SYNONYMS, PRODUCT, GENE-NAME
CR540_RS22110	EG10315			type 1 fimbriae D-mannose specific adhesin FimH	type 1 fimbriae D-mannose specific adhesin	GO-TERMS, COMPLEXES, PRODUCT-SYNONYMS, GENE-SYNONYMS, PRODUCT
CR540_RS22115	EG10314					GO-TERMS, PRODUCT-SYNONYMS
CR540_RS22120	EG10313					GO-TERMS, PRODUCT-SYNONYMS
CR540_RS22130	EG10310	CR540_RS22130	fimC	type 1 fimbriae chaperone FimC	type 1 fimbriae periplasmic chaperone	GO-TERMS, PRODUCT-SYNONYMS, GENE-SYNONYMS, PRODUCT, GENE-NAME
CR540_RS22140	EG10308	CR540_RS22140	fimA	type-1 fimbrial protein, A chain	type 1 fimbriae major subunit	GO-TERMS, PRODUCT-SYNONYMS, GENE-SYNONYMS, PRODUCT, GENE-NAME
CR540_RS22145	EG10312			type 1 fimbriae regulatory protein FimE	regulator for fimA	GO-TERMS, PRODUCT-SYNONYMS, GENE-SYNONYMS, PRODUCT
CR540_RS22150	EG10309			type 1 fimbriae regulatory protein FimB	regulator for fimA	GO-TERMS, PRODUCT-SYNONYMS, GENE-SYNONYMS, PRODUCT
CR540_RS22155	G7921	CR540_RS22155	nanC	N-acetylneuraminic acid outer membrane channel protein NanC	N-acetylneuraminic acid outer membrane channel	GO-TERMS, REACTIONS, PRODUCT-SYNONYMS, GENE-SYNONYMS, PRODUCT, GENE-NAME
CR540_RS22160	G7920	CR540_RS22160	nanM	YjhT family mutarotase	N-acetylneuraminate mutarotase	GO-TERMS, REACTIONS, PRODUCT-SYNONYMS, GENE-SYNONYMS, PRODUCT, GENE-NAME
CR540_RS22265	G7234	CR540_RS22265	yfdE	CoA transferase	acetyl-CoA:oxalate CoA-transferase	GO-TERMS, REACTIONS, PRODUCT-SYNONYMS, PRODUCT, GENE-NAME
CR540_RS22415	EG11436					GO-TERMS, REACTIONS, PRODUCT-SYNONYMS, GENE-SYNONYMS
CR540_RS22425	G7889			LPS export ABC transporter permease LptG	lipopolysaccharide transport system protein LptG	GO-TERMS, COMPLEXES, PRODUCT-SYNONYMS, GENE-SYNONYMS, PRODUCT
CR540_RS22430	G7888			LPS export ABC transporter permease LptF	lipopolysaccharide transport system protein LptF	GO-TERMS, PRODUCT-SYNONYMS, GENE-SYNONYMS, PRODUCT
CR540_RS22435	EG10694			leucyl aminopeptidase	aminopeptidase A/I	GO-TERMS, REACTIONS, PRODUCT-SYNONYMS, GENE-SYNONYMS, PRODUCT
CR540_RS22445	EG11067					GO-TERMS, REACTIONS, PRODUCT-SYNONYMS, GENE-SYNONYMS, PRODUCT
CR540_RS22460	G7885			ribonuclease E inhibitor RraB	ribonuclease E inhibitor protein B	GO-TERMS, PRODUCT-SYNONYMS, GENE-SYNONYMS, PRODUCT
CR540_RS22465	EG10069	argF	argI	ornithine carbamoyltransferase	ornithine carbamoyltransferase ArgI	GO-TERMS, PRODUCT-SYNONYMS, PRODUCT, GENE-NAME
CR540_RS22475	G7883	CR540_RS22475	tabA	YhcH/YjgK/YiaL family protein	DUF386 domain-containing toxin-antitoxin biofilm protein TabA	GO-TERMS, PRODUCT-SYNONYMS, GENE-SYNONYMS, PRODUCT, GENE-NAME
CR540_RS22480	G7882	CR540_RS22480	bdcR	TetR/AcrR family transcriptional regulator	putative transcriptional regulator BdcR	GO-TERMS, PRODUCT-SYNONYMS, GENE-SYNONYMS, PRODUCT, GENE-NAME
CR540_RS22485	G7880			SDR family oxidoreductase	c-di-GMP-binding biofilm dispersal mediator protein	GO-TERMS, PRODUCT-SYNONYMS, GENE-SYNONYMS, PRODUCT
CR540_RS22495	EG11279	CR540_RS22495	pyrL			GO-TERMS, PRODUCT-SYNONYMS, GENE-SYNONYMS, PRODUCT, GENE-NAME
CR540_RS22500	EG10805			aspartate carbamoyltransferase	aspartate carbamoyltransferase catalytic subunit	CPLX-RXNS, GO-TERMS, COMPLEXES, REACTIONS, PRODUCT-SYNONYMS, PRODUCT
CR540_RS22505	EG10811			aspartate carbamoyltransferase regulatory subunit	aspartate carbamoyltransferase, PyrI subunit	GO-TERMS, REACTIONS, PRODUCT-SYNONYMS, PRODUCT
CR540_RS22520	G0-10689			mgtA regulatory leader peptide MgtL	leader peptide MgtL	GO-TERMS, PRODUCT-SYNONYMS, PRODUCT
CR540_RS22525	EG12202			HTH-type transcriptional regulator TreR	DNA-binding transcriptional repressor TreR	GO-TERMS, PRODUCT-SYNONYMS, PRODUCT
CR540_RS22530	EG12127			PTS trehalose transporter subunit IIBC	trehalose-specific PTS enzyme IIBC component	CPLX-RXNS, GO-TERMS, COMPLEXES, REACTIONS, PRODUCT-SYNONYMS, PRODUCT
CR540_RS22535	EG11402			alpha,alpha-phosphotrehalase	trehalose-6-phosphate hydrolase	GO-TERMS, REACTIONS, PRODUCT-SYNONYMS, GENE-SYNONYMS, PRODUCT
CR540_RS22540	EG11417					GO-TERMS, COMPLEXES, REACTIONS, PRODUCT-SYNONYMS
CR540_RS22545	G812			anaerobic ribonucleoside-triphosphate reductase-activating protein	anaerobic ribonucleoside-triphosphate reductase activating protein	GO-TERMS, REACTIONS, PRODUCT-SYNONYMS, GENE-SYNONYMS, PRODUCT
CR540_RS22555	EG10741	pmbA	tldE	metalloprotease PmbA	metalloprotease subunit TldE	GO-TERMS, REACTIONS, PRODUCT-SYNONYMS, GENE-SYNONYMS, PRODUCT, GENE-NAME
CR540_RS22565	EG12440			UDP-N-acetylmuramate:L-alanyl-gamma-D-glutamyl- meso-diaminopimelate ligase	UDP-N-acetylmuramate--L-alanyl-gamma-D-glutamyl-meso-2,6-diaminoheptanedioate ligase	GO-TERMS, REACTIONS, PRODUCT-SYNONYMS, GENE-SYNONYMS, PRODUCT
CR540_RS22570	EG10283	CR540_RS22570	fbp	class 1 fructose-bisphosphatase	fructose-1,6-bisphosphatase 1	GO-TERMS, REACTIONS, PRODUCT-SYNONYMS, GENE-SYNONYMS, PRODUCT, GENE-NAME
CR540_RS22575	EG12439			sugar ABC transporter permease YjfF	galactofuranose ABC transporter putative membrane subunit YjtF	CPLX-RXNS, GO-TERMS, COMPLEXES, PRODUCT
CR540_RS22580	EG12520	CR540_RS22580	ytfT	ABC transporter permease	galactofuranose ABC transporter putative membrane subunit YtfT	GO-TERMS, PRODUCT, GENE-NAME
CR540_RS22585	EG12518	CR540_RS22585	ytfR	sugar ABC transporter ATP-binding protein	galactofuranose ABC transporter putative ATP binding subunit	PRODUCT-SYNONYMS, GENE-SYNONYMS, PRODUCT, GENE-NAME
CR540_RS22590	EG12517			galactofuranose ABC transporter substrate-binding protein YtfQ	galactofuranose ABC transporter periplasmic binding protein	GO-TERMS, PRODUCT
CR540_RS22595	EG10755	CR540_RS22595	ppa	inorganic diphosphatase	inorganic pyrophosphatase	GO-TERMS, REACTIONS, PRODUCT-SYNONYMS, PRODUCT, GENE-NAME
CR540_RS22605	G7875			autotransporter assembly complex protein TamB	translocation and assembly module subunit TamB	GO-TERMS, COMPLEXES, PRODUCT-SYNONYMS, GENE-SYNONYMS, PRODUCT
CR540_RS22610	G7874			autotransporter assembly complex protein TamA	translocation and assembly module subunit TamA	GO-TERMS, PRODUCT-SYNONYMS, GENE-SYNONYMS, PRODUCT
CR540_RS22615	EG11433			peptide-methionine (S)-S-oxide reductase MsrA	methionine sulfoxide reductase A	GO-TERMS, REACTIONS, PRODUCT-SYNONYMS, GENE-SYNONYMS, PRODUCT
CR540_RS22635	EG10043			3'(2'),5'-bisphosphate nucleotidase CysQ	3'(2'),5'-bisphosphate nucleotidase	GO-TERMS, REACTIONS, PRODUCT-SYNONYMS, GENE-SYNONYMS, PRODUCT
CR540_RS22640	EG10160			2',3'-cyclic-nucleotide 2'-phosphodiesterase	2'3' cyclic nucleotide phosphodiesterase/3' nucleotidase	GO-TERMS, REACTIONS, PRODUCT-SYNONYMS, PRODUCT
CR540_RS22650	G7868					GO-TERMS, PRODUCT-SYNONYMS, GENE-SYNONYMS
CR540_RS22660	G7866					GO-TERMS, PRODUCT-SYNONYMS, GENE-SYNONYMS
CR540_RS22665	EG12504			D-serine/D-alanine/glycine transporter	D-serine/alanine/glycine/:H+symporter	GO-TERMS, REACTIONS, PRODUCT-SYNONYMS, GENE-SYNONYMS, PRODUCT
CR540_RS22735	EG10764					GO-TERMS, PRODUCT-SYNONYMS
CR540_RS22750	G7860	CR540_RS22750	ulaF	L-ribulose-5-phosphate 4-epimerase	L-ribulose-5-phosphate 4-epimerase UlaF	GO-TERMS, PRODUCT-SYNONYMS, GENE-SYNONYMS, PRODUCT, GENE-NAME
CR540_RS22755	G7859	CR540_RS22755	ulaE			GO-TERMS, REACTIONS, PRODUCT-SYNONYMS, GENE-SYNONYMS, GENE-NAME
CR540_RS22760	G7858					GO-TERMS, REACTIONS, PRODUCT-SYNONYMS, GENE-SYNONYMS
CR540_RS22765	EG12495			PTS ascorbate transporter subunit IIA	L-ascorbate specific PTS enzyme IIA component	CPLX-RXNS, GO-TERMS, COMPLEXES, PRODUCT-SYNONYMS, GENE-SYNONYMS, PRODUCT
CR540_RS22770	EG12494			PTS ascorbate transporter subunit IIB	L-ascorbate specific PTS enzyme IIB component	GO-TERMS, PRODUCT-SYNONYMS, GENE-SYNONYMS, PRODUCT
CR540_RS22775	G7856			PTS ascorbate transporter subunit IIC	L-ascorbate specific PTS enzyme IIC component	GO-TERMS, PRODUCT-SYNONYMS, GENE-SYNONYMS, PRODUCT
CR540_RS22780	G7855			L-ascorbate 6-phosphate lactonase	L-ascorbate-6-phosphate lactonase	GO-TERMS, REACTIONS, PRODUCT-SYNONYMS, GENE-SYNONYMS, PRODUCT
CR540_RS22785	G7854			HTH-type transcriptional regulator UlaR	DNA-binding transcriptional repressor UlaR	GO-TERMS, PRODUCT-SYNONYMS, GENE-SYNONYMS, PRODUCT
CR540_RS22790	G7853	CR540_RS22790	yjfP	esterase	carboxylesterase	GO-TERMS, REACTIONS, PRODUCT-SYNONYMS, PRODUCT, GENE-NAME
CR540_RS22795	G7852			biofilm peroxide resistance protein BsmA	DUF1471 domain-containing putative lipoprotein BsmA	GO-TERMS, PRODUCT-SYNONYMS, GENE-SYNONYMS, PRODUCT
CR540_RS22800	G7851					GO-TERMS, PRODUCT-SYNONYMS
CR540_RS22805	EG11811	CR540_RS22805	aidB	isovaleryl-CoA dehydrogenase	putative acyl-CoA dehydrogenase AidB	GO-TERMS, PRODUCT-SYNONYMS, PRODUCT, GENE-NAME
CR540_RS22840	G7845			23S rRNA (guanosine(2251)-2'-O)-methyltransferase RlmB	23S rRNA 2'-O-ribose G2251 methyltransferase	GO-TERMS, REACTIONS, PRODUCT-SYNONYMS, GENE-SYNONYMS, PRODUCT
CR540_RS22845	EG11259	CR540_RS22845	rnr	ribonuclease R	RNase R	GO-TERMS, REACTIONS, PRODUCT-SYNONYMS, GENE-SYNONYMS, PRODUCT, GENE-NAME
CR540_RS22850	EG11212			HTH-type transcriptional repressor NsrR	DNA-binding transcriptional repressor NsrR	GO-TERMS, PRODUCT-SYNONYMS, GENE-SYNONYMS, PRODUCT
CR540_RS22855	EG10790			adenylosuccinate synthase	adenylosuccinate synthetase	GO-TERMS, REACTIONS, PRODUCT-SYNONYMS, GENE-SYNONYMS, PRODUCT
CR540_RS22865	EG10435			protease modulator HflC	regulator of FtsH protease	GO-TERMS, COMPLEXES, PRODUCT-SYNONYMS, GENE-SYNONYMS, PRODUCT
CR540_RS22870	EG10436			FtsH protease activity modulator HflK	regulator of FtsH protease	GO-TERMS, PRODUCT-SYNONYMS, GENE-SYNONYMS, PRODUCT
CR540_RS22875	EG10437			GTPase HflX	ribosome rescue factor HflX	GO-TERMS, REACTIONS, PRODUCT-SYNONYMS, GENE-SYNONYMS, PRODUCT
CR540_RS22880	EG10438			RNA chaperone Hfq	RNA-binding protein Hfq	GO-TERMS, PRODUCT-SYNONYMS, PRODUCT
CR540_RS22885	EG10595			tRNA (adenosine(37)-N6)-dimethylallyltransferase MiaA	tRNA dimethylallyltransferase	GO-TERMS, REACTIONS, PRODUCT-SYNONYMS, GENE-SYNONYMS, PRODUCT
CR540_RS22890	EG11281			DNA mismatch repair endonuclease MutL	DNA mismatch repair protein MutL	GO-TERMS, PRODUCT-SYNONYMS, PRODUCT
CR540_RS22895	EG11363			N-acetylmuramoyl-L-alanine amidase AmiB	N-acetylmuramoyl-L-alanine amidase B	GO-TERMS, REACTIONS, PRODUCT-SYNONYMS, GENE-SYNONYMS, PRODUCT
CR540_RS22900	EG11757			tRNA (N6-adenosine(37)-N6)-threonylcarbamoyltransferase complex ATPase TsaE	N6-L-threonylcarbamoyladenine synthase, TsaE subunit	GO-TERMS, REACTIONS, PRODUCT-SYNONYMS, GENE-SYNONYMS, PRODUCT
CR540_RS22905	EG11758	CR540_RS22905	nnr	bifunctional ADP-dependent NAD(P)H-hydrate dehydratase/NAD(P)H-hydrate epimerase	NAD(P)HX epimerase / NAD(P)HX dehydratase	GO-TERMS, REACTIONS, PRODUCT-SYNONYMS, GENE-SYNONYMS, PRODUCT, GENE-NAME
CR540_RS22910	G7843			tRNA epoxyqueuosine(34) reductase QueG	epoxyqueuosine reductase	GO-TERMS, REACTIONS, PRODUCT-SYNONYMS, GENE-SYNONYMS, PRODUCT
CR540_RS22935	G7842	CR540_RS22935	orn			GO-TERMS, PRODUCT-SYNONYMS, GENE-SYNONYMS, GENE-NAME
CR540_RS22940	G7841			small ribosomal subunit biogenesis GTPase RsgA	ribosome small subunit-dependent GTPase A	GO-TERMS, REACTIONS, PRODUCT-SYNONYMS, GENE-SYNONYMS, PRODUCT
CR540_RS22945	EG10775			phosphatidylserine decarboxylase	phosphatidylserine decarboxylase proenzyme	GO-TERMS, REACTIONS, PRODUCT-SYNONYMS, PRODUCT
CR540_RS22950	G7840					GO-TERMS, PRODUCT-SYNONYMS, GENE-SYNONYMS
CR540_RS22960	EG11211			elongation factor P--(R)-beta-lysine ligase	EF-P-lysine lysyltransferase	GO-TERMS, REACTIONS, PRODUCT-SYNONYMS, GENE-SYNONYMS, PRODUCT
CR540_RS22965	EG10330			fumarate reductase (quinol) flavoprotein subunit	fumarate reductase flavoprotein subunit	CPLX-RXNS, GO-TERMS, COMPLEXES, REACTIONS, PRODUCT-SYNONYMS, PRODUCT
CR540_RS22970	EG10331	CR540_RS22970	frdB	succinate dehydrogenase/fumarate reductase iron-sulfur subunit	fumarate reductase iron-sulfur protein	GO-TERMS, REACTIONS, PRODUCT-SYNONYMS, PRODUCT, GENE-NAME
CR540_RS22975	EG10332			fumarate reductase subunit FrdC	fumarate reductase membrane protein FrdC	GO-TERMS, PRODUCT-SYNONYMS, PRODUCT
CR540_RS22980	EG10333			fumarate reductase subunit FrdD	fumarate reductase membrane protein FrdD	GO-TERMS, PRODUCT-SYNONYMS, PRODUCT
CR540_RS22985	EG10040	blaEC	ampC	BlaEC family class C beta-lactamase	beta-lactamase	GO-TERMS, REACTIONS, PRODUCT-SYNONYMS, GENE-SYNONYMS, PRODUCT, GENE-NAME
CR540_RS22995	EG11616	CR540_RS22995	gdx	quaternary ammonium compound-resistance protein SugE	guanidinium exporter	GO-TERMS, REACTIONS, PRODUCT-SYNONYMS, GENE-SYNONYMS, PRODUCT, GENE-NAME
CR540_RS23000	G0-9562			lipoprotein toxin entericidin B	bacteriolytic entericidin B lipoprotein	GO-TERMS, PRODUCT-SYNONYMS, GENE-SYNONYMS, PRODUCT
CR540_RS23005	G0-41	CR540_RS23005	ecnA	entericidin A	entericidin A lipoprotein, antidote to entericidin B	GO-TERMS, PRODUCT-SYNONYMS, PRODUCT, GENE-NAME
CR540_RS23010	EG12099			elongation factor P	protein chain elongation factor EF-P	GO-TERMS, PRODUCT-SYNONYMS, PRODUCT
CR540_RS23015	G7836			EF-P beta-lysylation protein EpmB	lysine 2,3-aminomutase	GO-TERMS, REACTIONS, PRODUCT-SYNONYMS, GENE-SYNONYMS, PRODUCT
CR540_RS23030	EG10599					GO-TERMS, COMPLEXES, REACTIONS, PRODUCT-SYNONYMS, GENE-SYNONYMS
CR540_RS23035	EG10600	groES	groS	co-chaperone GroES	cochaperonin GroES	GO-TERMS, PRODUCT-SYNONYMS, GENE-SYNONYMS, PRODUCT, GENE-NAME
CR540_RS23040	G7833	CR540_RS23040	yjeH	L-methionine/branched-chain amino acid exporter YjeH	L-methionine/branched chain amino acid exporter	GO-TERMS, REACTIONS, PRODUCT-SYNONYMS, PRODUCT, GENE-NAME
CR540_RS23045	G7832			membrane protein FxsA	protein FxsA	GO-TERMS, PRODUCT-SYNONYMS, GENE-SYNONYMS, PRODUCT
CR540_RS23050	EG10095					GO-TERMS, PRODUCT-SYNONYMS
CR540_RS23055	EG11225	CR540_RS23055	dcuA	anaerobic C4-dicarboxylate transporter	C4-dicarboxylate transporter DcuA	GO-TERMS, REACTIONS, PRODUCT-SYNONYMS, GENE-SYNONYMS, PRODUCT, GENE-NAME
CR540_RS23060	EG12177			divalent cation tolerance protein CutA	copper binding protein CutA	GO-TERMS, PRODUCT-SYNONYMS, GENE-SYNONYMS, PRODUCT
CR540_RS23065	EG12178	CR540_RS23065	dsbD	protein-disulfide reductase DsbD	thiol-disulfide exchange protein DsbD	GO-TERMS, REACTIONS, PRODUCT-SYNONYMS, GENE-SYNONYMS, PRODUCT, GENE-NAME
CR540_RS23325	G7826			two-component system response regulator DcuR	DNA-binding transcriptional activator DcuR	GO-TERMS, PRODUCT-SYNONYMS, GENE-SYNONYMS, PRODUCT
CR540_RS23340	EG10357	CR540_RS23340	fumB	fumarate hydratase	fumarase B	GO-TERMS, REACTIONS, PRODUCT-SYNONYMS, PRODUCT, GENE-NAME
CR540_RS23350	EG11501			arginine decarboxylase	arginine decarboxylase, degradative	GO-TERMS, REACTIONS, PRODUCT-SYNONYMS, GENE-SYNONYMS, PRODUCT
CR540_RS23355	EG11966	CR540_RS23355	adiY	AraC family transcriptional regulator	DNA-binding transcriptional activator AdiY	GO-TERMS, PRODUCT-SYNONYMS, PRODUCT, GENE-NAME
CR540_RS23360	EG12462			arginine/agmatine antiporter	arginine:agmatine antiporter	GO-TERMS, REACTIONS, PRODUCT-SYNONYMS, GENE-SYNONYMS, PRODUCT
CR540_RS23365	EG11613					GO-TERMS, REACTIONS, PRODUCT-SYNONYMS, GENE-SYNONYMS
CR540_RS23370	EG11615			two-component system response regulator BasR	DNA-binding transcriptional dual regulator BasR	GO-TERMS, PRODUCT-SYNONYMS, GENE-SYNONYMS, PRODUCT
CR540_RS23375	EG11614	pmrB	basS	two-component system sensor histidine kinase PmrB	sensor histidine kinase BasS	GO-TERMS, REACTIONS, PRODUCT-SYNONYMS, GENE-SYNONYMS, PRODUCT, GENE-NAME
CR540_RS23385	EG11612			glycine betaine/L-proline transporter ProP	osmolyte:H+ symporter ProP	GO-TERMS, REACTIONS, PRODUCT-SYNONYMS, PRODUCT
CR540_RS23390	G7823	CR540_RS23390	rdcB	hypothetical protein	regulator of diguanylate cyclase RdcB	GO-TERMS, PRODUCT-SYNONYMS, GENE-SYNONYMS, PRODUCT, GENE-NAME
CR540_RS23395	EG11210	crfC	rdcA	clamp-binding protein CrfC	regulator of diguanylate cyclase RdcA	GO-TERMS, PRODUCT-SYNONYMS, GENE-SYNONYMS, PRODUCT, GENE-NAME
CR540_RS23445	EG10721			phosphonate C-P lyase system protein PhnL	methylphosphonate degradation complex subunit PhnL	CPLX-RXNS, GO-TERMS, COMPLEXES, REACTIONS, PRODUCT-SYNONYMS, PRODUCT
CR540_RS23450	EG10722			alpha-D-ribose 1-methylphosphonate 5-triphosphate diphosphatase	RPnTP hydrolase	GO-TERMS, REACTIONS, PRODUCT-SYNONYMS, PRODUCT
CR540_RS23455	EG10723			ribose 1,5-bisphosphokinase	ribose 1,5-bisphosphate phosphokinase	GO-TERMS, REACTIONS, PRODUCT-SYNONYMS, PRODUCT
CR540_RS23460	EG10724					GO-TERMS, REACTIONS, PRODUCT-SYNONYMS, PRODUCT
CR540_RS23465	EG10725			phosphonate metabolism protein PhnP	5-phospho-alpha-D-ribosyl 1,2-cyclic phosphate phosphodiesterase	GO-TERMS, PRODUCT-SYNONYMS, PRODUCT
CR540_RS23480	EG11955			alkyl sulfatase YjcS	linear primary-alkylsulfatase	GO-TERMS, REACTIONS, PRODUCT-SYNONYMS, PRODUCT
CR540_RS23490	EG11954			multidrug efflux transporter periplasmic adaptor subunit MdtN	putative multidrug efflux pump membrane fusion protein	CPLX-RXNS, GO-TERMS, COMPLEXES, PRODUCT-SYNONYMS, GENE-SYNONYMS, PRODUCT
CR540_RS23495	EG11953			multidrug efflux transporter permease subunit MdtO	putative multidrug efflux pump subunit MdtO	GO-TERMS, PRODUCT-SYNONYMS, GENE-SYNONYMS, PRODUCT
CR540_RS23500	EG11952			multidrug efflux transporter outer membrane subunit MdtP	putative multidrug efflux pump outer membrane channel	GO-TERMS, PRODUCT-SYNONYMS, GENE-SYNONYMS, PRODUCT
CR540_RS23505	EG10285	CR540_RS23505	fdhF	formate dehydrogenase subunit alpha	formate dehydrogenase H	CPLX-RXNS, GO-TERMS, COMPLEXES, REACTIONS, PRODUCT-SYNONYMS, GENE-SYNONYMS, PRODUCT, GENE-NAME
CR540_RS23515	EG10405			glutamate/aspartate:proton symporter GltP	glutamate/aspartate : H+ symporter GltP	GO-TERMS, REACTIONS, PRODUCT-SYNONYMS, PRODUCT
CR540_RS23520	EG11950			heme lyase NrfEFG subunit NrfG	putative formate-dependent nitrite reductase complex subunit NrfG	GO-TERMS, PRODUCT-SYNONYMS, GENE-SYNONYMS, PRODUCT
CR540_RS23525	EG11949			heme lyase NrfEFG subunit NrfF	putative formate-dependent nitrite reductase complex subunit NrfF	GO-TERMS, PRODUCT-SYNONYMS, GENE-SYNONYMS, PRODUCT
CR540_RS23550	EG11781			ammonia-forming nitrite reductase cytochrome c552 subunit	cytochrome c552 nitrite reductase	GO-TERMS, COMPLEXES, REACTIONS, PRODUCT-SYNONYMS, PRODUCT
CR540_RS23555	EG11448			acetate--CoA ligase	acetyl-CoA synthetase (AMP-forming)	GO-TERMS, REACTIONS, PRODUCT-SYNONYMS, GENE-SYNONYMS, PRODUCT
CR540_RS23565	EG11942			cation/acetate symporter ActP	acetate/glycolate:cation symporter	GO-TERMS, REACTIONS, PRODUCT-SYNONYMS, GENE-SYNONYMS, PRODUCT
CR540_RS23580	EG11939	CR540_RS23580	ghxP	NCS2 family permease	guanine/hypoxanthine transporter GhxP	GO-TERMS, REACTIONS, PRODUCT-SYNONYMS, GENE-SYNONYMS, PRODUCT, GENE-NAME
CR540_RS23585	EG10957			redox-sensitive transcriptional activator SoxR	DNA-binding transcriptional dual regulator SoxR	GO-TERMS, PRODUCT-SYNONYMS, GENE-SYNONYMS, PRODUCT
CR540_RS23590	EG10958			superoxide response transcriptional regulator SoxS	DNA-binding transcriptional dual regulator SoxS	GO-TERMS, PRODUCT-SYNONYMS, PRODUCT
CR540_RS23595	EG11938					GO-TERMS, REACTIONS, PRODUCT-SYNONYMS, GENE-SYNONYMS
CR540_RS23605	EG10976	CR540_RS23605	ssb	single-stranded DNA-binding protein SSB1	ssDNA-binding protein	GO-TERMS, PRODUCT-SYNONYMS, GENE-SYNONYMS, PRODUCT, GENE-NAME
CR540_RS23610	EG11061			excinuclease ABC subunit UvrA	excision nuclease subunit A	GO-TERMS, REACTIONS, PRODUCT-SYNONYMS, GENE-SYNONYMS, PRODUCT
CR540_RS23645	EG11040	CR540_RS23645	tyrB	aromatic amino acid transaminase	tyrosine aminotransferase	GO-TERMS, REACTIONS, PRODUCT-SYNONYMS, PRODUCT, GENE-NAME
CR540_RS23650	EG10001			alanine racemase	alanine racemase 1	GO-TERMS, PRODUCT-SYNONYMS, GENE-SYNONYMS, PRODUCT
CR540_RS23655	EG10236			replicative DNA helicase DnaB	replicative DNA helicase	GO-TERMS, REACTIONS, PRODUCT-SYNONYMS, GENE-SYNONYMS, PRODUCT
CR540_RS23670	EG11932			tRNA dihydrouridine(20/20a) synthase DusA	tRNA-dihydrouridine synthase A	GO-TERMS, REACTIONS, PRODUCT-SYNONYMS, GENE-SYNONYMS, PRODUCT
CR540_RS23685	EG11929			zinc uptake transcriptional repressor Zur	DNA-binding transcriptional repressor Zur	GO-TERMS, PRODUCT-SYNONYMS, GENE-SYNONYMS, PRODUCT
CR540_RS23700	EG10533			repressor LexA	DNA-binding transcriptional repressor LexA	GO-TERMS, REACTIONS, PRODUCT-SYNONYMS, GENE-SYNONYMS, PRODUCT
CR540_RS23705	EG10224	CR540_RS23705	dgkA			GO-TERMS, REACTIONS, PRODUCT-SYNONYMS, GENE-NAME
CR540_RS23710	EG10740	CR540_RS23710	plsB			GO-TERMS, REACTIONS, PRODUCT-SYNONYMS, PRODUCT, GENE-NAME
CR540_RS23715	EG11370	CR540_RS23715	ubiA			GO-TERMS, PRODUCT-SYNONYMS, GENE-SYNONYMS, PRODUCT, GENE-NAME
CR540_RS23720	EG11369	CR540_RS23720	ubiC	chorismate--pyruvate lyase	chorismate lyase	GO-TERMS, REACTIONS, PRODUCT-SYNONYMS, PRODUCT, GENE-NAME
CR540_RS23735	EG10528			maltoporin LamB	maltose outer membrane channel / phage lambda receptor protein	GO-TERMS, REACTIONS, PRODUCT-SYNONYMS, GENE-SYNONYMS, PRODUCT
CR540_RS23740	EG10558			maltose/maltodextrin ABC transporter ATP-binding protein MalK	maltose ABC transporter ATP binding subunit	CPLX-RXNS, GO-TERMS, COMPLEXES, PRODUCT-SYNONYMS, GENE-SYNONYMS, PRODUCT
CR540_RS23745	EG10554			maltose/maltodextrin ABC transporter substrate-binding protein MalE	maltose ABC transporter periplasmic binding protein	GO-TERMS, PRODUCT-SYNONYMS, PRODUCT
CR540_RS23750	EG10555			maltose ABC transporter permease MalF	maltose ABC transporter membrane subunit MalF	GO-TERMS, COMPLEXES, PRODUCT
CR540_RS23755	EG10556	CR540_RS23755	malG	maltose ABC transporter permease	maltose ABC transporter membrane subunit MalG	GO-TERMS, PRODUCT, GENE-NAME
CR540_RS23760	EG11076			D-xylose transporter XylE	D-xylose:H+ symporter	GO-TERMS, REACTIONS, PRODUCT-SYNONYMS, PRODUCT
CR540_RS23775	EG11926	CR540_RS23775	yjbH	YjbH domain-containing protein	YjbH family protein	GO-TERMS, PRODUCT-SYNONYMS, PRODUCT, GENE-NAME
CR540_RS23780	EG11925	CR540_RS23780	yjbG	hypothetical protein	capsule biosynthesis GfcC family protein YjbG	GO-TERMS, PRODUCT-SYNONYMS, PRODUCT, GENE-NAME
CR540_RS23785	EG11924	CR540_RS23785	yjbF	YjbF family lipoprotein	lipoprotein YjbF	GO-TERMS, PRODUCT-SYNONYMS, PRODUCT, GENE-NAME
CR540_RS23790	EG11923	CR540_RS23790	yjbE	polysaccharide production threonine-rich protein	uncharacterized protein YjbE	GO-TERMS, PRODUCT-SYNONYMS, PRODUCT, GENE-NAME
CR540_RS23795	EG10702	CR540_RS23795	pgi			GO-TERMS, PRODUCT-SYNONYMS, GENE-NAME
CR540_RS23805	EG10550			lysine-sensitive aspartokinase 3	aspartate kinase III	GO-TERMS, REACTIONS, PRODUCT-SYNONYMS, GENE-SYNONYMS, PRODUCT
CR540_RS23815	EG11921			23S rRNA pseudouridine(2604) synthase RluF	23S rRNA pseudouridine2604 and tRNATyr pseudouridine35 synthase	GO-TERMS, REACTIONS, PRODUCT-SYNONYMS, GENE-SYNONYMS, PRODUCT
CR540_RS23855	EG11920			dipeptidase PepE	peptidase E	GO-TERMS, REACTIONS, PRODUCT-SYNONYMS, PRODUCT
CR540_RS23860	EG11919	CR540_RS23860	yjbB	Na/Pi cotransporter family protein	putative inorganic phosphate export protein YjbB	GO-TERMS, REACTIONS, PRODUCT-SYNONYMS, PRODUCT, GENE-NAME
CR540_RS23865	EG10587			methionine synthase	cobalamin-dependent methionine synthase	GO-TERMS, REACTIONS, PRODUCT-SYNONYMS, PRODUCT
CR540_RS23870	EG10491			glyoxylate bypass operon transcriptional repressor IclR	DNA-binding transcriptional repressor IclR	GO-TERMS, PRODUCT-SYNONYMS, PRODUCT
CR540_RS23880	EG10026			bifunctional isocitrate dehydrogenase kinase/phosphatase	isocitrate dehydrogenase kinase/phosphatase	GO-TERMS, REACTIONS, PRODUCT-SYNONYMS, PRODUCT
CR540_RS23885	EG10022					GO-TERMS, PRODUCT-SYNONYMS, GENE-SYNONYMS
CR540_RS23890	EG10023					GO-TERMS, PRODUCT-SYNONYMS, GENE-SYNONYMS, PRODUCT
CR540_RS23895	EG10581					GO-TERMS, REACTIONS, PRODUCT-SYNONYMS, PRODUCT
CR540_RS23900	EG11207	CR540_RS23900	yjaB	acetyltransferase	peptidyl-lysine N-acetyltransferase YjaB	GO-TERMS, REACTIONS, PRODUCT-SYNONYMS, PRODUCT, GENE-NAME
CR540_RS23925	EG10795			bifunctional phosphoribosylaminoimidazolecarboxamide formyltransferase/IMP cyclohydrolase	bifunctional AICAR transformylase/IMP cyclohydrolase	GO-TERMS, REACTIONS, PRODUCT-SYNONYMS, PRODUCT
CR540_RS23930	EG10792					GO-TERMS, REACTIONS, PRODUCT-SYNONYMS, GENE-SYNONYMS, PRODUCT
CR540_RS23935	EG10482			sigma-54-dependent response regulator transcription factor ZraR	DNA-binding transcriptional activator ZraR	GO-TERMS, PRODUCT-SYNONYMS, GENE-SYNONYMS, PRODUCT
CR540_RS23940	EG10008			two-component system sensor histidine kinase ZraS	sensor histidine kinase ZraS	GO-TERMS, REACTIONS, PRODUCT-SYNONYMS, GENE-SYNONYMS, PRODUCT
CR540_RS23945	EG11918			zinc resistance sensor/chaperone ZraP	signaling pathway modulator ZraP	GO-TERMS, PRODUCT-SYNONYMS, GENE-SYNONYMS, PRODUCT
CR540_RS23955	EG10466					GO-TERMS, PRODUCT-SYNONYMS, PRODUCT
CR540_RS23965	EG11915	CR540_RS23965	nfi	deoxyribonuclease V	endonuclease V	GO-TERMS, REACTIONS, PRODUCT-SYNONYMS, GENE-SYNONYMS, PRODUCT, GENE-NAME
CR540_RS23970	EG11543					GO-TERMS, REACTIONS, PRODUCT-SYNONYMS
CR540_RS23975	EG11702			NAD(+) diphosphatase	RNA decapping hydrolase	GO-TERMS, REACTIONS, PRODUCT-SYNONYMS, GENE-SYNONYMS, PRODUCT
CR540_RS23980	EG11738	CR540_RS23980	rsd	sigma D regulator	regulator of sigma D	GO-TERMS, PRODUCT-SYNONYMS, GENE-SYNONYMS, PRODUCT, GENE-NAME
CR540_RS23985	EG11585			phosphomethylpyrimidine synthase ThiC	phosphomethylpyrimidine synthase	GO-TERMS, REACTIONS, PRODUCT-SYNONYMS, PRODUCT
CR540_RS23990	EG11586					GO-TERMS, REACTIONS, PRODUCT-SYNONYMS, GENE-SYNONYMS
CR540_RS23995	EG11587			thiazole biosynthesis adenylyltransferase ThiF	ThiS adenylyltransferase	GO-TERMS, PRODUCT-SYNONYMS, GENE-SYNONYMS, PRODUCT
CR540_RS24005	EG11589	CR540_RS24005	thiG	thiazole synthase	1-deoxy-D-xylulose 5-phosphate:thiol sulfurtransferase	GO-TERMS, COMPLEXES, REACTIONS, PRODUCT-SYNONYMS, GENE-SYNONYMS, PRODUCT, GENE-NAME
CR540_RS24010	EG11590			2-iminoacetate synthase ThiH	2-iminoacetate synthase	GO-TERMS, REACTIONS, PRODUCT-SYNONYMS, GENE-SYNONYMS, PRODUCT
CR540_RS24050	EG10667			transcription termination/antitermination protein NusG	transcription termination factor NusG	GO-TERMS, PRODUCT-SYNONYMS, PRODUCT
CR540_RS24055	EG10939			preprotein translocase subunit SecE	Sec translocon subunit SecE	GO-TERMS, PRODUCT-SYNONYMS, GENE-SYNONYMS, PRODUCT
CR540_RS24085	EG10922			type I pantothenate kinase	pantothenate kinase	GO-TERMS, REACTIONS, PRODUCT-SYNONYMS, GENE-SYNONYMS, PRODUCT
CR540_RS24090	EG10123			bifunctional biotin--[acetyl-CoA-carboxylase] ligase/biotin operon repressor BirA	DNA-binding transcriptional repressor/biotin-[acetyl-CoA-carboxylase] ligase BirA	GO-TERMS, REACTIONS, PRODUCT-SYNONYMS, GENE-SYNONYMS, PRODUCT
CR540_RS24095	EG11205			UDP-N-acetylmuramate dehydrogenase	UDP-N-acetylenolpyruvoylglucosamine reductase	GO-TERMS, REACTIONS, PRODUCT-SYNONYMS, GENE-SYNONYMS, PRODUCT
CR540_RS24120	EG11204					GO-TERMS, PRODUCT-SYNONYMS, GENE-SYNONYMS
CR540_RS24130	EG11022			tRNA (uridine(54)-C5)-methyltransferase TrmA	tRNA m5U54 methyltransferase	GO-TERMS, REACTIONS, PRODUCT-SYNONYMS, GENE-SYNONYMS, PRODUCT
CR540_RS24140	EG11394			HTH-type transcriptional repressor FabR	DNA-binding transcriptional repressor FabR	GO-TERMS, PRODUCT-SYNONYMS, GENE-SYNONYMS, PRODUCT
CR540_RS24145	EG11428	CR540_RS24145	sthA	Si-specific NAD(P)(+) transhydrogenase	soluble pyridine nucleotide transhydrogenase	GO-TERMS, REACTIONS, PRODUCT-SYNONYMS, GENE-SYNONYMS, PRODUCT, GENE-NAME
CR540_RS24150	EG10681			DNA-binding transcriptional regulator OxyR	DNA-binding transcriptional dual regulator OxyR	GO-TERMS, PRODUCT-SYNONYMS, GENE-SYNONYMS, PRODUCT
CR540_RS24155	EG11223					GO-TERMS, REACTIONS, PRODUCT-SYNONYMS, PRODUCT
CR540_RS24160	EG10064					GO-TERMS, REACTIONS, PRODUCT-SYNONYMS
CR540_RS24165	EG10065			N-acetyl-gamma-glutamyl-phosphate reductase	N-acetylglutamylphosphate reductase	GO-TERMS, REACTIONS, PRODUCT-SYNONYMS, GENE-SYNONYMS, PRODUCT
CR540_RS24170	EG11286					GO-TERMS, REACTIONS, PRODUCT-SYNONYMS
CR540_RS24175	EG10756	CR540_RS24175	ppc			GO-TERMS, PRODUCT-SYNONYMS, GENE-SYNONYMS, GENE-NAME
CR540_RS24180	EG11914	cptA	eptC	phosphoethanolamine transferase CptA	phosphoethanolamine transferase EptC	GO-TERMS, REACTIONS, PRODUCT-SYNONYMS, GENE-SYNONYMS, PRODUCT, GENE-NAME
CR540_RS24220	EG11905	fsa	fsaB	fructose-6-phosphate aldolase	fructose-6-phosphate aldolase 2	GO-TERMS, PRODUCT-SYNONYMS, GENE-SYNONYMS, PRODUCT, GENE-NAME
CR540_RS24225	EG11904			bifunctional L-1,2-propanediol dehydrogenase/glycerol dehydrogenase	L-1,2-propanediol dehydrogenase / glycerol dehydrogenase	GO-TERMS, REACTIONS, PRODUCT-SYNONYMS, PRODUCT
CR540_RS24235	EG11902			cystine transporter YijE	cystine exporter	GO-TERMS, REACTIONS, PRODUCT-SYNONYMS, PRODUCT
CR540_RS24240	EG10511			catalase/peroxidase HPI	catalase/hydroperoxidase HPI	GO-TERMS, REACTIONS, PRODUCT-SYNONYMS, PRODUCT
CR540_RS24245	EG10585			methylenetetrahydrofolate reductase	5,10-methylenetetrahydrofolate reductase	GO-TERMS, REACTIONS, PRODUCT-SYNONYMS, PRODUCT
CR540_RS24250	EG10590	CR540_RS24250	metL	bifunctional aspartate kinase/homoserine dehydrogenase II	fused aspartate kinase/homoserine dehydrogenase 2	GO-TERMS, REACTIONS, PRODUCT-SYNONYMS, GENE-SYNONYMS, PRODUCT, GENE-NAME
CR540_RS24255	EG10582			cystathionine gamma-synthase	O-succinylhomoserine(thiol)-lyase / O-succinylhomoserine lyase	GO-TERMS, REACTIONS, PRODUCT-SYNONYMS, GENE-SYNONYMS, PRODUCT
CR540_RS24260	EG10588			met regulon transcriptional regulator MetJ	DNA-binding transcriptional repressor MetJ	GO-TERMS, PRODUCT-SYNONYMS, PRODUCT
CR540_RS24275	EG10763			primosomal protein N'	primosome factor N'	GO-TERMS, PRODUCT-SYNONYMS, GENE-SYNONYMS, PRODUCT
CR540_RS24280	EG10200			DNA-binding transcriptional regulator CytR	DNA-binding transcriptional repressor CytR	GO-TERMS, PRODUCT-SYNONYMS, PRODUCT
CR540_RS24285	EG11529					GO-TERMS, PRODUCT-SYNONYMS, GENE-SYNONYMS
CR540_RS24290	EG11676			ATP-dependent protease subunit HslV	peptidase component of the HslVU protease	CPLX-RXNS, GO-TERMS, COMPLEXES, PRODUCT-SYNONYMS, GENE-SYNONYMS, PRODUCT
CR540_RS24295	EG11881			HslU--HslV peptidase ATPase subunit	ATPase component of the HslVU protease	GO-TERMS, REACTIONS, PRODUCT-SYNONYMS, GENE-SYNONYMS, PRODUCT
CR540_RS24300	EG11880			1,4-dihydroxy-2-naphthoate polyprenyltransferase	1,4-dihydroxy-2-naphthoate octaprenyltransferase	GO-TERMS, REACTIONS, PRODUCT-SYNONYMS, GENE-SYNONYMS, PRODUCT
CR540_RS24305	EG11879			ribonuclease E activity regulator RraA	ribonuclease E inhibitor protein A	GO-TERMS, PRODUCT-SYNONYMS, GENE-SYNONYMS, PRODUCT
CR540_RS24310	EG11878			septal ring assembly protein ZapB	cell division factor ZapB	GO-TERMS, PRODUCT-SYNONYMS, GENE-SYNONYMS, PRODUCT
CR540_RS24315	EG10396			glycerol uptake facilitator protein GlpF	glycerol facilitator	GO-TERMS, REACTIONS, PRODUCT-SYNONYMS, PRODUCT
CR540_RS24320	EG10398			glycerol kinase GlpK	glycerol kinase	GO-TERMS, REACTIONS, PRODUCT-SYNONYMS, PRODUCT
CR540_RS24325	EG11517			class II fructose-bisphosphatase	fructose-1,6-bisphosphatase 2	GO-TERMS, REACTIONS, PRODUCT-SYNONYMS, PRODUCT
CR540_RS24330	EG10628	CR540_RS24330	fpr	ferredoxin--NADP(+) reductase	flavodoxin/ferredoxin-NADP+ reductase	GO-TERMS, REACTIONS, PRODUCT-SYNONYMS, GENE-SYNONYMS, PRODUCT, GENE-NAME
CR540_RS24335	EG11877			universal stress protein UspD	universal stress protein D	GO-TERMS, PRODUCT-SYNONYMS, GENE-SYNONYMS, PRODUCT
CR540_RS24355	EG11015					GO-TERMS, PRODUCT-SYNONYMS, GENE-SYNONYMS
CR540_RS24360	EG10138	CR540_RS24360	cdh			GO-TERMS, PRODUCT-SYNONYMS, PRODUCT, GENE-NAME
CR540_RS24365	EG10929	CR540_RS24365	sbp	sulfate ABC transporter substrate-binding protein	sulfate/thiosulfate ABC transporter periplasmic binding protein Sbp	CPLX-RXNS, GO-TERMS, COMPLEXES, REACTIONS, PRODUCT, GENE-NAME
CR540_RS24370	EG10699			6-phosphofructokinase	6-phosphofructokinase 1	GO-TERMS, REACTIONS, PRODUCT-SYNONYMS, PRODUCT
CR540_RS24375	EG11873	CR540_RS24375	fieF	cation-efflux pump FieF	Zn2+/Fe2+/Cd2+ exporter	GO-TERMS, REACTIONS, PRODUCT-SYNONYMS, GENE-SYNONYMS, PRODUCT, GENE-NAME
CR540_RS24380	G7816			cell-envelope stress modulator CpxP	periplasmic protein CpxP	GO-TERMS, PRODUCT-SYNONYMS, GENE-SYNONYMS, PRODUCT
CR540_RS24385	EG10020			envelope stress response regulator transcription factor CpxR	DNA-binding transcriptional dual regulator CpxR	GO-TERMS, PRODUCT-SYNONYMS, GENE-SYNONYMS, PRODUCT
CR540_RS24390	EG10163			envelope stress sensor histidine kinase CpxA	sensor histidine kinase CpxA	GO-TERMS, REACTIONS, PRODUCT-SYNONYMS, GENE-SYNONYMS, PRODUCT
CR540_RS24395	EG11870	CR540_RS24395	yiiM	6-N-hydroxylaminopurine resistance protein	2-amino-6-N-hydroxylaminopurine resistance protein	GO-TERMS, PRODUCT-SYNONYMS, PRODUCT, GENE-NAME
CR540_RS24400	EG11869	CR540_RS24400	kdgT	2-keto-3-deoxygluconate permease	2-dehydro-3-deoxy-D-gluconate:H+ symporter	GO-TERMS, REACTIONS, PRODUCT-SYNONYMS, PRODUCT, GENE-NAME
CR540_RS24405	EG10953			superoxide dismutase [Mn]	superoxide dismutase (Mn)	GO-TERMS, REACTIONS, PRODUCT-SYNONYMS, PRODUCT
CR540_RS24410	EG11313			L-rhamnose/proton symporter RhaT	rhamnose/lyxose:H+ symporter	GO-TERMS, REACTIONS, PRODUCT-SYNONYMS, PRODUCT
CR540_RS24420	EG10843			HTH-type transcriptional activator RhaS	DNA-binding transcriptional activator RhaS	GO-TERMS, PRODUCT-SYNONYMS, GENE-SYNONYMS, PRODUCT
CR540_RS24425	EG11868					GO-TERMS, PRODUCT-SYNONYMS, PRODUCT
CR540_RS24430	EG11867					GO-TERMS, REACTIONS, PRODUCT-SYNONYMS
CR540_RS24435	EG11866					GO-TERMS, PRODUCT-SYNONYMS
CR540_RS24440	EG11865					GO-TERMS, PRODUCT-SYNONYMS, GENE-SYNONYMS
CR540_RS24480	EG11859			formate dehydrogenase accessory sulfurtransferase FdhD	sulfurtransferase for molybdenum cofactor sulfuration	GO-TERMS, REACTIONS, PRODUCT-SYNONYMS, PRODUCT
CR540_RS24495	EG11857	fdxH	fdoH	formate dehydrogenase subunit beta	formate dehydrogenase O subunit beta	CPLX-RXNS, GO-TERMS, COMPLEXES, PRODUCT-SYNONYMS, PRODUCT, GENE-NAME
CR540_RS24500	EG11856			formate dehydrogenase cytochrome b556 subunit	formate dehydrogenase O subunit gamma	GO-TERMS, COMPLEXES, PRODUCT-SYNONYMS, PRODUCT
CR540_RS24505	EG10284			formate dehydrogenase accessory protein FdhE	formate dehydrogenase formation protein	GO-TERMS, PRODUCT-SYNONYMS, PRODUCT
CR540_RS24520	EG11853	CR540_RS24520	fabY	GNAT family N-acetyltransferase	putative fatty acid biosynthesis enzyme FabY	GO-TERMS, PRODUCT-SYNONYMS, GENE-SYNONYMS, PRODUCT, GENE-NAME
CR540_RS24525	EG11852			D-tyrosyl-tRNA(Tyr) deacylase	D-aminoacyl-tRNA deacylase	GO-TERMS, REACTIONS, PRODUCT-SYNONYMS, GENE-SYNONYMS, PRODUCT
CR540_RS24535	EG11850			glucose-1-phosphatase	alpha-D-glucose-1-phosphate phosphatase YihX	GO-TERMS, PRODUCT-SYNONYMS, PRODUCT
CR540_RS24540	EG11849	CR540_RS24540	csqR	DeoR/GlpR transcriptional regulator	DNA-binding transcriptional dual regulator CsqR	GO-TERMS, PRODUCT-SYNONYMS, GENE-SYNONYMS, PRODUCT, GENE-NAME
CR540_RS24545	EG11848			sulfofructose kinase	6-deoxy-6-sulfofructose kinase	GO-TERMS, REACTIONS, PRODUCT-SYNONYMS, GENE-SYNONYMS, PRODUCT
CR540_RS24550	EG11847			sulfolactaldehyde 3-reductase	3-sulfolactaldehyde reductase	GO-TERMS, REACTIONS, PRODUCT-SYNONYMS, GENE-SYNONYMS, PRODUCT
CR540_RS24555	EG11846	CR540_RS24555	yihT	sulfofructosephosphate aldolase	6-deoxy-6-sulfofructose-1-phosphate aldolase	GO-TERMS, REACTIONS, PRODUCT-SYNONYMS, GENE-SYNONYMS, PRODUCT, GENE-NAME
CR540_RS24560	EG11845	CR540_RS24560	yihS			GO-TERMS, REACTIONS, PRODUCT-SYNONYMS, GENE-SYNONYMS, GENE-NAME
CR540_RS24565	EG11844	CR540_RS24565	yihR	aldose-1-epimerase	putative sulfoquinovose mutarotase YihR	GO-TERMS, REACTIONS, PRODUCT-SYNONYMS, GENE-SYNONYMS, PRODUCT, GENE-NAME
CR540_RS24570	EG11843					GO-TERMS, PRODUCT-SYNONYMS, GENE-SYNONYMS
CR540_RS24580	EG11841	CR540_RS24580	yihO	MFS transporter	putative sulfoquinovose transporter	GO-TERMS, REACTIONS, PRODUCT-SYNONYMS, GENE-SYNONYMS, PRODUCT, GENE-NAME
CR540_RS24585	G7814			porin OmpL	putative outer membrane porin L	GO-TERMS, PRODUCT-SYNONYMS, GENE-SYNONYMS, PRODUCT
CR540_RS24615	EG11837	typA	bipA	ribosome-dependent GTPase TypA	50S ribosomal subunit assembly factor BipA	GO-TERMS, PRODUCT-SYNONYMS, GENE-SYNONYMS, PRODUCT, GENE-NAME
CR540_RS24620	EG10383	CR540_RS24620	glnA	glutamate--ammonia ligase	glutamine synthetase	GO-TERMS, REACTIONS, PRODUCT-SYNONYMS, PRODUCT, GENE-NAME
CR540_RS24625	EG10387	ntrB	glnL	nitrogen regulation protein NR(II)	sensory histidine kinase NtrB	GO-TERMS, PRODUCT-SYNONYMS, GENE-SYNONYMS, PRODUCT, GENE-NAME
CR540_RS24630	EG10385	CR540_RS24630	glnG	nitrogen regulation protein NR(I)	DNA-binding transcriptional dual regulator NtrC	GO-TERMS, PRODUCT-SYNONYMS, GENE-SYNONYMS, PRODUCT, GENE-NAME
CR540_RS24640	EG11836			oxygen-independent coproporphyrinogen III oxidase	coproporphyrinogen III dehydrogenase	GO-TERMS, REACTIONS, PRODUCT-SYNONYMS, GENE-SYNONYMS, PRODUCT
CR540_RS24645	EG11835					GO-TERMS, PRODUCT-SYNONYMS
CR540_RS24650	EG11203	CR540_RS24650	yihA	YihA family ribosome biogenesis GTP-binding protein	GTP-binding protein YihA	GO-TERMS, PRODUCT-SYNONYMS, GENE-SYNONYMS, PRODUCT, GENE-NAME
CR540_RS24655	EG10746					GO-TERMS, REACTIONS, PRODUCT-SYNONYMS, GENE-SYNONYMS
CR540_RS24675	EG11297			thiol:disulfide interchange protein DsbA	thiol:disulfide oxidoreductase DsbA	GO-TERMS, REACTIONS, PRODUCT-SYNONYMS, GENE-SYNONYMS, PRODUCT
CR540_RS24680	EG11831	CR540_RS24680	srkA	serine/threonine protein kinase	stress response kinase A	GO-TERMS, PRODUCT-SYNONYMS, GENE-SYNONYMS, PRODUCT, GENE-NAME
CR540_RS24690	EG11829			molybdenum cofactor guanylyltransferase MobA	molybdenum cofactor guanylyltransferase	GO-TERMS, REACTIONS, PRODUCT-SYNONYMS, GENE-SYNONYMS, PRODUCT
CR540_RS24725	EG11485			menaquinone-dependent protoporphyrinogen IX dehydrogenase	protoporphyrinogen oxidase	GO-TERMS, REACTIONS, PRODUCT-SYNONYMS, GENE-SYNONYMS, PRODUCT
CR540_RS24730	EG11021			Trk system potassium transporter TrkH	K+ transporter TrkH	GO-TERMS, REACTIONS, PRODUCT-SYNONYMS, PRODUCT
CR540_RS24740	EG10698					GO-TERMS, PRODUCT-SYNONYMS
CR540_RS24745	EG10279			fatty acid oxidation complex subunit alpha FadB	multifunctional enoyl-CoA hydratase, 3-hydroxyacyl-CoA epimerase, Delta3-cis- Delta2-trans-enoyl-CoA isomerase, L-3-hydroxyacyl-CoA dehydrogenase	GO-TERMS, COMPLEXES, REACTIONS, PRODUCT-SYNONYMS, GENE-SYNONYMS, PRODUCT
CR540_RS24750	EG10278			acetyl-CoA C-acyltransferase FadA	3-ketoacyl-CoA thiolase	GO-TERMS, REACTIONS, PRODUCT-SYNONYMS, GENE-SYNONYMS, PRODUCT
CR540_RS24755	EG10334	CR540_RS24755	fre	NAD(P)H-flavin reductase	flavin reductase	GO-TERMS, REACTIONS, PRODUCT-SYNONYMS, GENE-SYNONYMS, PRODUCT, GENE-NAME
CR540_RS24760	EG11396			4-hydroxy-3-polyprenylbenzoate decarboxylase	3-octaprenyl-4-hydroxybenzoate decarboxylase	GO-TERMS, REACTIONS, PRODUCT-SYNONYMS, GENE-SYNONYMS, PRODUCT
CR540_RS24765	EG10839			transcription/translation regulatory transformer protein RfaH	transcription antiterminator RfaH	GO-TERMS, PRODUCT-SYNONYMS, GENE-SYNONYMS, PRODUCT
CR540_RS24770	EG11481			3'-5' ssDNA/RNA exonuclease TatD	3' -> 5' ssDNA/RNA  exonuclease TatD	GO-TERMS, REACTIONS, PRODUCT-SYNONYMS, GENE-SYNONYMS, PRODUCT
CR540_RS24775	EG11479			Sec-independent protein translocase subunit TatC	twin arginine protein translocation system - TatC protein	GO-TERMS, PRODUCT-SYNONYMS, GENE-SYNONYMS, PRODUCT
CR540_RS24780	G7808			Sec-independent protein translocase subunit TatB	twin arginine protein translocation system - TatB protein	GO-TERMS, PRODUCT-SYNONYMS, GENE-SYNONYMS, PRODUCT
CR540_RS24785	G7806	CR540_RS24785	tatA	twin-arginine translocase subunit TatA	twin arginine protein translocation system - TatA protein	GO-TERMS, PRODUCT-SYNONYMS, GENE-SYNONYMS, PRODUCT, GENE-NAME
CR540_RS24790	EG11476			ubiquinone biosynthesis regulatory protein kinase UbiB	ubiquinone biosynthesis protein UbiB	GO-TERMS, PRODUCT-SYNONYMS, GENE-SYNONYMS, PRODUCT
CR540_RS24795	EG11474			ubiquinone biosynthesis protein UbiJ	ubiquinone biosynthesis accessory factor UbiJ	GO-TERMS, PRODUCT-SYNONYMS, GENE-SYNONYMS, PRODUCT
CR540_RS24800	EG11473			bifunctional demethylmenaquinone methyltransferase/2-methoxy-6-polyprenyl-1,4-benzoquinol methylase UbiE	bifunctional 2-octaprenyl-6-methoxy-1,4-benzoquinol methylase and demethylmenaquinone methyltransferase	GO-TERMS, REACTIONS, PRODUCT-SYNONYMS, GENE-SYNONYMS, PRODUCT
CR540_RS24805	EG11472			DNA recombination protein RmuC	putative recombination limiting protein RmuC	GO-TERMS, PRODUCT-SYNONYMS, GENE-SYNONYMS, PRODUCT
CR540_RS24840	EG11045	CR540_RS24840	udp			GO-TERMS, REACTIONS, PRODUCT-SYNONYMS, GENE-NAME
CR540_RS24900	EG10584			5-methyltetrahydropteroyltriglutamate-- homocysteine S-methyltransferase	cobalamin-independent homocysteine transmethylase	GO-TERMS, REACTIONS, PRODUCT-SYNONYMS, GENE-SYNONYMS, PRODUCT
CR540_RS24905	EG10591			HTH-type transcriptional regulator MetR	DNA-binding transcriptional dual regulator MetR	GO-TERMS, PRODUCT-SYNONYMS, PRODUCT
CR540_RS24910	EG11471					GO-TERMS, PRODUCT-SYNONYMS, GENE-SYNONYMS
CR540_RS24915	EG11470			sugar/pyridoxal phosphate phosphatase YigL	phosphosugar phosphatase YigL	GO-TERMS, REACTIONS, PRODUCT-SYNONYMS, PRODUCT
CR540_RS24920	EG10739					GO-TERMS, REACTIONS, PRODUCT-SYNONYMS
CR540_RS24925	EG11469			homoserine/homoserine lactone efflux protein	L-homoserine/L-homoserine lactone/L-threonine exporter	GO-TERMS, REACTIONS, PRODUCT-SYNONYMS, GENE-SYNONYMS, PRODUCT
CR540_RS24930	EG11468			threonine export protein RhtC	L-threonine exporter	GO-TERMS, REACTIONS, PRODUCT-SYNONYMS, GENE-SYNONYMS, PRODUCT
CR540_RS24935	EG10833					GO-TERMS, REACTIONS, PRODUCT-SYNONYMS
CR540_RS24940	EG10738			phospholipase A	outer membrane phospholipase A	GO-TERMS, REACTIONS, PRODUCT-SYNONYMS, PRODUCT
CR540_RS24965	EG11463			magnesium/cobalt transporter CorA	Ni2+/Co2+/Mg2+ transporter	GO-TERMS, REACTIONS, PRODUCT-SYNONYMS, PRODUCT
CR540_RS24975	EG11064					GO-TERMS, REACTIONS, PRODUCT-SYNONYMS, GENE-SYNONYMS
CR540_RS24980	EG11202			5-amino-6-(5-phospho-D-ribitylamino)uracil phosphatase YigB	5-amino-6-(5-phospho-D-ribitylamino)uracil phosphatase	GO-TERMS, REACTIONS, PRODUCT-SYNONYMS, PRODUCT
CR540_RS24985	EG11069			tyrosine recombinase XerC	site-specific tyrosine recombinase	GO-TERMS, COMPLEXES, PRODUCT-SYNONYMS, PRODUCT
CR540_RS24995	EG10209					GO-TERMS, PRODUCT-SYNONYMS
CR540_RS25010	EG11653			iron donor protein CyaY	frataxin CyaY	GO-TERMS, PRODUCT-SYNONYMS, PRODUCT
CR540_RS25015	EG10170	CR540_RS25015	cyaA			GO-TERMS, PRODUCT-SYNONYMS, GENE-SYNONYMS, PRODUCT, GENE-NAME
CR540_RS25020	EG10429					GO-TERMS, PRODUCT-SYNONYMS, GENE-SYNONYMS, PRODUCT
CR540_RS25025	EG10430					GO-TERMS, PRODUCT-SYNONYMS, PRODUCT
CR540_RS25070	EG11458			lipopolysaccharide N-acetylmannosaminouronosyltransferase	UDP-N-acetyl-D-mannosaminuronic acid transferase	GO-TERMS, REACTIONS, PRODUCT-SYNONYMS, GENE-SYNONYMS, PRODUCT
CR540_RS25075	EG11457			O-antigen assembly polymerase	putative enterobacterial common antigen polymerase	GO-TERMS, COMPLEXES, PRODUCT-SYNONYMS, GENE-SYNONYMS, PRODUCT
CR540_RS25080	G7800	rffT	wecF			GO-TERMS, REACTIONS, PRODUCT-SYNONYMS, GENE-SYNONYMS, PRODUCT, GENE-NAME
CR540_RS25085	EG11486			lipid III flippase WzxE	lipid III flippase	GO-TERMS, REACTIONS, PRODUCT-SYNONYMS, GENE-SYNONYMS, PRODUCT
CR540_RS25090	EG11456	rffA	wecE	dTDP-4-amino-4,6-dideoxygalactose transaminase	dTDP-4-dehydro-6-deoxy-D-glucose transaminase	GO-TERMS, REACTIONS, PRODUCT-SYNONYMS, GENE-SYNONYMS, PRODUCT, GENE-NAME
CR540_RS25095	EG11455					GO-TERMS, PRODUCT-SYNONYMS, GENE-SYNONYMS, PRODUCT
CR540_RS25100	EG11454	rfbA	rffH	glucose-1-phosphate thymidylyltransferase RfbA	dTDP-glucose pyrophosphorylase 2	GO-TERMS, REACTIONS, PRODUCT-SYNONYMS, GENE-SYNONYMS, PRODUCT, GENE-NAME
CR540_RS25105	EG11453			dTDP-glucose 4,6-dehydratase	dTDP-glucose 4,6-dehydratase 2	GO-TERMS, PRODUCT-SYNONYMS, GENE-SYNONYMS, PRODUCT
CR540_RS25110	EG11452					GO-TERMS, REACTIONS, PRODUCT-SYNONYMS, GENE-SYNONYMS, PRODUCT
CR540_RS25115	EG11451	CR540_RS25115	wecB	UDP-N-acetylglucosamine 2-epimerase (non-hydrolyzing)	UDP-N-acetylglucosamine 2-epimerase	GO-TERMS, REACTIONS, PRODUCT-SYNONYMS, GENE-SYNONYMS, PRODUCT, GENE-NAME
CR540_RS25120	EG11295			ECA polysaccharide chain length modulation protein	enterobacterial common antigen polysaccharide co-polymerase	GO-TERMS, PRODUCT-SYNONYMS, GENE-SYNONYMS, PRODUCT
CR540_RS25125	EG10840	wecA	rfe			GO-TERMS, REACTIONS, PRODUCT-SYNONYMS, GENE-SYNONYMS, PRODUCT, GENE-NAME
CR540_RS25130	EG10845					GO-TERMS, PRODUCT-SYNONYMS, GENE-SYNONYMS
CR540_RS25135	EG12428			rho operon leader peptide rhoL	rho operon leader peptide	GO-TERMS, PRODUCT-SYNONYMS, PRODUCT
CR540_RS25140	EG11031			thioredoxin TrxA	thioredoxin 1	GO-TERMS, REACTIONS, PRODUCT-SYNONYMS, GENE-SYNONYMS, PRODUCT
CR540_RS25145	EG10844					GO-TERMS, REACTIONS, PRODUCT-SYNONYMS, GENE-SYNONYMS
CR540_RS25150	EG10413	gppA	gpp	guanosine-5'-triphosphate,3'-diphosphate diphosphatase	guanosine-5'-triphosphate,3'-diphosphate phosphatase	GO-TERMS, REACTIONS, PRODUCT-SYNONYMS, GENE-SYNONYMS, PRODUCT, GENE-NAME
CR540_RS25155	EG10837			DNA helicase Rep	ATP-dependent DNA helicase Rep	GO-TERMS, REACTIONS, PRODUCT-SYNONYMS, GENE-SYNONYMS, PRODUCT
CR540_RS25165	EG12352	CR540_RS25165	ppiC	peptidylprolyl isomerase C	peptidyl-prolyl cis-trans isomerase C	GO-TERMS, REACTIONS, PRODUCT-SYNONYMS, GENE-SYNONYMS, PRODUCT, GENE-NAME
CR540_RS25170	EG10495			ketol-acid reductoisomerase	ketol-acid reductoisomerase (NADP+)	GO-TERMS, REACTIONS, PRODUCT-SYNONYMS, PRODUCT
CR540_RS25175	EG10503			HTH-type transcriptional activator IlvY	DNA-binding transcriptional dual regulator IlvY	GO-TERMS, PRODUCT-SYNONYMS, PRODUCT
CR540_RS25180	EG10493			threonine ammonia-lyase, biosynthetic	threonine deaminase	GO-TERMS, REACTIONS, PRODUCT-SYNONYMS, GENE-SYNONYMS, PRODUCT
CR540_RS25185	EG10496					GO-TERMS, REACTIONS, PRODUCT-SYNONYMS
CR540_RS25190	EG10497			branched-chain-amino-acid transaminase	branched-chain-amino-acid aminotransferase	GO-TERMS, REACTIONS, PRODUCT-SYNONYMS, PRODUCT
CR540_RS25210	EG11270			ilv operon leader peptide	ilvXGMEDA operon leader peptide	GO-TERMS, PRODUCT-SYNONYMS, PRODUCT
CR540_RS25220	EG11450			macrodomain Ori organization protein MaoP	macrodomain Ori protein	GO-TERMS, PRODUCT-SYNONYMS, GENE-SYNONYMS, PRODUCT
CR540_RS25225	EG11449			HTH-type transcriptional regulator HdfR	DNA-binding transcriptional dual regulator HdfR	GO-TERMS, PRODUCT-SYNONYMS, GENE-SYNONYMS, PRODUCT
CR540_RS25260	EG11733	CR540_RS25260	yieP	FadR family transcriptional regulator	DNA-binding transcriptional regulator YieP	GO-TERMS, PRODUCT-SYNONYMS, PRODUCT, GENE-NAME
CR540_RS25270	EG10819			ribose operon transcriptional repressor RbsR	DNA-binding transcriptional dual regulator RbsR	GO-TERMS, PRODUCT-SYNONYMS, PRODUCT
CR540_RS25275	EG10818					GO-TERMS, PRODUCT-SYNONYMS
CR540_RS25280	EG10815			ribose ABC transporter substrate-binding protein RbsB	ribose ABC transporter periplasmic binding protein	CPLX-RXNS, GO-TERMS, COMPLEXES, PRODUCT-SYNONYMS, GENE-SYNONYMS, PRODUCT
CR540_RS25285	EG10816			ribose ABC transporter permease	ribose ABC transporter membrane subunit	GO-TERMS, PRODUCT-SYNONYMS, GENE-SYNONYMS, PRODUCT
CR540_RS25290	EG10814			ribose ABC transporter ATP-binding protein RbsA	ribose ABC transporter ATP binding subunit	GO-TERMS, PRODUCT-SYNONYMS, GENE-SYNONYMS, PRODUCT
CR540_RS25295	EG10817					GO-TERMS, REACTIONS, PRODUCT-SYNONYMS, GENE-SYNONYMS
CR540_RS25300	EG11541	CR540_RS25300	kup	low affinity potassium transporter Kup	K+:H+ symporter Kup	GO-TERMS, REACTIONS, PRODUCT-SYNONYMS, GENE-SYNONYMS, PRODUCT, GENE-NAME
CR540_RS25305	EG11731			ATPase RavA	regulatory ATPase RavA	GO-TERMS, REACTIONS, PRODUCT-SYNONYMS, GENE-SYNONYMS, PRODUCT
CR540_RS25310	EG11730			ATPase RavA stimulator ViaA	protein ViaA	GO-TERMS, PRODUCT-SYNONYMS, GENE-SYNONYMS, PRODUCT
CR540_RS25315	EG10091			aspartate--ammonia ligase	asparagine synthetase A	GO-TERMS, REACTIONS, PRODUCT-SYNONYMS, PRODUCT
CR540_RS25320	EG10093			transcriptional regulator AsnC	DNA-binding transcriptional dual regulator AsnC	GO-TERMS, PRODUCT-SYNONYMS, PRODUCT
CR540_RS25330	EG10375			tRNA uridine(34) 5-carboxymethylaminomethyl synthesis enzyme MnmG	5-carboxymethylaminomethyluridine-tRNA synthase subunit MnmG	CPLX-RXNS, GO-TERMS, COMPLEXES, REACTIONS, PRODUCT-SYNONYMS, GENE-SYNONYMS, PRODUCT
CR540_RS25335	EG10376			16S rRNA (guanine(527)-N(7))-methyltransferase RsmG	16S rRNA m7G527 methyltransferase	GO-TERMS, REACTIONS, PRODUCT-SYNONYMS, GENE-SYNONYMS, PRODUCT
CR540_RS25345	EG10099			F0F1 ATP synthase subunit A	ATP synthase F0 complex subunit a	CPLX-RXNS, GO-TERMS, COMPLEXES, PRODUCT-SYNONYMS, GENE-SYNONYMS, PRODUCT
CR540_RS25350	EG10102			F0F1 ATP synthase subunit C	ATP synthase F0 complex subunit c	GO-TERMS, PRODUCT-SYNONYMS, GENE-SYNONYMS, PRODUCT
CR540_RS25355	EG10103			F0F1 ATP synthase subunit B	ATP synthase F0 complex subunit b	GO-TERMS, PRODUCT-SYNONYMS, GENE-SYNONYMS, PRODUCT
CR540_RS25360	EG10105			F0F1 ATP synthase subunit delta	ATP synthase F1 complex subunit delta	GO-TERMS, COMPLEXES, PRODUCT-SYNONYMS, GENE-SYNONYMS, PRODUCT
CR540_RS25365	EG10098			F0F1 ATP synthase subunit alpha	ATP synthase F1 complex subunit alpha	GO-TERMS, PRODUCT-SYNONYMS, GENE-SYNONYMS, PRODUCT
CR540_RS25370	EG10104			F0F1 ATP synthase subunit gamma	ATP synthase F1 complex subunit gamma	GO-TERMS, PRODUCT-SYNONYMS, GENE-SYNONYMS, PRODUCT
CR540_RS25375	EG10101			F0F1 ATP synthase subunit beta	ATP synthase F1 complex subunit beta	GO-TERMS, PRODUCT-SYNONYMS, GENE-SYNONYMS, PRODUCT
CR540_RS25380	EG10100			F0F1 ATP synthase subunit epsilon	ATP synthase F1 complex subunit epsilon	GO-TERMS, PRODUCT-SYNONYMS, GENE-SYNONYMS, PRODUCT
CR540_RS25390	EG11198			bifunctional UDP-N-acetylglucosamine diphosphorylase/glucosamine-1-phosphate N-acetyltransferase GlmU	fused N-acetylglucosamine-1-phosphate uridyltransferase and glucosamine-1-phosphate acetyltransferase	GO-TERMS, REACTIONS, PRODUCT-SYNONYMS, GENE-SYNONYMS, PRODUCT
CR540_RS25395	EG10382			glutamine--fructose-6-phosphate transaminase (isomerizing)	L-glutamine--D-fructose-6-phosphate aminotransferase	GO-TERMS, REACTIONS, PRODUCT-SYNONYMS, PRODUCT
CR540_RS25400	EG10734			phosphate ABC transporter substrate-binding protein PstS	phosphate ABC transporter periplasmic binding protein	CPLX-RXNS, GO-TERMS, COMPLEXES, PRODUCT-SYNONYMS, GENE-SYNONYMS, PRODUCT
CR540_RS25405	EG10784			phosphate ABC transporter permease PstC	phosphate ABC transporter membrane subunit PstC	GO-TERMS, PRODUCT-SYNONYMS, GENE-SYNONYMS, PRODUCT
CR540_RS25410	EG10782			phosphate ABC transporter permease PstA	phosphate ABC transporter membrane subunit PstA	GO-TERMS, PRODUCT-SYNONYMS, GENE-SYNONYMS, PRODUCT
CR540_RS25415	EG10783			phosphate ABC transporter ATP-binding protein PstB	phosphate ABC transporter ATP binding subunit	GO-TERMS, PRODUCT-SYNONYMS, GENE-SYNONYMS, PRODUCT
CR540_RS25420	EG10735			phosphate signaling complex protein PhoU	negative regulator of the pho regulon	GO-TERMS, PRODUCT-SYNONYMS, GENE-SYNONYMS, PRODUCT
CR540_RS25425	EG10116					GO-TERMS, PRODUCT-SYNONYMS, GENE-SYNONYMS
CR540_RS25430	EG10115			PTS beta-glucoside transporter subunit IIABC	beta-glucoside specific PTS enzyme II / BglG kinase / BglG phosphatase	GO-TERMS, REACTIONS, PRODUCT-SYNONYMS, GENE-SYNONYMS, PRODUCT
CR540_RS25435	EG10114	CR540_RS25435	bglB	glycoside hydrolase family 1 protein	6-phospho-beta-glucosidase B	GO-TERMS, REACTIONS, PRODUCT-SYNONYMS, GENE-SYNONYMS, PRODUCT, GENE-NAME
CR540_RS25455	EG11727	CR540_RS25455	cbrC	hypothetical protein	UPF0167 family colicin E2 tolerance protein CbrC	GO-TERMS, PRODUCT-SYNONYMS, GENE-SYNONYMS, PRODUCT, GENE-NAME
CR540_RS25465	EG11725					GO-TERMS, PRODUCT-SYNONYMS
CR540_RS25470	EG11724	CR540_RS25470	adeP	NCS2 family permease	adenine:H+ symporter	GO-TERMS, REACTIONS, PRODUCT-SYNONYMS, GENE-SYNONYMS, PRODUCT, GENE-NAME
CR540_RS25475	EG11723			NAD(P)H-dependent chromate oxidoreductase YieF	chromate reductase	GO-TERMS, REACTIONS, PRODUCT-SYNONYMS, GENE-SYNONYMS, PRODUCT
CR540_RS25485	EG11721			HTH-type transcriptional regulator YidZ	putative LysR-type transcriptional regulator YidZ	GO-TERMS, PRODUCT-SYNONYMS, PRODUCT
CR540_RS25490	EG11720			multidrug efflux MFS transporter MdtL	efflux pump MdtL	GO-TERMS, REACTIONS, PRODUCT-SYNONYMS, GENE-SYNONYMS, PRODUCT
CR540_RS25495	EG11006			low affinity tryptophan permease TnaB	tryptophan:H+ symporter TnaB	GO-TERMS, REACTIONS, PRODUCT-SYNONYMS, GENE-SYNONYMS, PRODUCT
CR540_RS25500	EG11005					GO-TERMS, REACTIONS, PRODUCT-SYNONYMS, GENE-SYNONYMS
CR540_RS25505	EG11276			tryptophanase leader peptide	tnaAB operon leader peptide	GO-TERMS, PRODUCT-SYNONYMS, GENE-SYNONYMS, PRODUCT
CR540_RS25510	EG10997			tRNA uridine-5-carboxymethylaminomethyl(34) synthesis GTPase MnmE	5-carboxymethylaminomethyluridine-tRNA synthase GTPase subunit	GO-TERMS, REACTIONS, PRODUCT-SYNONYMS, GENE-SYNONYMS, PRODUCT
CR540_RS25515	EG11197					GO-TERMS, PRODUCT-SYNONYMS
CR540_RS25520	G0-10470			membrane protein insertion efficiency factor YidD	membrane protein insertion efficiency factor	GO-TERMS, PRODUCT-SYNONYMS, PRODUCT
CR540_RS26180	EG10629	qac	emrE	quaternary ammonium compound efflux SMR transporter QacL	DLP12 prophage; multidrug/betaine/choline efflux transporter EmrE	GO-TERMS, REACTIONS, PRODUCT-SYNONYMS, GENE-SYNONYMS, PRODUCT, GENE-NAME
CR540_RS27130	EG10511	katP	katG	catalase/peroxidase KatP	catalase/hydroperoxidase HPI	GO-TERMS, REACTIONS, PRODUCT-SYNONYMS, PRODUCT, GENE-NAME


4. Not-propagated genes
-----------------------
The following genes in GCF_002853965/Escherichia coli 14EC047 (GCF_002853965.1) were not synchronized with any ortholog in ECOLI/Escherichia coli K-12 substr. MG1655:

A Gene	A Name	B Ortholog	B Name	Reason(s)
CR540_RS00025		EG11196	yidB	The product of source ortholog lacks experimental evidence.
CR540_RS00035		EG11719	yidX	The product of source ortholog lacks experimental evidence.
CR540_RS00075		EG11712	yidQ	The product of source ortholog lacks experimental evidence.
CR540_RS00090		EG11536	yidE	The product of source ortholog lacks experimental evidence.
CR540_RS00095		EG11711	yidP	The product of source ortholog lacks experimental evidence.
CR540_RS00110		EG11710	glvC	The difference in length between this gene and its ortholog, 412 vs 368, exceeds 10.0%.
				The product of source ortholog lacks experimental evidence.
CR540_RS00115		EG11708	glvG	The product of source ortholog lacks experimental evidence.
CR540_RS00125		EG11707	yidL	The product of source ortholog lacks experimental evidence.
CR540_RS00130		EG11706	yidK	The product of source ortholog lacks experimental evidence.
CR540_RS00135		EG11705	yidJ	The product of source ortholog lacks experimental evidence.
CR540_RS00140		EG11697	yidI	The product of source ortholog lacks experimental evidence.
CR540_RS00145		EG11696	yidH	The product of source ortholog lacks experimental evidence.
CR540_RS00150		EG11695	yidG	The product of source ortholog lacks experimental evidence.
CR540_RS00155		EG11694	yidF	The product of source ortholog lacks experimental evidence.
CR540_RS00165	tisB	G0-9962	tisB	The P-value, 3.42e-4, for the similarity between this gene and its ortholog exceeds the threshold 1.00e-10.
CR540_RS00170	ivbL	EG11275	ivbL	The P-value, 0.35    , for the similarity between this gene and its ortholog exceeds the threshold 1.00e-10.
CR540_RS00195	uhpC	EG11053	uhpC	The product of source ortholog lacks experimental evidence.
CR540_RS00215		EG11690	yicN	The product of source ortholog lacks experimental evidence.
CR540_RS00225		G0-10469	yicS	The product of source ortholog lacks experimental evidence.
CR540_RS00235	nlpA	EG10657	nlpA	The product of source ortholog lacks experimental evidence.
CR540_RS00240		EG11688	yicL	The product of source ortholog lacks experimental evidence.
CR540_RS00245		EG11687	setC	The product of source ortholog lacks experimental evidence.
CR540_RS00250				No ortholog exists for this gene in ECOLI.
CR540_RS00260		EG11686	yicJ	The product of source ortholog lacks experimental evidence.
CR540_RS00270		EG11684	yicH	The product of source ortholog lacks experimental evidence.
CR540_RS00315		EG11683	yicG	The product of source ortholog lacks experimental evidence.
CR540_RS00325		EG11192	yicC	The product of source ortholog lacks experimental evidence.
CR540_RS00330		EG10863	rph	The product of source ortholog lacks experimental evidence.
CR540_RS00355		EG11312	yicR	The product of source ortholog lacks experimental evidence.
CR540_RS00360	rpmB	EG10886	rpmB	The product of ortholog is part of a complex for which the orthologs of one or more other components are missing in this database.
CR540_RS00365	rpmG	EG10891	rpmG	The product of ortholog is part of a complex for which the orthologs of one or more other components are missing in this database.
CR540_RS00415				No ortholog exists for this gene in ECOLI.
CR540_RS00420				No ortholog exists for this gene in ECOLI.
CR540_RS00460		EG12298	yibQ	The product of source ortholog lacks experimental evidence.
CR540_RS00475				No ortholog exists for this gene in ECOLI.
CR540_RS00480		EG12295	yibN	The product of source ortholog lacks experimental evidence.
CR540_RS00525		EG11964	yibL	The product of source ortholog lacks experimental evidence.
CR540_RS00530		G0-10468	yibT	The product of source ortholog lacks experimental evidence.
CR540_RS00550		EG11765	yibI	The product of source ortholog lacks experimental evidence.
CR540_RS00555		EG11764	yibH	The product of source ortholog lacks experimental evidence.
CR540_RS00565				No ortholog exists for this gene in ECOLI.
CR540_RS00575		G0-10605	yibV	The difference in length between this gene and its ortholog, 93 vs 111, exceeds 10.0%.
				The product of source ortholog lacks experimental evidence.
CR540_RS00580				No ortholog exists for this gene in ECOLI.
CR540_RS00585				No ortholog exists for this gene in ECOLI.
CR540_RS00590		EG11763	yibG	The product of source ortholog lacks experimental evidence.
CR540_RS00595				No ortholog exists for this gene in ECOLI.
CR540_RS00605		EG11187	yibA	The product of source ortholog lacks experimental evidence.
CR540_RS00615		EG11762	yibF	The product of source ortholog lacks experimental evidence.
CR540_RS00625	selB	EG10942	selB	The product of ortholog is part of a complex for which the orthologs of one or more other components are missing in this database.
CR540_RS00645		EG12291	yiaW	The product of source ortholog lacks experimental evidence.
CR540_RS00650		EG12290	yiaV	The product of source ortholog lacks experimental evidence.
CR540_RS00655		EG12289	yiaU	The product of source ortholog lacks experimental evidence.
CR540_RS00660		EG12288	yiaT	The product of source ortholog lacks experimental evidence.
CR540_RS00675		EG12286	sgbU	The product of source ortholog lacks experimental evidence.
CR540_RS00705		EG12280	yiaL	The product of source ortholog lacks experimental evidence.
CR540_RS00720		EG12277	ysaA	The product of source ortholog lacks experimental evidence.
CR540_RS00735		EG11360	bax	The product of source ortholog lacks experimental evidence.
CR540_RS00770		EG11267	yiaB	The product of source ortholog lacks experimental evidence.
CR540_RS00775		EG11186	yiaA	The product of source ortholog lacks experimental evidence.
CR540_RS00785		G0-10467	ysaB	The product of source ortholog lacks experimental evidence.
CR540_RS00815		EG12624	yiaG	The product of source ortholog lacks experimental evidence.
CR540_RS00820		EG12273	yiaF	The product of source ortholog lacks experimental evidence.
CR540_RS00830		EG12271	yiaD	The product of source ortholog lacks experimental evidence.
CR540_RS00850		EG12269	yhjY	The product of source ortholog lacks experimental evidence.
CR540_RS00880				No ortholog exists for this gene in ECOLI.
CR540_RS00905		EG12266	yhjV	The product of source ortholog lacks experimental evidence.
CR540_RS00925	bcsF	EG12264	bcsF	The product of source ortholog lacks experimental evidence.
CR540_RS00930	bcsE	EG12263	bcsE	The product of source ortholog lacks experimental evidence.
CR540_RS00945	bcsQ			No ortholog exists for this gene in ECOLI.
CR540_RS00965	bcsC	EG12257	bcsC	The product of source ortholog lacks experimental evidence.
CR540_RS00970	hmsP	EG12256	pdeK	The product of source ortholog lacks experimental evidence.
CR540_RS00975		EG20044	dctA	The product of ortholog is part of a complex for which the orthologs of one or more other components are missing in this database.
CR540_RS00980		EG12254	yhjJ	The product of source ortholog lacks experimental evidence.
CR540_RS00995		EG12251	yhjG	The product of source ortholog lacks experimental evidence.
CR540_RS01000		EG12249	yhjE	The product of source ortholog lacks experimental evidence.
CR540_RS01010		EG12247	yhjC	The product of source ortholog lacks experimental evidence.
CR540_RS01015		EG12246	yhjB	The product of source ortholog lacks experimental evidence.
CR540_RS01055				No ortholog exists for this gene in ECOLI.
CR540_RS01080		EG11400	yhiD	The product of source ortholog lacks experimental evidence.
CR540_RS01090	slp	EG11890	slp	The product of source ortholog lacks experimental evidence.
CR540_RS01095				No ortholog exists for this gene in ECOLI.
CR540_RS01100				No ortholog exists for this gene in ECOLI.
CR540_RS01105				No ortholog exists for this gene in ECOLI.
CR540_RS01110	arsC	EG12237	arsC	The product of source ortholog lacks experimental evidence.
CR540_RS01125				No ortholog exists for this gene in ECOLI.
CR540_RS01160	uspA	EG11390	uspA	The product of source ortholog lacks experimental evidence.
CR540_RS01175		EG12229	yhiN	The product of source ortholog lacks experimental evidence.
CR540_RS01185				No ortholog exists for this gene in ECOLI.
CR540_RS01190	tnpB			No ortholog exists for this gene in ECOLI.
CR540_RS01200	silP			No ortholog exists for this gene in ECOLI.
CR540_RS01205				No ortholog exists for this gene in ECOLI.
CR540_RS01215	silB			No ortholog exists for this gene in ECOLI.
CR540_RS01220				No ortholog exists for this gene in ECOLI.
CR540_RS01230				No ortholog exists for this gene in ECOLI.
CR540_RS01235	silR			No ortholog exists for this gene in ECOLI.
CR540_RS01240	silS			No ortholog exists for this gene in ECOLI.
CR540_RS01245	silE			No ortholog exists for this gene in ECOLI.
CR540_RS01250				No ortholog exists for this gene in ECOLI.
CR540_RS01255				No ortholog exists for this gene in ECOLI.
CR540_RS01260				No ortholog exists for this gene in ECOLI.
CR540_RS01265				No ortholog exists for this gene in ECOLI.
CR540_RS01270				No ortholog exists for this gene in ECOLI.
CR540_RS01290		EG12225	yhiJ	The product of source ortholog lacks experimental evidence.
CR540_RS01295		EG12224	yhiI	The product of source ortholog lacks experimental evidence.
CR540_RS01305		EG11767	yhhJ	The product of source ortholog lacks experimental evidence.
CR540_RS01310		EG11525	yhhI	The product of source ortholog lacks experimental evidence.
CR540_RS01320	yhhH	EG11520	yhhH	The product of source ortholog lacks experimental evidence.
CR540_RS01325		EG10847	rhsB	The product of source ortholog lacks experimental evidence.
CR540_RS01365		EG12220	yhhT	The product of source ortholog lacks experimental evidence.
CR540_RS01370		EG12219	yhhS	The product of source ortholog lacks experimental evidence.
CR540_RS01375	dcrB	G7767	dcrB	The product of source ortholog lacks experimental evidence.
CR540_RS01395		EG12214	yhhN	The product of source ortholog lacks experimental evidence.
CR540_RS01400		EG12213	yhhM	The product of source ortholog lacks experimental evidence.
CR540_RS01405		EG12212	yhhL	The product of source ortholog lacks experimental evidence.
CR540_RS01495		EG11184	yhhA	The product of source ortholog lacks experimental evidence.
CR540_RS01510				No ortholog exists for this gene in ECOLI.
CR540_RS01515		G0-10603	yrhD	The product of source ortholog lacks experimental evidence.
CR540_RS01520				No ortholog exists for this gene in ECOLI.
CR540_RS01525		G7759	yhhZ	The product of source ortholog lacks experimental evidence.
CR540_RS01535		G7757	yhhX	The product of source ortholog lacks experimental evidence.
CR540_RS01560	yhgN	G7753	yhgN	The product of source ortholog lacks experimental evidence.
CR540_RS01595		G7752	yzgL	The difference in length between this gene and its ortholog, 502 vs 93, exceeds 10.0%.
				The product of source ortholog lacks experimental evidence.
CR540_RS01600				No ortholog exists for this gene in ECOLI.
CR540_RS01605				No ortholog exists for this gene in ECOLI.
CR540_RS01610				No ortholog exists for this gene in ECOLI.
CR540_RS01630				No ortholog exists for this gene in ECOLI.
CR540_RS01690	feoC	EG12933	feoC	The product of source ortholog lacks experimental evidence.
CR540_RS01705		G7746	yhgF	The product of source ortholog lacks experimental evidence.
CR540_RS01730		G7745	yhgE	The product of source ortholog lacks experimental evidence.
CR540_RS01825		G7735	yhfZ	The product of source ortholog lacks experimental evidence.
CR540_RS01830		G7734	yhfY	The product of source ortholog lacks experimental evidence.
CR540_RS01835		G7733	yhfX	The product of source ortholog lacks experimental evidence.
CR540_RS01840		G7732	yhfW	The product of source ortholog lacks experimental evidence.
CR540_RS01845		G7731	php	The product of source ortholog lacks experimental evidence.
CR540_RS01850		G7730	yhfU	The product of source ortholog lacks experimental evidence.
CR540_RS01855		G7729	yhfT	The product of source ortholog lacks experimental evidence.
CR540_RS01860		G7728	yhfS	The product of source ortholog lacks experimental evidence.
CR540_RS01865	phoB	G7727	frlR	The product of source ortholog lacks experimental evidence.
CR540_RS01890		G7722	yhfL	The product of source ortholog lacks experimental evidence.
CR540_RS01920	tsgA	EG11262	tsgA	The product of source ortholog lacks experimental evidence.
CR540_RS01930		EG12374	yhfG	The product of source ortholog lacks experimental evidence.
CR540_RS01950		G7721	yhfK	The product of source ortholog lacks experimental evidence.
CR540_RS01960		EG11182	yhfA	The product of source ortholog lacks experimental evidence.
CR540_RS01965		EG12365	prkB	The product of source ortholog lacks experimental evidence.
CR540_RS01970		G7719	yheU	The product of source ortholog lacks experimental evidence.
CR540_RS01975		G7718	yheT	The product of source ortholog lacks experimental evidence.
CR540_RS01995		G0-10466	yheV	The product of source ortholog lacks experimental evidence.
CR540_RS02005		EG11664	slyX	The product of source ortholog lacks experimental evidence.
CR540_RS02035	rpsL	EG10911	rpsL	The product of ortholog is part of a complex for which the orthologs of one or more other components are missing in this database.
CR540_RS02040	rpsG	EG10906	rpsG	The difference in length between this gene and its ortholog, 156 vs 179, exceeds 10.0%.
				The product of ortholog is part of a complex for which the orthologs of one or more other components are missing in this database.
CR540_RS02045	fusA	EG10360	fusA	The product of source ortholog lacks experimental evidence.
CR540_RS02050	tuf	EG11036	tufA	The product of source ortholog lacks experimental evidence.
CR540_RS02060		EG11181	bfd	The product of source ortholog lacks experimental evidence.
CR540_RS02090		EG12173	gspM	The product of ortholog is part of a complex for which the orthologs of one or more other components are missing in this database.
CR540_RS02095	gspL	G7711	gspL	The product of ortholog is part of a complex for which the orthologs of one or more other components are missing in this database.
CR540_RS02100		G7710	gspK	The product of ortholog is part of a complex for which the orthologs of one or more other components are missing in this database.
CR540_RS02105	gspJ	G7709	gspJ	The product of ortholog is part of a complex for which the orthologs of one or more other components are missing in this database.
CR540_RS02110	gspI	G7708	gspI	The product of ortholog is part of a complex for which the orthologs of one or more other components are missing in this database.
CR540_RS02115	gspH	G7707	gspH	The product of ortholog is part of a complex for which the orthologs of one or more other components are missing in this database.
CR540_RS02120	gspG	G7706	gspG	The product of ortholog is part of a complex for which the orthologs of one or more other components are missing in this database.
CR540_RS02130	gspE	G7704	gspE	The product of ortholog is part of a complex for which the orthologs of one or more other components are missing in this database.
CR540_RS02135	gspD	G7703	gspD	The product of ortholog is part of a complex for which the orthologs of one or more other components are missing in this database.
CR540_RS02140	gspC	G7702	gspC	The product of ortholog is part of a complex for which the orthologs of one or more other components are missing in this database.
CR540_RS02155	rpsJ	EG10909	rpsJ	The product of ortholog is part of a complex for which the orthologs of one or more other components are missing in this database.
CR540_RS02160	rplC	EG10866	rplC	The product of ortholog is part of a complex for which the orthologs of one or more other components are missing in this database.
CR540_RS02165	rplD	EG10867	rplD	The product of ortholog is part of a complex for which the orthologs of one or more other components are missing in this database.
CR540_RS02170	rplW	EG10883	rplW	The product of ortholog is part of a complex for which the orthologs of one or more other components are missing in this database.
CR540_RS02175	rplB	EG10865	rplB	The product of ortholog is part of a complex for which the orthologs of one or more other components are missing in this database.
CR540_RS02180	rpsS	EG10918	rpsS	The product of ortholog is part of a complex for which the orthologs of one or more other components are missing in this database.
CR540_RS02185	rplV	EG10882	rplV	The product of ortholog is part of a complex for which the orthologs of one or more other components are missing in this database.
CR540_RS02190	rpsC	EG10902	rpsC	The product of ortholog is part of a complex for which the orthologs of one or more other components are missing in this database.
CR540_RS02195	rplP	EG10877	rplP	The product of ortholog is part of a complex for which the orthologs of one or more other components are missing in this database.
CR540_RS02200	rpmC	EG10887	rpmC	The product of ortholog is part of a complex for which the orthologs of one or more other components are missing in this database.
CR540_RS02205	rpsQ	EG10916	rpsQ	The product of ortholog is part of a complex for which the orthologs of one or more other components are missing in this database.
CR540_RS02210	rplN	EG10875	rplN	The product of ortholog is part of a complex for which the orthologs of one or more other components are missing in this database.
CR540_RS02215	rplX	EG10884	rplX	The product of ortholog is part of a complex for which the orthologs of one or more other components are missing in this database.
CR540_RS02220	rplE	EG10868	rplE	The product of ortholog is part of a complex for which the orthologs of one or more other components are missing in this database.
CR540_RS02225	rpsN	EG10913	rpsN	The product of ortholog is part of a complex for which the orthologs of one or more other components are missing in this database.
CR540_RS02230	rpsH	EG10907	rpsH	The product of ortholog is part of a complex for which the orthologs of one or more other components are missing in this database.
CR540_RS02235	rplF	EG10869	rplF	The product of ortholog is part of a complex for which the orthologs of one or more other components are missing in this database.
CR540_RS02240	rplR	EG10879	rplR	The product of ortholog is part of a complex for which the orthologs of one or more other components are missing in this database.
CR540_RS02245	rpsE	EG10904	rpsE	The product of ortholog is part of a complex for which the orthologs of one or more other components are missing in this database.
CR540_RS02250	rpmD	EG10888	rpmD	The product of ortholog is part of a complex for which the orthologs of one or more other components are missing in this database.
CR540_RS02255	rplO	EG10876	rplO	The product of ortholog is part of a complex for which the orthologs of one or more other components are missing in this database.
CR540_RS02265	rpmJ	EG11232	rpmJ	The product of ortholog is part of a complex for which the orthologs of one or more other components are missing in this database.
CR540_RS02270	rpsM	EG10912	rpsM	The product of ortholog is part of a complex for which the orthologs of one or more other components are missing in this database.
CR540_RS02275	rpsK	EG10910	rpsK	The product of ortholog is part of a complex for which the orthologs of one or more other components are missing in this database.
CR540_RS02280	rpsD	EG10903	rpsD	The product of ortholog is part of a complex for which the orthologs of one or more other components are missing in this database.
CR540_RS02285	rpoA	EG10893	rpoA	The product of ortholog is part of a complex for which the orthologs of one or more other components are missing in this database.
CR540_RS02290	rplQ	EG10878	rplQ	The product of ortholog is part of a complex for which the orthologs of one or more other components are missing in this database.
CR540_RS02295		EG11970	yhdN	The product of source ortholog lacks experimental evidence.
CR540_RS02335	dprA	EG11604	smf	The product of source ortholog lacks experimental evidence.
CR540_RS02340		EG11605	smg	The product of source ortholog lacks experimental evidence.
CR540_RS02345		G7699	yrdD	The product of source ortholog lacks experimental evidence.
CR540_RS02360		G7697	yrdB	The product of source ortholog lacks experimental evidence.
CR540_RS02365		G7696	yrdA	The product of source ortholog lacks experimental evidence.
CR540_RS02405		EG12837	yhdZ	The product of ortholog is part of a complex for which the orthologs of one or more other components are missing in this database.
				The product of source ortholog lacks experimental evidence.
CR540_RS02410		EG12836	yhdY	The product of ortholog is part of a complex for which the orthologs of one or more other components are missing in this database.
				The product of source ortholog lacks experimental evidence.
CR540_RS02415		EG12835	yhdX	The product of ortholog is part of a complex for which the orthologs of one or more other components are missing in this database.
				The product of source ortholog lacks experimental evidence.
CR540_RS02420				No ortholog exists for this gene in ECOLI.
CR540_RS02425				No ortholog exists for this gene in ECOLI.
CR540_RS02430		G7695	yhdV	The product of source ortholog lacks experimental evidence.
CR540_RS02450		G7694	yhdU	The product of source ortholog lacks experimental evidence.
CR540_RS02480		G7693	yhdT	The product of source ortholog lacks experimental evidence.
CR540_RS02515				No ortholog exists for this gene in ECOLI.
CR540_RS02545		G7690	yhdP	The product of source ortholog lacks experimental evidence.
CR540_RS02560		G7687	aaeX	The product of source ortholog lacks experimental evidence.
CR540_RS02575		G7684	yhcO	The product of source ortholog lacks experimental evidence.
CR540_RS02605		G7681	yhcB	The product of source ortholog lacks experimental evidence.
CR540_RS02615	rplM	EG10874	rplM	The product of ortholog is part of a complex for which the orthologs of one or more other components are missing in this database.
CR540_RS02620	rpsI	EG10908	rpsI	The product of ortholog is part of a complex for which the orthologs of one or more other components are missing in this database.
CR540_RS02625				No ortholog exists for this gene in ECOLI.
CR540_RS02640		G7679	dcuD	The product of source ortholog lacks experimental evidence.
CR540_RS02670		G7675	yhcH	The product of source ortholog lacks experimental evidence.
CR540_RS02675		G7674	yhcG	The product of source ortholog lacks experimental evidence.
CR540_RS02680		G7673	yhcF	The product of source ortholog lacks experimental evidence.
CR540_RS02690		G7670	yhcD	The product of source ortholog lacks experimental evidence.
CR540_RS02695		EG11515	yhcA	The product of source ortholog lacks experimental evidence.
CR540_RS02705		EG11514	gltF	The product of source ortholog lacks experimental evidence.
CR540_RS02720		G7669	yhcC	The product of source ortholog lacks experimental evidence.
CR540_RS02740	yrbL	G7667	yrbL	The product of source ortholog lacks experimental evidence.
CR540_RS02785	kdsC	G7663	kdsC	The product of source ortholog lacks experimental evidence.
CR540_RS02795		EG12802	yrbG	The product of source ortholog lacks experimental evidence.
CR540_RS02825	ibaG	G7657	ibaG	The product of source ortholog lacks experimental evidence.
CR540_RS02835	sfsB	EG10656	sfsB	The product of source ortholog lacks experimental evidence.
CR540_RS02845	rplU	EG50001	rplU	The product of ortholog is part of a complex for which the orthologs of one or more other components are missing in this database.
CR540_RS02850	rpmA	EG50002	rpmA	The product of ortholog is part of a complex for which the orthologs of one or more other components are missing in this database.
CR540_RS02855		EG11499	yhbE	The product of source ortholog lacks experimental evidence.
CR540_RS02910		G7655	yhbX	The product of source ortholog lacks experimental evidence.
CR540_RS02915	argG	EG10068	argG	The product of source ortholog lacks experimental evidence.
CR540_RS02950	rpsO	EG10914	rpsO	The product of ortholog is part of a complex for which the orthologs of one or more other components are missing in this database.
CR540_RS02965	yrbN	G0-10651	yrbN	The product of source ortholog lacks experimental evidence.
CR540_RS02980		G7654	yhbW	The product of source ortholog lacks experimental evidence.
CR540_RS03000		G7650	yhbS	The product of source ortholog lacks experimental evidence.
CR540_RS03010		G7648	yhbP	The product of source ortholog lacks experimental evidence.
CR540_RS03020		G7646	yraR	The product of source ortholog lacks experimental evidence.
CR540_RS03025		G7645	yraQ	The product of source ortholog lacks experimental evidence.
CR540_RS03030	yraP	G7644	yraP	The product of source ortholog lacks experimental evidence.
CR540_RS03040		G7643	yraN	The product of source ortholog lacks experimental evidence.
CR540_RS03075		G7636	agaI	The product of source ortholog lacks experimental evidence.
CR540_RS03100		G7634	agaS	The product of source ortholog lacks experimental evidence.
CR540_RS03105	nagA			No ortholog exists for this gene in ECOLI.
CR540_RS03110				No ortholog exists for this gene in ECOLI.
CR540_RS03115				No ortholog exists for this gene in ECOLI.
CR540_RS03120				No ortholog exists for this gene in ECOLI.
CR540_RS03125	agaV	G7632	agaV	The product of ortholog is part of a complex for which the orthologs of one or more other components are missing in this database.
				The product of source ortholog lacks experimental evidence.
CR540_RS03180		EG11174	yhaC	The product of source ortholog lacks experimental evidence.
CR540_RS03185		EG11173	yhaB	The product of source ortholog lacks experimental evidence.
CR540_RS03190	tdcR	EG10992	tdcR	The difference in length between this gene and its ortholog, 114 vs 72, exceeds 10.0%.
CR540_RS03220		G7626	tdcF	The product of source ortholog lacks experimental evidence.
CR540_RS03230		EG12754	cyuP	The product of source ortholog lacks experimental evidence.
CR540_RS03240		G7621	yhaL	The product of source ortholog lacks experimental evidence.
CR540_RS03245		G7620	yhaK	The product of source ortholog lacks experimental evidence.
CR540_RS03255		G7618	yhaI	The product of source ortholog lacks experimental evidence.
CR540_RS03260		G7617	yhaH	The product of source ortholog lacks experimental evidence.
CR540_RS03270		G7615	yqjF	The difference in length between this gene and its ortholog, 160 vs 130, exceeds 10.0%.
				The product of source ortholog lacks experimental evidence.
CR540_RS03275		G7614	yqjK	The product of source ortholog lacks experimental evidence.
CR540_RS03280		G7613	yqjE	The product of source ortholog lacks experimental evidence.
CR540_RS03290		G7611	yqjC	The product of source ortholog lacks experimental evidence.
CR540_RS03335	alx	G7607	alx	The product of source ortholog lacks experimental evidence.
CR540_RS03340		G7606	ygjR	The product of source ortholog lacks experimental evidence.
CR540_RS03345		G7605	ygjQ	The product of source ortholog lacks experimental evidence.
CR540_RS03350		G7604	ygjP	The product of source ortholog lacks experimental evidence.
CR540_RS03365	higA	G7601	higA	The product of ortholog is part of a complex for which the orthologs of one or more other components are missing in this database.
CR540_RS03380	ygjJ	G7598	ygjJ	The product of source ortholog lacks experimental evidence.
CR540_RS03385		EG12720	ygjI	The product of source ortholog lacks experimental evidence.
CR540_RS03405		G7597	ygjH	The product of source ortholog lacks experimental evidence.
CR540_RS03420		G7594	nfeR	The product of source ortholog lacks experimental evidence.
CR540_RS03430				No ortholog exists for this gene in ECOLI.
CR540_RS03435				No ortholog exists for this gene in ECOLI.
CR540_RS03440				No ortholog exists for this gene in ECOLI.
CR540_RS03445				No ortholog exists for this gene in ECOLI.
CR540_RS03450		G6150	yagM	The difference in length between this gene and its ortholog, 248 vs 284, exceeds 10.0%.
				The product of source ortholog lacks experimental evidence.
CR540_RS03455		G6149	yagL	The difference in length between this gene and its ortholog, 166 vs 232, exceeds 10.0%.
				The product of source ortholog lacks experimental evidence.
CR540_RS03460		G6148	yagK	The product of source ortholog lacks experimental evidence.
CR540_RS03465				No ortholog exists for this gene in ECOLI.
CR540_RS03475				No ortholog exists for this gene in ECOLI.
CR540_RS03500				No ortholog exists for this gene in ECOLI.
CR540_RS03505				No ortholog exists for this gene in ECOLI.
CR540_RS03515				No ortholog exists for this gene in ECOLI.
CR540_RS03520				No ortholog exists for this gene in ECOLI.
CR540_RS03525				No ortholog exists for this gene in ECOLI.
CR540_RS03530				No ortholog exists for this gene in ECOLI.
CR540_RS03540				No ortholog exists for this gene in ECOLI.
CR540_RS03550				No ortholog exists for this gene in ECOLI.
CR540_RS03555		G7367	yfjP	The product of source ortholog lacks experimental evidence.
CR540_RS03570		G7368	yfjQ	The product of source ortholog lacks experimental evidence.
CR540_RS03575		G7378	yfjX	The product of source ortholog lacks experimental evidence.
CR540_RS03580	radC			No ortholog exists for this gene in ECOLI.
CR540_RS03585				No ortholog exists for this gene in ECOLI.
CR540_RS03590				No ortholog exists for this gene in ECOLI.
CR540_RS03595				No ortholog exists for this gene in ECOLI.
CR540_RS03600				No ortholog exists for this gene in ECOLI.
CR540_RS03605				No ortholog exists for this gene in ECOLI.
CR540_RS03610				No ortholog exists for this gene in ECOLI.
CR540_RS03615				No ortholog exists for this gene in ECOLI.
CR540_RS03640	rpsU	EG10920	rpsU	The product of ortholog is part of a complex for which the orthologs of one or more other components are missing in this database.
CR540_RS03670	plsY	EG11674	plsY	The product of source ortholog lacks experimental evidence.
CR540_RS03690		EG12434	ygiM	The product of source ortholog lacks experimental evidence.
CR540_RS03710	ibsE			No ortholog exists for this gene in ECOLI.
CR540_RS03715				No ortholog exists for this gene in ECOLI.
CR540_RS03725		G7588	yqiJ	The product of source ortholog lacks experimental evidence.
CR540_RS03740		G7586	yqiH	The product of source ortholog lacks experimental evidence.
CR540_RS03745		G6387	ybgQ	The product of source ortholog lacks experimental evidence.
CR540_RS03750		EG12363	ygiL	The product of source ortholog lacks experimental evidence.
CR540_RS03775		EG11165	ygiC	The product of source ortholog lacks experimental evidence.
CR540_RS03795		G7580	yqiB	The product of source ortholog lacks experimental evidence.
CR540_RS03815		EG12657	ygiN	The product of source ortholog lacks experimental evidence.
CR540_RS03825		G7577	ygiZ	The product of source ortholog lacks experimental evidence.
CR540_RS03830	qseC	EG12658	qseC	The product of source ortholog lacks experimental evidence.
CR540_RS03880		G7568	ygiQ	The product of source ortholog lacks experimental evidence.
CR540_RS03885	yqhH	G7567	yqhH	The product of source ortholog lacks experimental evidence.
CR540_RS03890		G7566	yqhG	The product of source ortholog lacks experimental evidence.
CR540_RS03920	exbB	EG10271	exbB	The product of ortholog is part of a complex for which the orthologs of one or more other components are missing in this database.
CR540_RS03925	exbD	EG10272	exbD	The product of ortholog is part of a complex for which the orthologs of one or more other components are missing in this database.
CR540_RS03935		G7559	yqhA	The product of source ortholog lacks experimental evidence.
CR540_RS03945				No ortholog exists for this gene in ECOLI.
CR540_RS03950		G7555	yghW	The product of source ortholog lacks experimental evidence.
CR540_RS04010		G7552	yghT	The product of source ortholog lacks experimental evidence.
CR540_RS04015		G7551	yghS	The product of source ortholog lacks experimental evidence.
CR540_RS04020		G7550	yghR	The product of source ortholog lacks experimental evidence.
CR540_RS04025		G7549	yghQ	The difference in length between this gene and its ortholog, 449 vs 355, exceeds 10.0%.
[truncated: 179,188 more chars]
