# Supplementary material for: Leveraging Curation Among Escherichia coli Pathway/Genome Databases Using Ortholog-Based Annotation Propagation
Source: Front Microbiol. 2021 Mar 8;12:614355. doi: 10.3389/fmicb.2021.614355 (PMC7982652; doi:10.3389/fmicb.2021.614355)
Supplement: Supplementary file 1 [file Data_Sheet_1.ZIP › reports/README]

This Supplemental Data contains the automatically generated summary
reports for 302 of the 480 E. coli strains for which ortholog
propagation was done. Due to maximum size limitations for supplemental
data, only a subset of the 480 reports are included -- the full set
are available upon request.

Each report contains the following sections:

1. Input parameters
2. Summary statistics
3. Propagated genes
   This table lists all genes for which propagation was applied, and
   lists which attributes were propagated. The table includes columns
   for old and new gene and product name, but note that gene and
   product names are included only when they have changed.  They will
   also be omitted if the only changes relate to capitalization or
   formatting.
4. Not-propagated genes
   This table lists all genes that were not propagated, and the reason(s) why 
   not. 
5. Updated genes of previously unknown or vague function
   This table lists all propagated genes whose function was previously 
   considered vague or unknown and which now have a more descriptive function.
