# Supplementary material for: Leveraging Curation Among Escherichia coli Pathway/Genome Databases Using Ortholog-Based Annotation Propagation
Source: Front Microbiol. 2021 Mar 8;12:614355. doi: 10.3389/fmicb.2021.614355 (PMC7982652; doi:10.3389/fmicb.2021.614355)
Supplement: Supplementary file 1 [file Data_Sheet_1.ZIP › reports/GCF_003956305_ortholog-synchronization-report_ECOLI_2020-06-17.txt]

Summary of Ortholog Propagation from ECOLI/Escherichia coli K-12 substr. MG1655 to GCF_003956305/Escherichia coli 300709 (GCF_003956305.1)

Organism A (target) = GCF_003956305/Escherichia coli 300709 (GCF_003956305.1)
Organism B (source) = ECOLI/Escherichia coli K-12 substr. MG1655


Contents:
---------
1. Input parameters
2. Summary statistics
3. Propagated genes
4. Not-propagated genes
5. Updated genes of previously unknown or vague function


1. Input parameters
-------------------
The following parameterizable factors were considered when deciding whether or not to synchronize a gene with its ortholog:
* P-value cutoff: 1.0e-10 (synchronize only if sequence similarity between orthologs has P-value <= cutoff)
* Length cutoff: 10.0% (synchronize only if length difference between orthologs <= cutoff)
* Source experimental evidence (synchronize only if the source gene function has experimental evidence)

The following factors were NOT considered when deciding whether or not to synchronize a gene with its ortholog:
* Extra reactions (synchronize only if the target gene is not already assigned to one or more reactions that are materially different from any assigned to the source gene)
* Synteny (synchronize only if there is a synteny match with either the directly upstream or downstream gene)


2. Summary statistics
---------------------
Number of orthologs successfully propagated:	2598
  Genes of previously unknown function that now have known functions:	6
  Genes of previously vague function that now have known functions:	33
Number of genes for which propagation could not be done:	2052
  No ortholog found:	743
  Multiple orthologs found:	31
  Source ortholog lacks experimental evidence:	1164	(44 of these had other reasons as well)
  P-value exceeds threshold:	13	(12 of these had other reasons as well)
  Length difference exceeds threshold:	56	(33 of these had other reasons as well)
  Orthologs of other complex components could not be identified:	99	(13 of these had other reasons as well)


3. Propagated genes
-------------------
The following genes in GCF_003956305/Escherichia coli 300709 (GCF_003956305.1) were synchronized with their ortholog in ECOLI/Escherichia coli K-12 substr. MG1655:
(Gene and product names are included only when they have changed)

A Gene	B Ortholog	Old Gene Name	New Gene Name	Old Product Name	New Product Name	Updated Attributes
CXV43_RS00015	EG11433			peptide-methionine (S)-S-oxide reductase MsrA	methionine sulfoxide reductase A	GO-TERMS, REACTIONS, PRODUCT-SYNONYMS, GENE-SYNONYMS, PRODUCT
CXV43_RS00020	G7874	CXV43_RS00020	tamA	autotransporter assembly complex protein TamA	translocation and assembly module subunit TamA	GO-TERMS, COMPLEXES, PRODUCT-SYNONYMS, GENE-SYNONYMS, PRODUCT, GENE-NAME
CXV43_RS00025	G7875	CXV43_RS00025	tamB	autotransporter assembly complex protein TamB	translocation and assembly module subunit TamB	GO-TERMS, PRODUCT-SYNONYMS, GENE-SYNONYMS, PRODUCT, GENE-NAME
CXV43_RS00035	EG10755	CXV43_RS00035	ppa			GO-TERMS, REACTIONS, PRODUCT-SYNONYMS, GENE-NAME
CXV43_RS00040	EG12517	CXV43_RS00040	ytfQ	ABC transporter substrate-binding protein	galactofuranose ABC transporter periplasmic binding protein	CPLX-RXNS, GO-TERMS, COMPLEXES, PRODUCT, GENE-NAME
CXV43_RS00045	EG12518	CXV43_RS00045	ytfR	sugar ABC transporter ATP-binding protein	galactofuranose ABC transporter putative ATP binding subunit	COMPLEXES, PRODUCT-SYNONYMS, GENE-SYNONYMS, PRODUCT, GENE-NAME
CXV43_RS00050	EG12520	CXV43_RS00050	ytfT	ABC transporter permease	galactofuranose ABC transporter putative membrane subunit YtfT	GO-TERMS, PRODUCT, GENE-NAME
CXV43_RS00055	EG12439			sugar ABC transporter permease YjfF	galactofuranose ABC transporter putative membrane subunit YjtF	GO-TERMS, PRODUCT
CXV43_RS00060	EG10283	CXV43_RS00060	fbp	class 1 fructose-bisphosphatase	fructose-1,6-bisphosphatase 1	GO-TERMS, REACTIONS, PRODUCT-SYNONYMS, GENE-SYNONYMS, PRODUCT, GENE-NAME
CXV43_RS00065	EG12440			UDP-N-acetylmuramate:L-alanyl-gamma-D-glutamyl- meso-diaminopimelate ligase	UDP-N-acetylmuramate--L-alanyl-gamma-D-glutamyl-meso-2,6-diaminoheptanedioate ligase	GO-TERMS, REACTIONS, PRODUCT-SYNONYMS, GENE-SYNONYMS, PRODUCT
CXV43_RS00075	EG10741	pmbA	tldE	metalloprotease PmbA	metalloprotease subunit TldE	CPLX-RXNS, GO-TERMS, COMPLEXES, REACTIONS, PRODUCT-SYNONYMS, GENE-SYNONYMS, PRODUCT, GENE-NAME
CXV43_RS00085	G812	CXV43_RS00085	nrdG	anaerobic ribonucleoside-triphosphate reductase-activating protein	anaerobic ribonucleoside-triphosphate reductase activating protein	GO-TERMS, COMPLEXES, REACTIONS, PRODUCT-SYNONYMS, GENE-SYNONYMS, PRODUCT, GENE-NAME
CXV43_RS00090	EG11417	CXV43_RS00090	nrdD			GO-TERMS, REACTIONS, PRODUCT-SYNONYMS, GENE-NAME
CXV43_RS00095	EG11402			alpha,alpha-phosphotrehalase	trehalose-6-phosphate hydrolase	GO-TERMS, REACTIONS, PRODUCT-SYNONYMS, GENE-SYNONYMS, PRODUCT
CXV43_RS00100	EG12127			PTS trehalose transporter subunit IIBC	trehalose-specific PTS enzyme IIBC component	GO-TERMS, REACTIONS, PRODUCT-SYNONYMS, PRODUCT
CXV43_RS00105	EG12202			HTH-type transcriptional regulator TreR	DNA-binding transcriptional repressor TreR	GO-TERMS, PRODUCT-SYNONYMS, PRODUCT
CXV43_RS00110	G0-10689			mgtA regulatory leader peptide MgtL	leader peptide MgtL	GO-TERMS, PRODUCT-SYNONYMS, PRODUCT
CXV43_RS00125	EG10811	CXV43_RS00125	pyrI	aspartate carbamoyltransferase regulatory subunit	aspartate carbamoyltransferase, PyrI subunit	CPLX-RXNS, GO-TERMS, COMPLEXES, REACTIONS, PRODUCT-SYNONYMS, PRODUCT, GENE-NAME
CXV43_RS00130	EG10805			aspartate carbamoyltransferase	aspartate carbamoyltransferase catalytic subunit	GO-TERMS, REACTIONS, PRODUCT-SYNONYMS, PRODUCT
CXV43_RS00135	EG11279	CXV43_RS00135	pyrL			GO-TERMS, PRODUCT-SYNONYMS, GENE-SYNONYMS, PRODUCT, GENE-NAME
CXV43_RS00145	G7880	CXV43_RS00145	bdcA	SDR family oxidoreductase	c-di-GMP-binding biofilm dispersal mediator protein	GO-TERMS, PRODUCT-SYNONYMS, GENE-SYNONYMS, PRODUCT, GENE-NAME
CXV43_RS00150	G7882	CXV43_RS00150	bdcR	TetR/AcrR family transcriptional regulator	putative transcriptional regulator BdcR	GO-TERMS, PRODUCT-SYNONYMS, GENE-SYNONYMS, PRODUCT, GENE-NAME
CXV43_RS00155	G7883	CXV43_RS00155	tabA	YhcH/YjgK/YiaL family protein	DUF386 domain-containing toxin-antitoxin biofilm protein TabA	GO-TERMS, PRODUCT-SYNONYMS, GENE-SYNONYMS, PRODUCT, GENE-NAME
CXV43_RS00170	EG10069	argF	argI	ornithine carbamoyltransferase	ornithine carbamoyltransferase ArgI	GO-TERMS, PRODUCT-SYNONYMS, PRODUCT, GENE-NAME
CXV43_RS00175	G7885			ribonuclease E inhibitor RraB	ribonuclease E inhibitor protein B	GO-TERMS, PRODUCT-SYNONYMS, GENE-SYNONYMS, PRODUCT
CXV43_RS00190	EG11067					GO-TERMS, REACTIONS, PRODUCT-SYNONYMS, GENE-SYNONYMS, PRODUCT
CXV43_RS00200	EG10694	CXV43_RS00200	pepA	leucyl aminopeptidase	aminopeptidase A/I	GO-TERMS, REACTIONS, PRODUCT-SYNONYMS, GENE-SYNONYMS, PRODUCT, GENE-NAME
CXV43_RS00205	G7888			lipopolysaccharide ABC transporter permease LptF	lipopolysaccharide transport system protein LptF	GO-TERMS, COMPLEXES, PRODUCT-SYNONYMS, GENE-SYNONYMS, PRODUCT
CXV43_RS00210	G7889			lipopolysaccharide ABC transporter permease LptG	lipopolysaccharide transport system protein LptG	GO-TERMS, PRODUCT-SYNONYMS, GENE-SYNONYMS, PRODUCT
CXV43_RS00220	EG11436	CXV43_RS00220	ahr			GO-TERMS, REACTIONS, PRODUCT-SYNONYMS, GENE-SYNONYMS, GENE-NAME
CXV43_RS00320	EG10290	CXV43_RS00320	fecE	Fe(3+) dicitrate transport ATP-binding protein FecE	ferric citrate ABC transporter ATP binding subunit	CPLX-RXNS, GO-TERMS, COMPLEXES, PRODUCT-SYNONYMS, PRODUCT, GENE-NAME
CXV43_RS00325	EG10289			Fe(3+) dicitrate ABC transporter permease subunit FecD	ferric citrate ABC transporter membrane subunit FecD	GO-TERMS, PRODUCT
CXV43_RS00330	EG10288	CXV43_RS00330	fecC	Fe3+ dicitrate ABC transporter permease	ferric citrate ABC transporter membrane subunit FecC	GO-TERMS, PRODUCT, GENE-NAME
CXV43_RS00335	EG10287	CXV43_RS00335	fecB	Fe(3+)-dicitrate ABC transporter substrate-binding protein FecB	ferric citrate ABC transporter periplasmic binding protein	GO-TERMS, PRODUCT-SYNONYMS, PRODUCT, GENE-NAME
CXV43_RS00340	EG10286	CXV43_RS00340	fecA	TonB-dependent receptor family protein	ferric citrate outer membrane transporter	GO-TERMS, PRODUCT-SYNONYMS, PRODUCT, GENE-NAME
CXV43_RS00345	EG10292			fec operon regulator FecR	ferric citrate regulator FecR	GO-TERMS, PRODUCT-SYNONYMS, PRODUCT
CXV43_RS00425	G7919	CXV43_RS00425	nanS	9-O-acetyl-N-acetylneuraminic acid deacetylase	N-acetyl-9-O-acetylneuraminate esterase	GO-TERMS, REACTIONS, PRODUCT-SYNONYMS, GENE-SYNONYMS, PRODUCT, GENE-NAME
CXV43_RS00430	G7920	CXV43_RS00430	nanM	YjhT family mutarotase	N-acetylneuraminate mutarotase	GO-TERMS, REACTIONS, PRODUCT-SYNONYMS, GENE-SYNONYMS, PRODUCT, GENE-NAME
CXV43_RS00435	G7921	CXV43_RS00435	nanC	N-acetylneuraminic acid channel protein	N-acetylneuraminic acid outer membrane channel	GO-TERMS, REACTIONS, PRODUCT-SYNONYMS, GENE-SYNONYMS, PRODUCT, GENE-NAME
CXV43_RS00440	EG10309	CXV43_RS00440	fimB	type 1 fimbriae regulatory protein FimB	regulator for fimA	GO-TERMS, PRODUCT-SYNONYMS, GENE-SYNONYMS, PRODUCT, GENE-NAME
CXV43_RS00445	EG10312	CXV43_RS00445	fimE	type 1 fimbriae regulatory protein FimE	regulator for fimA	GO-TERMS, PRODUCT-SYNONYMS, GENE-SYNONYMS, PRODUCT, GENE-NAME
CXV43_RS00450	EG10308			type-1 fimbrial protein subunit A	type 1 fimbriae major subunit	GO-TERMS, COMPLEXES, PRODUCT-SYNONYMS, GENE-SYNONYMS, PRODUCT
CXV43_RS00460	EG10310	CXV43_RS00460	fimC	molecular chaperone FimC	type 1 fimbriae periplasmic chaperone	GO-TERMS, PRODUCT-SYNONYMS, GENE-SYNONYMS, PRODUCT, GENE-NAME
CXV43_RS00470	EG10313	CXV43_RS00470	fimF	type 1 fimbrial protein	type 1 fimbriae minor subunit FimF	GO-TERMS, PRODUCT-SYNONYMS, PRODUCT, GENE-NAME
CXV43_RS00475	EG10314	CXV43_RS00475	fimG	type 1 fimbrial protein	type 1 fimbriae minor subunit FimG	GO-TERMS, PRODUCT-SYNONYMS, PRODUCT, GENE-NAME
CXV43_RS00480	EG10315	CXV43_RS00480	fimH	fimbrial protein	type 1 fimbriae D-mannose specific adhesin	GO-TERMS, PRODUCT-SYNONYMS, GENE-SYNONYMS, PRODUCT, GENE-NAME
CXV43_RS00485	EG12563			gluconate transporter GntP	fructuronate transporter	GO-TERMS, REACTIONS, PRODUCT-SYNONYMS, GENE-SYNONYMS, PRODUCT
CXV43_RS00490	EG11066			mannonate dehydratase	D-mannonate dehydratase	GO-TERMS, REACTIONS, PRODUCT-SYNONYMS, PRODUCT
CXV43_RS00495	EG20248	CXV43_RS00495	uxuB	fructuronate reductase	D-mannonate oxidoreductase	GO-TERMS, REACTIONS, PRODUCT-SYNONYMS, PRODUCT, GENE-NAME
CXV43_RS00500	EG20249	CXV43_RS00500	uxuR	Uxu operon transcriptional regulator	DNA-binding transcriptional repressor UxuR	GO-TERMS, PRODUCT-SYNONYMS, PRODUCT, GENE-NAME
CXV43_RS00515	G7923			anti-adapter protein IraD	anti-adaptor protein IraD, inhibitor of sigmaS proteolysis	GO-TERMS, PRODUCT-SYNONYMS, GENE-SYNONYMS, PRODUCT
CXV43_RS00525	G7925	CXV43_RS00525	iadA			GO-TERMS, PRODUCT-SYNONYMS, GENE-SYNONYMS, GENE-NAME
CXV43_RS00540	G7928	CXV43_RS00540	kptA			GO-TERMS, PRODUCT-SYNONYMS, GENE-SYNONYMS, GENE-NAME
CXV43_RS00575	EG12576			multidrug efflux MFS transporter MdtM	multidrug efflux pump / bile salt:H+ antiporter / Na+:H+ antiporter / K+:H+ antiporter	GO-TERMS, REACTIONS, PRODUCT-SYNONYMS, GENE-SYNONYMS, PRODUCT
CXV43_RS00600	EG10021	CXV43_RS00600	yjiA	GTPase	P-loop guanosine triphosphatase YjiA	GO-TERMS, PRODUCT-SYNONYMS, PRODUCT, GENE-NAME
CXV43_RS00610	G7942	CXV43_RS00610	btsT	carbon starvation protein A	pyruvate:H+ symporter	GO-TERMS, REACTIONS, PRODUCT-SYNONYMS, GENE-SYNONYMS, PRODUCT, GENE-NAME
CXV43_RS00615	EG11034	CXV43_RS00615	tsr	methyl-accepting chemotaxis protein	methyl-accepting chemotaxis protein Tsr	GO-TERMS, COMPLEXES, PRODUCT-SYNONYMS, GENE-SYNONYMS, PRODUCT, GENE-NAME
CXV43_RS00620	EG12587	CXV43_RS00620	lgoT	MFS transporter	galactonate:H+ symporter	GO-TERMS, REACTIONS, PRODUCT-SYNONYMS, GENE-SYNONYMS, PRODUCT, GENE-NAME
CXV43_RS00625	G7944	CXV43_RS00625	lgoR	GntR family transcriptional regulator	putative DNA-binding transcriptional regulator LgoR	GO-TERMS, PRODUCT-SYNONYMS, GENE-SYNONYMS, PRODUCT, GENE-NAME
CXV43_RS00630	G7945	CXV43_RS00630	lgoD	zinc-binding alcohol dehydrogenase family protein	L-galactonate oxidoreductase	GO-TERMS, REACTIONS, PRODUCT-SYNONYMS, GENE-SYNONYMS, PRODUCT, GENE-NAME
CXV43_RS00635	EG12591	CXV43_RS00635	opgB			GO-TERMS, REACTIONS, PRODUCT-SYNONYMS, GENE-SYNONYMS, GENE-NAME
CXV43_RS00645	EG10237					GO-TERMS, PRODUCT-SYNONYMS, GENE-SYNONYMS
CXV43_RS00650	EG10244					GO-TERMS, PRODUCT-SYNONYMS
CXV43_RS00665	G7947	CXV43_RS00665	yjjQ	response regulator transcription factor	DNA-binding transcriptional repressor YjjQ	GO-TERMS, PRODUCT-SYNONYMS, PRODUCT, GENE-NAME
CXV43_RS00670	G7948			DNA-binding transcriptional activator BglJ	DNA-binding transcriptional regulator BglJ	GO-TERMS, COMPLEXES, PRODUCT-SYNONYMS, GENE-SYNONYMS, PRODUCT
CXV43_RS00675	G7949			hydroxamate siderophore iron reductase FhuF	hydroxamate siderophore iron reductase	GO-TERMS, PRODUCT-SYNONYMS, GENE-SYNONYMS, PRODUCT
CXV43_RS00700	G7950			16S rRNA (guanine(1207)-N(2))-methyltransferase RsmC	16S rRNA m2G1207 methyltransferase	GO-TERMS, REACTIONS, PRODUCT-SYNONYMS, GENE-SYNONYMS, PRODUCT
CXV43_RS00710	EG10850	CXV43_RS00710	rimI	ribosomal-protein-alanine N-acetyltransferase	protein N-acetyltransferase RimI	GO-TERMS, REACTIONS, PRODUCT-SYNONYMS, PRODUCT, GENE-NAME
CXV43_RS00715	EG12115	CXV43_RS00715	yjjG	dUMP phosphatase	pyrimidine 5'-nucleotidase YjjG	GO-TERMS, REACTIONS, PRODUCT-SYNONYMS, PRODUCT, GENE-NAME
CXV43_RS00720	EG12114			peptide chain release factor 3	peptide chain release factor RF3	GO-TERMS, PRODUCT-SYNONYMS, GENE-SYNONYMS, PRODUCT
CXV43_RS00725	EG11391			molecular chaperone OsmY	periplasmic chaperone OsmY	GO-TERMS, PRODUCT-SYNONYMS, GENE-SYNONYMS, PRODUCT
CXV43_RS00755	EG10221	CXV43_RS00755	deoC			GO-TERMS, PRODUCT-SYNONYMS, GENE-SYNONYMS, PRODUCT, GENE-NAME
CXV43_RS00760	EG10219					GO-TERMS, REACTIONS, PRODUCT-SYNONYMS, GENE-SYNONYMS
CXV43_RS00765	EG10220					GO-TERMS, REACTIONS, PRODUCT-SYNONYMS, GENE-SYNONYMS
CXV43_RS00770	EG10222			purine-nucleoside phosphorylase	purine nucleoside phosphorylase	GO-TERMS, REACTIONS, PRODUCT-SYNONYMS, GENE-SYNONYMS, PRODUCT
CXV43_RS00780	EG11796	CXV43_RS00780	lplA	lipoate--protein ligase LplA	lipoate--protein ligase A	GO-TERMS, REACTIONS, PRODUCT-SYNONYMS, GENE-SYNONYMS, PRODUCT, GENE-NAME
CXV43_RS00790	EG10945	CXV43_RS00790	serB			GO-TERMS, REACTIONS, PRODUCT-SYNONYMS, PRODUCT, GENE-NAME
CXV43_RS00795	EG11296			DNA repair protein RadA	DNA recombination protein	GO-TERMS, PRODUCT-SYNONYMS, GENE-SYNONYMS, PRODUCT
CXV43_RS00800	EG11335			multifunctional transcriptional regulator/nicotinamide-nucleotide adenylyltransferase/ribosylnicotinamide kinase NadR	DNA-binding transcriptional repressor/NMN adenylyltransferase NadR	GO-TERMS, REACTIONS, PRODUCT-SYNONYMS, GENE-SYNONYMS, PRODUCT
CXV43_RS00805	EG12343					GO-TERMS, PRODUCT-SYNONYMS, GENE-SYNONYMS
CXV43_RS00810	EG10950	CXV43_RS00810	slt	murein transglycosylase	soluble lytic murein transglycosylase	GO-TERMS, REACTIONS, PRODUCT-SYNONYMS, GENE-SYNONYMS, PRODUCT, GENE-NAME
CXV43_RS00815	EG11029	CXV43_RS00815	trpR	trp operon repressor	DNA-binding transcriptional repressor TrpR	GO-TERMS, PRODUCT-SYNONYMS, GENE-SYNONYMS, PRODUCT, GENE-NAME
CXV43_RS00820	EG12600	CXV43_RS00820	yjjX	non-canonical purine NTP phosphatase	ITPase/XTPase	GO-TERMS, REACTIONS, PRODUCT-SYNONYMS, PRODUCT, GENE-NAME
CXV43_RS00830	EG11366	CXV43_RS00830	rob	right origin-binding protein	DNA-binding transcriptional dual regulator Rob	GO-TERMS, PRODUCT-SYNONYMS, GENE-SYNONYMS, PRODUCT, GENE-NAME
CXV43_RS00840	EG11218			two-component system response regulator CreB	DNA-binding transcriptional regulator CreB	GO-TERMS, PRODUCT-SYNONYMS, GENE-SYNONYMS, PRODUCT
CXV43_RS00845	EG10730			two-component system sensor histidine kinase CreC	sensory histidine kinase CreC	GO-TERMS, REACTIONS, PRODUCT-SYNONYMS, GENE-SYNONYMS, PRODUCT
CXV43_RS00855	EG10061			two-component system response regulator ArcA	DNA-binding transcriptional dual regulator ArcA	GO-TERMS, PRODUCT-SYNONYMS, GENE-SYNONYMS, PRODUCT
CXV43_RS00870	EG11277	CXV43_RS00870	thrL			GO-TERMS, PRODUCT-SYNONYMS, PRODUCT, GENE-NAME
CXV43_RS00875	EG10998	CXV43_RS00875	thrA	bifunctional aspartate kinase/homoserine dehydrogenase I	fused aspartate kinase/homoserine dehydrogenase 1	GO-TERMS, REACTIONS, PRODUCT-SYNONYMS, GENE-SYNONYMS, PRODUCT, GENE-NAME
CXV43_RS00880	EG10999	CXV43_RS00880	thrB			GO-TERMS, REACTIONS, PRODUCT-SYNONYMS, GENE-NAME
CXV43_RS00885	EG11000	CXV43_RS00885	thrC			GO-TERMS, PRODUCT-SYNONYMS, PRODUCT, GENE-NAME
CXV43_RS00895	EG10011			peroxide stress protein YaaA	peroxide stress resistance protein YaaA	GO-TERMS, PRODUCT-SYNONYMS, PRODUCT
CXV43_RS00905	EG11556	tal	talB	transaldolase	transaldolase B	GO-TERMS, PRODUCT-SYNONYMS, GENE-SYNONYMS, PRODUCT, GENE-NAME
CXV43_RS00910	EG11511	CXV43_RS00910	mog			GO-TERMS, PRODUCT-SYNONYMS, GENE-SYNONYMS, GENE-NAME
CXV43_RS00915	EG11512	CXV43_RS00915	satP	acetate uptake transporter	acetate/succinate:H+ symporter	GO-TERMS, REACTIONS, PRODUCT-SYNONYMS, GENE-SYNONYMS, PRODUCT, GENE-NAME
CXV43_RS00930	EG10241			molecular chaperone DnaK	chaperone protein DnaK	GO-TERMS, PRODUCT-SYNONYMS, GENE-SYNONYMS, PRODUCT
CXV43_RS00935	EG10240			molecular chaperone DnaJ	chaperone protein DnaJ	GO-TERMS, REACTIONS, PRODUCT-SYNONYMS, GENE-SYNONYMS, PRODUCT
CXV43_RS00950	G0-10624	CXV43_RS00950	insJK	IS3-like element IS150 family transposase	IS150 protein InsAB	GO-TERMS, PRODUCT-SYNONYMS, PRODUCT, GENE-NAME
CXV43_RS00955	EG10652			Na+/H+ antiporter NhaA	Na+:H+ antiporter NhaA	GO-TERMS, REACTIONS, PRODUCT-SYNONYMS, GENE-SYNONYMS, PRODUCT
CXV43_RS00960	EG11078			transcriptional activator NhaR	DNA-binding transcriptional activator NhaR	GO-TERMS, PRODUCT-SYNONYMS, GENE-SYNONYMS, PRODUCT
CXV43_RS00985	EG11079	CXV43_RS00985	ribF	bifunctional riboflavin kinase/FAD synthetase	bifunctional riboflavin kinase / FMN adenylyltransferase	GO-TERMS, REACTIONS, PRODUCT-SYNONYMS, GENE-SYNONYMS, PRODUCT, GENE-NAME
CXV43_RS00990	EG10492	CXV43_RS00990	ileS			GO-TERMS, REACTIONS, PRODUCT-SYNONYMS, GENE-SYNONYMS, PRODUCT, GENE-NAME
CXV43_RS00995	EG10548	CXV43_RS00995	lspA			GO-TERMS, REACTIONS, PRODUCT-SYNONYMS, GENE-SYNONYMS, GENE-NAME
CXV43_RS01000	EG11080	CXV43_RS01000	fkpB	FKBP-type peptidyl-prolyl cis-trans isomerase	peptidyl-prolyl cis-trans isomerase FkpB	GO-TERMS, REACTIONS, PRODUCT-SYNONYMS, GENE-SYNONYMS, PRODUCT, GENE-NAME
CXV43_RS01005	EG11081	CXV43_RS01005	ispH	4-hydroxy-3-methylbut-2-enyl diphosphate reductase	1-hydroxy-2-methyl-2-(E)-butenyl 4-diphosphate reductase	GO-TERMS, REACTIONS, PRODUCT-SYNONYMS, GENE-SYNONYMS, PRODUCT, GENE-NAME
CXV43_RS01010	EG11082					GO-TERMS, REACTIONS, PRODUCT-SYNONYMS, GENE-SYNONYMS
CXV43_RS01015	EG10206	CXV43_RS01015	dapB			GO-TERMS, PRODUCT-SYNONYMS, GENE-NAME
CXV43_RS01020	EG10134	CXV43_RS01020	carA	carbamoyl-phosphate synthase small subunit	carbamoyl phosphate synthetase subunit alpha	CPLX-RXNS, GO-TERMS, COMPLEXES, PRODUCT-SYNONYMS, GENE-SYNONYMS, PRODUCT, GENE-NAME
CXV43_RS01025	EG10135	CXV43_RS01025	carB	carbamoyl-phosphate synthase large subunit	carbamoyl phosphate synthetase subunit beta	GO-TERMS, PRODUCT-SYNONYMS, GENE-SYNONYMS, PRODUCT, GENE-NAME
CXV43_RS01030	G6088			carnitine metabolism transcriptional regulator CaiF	DNA-binding transcriptional activator CaiF	GO-TERMS, PRODUCT-SYNONYMS, PRODUCT
CXV43_RS01040	EG11557	CXV43_RS01040	caiD			GO-TERMS, PRODUCT-SYNONYMS, GENE-SYNONYMS, PRODUCT, GENE-NAME
CXV43_RS01045	EG11558	CXV43_RS01045	caiC	crotonobetaine/carnitine-CoA ligase	carnitine--CoA ligase	GO-TERMS, REACTIONS, PRODUCT-SYNONYMS, GENE-SYNONYMS, PRODUCT, GENE-NAME
CXV43_RS01055	EG11560	CXV43_RS01055	caiA	crotonobetainyl-CoA dehydrogenase	crotonobetainyl-CoA reductase	GO-TERMS, REACTIONS, PRODUCT-SYNONYMS, GENE-SYNONYMS, PRODUCT, GENE-NAME
CXV43_RS01060	EG11561	CXV43_RS01060	caiT	L-carnitine/gamma-butyrobetaine antiporter	L-carnitine:gamma-butyrobetaine antiporter	GO-TERMS, REACTIONS, PRODUCT-SYNONYMS, GENE-SYNONYMS, PRODUCT, GENE-NAME
CXV43_RS01065	EG11562	CXV43_RS01065	fixA	electron transfer flavoprotein FixA	putative electron transfer flavoprotein FixA	GO-TERMS, PRODUCT-SYNONYMS, GENE-SYNONYMS, PRODUCT, GENE-NAME
CXV43_RS01070	EG11563	CXV43_RS01070	fixB	electron transfer flavoprotein subunit alpha/FixB family protein	putative electron transfer flavoprotein FixB	GO-TERMS, PRODUCT-SYNONYMS, GENE-SYNONYMS, PRODUCT, GENE-NAME
CXV43_RS01090	EG11568			glutathione-regulated potassium-efflux system oxidoreductase KefF	regulator of KefC-mediated potassium transport and quinone oxidoreductase	GO-TERMS, REACTIONS, PRODUCT-SYNONYMS, GENE-SYNONYMS, PRODUCT
CXV43_RS01095	EG10521			glutathione-regulated potassium-efflux system protein KefC	K+ : H+ antiporter KefC	GO-TERMS, REACTIONS, PRODUCT-SYNONYMS, GENE-SYNONYMS, PRODUCT
CXV43_RS01100	EG10326	CXV43_RS01100	folA	type 3 dihydrofolate reductase	dihydrofolate reductase	GO-TERMS, PRODUCT-SYNONYMS, GENE-SYNONYMS, PRODUCT, GENE-NAME
CXV43_RS01105	EG10048			bis(5'-nucleosyl)-tetraphosphatase (symmetrical)	diadenosine tetraphosphatase	GO-TERMS, REACTIONS, PRODUCT-SYNONYMS, GENE-SYNONYMS, PRODUCT
CXV43_RS01115	EG10523			16S rRNA (adenine(1518)-N(6)/adenine(1519)-N(6))- dimethyltransferase RsmA	16S rRNA m62A1518,m62A1519 dimethyltransferase	GO-TERMS, REACTIONS, PRODUCT-SYNONYMS, GENE-SYNONYMS, PRODUCT
CXV43_RS01120	EG10691	CXV43_RS01120	pdxA			GO-TERMS, PRODUCT-SYNONYMS, GENE-NAME
CXV43_RS01125	EG10985			peptidylprolyl isomerase SurA	peptidyl-prolyl cis-trans isomerase SurA	GO-TERMS, REACTIONS, PRODUCT-SYNONYMS, PRODUCT
CXV43_RS01130	EG11569			LPS assembly protein LptD	lipopolysaccharide assembly protein LptD	GO-TERMS, PRODUCT-SYNONYMS, GENE-SYNONYMS, PRODUCT
CXV43_RS01135	EG11570			co-chaperone DjlA	co-chaperone protein DjlA	GO-TERMS, PRODUCT-SYNONYMS, GENE-SYNONYMS, PRODUCT
CXV43_RS01140	EG12609			bifunctional tRNA pseudouridine(32) synthase/23S rRNA pseudouridine(746) synthase RluA	23S rRNA pseudouridine746 and tRNA pseudouridine32 synthase	GO-TERMS, REACTIONS, PRODUCT-SYNONYMS, GENE-SYNONYMS, PRODUCT
CXV43_RS01145	EG11083			RNA polymerase-associated protein RapA	RNA polymerase-binding ATPase and RNAP recycling factor	GO-TERMS, PRODUCT-SYNONYMS, GENE-SYNONYMS, PRODUCT
CXV43_RS01150	EG10747	CXV43_RS01150	polB			GO-TERMS, REACTIONS, PRODUCT-SYNONYMS, GENE-SYNONYMS, GENE-NAME
CXV43_RS01155	EG10055			L-ribulose-5-phosphate 4-epimerase	L-ribulose-5-phosphate 4-epimerase AraD	GO-TERMS, PRODUCT-SYNONYMS, PRODUCT
CXV43_RS01160	EG10052	CXV43_RS01160	araA			GO-TERMS, PRODUCT-SYNONYMS, GENE-NAME
CXV43_RS01165	EG10053					GO-TERMS, REACTIONS, PRODUCT-SYNONYMS
CXV43_RS01170	EG10054			arabinose operon transcriptional regulator AraC	DNA-binding transcriptional dual regulator AraC	GO-TERMS, PRODUCT-SYNONYMS, PRODUCT
CXV43_RS01175	EG11571	CXV43_RS01175	yabI	DedA family protein	DedA family protein YabI	GO-TERMS, PRODUCT-SYNONYMS, PRODUCT, GENE-NAME
CXV43_RS01180	EG11572			thiamine ABC transporter ATP-binding protein ThiQ	thiamine ABC transporter ATP binding subunit	CPLX-RXNS, GO-TERMS, COMPLEXES, PRODUCT-SYNONYMS, GENE-SYNONYMS, PRODUCT
CXV43_RS01185	EG11573	CXV43_RS01185	thiP	thiamine ABC transporter permease	thiamine ABC transporter membrane subunit	GO-TERMS, PRODUCT-SYNONYMS, GENE-SYNONYMS, PRODUCT, GENE-NAME
CXV43_RS01190	EG11574			thiamine ABC transporter substrate binding subunit	thiamine ABC transporter periplasmic binding protein	GO-TERMS, PRODUCT-SYNONYMS, GENE-SYNONYMS, PRODUCT
CXV43_RS01195	EG12094			HTH-type transcriptional regulator SgrR	DNA-binding transcriptional dual regulator SgrR	GO-TERMS, PRODUCT-SYNONYMS, GENE-SYNONYMS, PRODUCT
CXV43_RS01200	G0-10617			glucose uptake inhibitor SgrT	PtsG glucose transporter inhibitor	GO-TERMS, REACTIONS, PRODUCT-SYNONYMS, PRODUCT
CXV43_RS01205	EG11754	CXV43_RS01205	setA	MFS transporter	sugar exporter SetA	GO-TERMS, REACTIONS, PRODUCT-SYNONYMS, GENE-SYNONYMS, PRODUCT, GENE-NAME
CXV43_RS01210	EG11575			3-isopropylmalate dehydratase small subunit	3-isopropylmalate dehydratase subunit LeuD	CPLX-RXNS, GO-TERMS, COMPLEXES, PRODUCT-SYNONYMS, PRODUCT
CXV43_RS01215	EG11576			3-isopropylmalate dehydratase large subunit	3-isopropylmalate dehydratase subunit LeuC	GO-TERMS, PRODUCT-SYNONYMS, PRODUCT
CXV43_RS01220	EG11577					GO-TERMS, REACTIONS, PRODUCT-SYNONYMS
CXV43_RS01225	EG11226	CXV43_RS01225	leuA			GO-TERMS, PRODUCT-SYNONYMS, GENE-NAME
CXV43_RS01230	EG11280	CXV43_RS01230	leuL			GO-TERMS, PRODUCT-SYNONYMS, GENE-SYNONYMS, PRODUCT, GENE-NAME
CXV43_RS01235	EG10531			transcriptional regulator LeuO	DNA-binding transcriptional dual regulator LeuO	GO-TERMS, PRODUCT-SYNONYMS, PRODUCT
CXV43_RS01245	EG10500	CXV43_RS01245	ilvI	acetolactate synthase 3 large subunit	acetolactate synthase / acetohydroxybutanoate synthase, catalytic subunit	CPLX-RXNS, GO-TERMS, COMPLEXES, PRODUCT-SYNONYMS, PRODUCT, GENE-NAME
CXV43_RS01250	EG10499	ilvN	ilvH	acetolactate synthase small subunit	acetolactate synthase / acetohydroxybutanoate synthase, regulatory subunit	GO-TERMS, PRODUCT-SYNONYMS, GENE-SYNONYMS, PRODUCT, GENE-NAME
CXV43_RS01260	EG10338	CXV43_RS01260	cra	catabolite repressor/activator	DNA-binding transcriptional dual regulator Cra	GO-TERMS, PRODUCT-SYNONYMS, GENE-SYNONYMS, PRODUCT, GENE-NAME
CXV43_RS01265	EG11084			transcriptional regulator MraZ	DNA-binding transcriptional repressor MraZ	GO-TERMS, PRODUCT-SYNONYMS, GENE-SYNONYMS, PRODUCT
CXV43_RS01270	EG11085			16S rRNA (cytosine(1402)-N(4))-methyltransferase	16S rRNA m4C1402 methyltransferase	GO-TERMS, REACTIONS, PRODUCT-SYNONYMS, GENE-SYNONYMS, PRODUCT
CXV43_RS01275	EG11086					GO-TERMS, PRODUCT-SYNONYMS, GENE-SYNONYMS
CXV43_RS01280	EG10341			peptidoglycan glycosyltransferase FtsI	peptidoglycan DD-transpeptidase FtsI	GO-TERMS, REACTIONS, PRODUCT-SYNONYMS, GENE-SYNONYMS, PRODUCT
CXV43_RS01285	EG10621	CXV43_RS01285	murE	UDP-N-acetylmuramoyl-L-alanyl-D-glutamate--2, 6-diaminopimelate ligase	UDP-N-acetylmuramoyl-L-alanyl-D-glutamate--2,6-diaminopimelate ligase	GO-TERMS, REACTIONS, PRODUCT-SYNONYMS, PRODUCT, GENE-NAME
CXV43_RS01290	EG10622	CXV43_RS01290	murF	UDP-N-acetylmuramoyl-tripeptide--D-alanyl-D- alanine ligase	D-alanyl-D-alanine-adding enzyme	GO-TERMS, REACTIONS, PRODUCT-SYNONYMS, GENE-SYNONYMS, PRODUCT, GENE-NAME
CXV43_RS01295	EG10604	CXV43_RS01295	mraY	phospho-N-acetylmuramoyl-pentapeptide- transferase	phospho-N-acetylmuramoyl-pentapeptide-transferase	GO-TERMS, REACTIONS, PRODUCT-SYNONYMS, GENE-SYNONYMS, PRODUCT, GENE-NAME
CXV43_RS01300	EG10620	CXV43_RS01300	murD			GO-TERMS, REACTIONS, PRODUCT-SYNONYMS, PRODUCT, GENE-NAME
CXV43_RS01310	EG10623			undecaprenyldiphospho-muramoylpentapeptide beta-N-acetylglucosaminyltransferase	N-acetylglucosaminyl transferase	GO-TERMS, REACTIONS, PRODUCT-SYNONYMS, PRODUCT
CXV43_RS01315	EG10619	CXV43_RS01315	murC			GO-TERMS, REACTIONS, PRODUCT-SYNONYMS, PRODUCT, GENE-NAME
CXV43_RS01320	EG10214	CXV43_RS01320	ddlB			GO-TERMS, REACTIONS, PRODUCT-SYNONYMS, GENE-SYNONYMS, PRODUCT, GENE-NAME
CXV43_RS01325	EG10342					GO-TERMS, PRODUCT-SYNONYMS
CXV43_RS01330	EG10339					GO-TERMS, PRODUCT-SYNONYMS, GENE-SYNONYMS
CXV43_RS01335	EG10347					GO-TERMS, PRODUCT-SYNONYMS, GENE-SYNONYMS
CXV43_RS01340	EG10265	CXV43_RS01340	lpxC			GO-TERMS, REACTIONS, PRODUCT-SYNONYMS, GENE-SYNONYMS, PRODUCT, GENE-NAME
CXV43_RS01345	EG11087			secA regulator SecM	SecA translation regulator	GO-TERMS, PRODUCT-SYNONYMS, GENE-SYNONYMS, PRODUCT
CXV43_RS01350	EG10936			preprotein translocase subunit SecA	protein translocation ATPase	GO-TERMS, PRODUCT-SYNONYMS, GENE-SYNONYMS, PRODUCT
CXV43_RS01355	EG10626			8-oxo-dGTP diphosphatase MutT	8-oxo-dGTP diphosphatase	GO-TERMS, REACTIONS, PRODUCT-SYNONYMS, GENE-SYNONYMS, PRODUCT
CXV43_RS01360	EG12314					GO-TERMS, PRODUCT-SYNONYMS
CXV43_RS01365	EG12313			cell division protein ZapD	cell division factor ZapD	GO-TERMS, PRODUCT-SYNONYMS, GENE-SYNONYMS, PRODUCT
CXV43_RS01370	EG12312	CXV43_RS01370	coaE			GO-TERMS, PRODUCT-SYNONYMS, GENE-SYNONYMS, PRODUCT, GENE-NAME
CXV43_RS01375	EG10422					GO-TERMS, PRODUCT-SYNONYMS
CXV43_RS01395	EG11546	CXV43_RS01395	nadC	carboxylating nicotinate-nucleotide diphosphorylase	quinolinate phosphoribosyltransferase (decarboxylating)	GO-TERMS, PRODUCT-SYNONYMS, PRODUCT, GENE-NAME
CXV43_RS01400	EG10041			1,6-anhydro-N-acetylmuramyl-L-alanine amidase AmpD	1,6-anhydro-N-acetylmuramoyl-L-alanine amidase	GO-TERMS, REACTIONS, PRODUCT-SYNONYMS, PRODUCT
CXV43_RS01410	EG10084			aromatic amino acid transporter AroP	aromatic amino acid:H+ symporter AroP	GO-TERMS, REACTIONS, PRODUCT-SYNONYMS, GENE-SYNONYMS, PRODUCT
CXV43_RS01415	EG11088			pyruvate dehydrogenase complex transcriptional repressor PdhR	DNA-binding transcriptional dual regulator PdhR	GO-TERMS, PRODUCT-SYNONYMS, GENE-SYNONYMS, PRODUCT
CXV43_RS01420	EG10024			pyruvate dehydrogenase (acetyl-transferring), homodimeric type	pyruvate dehydrogenase E1 component	GO-TERMS, REACTIONS, PRODUCT-SYNONYMS, PRODUCT
CXV43_RS01425	EG10025	CXV43_RS01425	aceF	pyruvate dehydrogenase complex dihydrolipoyllysine-residue acetyltransferase	pyruvate dehydrogenase, E2 subunit	GO-TERMS, REACTIONS, PRODUCT-SYNONYMS, PRODUCT, GENE-NAME
CXV43_RS01430	EG10543	lpdA	lpd	dihydrolipoyl dehydrogenase	lipoamide dehydrogenase	CPLX-RXNS, GO-TERMS, COMPLEXES, REACTIONS, PRODUCT-SYNONYMS, GENE-SYNONYMS, PRODUCT, GENE-NAME
CXV43_RS01440	EG12316			bifunctional aconitate hydratase 2/2-methylisocitrate dehydratase	AcnB	GO-TERMS, REACTIONS, PRODUCT-SYNONYMS, GENE-SYNONYMS, PRODUCT
CXV43_RS01450	EG10962	CXV43_RS01450	speD	adenosylmethionine decarboxylase	S-adenosylmethionine decarboxylase proenzyme	GO-TERMS, REACTIONS, PRODUCT-SYNONYMS, PRODUCT, GENE-NAME
CXV43_RS01455	EG10963	CXV43_RS01455	speE	polyamine aminopropyltransferase	spermidine synthase	GO-TERMS, REACTIONS, PRODUCT-SYNONYMS, PRODUCT, GENE-NAME
CXV43_RS01465	EG12318					GO-TERMS, REACTIONS, PRODUCT-SYNONYMS, GENE-SYNONYMS
CXV43_RS01470	EG10369	CXV43_RS01470	gcd	pyrroloquinoline quinone-dependent dehydrogenase	quinoprotein glucose dehydrogenase	GO-TERMS, REACTIONS, PRODUCT-SYNONYMS, PRODUCT, GENE-NAME
CXV43_RS01475	EG20098	CXV43_RS01475	hpt			GO-TERMS, REACTIONS, PRODUCT-SYNONYMS, GENE-NAME
CXV43_RS01480	EG12319	CXV43_RS01480	can	carbonate dehydratase	carbonic anhydrase 2	GO-TERMS, REACTIONS, PRODUCT-SYNONYMS, GENE-SYNONYMS, PRODUCT, GENE-NAME
CXV43_RS01485	EG12320	CXV43_RS01485	yadG	ABC transporter ATP-binding protein	putative ABC transporter ATP-binding protein YadG	GO-TERMS, COMPLEXES, PRODUCT-SYNONYMS, PRODUCT, GENE-NAME
CXV43_RS01490	EG12321	CXV43_RS01490	yadH	ABC transporter permease	putative ABC transporter membrane subunit YadH	GO-TERMS, PRODUCT-SYNONYMS, PRODUCT, GENE-NAME
CXV43_RS01505	EG11747			aspartate 1-decarboxylase	aspartate 1-decarboxylase proenzyme	GO-TERMS, REACTIONS, PRODUCT-SYNONYMS, PRODUCT
CXV43_RS01510	EG11748	CXV43_RS01510	rpnC	Rpn family recombination-promoting nuclease/putative transposase	recombination-promoting nuclease RpnC	GO-TERMS, REACTIONS, PRODUCT-SYNONYMS, GENE-SYNONYMS, PRODUCT, GENE-NAME
CXV43_RS01515	EG11746	CXV43_RS01515	panC	pantoate--beta-alanine ligase	pantothenate synthetase	GO-TERMS, REACTIONS, PRODUCT-SYNONYMS, PRODUCT, GENE-NAME
CXV43_RS01520	EG11675					GO-TERMS, REACTIONS, PRODUCT-SYNONYMS
CXV43_RS01525	EG11678	CXV43_RS01525	yadC	fimbrial-like adhesin	fimbrial tip-adhesin YadC	GO-TERMS, PRODUCT-SYNONYMS, PRODUCT, GENE-NAME
CXV43_RS01540	EG12325	CXV43_RS01540	yadK	hypothetical protein	putative fimbrial protein YadK	GO-TERMS, PRODUCT-SYNONYMS, PRODUCT, GENE-NAME
CXV43_RS01550	EG12327	CXV43_RS01550	yadM	fimbrial family protein	putative fimbrial protein YadM	GO-TERMS, PRODUCT-SYNONYMS, PRODUCT, GENE-NAME
CXV43_RS01555	EG11972	CXV43_RS01555	htrE	outer membrane usher protein	putative fimbrial usher protein HtrE	GO-TERMS, PRODUCT-SYNONYMS, PRODUCT, GENE-NAME
CXV43_RS01560	EG11973	CXV43_RS01560	yadV	fimbrial chaperone	putative fimbrial chaperone YadV	GO-TERMS, PRODUCT-SYNONYMS, GENE-SYNONYMS, PRODUCT, GENE-NAME
CXV43_RS01565	EG12328	CXV43_RS01565	yadN	fimbrial-like adhesin protein	putative fimbrial protein YadN	GO-TERMS, PRODUCT-SYNONYMS, PRODUCT, GENE-NAME
CXV43_RS01570	EG11374	CXV43_RS01570	folK	2-amino-4-hydroxy-6- hydroxymethyldihydropteridine pyrophosphokinase	2-amino-4-hydroxy-6-hydroxymethyldihydropteridine diphosphokinase	GO-TERMS, REACTIONS, PRODUCT-SYNONYMS, PRODUCT, GENE-NAME
CXV43_RS01575	EG10690	CXV43_RS01575	pcnB	polynucleotide adenylyltransferase PcnB	poly(A) polymerase I	GO-TERMS, REACTIONS, PRODUCT-SYNONYMS, PRODUCT, GENE-NAME
CXV43_RS01580	EG11362	CXV43_RS01580	gluQ	tRNA glutamyl-Q(34) synthetase GluQRS	glutamyl-Q tRNAAsp synthetase	GO-TERMS, REACTIONS, PRODUCT-SYNONYMS, GENE-SYNONYMS, PRODUCT, GENE-NAME
CXV43_RS01585	EG10230	CXV43_RS01585	dksA			GO-TERMS, PRODUCT-SYNONYMS, GENE-SYNONYMS, GENE-NAME
CXV43_RS01590	EG10949			DNA/RNA nuclease SfsA	putative DNA-binding transcriptional regulator of maltose metabolism	GO-TERMS, REACTIONS, PRODUCT-SYNONYMS, GENE-SYNONYMS, PRODUCT
CXV43_RS01595	EG12330	CXV43_RS01595	thpR			GO-TERMS, REACTIONS, PRODUCT-SYNONYMS, GENE-SYNONYMS, GENE-NAME
CXV43_RS01605	EG10605	CXV43_RS01605	mrcB	bifunctional glycosyl transferase/transpeptidase	PBP1Bgamma	REACTIONS, PRODUCT-SYNONYMS, GENE-SYNONYMS, PRODUCT, GENE-NAME
CXV43_RS01610	EG10302			ferrichrome porin FhuA	ferrichrome outer membrane transporter/phage receptor	GO-TERMS, PRODUCT-SYNONYMS, GENE-SYNONYMS, PRODUCT
CXV43_RS01615	EG10304			Fe3+-hydroxamate ABC transporter ATP-binding protein FhuC	iron(III) hydroxamate ABC transporter ATP binding subunit	CPLX-RXNS, GO-TERMS, COMPLEXES, REACTIONS, PRODUCT
CXV43_RS01620	EG10305			Fe(3+)-hydroxamate ABC transporter substrate-binding protein FhuD	iron(III) hydroxamate ABC transporter periplasmic binding protein	GO-TERMS, COMPLEXES, PRODUCT
CXV43_RS01625	EG10303			Fe(3+)-hydroxamate ABC transporter permease FhuB	iron(III) hydroxamate ABC transporter membrane subunit	GO-TERMS, PRODUCT
CXV43_RS01630	EG10432			glutamate-1-semialdehyde-2,1-aminomutase	glutamate-1-semialdehyde 2,1-aminomutase	GO-TERMS, REACTIONS, PRODUCT-SYNONYMS, GENE-SYNONYMS, PRODUCT
CXV43_RS01635	EG12331			H(+)/Cl(-) exchange transporter ClcA	chloride:H+ antiporter ClcA	GO-TERMS, REACTIONS, PRODUCT-SYNONYMS, GENE-SYNONYMS, PRODUCT
CXV43_RS01645	EG12332					GO-TERMS, PRODUCT-SYNONYMS, GENE-SYNONYMS
CXV43_RS01655	EG12334			vitamin B12 ABC transporter substrate-binding protein BtuF	vitamin B12 ABC transporter periplasmic binding protein	GO-TERMS, REACTIONS, PRODUCT-SYNONYMS, GENE-SYNONYMS, PRODUCT
CXV43_RS01660	EG11090	mtnN	mtn			GO-TERMS, REACTIONS, PRODUCT-SYNONYMS, GENE-SYNONYMS, GENE-NAME
CXV43_RS01665	EG10225	CXV43_RS01665	dgt	deoxyguanosinetriphosphate triphosphohydrolase	dGTP triphosphohydrolase	GO-TERMS, REACTIONS, PRODUCT-SYNONYMS, GENE-SYNONYMS, PRODUCT, GENE-NAME
CXV43_RS01670	EG10463			serine endoprotease DegP	periplasmic serine endoprotease DegP	GO-TERMS, REACTIONS, PRODUCT-SYNONYMS, GENE-SYNONYMS, PRODUCT
CXV43_RS01675	EG12335	CXV43_RS01675	cdaR	CdaR family transcriptional regulator	DNA-binding transcriptional activator CdaR	GO-TERMS, PRODUCT-SYNONYMS, GENE-SYNONYMS, PRODUCT, GENE-NAME
CXV43_RS01690	EG12337					GO-TERMS, PRODUCT-SYNONYMS
CXV43_RS01695	EG10207			2,3,4,5-tetrahydropyridine-2,6-dicarboxylate N-succinyltransferase	tetrahydrodipicolinate succinylase	GO-TERMS, REACTIONS, PRODUCT-SYNONYMS, GENE-SYNONYMS, PRODUCT
CXV43_RS01700	EG11411			bifunctional uridylyltransferase/uridylyl-removing protein GlnD	PII uridylyltransferase / uridylyl removing enzyme	GO-TERMS, REACTIONS, PRODUCT-SYNONYMS, GENE-SYNONYMS, PRODUCT
CXV43_RS01705	EG10570			type I methionyl aminopeptidase	methionine aminopeptidase	GO-TERMS, REACTIONS, PRODUCT-SYNONYMS, PRODUCT
CXV43_RS01715	EG11033	CXV43_RS01715	tsf	elongation factor Ts	protein chain elongation factor EF-Ts	GO-TERMS, PRODUCT-SYNONYMS, PRODUCT, GENE-NAME
CXV43_RS01720	EG11539	CXV43_RS01720	pyrH			GO-TERMS, PRODUCT-SYNONYMS, GENE-SYNONYMS, GENE-NAME
CXV43_RS01725	EG10335	CXV43_RS01725	frr	ribosome recycling factor	ribosome-recycling factor	GO-TERMS, PRODUCT-SYNONYMS, GENE-SYNONYMS, PRODUCT, GENE-NAME
CXV43_RS01730	EG12715	CXV43_RS01730	dxr	1-deoxy-D-xylulose-5-phosphate reductoisomerase	1-deoxy-D-xylulose 5-phosphate reductoisomerase	GO-TERMS, REACTIONS, PRODUCT-SYNONYMS, GENE-SYNONYMS, PRODUCT, GENE-NAME
CXV43_RS01735	G6092	CXV43_RS01735	uppS	(2E,6E)-farnesyl-diphosphate-specific ditrans,polycis-undecaprenyl-diphosphate synthase	ditrans,polycis-undecaprenyl-diphosphate synthase [(2E,6E)-farnesyl-diphosphate specific]	GO-TERMS, PRODUCT-SYNONYMS, GENE-SYNONYMS, PRODUCT, GENE-NAME
CXV43_RS01740	EG10139	CXV43_RS01740	cdsA	phosphatidate cytidylyltransferase	CDP-diglyceride synthetase	GO-TERMS, REACTIONS, PRODUCT-SYNONYMS, GENE-SYNONYMS, PRODUCT, GENE-NAME
CXV43_RS01745	EG12436			sigma E protease regulator RseP	intramembrane zinc metalloprotease RseP	GO-TERMS, REACTIONS, PRODUCT-SYNONYMS, GENE-SYNONYMS, PRODUCT
CXV43_RS01750	G6093					GO-TERMS, PRODUCT-SYNONYMS, GENE-SYNONYMS
CXV43_RS01755	EG10455	CXV43_RS01755	skp	molecular chaperone Skp	periplasmic chaperone Skp	GO-TERMS, PRODUCT-SYNONYMS, GENE-SYNONYMS, PRODUCT, GENE-NAME
CXV43_RS01760	EG10316					GO-TERMS, REACTIONS, PRODUCT-SYNONYMS, GENE-SYNONYMS, PRODUCT
CXV43_RS01765	EG11284			3-hydroxyacyl-ACP dehydratase FabZ	3-hydroxy-acyl-[acyl-carrier-protein] dehydratase	GO-TERMS, REACTIONS, PRODUCT-SYNONYMS, GENE-SYNONYMS, PRODUCT
CXV43_RS01770	EG10545	CXV43_RS01770	lpxA	acyl-ACP--UDP-N-acetylglucosamine O-acyltransferase	acyl-[acyl-carrier-protein]--UDP-N-acetylglucosamine O-acyltransferase	GO-TERMS, REACTIONS, PRODUCT-SYNONYMS, PRODUCT, GENE-NAME
CXV43_RS01775	EG10546	CXV43_RS01775	lpxB	lipid-A-disaccharide synthase	lipid A disaccharide synthase	GO-TERMS, REACTIONS, PRODUCT-SYNONYMS, GENE-SYNONYMS, PRODUCT, GENE-NAME
CXV43_RS01780	EG10861	CXV43_RS01780	rnhB	ribonuclease HII	RNase HII	GO-TERMS, REACTIONS, PRODUCT-SYNONYMS, PRODUCT, GENE-NAME
CXV43_RS01785	EG10238	CXV43_RS01785	dnaE			GO-TERMS, REACTIONS, PRODUCT-SYNONYMS, GENE-SYNONYMS, PRODUCT, GENE-NAME
CXV43_RS01790	EG11647			acetyl-CoA carboxylase carboxyl transferase subunit alpha	acetyl-CoA carboxyltransferase subunit alpha	CPLX-RXNS, GO-TERMS, COMPLEXES, REACTIONS, PRODUCT-SYNONYMS, PRODUCT
CXV43_RS01795	G6094	CXV43_RS01795	ldcC	lysine decarboxylase LdcC	lysine decarboxylase 2	GO-TERMS, REACTIONS, PRODUCT-SYNONYMS, GENE-SYNONYMS, PRODUCT, GENE-NAME
CXV43_RS01805	G6096			tRNA lysidine(34) synthetase TilS	tRNAIle-lysidine synthetase	GO-TERMS, REACTIONS, PRODUCT-SYNONYMS, GENE-SYNONYMS, PRODUCT
CXV43_RS01810	G6097	CXV43_RS01810	rof	Rho-binding antiterminator	modulator of Rho-dependent transcription termination	GO-TERMS, PRODUCT-SYNONYMS, GENE-SYNONYMS, PRODUCT, GENE-NAME
CXV43_RS01825	EG12354	CXV43_RS01825	arfB	aminoacyl-tRNA hydrolase	peptidyl-tRNA hydrolase, ribosome rescue factor	GO-TERMS, REACTIONS, PRODUCT-SYNONYMS, GENE-SYNONYMS, PRODUCT, GENE-NAME
CXV43_RS01830	EG12137			envelope stress response activation lipoprotein NlpE	sensor lipoprotein NlpE	GO-TERMS, PRODUCT-SYNONYMS, GENE-SYNONYMS, PRODUCT
CXV43_RS01840	EG10770					GO-TERMS, REACTIONS, PRODUCT-SYNONYMS, GENE-SYNONYMS, PRODUCT
CXV43_RS01845	EG11503	tsaA	trmO	tRNA (N6-threonylcarbamoyladenosine(37)-N6)-methyltransferase TrmO	tRNA m6t6A37 methyltransferase	GO-TERMS, REACTIONS, PRODUCT-SYNONYMS, GENE-SYNONYMS, PRODUCT, GENE-NAME
CXV43_RS01850	EG11502			Rcs stress response system protein RcsF	sensor lipoprotein RcsF	GO-TERMS, PRODUCT-SYNONYMS, PRODUCT
CXV43_RS01855	EG11504	CXV43_RS01855	metQ	MetQ/NlpA family lipoprotein	L-methionine/D-methionine ABC transporter membrane anchored binding protein	CPLX-RXNS, GO-TERMS, COMPLEXES, PRODUCT-SYNONYMS, GENE-SYNONYMS, PRODUCT, GENE-NAME
CXV43_RS01860	EG11737	CXV43_RS01860	metI	methionine ABC transporter	L-methionine/D-methionine ABC transporter membrane subunit	GO-TERMS, REACTIONS, PRODUCT-SYNONYMS, GENE-SYNONYMS, PRODUCT, GENE-NAME
CXV43_RS01865	EG11621			D-methionine ABC transporter, ATP-binding protein	L-methionine/D-methionine ABC transporter ATP binding subunit	GO-TERMS, REACTIONS, PRODUCT-SYNONYMS, GENE-SYNONYMS, PRODUCT
CXV43_RS01870	EG11736	CXV43_RS01870	gmhB	D-glycero-beta-D-manno-heptose 1,7-bisphosphate 7-phosphatase	D-glycero-beta-D-manno-heptose-1,7-bisphosphate 7-phosphatase	GO-TERMS, REACTIONS, PRODUCT-SYNONYMS, GENE-SYNONYMS, PRODUCT, GENE-NAME
CXV43_RS01905	EG11648			2,5-didehydrogluconate reductase DkgB	methylglyoxal reductase DkgB	GO-TERMS, REACTIONS, PRODUCT-SYNONYMS, GENE-SYNONYMS, PRODUCT
CXV43_RS01910	EG11649	CXV43_RS01910	yafC	LysR family transcriptional regulator	LysR family transcriptional regulator YafC	GO-TERMS, PRODUCT-SYNONYMS, PRODUCT, GENE-NAME
CXV43_RS01925	EG10246	CXV43_RS01925	mltD	murein transglycosylase D	membrane-bound lytic murein transglycosylase D	GO-TERMS, REACTIONS, PRODUCT-SYNONYMS, GENE-SYNONYMS, PRODUCT, GENE-NAME
CXV43_RS01930	G6099	CXV43_RS01930	gloB	hydroxyacylglutathione hydrolase	hydroxyacylglutathione hydrolase GloB	GO-TERMS, REACTIONS, PRODUCT-SYNONYMS, GENE-SYNONYMS, PRODUCT, GENE-NAME
CXV43_RS01940	EG10860	CXV43_RS01940	rnhA			GO-TERMS, REACTIONS, PRODUCT-SYNONYMS, GENE-SYNONYMS, GENE-NAME
CXV43_RS01945	EG10243	CXV43_RS01945	dnaQ			GO-TERMS, COMPLEXES, REACTIONS, PRODUCT-SYNONYMS, GENE-SYNONYMS, PRODUCT, GENE-NAME
CXV43_RS02055	G6103	CXV43_RS02055	yafV			GO-TERMS, PRODUCT-SYNONYMS, GENE-NAME
CXV43_RS02060	G6104	CXV43_RS02060	ivy	C-lysozyme inhibitor	periplasmic chaperone, inhibitor of vertebrate C-type lysozyme	GO-TERMS, PRODUCT-SYNONYMS, GENE-SYNONYMS, PRODUCT, GENE-NAME
CXV43_RS02065	G6105	CXV43_RS02065	fadE			GO-TERMS, REACTIONS, PRODUCT-SYNONYMS, GENE-SYNONYMS, GENE-NAME
CXV43_RS02070	G6106	CXV43_RS02070	gmhA			GO-TERMS, PRODUCT-SYNONYMS, GENE-SYNONYMS, GENE-NAME
CXV43_RS02085	G6109	CXV43_RS02085	yafQ	type II toxin-antitoxin system mRNA interferase toxin YafQ	ribosome-dependent mRNA interferase toxin YafQ	GO-TERMS, COMPLEXES, REACTIONS, PRODUCT-SYNONYMS, PRODUCT, GENE-NAME
CXV43_RS02090	G6110	CXV43_RS02090	dinJ	type II toxin-antitoxin system antitoxin DinJ	antitoxin/DNA-binding transcriptional repressor DinJ	GO-TERMS, PRODUCT-SYNONYMS, GENE-SYNONYMS, PRODUCT, GENE-NAME
CXV43_RS02100	G6112	CXV43_RS02100	rayT	transposase	REP-associated tyrosine transposase	GO-TERMS, REACTIONS, PRODUCT-SYNONYMS, GENE-SYNONYMS, PRODUCT, GENE-NAME
CXV43_RS02315	G6115	CXV43_RS02315	dinB			GO-TERMS, REACTIONS, PRODUCT-SYNONYMS, GENE-SYNONYMS, GENE-NAME
CXV43_RS02320	G6116			type I toxin-antitoxin system antitoxin YafN	antitoxin YafN	GO-TERMS, PRODUCT-SYNONYMS, PRODUCT
CXV43_RS02325	G6117	CXV43_RS02325	yafO	type II toxin-antitoxin system YafO family toxin	ribosome-dependent mRNA interferase toxin YafO	GO-TERMS, REACTIONS, PRODUCT-SYNONYMS, PRODUCT, GENE-NAME
CXV43_RS02345	EG10695	CXV43_RS02345	pepD	cytosol nonspecific dipeptidase	peptidase D	GO-TERMS, REACTIONS, PRODUCT-SYNONYMS, GENE-SYNONYMS, PRODUCT, GENE-NAME
CXV43_RS02350	EG10414	CXV43_RS02350	gpt	xanthine phosphoribosyltransferase	xanthine-guanine phsophoribosyltransferase	GO-TERMS, REACTIONS, PRODUCT-SYNONYMS, GENE-SYNONYMS, PRODUCT, GENE-NAME
CXV43_RS02355	EG11091			esterase FrsA	fermentation-respiration switch protein	GO-TERMS, PRODUCT-SYNONYMS, GENE-SYNONYMS, PRODUCT
CXV43_RS02365	EG10729			phosphoporin PhoE	outer membrane porin PhoE	GO-TERMS, REACTIONS, PRODUCT-SYNONYMS, GENE-SYNONYMS, PRODUCT
CXV43_RS02370	EG10768	CXV43_RS02370	proB			GO-TERMS, PRODUCT-SYNONYMS, GENE-SYNONYMS, GENE-NAME
CXV43_RS02375	EG10767					GO-TERMS, PRODUCT-SYNONYMS, GENE-SYNONYMS
CXV43_RS02540	G7080	ag43	flu	autotransporter adhesin Ag43	CP4-44 prophage; self recognizing antigen 43 (Ag43) autotransporter	GO-TERMS, PRODUCT-SYNONYMS, GENE-SYNONYMS, PRODUCT, GENE-NAME
CXV43_RS02590	G6154	CXV43_RS02590	paoD	XdhC family protein	molybdenum cofactor insertion chaperone PaoD	GO-TERMS, PRODUCT-SYNONYMS, GENE-SYNONYMS, PRODUCT, GENE-NAME
CXV43_RS02595	G6155	CXV43_RS02595	paoC	xanthine dehydrogenase family protein molybdopterin-binding subunit	aldehyde dehydrogenase: molybdenum cofactor-binding subunit	CPLX-RXNS, GO-TERMS, COMPLEXES, PRODUCT-SYNONYMS, GENE-SYNONYMS, PRODUCT, GENE-NAME
CXV43_RS02600	G6156	CXV43_RS02600	paoB	xanthine dehydrogenase family protein subunit M	aldehyde dehydrogenase, FAD-binding subunit	GO-TERMS, PRODUCT-SYNONYMS, GENE-SYNONYMS, PRODUCT, GENE-NAME
CXV43_RS02605	G6157	CXV43_RS02605	paoA	aldehyde dehydrogenase iron-sulfur subunit	aldehyde dehydrogenase, Fe-S subunit	GO-TERMS, PRODUCT-SYNONYMS, GENE-SYNONYMS, PRODUCT, GENE-NAME
CXV43_RS02610	G6158	CXV43_RS02610	yagU	DUF1440 domain-containing protein	inner membrane protein that contributes to acid resistance	GO-TERMS, PRODUCT-SYNONYMS, PRODUCT, GENE-NAME
CXV43_RS02645	G6164	CXV43_RS02645	ecpA	common pilus major fimbrillin subunit EcpA	common pilus major subunit	GO-TERMS, PRODUCT-SYNONYMS, GENE-SYNONYMS, PRODUCT, GENE-NAME
CXV43_RS02650	G6165	CXV43_RS02650	ecpR	LuxR family transcriptional regulator	DNA-binding transcriptional dual regulator MatA	GO-TERMS, PRODUCT-SYNONYMS, GENE-SYNONYMS, PRODUCT, GENE-NAME
CXV43_RS02660	G0-10434	CXV43_RS02660	ykgO	50S ribosomal protein L36	50S ribosomal subunit protein L36B	GO-TERMS, PRODUCT-SYNONYMS, PRODUCT, GENE-NAME
CXV43_RS02665	G6167	CXV43_RS02665	ykgM	type B 50S ribosomal protein L31	50S ribosomal subunit protein L31B	GO-TERMS, PRODUCT-SYNONYMS, PRODUCT, GENE-NAME
CXV43_RS02695	G6171	CXV43_RS02695	rclC	DUF417 domain-containing protein	reactive chlorine species resistance protein C	GO-TERMS, PRODUCT-SYNONYMS, GENE-SYNONYMS, PRODUCT, GENE-NAME
CXV43_RS02700	G6173	CXV43_RS02700	rclB	DUF1471 domain-containing protein	DUF1471 domain-containing protein RclB	GO-TERMS, PRODUCT-SYNONYMS, GENE-SYNONYMS, PRODUCT, GENE-NAME
CXV43_RS02705	G6174	CXV43_RS02705	rclA	pyridine nucleotide-disulfide oxidoreductase	cupric reductase RclA	GO-TERMS, REACTIONS, PRODUCT-SYNONYMS, GENE-SYNONYMS, PRODUCT, GENE-NAME
CXV43_RS02715	G6176	CXV43_RS02715	ykgE	(Fe-S)-binding protein	putative lactate utilization oxidoreductase YkgE	GO-TERMS, PRODUCT-SYNONYMS, PRODUCT, GENE-NAME
CXV43_RS02735	EG10109					GO-TERMS, REACTIONS, PRODUCT-SYNONYMS
CXV43_RS02740	EG10110	CXV43_RS02740	betB	betaine-aldehyde dehydrogenase	betaine aldehyde dehydrogenase	GO-TERMS, REACTIONS, PRODUCT-SYNONYMS, PRODUCT, GENE-NAME
CXV43_RS02745	EG10111			transcriptional regulator BetI	DNA-binding transcriptional repressor BetI	GO-TERMS, PRODUCT-SYNONYMS, PRODUCT
CXV43_RS02750	EG10112	CXV43_RS02750	betT	choline BCCT transporter BetT	choline:H+ symporter	GO-TERMS, REACTIONS, PRODUCT-SYNONYMS, PRODUCT, GENE-NAME
CXV43_RS02760	EG11236	CXV43_RS02760	pdeL	EAL domain-containing protein	DNA-binding transcriptional activator/c-di-GMP phosphodiesterase PdeL	GO-TERMS, REACTIONS, PRODUCT-SYNONYMS, GENE-SYNONYMS, PRODUCT, GENE-NAME
CXV43_RS02810	G6190	CXV43_RS02810	yahK	NADPH-dependent aldehyde reductase YahK	aldehyde reductase, NADPH-dependent	GO-TERMS, REACTIONS, PRODUCT-SYNONYMS, PRODUCT, GENE-NAME
CXV43_RS02835	G6195			propionate catabolism operon regulatory protein PrpR	DNA-binding transcriptional dual regulator PrpR	GO-TERMS, PRODUCT-SYNONYMS, GENE-SYNONYMS, PRODUCT
CXV43_RS02840	G6196	CXV43_RS02840	prpB	methylisocitrate lyase	2-methylisocitrate lyase	GO-TERMS, REACTIONS, PRODUCT-SYNONYMS, GENE-SYNONYMS, PRODUCT, GENE-NAME
CXV43_RS02845	G6198	CXV43_RS02845	prpC			GO-TERMS, PRODUCT-SYNONYMS, GENE-SYNONYMS, GENE-NAME
CXV43_RS02850	G6199					GO-TERMS, PRODUCT-SYNONYMS, GENE-SYNONYMS, PRODUCT
CXV43_RS02855	G6200			propionate--CoA ligase	propionyl-CoA synthetase	GO-TERMS, REACTIONS, PRODUCT-SYNONYMS, GENE-SYNONYMS, PRODUCT
CXV43_RS02860	EG11327	CXV43_RS02860	codB	cytosine permease	cytosine transporter	GO-TERMS, REACTIONS, PRODUCT-SYNONYMS, PRODUCT, GENE-NAME
CXV43_RS02865	EG11326	CXV43_RS02865	codA	cytosine deaminase	cytosine/isoguanine deaminase	GO-TERMS, REACTIONS, PRODUCT-SYNONYMS, PRODUCT, GENE-NAME
CXV43_RS02870	EG11421			transcriptional regulator CynR	DNA-binding transcriptional dual regulator CynR	GO-TERMS, PRODUCT-SYNONYMS, PRODUCT
CXV43_RS02875	EG10176	CXV43_RS02875	cynT	carbonic anhydrase	carbonic anhydrase 1	GO-TERMS, REACTIONS, PRODUCT-SYNONYMS, PRODUCT, GENE-NAME
CXV43_RS02880	EG10175					GO-TERMS, REACTIONS, PRODUCT-SYNONYMS, GENE-SYNONYMS
CXV43_RS02890	EG10524	CXV43_RS02890	lacA			GO-TERMS, REACTIONS, PRODUCT-SYNONYMS, PRODUCT, GENE-NAME
CXV43_RS02895	EG10526	CXV43_RS02895	lacY	MFS transporter	lactose permease	GO-TERMS, REACTIONS, PRODUCT-SYNONYMS, PRODUCT, GENE-NAME
CXV43_RS02900	EG10527	CXV43_RS02900	lacZ			GO-TERMS, REACTIONS, PRODUCT-SYNONYMS, PRODUCT, GENE-NAME
CXV43_RS02905	EG10525	CXV43_RS02905	lacI	LacI family DNA-binding transcriptional regulator	DNA-binding transcriptional repressor LacI	GO-TERMS, PRODUCT-SYNONYMS, PRODUCT, GENE-NAME
CXV43_RS02915	M010	CXV43_RS02915	mhpA	bifunctional 3-(3-hydroxy-phenyl)propionate/3-hydroxycinnamic acid hydroxylase	3-(3-hydroxyphenyl)propanoate hydroxylase	GO-TERMS, REACTIONS, PRODUCT-SYNONYMS, PRODUCT, GENE-NAME
CXV43_RS02920	M011	CXV43_RS02920	mhpB	2,3-dihydroxyphenylpropionate/2, 3-dihydroxicinnamic acid 1,2-dioxygenase	3-carboxyethylcatechol 2,3-dioxygenase	GO-TERMS, REACTIONS, PRODUCT-SYNONYMS, PRODUCT, GENE-NAME
CXV43_RS02925	M012	CXV43_RS02925	mhpC	2-hydroxy-6-oxononadienedioate/2-hydroxy-6- oxononatrienedioate hydrolase	2-hydroxy-6-ketonona-2,4-dienedioate hydrolase	GO-TERMS, REACTIONS, PRODUCT-SYNONYMS, PRODUCT, GENE-NAME
CXV43_RS02930	M013	CXV43_RS02930	mhpD	2-keto-4-pentenoate hydratase	2-hydroxypentadienoate hydratase	GO-TERMS, REACTIONS, PRODUCT-SYNONYMS, GENE-SYNONYMS, PRODUCT, GENE-NAME
CXV43_RS02935	M014	CXV43_RS02935	mhpF	acetaldehyde dehydrogenase (acetylating)	acetaldehyde dehydrogenase (acetylating) MhpF	GO-TERMS, REACTIONS, PRODUCT-SYNONYMS, PRODUCT, GENE-NAME
CXV43_RS02940	G6205	dmpG	mhpE			GO-TERMS, PRODUCT-SYNONYMS, PRODUCT, GENE-NAME
CXV43_RS02945	G6206	CXV43_RS02945	mhpT	3-(3-hydroxy-phenyl)propionate transporter	3-hydroxyphenylpropionate/3-hydroxycinnamate:H+ symporter	GO-TERMS, REACTIONS, PRODUCT-SYNONYMS, GENE-SYNONYMS, PRODUCT, GENE-NAME
CXV43_RS02955	G6208	fghA	frmB	S-formylglutathione hydrolase	S-formylglutathione hydrolase FrmB	GO-TERMS, REACTIONS, PRODUCT-SYNONYMS, GENE-SYNONYMS, PRODUCT, GENE-NAME
CXV43_RS02960	EG50010	CXV43_RS02960	frmA	S-(hydroxymethyl)glutathione dehydrogenase/class III alcohol dehydrogenase	S-(hydroxymethyl)glutathione dehydrogenase	GO-TERMS, REACTIONS, PRODUCT-SYNONYMS, GENE-SYNONYMS, PRODUCT, GENE-NAME
CXV43_RS02965	G6209					GO-TERMS, PRODUCT-SYNONYMS, GENE-SYNONYMS
CXV43_RS02995	G6217	CXV43_RS02995	tauA	taurine ABC transporter substrate-binding protein	taurine ABC transporter periplasmic binding protein	CPLX-RXNS, GO-TERMS, COMPLEXES, PRODUCT-SYNONYMS, GENE-SYNONYMS, PRODUCT, GENE-NAME
CXV43_RS03000	G6218	CXV43_RS03000	tauB	taurine ABC transporter ATP-binding subunit	taurine ABC transporter ATP binding subunit	GO-TERMS, PRODUCT-SYNONYMS, GENE-SYNONYMS, PRODUCT, GENE-NAME
CXV43_RS03005	G6219			taurine ABC transporter permease TauC	taurine ABC transporter membrane subunit	GO-TERMS, PRODUCT-SYNONYMS, GENE-SYNONYMS, PRODUCT
CXV43_RS03010	EG12423	CXV43_RS03010	tauD			GO-TERMS, REACTIONS, PRODUCT-SYNONYMS, GENE-SYNONYMS, GENE-NAME
CXV43_RS03015	EG10428	CXV43_RS03015	hemB			GO-TERMS, PRODUCT-SYNONYMS, GENE-SYNONYMS, GENE-NAME
CXV43_RS03025	G6226			hydrogen peroxide resistance inhibitor IprA	putative DNA-binding transcriptional regulator IprA	GO-TERMS, PRODUCT-SYNONYMS, GENE-SYNONYMS, PRODUCT
CXV43_RS03030	EG12867			D-alanyl-D-alanine- carboxypeptidase/endopeptidase AmpH	peptidoglycan DD-carboxypeptidase/peptidoglycan DD-endopeptidase	GO-TERMS, REACTIONS, PRODUCT-SYNONYMS, GENE-SYNONYMS, PRODUCT
CXV43_RS03035	EG10928			peptide antibiotic transporter SbmA	peptide antibiotic/peptide nucleic acid transporter	GO-TERMS, REACTIONS, PRODUCT-SYNONYMS, PRODUCT
CXV43_RS03040	G6227	CXV43_RS03040	yaiW	surface-exposed outer membrane lipoprotein YaiW	surface-exposed outer membrane lipoprotein	GO-TERMS, PRODUCT-SYNONYMS, PRODUCT, GENE-NAME
CXV43_RS03055	EG10213	CXV43_RS03055	ddlA			GO-TERMS, REACTIONS, PRODUCT-SYNONYMS, PRODUCT, GENE-NAME
CXV43_RS03060	EG11256			anti-adapter protein IraP	anti-adaptor protein for sigmaS stabilization	GO-TERMS, PRODUCT-SYNONYMS, GENE-SYNONYMS, PRODUCT
CXV43_RS03065	EG10727	CXV43_RS03065	phoA			GO-TERMS, REACTIONS, PRODUCT-SYNONYMS, GENE-SYNONYMS, GENE-NAME
CXV43_RS03080	EG10769	CXV43_RS03080	proC			GO-TERMS, REACTIONS, PRODUCT-SYNONYMS, GENE-SYNONYMS, GENE-NAME
CXV43_RS03090	EG10082			shikimate kinase AroL	shikimate kinase 2	GO-TERMS, REACTIONS, PRODUCT-SYNONYMS, PRODUCT
CXV43_RS03105	EG12159	CXV43_RS03105	ppnP	pyrimidine/purine nucleoside phosphorylase	nucleoside phosphorylase PpnP	GO-TERMS, REACTIONS, PRODUCT-SYNONYMS, GENE-SYNONYMS, PRODUCT, GENE-NAME
CXV43_RS03120	EG12158			recombination-associated protein RdgC	nucleoid-associated protein RdgC	GO-TERMS, PRODUCT-SYNONYMS, GENE-SYNONYMS, PRODUCT
CXV43_RS03125	EG11288	CXV43_RS03125	mak			GO-TERMS, REACTIONS, PRODUCT-SYNONYMS, GENE-SYNONYMS, GENE-NAME
CXV43_RS03145	EG10728			phosphate response regulator transcription factor PhoB	DNA-binding transcriptional dual regulator PhoB	GO-TERMS, PRODUCT-SYNONYMS, GENE-SYNONYMS, PRODUCT
CXV43_RS03150	EG10733			phosphate regulon sensor histidine kinase PhoR	sensor histidine kinase PhoR	GO-TERMS, REACTIONS, PRODUCT-SYNONYMS, GENE-SYNONYMS, PRODUCT
CXV43_RS03155	EG12168			branched-chain amino acid transporter carrier protein BrnQ	branched chain amino acid transporter BrnQ	GO-TERMS, REACTIONS, PRODUCT-SYNONYMS, GENE-SYNONYMS, PRODUCT
CXV43_RS03165	EG10565	CXV43_RS03165	malZ			GO-TERMS, REACTIONS, PRODUCT-SYNONYMS, GENE-NAME
CXV43_RS03170	EG11095	CXV43_RS03170	acpH	ACP phosphodiesterase	acyl carrier protein phosphodiesterase	GO-TERMS, REACTIONS, PRODUCT-SYNONYMS, GENE-SYNONYMS, PRODUCT, GENE-NAME
CXV43_RS03175	EG10812			tRNA preQ1(34) S-adenosylmethionine ribosyltransferase-isomerase QueA	tRNA preQ134 S-adenosylmethionine ribosyltransferase-isomerase	GO-TERMS, REACTIONS, PRODUCT-SYNONYMS, GENE-SYNONYMS, PRODUCT
CXV43_RS03180	EG10996	CXV43_RS03180	tgt	tRNA guanosine(34) transglycosylase Tgt	tRNA-guanine transglycosylase	GO-TERMS, PRODUCT-SYNONYMS, GENE-SYNONYMS, PRODUCT, GENE-NAME
CXV43_RS03185	EG11096			preprotein translocase subunit YajC	Sec translocon accessory complex subunit YajC	GO-TERMS, COMPLEXES, PRODUCT-SYNONYMS, PRODUCT
CXV43_RS03190	EG10938			protein translocase subunit SecD	Sec translocon accessory complex subunit SecD	GO-TERMS, PRODUCT-SYNONYMS, PRODUCT
CXV43_RS03195	EG10940			protein translocase subunit SecF	Sec translocon accessory complex subunit SecF	GO-TERMS, PRODUCT-SYNONYMS, PRODUCT
CXV43_RS03205	EG11035	CXV43_RS03205	tsx			GO-TERMS, REACTIONS, PRODUCT-SYNONYMS, GENE-SYNONYMS, GENE-NAME
CXV43_RS03215	EG11320			transcriptional regulator NrdR	NrdR transcriptional repressor	GO-TERMS, PRODUCT-SYNONYMS, GENE-SYNONYMS, PRODUCT
CXV43_RS03220	EG11321			bifunctional diaminohydroxyphosphoribosylaminopyrimidine deaminase/5-amino-6-(5-phosphoribosylamino)uracil reductase RibD	fused diaminohydroxyphosphoribosylaminopyrimidine deaminase / 5-amino-6-(5-phosphoribosylamino)uracil reductase	GO-TERMS, REACTIONS, PRODUCT-SYNONYMS, GENE-SYNONYMS, PRODUCT
CXV43_RS03225	EG11322	CXV43_RS03225	ribE			GO-TERMS, PRODUCT-SYNONYMS, GENE-SYNONYMS, GENE-NAME
CXV43_RS03230	EG10666			transcription antitermination factor NusB	transcription antitermination protein NusB	GO-TERMS, COMPLEXES, PRODUCT-SYNONYMS, GENE-SYNONYMS, PRODUCT
CXV43_RS03235	G6234	CXV43_RS03235	thiL	thiamine-phosphate kinase	thiamine monophosphate kinase	GO-TERMS, REACTIONS, PRODUCT-SYNONYMS, GENE-SYNONYMS, PRODUCT, GENE-NAME
CXV43_RS03240	EG10704	CXV43_RS03240	pgpA			GO-TERMS, REACTIONS, PRODUCT-SYNONYMS, GENE-SYNONYMS, GENE-NAME
CXV43_RS03245	G6236	CXV43_RS03245	yajO			GO-TERMS, REACTIONS, PRODUCT-SYNONYMS, GENE-NAME
CXV43_RS03250	G6237	CXV43_RS03250	dxs			GO-TERMS, PRODUCT-SYNONYMS, GENE-SYNONYMS, GENE-NAME
CXV43_RS03255	EG10508	CXV43_RS03255	ispA	(2E,6E)-farnesyl diphosphate synthase	geranyl diphosphate/farnesyl diphosphate synthase	GO-TERMS, REACTIONS, PRODUCT-SYNONYMS, PRODUCT, GENE-NAME
CXV43_RS03260	EG11098	CXV43_RS03260	xseB	exodeoxyribonuclease VII small subunit	exodeoxyribonuclease VII subunit XseB	CPLX-RXNS, GO-TERMS, COMPLEXES, REACTIONS, PRODUCT-SYNONYMS, GENE-SYNONYMS, PRODUCT, GENE-NAME
CXV43_RS03265	G6238			tRNA 4-thiouridine(8) synthase ThiI	tRNA uridine 4-sulfurtransferase	GO-TERMS, REACTIONS, PRODUCT-SYNONYMS, GENE-SYNONYMS, PRODUCT
CXV43_RS03270	G198			protein deglycase YajL	protein/nucleic acid deglycase 3	GO-TERMS, REACTIONS, PRODUCT-SYNONYMS, GENE-SYNONYMS, PRODUCT
CXV43_RS03275	G6239	CXV43_RS03275	panE			GO-TERMS, PRODUCT-SYNONYMS, GENE-SYNONYMS, GENE-NAME
CXV43_RS03290	EG10182	CXV43_RS03290	cyoE	protoheme IX farnesyltransferase	heme O synthase	GO-TERMS, REACTIONS, PRODUCT-SYNONYMS, PRODUCT, GENE-NAME
CXV43_RS03295	EG10181	CXV43_RS03295	cyoD	cytochrome o ubiquinol oxidase subunit IV	cytochrome bo3 ubiquinol oxidase subunit 4	CPLX-RXNS, GO-TERMS, COMPLEXES, PRODUCT-SYNONYMS, PRODUCT, GENE-NAME
CXV43_RS03300	EG10180	CXV43_RS03300	cyoC	cytochrome o ubiquinol oxidase subunit III	cytochrome bo3 ubiquinol oxidase subunit 3	GO-TERMS, PRODUCT-SYNONYMS, PRODUCT, GENE-NAME
CXV43_RS03305	EG10179	CXV43_RS03305	cyoB	cytochrome o ubiquinol oxidase subunit I	cytochrome bo3 ubiquinol oxidase subunit 1	GO-TERMS, PRODUCT-SYNONYMS, PRODUCT, GENE-NAME
CXV43_RS03310	EG10178	CXV43_RS03310	cyoA	cytochrome o ubiquinol oxidase subunit II	cytochrome bo3 ubiquinol oxidase subunit 2	GO-TERMS, PRODUCT-SYNONYMS, PRODUCT, GENE-NAME
CXV43_RS03315	EG12183			muropeptide MFS transporter AmpG	muropeptide:H+ symporter	GO-TERMS, REACTIONS, PRODUCT-SYNONYMS, PRODUCT
CXV43_RS03325	EG10125			transcriptional regulator BolA	DNA-binding transcriptional dual regulator BolA	GO-TERMS, COMPLEXES, PRODUCT-SYNONYMS, PRODUCT
CXV43_RS03330	EG11003	CXV43_RS03330	tig			GO-TERMS, REACTIONS, PRODUCT-SYNONYMS, GENE-NAME
CXV43_RS03335	EG10158	CXV43_RS03335	clpP	streptothricin N-acetyltransferase	ATP-dependent Clp protease proteolytic subunit	CPLX-RXNS, GO-TERMS, COMPLEXES, REACTIONS, PRODUCT-SYNONYMS, GENE-SYNONYMS, PRODUCT, GENE-NAME
CXV43_RS03340	EG10159	CXV43_RS03340	clpX			GO-TERMS, PRODUCT-SYNONYMS, GENE-SYNONYMS, GENE-NAME
CXV43_RS03345	EG10542	CXV43_RS03345	lon			GO-TERMS, REACTIONS, PRODUCT-SYNONYMS, GENE-SYNONYMS, GENE-NAME
CXV43_RS03350	EG10467	CXV43_RS03350	hupB			GO-TERMS, COMPLEXES, PRODUCT-SYNONYMS, GENE-SYNONYMS, PRODUCT, GENE-NAME
CXV43_RS03355	G6242	CXV43_RS03355	ppiD	peptidylprolyl isomerase	periplasmic folding chaperone	GO-TERMS, REACTIONS, PRODUCT-SYNONYMS, GENE-SYNONYMS, PRODUCT, GENE-NAME
CXV43_RS03360	G6243	CXV43_RS03360	ybaV	hypothetical protein	helix-hairpin-helix 3 family protein	GO-TERMS, PRODUCT-SYNONYMS, GENE-SYNONYMS, PRODUCT, GENE-NAME
CXV43_RS03365	G6244	CXV43_RS03365	fadM	YbgC/FadM family acyl-CoA thioesterase	long-chain acyl-CoA thioesterase FadM	GO-TERMS, REACTIONS, PRODUCT-SYNONYMS, GENE-SYNONYMS, PRODUCT, GENE-NAME
CXV43_RS03370	G6245			7-cyano-7-deazaguanine synthase QueC	7-cyano-7-deazaguanine synthase	GO-TERMS, REACTIONS, PRODUCT-SYNONYMS, GENE-SYNONYMS, PRODUCT
CXV43_RS03380	G6246					GO-TERMS, REACTIONS, PRODUCT-SYNONYMS
CXV43_RS03385	G6247	CXV43_RS03385	decR	Lrp/AsnC family transcriptional regulator	DNA-binding transcriptional activator DecR	GO-TERMS, PRODUCT-SYNONYMS, GENE-SYNONYMS, PRODUCT, GENE-NAME
CXV43_RS03400	EG12191	CXV43_RS03400	glnK	P-II family nitrogen regulator	nitrogen regulator GlnK	GO-TERMS, PRODUCT-SYNONYMS, GENE-SYNONYMS, PRODUCT, GENE-NAME
CXV43_RS03405	EG11821			ammonium transporter AmtB	ammonia/ammonium transporter	GO-TERMS, REACTIONS, PRODUCT-SYNONYMS, GENE-SYNONYMS, PRODUCT
CXV43_RS03410	EG10995	CXV43_RS03410	tesB			GO-TERMS, REACTIONS, PRODUCT-SYNONYMS, GENE-NAME
CXV43_RS03420	G6251	CXV43_RS03420	ybaZ	MGMT family protein	DNA base-flipping protein	GO-TERMS, PRODUCT-SYNONYMS, GENE-SYNONYMS, PRODUCT, GENE-NAME
CXV43_RS03445	G58	CXV43_RS03445	maa			GO-TERMS, REACTIONS, PRODUCT-SYNONYMS, GENE-SYNONYMS, PRODUCT, GENE-NAME
CXV43_RS03450	EG10439	CXV43_RS03450	hha	hemolysin expression modulator Hha	haemolysin expression-modulating protein Hha	GO-TERMS, PRODUCT-SYNONYMS, PRODUCT, GENE-NAME
CXV43_RS03455	EG12429					GO-TERMS, PRODUCT-SYNONYMS, GENE-SYNONYMS
CXV43_RS03460	EG11704	CXV43_RS03460	acrB	multidrug efflux RND transporter permease subunit	multidrug efflux pump RND permease AcrB	CPLX-RXNS, GO-TERMS, COMPLEXES, PRODUCT-SYNONYMS, GENE-SYNONYMS, PRODUCT, GENE-NAME
CXV43_RS03465	EG11703	CXV43_RS03465	acrA	multidrug efflux RND transporter periplasmic adaptor subunit AcrA	multidrug efflux pump membrane fusion lipoprotein AcrA	GO-TERMS, PRODUCT-SYNONYMS, GENE-SYNONYMS, PRODUCT, GENE-NAME
CXV43_RS03470	EG12116	CXV43_RS03470	acrR	multidrug efflux transporter transcriptional repressor AcrR	DNA-binding transcriptional repressor AcrR	GO-TERMS, PRODUCT-SYNONYMS, GENE-SYNONYMS, PRODUCT, GENE-NAME
CXV43_RS03475	G6255			mechanosensitive channel MscK	potassium dependent, small conductance mechanosensitive channel	GO-TERMS, REACTIONS, PRODUCT-SYNONYMS, GENE-SYNONYMS, PRODUCT
CXV43_RS03480	EG12830	CXV43_RS03480	ybaM	DUF2496 domain-containing protein	DUF2496 domain-containing protein YbaM	GO-TERMS, PRODUCT-SYNONYMS, PRODUCT, GENE-NAME
CXV43_RS03485	EG10765	CXV43_RS03485	priC			GO-TERMS, PRODUCT-SYNONYMS, GENE-NAME
CXV43_RS03495	EG10051	CXV43_RS03495	apt			GO-TERMS, REACTIONS, PRODUCT-SYNONYMS, GENE-NAME
CXV43_RS03510	EG10834			recombination protein RecR	DNA repair protein RecR	CPLX-RXNS, GO-TERMS, COMPLEXES, PRODUCT-SYNONYMS, PRODUCT
CXV43_RS03515	EG10461			molecular chaperone HtpG	chaperone protein HtpG	GO-TERMS, PRODUCT-SYNONYMS, PRODUCT
CXV43_RS03520	EG10032	CXV43_RS03520	adk			GO-TERMS, REACTIONS, PRODUCT-SYNONYMS, GENE-SYNONYMS, GENE-NAME
CXV43_RS03525	EG10431	CXV43_RS03525	hemH			GO-TERMS, PRODUCT-SYNONYMS, GENE-SYNONYMS, PRODUCT, GENE-NAME
CXV43_RS03530	EG11101	CXV43_RS03530	aes			GO-TERMS, REACTIONS, PRODUCT-SYNONYMS, GENE-SYNONYMS, GENE-NAME
CXV43_RS03535	EG11102	CXV43_RS03535	gsk			GO-TERMS, REACTIONS, PRODUCT-SYNONYMS, GENE-NAME
CXV43_RS03545	G6256	CXV43_RS03545	fsr	MFS transporter	fosmidomycin efflux pump	GO-TERMS, REACTIONS, PRODUCT-SYNONYMS, PRODUCT, GENE-NAME
CXV43_RS03550	EG11060	CXV43_RS03550	ushA	bifunctional UDP-sugar hydrolase/5'-nucleotidase	5'-nucleotidase / UDP-sugar hydrolase	GO-TERMS, REACTIONS, PRODUCT-SYNONYMS, PRODUCT, GENE-NAME
CXV43_RS03555	EG12454			Cys-tRNA(Pro)/Cys-tRNA(Cys) deacylase YbaK	Cys-tRNAPro and Cys-tRNACys deacylase	GO-TERMS, REACTIONS, PRODUCT-SYNONYMS, PRODUCT
CXV43_RS03570	G6259	higA	ybaQ	addiction module antidote protein, HigA family	DNA-binding transcriptional regulator YbaQ	GO-TERMS, PRODUCT-SYNONYMS, PRODUCT, GENE-NAME
CXV43_RS03580	G6261	CXV43_RS03580	glsA	glutaminase	glutaminase 1	GO-TERMS, PRODUCT-SYNONYMS, GENE-SYNONYMS, PRODUCT, GENE-NAME
CXV43_RS03590	G6263			HTH-type transcriptional regulator CueR	DNA-binding transcriptional dual regulator CueR	GO-TERMS, PRODUCT-SYNONYMS, GENE-SYNONYMS, PRODUCT
CXV43_RS03605	G6266			iron ABC transporter ATP-binding protein FetA	putative iron ABC exporter ATP-binding subunit FetA	GO-TERMS, PRODUCT-SYNONYMS, GENE-SYNONYMS, PRODUCT
CXV43_RS03610	G6267			iron export ABC transporter permease subunit FetB	putative iron ABC exporter membrane subunit FetB	GO-TERMS, PRODUCT-SYNONYMS, GENE-SYNONYMS, PRODUCT
CXV43_RS03615	G6268	CXV43_RS03615	cnoX	co-chaperone YbbN	chaperedoxin	GO-TERMS, PRODUCT-SYNONYMS, GENE-SYNONYMS, PRODUCT, GENE-NAME
CXV43_RS03620	G6269	CXV43_RS03620	ybbO	SDR family oxidoreductase	NADP+-dependent aldehyde reductase YbbO	GO-TERMS, REACTIONS, PRODUCT-SYNONYMS, PRODUCT, GENE-NAME
CXV43_RS03625	EG11542	CXV43_RS03625	tesA	multifunctional acyl-CoA thioesterase I/protease I/lysophospholipase L1	multifunctional acyl-CoA thioesterase I and protease I and lysophospholipase L1	GO-TERMS, REACTIONS, PRODUCT-SYNONYMS, GENE-SYNONYMS, PRODUCT, GENE-NAME
CXV43_RS03660	EG10849	CXV43_RS03660	rhsD	RHS repeat protein	protein RhsD	GO-TERMS, PRODUCT-SYNONYMS, PRODUCT, GENE-NAME
CXV43_RS03685	EG11768	mnmH	selU	tRNA 2-selenouridine(34) synthase MnmH	tRNA 2-selenouridine synthase	GO-TERMS, REACTIONS, PRODUCT-SYNONYMS, GENE-SYNONYMS, PRODUCT, GENE-NAME
CXV43_RS03690	G6274			HTH-type transcriptional activator AllS	DNA-binding transcriptional activator AllS	GO-TERMS, PRODUCT-SYNONYMS, GENE-SYNONYMS, PRODUCT
CXV43_RS03695	G6275	CXV43_RS03695	allA			GO-TERMS, PRODUCT-SYNONYMS, GENE-SYNONYMS, GENE-NAME
CXV43_RS03700	G6276			HTH-type transcriptional repressor AllR	DNA-binding transcriptional repressor AllR	GO-TERMS, PRODUCT-SYNONYMS, GENE-SYNONYMS, PRODUCT
CXV43_RS03705	EG11583					GO-TERMS, PRODUCT-SYNONYMS
CXV43_RS03710	G6277	CXV43_RS03710	hyi			GO-TERMS, PRODUCT-SYNONYMS, GENE-SYNONYMS, GENE-NAME
CXV43_RS03715	G6278	CXV43_RS03715	glxR	2-hydroxy-3-oxopropionate reductase	tartronate semialdehyde reductase 2	GO-TERMS, REACTIONS, PRODUCT-SYNONYMS, GENE-SYNONYMS, PRODUCT, GENE-NAME
CXV43_RS03725	G6281			allantoinase AllB	allantoinase	GO-TERMS, REACTIONS, PRODUCT-SYNONYMS, GENE-SYNONYMS, PRODUCT
CXV43_RS03735	G6283			glycerate 3-kinase	glycerate 2-kinase 2	GO-TERMS, REACTIONS, PRODUCT-SYNONYMS, GENE-SYNONYMS, PRODUCT
CXV43_RS03740	G6284	CXV43_RS03740	allE			GO-TERMS, PRODUCT-SYNONYMS, GENE-SYNONYMS, GENE-NAME
CXV43_RS03745	G6285	CXV43_RS03745	allC			GO-TERMS, PRODUCT-SYNONYMS, GENE-SYNONYMS, GENE-NAME
CXV43_RS03750	G6286	CXV43_RS03750	allD			GO-TERMS, REACTIONS, PRODUCT-SYNONYMS, GENE-SYNONYMS, GENE-NAME
CXV43_RS03755	G6287			acyl-CoA synthetase FdrA	putative acyl-CoA synthetase FdrA	GO-TERMS, REACTIONS, PRODUCT-SYNONYMS, GENE-SYNONYMS, PRODUCT
CXV43_RS03775	EG10796	CXV43_RS03775	purK			GO-TERMS, PRODUCT-SYNONYMS, GENE-SYNONYMS, GENE-NAME
CXV43_RS03780	EG10793			5-(carboxyamino)imidazole ribonucleotide mutase	N5-carboxyaminoimidazole ribonucleotide mutase	GO-TERMS, REACTIONS, PRODUCT-SYNONYMS, GENE-SYNONYMS, PRODUCT
CXV43_RS03785	EG12666					GO-TERMS, REACTIONS, PRODUCT-SYNONYMS, GENE-SYNONYMS, PRODUCT
CXV43_RS03790	EG10758	CXV43_RS03790	ppiB	peptidylprolyl isomerase B	peptidyl-prolyl cis-trans isomerase B	GO-TERMS, REACTIONS, PRODUCT-SYNONYMS, PRODUCT, GENE-NAME
CXV43_RS03795	EG10196					GO-TERMS, REACTIONS, PRODUCT-SYNONYMS, GENE-SYNONYMS, PRODUCT
CXV43_RS03805	EG12879			ribosome-associated protein YbcJ	putative RNA-binding protein YbcJ	GO-TERMS, PRODUCT-SYNONYMS, PRODUCT
CXV43_RS03810	EG10328			bifunctional methylenetetrahydrofolate dehydrogenase/methenyltetrahydrofolate cyclohydrolase FolD	bifunctional 5,10-methylene-tetrahydrofolate dehydrogenase/ 5,10-methylene-tetrahydrofolate cyclohydrolase	GO-TERMS, REACTIONS, PRODUCT-SYNONYMS, GENE-SYNONYMS, PRODUCT
CXV43_RS03815	G6290	fimA	sfmA	type 1 fimbrial protein subunit FimA	putative fimbrial protein SfmA	GO-TERMS, PRODUCT-SYNONYMS, PRODUCT, GENE-NAME
CXV43_RS03820	G6291	fimC	sfmC	molecular chaperone FimC	putative fimbrial chaperone SfmC	GO-TERMS, PRODUCT-SYNONYMS, PRODUCT, GENE-NAME
CXV43_RS03825	G6292	CXV43_RS03825	sfmD	fimbrial biogenesis outer membrane usher protein	putative fimbrial usher protein SfmD	GO-TERMS, PRODUCT-SYNONYMS, PRODUCT, GENE-NAME
CXV43_RS03830	G6293	fimH	sfmH	type 1 fimbrin D-mannose specific adhesin FimH	putative fimbrial adhesin protein SfmH	GO-TERMS, PRODUCT-SYNONYMS, PRODUCT, GENE-NAME
CXV43_RS03835	EG12388	CXV43_RS03835	sfmF	fimbriae assembly protein	putative fimbrial protein SfmF	GO-TERMS, PRODUCT-SYNONYMS, GENE-SYNONYMS, PRODUCT, GENE-NAME
CXV43_RS03840	EG11103			fimbriae biosynthesis transcriptional regulator FimZ	putative LuxR family transcriptional regulator FimZ	PRODUCT-SYNONYMS, GENE-SYNONYMS, PRODUCT
CXV43_RS03850	EG10268	CXV43_RS03850	envY	helix-turn-helix domain-containing protein	DNA-binding transcriptional activator EnvY	GO-TERMS, PRODUCT-SYNONYMS, PRODUCT, GENE-NAME
CXV43_RS03860	EG11740	CXV43_RS03860	nfrA	phage receptor	bacteriophage N4 outer membrane receptor	GO-TERMS, PRODUCT-SYNONYMS, PRODUCT, GENE-NAME
CXV43_RS03865	EG11739	nrfB	nfrB	phage adsorption protein NrfB	bacteriophage N4 adsorption protein	GO-TERMS, PRODUCT-SYNONYMS, PRODUCT, GENE-NAME
CXV43_RS03870	G6318	CXV43_RS03870	cusS	Cu(+)/Ag(+) sensor histidine kinase CusS	sensor histidine kinase CusS	GO-TERMS, REACTIONS, PRODUCT-SYNONYMS, GENE-SYNONYMS, PRODUCT, GENE-NAME
CXV43_RS03875	G6319	CXV43_RS03875	cusR	copper response regulator transcription factor CusR	DNA-binding transcriptional activator CusR	GO-TERMS, PRODUCT-SYNONYMS, GENE-SYNONYMS, PRODUCT, GENE-NAME
CXV43_RS03880	G6320	CXV43_RS03880	cusC	efflux transporter outer membrane subunit	copper/silver export system outer membrane channel	CPLX-RXNS, GO-TERMS, COMPLEXES, PRODUCT-SYNONYMS, GENE-SYNONYMS, PRODUCT, GENE-NAME
CXV43_RS03885	G6321	CXV43_RS03885	cusF	Cu(+)/Ag(+) efflux RND transporter periplasmic metallochaperone CusF	copper/silver export system periplasmic binding protein	GO-TERMS, REACTIONS, PRODUCT-SYNONYMS, GENE-SYNONYMS, PRODUCT, GENE-NAME
CXV43_RS03890	G6322	CXV43_RS03890	cusB	Cu(+)/Ag(+) efflux RND transporter periplasmic adaptor subunit CusB	copper/silver export system membrane fusion protein	GO-TERMS, REACTIONS, PRODUCT-SYNONYMS, GENE-SYNONYMS, PRODUCT, GENE-NAME
CXV43_RS03895	EG12367	CXV43_RS03895	cusA	Cu(+)/Ag(+) efflux RND transporter permease subunit CusA	copper/silver export system RND permease	GO-TERMS, REACTIONS, PRODUCT-SYNONYMS, GENE-SYNONYMS, PRODUCT, GENE-NAME
CXV43_RS03900	EG10708	CXV43_RS03900	pheP	phenylalanine transporter	phenylalanine:H+ symporter PheP	GO-TERMS, REACTIONS, PRODUCT-SYNONYMS, PRODUCT, GENE-NAME
CXV43_RS03905	G6323	CXV43_RS03905	ybdG	mechanosensitive ion channel family protein	miniconductance mechanosensitive channel YbdG	GO-TERMS, PRODUCT-SYNONYMS, PRODUCT, GENE-NAME
CXV43_RS03910	EG50005	CXV43_RS03910	nfsB	oxygen-insensitive NAD(P)H nitroreductase	NAD(P)H nitroreductase NfsB	GO-TERMS, REACTIONS, PRODUCT-SYNONYMS, GENE-SYNONYMS, PRODUCT, GENE-NAME
CXV43_RS03925	G6326	CXV43_RS03925	ybdK	glutamate--cysteine ligase	carboxylate-amine ligase	GO-TERMS, REACTIONS, PRODUCT-SYNONYMS, PRODUCT, GENE-NAME
CXV43_RS03935	G0-10624	CXV43_RS03935	insJK	IS3-like element IS150 family transposase	IS150 protein InsAB	GO-TERMS, PRODUCT-SYNONYMS, PRODUCT, GENE-NAME
CXV43_RS03950	EG10262			enterobactin synthase subunit EntD	phosphopantetheinyl transferase EntD	GO-TERMS, REACTIONS, PRODUCT-SYNONYMS, PRODUCT
CXV43_RS03955	EG10293	CXV43_RS03955	fepA	siderophore enterobactin receptor FepA	ferric enterobactin outer membrane transporter	GO-TERMS, PRODUCT-SYNONYMS, GENE-SYNONYMS, PRODUCT, GENE-NAME
CXV43_RS03960	EG10299	CXV43_RS03960	fes	enterochelin esterase	ferric enterobactin esterase	GO-TERMS, REACTIONS, PRODUCT-SYNONYMS, PRODUCT, GENE-NAME
CXV43_RS03965	G0-10437	CXV43_RS03965	ybdZ	MbtH family protein	enterobactin biosynthesis protein YbdZ	GO-TERMS, PRODUCT-SYNONYMS, PRODUCT, GENE-NAME
CXV43_RS03970	EG10264			enterobactin non-ribosomal peptide synthetase EntF	apo-serine activating enzyme	GO-TERMS, REACTIONS, PRODUCT-SYNONYMS, PRODUCT
CXV43_RS03980	EG10295	CXV43_RS03980	fepC	iron-enterobactin ABC transporter ATP-binding protein	ferric enterobactin ABC transporter ATP binding subunit	GO-TERMS, PRODUCT, GENE-NAME
CXV43_RS03985	EG10298	CXV43_RS03985	fepG	ferric anguibactin ABC transporter permease	ferric enterobactin ABC transporter membrane subunit FepG	GO-TERMS, COMPLEXES, PRODUCT, GENE-NAME
CXV43_RS03990	EG10296	CXV43_RS03990	fepD	ferric anguibactin ABC transporter permease	ferric enterobactin ABC transporter membrane subunit FebD	GO-TERMS, PRODUCT-SYNONYMS, PRODUCT, GENE-NAME
CXV43_RS03995	EG11104			enterobactin transporter EntS	enterobactin exporter EntS	GO-TERMS, REACTIONS, PRODUCT-SYNONYMS, GENE-SYNONYMS, PRODUCT
CXV43_RS04000	EG10294	CXV43_RS04000	fepB	Fe2+-enterobactin ABC transporter substrate-binding protein	ferric enterobactin ABC transporter periplasmic binding protein	CPLX-RXNS, GO-TERMS, COMPLEXES, REACTIONS, PRODUCT, GENE-NAME
CXV43_RS04005	EG10261					GO-TERMS, REACTIONS, PRODUCT-SYNONYMS, GENE-SYNONYMS
CXV43_RS04010	EG10263	CXV43_RS04010	entE	(2,3-dihydroxybenzoyl)adenylate synthase	2,3-dihydroxybenzoate-AMP ligase	CPLX-RXNS, GO-TERMS, COMPLEXES, REACTIONS, PRODUCT-SYNONYMS, PRODUCT, GENE-NAME
CXV43_RS04015	EG10260	CXV43_RS04015	entB	enterobactin biosynthesis bifunctional isochorismatase/aryl carrier protein EntB	enterobactin synthase component B	GO-TERMS, REACTIONS, PRODUCT-SYNONYMS, GENE-SYNONYMS, PRODUCT, GENE-NAME
CXV43_RS04020	EG10259	dhbA	entA			GO-TERMS, PRODUCT-SYNONYMS, GENE-NAME
CXV43_RS04025	EG11105			proofreading thioesterase EntH	proofreading thioesterase in enterobactin biosynthesis	GO-TERMS, REACTIONS, PRODUCT-SYNONYMS, GENE-SYNONYMS, PRODUCT
CXV43_RS04045	G6329	CXV43_RS04045	ybdL	pyridoxal phosphate-dependent aminotransferase	methionine-oxo-acid transaminase, PLP-dependent	GO-TERMS, REACTIONS, PRODUCT-SYNONYMS, PRODUCT, GENE-NAME
CXV43_RS04065	G6333			thiol:disulfide interchange protein DsbG	protein sulfenic acid reductase and chaperone DsbG	GO-TERMS, REACTIONS, PRODUCT-SYNONYMS, GENE-SYNONYMS, PRODUCT
CXV43_RS04070	EG11384	CXV43_RS04070	ahpC	alkyl hydroperoxide reductase subunit C	alkyl hydroperoxide reductase, AhpC component	CPLX-RXNS, GO-TERMS, PRODUCT-SYNONYMS, GENE-SYNONYMS, PRODUCT, GENE-NAME
CXV43_RS04075	EG11385			alkyl hydroperoxide reductase subunit F	alkyl hydroperoxide reductase, AhpF component	GO-TERMS, PRODUCT-SYNONYMS, PRODUCT
CXV43_RS04080	G6334			universal stress protein UspG	universal stress protein G	GO-TERMS, PRODUCT-SYNONYMS, GENE-SYNONYMS, PRODUCT
CXV43_RS04090	G6337	CXV43_RS04090	rnk			GO-TERMS, PRODUCT-SYNONYMS, GENE-NAME
CXV43_RS04095	EG10856	CXV43_RS04095	rna	ribonuclease I	RNase I	GO-TERMS, REACTIONS, PRODUCT-SYNONYMS, GENE-SYNONYMS, PRODUCT, GENE-NAME
CXV43_RS04100	G6338	CXV43_RS04100	citT	anion permease	citrate:succinate antiporter	GO-TERMS, REACTIONS, PRODUCT-SYNONYMS, GENE-SYNONYMS, PRODUCT, GENE-NAME
CXV43_RS04105	G6339	CXV43_RS04105	citG	2-(5''-triphosphoribosyl)-3'-dephosphocoenzyme-A synthase	triphosphoribosyl-dephospho-CoA synthase	GO-TERMS, REACTIONS, PRODUCT-SYNONYMS, GENE-SYNONYMS, PRODUCT, GENE-NAME
CXV43_RS04110	G6340			citrate lyase holo-[acyl-carrier protein] synthase	apo-citrate lyase phosphoribosyl-dephospho-CoA transferase	GO-TERMS, REACTIONS, PRODUCT-SYNONYMS, GENE-SYNONYMS, PRODUCT
CXV43_RS04115	G6341			citrate lyase subunit alpha	citrate lyase alpha subunit	CPLX-RXNS, COMPLEXES, REACTIONS, PRODUCT-SYNONYMS, GENE-SYNONYMS, PRODUCT
CXV43_RS04120	G6342			citrate (pro-3S)-lyase subunit beta	citrate lyase beta subunit	GO-TERMS, COMPLEXES, REACTIONS, PRODUCT-SYNONYMS, GENE-SYNONYMS, PRODUCT
CXV43_RS04125	G6343					GO-TERMS, REACTIONS, PRODUCT-SYNONYMS, GENE-SYNONYMS
CXV43_RS04130	G6344			[citrate (pro-3S)-lyase] ligase	citrate lyase synthetase	GO-TERMS, REACTIONS, PRODUCT-SYNONYMS, GENE-SYNONYMS, PRODUCT
CXV43_RS04135	G6345					GO-TERMS, REACTIONS, PRODUCT-SYNONYMS, GENE-SYNONYMS
CXV43_RS04140	G6346	CXV43_RS04140	dpiA	two-component response regulator	DNA-binding transcriptional dual regulator DpiA	GO-TERMS, PRODUCT-SYNONYMS, GENE-SYNONYMS, PRODUCT, GENE-NAME
CXV43_RS04145	G6347					GO-TERMS, REACTIONS, PRODUCT-SYNONYMS
CXV43_RS04150	EG12180	CXV43_RS04150	pagP	phospholipid:lipid A palmitoyltransferase	Lipid A palmitoyltransferase	GO-TERMS, REACTIONS, PRODUCT-SYNONYMS, GENE-SYNONYMS, PRODUCT, GENE-NAME
CXV43_RS04155	EG12179			cold shock-like protein CspE	transcription antiterminator and regulator of RNA stability	GO-TERMS, PRODUCT-SYNONYMS, GENE-SYNONYMS, PRODUCT
CXV43_RS04160	EG12209			fluoride efflux transporter CrcB	F- channel	GO-TERMS, REACTIONS, PRODUCT-SYNONYMS, GENE-SYNONYMS, PRODUCT
CXV43_RS04170	EG11305			twin-arginine translocase subunit TatE	twin arginine protein translocation system - TatE protein	CPLX-RXNS, GO-TERMS, COMPLEXES, PRODUCT-SYNONYMS, GENE-SYNONYMS, PRODUCT
CXV43_RS04175	EG11306					GO-TERMS, REACTIONS, PRODUCT-SYNONYMS, GENE-SYNONYMS
CXV43_RS04185	EG11591			lipoyl(octanoyl) transferase LipB	lipoyl(octanoyl) transferase	GO-TERMS, REACTIONS, PRODUCT-SYNONYMS, GENE-SYNONYMS, PRODUCT
CXV43_RS04195	EG10201	CXV43_RS04195	dacA	serine-type D-Ala-D-Ala carboxypeptidase	D-alanyl-D-alanine carboxypeptidase DacA	GO-TERMS, REACTIONS, PRODUCT-SYNONYMS, GENE-SYNONYMS, PRODUCT, GENE-NAME
CXV43_RS04205	EG10607	rodA	mrdB	rod shape-determining protein RodA	SEDS family protein MrdB	GO-TERMS, PRODUCT-SYNONYMS, GENE-SYNONYMS, PRODUCT, GENE-NAME
CXV43_RS04210	EG10606	CXV43_RS04210	mrdA	penicillin-binding protein 2	peptidoglycan DD-transpeptidase MrdA	GO-TERMS, REACTIONS, PRODUCT-SYNONYMS, GENE-SYNONYMS, PRODUCT, GENE-NAME
CXV43_RS04215	EG11254			23S rRNA (pseudouridine(1915)-N(3))-methyltransferase RlmH	23S rRNA m3psi1915 methyltransferase	GO-TERMS, REACTIONS, PRODUCT-SYNONYMS, GENE-SYNONYMS, PRODUCT
CXV43_RS04220	EG11255	CXV43_RS04220	rsfS	ribosome silencing factor	ribosomal silencing factor RsfS	GO-TERMS, PRODUCT-SYNONYMS, GENE-SYNONYMS, PRODUCT, GENE-NAME
CXV43_RS04225	G6349	CXV43_RS04225	cobC	adenosylcobalamin/alpha-ribazole phosphatase	putative adenosylcobalamin phosphatase/alpha-ribazole phosphatase	GO-TERMS, REACTIONS, PRODUCT-SYNONYMS, GENE-SYNONYMS, PRODUCT, GENE-NAME
CXV43_RS04230	G6350	CXV43_RS04230	nadD	nicotinate-nucleotide adenylyltransferase	nicotinate-mononucleotide adenylyltransferase	GO-TERMS, REACTIONS, PRODUCT-SYNONYMS, GENE-SYNONYMS, PRODUCT, GENE-NAME
CXV43_RS04235	EG11412	CXV43_RS04235	holA			GO-TERMS, COMPLEXES, REACTIONS, PRODUCT-SYNONYMS, PRODUCT, GENE-NAME
CXV43_RS04240	EG10855			LPS assembly lipoprotein LptE	lipopolysaccharide assembly protein LptE	CPLX-RXNS, GO-TERMS, COMPLEXES, PRODUCT-SYNONYMS, GENE-SYNONYMS, PRODUCT
CXV43_RS04245	EG10532					GO-TERMS, REACTIONS, PRODUCT-SYNONYMS, GENE-SYNONYMS, PRODUCT
CXV43_RS04285	G6357	CXV43_RS04285	hscC	molecular chaperone HscC	chaperone protein HscC	GO-TERMS, PRODUCT-SYNONYMS, GENE-SYNONYMS, PRODUCT, GENE-NAME
CXV43_RS04290	G6358					GO-TERMS, REACTIONS, PRODUCT-SYNONYMS, GENE-SYNONYMS
CXV43_RS04295	EG12663	CXV43_RS04295	gltL	amino acid ABC transporter ATP-binding protein	glutamate/aspartate ABC transporter ATP binding subunit	CPLX-RXNS, GO-TERMS, COMPLEXES, PRODUCT, GENE-NAME
CXV43_RS04300	EG12662	CXV43_RS04300	gltK	glutamate ABC transporter permease	glutamate/aspartate ABC transporter membrane subunit GltK	GO-TERMS, COMPLEXES, PRODUCT, GENE-NAME
CXV43_RS04305	EG12661	CXV43_RS04305	gltJ	glutamate ABC transporter permease	glutamate/aspartate ABC transporter membrane subunit GltJ	GO-TERMS, PRODUCT, GENE-NAME
CXV43_RS04310	G6359	CXV43_RS04310	gltI	amino acid ABC transporter substrate-binding protein	glutamate/aspartate ABC transporter periplasmic binding protein	GO-TERMS, PRODUCT-SYNONYMS, GENE-SYNONYMS, PRODUCT, GENE-NAME
CXV43_RS04315	EG10168	CXV43_RS04315	lnt			GO-TERMS, REACTIONS, PRODUCT-SYNONYMS, GENE-SYNONYMS, PRODUCT, GENE-NAME
CXV43_RS04325	G6362			rRNA maturation RNase YbeY	endoribonuclease YbeY	GO-TERMS, PRODUCT-SYNONYMS, PRODUCT
CXV43_RS04335	G6364			tRNA (N6-isopentenyl adenosine(37)-C2)-methylthiotransferase MiaB	isopentenyl-adenosine A37 tRNA methylthiolase	GO-TERMS, REACTIONS, PRODUCT-SYNONYMS, GENE-SYNONYMS, PRODUCT
CXV43_RS04340	G6365	CXV43_RS04340	ubiF			GO-TERMS, COMPLEXES, PRODUCT-SYNONYMS, GENE-SYNONYMS, PRODUCT, GENE-NAME
CXV43_RS04380	EG10092	CXV43_RS04380	asnB	asparagine synthase B	asparagine synthetase B	GO-TERMS, REACTIONS, PRODUCT-SYNONYMS, PRODUCT, GENE-NAME
CXV43_RS04385	EG10634	CXV43_RS04385	umpH	HAD-IIA family hydrolase	UMP phosphatase	GO-TERMS, REACTIONS, PRODUCT-SYNONYMS, GENE-SYNONYMS, PRODUCT, GENE-NAME
CXV43_RS04390	EG10636	CXV43_RS04390	nagC	N-acetylglucosamine repressor	DNA-binding transcriptional dual regulator NagC	GO-TERMS, PRODUCT-SYNONYMS, GENE-SYNONYMS, PRODUCT, GENE-NAME
CXV43_RS04395	EG10632	CXV43_RS04395	nagA			GO-TERMS, REACTIONS, PRODUCT-SYNONYMS, PRODUCT, GENE-NAME
CXV43_RS04400	EG10633	CXV43_RS04400	nagB			GO-TERMS, PRODUCT-SYNONYMS, GENE-SYNONYMS, GENE-NAME
CXV43_RS04405	EG10635	CXV43_RS04405	nagE	PTS N-acetyl glucosamine transporter subunit IIABC	N-acetylglucosamine-specific PTS enzyme IIABC component	GO-TERMS, REACTIONS, PRODUCT-SYNONYMS, GENE-SYNONYMS, PRODUCT, GENE-NAME
CXV43_RS04410	EG10390					GO-TERMS, REACTIONS, PRODUCT-SYNONYMS, PRODUCT
CXV43_RS04415	G6370	CXV43_RS04415	chiP	chitoporin	chitobiose outer membrane channel	GO-TERMS, REACTIONS, PRODUCT-SYNONYMS, GENE-SYNONYMS, PRODUCT, GENE-NAME
CXV43_RS04430	G0-10580	CXV43_RS04430	uof	fur leader peptide	RyhB-regulated fur leader peptide	GO-TERMS, PRODUCT-SYNONYMS, PRODUCT, GENE-NAME
CXV43_RS04435	EG10318	CXV43_RS04435	fldA	flavodoxin-1	flavodoxin 1	GO-TERMS, PRODUCT-SYNONYMS, PRODUCT, GENE-NAME
CXV43_RS04445	EG11776	CXV43_RS04445	ybfF			GO-TERMS, PRODUCT-SYNONYMS, GENE-NAME
CXV43_RS04450	EG12197			replication initiation negative regulator SeqA	negative modulator of initiation of replication	GO-TERMS, PRODUCT-SYNONYMS, GENE-SYNONYMS, PRODUCT
CXV43_RS04455	EG12144	CXV43_RS04455	pgm	alpha-D-glucose phosphate-specific phosphoglucomutase	phosphoglucomutase	GO-TERMS, REACTIONS, PRODUCT-SYNONYMS, GENE-SYNONYMS, PRODUCT, GENE-NAME
CXV43_RS04475	EG10753	CXV43_RS04475	potE	putrescine-ornithine antiporter	putrescine transporter PotE	GO-TERMS, REACTIONS, PRODUCT-SYNONYMS, PRODUCT, GENE-NAME
CXV43_RS04480	EG10964			ornithine decarboxylase SpeF	inducible ornithine decarboxylase	GO-TERMS, REACTIONS, PRODUCT-SYNONYMS, PRODUCT
CXV43_RS04490	EG10517			two-component system response regulator KdpE	DNA-binding transcriptional activator KdpE	GO-TERMS, PRODUCT-SYNONYMS, PRODUCT
CXV43_RS04495	EG10516	kdbD	kdpD	two-component system sensor histidine kinase KdbD	sensor histidine kinase KdpD	GO-TERMS, REACTIONS, PRODUCT-SYNONYMS, GENE-SYNONYMS, PRODUCT, GENE-NAME
CXV43_RS04500	EG10515			K(+)-transporting ATPase subunit C	K+ transporting P-type ATPase subunit KdpC	CPLX-RXNS, GO-TERMS, COMPLEXES, PRODUCT-SYNONYMS, GENE-SYNONYMS, PRODUCT
CXV43_RS04505	EG10514			K(+)-transporting ATPase subunit B	K+ transporting P-type ATPase subunit KdpB	GO-TERMS, PRODUCT-SYNONYMS, GENE-SYNONYMS, PRODUCT
CXV43_RS04510	EG10513			potassium-transporting ATPase subunit KdpA	K+ transporting P-type ATPase subunit KdpA	GO-TERMS, PRODUCT-SYNONYMS, GENE-SYNONYMS, PRODUCT
CXV43_RS04515	G0-10439	CXV43_RS04515	kdpF	K(+)-transporting ATPase subunit F	K+ transporting P-type ATPase subunit KdpF	GO-TERMS, PRODUCT-SYNONYMS, PRODUCT, GENE-NAME
CXV43_RS04555	EG10736	CXV43_RS04555	phr	deoxyribodipyrimidine photo-lyase	deoxyribodipyrimidine photolyase	GO-TERMS, REACTIONS, PRODUCT-SYNONYMS, GENE-SYNONYMS, PRODUCT, GENE-NAME
CXV43_RS04560	G6378	CXV43_RS04560	dtpD	MFS transporter	dipeptide:H+ symporter DtpD	GO-TERMS, REACTIONS, PRODUCT-SYNONYMS, GENE-SYNONYMS, PRODUCT, GENE-NAME
CXV43_RS04570	G6380			5-oxoprolinase subunit PxpB	5-oxoprolinase component B	GO-TERMS, PRODUCT-SYNONYMS, GENE-SYNONYMS, PRODUCT
CXV43_RS04575	G6381	CXV43_RS04575	pxpC	5-oxoprolinase subunit PxpC	5-oxoprolinase component C	GO-TERMS, PRODUCT-SYNONYMS, GENE-SYNONYMS, PRODUCT, GENE-NAME
CXV43_RS04580	G6382			5-oxoprolinase subunit PxpA	5-oxoprolinase component A	GO-TERMS, PRODUCT-SYNONYMS, GENE-SYNONYMS, PRODUCT
CXV43_RS04585	G6383	CXV43_RS04585	nei			GO-TERMS, REACTIONS, PRODUCT-SYNONYMS, GENE-NAME
CXV43_RS04615	EG10402			citrate (Si)-synthase	citrate synthase	GO-TERMS, REACTIONS, PRODUCT-SYNONYMS, GENE-SYNONYMS, PRODUCT
CXV43_RS04625	EG10933	CXV43_RS04625	sdhC	succinate dehydrogenase cytochrome b556 subunit	succinate:quinone oxidoreductase, membrane protein SdhC	CPLX-RXNS, GO-TERMS, COMPLEXES, PRODUCT-SYNONYMS, GENE-SYNONYMS, PRODUCT, GENE-NAME
CXV43_RS04630	EG10934	CXV43_RS04630	sdhD	succinate dehydrogenase membrane anchor subunit	succinate:quinone oxidoreductase, membrane protein SdhD	GO-TERMS, PRODUCT-SYNONYMS, GENE-SYNONYMS, PRODUCT, GENE-NAME
CXV43_RS04635	EG10931	CXV43_RS04635	sdhA	succinate dehydrogenase flavoprotein subunit	succinate:quinone oxidoreductase, FAD binding protein	GO-TERMS, PRODUCT-SYNONYMS, GENE-SYNONYMS, PRODUCT, GENE-NAME
CXV43_RS04640	EG10932	CXV43_RS04640	sdhB	succinate dehydrogenase iron-sulfur subunit	succinate:quinone oxidoreductase, iron-sulfur cluster binding protein	GO-TERMS, PRODUCT-SYNONYMS, GENE-SYNONYMS, PRODUCT, GENE-NAME
CXV43_RS04645	EG10979			2-oxoglutarate dehydrogenase E1 component	subunit of E1(0) component of 2-oxoglutarate dehydrogenase	CPLX-RXNS, GO-TERMS, COMPLEXES, REACTIONS, PRODUCT-SYNONYMS, GENE-SYNONYMS, PRODUCT
CXV43_RS04650	EG10980	odhB	sucB	2-oxoglutarate dehydrogenase complex dihydrolipoyllysine-residue succinyltransferase	dihydrolipoyltranssuccinylase	GO-TERMS, REACTIONS, PRODUCT-SYNONYMS, PRODUCT, GENE-NAME
CXV43_RS04655	EG10981	CXV43_RS04655	sucC	ADP-forming succinate--CoA ligase subunit beta	succinyl-CoA synthetase subunit beta	CPLX-RXNS, GO-TERMS, COMPLEXES, REACTIONS, PRODUCT-SYNONYMS, PRODUCT, GENE-NAME
CXV43_RS04660	EG10982			succinate--CoA ligase subunit alpha	succinyl-CoA synthetase subunit alpha	GO-TERMS, PRODUCT-SYNONYMS, PRODUCT
CXV43_RS04665	EG11109	CXV43_RS04665	mngR	GntR family transcriptional regulator	DNA-binding transcriptional repressor MngR	GO-TERMS, PRODUCT-SYNONYMS, GENE-SYNONYMS, PRODUCT, GENE-NAME
CXV43_RS04670	EG13235	CXV43_RS04670	mngA	PTS 2-O-a-mannosyl-D-glycerate transporter subunit IIABC	MngA	GO-TERMS, REACTIONS, PRODUCT-SYNONYMS, GENE-SYNONYMS, PRODUCT, GENE-NAME
CXV43_RS04675	EG13236	CXV43_RS04675	mngB	mannosylglycerate hydrolase	alpha-mannosidase	GO-TERMS, REACTIONS, PRODUCT-SYNONYMS, GENE-SYNONYMS, PRODUCT, GENE-NAME
CXV43_RS04685	EG10173			cytochrome bd-I ubiquinol oxidase subunit CydA	cytochrome bd-I ubiquinol oxidase subunit I	CPLX-RXNS, GO-TERMS, COMPLEXES, PRODUCT-SYNONYMS, GENE-SYNONYMS, PRODUCT
CXV43_RS04690	EG10174	CXV43_RS04690	cydB	cytochrome d ubiquinol oxidase subunit II	cytochrome bd-I ubiquinol oxidase subunit II	GO-TERMS, COMPLEXES, PRODUCT-SYNONYMS, GENE-SYNONYMS, PRODUCT, GENE-NAME
CXV43_RS04695	G0-10441			cytochrome bd-I oxidase subunit CydX	cytochrome bd-I ubiquinol oxidase accessory subunit CydX	GO-TERMS, PRODUCT-SYNONYMS, GENE-SYNONYMS, PRODUCT
CXV43_RS04705	EG11110			acyl-CoA thioesterase YbgC	esterase/thioesterase	GO-TERMS, REACTIONS, PRODUCT-SYNONYMS, PRODUCT
CXV43_RS04710	EG11010					GO-TERMS, COMPLEXES, PRODUCT-SYNONYMS, GENE-SYNONYMS
CXV43_RS04715	EG11011			colicin uptake protein TolR	Tol-Pal system protein TolR	GO-TERMS, PRODUCT
CXV43_RS04720	EG11007			cell envelope integrity protein TolA	Tol-Pal system protein TolA	GO-TERMS, PRODUCT-SYNONYMS, GENE-SYNONYMS, PRODUCT
CXV43_RS04725	EG11008			Tol-Pal system protein TolB	Tol-Pal system periplasmic protein TolB	GO-TERMS, PRODUCT-SYNONYMS, GENE-SYNONYMS, PRODUCT
CXV43_RS04730	EG10684	CXV43_RS04730	pal	peptidoglycan-associated lipoprotein Pal	peptidoglycan-associated outer membrane lipoprotein Pal	GO-TERMS, PRODUCT-SYNONYMS, GENE-SYNONYMS, PRODUCT, GENE-NAME
CXV43_RS04735	EG12854			cell division protein CpoB	cell division coordinator CpoB	GO-TERMS, PRODUCT-SYNONYMS, GENE-SYNONYMS, PRODUCT
CXV43_RS04780	EG10630			quinolinate synthase NadA	quinolinate synthase	GO-TERMS, REACTIONS, PRODUCT-SYNONYMS, GENE-SYNONYMS, PRODUCT
CXV43_RS04785	EG11700			nicotinamide riboside transporter PnuC	nicotinamide riboside transporter	GO-TERMS, REACTIONS, PRODUCT-SYNONYMS, PRODUCT
CXV43_RS04790	G6393	CXV43_RS04790	zitB	zinc transporter ZitB	Zn2+/Cd2+/Ni2+/Cu2+ exporter	GO-TERMS, REACTIONS, PRODUCT-SYNONYMS, GENE-SYNONYMS, PRODUCT, GENE-NAME
CXV43_RS04800	EG10079	CXV43_RS04800	aroG	3-deoxy-7-phosphoheptulonate synthase AroG	3-deoxy-7-phosphoheptulonate synthase, Phe-sensitive	GO-TERMS, REACTIONS, PRODUCT-SYNONYMS, PRODUCT, GENE-NAME
CXV43_RS04805	EG11699	CXV43_RS04805	gpmA	2,3-diphosphoglycerate-dependent phosphoglycerate mutase	2,3-bisphosphoglycerate-dependent phosphoglycerate mutase	GO-TERMS, REACTIONS, PRODUCT-SYNONYMS, GENE-SYNONYMS, PRODUCT, GENE-NAME
CXV43_RS04810	EG11698					GO-TERMS, REACTIONS, PRODUCT-SYNONYMS
CXV43_RS04815	EG10363	CXV43_RS04815	galK			GO-TERMS, PRODUCT-SYNONYMS, GENE-SYNONYMS, PRODUCT, GENE-NAME
CXV43_RS04820	EG10366					GO-TERMS, REACTIONS, PRODUCT-SYNONYMS, GENE-SYNONYMS
CXV43_RS04825	EG10362	CXV43_RS04825	galE			GO-TERMS, PRODUCT-SYNONYMS, GENE-SYNONYMS, GENE-NAME
CXV43_RS04835	G6395	CXV43_RS04835	modE	molybdenum-dependent transcriptional regulator	DNA-binding transcriptional dual regulator ModE	GO-TERMS, PRODUCT-SYNONYMS, GENE-SYNONYMS, PRODUCT, GENE-NAME
CXV43_RS04840	G6396	CXV43_RS04840	acrZ	multidrug efflux pump-associated protein, AcrZ family	multidrug efflux pump accessory protein AcrZ	GO-TERMS, PRODUCT-SYNONYMS, GENE-SYNONYMS, PRODUCT, GENE-NAME
CXV43_RS04845	EG12427	CXV43_RS04845	modA	molybdate ABC transporter substrate-binding protein	molybdate ABC transporter periplasmic binding protein	CPLX-RXNS, GO-TERMS, COMPLEXES, PRODUCT, GENE-NAME
CXV43_RS04850	EG10002	CXV43_RS04850	modB	molybdenum ABC transporter permease	molybdate ABC transporter membrane subunit	GO-TERMS, COMPLEXES, PRODUCT-SYNONYMS, GENE-SYNONYMS, PRODUCT, GENE-NAME
CXV43_RS04855	EG10152			molybdenum ABC transporter ATP-binding protein ModC	molybdate ABC transporter ATP binding subunit	GO-TERMS, PRODUCT-SYNONYMS, GENE-SYNONYMS, PRODUCT
CXV43_RS04860	EG11239	CXV43_RS04860	ybhA	pyridoxal phosphatase	pyridoxal phosphate/fructose-1,6-bisphosphate phosphatase	GO-TERMS, REACTIONS, PRODUCT-SYNONYMS, PRODUCT, GENE-NAME
CXV43_RS04865	G6397	CXV43_RS04865	pgl			GO-TERMS, PRODUCT-SYNONYMS, GENE-SYNONYMS, PRODUCT, GENE-NAME
CXV43_RS04910	EG10117	CXV43_RS04910	bioA	adenosylmethionine--8-amino-7-oxononanoate transaminase	adenosylmethionine-8-amino-7-oxononanoate aminotransferase	GO-TERMS, REACTIONS, PRODUCT-SYNONYMS, PRODUCT, GENE-NAME
CXV43_RS04915	EG10118	CXV43_RS04915	bioB			GO-TERMS, REACTIONS, PRODUCT-SYNONYMS, GENE-NAME
CXV43_RS04920	EG10121					GO-TERMS, PRODUCT-SYNONYMS
CXV43_RS04925	EG10119			malonyl-ACP O-methyltransferase BioC	malonyl-acyl carrier protein methyltransferase	GO-TERMS, REACTIONS, PRODUCT-SYNONYMS, PRODUCT
CXV43_RS04930	EG10120	CXV43_RS04930	bioD	dethiobiotin synthase	dethiobiotin synthetase	GO-TERMS, REACTIONS, PRODUCT-SYNONYMS, PRODUCT, GENE-NAME
CXV43_RS04935	EG11062			excinuclease ABC subunit B	excision nuclease subunit B	GO-TERMS, REACTIONS, PRODUCT-SYNONYMS, GENE-SYNONYMS, PRODUCT
CXV43_RS04945	EG11595			GTP 3',8-cyclase MoaA	GTP 3',8'-cyclase	GO-TERMS, REACTIONS, PRODUCT-SYNONYMS, GENE-SYNONYMS, PRODUCT
CXV43_RS04955	EG11666			cyclic pyranopterin monophosphate synthase MoaC	cyclic pyranopterin monophosphate synthase	GO-TERMS, REACTIONS, PRODUCT-SYNONYMS, GENE-SYNONYMS, PRODUCT
CXV43_RS04960	EG11597	CXV43_RS04960	moaD			GO-TERMS, COMPLEXES, PRODUCT-SYNONYMS, GENE-SYNONYMS, GENE-NAME
CXV43_RS04965	EG11598			molybdopterin synthase catalytic subunit MoaE	molybdopterin synthase catalytic subunit	GO-TERMS, REACTIONS, PRODUCT-SYNONYMS, GENE-SYNONYMS, PRODUCT
CXV43_RS04985	G6406			cardiolipin synthase ClsB	cardiolipin synthase B	GO-TERMS, REACTIONS, PRODUCT-SYNONYMS, GENE-SYNONYMS, PRODUCT
CXV43_RS05000	G6409	CXV43_RS05000	ybhR	ABC transporter permease	putative ABC exporter membrane subunit YbhR	CPLX-RXNS, GO-TERMS, COMPLEXES, PRODUCT-SYNONYMS, PRODUCT, GENE-NAME
CXV43_RS05005	G6410	CXV43_RS05005	ybhS	ABC transporter permease	putative ABC exporter membrane subunit YbhS	GO-TERMS, PRODUCT-SYNONYMS, PRODUCT, GENE-NAME
CXV43_RS05010	G6411	CXV43_RS05010	ybhF	ABC transporter ATP-binding protein	putative ABC exporter ATP binding subunit	GO-TERMS, PRODUCT-SYNONYMS, PRODUCT, GENE-NAME
CXV43_RS05020	EG12406	CXV43_RS05020	cecR	DNA-binding transcriptional regulator CecR	DNA-binding transcriptional dual regulator CecR	GO-TERMS, PRODUCT-SYNONYMS, GENE-SYNONYMS, PRODUCT, GENE-NAME
CXV43_RS05025	EG11235					GO-TERMS, REACTIONS, PRODUCT-SYNONYMS
CXV43_RS05030	EG11579	CXV43_RS05030	ybiA	NADAR family protein	N-glycosidase YbiA	GO-TERMS, REACTIONS, PRODUCT-SYNONYMS, PRODUCT, GENE-NAME
CXV43_RS05035	EG11357					GO-TERMS, REACTIONS, PRODUCT-SYNONYMS, GENE-SYNONYMS
CXV43_RS05045	EG11581	CXV43_RS05045	hcxB	malate/lactate/ureidoglycolate dehydrogenase	hydroxycarboxylate dehydrogenase B	GO-TERMS, REACTIONS, PRODUCT-SYNONYMS, GENE-SYNONYMS, PRODUCT, GENE-NAME
CXV43_RS05070	G6414	CXV43_RS05070	fiu	catecholate siderophore receptor Fiu	iron catecholate outer membrane transporter Fiu	CPLX-RXNS, GO-TERMS, COMPLEXES, PRODUCT-SYNONYMS, GENE-SYNONYMS, PRODUCT, GENE-NAME
CXV43_RS05075	G6415	CXV43_RS05075	mcbA	DUF1471 domain-containing protein	DUF1471 domain-containing protein McbA	GO-TERMS, PRODUCT-SYNONYMS, GENE-SYNONYMS, PRODUCT, GENE-NAME
CXV43_RS05080	G6416			23S rRNA (adenine(1618)-N(6))-methyltransferase RlmF	23S rRNA m6A1618 methyltransferase	GO-TERMS, REACTIONS, PRODUCT-SYNONYMS, GENE-SYNONYMS, PRODUCT
CXV43_RS05085	G6417	CXV43_RS05085	ybiO	mechanosensitive channel protein	moderate conductance mechanosensitive channel YbiO	GO-TERMS, PRODUCT-SYNONYMS, PRODUCT, GENE-NAME
CXV43_RS05090	EG10389			glutamine ABC transporter ATP-binding protein GlnQ	L-glutamine ABC transporter ATP binding subunit	CPLX-RXNS, GO-TERMS, COMPLEXES, PRODUCT
CXV43_RS05095	EG10388	CXV43_RS05095	glnP	glutamine ABC transporter permease	L-glutamine ABC transporter membrane subunit	GO-TERMS, PRODUCT, GENE-NAME
CXV43_RS05100	EG10386			glutamine ABC transporter substrate-binding protein GlnH	L-glutamine ABC transporter periplasmic binding protein	GO-TERMS, PRODUCT-SYNONYMS, PRODUCT
CXV43_RS05105	EG11415	CXV43_RS05105	dps	DNA starvation/stationary phase protection protein	DNA protection during starvation protein	GO-TERMS, PRODUCT-SYNONYMS, GENE-SYNONYMS, PRODUCT, GENE-NAME
CXV43_RS05110	EG12134			threonine/homoserine exporter RhtA	L-threonine/L-homoserine exporter	GO-TERMS, REACTIONS, PRODUCT-SYNONYMS, GENE-SYNONYMS, PRODUCT
CXV43_RS05125	G6418	CXV43_RS05125	opgE			GO-TERMS, REACTIONS, PRODUCT-SYNONYMS, GENE-SYNONYMS, PRODUCT, GENE-NAME
CXV43_RS05130	G0-10715			manganase accumulation protein MntS	small protein MntS	GO-TERMS, PRODUCT-SYNONYMS, GENE-SYNONYMS, PRODUCT
CXV43_RS05135	G6420	CXV43_RS05135	mntR	transcriptional regulator MntR	DNA-binding transcriptional dual regulator MntR	GO-TERMS, PRODUCT-SYNONYMS, GENE-SYNONYMS, PRODUCT, GENE-NAME
CXV43_RS05145	G6422	CXV43_RS05145	ldtB	L,D-transpeptidase	L,D-transpeptidase LdtB	GO-TERMS, REACTIONS, PRODUCT-SYNONYMS, GENE-SYNONYMS, PRODUCT, GENE-NAME
CXV43_RS05160	G6425	CXV43_RS05160	ybiV	HAD family hydrolase	sugar phosphatase YbiV	GO-TERMS, REACTIONS, PRODUCT-SYNONYMS, GENE-SYNONYMS, PRODUCT, GENE-NAME
CXV43_RS05175	G6428	CXV43_RS05175	fsaA			GO-TERMS, REACTIONS, PRODUCT-SYNONYMS, GENE-SYNONYMS, GENE-NAME
CXV43_RS05180	EG10154			molybdopterin-synthase adenylyltransferase MoeB	molybdopterin-synthase adenylyltransferase	GO-TERMS, REACTIONS, PRODUCT-SYNONYMS, GENE-SYNONYMS, PRODUCT
CXV43_RS05185	EG10153	CXV43_RS05185	moeA			GO-TERMS, PRODUCT-SYNONYMS, GENE-SYNONYMS, GENE-NAME
CXV43_RS05190	EG12407	CXV43_RS05190	iaaA	beta-aspartyl-peptidase	isoaspartyl dipeptidase proenzyme	GO-TERMS, REACTIONS, PRODUCT-SYNONYMS, GENE-SYNONYMS, PRODUCT, GENE-NAME
CXV43_RS05195	G6429			glutathione ABC transporter ATP-binding protein GsiA	glutathione ABC transporter ATP binding subunit GsiA	CPLX-RXNS, GO-TERMS, COMPLEXES, PRODUCT-SYNONYMS, GENE-SYNONYMS, PRODUCT
CXV43_RS05200	G6430			glutathione ABC transporter substrate-binding protein GsiB	glutathione ABC transporter periplasmic binding protein	GO-TERMS, PRODUCT-SYNONYMS, GENE-SYNONYMS, PRODUCT
CXV43_RS05205	G6431	CXV43_RS05205	gsiC	glutathione ABC transporter permease	glutathione ABC transporter membrane subunit GsiC	GO-TERMS, PRODUCT-SYNONYMS, GENE-SYNONYMS, PRODUCT, GENE-NAME
CXV43_RS05210	G6432	CXV43_RS05210	gsiD	glutathione ABC transporter permease	glutathione ABC transporter membrane subunit GsiD	GO-TERMS, PRODUCT-SYNONYMS, GENE-SYNONYMS, PRODUCT, GENE-NAME
CXV43_RS05225	G6435			30S ribosomal protein S12 methylthiotransferase RimO	ribosomal protein S12 methylthiotransferase RimO	GO-TERMS, REACTIONS, PRODUCT-SYNONYMS, GENE-SYNONYMS, PRODUCT
CXV43_RS05230	G6436			biofilm formation regulator BssR	regulator of biofilm formation	GO-TERMS, PRODUCT-SYNONYMS, GENE-SYNONYMS, PRODUCT
CXV43_RS05235	G6437	CXV43_RS05235	yliI	PQQ-dependent sugar dehydrogenase	aldose sugar dehydrogenase YliI	GO-TERMS, REACTIONS, PRODUCT-SYNONYMS, PRODUCT, GENE-NAME
CXV43_RS05240	G6438	CXV43_RS05240	gstB	glutathione S-transferase family protein	glutathione S-transferase GstB	GO-TERMS, REACTIONS, PRODUCT-SYNONYMS, GENE-SYNONYMS, PRODUCT, GENE-NAME
CXV43_RS05245	EG10203	CXV43_RS05245	dacC	serine-type D-Ala-D-Ala carboxypeptidase	D-alanyl-D-alanine carboxypeptidase DacC	GO-TERMS, REACTIONS, PRODUCT-SYNONYMS, PRODUCT, GENE-NAME
CXV43_RS05250	EG10223					GO-TERMS, PRODUCT-SYNONYMS, GENE-SYNONYMS
CXV43_RS05255	G6439	CXV43_RS05255	ybjG	undecaprenyl-diphosphate phosphatase	undecaprenyl pyrophosphate phosphatase	GO-TERMS, REACTIONS, PRODUCT-SYNONYMS, PRODUCT, GENE-NAME
CXV43_RS05260	G6440	CXV43_RS05260	mdfA	multidrug efflux MFS transporter MdfA	multidrug efflux pump MdfA / Na+:H+ antiporter / K+:H+ antiporter	GO-TERMS, REACTIONS, PRODUCT-SYNONYMS, GENE-SYNONYMS, PRODUCT, GENE-NAME
CXV43_RS05270	G6442	CXV43_RS05270	ybjI			GO-TERMS, REACTIONS, PRODUCT-SYNONYMS, GENE-NAME
CXV43_RS05280	G6444	CXV43_RS05280	rcdA	TetR/AcrR family transcriptional regulator	DNA-binding transcriptional regulator RcdA	GO-TERMS, PRODUCT-SYNONYMS, GENE-SYNONYMS, PRODUCT, GENE-NAME
CXV43_RS05410	EG10417	CXV43_RS05410	grxA	GrxA family glutaredoxin	reduced glutaredoxin 1	GO-TERMS, REACTIONS, PRODUCT-SYNONYMS, GENE-SYNONYMS, PRODUCT, GENE-NAME
CXV43_RS05420	EG11261	CXV43_RS05420	nfsA	nitroreductase NfsA	NADPH-dependent nitroreductase NfsA	GO-TERMS, REACTIONS, PRODUCT-SYNONYMS, GENE-SYNONYMS, PRODUCT, GENE-NAME
CXV43_RS05425	EG10852	CXV43_RS05425	rimK	30S ribosomal protein S6--L-glutamate ligase	ribosomal protein S6 modification protein	GO-TERMS, REACTIONS, PRODUCT-SYNONYMS, GENE-SYNONYMS, PRODUCT, GENE-NAME
CXV43_RS05435	EG11629			spermidine/putrescine ABC transporter substrate-binding protein PotF	putrescine ABC transporter periplasmic binding protein	CPLX-RXNS, GO-TERMS, COMPLEXES, PRODUCT
CXV43_RS05440	EG11630			putrescine ABC transporter ATP-binding subunit PotG	putrescine ABC transporter ATP binding subunit	GO-TERMS, REACTIONS, PRODUCT
CXV43_RS05445	EG11631	CXV43_RS05445	potH	spermidine/putrescine ABC transporter permease	putrescine ABC transporter membrane subunit PotH	GO-TERMS, PRODUCT, GENE-NAME
CXV43_RS05450	EG11632	CXV43_RS05450	potI	spermidine/putrescine ABC transporter permease	putrescine ABC transporter membrane subunit PotI	GO-TERMS, PRODUCT, GENE-NAME
CXV43_RS05460	G6449			23S rRNA (uracil(747)-C(5))-methyltransferase RlmC	23S rRNA m5U747 methyltransferase	GO-TERMS, REACTIONS, PRODUCT-SYNONYMS, GENE-SYNONYMS, PRODUCT
CXV43_RS05465	EG11628	CXV43_RS05465	artJ	ABC transporter arginine-binding protein 1	L-arginine ABC transporter periplasmic binding protein	CPLX-RXNS, GO-TERMS, COMPLEXES, PRODUCT, GENE-NAME
CXV43_RS05470	EG11627			arginine ABC transporter permease ArtM	L-arginine ABC transporter membrane subunit ArtM	CPLX-RXNS, GO-TERMS, COMPLEXES, PRODUCT
CXV43_RS05475	EG11626			arginine ABC transporter permease ArtQ	L-arginine ABC transporter membrane subunit ArtQ	CPLX-RXNS, GO-TERMS, PRODUCT
CXV43_RS05485	EG11624			arginine ABC transporter ATP-binding protein ArtP	L-arginine ABC transporter ATP binding subunit	CPLX-RXNS, GO-TERMS, PRODUCT
CXV43_RS05500	G6452	CXV43_RS05500	amiD	N-acetylmuramoyl-L-alanine amidase	N-acetylmuramoyl-L-alanine amidase D	GO-TERMS, REACTIONS, PRODUCT-SYNONYMS, GENE-SYNONYMS, PRODUCT, GENE-NAME
CXV43_RS05515	G6455	CXV43_RS05515	ltaE			GO-TERMS, REACTIONS, PRODUCT-SYNONYMS, GENE-SYNONYMS, GENE-NAME
CXV43_RS05520	EG10754	CXV43_RS05520	poxB	ubiquinone-dependent pyruvate dehydrogenase	pyruvate oxidase	GO-TERMS, REACTIONS, PRODUCT-SYNONYMS, PRODUCT, GENE-NAME
CXV43_RS05525	G6456	CXV43_RS05525	hcr			GO-TERMS, PRODUCT-SYNONYMS, GENE-SYNONYMS, PRODUCT, GENE-NAME
CXV43_RS05530	G6457	CXV43_RS05530	hcp	hydroxylamine reductase	protein S-nitrosylase	GO-TERMS, REACTIONS, PRODUCT-SYNONYMS, GENE-SYNONYMS, PRODUCT, GENE-NAME
CXV43_RS05535	G6458	CXV43_RS05535	lysO	lysine exporter LysO family protein	L-lysine exporter	GO-TERMS, REACTIONS, PRODUCT-SYNONYMS, GENE-SYNONYMS, PRODUCT, GENE-NAME
CXV43_RS05540	EG13270	CXV43_RS05540	aqpZ	aquaporin Z	water channel AqpZ	GO-TERMS, REACTIONS, PRODUCT-SYNONYMS, GENE-SYNONYMS, PRODUCT, GENE-NAME
CXV43_RS05555	G6461	CXV43_RS05555	macA	MacA family efflux pump subunit	ABC-type tripartite efflux pump membrane fusion protein	CPLX-RXNS, GO-TERMS, COMPLEXES, PRODUCT-SYNONYMS, GENE-SYNONYMS, PRODUCT, GENE-NAME
CXV43_RS05560	G6462			macrolide ABC transporter ATP-binding protein/permease MacB	ABC-type tripartite efflux pump ATP binding/membrane subunit	GO-TERMS, REACTIONS, PRODUCT-SYNONYMS, GENE-SYNONYMS, PRODUCT
CXV43_RS05565	EG11111			cold shock-like protein CspD	DNA replication inhibitor	GO-TERMS, PRODUCT-SYNONYMS, GENE-SYNONYMS, PRODUCT
CXV43_RS05570	G6463			ATP-dependent Clp protease adapter ClpS	specificity factor for ClpA-ClpP chaperone-protease complex	GO-TERMS, PRODUCT-SYNONYMS, GENE-SYNONYMS, PRODUCT
CXV43_RS05575	EG10156					GO-TERMS, PRODUCT-SYNONYMS, GENE-SYNONYMS
CXV43_RS05590	EG10504	CXV43_RS05590	infA			GO-TERMS, PRODUCT-SYNONYMS, GENE-SYNONYMS, GENE-NAME
CXV43_RS05595	EG11112	CXV43_RS05595	aat			GO-TERMS, REACTIONS, PRODUCT-SYNONYMS, GENE-SYNONYMS, PRODUCT, GENE-NAME
CXV43_RS05600	EG10012			cysteine/glutathione ABC transporter ATP-binding protein/permease CydC	glutathione/L-cysteine ABC exporter subunit CydC	CPLX-RXNS, GO-TERMS, COMPLEXES, REACTIONS, PRODUCT-SYNONYMS, GENE-SYNONYMS, PRODUCT
CXV43_RS05605	EG11405	CXV43_RS05605	cydD	ATP-binding/permease CydD	glutathione/L-cysteine ABC exporter subunit CydD	GO-TERMS, PRODUCT-SYNONYMS, GENE-SYNONYMS, PRODUCT, GENE-NAME
CXV43_RS05610	EG11032	CXV43_RS05610	trxB	thioredoxin-disulfide reductase	thioredoxin reductase	GO-TERMS, REACTIONS, PRODUCT-SYNONYMS, GENE-SYNONYMS, PRODUCT, GENE-NAME
CXV43_RS05615	EG10547	CXV43_RS05615	lrp	leucine-responsive transcriptional regulator Lrp	DNA-binding transcriptional dual regulator Lrp	GO-TERMS, PRODUCT-SYNONYMS, GENE-SYNONYMS, PRODUCT, GENE-NAME
CXV43_RS05620	G6464			DNA translocase FtsK	cell division DNA translocase FtsK	GO-TERMS, PRODUCT-SYNONYMS, GENE-SYNONYMS, PRODUCT
CXV43_RS05625	G6465			outer membrane lipoprotein carrier protein LolA	outer membrane lipoprotein carrier protein	GO-TERMS, PRODUCT-SYNONYMS, GENE-SYNONYMS, PRODUCT
CXV43_RS05630	EG12690	CXV43_RS05630	rarA	replication-associated recombination protein A	recombination factor	GO-TERMS, PRODUCT-SYNONYMS, GENE-SYNONYMS, PRODUCT, GENE-NAME
CXV43_RS05635	EG10947	CXV43_RS05635	serS			GO-TERMS, REACTIONS, PRODUCT-SYNONYMS, PRODUCT, GENE-NAME
CXV43_RS05640	EG10232	CXV43_RS05640	dmsA	dimethylsulfoxide reductase subunit A	dimethyl sulfoxide reductase subunit A	CPLX-RXNS, GO-TERMS, COMPLEXES, PRODUCT-SYNONYMS, PRODUCT, GENE-NAME
CXV43_RS05645	EG10233			dimethylsulfoxide reductase subunit B	dimethyl sulfoxide reductase subunit B	GO-TERMS, REACTIONS, PRODUCT-SYNONYMS, PRODUCT
CXV43_RS05650	EG10234	CXV43_RS05650	dmsC	dimethyl sulfoxide reductase anchor subunit	dimethyl sulfoxide reductase subunit C	GO-TERMS, PRODUCT-SYNONYMS, PRODUCT, GENE-NAME
CXV43_RS05670	G6466	CXV43_RS05670	ycaM	amino acid permease	putative transporter YcaM	GO-TERMS, REACTIONS, PRODUCT-SYNONYMS, PRODUCT, GENE-NAME
CXV43_RS05685	EG10028	CXV43_RS05685	pflA	pyruvate formate lyase 1-activating protein	pyruvate formate-lyase activating enzyme	GO-TERMS, REACTIONS, PRODUCT-SYNONYMS, GENE-SYNONYMS, PRODUCT, GENE-NAME
CXV43_RS05690	EG10701			formate C-acetyltransferase	pyruvate formate-lyase	GO-TERMS, REACTIONS, PRODUCT-SYNONYMS, GENE-SYNONYMS, PRODUCT
CXV43_RS05695	EG11258			formate transporter FocA	formate channel FocA	GO-TERMS, REACTIONS, PRODUCT-SYNONYMS, GENE-SYNONYMS, PRODUCT
CXV43_RS05700	G6468	CXV43_RS05700	ycaO	30S ribosomal protein S12 methylthiotransferase accessory protein YcaO	ribosomal protein S12 methylthiotransferase accessory factor YcaO	GO-TERMS, REACTIONS, PRODUCT-SYNONYMS, PRODUCT, GENE-NAME
CXV43_RS05710	EG10946			3-phosphoserine/phosphohydroxythreonine transaminase	phosphoserine/phosphohydroxythreonine aminotransferase	GO-TERMS, REACTIONS, PRODUCT-SYNONYMS, GENE-SYNONYMS, PRODUCT
CXV43_RS05715	EG10073					GO-TERMS, PRODUCT-SYNONYMS, PRODUCT
CXV43_RS05725	EG11265	CXV43_RS05725	cmk	(d)CMP kinase	cytidylate kinase	GO-TERMS, REACTIONS, PRODUCT-SYNONYMS, GENE-SYNONYMS, PRODUCT, GENE-NAME
CXV43_RS05735	EG10441					GO-TERMS, COMPLEXES, PRODUCT-SYNONYMS, GENE-SYNONYMS, PRODUCT
CXV43_RS05745	EG10613	CXV43_RS05745	msbA	lipid A export ATP-binding/permease MsbA	ATP-binding lipopolysaccharide transport protein	GO-TERMS, REACTIONS, PRODUCT-SYNONYMS, PRODUCT, GENE-NAME
CXV43_RS05750	EG11409	CXV43_RS05750	lpxK			GO-TERMS, REACTIONS, PRODUCT-SYNONYMS, GENE-SYNONYMS, PRODUCT, GENE-NAME
CXV43_RS05765	EG10519	CXV43_RS05765	kdsB			GO-TERMS, REACTIONS, PRODUCT-SYNONYMS, PRODUCT, GENE-NAME
CXV43_RS05775	EG12166			envelope biogenesis factor ElyC	envelope biogenesis factor	GO-TERMS, PRODUCT-SYNONYMS, GENE-SYNONYMS, PRODUCT
CXV43_RS05780	EG12167			tRNA uridine 5-oxyacetic acid(34) methyltransferase CmoM	tRNA cmo5U34 methyltransferase	GO-TERMS, REACTIONS, PRODUCT-SYNONYMS, GENE-SYNONYMS, PRODUCT
CXV43_RS05785	EG12165			chromosome partition protein MukF	chromosome partitioning protein MukF	GO-TERMS, COMPLEXES, PRODUCT-SYNONYMS, GENE-SYNONYMS, PRODUCT
CXV43_RS05790	EG11252	CXV43_RS05790	mukE	condensin subunit E	chromosome partitioning protein MukE	GO-TERMS, PRODUCT-SYNONYMS, GENE-SYNONYMS, PRODUCT, GENE-NAME
CXV43_RS05795	EG10618			chromosome partition protein MukB	chromosome partitioning protein MukB	GO-TERMS, PRODUCT-SYNONYMS, PRODUCT
CXV43_RS05800	EG11253	CXV43_RS05800	ldtD	L,D-transpeptidase	L,D-transpeptidase LdtD	GO-TERMS, REACTIONS, PRODUCT-SYNONYMS, GENE-SYNONYMS, PRODUCT, GENE-NAME
CXV43_RS05805	G6474	CXV43_RS05805	mepK	DUF882 domain-containing protein	peptidoglycan LD-endopeptidase	GO-TERMS, REACTIONS, PRODUCT-SYNONYMS, GENE-SYNONYMS, PRODUCT, GENE-NAME
CXV43_RS05810	G6475	CXV43_RS05810	gloC	MBL fold metallo-hydrolase	hydroxyacylglutathione hydrolase GloC	GO-TERMS, REACTIONS, PRODUCT-SYNONYMS, GENE-SYNONYMS, PRODUCT, GENE-NAME
CXV43_RS05815	EG10096	CXV43_RS05815	aspC	aspartate/tyrosine/aromatic aminotransferase	aspartate aminotransferase	GO-TERMS, REACTIONS, PRODUCT-SYNONYMS, PRODUCT, GENE-NAME
CXV43_RS05820	EG10671			porin OmpF	outer membrane porin F	GO-TERMS, REACTIONS, PRODUCT-SYNONYMS, GENE-SYNONYMS, PRODUCT
CXV43_RS05825	EG10094	CXV43_RS05825	asnS			GO-TERMS, REACTIONS, PRODUCT-SYNONYMS, GENE-SYNONYMS, PRODUCT, GENE-NAME
CXV43_RS05830	EG10742					GO-TERMS, PRODUCT-SYNONYMS, PRODUCT
CXV43_RS05835	EG10696	CXV43_RS05835	pepN			GO-TERMS, REACTIONS, PRODUCT-SYNONYMS, GENE-NAME
CXV43_RS05840	EG12358	CXV43_RS05840	ssuB	aliphatic sulfonates ABC transporter ATP-binding protein	aliphatic sulfonate ABC transporter ATP binding subunit	CPLX-RXNS, GO-TERMS, COMPLEXES, PRODUCT-SYNONYMS, GENE-SYNONYMS, PRODUCT, GENE-NAME
CXV43_RS05845	G6476			aliphatic sulfonate ABC transporter permease SsuC	aliphatic sulfonate ABC transporter membrane subunit	GO-TERMS, PRODUCT-SYNONYMS, GENE-SYNONYMS, PRODUCT
CXV43_RS05850	G6477			alkanesulfonate monooxygenase, FMNH(2)-dependent	FMNH2-dependent alkanesulfonate monooxygenase	GO-TERMS, REACTIONS, PRODUCT-SYNONYMS, GENE-SYNONYMS, PRODUCT
CXV43_RS05855	G6478	CXV43_RS05855	ssuA	sulfonate ABC transporter substrate-binding protein	aliphatic sulfonate ABC transporter periplasmic binding protein	GO-TERMS, REACTIONS, PRODUCT-SYNONYMS, GENE-SYNONYMS, PRODUCT, GENE-NAME
CXV43_RS05860	G6479	CXV43_RS05860	ssuE			GO-TERMS, REACTIONS, PRODUCT-SYNONYMS, GENE-SYNONYMS, GENE-NAME
CXV43_RS05865	G6480	CXV43_RS05865	elfA	fimbrial subunit ElfA	putative laminin-binding fimbrial subunit	GO-TERMS, PRODUCT-SYNONYMS, GENE-SYNONYMS, PRODUCT, GENE-NAME
CXV43_RS05870	G6481	CXV43_RS05870	elfD	molecular chaperone	putative fimbrial chaperone ElfD	GO-TERMS, PRODUCT-SYNONYMS, GENE-SYNONYMS, PRODUCT, GENE-NAME
CXV43_RS05880	G6483	CXV43_RS05880	elfG	fimbrial family protein	putative fimbrial-like adhesin protein	GO-TERMS, PRODUCT-SYNONYMS, GENE-SYNONYMS, PRODUCT, GENE-NAME
CXV43_RS05885	G6484	CXV43_RS05885	ycbU	fimbriae protein	putative fimbrial protein YcbU	GO-TERMS, PRODUCT-SYNONYMS, PRODUCT, GENE-NAME
CXV43_RS05890	G6485	CXV43_RS05890	ycbV	type 1 fimbrial protein	putative fimbrial protein YcbV	GO-TERMS, PRODUCT-SYNONYMS, PRODUCT, GENE-NAME
CXV43_RS05900	EG10807	CXV43_RS05900	pyrD	quinone-dependent dihydroorotate dehydrogenase	dihydroorotate dehydrogenase, type 2	GO-TERMS, REACTIONS, PRODUCT-SYNONYMS, PRODUCT, GENE-NAME
CXV43_RS05905	G6486	CXV43_RS05905	zapC			GO-TERMS, PRODUCT-SYNONYMS, GENE-SYNONYMS, GENE-NAME
CXV43_RS05910	G6487	CXV43_RS05910	ycbX	6-N-hydroxylaminopurine resistance protein YcbX	6-N-hydroxylaminopurine resistance protein	GO-TERMS, PRODUCT-SYNONYMS, PRODUCT, GENE-NAME
CXV43_RS05915	G6488			bifunctional 23S rRNA (guanine(2069)-N(7))-methyltransferase RlmK/23S rRNA (guanine(2445)-N(2))-methyltransferase RlmL	fused 23S rRNA m2G2445 methyltransferase and 23S rRNA m7G2069 methyltransferase	GO-TERMS, REACTIONS, PRODUCT-SYNONYMS, GENE-SYNONYMS, PRODUCT
CXV43_RS05920	G6489	CXV43_RS05920	uup	ABC transporter ATP-binding protein	ATP-binding protein Uup	GO-TERMS, PRODUCT-SYNONYMS, GENE-SYNONYMS, PRODUCT, GENE-NAME
CXV43_RS05925	G6490			membrane integrity-associated transporter subunit PqiA	intermembrane transport protein PqiA	GO-TERMS, PRODUCT-SYNONYMS, GENE-SYNONYMS, PRODUCT
CXV43_RS05930	G6491	CXV43_RS05930	pqiB			GO-TERMS, PRODUCT-SYNONYMS, GENE-SYNONYMS, GENE-NAME
CXV43_RS05935	G6492			membrane integrity-associated transporter subunit PqiC	intermembrane transport lipoprotein PqiC	GO-TERMS, PRODUCT-SYNONYMS, GENE-SYNONYMS, PRODUCT
CXV43_RS05940	EG50004	CXV43_RS05940	rmf			GO-TERMS, PRODUCT-SYNONYMS, GENE-SYNONYMS, GENE-NAME
CXV43_RS05945	EG10273	CXV43_RS05945	fabA	bifunctional 3-hydroxydecanoyl-ACP dehydratase/trans-2-decenoyl-ACP isomerase	beta-hydroxyacyl-acyl carrier protein dehydratase/isomerase	GO-TERMS, REACTIONS, PRODUCT-SYNONYMS, PRODUCT, GENE-NAME
CXV43_RS05955	EG12855			macrodomain Ter protein MatP	macrodomain Ter protein	GO-TERMS, PRODUCT-SYNONYMS, GENE-SYNONYMS, PRODUCT
CXV43_RS05965	EG10984					GO-TERMS, PRODUCT-SYNONYMS, GENE-SYNONYMS
CXV43_RS05970	G6494	CXV43_RS05970	sxy	TfoX family DNA transformation protein	transcriptional coactivator for CRP	GO-TERMS, COMPLEXES, PRODUCT-SYNONYMS, GENE-SYNONYMS, PRODUCT, GENE-NAME
CXV43_RS05985	EG10426	CXV43_RS05985	helD			GO-TERMS, PRODUCT-SYNONYMS, GENE-SYNONYMS, GENE-NAME
CXV43_RS05990	G6497					GO-TERMS, PRODUCT-SYNONYMS, GENE-SYNONYMS
CXV43_RS06005	G6500	CXV43_RS06005	hspQ	heat-shock protein HspQ	heat shock protein, hemimethylated DNA-binding protein	GO-TERMS, PRODUCT-SYNONYMS, GENE-SYNONYMS, PRODUCT, GENE-NAME
CXV43_RS06010	G6501			23S rRNA (cytosine(1962)-C(5))-methyltransferase RlmI	23S rRNA m5C1962 methyltransferase	GO-TERMS, REACTIONS, PRODUCT-SYNONYMS, GENE-SYNONYMS, PRODUCT
CXV43_RS06015	G6502	CXV43_RS06015	yccX			GO-TERMS, PRODUCT-SYNONYMS, GENE-NAME
CXV43_RS06020	EG12876			sulfurtransferase TusE	sulfur transfer protein TusE	GO-TERMS, REACTIONS, PRODUCT-SYNONYMS, GENE-SYNONYMS, PRODUCT
CXV43_RS06025	EG11113			FtsH protease modulator YccA	modulator of FtsH protease	GO-TERMS, PRODUCT-SYNONYMS, PRODUCT
CXV43_RS06035	EG10468	CXV43_RS06035	hyaA	twin-arginine translocation signal domain-containing protein	hydrogenase 1 small subunit	CPLX-RXNS, GO-TERMS, COMPLEXES, PRODUCT-SYNONYMS, PRODUCT, GENE-NAME
CXV43_RS06040	EG10469	CXV43_RS06040	hyaB			CPLX-RXNS, GO-TERMS, COMPLEXES, PRODUCT-SYNONYMS, GENE-NAME
CXV43_RS06045	EG10470	CXV43_RS06045	hyaC	Ni/Fe-hydrogenase b-type cytochrome subunit	hydrogenase 1 cytochrome b subunit	GO-TERMS, PRODUCT-SYNONYMS, GENE-SYNONYMS, PRODUCT, GENE-NAME
CXV43_RS06050	EG10471	CXV43_RS06050	hyaD	hydrogenase 1 maturation protease	putative hydrogenase 1 maturation protease HyaD	GO-TERMS, PRODUCT-SYNONYMS, PRODUCT, GENE-NAME
CXV43_RS06055	EG10472			hydrogenase-1 operon protein HyaE	putative HyaA chaperone	GO-TERMS, PRODUCT-SYNONYMS, PRODUCT
CXV43_RS06065	EG11380	CXV43_RS06065	appC	cytochrome bd-II oxidase subunit 1	cytochrome bd-II ubiquinol oxidase subunit I	CPLX-RXNS, GO-TERMS, COMPLEXES, PRODUCT-SYNONYMS, GENE-SYNONYMS, PRODUCT, GENE-NAME
CXV43_RS06070	EG11379	CXV43_RS06070	appB	cytochrome d ubiquinol oxidase subunit II	cytochrome bd-II ubiquinol oxidase subunit II	GO-TERMS, PRODUCT-SYNONYMS, GENE-SYNONYMS, PRODUCT, GENE-NAME
CXV43_RS06080	EG10049	CXV43_RS06080	appA	AppA family phytase/histidine-type acid phosphatase	periplasmic phosphoanhydride phosphatase/multiple inositol-polyphosphate phosphatase	GO-TERMS, REACTIONS, PRODUCT-SYNONYMS, PRODUCT, GENE-NAME
CXV43_RS06085	EG11826	CXV43_RS06085	etk	tyrosine-protein kinase	protein-tyrosine kinase Etk	GO-TERMS, REACTIONS, PRODUCT-SYNONYMS, GENE-SYNONYMS, PRODUCT, GENE-NAME
CXV43_RS06090	G6503	CXV43_RS06090	etp	protein-tyrosine-phosphatase	phosphotyrosine-protein phosphatase Etp	GO-TERMS, REACTIONS, PRODUCT-SYNONYMS, GENE-SYNONYMS, PRODUCT, GENE-NAME
CXV43_RS06125	G6511	CXV43_RS06125	cspG			GO-TERMS, PRODUCT-SYNONYMS, GENE-NAME
CXV43_RS06150	G6514			TMAO reductase system sensor histidine kinase/response regulator TorS	sensory histidine kinase TorS	GO-TERMS, PRODUCT-SYNONYMS, GENE-SYNONYMS, PRODUCT
CXV43_RS06155	G6515			TMAO reductase system periplasmic protein TorT	periplasmic trimethylamine-N-oxide binding protein	GO-TERMS, PRODUCT-SYNONYMS, GENE-SYNONYMS, PRODUCT
CXV43_RS06160	EG12615			two-component system response regulator TorR	DNA-binding transcriptional dual regulator TorR	GO-TERMS, PRODUCT-SYNONYMS, PRODUCT
CXV43_RS06165	EG11815			pentaheme c-type cytochrome TorC	cytochrome c menaquinol dehydrogenase TorC	CPLX-RXNS, GO-TERMS, COMPLEXES, PRODUCT-SYNONYMS, PRODUCT
CXV43_RS06170	EG11814			trimethylamine-N-oxide reductase TorA	trimethylamine N-oxide reductase 1	GO-TERMS, REACTIONS, PRODUCT-SYNONYMS, PRODUCT
CXV43_RS06175	EG12195			molecular chaperone TorD	trimethylamine-N-oxide reductase-specific chaperone	GO-TERMS, PRODUCT-SYNONYMS, PRODUCT
CXV43_RS06180	EG12194					GO-TERMS, PRODUCT-SYNONYMS, GENE-SYNONYMS
CXV43_RS06185	EG12193	CXV43_RS06185	cbpA			GO-TERMS, PRODUCT-SYNONYMS, GENE-NAME
CXV43_RS06195	EG10033	CXV43_RS06195	agp	bifunctional glucose-1-phosphatase/inositol phosphatase	glucose-1-phosphatase	GO-TERMS, REACTIONS, PRODUCT-SYNONYMS, PRODUCT, GENE-NAME
CXV43_RS06205	EG11540	CXV43_RS06205	wrbA			GO-TERMS, REACTIONS, PRODUCT-SYNONYMS, GENE-NAME
CXV43_RS06215	G6517			pyrimidine utilization transport protein G	pyrimidine:H+ symporter	GO-TERMS, REACTIONS, PRODUCT-SYNONYMS, GENE-SYNONYMS, PRODUCT
CXV43_RS06220	G6518			pyrimidine utilization flavin reductase protein F	flavin reductase	GO-TERMS, PRODUCT-SYNONYMS, GENE-SYNONYMS, PRODUCT
CXV43_RS06225	G6519	CXV43_RS06225	rutE	malonic semialdehyde reductase	putative malonic semialdehyde reductase	GO-TERMS, PRODUCT-SYNONYMS, GENE-SYNONYMS, PRODUCT, GENE-NAME
CXV43_RS06230	G6520			pyrimidine utilization protein D	putative aminoacrylate hydrolase RutD	GO-TERMS, REACTIONS, PRODUCT-SYNONYMS, GENE-SYNONYMS, PRODUCT
CXV43_RS06235	G6521			pyrimidine utilization protein C	putative aminoacrylate peracid reductase RutC	GO-TERMS, REACTIONS, PRODUCT-SYNONYMS, GENE-SYNONYMS, PRODUCT
CXV43_RS06240	G6522			pyrimidine utilization protein B	peroxyureidoacrylate/ureidoacrylate amidohydrolase	GO-TERMS, REACTIONS, PRODUCT-SYNONYMS, GENE-SYNONYMS, PRODUCT
CXV43_RS06245	G6523			pyrimidine utilization protein A	pyrimidine monooxygenase RutA	GO-TERMS, REACTIONS, PRODUCT-SYNONYMS, GENE-SYNONYMS, PRODUCT
CXV43_RS06255	EG12301			HTH-type transcriptional regulator RutR	DNA-binding transcriptional dual regulator RutR	GO-TERMS, PRODUCT-SYNONYMS, GENE-SYNONYMS, PRODUCT
CXV43_RS06260	EG10801	CXV43_RS06260	putA	trifunctional transcriptional regulator/proline dehydrogenase/L-glutamate gamma-semialdehyde dehydrogenase	fused DNA-binding transcriptional repressor / proline dehydrogenase / 1-pyrroline-5-carboxylate dehydrogenase PutA	GO-TERMS, REACTIONS, PRODUCT-SYNONYMS, GENE-SYNONYMS, PRODUCT, GENE-NAME
CXV43_RS06270	EG10802			sodium/proline symporter PutP	proline:Na+ symporter	GO-TERMS, REACTIONS, PRODUCT-SYNONYMS, GENE-SYNONYMS, PRODUCT
CXV43_RS06285	EG11735			deferrochelatase/peroxidase EfeB	heme-containing peroxidase/deferrochelatase	GO-TERMS, REACTIONS, PRODUCT-SYNONYMS, GENE-SYNONYMS, PRODUCT
CXV43_RS06295	G6528			poly-beta-1,6-N-acetyl-D-glucosamine biosynthesis protein PgaD	poly-N-acetyl-D-glucosamine synthase subunit PgaD	CPLX-RXNS, GO-TERMS, COMPLEXES, PRODUCT-SYNONYMS, GENE-SYNONYMS, PRODUCT
CXV43_RS06300	G6529			poly-beta-1,6 N-acetyl-D-glucosamine synthase	poly-N-acetyl-D-glucosamine synthase subunit PgaC	GO-TERMS, REACTIONS, PRODUCT-SYNONYMS, GENE-SYNONYMS, PRODUCT
CXV43_RS06305	G6530			poly-beta-1,6-N-acetyl-D-glucosamine N-deacetylase PgaB	poly-beta-1,6-N-acetyl-D-glucosamine N-deacetylase and beta-1,6 glycoside hydrolase	GO-TERMS, REACTIONS, PRODUCT-SYNONYMS, GENE-SYNONYMS, PRODUCT
CXV43_RS06310	G6531			poly-beta-1,6 N-acetyl-D-glucosamine export porin PgaA	partially deacetylated poly-beta-1,6-N-acetyl-D-glucosamine outer membrane porin	GO-TERMS, REACTIONS, PRODUCT-SYNONYMS, GENE-SYNONYMS, PRODUCT
CXV43_RS06315	G6532	CXV43_RS06315	dgcT	GGDEF domain-containing protein	probable diguanylate cyclase DgcT	GO-TERMS, REACTIONS, PRODUCT-SYNONYMS, GENE-SYNONYMS, PRODUCT, GENE-NAME
CXV43_RS06340	G6539			glyoxylate/hydroxypyruvate reductase GhrA	glyoxylate/hydroxypyruvate reductase A	GO-TERMS, REACTIONS, PRODUCT-SYNONYMS, GENE-SYNONYMS, PRODUCT
CXV43_RS06360	G6543			curli production assembly/transport protein CsgG	curli secretion channel	CPLX-RXNS, GO-TERMS, COMPLEXES, PRODUCT-SYNONYMS, PRODUCT
CXV43_RS06365	G6544			curli production assembly/transport protein CsgF	curli assembly component CsgF	GO-TERMS, PRODUCT-SYNONYMS, PRODUCT
CXV43_RS06370	G6545			curli production assembly/transport protein CsgE	curli assembly component CsgE	GO-TERMS, PRODUCT-SYNONYMS, PRODUCT
CXV43_RS06375	G6546			transcriptional regulator CsgD	DNA-binding transcriptional dual regulator CsgD	GO-TERMS, PRODUCT-SYNONYMS, PRODUCT
CXV43_RS06380	G6547			curlin minor subunit CsgB	curlin, minor subunit	GO-TERMS, PRODUCT-SYNONYMS, PRODUCT
CXV43_RS06385	EG11489			major curlin subunit CsgA	curlin, major subunit	GO-TERMS, PRODUCT-SYNONYMS, PRODUCT
CXV43_RS06400	G6550	CXV43_RS06400	ymdB	O-acetyl-ADP-ribose deacetylase	2'-O-acetyl-ADP-ribose deacetylase, regulator of RNase III activity	GO-TERMS, REACTIONS, PRODUCT-SYNONYMS, PRODUCT, GENE-NAME
CXV43_RS06405	G6551	CXV43_RS06405	clsC	phospholipase D family protein	cardiolipin synthase C	GO-TERMS, REACTIONS, PRODUCT-SYNONYMS, GENE-SYNONYMS, PRODUCT, GENE-NAME
CXV43_RS06410	G6552	mdoC	opgC	glucans biosynthesis protein MdoC	protein required for succinyl modification of osmoregulated periplasmic glucans	GO-TERMS, PRODUCT-SYNONYMS, GENE-SYNONYMS, PRODUCT, GENE-NAME
CXV43_RS06415	EG11885	CXV43_RS06415	opgG	glucans biosynthesis protein MdoG	osmoregulated periplasmic glucans (OPGs) biosynthesis protein G	GO-TERMS, PRODUCT-SYNONYMS, GENE-SYNONYMS, PRODUCT, GENE-NAME
CXV43_RS06420	EG11886	mdoH	opgH	glucans biosynthesis glucosyltransferase MdoH	osmoregulated periplasmic glucans (OPGs) biosynthesis protein H	GO-TERMS, PRODUCT-SYNONYMS, GENE-SYNONYMS, PRODUCT, GENE-NAME
CXV43_RS06435	EG11343	CXV43_RS06435	mdtG	multidrug efflux MFS transporter MdtG	efflux pump MdtG	GO-TERMS, REACTIONS, PRODUCT-SYNONYMS, GENE-SYNONYMS, PRODUCT, GENE-NAME
CXV43_RS06440	EG10464			LpxL/LpxP family Kdo(2)-lipid IV(A) lauroyl/palmitoleoyl acyltransferase	lauroyl acyltransferase	GO-TERMS, REACTIONS, PRODUCT-SYNONYMS, GENE-SYNONYMS, PRODUCT
CXV43_RS06445	EG11116	CXV43_RS06445	trhO	rhodanese-related sulfurtransferase	tRNA U34 hydroxylase TrhO	GO-TERMS, REACTIONS, PRODUCT-SYNONYMS, GENE-SYNONYMS, PRODUCT, GENE-NAME
CXV43_RS06460	G6555	CXV43_RS06460	yceO	DUF2770 domain-containing protein	DUF2770 domain-containing protein YceO	GO-TERMS, PRODUCT-SYNONYMS, PRODUCT, GENE-NAME
CXV43_RS06465	G6556	CXV43_RS06465	solA			GO-TERMS, REACTIONS, PRODUCT-SYNONYMS, PRODUCT, GENE-NAME
CXV43_RS06470	G6557			biofilm formation regulator BssS	regulator of biofilm formation	GO-TERMS, PRODUCT-SYNONYMS, GENE-SYNONYMS, PRODUCT
CXV43_RS06475	G6558	CXV43_RS06475	dinI			GO-TERMS, PRODUCT-SYNONYMS, GENE-NAME
CXV43_RS06480	EG10806	CXV43_RS06480	pyrC			GO-TERMS, PRODUCT-SYNONYMS, GENE-NAME
CXV43_RS06490	EG12688	CXV43_RS06490	grxB	glutaredoxin 2	reduced glutaredoxin 2	GO-TERMS, REACTIONS, PRODUCT-SYNONYMS, PRODUCT, GENE-NAME
CXV43_RS06500	EG10851	CXV43_RS06500	rimJ	30S ribosomal protein S5 alanine N-acetyltransferase	ribosomal-protein-S5-alanine N-acetyltransferase	GO-TERMS, REACTIONS, PRODUCT-SYNONYMS, GENE-SYNONYMS, PRODUCT, GENE-NAME
CXV43_RS06515	G6561			murein biosynthesis integral membrane protein MurJ	lipid II flippase MurJ	GO-TERMS, REACTIONS, PRODUCT-SYNONYMS, GENE-SYNONYMS, PRODUCT
CXV43_RS06525	G369			anti-sigma-28 factor FlgM	anti-sigma factor for FliA (sigma28)	GO-TERMS, PRODUCT-SYNONYMS, PRODUCT
CXV43_RS06530	G357					GO-TERMS, PRODUCT-SYNONYMS, GENE-SYNONYMS
CXV43_RS06535	G358			flagellar basal body rod protein FlgB	flagellar basal-body rod protein FlgB	GO-TERMS, COMPLEXES, PRODUCT-SYNONYMS, GENE-SYNONYMS, PRODUCT
CXV43_RS06540	G359			flagellar basal body rod protein FlgC	flagellar basal-body rod protein FlgC	GO-TERMS, PRODUCT-SYNONYMS, GENE-SYNONYMS, PRODUCT
CXV43_RS06550	G361	CXV43_RS06550	flgE			GO-TERMS, PRODUCT-SYNONYMS, GENE-SYNONYMS, GENE-NAME
CXV43_RS06555	G362	CXV43_RS06555	flgF	flagellar basal body rod protein FlgF	flagellar basal-body rod protein FlgF	GO-TERMS, PRODUCT-SYNONYMS, GENE-SYNONYMS, PRODUCT, GENE-NAME
CXV43_RS06560	G363	CXV43_RS06560	flgG	flagellar basal body rod protein FlgG	flagellar basal-body rod protein FlgG	GO-TERMS, PRODUCT-SYNONYMS, GENE-SYNONYMS, PRODUCT, GENE-NAME
CXV43_RS06565	G364			flagellar basal body L-ring protein FlgH	flagellar L-ring protein	GO-TERMS, PRODUCT-SYNONYMS, GENE-SYNONYMS, PRODUCT
CXV43_RS06570	G365			flagellar basal body P-ring protein FlgI	flagellar P-ring protein	GO-TERMS, PRODUCT-SYNONYMS, GENE-SYNONYMS, PRODUCT
CXV43_RS06575	G366			flagellar assembly peptidoglycan hydrolase FlgJ	putative peptidoglycan hydrolase FlgJ	GO-TERMS, PRODUCT-SYNONYMS, GENE-SYNONYMS, PRODUCT
CXV43_RS06580	EG11967			flagellar hook-associated protein FlgK	flagellar hook-filament junction protein 1	GO-TERMS, PRODUCT-SYNONYMS, GENE-SYNONYMS, PRODUCT
CXV43_RS06585	EG11545			flagellar hook-filament junction protein FlgL	flagellar hook-filament junction protein 2	GO-TERMS, PRODUCT-SYNONYMS, GENE-SYNONYMS, PRODUCT
CXV43_RS06590	EG10859	CXV43_RS06590	rne			GO-TERMS, REACTIONS, PRODUCT-SYNONYMS, GENE-SYNONYMS, GENE-NAME
CXV43_RS06600	EG11118			23S rRNA pseudouridine(955/2504/2580) synthase RluC	23S rRNA pseudouridine955/2504/2580 synthase	GO-TERMS, REACTIONS, PRODUCT-SYNONYMS, GENE-SYNONYMS, PRODUCT
CXV43_RS06605	EG11438	CXV43_RS06605	yceF	septum formation inhibitor Maf	m7GTP pyrophosphatase	GO-TERMS, REACTIONS, PRODUCT-SYNONYMS, PRODUCT, GENE-NAME
CXV43_RS06620	EG11437			phosphate acyltransferase PlsX	putative phosphate acyltransferase	GO-TERMS, REACTIONS, PRODUCT-SYNONYMS, PRODUCT
CXV43_RS06625	EG10277	CXV43_RS06625	fabH	ketoacyl-ACP synthase III	3-oxoacyl-[acyl carrier protein] synthase 3	GO-TERMS, REACTIONS, PRODUCT-SYNONYMS, PRODUCT, GENE-NAME
CXV43_RS06630	EG11317	CXV43_RS06630	fabD	malonyl CoA-ACP transacylase	[acyl-carrier-protein] S-malonyltransferase	GO-TERMS, REACTIONS, PRODUCT-SYNONYMS, GENE-SYNONYMS, PRODUCT, GENE-NAME
CXV43_RS06635	EG11318			3-oxoacyl-ACP reductase FabG	3-oxoacyl-[acyl-carrier-protein] reductase FabG	GO-TERMS, REACTIONS, PRODUCT-SYNONYMS, PRODUCT
CXV43_RS06640	EG50003	CXV43_RS06640	acpP			GO-TERMS, REACTIONS, PRODUCT-SYNONYMS, GENE-NAME
CXV43_RS06645	EG12606	CXV43_RS06645	fabF	beta-ketoacyl-ACP synthase II	3-oxoacyl-[acyl carrier protein] synthase 2	GO-TERMS, REACTIONS, PRODUCT-SYNONYMS, GENE-SYNONYMS, PRODUCT, GENE-NAME
CXV43_RS06650	EG11493	CXV43_RS06650	pabC			GO-TERMS, PRODUCT-SYNONYMS, GENE-NAME
CXV43_RS06655	EG11494	yceG	mltG	cell division protein YceG	endolytic murein transglycosylase	GO-TERMS, REACTIONS, PRODUCT-SYNONYMS, GENE-SYNONYMS, PRODUCT, GENE-NAME
CXV43_RS06660	EG12302	CXV43_RS06660	tmk			GO-TERMS, PRODUCT-SYNONYMS, GENE-SYNONYMS, PRODUCT, GENE-NAME
CXV43_RS06665	EG11500	CXV43_RS06665	holB			GO-TERMS, REACTIONS, PRODUCT-SYNONYMS, PRODUCT, GENE-NAME
CXV43_RS06675	EG10787	CXV43_RS06675	ptsG	PTS glucose transporter subunit IIBC	glucose-specific PTS enzyme IIBC component	CPLX-RXNS, GO-TERMS, COMPLEXES, REACTIONS, PRODUCT-SYNONYMS, GENE-SYNONYMS, PRODUCT, GENE-NAME
CXV43_RS06680	EG10306	CXV43_RS06680	fhuE	TonB-dependent siderophore receptor	ferric coprogen/ferric rhodotorulic acid outer membrane transporter	CPLX-RXNS, GO-TERMS, COMPLEXES, PRODUCT-SYNONYMS, PRODUCT, GENE-NAME
CXV43_RS06685	EG12172	CXV43_RS06685	hinT			GO-TERMS, PRODUCT-SYNONYMS, GENE-SYNONYMS, GENE-NAME
CXV43_RS06695	G6565			penicillin-binding protein activator LpoB	outer membrane lipoprotein - activator of MrcB activity	GO-TERMS, PRODUCT-SYNONYMS, GENE-SYNONYMS, PRODUCT
CXV43_RS06700	G6566	CXV43_RS06700	thiK			GO-TERMS, PRODUCT-SYNONYMS, GENE-SYNONYMS, GENE-NAME
CXV43_RS06705	G6567	CXV43_RS06705	nagZ			GO-TERMS, REACTIONS, PRODUCT-SYNONYMS, GENE-SYNONYMS, PRODUCT, GENE-NAME
CXV43_RS06715	EG10649	CXV43_RS06715	ndh	NADH dehydrogenase	NADH:quinone oxidoreductase II	GO-TERMS, REACTIONS, PRODUCT-SYNONYMS, PRODUCT, GENE-NAME
CXV43_RS06720	EG12444	CXV43_RS06720	ycfJ	glycine zipper 2TM domain-containing protein	PF05433 family protein YcfJ	GO-TERMS, PRODUCT-SYNONYMS, PRODUCT, GENE-NAME
CXV43_RS06725	G6569	CXV43_RS06725	comR	TetR/AcrR family transcriptional regulator	DNA-binding transcriptional repressor ComR	GO-TERMS, PRODUCT-SYNONYMS, GENE-SYNONYMS, PRODUCT, GENE-NAME
CXV43_RS06730	G6570	CXV43_RS06730	bhsA	multiple stress resistance protein BhsA	DUF1471 domain-containing multiple stress resistance outer membrane protein BhsA	GO-TERMS, PRODUCT-SYNONYMS, GENE-SYNONYMS, PRODUCT, GENE-NAME
CXV43_RS06735	G6571	CXV43_RS06735	ldtC	LysM peptidoglycan-binding domain-containing protein	L,D-transpeptidase LdtC	GO-TERMS, REACTIONS, PRODUCT-SYNONYMS, GENE-SYNONYMS, PRODUCT, GENE-NAME
CXV43_RS06740	EG11619	CXV43_RS06740	mfd			GO-TERMS, PRODUCT-SYNONYMS, GENE-NAME
CXV43_RS06750	G6573			lipoprotein-releasing ABC transporter permease subunit LolC	lipoprotein release complex - inner membrane subunit	GO-TERMS, COMPLEXES, PRODUCT-SYNONYMS, GENE-SYNONYMS, PRODUCT
CXV43_RS06755	G6574			lipoprotein-releasing ABC transporter ATP-binding protein LolD	lipoprotein release complex - ATP binding subunit	GO-TERMS, PRODUCT-SYNONYMS, GENE-SYNONYMS, PRODUCT
CXV43_RS06760	G6575			lipoprotein-releasing ABC transporter permease subunit LolE	lipoprotein release complex - inner membrane subunit	GO-TERMS, PRODUCT-SYNONYMS, GENE-SYNONYMS, PRODUCT
CXV43_RS06765	G6576	CXV43_RS06765	nagK	N-acetylglucosamine kinase	N-acetyl-D-glucosamine kinase	GO-TERMS, REACTIONS, PRODUCT-SYNONYMS, GENE-SYNONYMS, PRODUCT, GENE-NAME
CXV43_RS06785	EG10752			spermidine/putrescine ABC transporter substrate-binding protein PotD	spermidine preferential ABC transporter periplasmic binding protein	CPLX-RXNS, GO-TERMS, COMPLEXES, PRODUCT
CXV43_RS06790	EG10751	CXV43_RS06790	potC	spermidine/putrescine ABC transporter permease	spermidine preferential ABC transporter membrane subunit PotC	GO-TERMS, PRODUCT, GENE-NAME
CXV43_RS06795	EG10750			spermidine/putrescine ABC transporter permease PotB	spermidine preferential ABC transporter membrane subunit PotB	GO-TERMS, PRODUCT
CXV43_RS06800	EG10749			spermidine/putrescine ABC transporter ATP-binding protein PotA	spermidine preferential ABC transporter ATP binding subunit	GO-TERMS, PRODUCT
CXV43_RS06805	EG11549					GO-TERMS, REACTIONS, PRODUCT-SYNONYMS
CXV43_RS06810	EG11430	CXV43_RS06810	roxA	cupin domain-containing protein	ribosomal protein-arginine oxygenase	GO-TERMS, REACTIONS, PRODUCT-SYNONYMS, GENE-SYNONYMS, PRODUCT, GENE-NAME
CXV43_RS06815	EG10732	CXV43_RS06815	phoQ	sensor protein PhoQ	sensor histidine kinase PhoQ	GO-TERMS, PRODUCT, GENE-NAME
CXV43_RS06820	EG10731			two-component system response regulator PhoP	DNA-binding transcriptional dual regulator PhoP	GO-TERMS, PRODUCT-SYNONYMS, PRODUCT
CXV43_RS06825	EG11314	CXV43_RS06825	purB			GO-TERMS, REACTIONS, PRODUCT-SYNONYMS, GENE-SYNONYMS, GENE-NAME
CXV43_RS06830	EG11345			lysogenization regulator HflD	lysogenization regulator	GO-TERMS, PRODUCT-SYNONYMS, GENE-SYNONYMS, PRODUCT
CXV43_RS06835	EG11344			tRNA 2-thiouridine(34) synthase MnmA	tRNA-specific 2-thiouridylase	GO-TERMS, REACTIONS, PRODUCT-SYNONYMS, GENE-SYNONYMS, PRODUCT
CXV43_RS06840	G6580	CXV43_RS06840	nudJ	NUDIX hydrolase	phosphatase NudJ	GO-TERMS, REACTIONS, PRODUCT-SYNONYMS, GENE-SYNONYMS, PRODUCT, GENE-NAME
CXV43_RS06845	G6581			23S rRNA pseudouridine(2457) synthase RluE	23S rRNA pseudouridine2457 synthase	GO-TERMS, REACTIONS, PRODUCT-SYNONYMS, GENE-SYNONYMS, PRODUCT
CXV43_RS06850	EG10489	CXV43_RS06850	icd	isocitrate dehydrogenase (NADP(+))	isocitrate dehydrogenase	GO-TERMS, REACTIONS, PRODUCT-SYNONYMS, GENE-SYNONYMS, PRODUCT, GENE-NAME
CXV43_RS06855	G6600			anti-adapter protein IraM	anti-adaptor protein IraM, inhibitor of sigmaS proteolysis	GO-TERMS, PRODUCT-SYNONYMS, GENE-SYNONYMS, PRODUCT
CXV43_RS06870	G6602	CXV43_RS06870	bluR	helix-turn-helix-type transcriptional regulator	DNA-binding transcriptional repressor BluR	GO-TERMS, PRODUCT-SYNONYMS, GENE-SYNONYMS, PRODUCT, GENE-NAME
CXV43_RS06875	G6603	CXV43_RS06875	bluF	diguanylate phosphodiesterase	blue light- and temperature-regulated antirepressor BluF	GO-TERMS, PRODUCT-SYNONYMS, GENE-SYNONYMS, PRODUCT, GENE-NAME
CXV43_RS06880	G6604	CXV43_RS06880	ycgZ	two-component-system connector protein YcgZ	putative two-component system connector protein YcgZ	GO-TERMS, PRODUCT-SYNONYMS, PRODUCT, GENE-NAME
CXV43_RS06890	G6606	CXV43_RS06890	ariR	RcsB connector protein for regulation of biofilm and acid-resistance	putative two-component system connector protein AriR	GO-TERMS, PRODUCT-SYNONYMS, GENE-SYNONYMS, PRODUCT, GENE-NAME
CXV43_RS06960	EG10598			cell division topological specificity factor MinE	Z-ring positioning protein MinE	GO-TERMS, PRODUCT-SYNONYMS, GENE-SYNONYMS, PRODUCT
CXV43_RS06965	EG10597			septum site-determining protein MinD	Z-ring positioning protein MinD	GO-TERMS, COMPLEXES, PRODUCT-SYNONYMS, GENE-SYNONYMS, PRODUCT
CXV43_RS06970	EG10596			septum site-determining protein MinC	Z-ring positioning protein MinC	GO-TERMS, PRODUCT-SYNONYMS, GENE-SYNONYMS, PRODUCT
CXV43_RS06980	G6615	CXV43_RS06980	pliG			GO-TERMS, PRODUCT-SYNONYMS, GENE-SYNONYMS, GENE-NAME
CXV43_RS07000	G6619	CXV43_RS07000	hlyE			GO-TERMS, PRODUCT-SYNONYMS, GENE-SYNONYMS, GENE-NAME
CXV43_RS07005	EG11057	CXV43_RS07005	umuD	translesion error-prone DNA polymerase V autoproteolytic subunit	DNA polymerase V protein UmuD	CPLX-RXNS, GO-TERMS, COMPLEXES, PRODUCT-SYNONYMS, PRODUCT, GENE-NAME
CXV43_RS07010	EG11056			translesion error-prone DNA polymerase V subunit UmuC	DNA polymerase V catalytic protein	GO-TERMS, PRODUCT-SYNONYMS, GENE-SYNONYMS, PRODUCT
CXV43_RS07015	EG11393			disulfide bond formation protein DsbB	protein thiol:quinone oxidoreductase DsbB	GO-TERMS, REACTIONS, PRODUCT-SYNONYMS, GENE-SYNONYMS, PRODUCT
CXV43_RS07020	EG11392			Na(+)/H(+) antiporter NhaB	Na+:H+ antiporter NhaB	GO-TERMS, REACTIONS, PRODUCT-SYNONYMS, PRODUCT
CXV43_RS07025	EG10281			fatty acid metabolism transcriptional regulator FadR	DNA-binding transcriptional dual regulator FadR	GO-TERMS, PRODUCT-SYNONYMS, GENE-SYNONYMS, PRODUCT
CXV43_RS07035	EG11407	CXV43_RS07035	dadA			GO-TERMS, REACTIONS, PRODUCT-SYNONYMS, GENE-SYNONYMS, GENE-NAME
CXV43_RS07040	EG11408	alr	dadX	alanine racemase	alanine racemase 2	GO-TERMS, PRODUCT-SYNONYMS, GENE-SYNONYMS, PRODUCT, GENE-NAME
CXV43_RS07050	G6621	CXV43_RS07050	ldcA	muramoyltetrapeptide carboxypeptidase	murein L,D-carboxypeptidase	GO-TERMS, REACTIONS, PRODUCT-SYNONYMS, GENE-SYNONYMS, PRODUCT, GENE-NAME
CXV43_RS07055	G6622			membrane-bound lytic murein transglycosylase EmtA	lytic murein transglycosylase E	GO-TERMS, REACTIONS, PRODUCT-SYNONYMS, GENE-SYNONYMS, PRODUCT
CXV43_RS07060	G6623	CXV43_RS07060	ycgR			GO-TERMS, PRODUCT-SYNONYMS, GENE-NAME
CXV43_RS07075	EG11017	CXV43_RS07075	treA	trehalase	periplasmic trehalase	GO-TERMS, PRODUCT-SYNONYMS, GENE-SYNONYMS, PRODUCT, GENE-NAME
CXV43_RS07080	EG12399			dihydroxyacetone kinase subunit DhaM	dihydroxyacetone kinase subunit M	CPLX-RXNS, GO-TERMS, COMPLEXES, REACTIONS, PRODUCT-SYNONYMS, GENE-SYNONYMS, PRODUCT
CXV43_RS07085	G6626	CXV43_RS07085	dhaL			GO-TERMS, PRODUCT-SYNONYMS, GENE-SYNONYMS, GENE-NAME
CXV43_RS07090	G6627			dihydroxyacetone kinase subunit DhaK	dihydroxyacetone kinase subunit K	GO-TERMS, PRODUCT-SYNONYMS, GENE-SYNONYMS, PRODUCT
CXV43_RS07095	G6628	CXV43_RS07095	dhaR	sigma-54-dependent Fis family transcriptional regulator	DNA-binding transcriptional dual regulator DhaR	GO-TERMS, PRODUCT-SYNONYMS, GENE-SYNONYMS, PRODUCT, GENE-NAME
CXV43_RS07105	EG11404			redox-regulated ATPase YchF	redox-responsive ATPase YchF	GO-TERMS, REACTIONS, PRODUCT-SYNONYMS, GENE-SYNONYMS, PRODUCT
CXV43_RS07110	EG10785	CXV43_RS07110	pth	aminoacyl-tRNA hydrolase	peptidyl-tRNA hydrolase	GO-TERMS, REACTIONS, PRODUCT-SYNONYMS, GENE-SYNONYMS, PRODUCT, GENE-NAME
CXV43_RS07115	EG11533	CXV43_RS07115	ychH	stress-induced protein YchH	stress-induced protein	GO-TERMS, PRODUCT-SYNONYMS, PRODUCT, GENE-NAME
CXV43_RS07120	EG12392			C4-dicarboxylic acid transporter DauA	aerobic C4-dicarboxylate transporter DauA	GO-TERMS, REACTIONS, PRODUCT-SYNONYMS, GENE-SYNONYMS, PRODUCT
CXV43_RS07125	EG10774	CXV43_RS07125	prs	ribose-phosphate pyrophosphokinase	ribose-phosphate diphosphokinase	GO-TERMS, REACTIONS, PRODUCT-SYNONYMS, GENE-SYNONYMS, PRODUCT, GENE-NAME
CXV43_RS07130	EG11294	CXV43_RS07130	ispE			GO-TERMS, REACTIONS, PRODUCT-SYNONYMS, GENE-SYNONYMS, PRODUCT, GENE-NAME
CXV43_RS07135	EG11293			lipoprotein localization protein LolB	outer membrane lipoprotein LolB	GO-TERMS, PRODUCT-SYNONYMS, GENE-SYNONYMS, PRODUCT
CXV43_RS07140	EG10427	CXV43_RS07140	hemA			GO-TERMS, PRODUCT-SYNONYMS, GENE-SYNONYMS, GENE-NAME
CXV43_RS07145	EG10761			peptide chain release factor 1	peptide chain release factor RF1	GO-TERMS, PRODUCT-SYNONYMS, GENE-SYNONYMS, PRODUCT
CXV43_RS07150	EG12424			peptide chain release factor N(5)-glutamine methyltransferase	protein-(glutamine-N5) methyltransferase	GO-TERMS, REACTIONS, PRODUCT-SYNONYMS, GENE-SYNONYMS, PRODUCT
CXV43_RS07165	EG10518	CXV43_RS07165	kdsA	3-deoxy-8-phosphooctulonate synthase	3-deoxy-D-manno-octulosonate 8-phosphate synthase	GO-TERMS, REACTIONS, PRODUCT-SYNONYMS, PRODUCT, GENE-NAME
CXV43_RS07170	G0-9602	CXV43_RS07170	ldrA	small toxic polypeptide LdrA/LdrC	small toxic polypeptide LdrA	GO-TERMS, PRODUCT-SYNONYMS, PRODUCT, GENE-NAME
CXV43_RS07185	G0-10624	CXV43_RS07185	insJK	IS3-like element IS150 family transposase	IS150 protein InsAB	GO-TERMS, PRODUCT-SYNONYMS, PRODUCT, GENE-NAME
CXV43_RS07200	EG11753			sodium-potassium/proton antiporter ChaA	Na+/K+:H+ antiporter ChaA	GO-TERMS, REACTIONS, PRODUCT-SYNONYMS, PRODUCT
CXV43_RS07210	EG12403	CXV43_RS07210	chaC	gamma-glutamylcyclotransferase	glutathione-specific gamma-glutamylcyclotransferase	GO-TERMS, REACTIONS, PRODUCT-SYNONYMS, PRODUCT, GENE-NAME
CXV43_RS07225	EG10643			two-component system response regulator NarL	DNA-binding transcriptional dual regulator NarL	GO-TERMS, PRODUCT-SYNONYMS, GENE-SYNONYMS, PRODUCT
CXV43_RS07230	EG10646			nitrate/nitrite two-component system sensor histidine kinase NarX	sensory histidine kinase NarX	GO-TERMS, REACTIONS, PRODUCT-SYNONYMS, GENE-SYNONYMS, PRODUCT
CXV43_RS07250	EG10641			nitrate reductase molybdenum cofactor assembly chaperone	nitrate reductase 1 molybdenum cofactor assembly chaperone	GO-TERMS, PRODUCT-SYNONYMS, PRODUCT
CXV43_RS07280	EG11819					GO-TERMS, PRODUCT-SYNONYMS, GENE-SYNONYMS
CXV43_RS07295	EG12121			two-component system response regulator RssB	regulator of RpoS	GO-TERMS, PRODUCT-SYNONYMS, GENE-SYNONYMS, PRODUCT
CXV43_RS07300	EG11319			UTP--glucose-1-phosphate uridylyltransferase GalU	UTP--glucose-1-phosphate uridylyltransferase	GO-TERMS, REACTIONS, PRODUCT-SYNONYMS, GENE-SYNONYMS, PRODUCT
CXV43_RS07305	EG10457	CXV43_RS07305	hns	DNA-binding transcriptional regulator H-NS	DNA-binding transcriptional dual regulator H-NS	GO-TERMS, PRODUCT-SYNONYMS, GENE-SYNONYMS, PRODUCT, GENE-NAME
CXV43_RS07310	EG10994	CXV43_RS07310	tdk	thymidine kinase	thymidine/deoxyuridine kinase	GO-TERMS, REACTIONS, PRODUCT-SYNONYMS, PRODUCT, GENE-NAME
CXV43_RS07320	EG10031	CXV43_RS07320	adhE	bifunctional acetaldehyde-CoA/alcohol dehydrogenase	fused acetaldehyde-CoA dehydrogenase and iron-dependent alcohol dehydrogenasealdehyde/alcohol dehydrogenase AdhE	GO-TERMS, REACTIONS, PRODUCT-SYNONYMS, GENE-SYNONYMS, PRODUCT, GENE-NAME
CXV43_RS07330	EG10674			oligopeptide ABC transporter substrate-binding protein OppA	oligopeptide ABC transporter periplasmic binding protein	CPLX-RXNS, GO-TERMS, COMPLEXES, REACTIONS, PRODUCT-SYNONYMS, PRODUCT
CXV43_RS07335	EG10675	CXV43_RS07335	oppB	peptide ABC transporter permease	murein tripeptide ABC transporter / oligopeptide ABC transporter inner membrane subunit OppB	CPLX-RXNS, GO-TERMS, COMPLEXES, PRODUCT-SYNONYMS, PRODUCT, GENE-NAME
CXV43_RS07340	EG10676	CXV43_RS07340	oppC	peptide ABC transporter permease	murein tripeptide ABC transporter / oligopeptide ABC transporter inner membrane subunit OppC	GO-TERMS, PRODUCT-SYNONYMS, PRODUCT, GENE-NAME
CXV43_RS07345	EG10677	CXV43_RS07345	oppD	ABC transporter ATP-binding protein	murein tripeptide ABC transporter / oligopeptide ABC transporter ATP binding subunit OppD	GO-TERMS, PRODUCT-SYNONYMS, PRODUCT, GENE-NAME
CXV43_RS07350	EG10678	CXV43_RS07350	oppF	ABC transporter ATP-binding protein	murein tripeptide ABC transporter / oligopeptide ABC transporter ATP binding subunit OppF	GO-TERMS, PRODUCT-SYNONYMS, PRODUCT, GENE-NAME
CXV43_RS07360	EG11608	cls	clsA	cardiolipin synthase	cardiolipin synthase A	GO-TERMS, REACTIONS, PRODUCT-SYNONYMS, GENE-SYNONYMS, PRODUCT, GENE-NAME
CXV43_RS07380	EG11012			TonB system transport protein TonB	Ton complex subunit TonB	CPLX-RXNS, GO-TERMS, COMPLEXES, PRODUCT-SYNONYMS, GENE-SYNONYMS, PRODUCT
CXV43_RS07385	EG11121			acyl-CoA thioester hydrolase YciA	acyl-CoA thioesterase YciA	GO-TERMS, REACTIONS, PRODUCT-SYNONYMS, PRODUCT
CXV43_RS07405	EG11124			outer membrane protein OmpW	outer membrane protein W	GO-TERMS, PRODUCT-SYNONYMS, GENE-SYNONYMS, PRODUCT
CXV43_RS07430	EG10227	CXV43_RS07430	dicB	cell division inhibition protein DicB	Qin prophage; cell division inhibition protein DicB	GO-TERMS, PRODUCT-SYNONYMS, GENE-SYNONYMS, PRODUCT, GENE-NAME
CXV43_RS07540	G6306	CXV43_RS07540	rusA	RusA family crossover junction endodeoxyribonuclease	DLP12 prophage; crossover junction endodeoxyribonuclease RusA	GO-TERMS, PRODUCT-SYNONYMS, GENE-SYNONYMS, PRODUCT, GENE-NAME
CXV43_RS07675	EG11024	CXV43_RS07675	trpA			CPLX-RXNS, GO-TERMS, COMPLEXES, REACTIONS, PRODUCT-SYNONYMS, GENE-SYNONYMS, PRODUCT, GENE-NAME
CXV43_RS07680	EG11025					GO-TERMS, REACTIONS, PRODUCT-SYNONYMS, PRODUCT
CXV43_RS07685	EG11026	trpF	trpC	bifunctional indole-3-glycerol-phosphate synthase TrpC/phosphoribosylanthranilate isomerase TrpF	fused indole-3-glycerol phosphate synthase/phosphoribosylanthranilate isomerase	GO-TERMS, REACTIONS, PRODUCT-SYNONYMS, GENE-SYNONYMS, PRODUCT, GENE-NAME
CXV43_RS07690	EG11027			bifunctional anthranilate synthase glutamate amidotransferase component TrpG/anthranilate phosphoribosyltransferase TrpD	anthranilate synthase subunit TrpD	CPLX-RXNS, GO-TERMS, COMPLEXES, REACTIONS, PRODUCT-SYNONYMS, GENE-SYNONYMS, PRODUCT
CXV43_RS07695	EG11028			anthranilate synthase component I	anthranilate synthase subunit TrpE	GO-TERMS, REACTIONS, PRODUCT-SYNONYMS, GENE-SYNONYMS, PRODUCT
CXV43_RS07705	G6634	CXV43_RS07705	yciV	5'-3' exoribonuclease	RNA/ssDNA 5'->3' exonuclease	GO-TERMS, REACTIONS, PRODUCT-SYNONYMS, GENE-SYNONYMS, PRODUCT, GENE-NAME
CXV43_RS07720	EG12433			23S rRNA pseudouridine(2605) synthase RluB	23S rRNA pseudouridine2605 synthase	GO-TERMS, REACTIONS, PRODUCT-SYNONYMS, GENE-SYNONYMS, PRODUCT
CXV43_RS07725	EG10130	cobO	btuR	cob(I)yrinic acid a,c-diamide adenosyltransferase	cobinamide/cobalamin adenosyltransferase	GO-TERMS, REACTIONS, PRODUCT-SYNONYMS, GENE-SYNONYMS, PRODUCT, GENE-NAME
CXV43_RS07735	EG10956			protease SohB	S49 peptidase family protein	GO-TERMS, PRODUCT-SYNONYMS, PRODUCT
CXV43_RS07745	EG11013	CXV43_RS07745	topA			GO-TERMS, REACTIONS, PRODUCT-SYNONYMS, GENE-SYNONYMS, GENE-NAME
CXV43_RS07750	EG10184			HTH-type transcriptional regulator CysB	DNA-binding transcriptional dual regulator CysB	GO-TERMS, PRODUCT-SYNONYMS, PRODUCT
CXV43_RS07775	EG11325			aconitate hydratase AcnA	aconitate hydratase 1	GO-TERMS, REACTIONS, PRODUCT-SYNONYMS, GENE-SYNONYMS, PRODUCT
CXV43_RS07780	EG11331			GTP cyclohydrolase II	GTP cyclohydrolase 2	GO-TERMS, PRODUCT-SYNONYMS, PRODUCT
CXV43_RS07785	EG10705	CXV43_RS07785	pgpB			GO-TERMS, REACTIONS, PRODUCT-SYNONYMS, GENE-NAME
CXV43_RS07790	G6637	CXV43_RS07790	lapA	LapA family protein	lipopolysaccharide assembly protein A	GO-TERMS, PRODUCT-SYNONYMS, GENE-SYNONYMS, PRODUCT, GENE-NAME
CXV43_RS07795	EG12691			lipopolysaccharide assembly protein LapB	lipopolysaccharide assembly protein B	GO-TERMS, PRODUCT-SYNONYMS, GENE-SYNONYMS, PRODUCT
CXV43_RS07800	EG10809	CXV43_RS07800	pyrF			GO-TERMS, PRODUCT-SYNONYMS, GENE-NAME
CXV43_RS07805	EG11128			stress response translation initiation inhibitor YciH	putative translation factor	GO-TERMS, PRODUCT-SYNONYMS, PRODUCT
CXV43_RS07820	G6638	CXV43_RS07820	yciT	DeoR/GlpR transcriptional regulator	putative DNA-binding transcriptional regulator YciT	GO-TERMS, PRODUCT-SYNONYMS, GENE-SYNONYMS, PRODUCT, GENE-NAME
CXV43_RS07830	G6639	CXV43_RS07830	pdeR	cyclic di-GMP phosphodiesterase	cyclic di-GMP phosphodiesterase PdeR	GO-TERMS, PRODUCT-SYNONYMS, GENE-SYNONYMS, PRODUCT, GENE-NAME
CXV43_RS07840	EG11620			exoribonuclease II	RNase II	GO-TERMS, REACTIONS, PRODUCT-SYNONYMS, PRODUCT
CXV43_RS07850	EG11528			enoyl-ACP reductase FabI	enoyl-[acyl-carrier-protein] reductase	GO-TERMS, REACTIONS, PRODUCT-SYNONYMS, GENE-SYNONYMS, PRODUCT
CXV43_RS07860	EG12305	CXV43_RS07860	sapF	peptide ABC transporter ATP-binding protein SapF	putrescine ABC exporter ATP binding protein SapF	CPLX-RXNS, GO-TERMS, COMPLEXES, PRODUCT, GENE-NAME
CXV43_RS07865	EG12304	CXV43_RS07865	sapD	peptide ABC transporter ATP-binding protein SapD	putrescine ABC exporter ATP binding protein SapD	GO-TERMS, PRODUCT-SYNONYMS, GENE-SYNONYMS, PRODUCT, GENE-NAME
CXV43_RS07870	G2000	CXV43_RS07870	sapC	peptide ABC transporter permease SapC	putrescine ABC exporter membrane protein SapC	GO-TERMS, PRODUCT, GENE-NAME
CXV43_RS07875	G2001	CXV43_RS07875	sapB	peptide ABC transporter permease	putrescine ABC exporter membrane subunit SapB	GO-TERMS, PRODUCT, GENE-NAME
CXV43_RS07890	G6643	CXV43_RS07890	puuP	APC family permease	putrescine:H+ symporter PuuP	GO-TERMS, REACTIONS, PRODUCT-SYNONYMS, GENE-SYNONYMS, PRODUCT, GENE-NAME
CXV43_RS07900	G6644	CXV43_RS07900	puuA	glutamine synthetase	glutamate-putrescine ligase	GO-TERMS, REACTIONS, PRODUCT-SYNONYMS, GENE-SYNONYMS, PRODUCT, GENE-NAME
CXV43_RS07905	G6645	CXV43_RS07905	puuD			GO-TERMS, REACTIONS, PRODUCT-SYNONYMS, GENE-SYNONYMS, PRODUCT, GENE-NAME
CXV43_RS07910	EG12431			HTH-type transcriptional regulator PuuR	DNA-binding transcriptional repressor PuuR	GO-TERMS, PRODUCT-SYNONYMS, GENE-SYNONYMS, PRODUCT
CXV43_RS07915	EG10036			aldehyde dehydrogenase PuuC	gamma-glutamyl-gamma-aminobutyraldehyde dehydrogenase	GO-TERMS, REACTIONS, PRODUCT-SYNONYMS, GENE-SYNONYMS, PRODUCT
CXV43_RS07920	EG11822	CXV43_RS07920	puuB	gamma-glutamylputrescine oxidoreductase	gamma-glutamylputrescine oxidase	GO-TERMS, REACTIONS, PRODUCT-SYNONYMS, GENE-SYNONYMS, PRODUCT, GENE-NAME
CXV43_RS07930	EG12344	CXV43_RS07930	pspF	psp operon transcriptional activator PspF	DNA-binding transcriptional dual regulator PspF	GO-TERMS, PRODUCT-SYNONYMS, GENE-SYNONYMS, PRODUCT, GENE-NAME
CXV43_RS07935	EG10776			phage shock protein PspA	phage shock protein A	GO-TERMS, PRODUCT-SYNONYMS, GENE-SYNONYMS, PRODUCT
CXV43_RS07940	EG10777			envelope stress response membrane protein PspB	phage shock protein B	GO-TERMS, PRODUCT-SYNONYMS, PRODUCT
CXV43_RS07945	EG10778			envelope stress response membrane protein PspC	phage shock protein C	GO-TERMS, PRODUCT-SYNONYMS, PRODUCT
CXV43_RS07950	EG10779			phage shock protein PspD	phage shock protein D	GO-TERMS, PRODUCT-SYNONYMS, PRODUCT
CXV43_RS07955	EG10780					GO-TERMS, REACTIONS, PRODUCT-SYNONYMS
CXV43_RS07960	G6647	CXV43_RS07960	ycjM	alpha amylase catalytic domain protein	glucosylglycerate phosphorylase	GO-TERMS, REACTIONS, PRODUCT-SYNONYMS, GENE-SYNONYMS, PRODUCT, GENE-NAME
CXV43_RS07980	G6651	CXV43_RS07980	ycjQ	zinc-binding alcohol dehydrogenase	D-guloside 3-dehydrogenase	GO-TERMS, REACTIONS, PRODUCT-SYNONYMS, PRODUCT, GENE-NAME
CXV43_RS07985	G6652	CXV43_RS07985	ycjR	sugar phosphate isomerase/epimerase	3-dehydro-D-guloside 4-epimerase	GO-TERMS, REACTIONS, PRODUCT-SYNONYMS, GENE-SYNONYMS, PRODUCT, GENE-NAME
CXV43_RS07990	G6653	CXV43_RS07990	ycjS	Gfo/Idh/MocA family oxidoreductase	D-glucoside 3-dehydrogenase	GO-TERMS, REACTIONS, PRODUCT-SYNONYMS, PRODUCT, GENE-NAME
CXV43_RS07995	G6654	CXV43_RS07995	ycjT	glycoside hydrolase family 65 protein	kojibiose phosphorylase	GO-TERMS, REACTIONS, PRODUCT-SYNONYMS, PRODUCT, GENE-NAME
CXV43_RS08000	G6655	pgmB	ycjU			GO-TERMS, REACTIONS, PRODUCT-SYNONYMS, GENE-SYNONYMS, PRODUCT, GENE-NAME
CXV43_RS08010	G6657	CXV43_RS08010	ompG	monomeric porin OmpG	outer membrane porin G	GO-TERMS, REACTIONS, PRODUCT-SYNONYMS, PRODUCT, GENE-NAME
CXV43_RS08015	G6658	CXV43_RS08015	ycjW	LacI family transcriptional regulator	DNA-binding transcriptional repressor YcjW	GO-TERMS, PRODUCT-SYNONYMS, PRODUCT, GENE-NAME
CXV43_RS08030	EG11042	CXV43_RS08030	tyrR	TyrR family transcriptional regulator	DNA-binding transcriptional dual regulator TyrR	GO-TERMS, PRODUCT-SYNONYMS, PRODUCT, GENE-NAME
CXV43_RS08035	G6660	CXV43_RS08035	tpx	thiol peroxidase	lipid hydroperoxide peroxidase	GO-TERMS, REACTIONS, PRODUCT-SYNONYMS, GENE-SYNONYMS, PRODUCT, GENE-NAME
CXV43_RS08040	G6661	CXV43_RS08040	ycjG			GO-TERMS, PRODUCT-SYNONYMS, GENE-SYNONYMS, GENE-NAME
CXV43_RS08045	G6662			murein tripeptide amidase MpaA	murein tripeptide amidase A	GO-TERMS, REACTIONS, PRODUCT-SYNONYMS, GENE-SYNONYMS, PRODUCT
CXV43_RS08065	G6664	CXV43_RS08065	pgrR	LysR family transcriptional regulator	DNA-binding transcriptional repressor PgrR	GO-TERMS, PRODUCT-SYNONYMS, GENE-SYNONYMS, PRODUCT, GENE-NAME
CXV43_RS08070	G6665	CXV43_RS08070	mppA	peptide ABC transporter substrate-binding protein	murein tripeptide ABC transporter periplasmic binding protein	GO-TERMS, REACTIONS, PRODUCT-SYNONYMS, GENE-SYNONYMS, PRODUCT, GENE-NAME
CXV43_RS08075	G6666	CXV43_RS08075	ynaI	mechanosensitive ion channel family protein	small conductance mechanosensitive channel YnaI	GO-TERMS, PRODUCT-SYNONYMS, PRODUCT, GENE-NAME
CXV43_RS08085	EG11246			universal stress protein UspE	universal stress protein E	GO-TERMS, PRODUCT-SYNONYMS, GENE-SYNONYMS, PRODUCT
CXV43_RS08090	EG10325	CXV43_RS08090	fnr	fumarate/nitrate reduction transcriptional regulator Fnr	DNA-binding transcriptional dual regulator FNR	GO-TERMS, PRODUCT-SYNONYMS, GENE-SYNONYMS, PRODUCT, GENE-NAME
CXV43_RS08095	EG10668	CXV43_RS08095	ogt			GO-TERMS, REACTIONS, PRODUCT-SYNONYMS, PRODUCT, GENE-NAME
CXV43_RS08100	EG12853	CXV43_RS08100	abgT	p-aminobenzoyl-glutamate transporter	p-aminobenzoyl glutamate:H+ symporter	GO-TERMS, REACTIONS, PRODUCT-SYNONYMS, GENE-SYNONYMS, PRODUCT, GENE-NAME
CXV43_RS08105	G6669	CXV43_RS08105	abgB			CPLX-RXNS, GO-TERMS, COMPLEXES, PRODUCT-SYNONYMS, GENE-SYNONYMS, PRODUCT, GENE-NAME
CXV43_RS08110	G6670	CXV43_RS08110	abgA			GO-TERMS, PRODUCT-SYNONYMS, GENE-SYNONYMS, PRODUCT, GENE-NAME
CXV43_RS08130	G6674			zinc transporter ZntB	Zn2+:H+ symporter	GO-TERMS, REACTIONS, PRODUCT-SYNONYMS, GENE-SYNONYMS, PRODUCT
CXV43_RS08135	EG10210					GO-TERMS, REACTIONS, PRODUCT-SYNONYMS, GENE-SYNONYMS
CXV43_RS08140	G6675			tRNA 2-thiocytidine(32) synthetase TtcA	tRNA cytosine32 2-sulfurtransferase TtcA	GO-TERMS, REACTIONS, PRODUCT-SYNONYMS, GENE-SYNONYMS, PRODUCT
CXV43_RS08145	G6699			universal stress protein UspF	nucleotide binding filament protein	GO-TERMS, PRODUCT-SYNONYMS, GENE-SYNONYMS, PRODUCT
CXV43_RS08160	G6701	nifJ	ydbK	pyruvate:ferredoxin (flavodoxin) oxidoreductase	putative pyruvate-flavodoxin oxidoreductase	GO-TERMS, REACTIONS, PRODUCT-SYNONYMS, GENE-SYNONYMS, PRODUCT, GENE-NAME
CXV43_RS08175	G592	CXV43_RS08175	ldhA	2-hydroxyacid dehydrogenase	D-lactate dehydrogenase	GO-TERMS, PRODUCT-SYNONYMS, GENE-SYNONYMS, PRODUCT, GENE-NAME
CXV43_RS08210	G6731	CXV43_RS08210	azoR	FMN-dependent NADH-azoreductase	FMN dependent NADH:quinone oxidoreductase	GO-TERMS, REACTIONS, PRODUCT-SYNONYMS, GENE-SYNONYMS, PRODUCT, GENE-NAME
CXV43_RS08215	G6732					GO-TERMS, REACTIONS, PRODUCT-SYNONYMS
CXV43_RS08225	EG10035	CXV43_RS08225	aldA	aldehyde dehydrogenase	aldehyde dehydrogenase A	GO-TERMS, REACTIONS, PRODUCT-SYNONYMS, GENE-SYNONYMS, PRODUCT, GENE-NAME
CXV43_RS08240	EG10172	CXV43_RS08240	cybB	cytochrome b561	superoxide oxidase	GO-TERMS, REACTIONS, PRODUCT-SYNONYMS, PRODUCT, GENE-NAME
CXV43_RS08250	G0-9610	CXV43_RS08250	hokB	type I toxin-antitoxin system Hok family toxin	toxin HokB	GO-TERMS, PRODUCT-SYNONYMS, GENE-SYNONYMS, PRODUCT, GENE-NAME
CXV43_RS08255	G0-10624	CXV43_RS08255	insJK	IS3-like element IS150 family transposase	IS150 protein InsAB	GO-TERMS, PRODUCT-SYNONYMS, PRODUCT, GENE-NAME
CXV43_RS08265	EG11018	CXV43_RS08265	trg	HAMP domain-containing protein	methyl-accepting chemotaxis protein Trg	GO-TERMS, COMPLEXES, PRODUCT-SYNONYMS, PRODUCT, GENE-NAME
CXV43_RS08270	G6737	CXV43_RS08270	ydcI	LysR family transcriptional regulator	DNA-binding transcriptional repressor YdcI	GO-TERMS, PRODUCT-SYNONYMS, PRODUCT, GENE-NAME
CXV43_RS08280	EG12859	CXV43_RS08280	opgD			GO-TERMS, PRODUCT-SYNONYMS, GENE-SYNONYMS, GENE-NAME
CXV43_RS08290	EG10853	CXV43_RS08290	rimL	50S ribosomal protein L7/L12-serine acetyltransferase	ribosomal-protein-L12-serine N-acetyltransferase	GO-TERMS, REACTIONS, PRODUCT-SYNONYMS, PRODUCT, GENE-NAME
CXV43_RS08300	EG11883			dicarboxylate transporter/tellurite-resistance protein TehA	tellurite resistance protein	GO-TERMS, REACTIONS, PRODUCT-SYNONYMS, PRODUCT
CXV43_RS08305	EG11884			tellurite resistance methyltransferase TehB	tellurite methyltransferase	GO-TERMS, REACTIONS, PRODUCT-SYNONYMS, PRODUCT
CXV43_RS08330	G6745	CXV43_RS08330	sutR	XRE family transcriptional regulator	DNA-binding transcriptional dual regulator SutR	GO-TERMS, PRODUCT-SYNONYMS, GENE-SYNONYMS, PRODUCT, GENE-NAME
CXV43_RS08335	G6746	CXV43_RS08335	rlhA			GO-TERMS, PRODUCT-SYNONYMS, GENE-SYNONYMS, GENE-NAME
CXV43_RS08345	G0-10451	CXV43_RS08345	hicA	type II toxin-antitoxin system HicA family toxin	toxin of the HicA-HicB toxin-antitoxin system	GO-TERMS, PRODUCT-SYNONYMS, GENE-SYNONYMS, PRODUCT, GENE-NAME
CXV43_RS08350	G6749	CXV43_RS08350	hicB	type II toxin-antitoxin system antitoxin HicB	antitoxin of the HicA-HicB toxin-antitoxin system /  DNA-binding transcriptional repressor HicB	GO-TERMS, PRODUCT-SYNONYMS, GENE-SYNONYMS, PRODUCT, GENE-NAME
CXV43_RS08360	G6751	CXV43_RS08360	ydcS	extracellular solute-binding protein	putative ABC transporter periplasmic binding protein / polyhydroxybutyrate synthase	GO-TERMS, COMPLEXES, REACTIONS, PRODUCT-SYNONYMS, PRODUCT, GENE-NAME
CXV43_RS08365	G6752	CXV43_RS08365	ydcT	ABC transporter ATP-binding protein	putative ABC transporter ATP-binding protein YdcT	GO-TERMS, PRODUCT-SYNONYMS, PRODUCT, GENE-NAME
CXV43_RS08370	G6753	CXV43_RS08370	ydcU	ABC transporter permease	putative ABC transporter membrane subunit YdcU	GO-TERMS, PRODUCT-SYNONYMS, PRODUCT, GENE-NAME
CXV43_RS08375	G6754	CXV43_RS08375	ydcV	ABC transporter permease	putative ABC transporter membrane subunit YdcV	GO-TERMS, PRODUCT-SYNONYMS, PRODUCT, GENE-NAME
CXV43_RS08380	G6755	CXV43_RS08380	patD			GO-TERMS, REACTIONS, PRODUCT-SYNONYMS, GENE-SYNONYMS, PRODUCT, GENE-NAME
CXV43_RS08405	G6759	CXV43_RS08405	mnaT	L-amino acid N-acyltransferase MnaT	L-amino acid N-acyltransferase	GO-TERMS, REACTIONS, PRODUCT-SYNONYMS, GENE-SYNONYMS, PRODUCT, GENE-NAME
CXV43_RS08410	G6760	CXV43_RS08410	curA	NADP-dependent oxidoreductase	NADPH-dependent curcumin/dihydrocurcumin reductase	GO-TERMS, REACTIONS, PRODUCT-SYNONYMS, GENE-SYNONYMS, PRODUCT, GENE-NAME
CXV43_RS08415	G6761	CXV43_RS08415	mcbR	GntR family transcriptional regulator	DNA-binding transcriptional dual regulator McbR	GO-TERMS, PRODUCT-SYNONYMS, GENE-SYNONYMS, PRODUCT, GENE-NAME
CXV43_RS08475	EG11761					GO-TERMS, REACTIONS, PRODUCT-SYNONYMS, GENE-SYNONYMS
CXV43_RS08485	G6770	CXV43_RS08485	nhoA	N-hydroxyarylamine O-acetyltransferase	arylamine N-acetyltransferase	GO-TERMS, REACTIONS, PRODUCT-SYNONYMS, GENE-SYNONYMS, PRODUCT, GENE-NAME
CXV43_RS08535	EG12713	CXV43_RS08535	yddG	aromatic amino acid exporter YddG	amino acid exporter YddG	GO-TERMS, REACTIONS, PRODUCT-SYNONYMS, PRODUCT, GENE-NAME
CXV43_RS08550	EG11228	fdxH	fdnH	formate dehydrogenase subunit beta	formate dehydrogenase N subunit beta	CPLX-RXNS, GO-TERMS, COMPLEXES, PRODUCT-SYNONYMS, PRODUCT, GENE-NAME
CXV43_RS08555	EG11229	CXV43_RS08555	fdnI	formate dehydrogenase-N subunit gamma	formate dehydrogenase N subunit gamma	CPLX-RXNS, GO-TERMS, COMPLEXES, PRODUCT-SYNONYMS, PRODUCT, GENE-NAME
CXV43_RS08560	G6774	higA	yddM	addiction module antidote protein, HigA family	DNA-binding transcriptional regulator YddM	GO-TERMS, PRODUCT-SYNONYMS, PRODUCT, GENE-NAME
CXV43_RS08565	G6775			alcohol dehydrogenase AdhP	ethanol dehydrogenase / alcohol dehydrogenase	GO-TERMS, REACTIONS, PRODUCT-SYNONYMS, GENE-SYNONYMS, PRODUCT
CXV43_RS08570	EG10948	CXV43_RS08570	maeA	NAD-dependent malic enzyme	NAD+-dependent malate dehydrogenase	GO-TERMS, REACTIONS, PRODUCT-SYNONYMS, GENE-SYNONYMS, PRODUCT, GENE-NAME
CXV43_RS08580	G6776	CXV43_RS08580	bdm			GO-TERMS, PRODUCT-SYNONYMS, GENE-SYNONYMS, GENE-NAME
CXV43_RS08585	EG10680	CXV43_RS08585	osmC	OsmC family peroxiredoxin	osmotically inducible peroxiredoxin OsmC	GO-TERMS, REACTIONS, PRODUCT-SYNONYMS, PRODUCT, GENE-NAME
CXV43_RS08615	G6782	CXV43_RS08615	ddpX			GO-TERMS, PRODUCT-SYNONYMS, GENE-SYNONYMS, PRODUCT, GENE-NAME
CXV43_RS08620	G6783	CXV43_RS08620	dosP	oxygen-sensing cyclic-di-GMP phosphodiesterase	oxygen-sensing c-di-GMP phosphodiesterase DosP	GO-TERMS, COMPLEXES, REACTIONS, PRODUCT-SYNONYMS, GENE-SYNONYMS, PRODUCT, GENE-NAME
CXV43_RS08625	G6784	CXV43_RS08625	dosC	diguanylate cyclase	diguanylate cyclase DosC	GO-TERMS, PRODUCT-SYNONYMS, GENE-SYNONYMS, PRODUCT, GENE-NAME
CXV43_RS08635	G6786			glutamate:gamma-aminobutyrate antiporter	L-glutamate:4-aminobutyrate antiporter	GO-TERMS, REACTIONS, PRODUCT-SYNONYMS, GENE-SYNONYMS, PRODUCT
CXV43_RS08640	EG11490	CXV43_RS08640	gadB	glutamate decarboxylase	glutamate decarboxylase B	GO-TERMS, REACTIONS, PRODUCT-SYNONYMS, PRODUCT, GENE-NAME
CXV43_RS08645	EG11744	CXV43_RS08645	pqqL	insulinase family protein	periplasmic metalloprotease	GO-TERMS, PRODUCT-SYNONYMS, GENE-SYNONYMS, PRODUCT, GENE-NAME
CXV43_RS08650	EG11743	CXV43_RS08650	yddB	TonB-dependent receptor	putative TonB-dependent receptor YddB	GO-TERMS, PRODUCT-SYNONYMS, PRODUCT, GENE-NAME
CXV43_RS08675	G6789			transcriptional regulator YdeO	DNA-binding transcriptional dual regulator YdeO	GO-TERMS, PRODUCT-SYNONYMS, PRODUCT
CXV43_RS08680	G6790	CXV43_RS08680	safA	two-component-system connector protein SafA	two-component system connector SafA	GO-TERMS, PRODUCT-SYNONYMS, GENE-SYNONYMS, PRODUCT, GENE-NAME
CXV43_RS08685	G6791	CXV43_RS08685	ydeP	acid resistance putative oxidoreductase YdeP	putative oxidoreductase YdeP	GO-TERMS, PRODUCT-SYNONYMS, PRODUCT, GENE-NAME
CXV43_RS08880	EG10443	CXV43_RS08880	hipA	type II toxin-antitoxin system HipA family toxin	serine/threonine-protein kinase toxin HipA	GO-TERMS, COMPLEXES, REACTIONS, PRODUCT-SYNONYMS, PRODUCT, GENE-NAME
CXV43_RS08885	EG10442			type II toxin-antitoxin system antitoxin HipB	antitoxin/DNA-binding transcriptional repressor HipB	GO-TERMS, PRODUCT-SYNONYMS, PRODUCT
CXV43_RS08900	G6798	CXV43_RS08900	lsrK			GO-TERMS, PRODUCT-SYNONYMS, GENE-SYNONYMS, GENE-NAME
CXV43_RS08905	G6799			transcriptional regulator LsrR	DNA-binding transcriptional repressor LsrR	GO-TERMS, PRODUCT-SYNONYMS, GENE-SYNONYMS, PRODUCT
CXV43_RS08910	G6800			autoinducer 2 ABC transporter ATP-binding protein LsrA	Autoinducer-2 ABC transporter ATP binding subunit	CPLX-RXNS, GO-TERMS, COMPLEXES, PRODUCT-SYNONYMS, GENE-SYNONYMS, PRODUCT
CXV43_RS08915	G6801	CXV43_RS08915	lsrC	autoinducer 2 import system permease LsrC	Autoinducer-2 ABC transporter membrane subunit LsrC	GO-TERMS, REACTIONS, PRODUCT-SYNONYMS, GENE-SYNONYMS, PRODUCT, GENE-NAME
CXV43_RS08920	G6802	CXV43_RS08920	lsrD	autoinducer 2 import system permease LsrD	Autoinducer-2 ABC transporter membrane subunit LsrD	GO-TERMS, REACTIONS, PRODUCT-SYNONYMS, GENE-SYNONYMS, PRODUCT, GENE-NAME
CXV43_RS08925	G6803			autoinducer 2 ABC transporter substrate-binding protein LsrB	Autoinducer-2 ABC transporter periplasmic binding protein	GO-TERMS, PRODUCT-SYNONYMS, GENE-SYNONYMS, PRODUCT
CXV43_RS08930	G6804	CXV43_RS08930	lsrF	3-hydroxy-5-phosphonooxypentane-2,4-dione thiolase	3-hydroxy-2,4-pentadione 5-phosphate thiolase	GO-TERMS, REACTIONS, PRODUCT-SYNONYMS, GENE-SYNONYMS, PRODUCT, GENE-NAME
CXV43_RS08935	G6805	CXV43_RS08935	lsrG			GO-TERMS, REACTIONS, PRODUCT-SYNONYMS, GENE-SYNONYMS, PRODUCT, GENE-NAME
CXV43_RS08940	G6806	CXV43_RS08940	tam			GO-TERMS, REACTIONS, PRODUCT-SYNONYMS, GENE-SYNONYMS, PRODUCT, GENE-NAME
CXV43_RS08950	EG11065	CXV43_RS08950	uxaB			GO-TERMS, PRODUCT-SYNONYMS, PRODUCT, GENE-NAME
CXV43_RS08955	G6808	CXV43_RS08955	dgcF	GGDEF domain-containing protein	putative diguanylate cyclase DgcF	GO-TERMS, PRODUCT-SYNONYMS, GENE-SYNONYMS, PRODUCT, GENE-NAME
CXV43_RS08965	G6810	CXV43_RS08965	glsB			GO-TERMS, REACTIONS, PRODUCT-SYNONYMS, GENE-SYNONYMS, GENE-NAME
CXV43_RS08970	G6811	CXV43_RS08970	sad	succinate-semialdehyde dehydrogenase	succinate semialdehyde dehydrogenase (NAD(P)+) Sad	GO-TERMS, REACTIONS, PRODUCT-SYNONYMS, GENE-SYNONYMS, PRODUCT, GENE-NAME
CXV43_RS08985	EG11636	CXV43_RS08985	ydeA	sugar transporter	L-arabinose exporter	GO-TERMS, REACTIONS, PRODUCT-SYNONYMS, PRODUCT, GENE-NAME
CXV43_RS08995	EG11435			multiple antibiotic resistance transcriptional regulator MarR	DNA-binding transcriptional repressor MarR	GO-TERMS, PRODUCT-SYNONYMS, GENE-SYNONYMS, PRODUCT
CXV43_RS09000	EG11434			MDR efflux pump AcrAB transcriptional activator MarA	DNA-binding transcriptional dual regulator MarA	GO-TERMS, PRODUCT-SYNONYMS, GENE-SYNONYMS, PRODUCT
CXV43_RS09010	EG11639	CXV43_RS09010	eamA	O-acetylserine/cysteine exporter	cysteine/O-acetylserine exporter EamA	GO-TERMS, REACTIONS, PRODUCT-SYNONYMS, GENE-SYNONYMS, PRODUCT, GENE-NAME
CXV43_RS09020	G0-8892	CXV43_RS09020	mgtS	protein MgtS	small protein MgtS	GO-TERMS, PRODUCT-SYNONYMS, GENE-SYNONYMS, PRODUCT, GENE-NAME
CXV43_RS09025	EG11643	CXV43_RS09025	dgcZ	diguanylate cyclase	diguanylate cyclase DgcZ	GO-TERMS, PRODUCT-SYNONYMS, GENE-SYNONYMS, PRODUCT, GENE-NAME
CXV43_RS09030	EG11644	CXV43_RS09030	ydeI	YdeI family stress tolerance OB fold protein	BOF family protein YdeI	GO-TERMS, PRODUCT-SYNONYMS, PRODUCT, GENE-NAME
CXV43_RS09040	EG10212	CXV43_RS09040	dcp			GO-TERMS, REACTIONS, PRODUCT-SYNONYMS, GENE-NAME
CXV43_RS09045	EG12345			bifunctional NADP-dependent 3-hydroxy acid dehydrogenase/3-hydroxypropionate dehydrogenase YdfG	3-hydroxy acid dehydrogenase YdfG	GO-TERMS, REACTIONS, PRODUCT-SYNONYMS, PRODUCT
CXV43_RS09050	G6814	CXV43_RS09050	ydfH	GntR family transcriptional regulator	DNA-binding transcriptional repressor YdfH	GO-TERMS, PRODUCT-SYNONYMS, PRODUCT, GENE-NAME
CXV43_RS09065	G6817	CXV43_RS09065	ydfJ	MFS transporter	putative transporter YdfJ	GO-TERMS, PRODUCT-SYNONYMS, GENE-SYNONYMS, PRODUCT, GENE-NAME
CXV43_RS09170	G6823	CXV43_RS09170	gnsB	addiction module toxin, GnsA/GnsB family	Qin prophage; protein GnsB	GO-TERMS, PRODUCT-SYNONYMS, GENE-SYNONYMS, PRODUCT, GENE-NAME
CXV43_RS09190	G6825	CXV43_RS09190	cspI	cold-shock protein CspI	Qin prophage; cold shock protein CspI	GO-TERMS, PRODUCT-SYNONYMS, GENE-SYNONYMS, PRODUCT, GENE-NAME
CXV43_RS09215	EG12203	cspA	cspB	RNA chaperone/antiterminator CspA	Qin prophage; cold shock-like protein CspB	GO-TERMS, PRODUCT-SYNONYMS, PRODUCT, GENE-NAME
CXV43_RS09255	EG11131	CXV43_RS09255	relE	type II toxin-antitoxin system mRNA interferase RelE	Qin prophage; mRNA interferase toxin RelE	GO-TERMS, COMPLEXES, REACTIONS, PRODUCT-SYNONYMS, PRODUCT, GENE-NAME
CXV43_RS09260	EG10836	CXV43_RS09260	relB	type II toxin-antitoxin system RelB/DinJ family antitoxin	Qin prophage; antitoxin/DNA-binding transcriptional repressor RelB	GO-TERMS, PRODUCT-SYNONYMS, GENE-SYNONYMS, PRODUCT, GENE-NAME
CXV43_RS09280	G0-10624	CXV43_RS09280	insJK	IS3-like element IS150 family transposase	IS150 protein InsAB	GO-TERMS, PRODUCT-SYNONYMS, PRODUCT, GENE-NAME
CXV43_RS09345	G6842			spermidine N1-acetyltransferase	spermidine N-acetyltransferase	GO-TERMS, REACTIONS, PRODUCT-SYNONYMS, PRODUCT
CXV43_RS09380	G6849			Tat proofreading chaperone DmsD	redox enzyme maturation protein DmsD	GO-TERMS, PRODUCT-SYNONYMS, GENE-SYNONYMS, PRODUCT
CXV43_RS09385	G6850			voltage-gated ClC-type chloride channel ClcB	putative chloride:H+ antiporter ClcB	GO-TERMS, REACTIONS, PRODUCT-SYNONYMS, GENE-SYNONYMS, PRODUCT
CXV43_RS09395	G6852	CXV43_RS09395	mlc	ROK family transcriptional regulator	DNA-binding transcriptional repressor Mlc	GO-TERMS, PRODUCT-SYNONYMS, GENE-SYNONYMS, PRODUCT, GENE-NAME
CXV43_RS09425	G6857			multidrug/spermidine efflux SMR transporter subunit MdtI	multidrug/spermidine efflux pump membrane subunit MdtI	CPLX-RXNS, GO-TERMS, COMPLEXES, REACTIONS, PRODUCT-SYNONYMS, GENE-SYNONYMS, PRODUCT
CXV43_RS09430	G6858			multidrug/spermidine efflux SMR transporter subunit MdtJ	multidrug/spermidine efflux pump membrane subunit MdtJ	GO-TERMS, REACTIONS, PRODUCT-SYNONYMS, GENE-SYNONYMS, PRODUCT
CXV43_RS09540	EG10745	CXV43_RS09540	pntB	Re/Si-specific NAD(P)(+) transhydrogenase subunit beta	pyridine nucleotide transhydrogenase subunit beta	CPLX-RXNS, GO-TERMS, COMPLEXES, PRODUCT-SYNONYMS, PRODUCT, GENE-NAME
CXV43_RS09545	EG10744			Re/Si-specific NAD(P)(+) transhydrogenase subunit alpha	pyridine nucleotide transhydrogenase subunit alpha	GO-TERMS, REACTIONS, PRODUCT-SYNONYMS, PRODUCT
CXV43_RS09555	G6861	CXV43_RS09555	ydgI	amino acid permease	putative arginine:ornithine antiporter	GO-TERMS, REACTIONS, PRODUCT-SYNONYMS, GENE-SYNONYMS, PRODUCT, GENE-NAME
CXV43_RS09560	G6862	CXV43_RS09560	folM			GO-TERMS, REACTIONS, PRODUCT-SYNONYMS, GENE-SYNONYMS, GENE-NAME
CXV43_RS09570	G6864			two-component system response regulator RstA	DNA-binding transcriptional regulator RstA	GO-TERMS, PRODUCT-SYNONYMS, GENE-SYNONYMS, PRODUCT
CXV43_RS09575	EG11233			two-component system sensor histidine kinase RstB	sensory histidine kinase RstB	GO-TERMS, REACTIONS, PRODUCT-SYNONYMS, GENE-SYNONYMS, PRODUCT
CXV43_RS09580	EG11038	CXV43_RS09580	tus			GO-TERMS, PRODUCT-SYNONYMS, GENE-SYNONYMS, GENE-NAME
CXV43_RS09585	EG10358			class II fumarate hydratase	fumarase C	GO-TERMS, REACTIONS, PRODUCT-SYNONYMS, PRODUCT
CXV43_RS09590	EG10356	CXV43_RS09590	fumA	fumarate hydratase	fumarase A	GO-TERMS, REACTIONS, PRODUCT-SYNONYMS, PRODUCT, GENE-NAME
CXV43_RS09595	EG10566	CXV43_RS09595	manA			GO-TERMS, PRODUCT-SYNONYMS, GENE-SYNONYMS, PRODUCT, GENE-NAME
CXV43_RS09615	EG11055	CXV43_RS09615	uidA			GO-TERMS, REACTIONS, PRODUCT-SYNONYMS, GENE-SYNONYMS, PRODUCT, GENE-NAME
CXV43_RS09620	G6867	CXV43_RS09620	uidR	TetR/AcrR family transcriptional regulator	DNA-binding transcriptional repressor UidR	GO-TERMS, PRODUCT-SYNONYMS, GENE-SYNONYMS, PRODUCT, GENE-NAME
CXV43_RS09625	EG10425	CXV43_RS09625	hdhA			GO-TERMS, REACTIONS, PRODUCT-SYNONYMS, GENE-SYNONYMS, PRODUCT, GENE-NAME
CXV43_RS09630	EG10557			Mal regulon transcriptional regulator MalI	DNA-binding transcriptional repressor MalI	GO-TERMS, PRODUCT-SYNONYMS, PRODUCT
CXV43_RS09635	EG10563	CXV43_RS09635	malX	PTS maltose transporter subunit IICB	PTS enzyme IIBC component MalX	GO-TERMS, REACTIONS, PRODUCT-SYNONYMS, PRODUCT, GENE-NAME
CXV43_RS09640	EG10564	CXV43_RS09640	malY	pyridoxal phosphate-dependent aminotransferase	negative regulator of MalT activity/cystathionine beta-lyase	GO-TERMS, REACTIONS, PRODUCT-SYNONYMS, PRODUCT, GENE-NAME
CXV43_RS09645	EG10030	CXV43_RS09645	add			GO-TERMS, REACTIONS, PRODUCT-SYNONYMS, GENE-NAME
CXV43_RS09655	G0-9561			division septum protein Blr	beta-lactam resistance protein	GO-TERMS, PRODUCT-SYNONYMS, PRODUCT
CXV43_RS09660	G6869	CXV43_RS09660	cnu	nucleoid-associated protein	H-NS- and StpA-binding protein	GO-TERMS, PRODUCT-SYNONYMS, GENE-SYNONYMS, PRODUCT, GENE-NAME
CXV43_RS09675	G6872			electron transport complex subunit RsxB	SoxR [2Fe-2S] reducing system protein RsxB	GO-TERMS, PRODUCT-SYNONYMS, GENE-SYNONYMS, PRODUCT
CXV43_RS09680	G6873			electron transport complex subunit RsxC	SoxR [2Fe-2S] reducing system protein RsxC	GO-TERMS, PRODUCT-SYNONYMS, GENE-SYNONYMS, PRODUCT
CXV43_RS09695	G6876	CXV43_RS09695	rsxE	electron transport complex subunit E	SoxR [2Fe-2S] reducing system protein RsxE	GO-TERMS, PRODUCT-SYNONYMS, GENE-SYNONYMS, PRODUCT, GENE-NAME
CXV43_RS09700	EG10662	CXV43_RS09700	nth			GO-TERMS, REACTIONS, PRODUCT-SYNONYMS, GENE-NAME
CXV43_RS09705	G6877			dipeptide/tripeptide permease DtpA	dipeptide/tripeptide:H+ symporter DtpA	GO-TERMS, REACTIONS, PRODUCT-SYNONYMS, GENE-SYNONYMS, PRODUCT
CXV43_RS09710	G6878			glutathione transferase GstA	glutathione S-transferase GstA	GO-TERMS, REACTIONS, PRODUCT-SYNONYMS, GENE-SYNONYMS, PRODUCT
CXV43_RS09715	G6879			pyridoxal kinase PdxY	pyridoxal kinase 2	GO-TERMS, REACTIONS, PRODUCT-SYNONYMS, GENE-SYNONYMS, PRODUCT
CXV43_RS09720	EG11043	CXV43_RS09720	tyrS			GO-TERMS, REACTIONS, PRODUCT-SYNONYMS, PRODUCT, GENE-NAME
CXV43_RS09725	EG11487			pyridoxamine 5'-phosphate oxidase	pyridoxine/pyridoxamine 5'-phosphate oxidase	GO-TERMS, REACTIONS, PRODUCT-SYNONYMS, PRODUCT
CXV43_RS09730	EG11488	CXV43_RS09730	mliC	C-type lysozyme inhibitor	inhibitor of c-type lysozyme, putative lipoprotein	GO-TERMS, PRODUCT-SYNONYMS, GENE-SYNONYMS, PRODUCT, GENE-NAME
CXV43_RS09735	G6880	CXV43_RS09735	anmK			GO-TERMS, REACTIONS, PRODUCT-SYNONYMS, GENE-SYNONYMS, PRODUCT, GENE-NAME
CXV43_RS09740	G6881	CXV43_RS09740	slyB			GO-TERMS, PRODUCT-SYNONYMS, GENE-NAME
CXV43_RS09745	G6882			transcriptional regulator SlyA	DNA-binding transcriptional dual regulator SlyA	GO-TERMS, PRODUCT-SYNONYMS, PRODUCT
CXV43_RS09765	G6886	CXV43_RS09765	sodC	superoxide dismutase [Cu-Zn] SodC2	superoxide dismutase (Cu-Zn)	GO-TERMS, REACTIONS, PRODUCT-SYNONYMS, PRODUCT, GENE-NAME
CXV43_RS09780	G6889	CXV43_RS09780	nemR	TetR/AcrR family transcriptional regulator	DNA-binding transcriptional repressor NemR	GO-TERMS, PRODUCT-SYNONYMS, GENE-SYNONYMS, PRODUCT, GENE-NAME
CXV43_RS09785	G6890	CXV43_RS09785	nemA	alkene reductase	N-ethylmaleimide reductase	GO-TERMS, REACTIONS, PRODUCT-SYNONYMS, GENE-SYNONYMS, PRODUCT, GENE-NAME
CXV43_RS09790	G6891	CXV43_RS09790	gloA	lactoylglutathione lyase	glyoxalase I	GO-TERMS, REACTIONS, PRODUCT-SYNONYMS, PRODUCT, GENE-NAME
CXV43_RS09795	EG11547	CXV43_RS09795	rnt	ribonuclease T	RNase T	GO-TERMS, REACTIONS, PRODUCT-SYNONYMS, PRODUCT, GENE-NAME
CXV43_RS09805	EG12181	CXV43_RS09805	grxD	Grx4 family monothiol glutaredoxin	glutaredoxin 4	GO-TERMS, COMPLEXES, PRODUCT-SYNONYMS, GENE-SYNONYMS, PRODUCT, GENE-NAME
CXV43_RS09810	G6892	CXV43_RS09810	mepH	peptidoglycan endopeptidase	peptidoglycan DD-endopeptidase MepH	GO-TERMS, REACTIONS, PRODUCT-SYNONYMS, GENE-SYNONYMS, PRODUCT, GENE-NAME
CXV43_RS09815	EG10954			superoxide dismutase [Fe]	superoxide dismutase (Fe)	GO-TERMS, REACTIONS, PRODUCT-SYNONYMS, PRODUCT
CXV43_RS09825	G0-10594	ynhF	cydH	YnhF family membrane protein	cytochrome bd-I ubiquinol oxidase accessory subunit CydH	GO-TERMS, PRODUCT-SYNONYMS, GENE-SYNONYMS, PRODUCT, GENE-NAME
CXV43_RS09830	EG10800			HTH-type transcriptional repressor PurR	DNA-binding transcriptional repressor PurR	GO-TERMS, PRODUCT-SYNONYMS, PRODUCT
CXV43_RS09845	EG11531	CXV43_RS09845	cfa			GO-TERMS, REACTIONS, PRODUCT-SYNONYMS, GENE-SYNONYMS, GENE-NAME
CXV43_RS09850	EG11406	ribE	ribC			GO-TERMS, PRODUCT-SYNONYMS, GENE-SYNONYMS, GENE-NAME
CXV43_RS09855	EG12400	CXV43_RS09855	mdtK	multidrug efflux MATE transporter MdtK	multidrug efflux pump MdtK	GO-TERMS, REACTIONS, PRODUCT-SYNONYMS, GENE-SYNONYMS, PRODUCT, GENE-NAME
CXV43_RS09915	G6903			fumarate hydratase FumD	fumarase D	GO-TERMS, REACTIONS, PRODUCT-SYNONYMS, GENE-SYNONYMS, PRODUCT
CXV43_RS09920	EG10804	CXV43_RS09920	pykF			GO-TERMS, REACTIONS, PRODUCT-SYNONYMS, GENE-NAME
CXV43_RS09925	EG10544	CXV43_RS09925	lpp	major outer membrane lipoprotein	murein lipoprotein	GO-TERMS, PRODUCT-SYNONYMS, GENE-SYNONYMS, PRODUCT, GENE-NAME
CXV43_RS09930	G6904	CXV43_RS09930	ldtE	LysM peptidoglycan-binding domain-containing protein	L,D-transpeptidase LdtE	GO-TERMS, REACTIONS, PRODUCT-SYNONYMS, GENE-SYNONYMS, PRODUCT, GENE-NAME
CXV43_RS09935	G6905			cysteine desulfuration protein SufE	sulfur carrier protein SufE	GO-TERMS, PRODUCT-SYNONYMS, GENE-SYNONYMS, PRODUCT
CXV43_RS09940	G6906	CXV43_RS09940	sufS	cysteine desulfurase	L-cysteine desulfurase	GO-TERMS, REACTIONS, PRODUCT-SYNONYMS, GENE-SYNONYMS, PRODUCT, GENE-NAME
CXV43_RS09945	G6907			Fe-S cluster assembly protein SufD	Fe-S cluster scaffold complex subunit SufD	GO-TERMS, COMPLEXES, PRODUCT-SYNONYMS, GENE-SYNONYMS, PRODUCT
CXV43_RS09950	G6908			Fe-S cluster assembly ATPase SufC	Fe-S cluster scaffold complex subunit SufC	GO-TERMS, PRODUCT-SYNONYMS, GENE-SYNONYMS, PRODUCT
CXV43_RS09955	G6909			Fe-S cluster assembly protein SufB	Fe-S cluster scaffold complex subunit SufB	GO-TERMS, PRODUCT-SYNONYMS, GENE-SYNONYMS, PRODUCT
CXV43_RS09960	EG11378			Fe-S cluster assembly scaffold SufA	iron-sulfur cluster insertion protein SufA	GO-TERMS, PRODUCT-SYNONYMS, GENE-SYNONYMS, PRODUCT
CXV43_RS09970	G6912	CXV43_RS09970	menI			GO-TERMS, PRODUCT-SYNONYMS, GENE-SYNONYMS, GENE-NAME
CXV43_RS10005	EG11234	CXV43_RS10005	ydiB			GO-TERMS, REACTIONS, PRODUCT-SYNONYMS, GENE-NAME
CXV43_RS10010	EG10076	CXV43_RS10010	aroD	type I 3-dehydroquinate dehydratase	3-dehydroquinate dehydratase	GO-TERMS, REACTIONS, PRODUCT-SYNONYMS, PRODUCT, GENE-NAME
CXV43_RS10050	EG12357	CXV43_RS10050	fadK	cyclohexanecarboxylate-CoA ligase	short chain acyl-CoA synthetase	GO-TERMS, REACTIONS, PRODUCT-SYNONYMS, GENE-SYNONYMS, PRODUCT, GENE-NAME
CXV43_RS10060	EG10759	CXV43_RS10060	ppsA	phosphoenolpyruvate synthase	phosphoenolpyruvate synthetase	GO-TERMS, REACTIONS, PRODUCT-SYNONYMS, GENE-SYNONYMS, PRODUCT, GENE-NAME
CXV43_RS10065	EG11132	CXV43_RS10065	ppsR	kinase/pyrophosphorylase	posphoenolpyruvate synthetase regulatory protein	GO-TERMS, PRODUCT-SYNONYMS, GENE-SYNONYMS, PRODUCT, GENE-NAME
CXV43_RS10070	EG10080	CXV43_RS10070	aroH	3-deoxy-7-phosphoheptulonate synthase AroH	3-deoxy-7-phosphoheptulonate synthase, Trp-sensitive	GO-TERMS, REACTIONS, PRODUCT-SYNONYMS, PRODUCT, GENE-NAME
CXV43_RS10085	G6925	CXV43_RS10085	rflP	anti-FlhDC factor	anti-FlhDC factor RflP	GO-TERMS, PRODUCT-SYNONYMS, GENE-SYNONYMS, PRODUCT, GENE-NAME
CXV43_RS10095	EG10128			vitamin B12 ABC transporter ATP-binding protein BtuD	vitamin B12 ABC transporter ATP binding subunit	CPLX-RXNS, GO-TERMS, COMPLEXES, REACTIONS, PRODUCT
CXV43_RS10100	EG10129	CXV43_RS10100	btuE	glutathione peroxidase	thioredoxin/glutathione peroxidase	GO-TERMS, REACTIONS, PRODUCT-SYNONYMS, PRODUCT, GENE-NAME
CXV43_RS10105	EG10127	CXV43_RS10105	btuC	vitamin B12 import system permease BtuC	vitamin B12 ABC transporter membrane subunit	GO-TERMS, REACTIONS, PRODUCT, GENE-NAME
CXV43_RS10345	EG10440					GO-TERMS, PRODUCT-SYNONYMS, GENE-SYNONYMS, PRODUCT
CXV43_RS10350	EG10710	CXV43_RS10350	pheT			CPLX-RXNS, GO-TERMS, COMPLEXES, PRODUCT-SYNONYMS, PRODUCT, GENE-NAME
CXV43_RS10355	EG10709	CXV43_RS10355	pheS			GO-TERMS, PRODUCT-SYNONYMS, GENE-SYNONYMS, PRODUCT, GENE-NAME
CXV43_RS10375	EG10506	CXV43_RS10375	infC			GO-TERMS, PRODUCT-SYNONYMS, GENE-SYNONYMS, GENE-NAME
CXV43_RS10380	EG11001					GO-TERMS, REACTIONS, PRODUCT-SYNONYMS, PRODUCT
CXV43_RS10400	EG10700	CXV43_RS10400	pfkB	6-phosphofructokinase II	6-phosphofructokinase 2	GO-TERMS, REACTIONS, PRODUCT-SYNONYMS, PRODUCT, GENE-NAME
CXV43_RS10420	G6932			hexitol phosphatase HxpB	hexitol phosphatase B	GO-TERMS, REACTIONS, PRODUCT-SYNONYMS, GENE-SYNONYMS, PRODUCT
CXV43_RS10430	G6934	CXV43_RS10430	tcyP	L-cystine transporter	cystine/sulfocysteine:cation symporter	GO-TERMS, REACTIONS, PRODUCT-SYNONYMS, GENE-SYNONYMS, PRODUCT, GENE-NAME
CXV43_RS10440	G6936			cell division activator CedA	cell division modulator	GO-TERMS, PRODUCT-SYNONYMS, GENE-SYNONYMS, PRODUCT
CXV43_RS10445	EG10509	CXV43_RS10445	katE			GO-TERMS, REACTIONS, PRODUCT-SYNONYMS, GENE-NAME
CXV43_RS10450	EG12198	CXV43_RS10450	chbG			GO-TERMS, PRODUCT-SYNONYMS, GENE-SYNONYMS, GENE-NAME
CXV43_RS10455	EG10144	CXV43_RS10455	chbF	6-phospho-beta-glucosidase	monoacetylchitobiose-6-phosphate hydrolase	GO-TERMS, REACTIONS, PRODUCT-SYNONYMS, GENE-SYNONYMS, PRODUCT, GENE-NAME
CXV43_RS10465	EG10142	CXV43_RS10465	chbA	PTS N,N'-diacetylchitobiose transporter subunit IIA	N,N'-diacetylchitobiose-specific PTS enzyme IIA component	CPLX-RXNS, GO-TERMS, COMPLEXES, PRODUCT-SYNONYMS, GENE-SYNONYMS, PRODUCT, GENE-NAME
CXV43_RS10470	EG10141	CXV43_RS10470	chbC	PTS N,N'-diacetylchitobiose transporter subunit IIC	N,N'-diacetylchitobiose-specific PTS enzyme IIC component	GO-TERMS, PRODUCT-SYNONYMS, GENE-SYNONYMS, PRODUCT, GENE-NAME
CXV43_RS10475	EG10140	CXV43_RS10475	chbB	PTS sugar transporter subunit IIB	N,N'-diacetylchitobiose-specific PTS enzyme IIB component	GO-TERMS, REACTIONS, PRODUCT-SYNONYMS, GENE-SYNONYMS, PRODUCT, GENE-NAME
CXV43_RS10490	EG10663	CXV43_RS10490	nadE	ammonia-dependent NAD(+) synthetase	NH3-dependent NAD+ synthetase	GO-TERMS, REACTIONS, PRODUCT-SYNONYMS, GENE-SYNONYMS, PRODUCT, GENE-NAME
CXV43_RS10495	G6937	CXV43_RS10495	cho			GO-TERMS, REACTIONS, PRODUCT-SYNONYMS, GENE-SYNONYMS, GENE-NAME
CXV43_RS10505	G6939	CXV43_RS10505	spy	ATP-independent periplasmic protein-refolding chaperone	ATP-independent periplasmic chaperone	GO-TERMS, PRODUCT-SYNONYMS, PRODUCT, GENE-NAME
CXV43_RS10510	G6940					GO-TERMS, PRODUCT-SYNONYMS, GENE-SYNONYMS, PRODUCT
CXV43_RS10515	G6941					GO-TERMS, REACTIONS, PRODUCT-SYNONYMS, GENE-SYNONYMS, PRODUCT
CXV43_RS10520	G6942			succinylglutamate-semialdehyde dehydrogenase	aldehyde dehydrogenase	GO-TERMS, REACTIONS, PRODUCT-SYNONYMS, GENE-SYNONYMS, PRODUCT
CXV43_RS10525	G6943	CXV43_RS10525	astA			GO-TERMS, REACTIONS, PRODUCT-SYNONYMS, GENE-SYNONYMS, PRODUCT, GENE-NAME
CXV43_RS10530	G6944	CXV43_RS10530	astC	aspartate aminotransferase family protein	succinylornithine transaminase	GO-TERMS, REACTIONS, PRODUCT-SYNONYMS, GENE-SYNONYMS, PRODUCT, GENE-NAME
CXV43_RS10535	EG11073	CXV43_RS10535	xthA			GO-TERMS, REACTIONS, PRODUCT-SYNONYMS, GENE-SYNONYMS, GENE-NAME
CXV43_RS10575	G6952	CXV43_RS10575	ynjE	sulfurtransferase	molybdopterin synthase sulfurtransferase	GO-TERMS, REACTIONS, PRODUCT-SYNONYMS, PRODUCT, GENE-NAME
CXV43_RS10585	G6954	CXV43_RS10585	nudG	CTP pyrophosphohydrolase	5-hydroxy-CTP diphosphatase	GO-TERMS, REACTIONS, PRODUCT-SYNONYMS, GENE-SYNONYMS, PRODUCT, GENE-NAME
CXV43_RS10595	EG10372	CXV43_RS10595	gdhA	NADP-specific glutamate dehydrogenase	glutamate dehydrogenase	GO-TERMS, REACTIONS, PRODUCT-SYNONYMS, PRODUCT, GENE-NAME
CXV43_RS10605	EG11014					GO-TERMS, REACTIONS, PRODUCT-SYNONYMS, GENE-SYNONYMS
CXV43_RS10610	EG10943			selenide,water dikinase SelD	selenide, water dikinase	GO-TERMS, REACTIONS, PRODUCT-SYNONYMS, GENE-SYNONYMS, PRODUCT
CXV43_RS10620	EG10968			signal peptide peptidase SppA	protease IV, a signal peptide peptidase	GO-TERMS, REACTIONS, PRODUCT-SYNONYMS, PRODUCT
CXV43_RS10625	EG10045	CXV43_RS10625	ansA			GO-TERMS, REACTIONS, PRODUCT-SYNONYMS, GENE-NAME
CXV43_RS10630	EG11135	CXV43_RS10630	pncA	bifunctional pyrazinamidase/nicotinamidase	nicotinamidase	GO-TERMS, REACTIONS, PRODUCT-SYNONYMS, GENE-SYNONYMS, PRODUCT, GENE-NAME
CXV43_RS10645	G6958	CXV43_RS10645	ydjG	aldo/keto reductase	NADH-dependent methylglyoxal reductase	GO-TERMS, REACTIONS, PRODUCT-SYNONYMS, PRODUCT, GENE-NAME
CXV43_RS10650	G6959	CXV43_RS10650	ydjH	sugar kinase	L-glycero-L-galacto-octuluronate kinase	GO-TERMS, REACTIONS, PRODUCT-SYNONYMS, PRODUCT, GENE-NAME
CXV43_RS10655	G6960	CXV43_RS10655	ydjI	ketose-bisphosphate aldolase	L-glycero-L-galacto-octuluronate-1-phosphate aldolase	GO-TERMS, REACTIONS, PRODUCT-SYNONYMS, PRODUCT, GENE-NAME
CXV43_RS10680	EG12394			peptide-methionine (R)-S-oxide reductase	methionine sulfoxide reductase B	GO-TERMS, REACTIONS, PRODUCT-SYNONYMS, GENE-SYNONYMS, PRODUCT
CXV43_RS10685	EG10367	CXV43_RS10685	gapA	glyceraldehyde-3-phosphate dehydrogenase	glyceraldehyde-3-phosphate dehydrogenase A	GO-TERMS, REACTIONS, PRODUCT-SYNONYMS, GENE-SYNONYMS, PRODUCT, GENE-NAME
CXV43_RS10695	G6967	CXV43_RS10695	yeaE	aldo/keto reductase	methylglyoxal reductase YeaE	GO-TERMS, REACTIONS, PRODUCT-SYNONYMS, PRODUCT, GENE-NAME
CXV43_RS10700	G6968	CXV43_RS10700	mipA			GO-TERMS, PRODUCT-SYNONYMS, GENE-SYNONYMS, GENE-NAME
CXV43_RS10705	G6969	CXV43_RS10705	yeaG	PrkA family serine protein kinase	protein kinase YeaG	GO-TERMS, REACTIONS, PRODUCT-SYNONYMS, PRODUCT, GENE-NAME
CXV43_RS10725	G6973	CXV43_RS10725	yeaK	YbaK/prolyl-tRNA synthetase associated domain-containing protein	mischarged aminoacyl-tRNA deacylase	GO-TERMS, PRODUCT-SYNONYMS, PRODUCT, GENE-NAME
CXV43_RS10740	G6976	CXV43_RS10740	nimR	AraC family transcriptional regulator	DNA-binding transcriptional repressor NimR	GO-TERMS, PRODUCT-SYNONYMS, GENE-SYNONYMS, PRODUCT, GENE-NAME
CXV43_RS10745	G6977	CXV43_RS10745	nimT	2-nitroimidazole transporter	2-nitroimidazole exporter	GO-TERMS, REACTIONS, PRODUCT-SYNONYMS, GENE-SYNONYMS, PRODUCT, GENE-NAME
CXV43_RS10760	G6980	CXV43_RS10760	dgcP	sensor domain-containing diguanylate cyclase	diguanylate cyclase DgcP	GO-TERMS, REACTIONS, PRODUCT-SYNONYMS, GENE-SYNONYMS, PRODUCT, GENE-NAME
CXV43_RS10800	G6984			leucine efflux protein LeuE	leucine exporter	GO-TERMS, REACTIONS, PRODUCT-SYNONYMS, GENE-SYNONYMS, PRODUCT
CXV43_RS10805	G6985	CXV43_RS10805	dmlR	LysR family transcriptional regulator	DNA-binding transcriptional regulator DmlR	GO-TERMS, PRODUCT-SYNONYMS, GENE-SYNONYMS, PRODUCT, GENE-NAME
CXV43_RS10810	G6986	CXV43_RS10810	dmlA	tartrate dehydrogenase	D-malate/3-isopropylmalate dehydrogenase (decarboxylating)	GO-TERMS, REACTIONS, PRODUCT-SYNONYMS, GENE-SYNONYMS, PRODUCT, GENE-NAME
CXV43_RS10820	G6988	CXV43_RS10820	yeaW	ring-hydroxylating oxygenase subunit alpha	carnitine monooxygenase subunit YeaW	CPLX-RXNS, GO-TERMS, COMPLEXES, PRODUCT-SYNONYMS, PRODUCT, GENE-NAME
CXV43_RS10825	G6989	CXV43_RS10825	yeaX	oxidoreductase	carnitine monooxygenase subunit YeaX	GO-TERMS, PRODUCT-SYNONYMS, PRODUCT, GENE-NAME
CXV43_RS10830	EG10858	CXV43_RS10830	rnd	ribonuclease D	RNase D	GO-TERMS, REACTIONS, PRODUCT-SYNONYMS, PRODUCT, GENE-NAME
CXV43_RS10835	EG11530	CXV43_RS10835	fadD			GO-TERMS, REACTIONS, PRODUCT-SYNONYMS, GENE-SYNONYMS, PRODUCT, GENE-NAME
CXV43_RS10845	G6991			tRNA (adenosine(37)-N6)-threonylcarbamoyltransferase complex dimerization subunit type 1 TsaB	N6-L-threonylcarbamoyladenine synthase, TsaB subunit	CPLX-RXNS, GO-TERMS, COMPLEXES, REACTIONS, PRODUCT-SYNONYMS, GENE-SYNONYMS, PRODUCT
CXV43_RS10850	G6992	CXV43_RS10850	yoaA	ATP-dependent DNA helicase	putative ATP-dependent 5' to 3' DNA helicase	GO-TERMS, PRODUCT-SYNONYMS, PRODUCT, GENE-NAME
CXV43_RS10855	G6993	CXV43_RS10855	yoaB	RidA family protein	RutC family protein YoaB	GO-TERMS, PRODUCT-SYNONYMS, PRODUCT, GENE-NAME
CXV43_RS10870	EG10683	CXV43_RS10870	pabB	aminodeoxychorismate synthase component 1	aminodeoxychorismate synthase subunit 1	CPLX-RXNS, GO-TERMS, COMPLEXES, REACTIONS, PRODUCT-SYNONYMS, PRODUCT, GENE-NAME
CXV43_RS10875	EG12693	CXV43_RS10875	nudL	CoA pyrophosphatase	putative NUDIX hydrolase with low 3-phosphohydroxypyruvate phosphatase activity	GO-TERMS, REACTIONS, PRODUCT-SYNONYMS, GENE-SYNONYMS, PRODUCT, GENE-NAME
CXV43_RS10880	EG10930	CXV43_RS10880	sdaA	L-serine dehydratase 1	L-serine deaminase I	GO-TERMS, REACTIONS, PRODUCT-SYNONYMS, PRODUCT, GENE-NAME
CXV43_RS10895	EG10567	CXV43_RS10895	manX	PTS mannose transporter subunit IIAB	mannose-specific PTS enzyme IIAB component	CPLX-RXNS, GO-TERMS, COMPLEXES, PRODUCT-SYNONYMS, GENE-SYNONYMS, PRODUCT, GENE-NAME
CXV43_RS10900	EG10568	CXV43_RS10900	manY	PTS mannose/fructose/sorbose transporter subunit IIC	mannose-specific PTS enzyme IIC component	GO-TERMS, REACTIONS, PRODUCT-SYNONYMS, GENE-SYNONYMS, PRODUCT, GENE-NAME
CXV43_RS10905	EG10569	CXV43_RS10905	manZ	PTS mannose transporter subunit IID	mannose-specific PTS enzyme IID component	GO-TERMS, PRODUCT-SYNONYMS, GENE-SYNONYMS, PRODUCT, GENE-NAME
CXV43_RS10915	G6999			manganese efflux pump MntP	Mn2+ exporter	GO-TERMS, REACTIONS, PRODUCT-SYNONYMS, GENE-SYNONYMS, PRODUCT
CXV43_RS10920	EG12207	CXV43_RS10920	rlmA	23S rRNA (guanine(745)-N(1))-methyltransferase	23S rRNA m1G745 methyltransferase	GO-TERMS, REACTIONS, PRODUCT-SYNONYMS, GENE-SYNONYMS, PRODUCT, GENE-NAME
CXV43_RS10925	EG12204			cold shock-like protein CspC	stress protein, member of the CspA family	GO-TERMS, PRODUCT-SYNONYMS, GENE-SYNONYMS, PRODUCT
CXV43_RS10930	G7000	CXV43_RS10930	yobF	DUF2627 domain-containing protein	DUF2527 domain-containing protein YobF	GO-TERMS, PRODUCT-SYNONYMS, PRODUCT, GENE-NAME
CXV43_RS10940	G7002			PhoP/PhoQ regulator MgrB	PhoQ kinase inhibitor	GO-TERMS, PRODUCT-SYNONYMS, GENE-SYNONYMS, PRODUCT
CXV43_RS10950	G7003			DNA-binding transcriptional regulator KdgR	DNA-binding transcriptional repressor KdgR	GO-TERMS, PRODUCT-SYNONYMS, GENE-SYNONYMS, PRODUCT
CXV43_RS10960	EG10462					GO-TERMS, PRODUCT-SYNONYMS
CXV43_RS10965	EG10760	CXV43_RS10965	prc	carboxy terminal-processing peptidase	tail-specific protease	GO-TERMS, REACTIONS, PRODUCT-SYNONYMS, GENE-SYNONYMS, PRODUCT, GENE-NAME
CXV43_RS10970	EG12866					GO-TERMS, PRODUCT-SYNONYMS, GENE-SYNONYMS
CXV43_RS10975	G7005	CXV43_RS10975	msrC	methionine-R-sulfoxide reductase	free methionine-(R)-sulfoxide reductase	GO-TERMS, REACTIONS, PRODUCT-SYNONYMS, GENE-SYNONYMS, PRODUCT, GENE-NAME
CXV43_RS10985	G7007	CXV43_RS10985	letB	PqiB family protein	lipophilic envelope spanning tunnel	GO-TERMS, PRODUCT-SYNONYMS, GENE-SYNONYMS, PRODUCT, GENE-NAME
CXV43_RS10990	G7008			16S rRNA (cytosine(1407)-C(5))-methyltransferase RsmF	16S rRNA m5C1407 methyltransferase	GO-TERMS, REACTIONS, PRODUCT-SYNONYMS, GENE-SYNONYMS, PRODUCT
CXV43_RS11005	G7011	CXV43_RS11005	pphA	protein-serine/threonine phosphatase	phosphoprotein phosphatase 1	GO-TERMS, REACTIONS, PRODUCT-SYNONYMS, GENE-SYNONYMS, PRODUCT, GENE-NAME
CXV43_RS11010	EG10737	CXV43_RS11010	pinE	recombinase family protein	e14 prophage; site-specific DNA recombinase	GO-TERMS, REACTIONS, PRODUCT-SYNONYMS, GENE-SYNONYMS, PRODUCT, GENE-NAME
CXV43_RS11210	G6682	CXV43_RS11210	ydaT	hypothetical protein	Rac prophage; protein YdaT	GO-TERMS, PRODUCT-SYNONYMS, PRODUCT, GENE-NAME
CXV43_RS11235	EG12155	kil	kilR	cell division protein FtsZ	Rac prophage; inhibitor of FtsZ	GO-TERMS, PRODUCT-SYNONYMS, GENE-SYNONYMS, PRODUCT, GENE-NAME
CXV43_RS11250	EG10827	CXV43_RS11250	recE	exodeoxyribonuclease VIII	Rac prophage; exonuclease VIII, ds DNA exonuclease, 5' --> 3' specific	GO-TERMS, REACTIONS, PRODUCT-SYNONYMS, GENE-SYNONYMS, PRODUCT, GENE-NAME
CXV43_RS11255	EG11899			recombination protein RecT	Rac prophage; recombinase RecT	GO-TERMS, PRODUCT-SYNONYMS, PRODUCT
CXV43_RS11260	EG11900			type I toxin-antitoxin system endodeoxyribonuclease toxin RalR	Rac prophage; endodeoxyribonuclease toxin RalR	GO-TERMS, REACTIONS, PRODUCT-SYNONYMS, GENE-SYNONYMS, PRODUCT
CXV43_RS11305	G7016	CXV43_RS11305	exoX	exodeoxyribonuclease X	exonuclease X	GO-TERMS, PRODUCT-SYNONYMS, GENE-SYNONYMS, PRODUCT, GENE-NAME
CXV43_RS11310	EG11004	CXV43_RS11310	ptrB			GO-TERMS, REACTIONS, PRODUCT-SYNONYMS, GENE-SYNONYMS, GENE-NAME
CXV43_RS11325	EG11808	CXV43_RS11325	yebG			GO-TERMS, PRODUCT-SYNONYMS, GENE-NAME
CXV43_RS11330	EG11809	CXV43_RS11330	purT			GO-TERMS, REACTIONS, PRODUCT-SYNONYMS, GENE-NAME
CXV43_RS11335	EG10256			bifunctional 4-hydroxy-2-oxoglutarate aldolase/2-dehydro-3-deoxy-phosphogluconate aldolase	KHG/KDPG aldolase	GO-TERMS, REACTIONS, PRODUCT-SYNONYMS, GENE-SYNONYMS, PRODUCT
CXV43_RS11340	EG10257					GO-TERMS, PRODUCT-SYNONYMS, PRODUCT
CXV43_RS11345	EG11221	CXV43_RS11345	zwf	glucose-6-phosphate 1-dehydrogenase	NADP+-dependent glucose-6-phosphate dehydrogenase	GO-TERMS, REACTIONS, PRODUCT-SYNONYMS, PRODUCT, GENE-NAME
CXV43_RS11350	EG12860	CXV43_RS11350	yebK	MurR/RpiR family transcriptional regulator	DNA-binding transcriptional repressor YebK	GO-TERMS, PRODUCT-SYNONYMS, GENE-SYNONYMS, PRODUCT, GENE-NAME
CXV43_RS11355	EG10803	CXV43_RS11355	pykA			GO-TERMS, REACTIONS, PRODUCT-SYNONYMS, GENE-NAME
CXV43_RS11360	EG10614	msbB	lpxM	lauroyl-Kdo(2)-lipid IV(A) myristoyltransferase	Lipid A biosynthesis myristoyltransferase	GO-TERMS, REACTIONS, PRODUCT-SYNONYMS, GENE-SYNONYMS, PRODUCT, GENE-NAME
CXV43_RS11365	EG10013			murein DD-endopeptidase MepM	peptidoglycan DD-endopeptidase MepM	GO-TERMS, REACTIONS, PRODUCT-SYNONYMS, GENE-SYNONYMS, PRODUCT
CXV43_RS11370	G7017			zinc ABC transporter substrate-binding protein ZnuA	Zn2+ ABC transporter periplasmic binding protein	CPLX-RXNS, GO-TERMS, COMPLEXES, PRODUCT-SYNONYMS, GENE-SYNONYMS, PRODUCT
CXV43_RS11375	G7018			zinc ABC transporter ATP-binding protein ZnuC	Zn2+ ABC transporter ATP binding subunit	GO-TERMS, PRODUCT-SYNONYMS, GENE-SYNONYMS, PRODUCT
CXV43_RS11380	EG12368			zinc ABC transporter permease subunit ZnuB	Zn2+ ABC transporter membrane subunit	GO-TERMS, PRODUCT-SYNONYMS, GENE-SYNONYMS, PRODUCT
CXV43_RS11385	RUVB			Holliday junction branch migration DNA helicase RuvB	Holliday junction branch migration complex subunit RuvB	CPLX-RXNS, GO-TERMS, COMPLEXES, PRODUCT-SYNONYMS, PRODUCT
CXV43_RS11390	RUVA			Holliday junction branch migration protein RuvA	Holliday junction branch migration complex subunit RuvA	GO-TERMS, PRODUCT-SYNONYMS, PRODUCT
CXV43_RS11405	EG10925					GO-TERMS, PRODUCT-SYNONYMS
CXV43_RS11415	EG11138	CXV43_RS11415	nudB			GO-TERMS, REACTIONS, PRODUCT-SYNONYMS, GENE-SYNONYMS, GENE-NAME
CXV43_RS11420	EG10097					GO-TERMS, REACTIONS, PRODUCT-SYNONYMS, GENE-SYNONYMS, PRODUCT
CXV43_RS11440	G7020			carboxy-S-adenosyl-L-methionine synthase CmoA	carboxy-S-adenosyl-L-methionine synthase	GO-TERMS, REACTIONS, PRODUCT-SYNONYMS, GENE-SYNONYMS, PRODUCT
CXV43_RS11445	G7021			tRNA 5-methoxyuridine(34)/uridine 5-oxyacetic acid(34) synthase CmoB	tRNA U34 carboxymethyltransferase	GO-TERMS, REACTIONS, PRODUCT-SYNONYMS, GENE-SYNONYMS, PRODUCT
CXV43_RS11450	G7022	CXV43_RS11450	torZ	molybdopterin guanine dinucleotide-containing S/N-oxide reductase	trimethylamine N-oxide reductase 2	GO-TERMS, REACTIONS, PRODUCT-SYNONYMS, GENE-SYNONYMS, PRODUCT, GENE-NAME
CXV43_RS11470	EG10071	CXV43_RS11470	argS			GO-TERMS, REACTIONS, PRODUCT-SYNONYMS, GENE-SYNONYMS, PRODUCT, GENE-NAME
CXV43_RS11480	G7027	CXV43_RS11480	flhE			GO-TERMS, PRODUCT-SYNONYMS, GENE-NAME
CXV43_RS11485	G370					GO-TERMS, COMPLEXES, PRODUCT-SYNONYMS, GENE-SYNONYMS
CXV43_RS11490	G7028			flagellar type III secretion system protein FlhB	flagellar biosynthesis protein FlhB	GO-TERMS, PRODUCT-SYNONYMS, GENE-SYNONYMS, PRODUCT
CXV43_RS11495	EG10151			protein phosphatase CheZ	chemotaxis protein CheZ	GO-TERMS, REACTIONS, PRODUCT-SYNONYMS, PRODUCT
CXV43_RS11505	EG10147	CXV43_RS11505	cheB	chemotaxis response regulator protein-glutamate methylesterase	protein-glutamate methylesterase/protein glutamine deamidase	GO-TERMS, REACTIONS, PRODUCT-SYNONYMS, PRODUCT, GENE-NAME
CXV43_RS11510	EG10148			protein-glutamate O-methyltransferase CheR	chemotaxis protein methyltransferase	GO-TERMS, REACTIONS, PRODUCT-SYNONYMS, GENE-SYNONYMS, PRODUCT
CXV43_RS11515	EG10987	CXV43_RS11515	tap	methyl-accepting chemotaxis protein IV	methyl-accepting chemotaxis protein Tap	GO-TERMS, COMPLEXES, PRODUCT-SYNONYMS, PRODUCT, GENE-NAME
CXV43_RS11520	EG10988	CXV43_RS11520	tar	methyl-accepting chemotaxis protein II	methyl-accepting chemotaxis protein Tar	GO-TERMS, COMPLEXES, PRODUCT-SYNONYMS, GENE-SYNONYMS, PRODUCT, GENE-NAME
CXV43_RS11525	EG10149					GO-TERMS, COMPLEXES, PRODUCT-SYNONYMS
CXV43_RS11530	EG10146					GO-TERMS, PRODUCT-SYNONYMS
CXV43_RS11535	EG10602			motility protein MotB	motility protein B	GO-TERMS, PRODUCT-SYNONYMS, GENE-SYNONYMS, PRODUCT
CXV43_RS11540	EG10601			flagellar motor stator protein MotA	motility protein A	GO-TERMS, PRODUCT-SYNONYMS, GENE-SYNONYMS, PRODUCT
CXV43_RS11545	EG10319			flagellar transcriptional regulator FlhC	DNA-binding transcriptional dual regulator FlhC	GO-TERMS, COMPLEXES, PRODUCT-SYNONYMS, GENE-SYNONYMS, PRODUCT
CXV43_RS11550	EG10320			flagellar transcriptional regulator FlhD	DNA-binding transcriptional dual regulator FlhD	GO-TERMS, PRODUCT-SYNONYMS, GENE-SYNONYMS, PRODUCT
CXV43_RS11555	G7031			universal stress protein UspC	universal stress protein C	GO-TERMS, PRODUCT-SYNONYMS, GENE-SYNONYMS, PRODUCT
CXV43_RS11560	EG11751	CXV43_RS11560	otsA	alpha,alpha-trehalose-phosphate synthase	trehalose-6-phosphate synthase	GO-TERMS, REACTIONS, PRODUCT-SYNONYMS, PRODUCT, GENE-NAME
CXV43_RS11565	EG11752	CXV43_RS11565	otsB	trehalose-phosphatase	trehalose-6-phosphate phosphatase	GO-TERMS, REACTIONS, PRODUCT-SYNONYMS, GENE-SYNONYMS, PRODUCT, GENE-NAME
CXV43_RS11605	EG10921	CXV43_RS11605	ftnA	non-heme ferritin	ferritin iron storage protein	GO-TERMS, REACTIONS, PRODUCT-SYNONYMS, GENE-SYNONYMS, PRODUCT, GENE-NAME
CXV43_RS11640	EG10706	CXV43_RS11640	pgsA			GO-TERMS, REACTIONS, PRODUCT-SYNONYMS, PRODUCT, GENE-NAME
CXV43_RS11645	EG11063			excinuclease ABC subunit UvrC	excision nuclease subunit C	GO-TERMS, REACTIONS, PRODUCT-SYNONYMS, PRODUCT
CXV43_RS11650	EG11140			two-component system response regulator UvrY	DNA-binding transcriptional activator UvrY	GO-TERMS, PRODUCT-SYNONYMS, GENE-SYNONYMS, PRODUCT
CXV43_RS11670	EG10935			transcriptional regulator SdiA	DNA-binding transcriptional dual regulator SdiA	GO-TERMS, PRODUCT-SYNONYMS, PRODUCT
CXV43_RS11675	EG12347	yecC	tcyN	L-cystine ABC transporter ATP-binding protein YecC	cystine ABC transporter ATP binding subunit	CPLX-RXNS, GO-TERMS, COMPLEXES, REACTIONS, PRODUCT-SYNONYMS, GENE-SYNONYMS, PRODUCT, GENE-NAME
CXV43_RS11680	G7037	CXV43_RS11680	tcyL	amino acid ABC transporter permease	cystine ABC transporter membrane subunit	GO-TERMS, REACTIONS, PRODUCT-SYNONYMS, GENE-SYNONYMS, PRODUCT, GENE-NAME
CXV43_RS11685	G7038	CXV43_RS11685	dcyD			GO-TERMS, REACTIONS, PRODUCT-SYNONYMS, GENE-SYNONYMS, GENE-NAME
CXV43_RS11690	G7039	CXV43_RS11690	tcyJ	cystine ABC transporter substrate-binding protein	cystine ABC transporter periplasmic binding protein	GO-TERMS, REACTIONS, PRODUCT-SYNONYMS, GENE-SYNONYMS, PRODUCT, GENE-NAME
CXV43_RS11695	EG11356			flagella biosynthesis regulatory protein FliZ	DNA-binding transcriptional regulator FliZ	GO-TERMS, PRODUCT-SYNONYMS, GENE-SYNONYMS, PRODUCT
CXV43_RS11710	EG10841			flagellar filament capping protein FliD	flagellar filament capping protein	GO-TERMS, PRODUCT-SYNONYMS, GENE-SYNONYMS, PRODUCT
CXV43_RS11715	EG11388	CXV43_RS11715	fliS	flagellar export chaperone FliS	flagellar biosynthesis protein FliS	GO-TERMS, PRODUCT-SYNONYMS, PRODUCT, GENE-NAME
CXV43_RS11720	EG11389			flagella biosynthesis regulatory protein FliT	flagellar biosynthesis protein FliT	GO-TERMS, PRODUCT-SYNONYMS, PRODUCT
CXV43_RS11725	EG11387	CXV43_RS11725	amyA			GO-TERMS, REACTIONS, PRODUCT-SYNONYMS, GENE-SYNONYMS, PRODUCT, GENE-NAME
CXV43_RS11745	EG11662	CXV43_RS11745	yedK	SOS response-associated peptidase	genome maintenance protein	GO-TERMS, REACTIONS, PRODUCT-SYNONYMS, GENE-SYNONYMS, PRODUCT, GENE-NAME
CXV43_RS11785	EG10629	CXV43_RS11785	emrE	multidrug SMR transporter	DLP12 prophage; multidrug/betaine/choline efflux transporter EmrE	GO-TERMS, REACTIONS, PRODUCT-SYNONYMS, GENE-SYNONYMS, PRODUCT, GENE-NAME
CXV43_RS11795	EG11347			flagellar basal body M-ring protein FliF	flagellar basal-body MS-ring and collar protein	GO-TERMS, PRODUCT-SYNONYMS, GENE-SYNONYMS, PRODUCT
CXV43_RS11800	EG11654					GO-TERMS, COMPLEXES, PRODUCT-SYNONYMS, GENE-SYNONYMS
CXV43_RS11805	EG11656			flagellar assembly protein FliH	flagellar biosynthesis protein FliH	GO-TERMS, PRODUCT-SYNONYMS, GENE-SYNONYMS, PRODUCT
CXV43_RS11810	G377					GO-TERMS, REACTIONS, PRODUCT-SYNONYMS, GENE-SYNONYMS
CXV43_RS11815	G378			flagella biosynthesis chaperone FliJ	flagellar biosynthesis protein FliJ	GO-TERMS, PRODUCT-SYNONYMS, GENE-SYNONYMS, PRODUCT
CXV43_RS11820	G379			flagellar hook length control protein FliK	flagellar hook-length control protein	GO-TERMS, PRODUCT-SYNONYMS, GENE-SYNONYMS, PRODUCT
CXV43_RS11825	EG10322			flagellar basal body-associated protein FliL	flagellar protein FliL	GO-TERMS, PRODUCT-SYNONYMS, GENE-SYNONYMS, PRODUCT
CXV43_RS11830	EG10323					GO-TERMS, PRODUCT-SYNONYMS, GENE-SYNONYMS
CXV43_RS11835	EG10324					GO-TERMS, PRODUCT-SYNONYMS, GENE-SYNONYMS
CXV43_RS11840	EG11224			flagellar type III secretion system protein FliO	flagellar biosynthesis protein FliO	PRODUCT-SYNONYMS, GENE-SYNONYMS, PRODUCT
CXV43_RS11845	EG11975			flagellar biosynthetic protein FliP	flagellar biosynthesis protein FliP	GO-TERMS, PRODUCT-SYNONYMS, GENE-SYNONYMS, PRODUCT
CXV43_RS11850	EG11976			flagellar biosynthetic protein FliQ	flagellar biosynthesis protein FliQ	GO-TERMS, PRODUCT-SYNONYMS, GENE-SYNONYMS, PRODUCT
CXV43_RS11855	EG11977			flagellar type III secretion system protein FliR	flagellar biosynthesis protein FliR	GO-TERMS, PRODUCT-SYNONYMS, GENE-SYNONYMS, PRODUCT
CXV43_RS11860	EG10820			transcriptional regulator RcsA	DNA-binding transcriptional activator RcsA	GO-TERMS, PRODUCT-SYNONYMS, GENE-SYNONYMS, PRODUCT
CXV43_RS11870	G7046	CXV43_RS11870	yodD	stress-induced protein YodD	stress-induced protein	GO-TERMS, PRODUCT-SYNONYMS, PRODUCT, GENE-NAME
CXV43_RS11900	EG11068	CXV43_RS11900	vsr	very short patch repair endonuclease	DNA mismatch endonuclease Vsr	GO-TERMS, PRODUCT-SYNONYMS, PRODUCT, GENE-NAME
CXV43_RS11905	EG10211	CXV43_RS11905	dcm	DNA cytosine methyltransferase	DNA-cytosine methyltransferase	GO-TERMS, REACTIONS, PRODUCT-SYNONYMS, GENE-SYNONYMS, PRODUCT, GENE-NAME
CXV43_RS11935	G7056	CXV43_RS11935	hprS	HAMP domain-containing protein	sensor histidine kinase HprS	GO-TERMS, REACTIONS, PRODUCT-SYNONYMS, GENE-SYNONYMS, PRODUCT, GENE-NAME
CXV43_RS11940	G7057			DNA-binding response regulator HprR	DNA-binding transcriptional dual regulator HprR	GO-TERMS, PRODUCT-SYNONYMS, GENE-SYNONYMS, PRODUCT
CXV43_RS11945	G7058	CXV43_RS11945	hiuH	hydroxyisourate hydrolase	hydroxyisourate hydrolase / transthyretin-related protein	GO-TERMS, REACTIONS, PRODUCT-SYNONYMS, GENE-SYNONYMS, PRODUCT, GENE-NAME
CXV43_RS11950	G7059			protein-methionine-sulfoxide reductase catalytic subunit MsrP	protein-L-methionine sulfoxide reductase catalytic subunit MsrP	CPLX-RXNS, GO-TERMS, COMPLEXES, PRODUCT-SYNONYMS, GENE-SYNONYMS, PRODUCT
CXV43_RS11955	G7060			protein-methionine-sulfoxide reductase heme-binding subunit MsrQ	protein-L-methionine sulfoxide reductase heme-binding subunit MsrQ	GO-TERMS, PRODUCT-SYNONYMS, GENE-SYNONYMS, PRODUCT
CXV43_RS11960	G7061					GO-TERMS, PRODUCT-SYNONYMS, GENE-SYNONYMS
CXV43_RS11970	G7063			DgsA anti-repressor MtfA	Mlc titration factor	GO-TERMS, REACTIONS, PRODUCT-SYNONYMS, GENE-SYNONYMS, PRODUCT
CXV43_RS12065	G7067	CXV43_RS12065	shiA	shikimate transporter	shikimate:H+ symporter	GO-TERMS, REACTIONS, PRODUCT-SYNONYMS, GENE-SYNONYMS, PRODUCT, GENE-NAME
CXV43_RS12070	EG10039					GO-TERMS, PRODUCT-SYNONYMS
CXV43_RS12085	G7070	CXV43_RS12085	yeeO	toxic metabolite efflux MATE transporter YeeO	FMN/FAD exporter	GO-TERMS, REACTIONS, PRODUCT-SYNONYMS, PRODUCT, GENE-NAME
CXV43_RS12095	G7071	CXV43_RS12095	cbl	HTH-type transcriptional regulator Cbl	DNA-binding transcriptional activator Cbl	GO-TERMS, PRODUCT-SYNONYMS, PRODUCT, GENE-NAME
CXV43_RS12100	G7072	CXV43_RS12100	nac	nitrogen assimilation transcriptional regulator	DNA-binding transcriptional dual regulator Nac	GO-TERMS, PRODUCT-SYNONYMS, PRODUCT, GENE-NAME
CXV43_RS12110	G7073	CXV43_RS12110	ldtA	L,D-transpeptidase	L,D-transpeptidase LdtA	GO-TERMS, REACTIONS, PRODUCT-SYNONYMS, GENE-SYNONYMS, PRODUCT, GENE-NAME
CXV43_RS12115	EG12151					GO-TERMS, REACTIONS, PRODUCT-SYNONYMS, PRODUCT
CXV43_RS12120	EG12150	CXV43_RS12120	cobS	adenosylcobinamide-GDP ribazoletransferase	cobalamin 5'-phosphate synthase	GO-TERMS, REACTIONS, PRODUCT-SYNONYMS, PRODUCT, GENE-NAME
CXV43_RS12125	EG13238	CXV43_RS12125	cobU	bifunctional adenosylcobinamide kinase/adenosylcobinamide-phosphate guanylyltransferase	cobinamide-P guanylyltransferase / cobinamide kinase	GO-TERMS, REACTIONS, PRODUCT-SYNONYMS, PRODUCT, GENE-NAME
CXV43_RS12195	G7084	CXV43_RS12195	cbeA	type IV toxin-antitoxin system YeeU family antitoxin	CP4-44 prophage; cytoskeleton bundling-enhancing antitoxin CbeA	GO-TERMS, PRODUCT-SYNONYMS, GENE-SYNONYMS, PRODUCT, GENE-NAME
CXV43_RS12235	EG11892			DNA gyrase inhibitor SbmC	DNA gyrase inhibitor	GO-TERMS, PRODUCT-SYNONYMS, GENE-SYNONYMS, PRODUCT
CXV43_RS12240	EG11893			serine-type D-Ala-D-Ala carboxypeptidase DacD	D-alanyl-D-alanine carboxypeptidase DacD	GO-TERMS, REACTIONS, PRODUCT-SYNONYMS, GENE-SYNONYMS, PRODUCT
CXV43_RS12245	EG10926	CXV43_RS12245	sbcB			GO-TERMS, PRODUCT-SYNONYMS, GENE-SYNONYMS, GENE-NAME
CXV43_RS12265	EG11896	CXV43_RS12265	plaP	APC family permease	putrescine:H+ symporter PlaP	GO-TERMS, REACTIONS, PRODUCT-SYNONYMS, GENE-SYNONYMS, PRODUCT, GENE-NAME
CXV43_RS12285	G0-9121	CXV43_RS12285	yoeB	Txe/YoeB family addiction module toxin	ribosome-dependent mRNA interferase toxin YoeB	GO-TERMS, COMPLEXES, REACTIONS, PRODUCT-SYNONYMS, PRODUCT, GENE-NAME
CXV43_RS12290	EG12844	CXV43_RS12290	yefM	YoeB-YefM toxin-antitoxin system antitoxin YefM	YefM antitoxin of the YoeB-YefM toxin-antitoxin pair and DNA binding transcriptional repressor	GO-TERMS, PRODUCT-SYNONYMS, PRODUCT, GENE-NAME
CXV43_RS12300	EG10449	CXV43_RS12300	hisG			GO-TERMS, PRODUCT-SYNONYMS, GENE-NAME
CXV43_RS12305	EG10447			histidinol dehydrogenase	histidinal/histidinol dehydrogenase	GO-TERMS, REACTIONS, PRODUCT-SYNONYMS, PRODUCT
CXV43_RS12310	EG10446	CXV43_RS12310	hisC	histidinol-phosphate transaminase	histidinol-phosphate aminotransferase	GO-TERMS, REACTIONS, PRODUCT-SYNONYMS, PRODUCT, GENE-NAME
CXV43_RS12315	EG10445			bifunctional histidinol-phosphatase/imidazoleglycerol-phosphate dehydratase HisB	imidazoleglycerol-phosphate dehydratase / histidinol-phosphatase	GO-TERMS, REACTIONS, PRODUCT-SYNONYMS, PRODUCT
CXV43_RS12320	EG10450					CPLX-RXNS, GO-TERMS, COMPLEXES, PRODUCT-SYNONYMS
CXV43_RS12325	EG10444			1-(5-phosphoribosyl)-5-[(5- phosphoribosylamino)methylideneamino]imidazole-4- carboxamide isomerase	1-(5-phosphoribosyl)-5-[(5-phosphoribosylamino)methylideneamino]imidazole-4-carboxamide isomerase	GO-TERMS, REACTIONS, PRODUCT-SYNONYMS, PRODUCT
CXV43_RS12330	EG10448					GO-TERMS, PRODUCT-SYNONYMS
CXV43_RS12335	EG10451	CXV43_RS12335	hisI	bifunctional phosphoribosyl-AMP cyclohydrolase/phosphoribosyl-ATP diphosphatase HisIE	putative bifunctional phosphoribosyl-AMP cyclohydrolase/phosphoribosyl-ATP pyrophosphatase	GO-TERMS, REACTIONS, PRODUCT-SYNONYMS, GENE-SYNONYMS, PRODUCT, GENE-NAME
CXV43_RS12345	G7091	CXV43_RS12345	ugd			GO-TERMS, PRODUCT-SYNONYMS, GENE-SYNONYMS, GENE-NAME
CXV43_RS12350	EG10411	gndA	gnd	NADP-dependent phosphogluconate dehydrogenase	6-phosphogluconate dehydrogenase, decarboxylating	GO-TERMS, PRODUCT-SYNONYMS, PRODUCT, GENE-NAME
CXV43_RS12395	EG10162	CXV43_RS12395	cpsG	phosphomannomutase CpsG	phosphomannomutase	GO-TERMS, REACTIONS, PRODUCT-SYNONYMS, GENE-SYNONYMS, PRODUCT, GENE-NAME
CXV43_RS12410	EG11788	CXV43_RS12410	fcl			GO-TERMS, REACTIONS, PRODUCT-SYNONYMS, GENE-SYNONYMS, GENE-NAME
CXV43_RS12415	EG11787					GO-TERMS, PRODUCT-SYNONYMS, GENE-SYNONYMS
CXV43_RS12445	G7095			colanic acid biosynthesis glycosyltransferase WcaL	putative colanic biosynthesis glycosyl transferase	GO-TERMS, PRODUCT-SYNONYMS, GENE-SYNONYMS, PRODUCT
CXV43_RS12455	G7097	CXV43_RS12455	wzxC	colanic acid exporter	M-antigen undecaprenyl disphosphate flippase	GO-TERMS, REACTIONS, PRODUCT-SYNONYMS, GENE-SYNONYMS, PRODUCT, GENE-NAME
CXV43_RS12460	G7098	CXV43_RS12460	wcaJ	undecaprenyl-phosphate glucose phosphotransferase	UDP-glucose:undecaprenyl-phosphate glucose-1-phosphate transferase	GO-TERMS, REACTIONS, PRODUCT-SYNONYMS, PRODUCT, GENE-NAME
CXV43_RS12465	EG10162	CXV43_RS12465	cpsG	phosphomannomutase CpsG	phosphomannomutase	GO-TERMS, REACTIONS, PRODUCT-SYNONYMS, GENE-SYNONYMS, PRODUCT, GENE-NAME
CXV43_RS12470	EG10161	CXV43_RS12470	cpsB	mannose-1-phosphate guanyltransferase	mannose-1-phosphate guanylyltransferase	GO-TERMS, REACTIONS, PRODUCT-SYNONYMS, GENE-SYNONYMS, PRODUCT, GENE-NAME
CXV43_RS12475	EG11790			colanic acid biosynthesis glycosyltransferase WcaI	colanic acid biosynthesis fucosyltransferase WcaI	GO-TERMS, REACTIONS, PRODUCT-SYNONYMS, GENE-SYNONYMS, PRODUCT
CXV43_RS12480	EG11789	CXV43_RS12480	gmm			GO-TERMS, REACTIONS, PRODUCT-SYNONYMS, GENE-SYNONYMS, GENE-NAME
CXV43_RS12485	EG11788	CXV43_RS12485	fcl			GO-TERMS, REACTIONS, PRODUCT-SYNONYMS, GENE-SYNONYMS, GENE-NAME
CXV43_RS12490	EG11787					GO-TERMS, PRODUCT-SYNONYMS, GENE-SYNONYMS
CXV43_RS12495	G7099					GO-TERMS, REACTIONS, PRODUCT-SYNONYMS
CXV43_RS12500	G7100			colanic acid biosynthesis glycosyltransferase WcaE	colanic acid biosynthesis fucosyltransferase WcaE	GO-TERMS, REACTIONS, PRODUCT-SYNONYMS, PRODUCT
CXV43_RS12510	G7102			colanic acid biosynthesis glycosyltransferase WcaC	colanic acid biosynthesis galactosyltransferase WcaC	GO-TERMS, REACTIONS, PRODUCT-SYNONYMS, PRODUCT
CXV43_RS12515	G7103					GO-TERMS, REACTIONS, PRODUCT-SYNONYMS
CXV43_RS12525	G7105	CXV43_RS12525	wzc	tyrosine-protein kinase Wzc	protein-tyrosine kinase Wzc	GO-TERMS, COMPLEXES, REACTIONS, PRODUCT-SYNONYMS, PRODUCT, GENE-NAME
CXV43_RS12530	G7106	CXV43_RS12530	wzb	low molecular weight protein-tyrosine-phosphatase Wzb	protein-tyrosine phosphatase	GO-TERMS, REACTIONS, PRODUCT-SYNONYMS, PRODUCT, GENE-NAME
CXV43_RS12535	G7107	CXV43_RS12535	wza	polysaccharide export protein	outer membrane polysaccharide export protein Wza	GO-TERMS, REACTIONS, PRODUCT-SYNONYMS, PRODUCT, GENE-NAME
CXV43_RS12545	EG11361			outer membrane assembly protein AsmA	putative assembly protein AsmA	GO-TERMS, PRODUCT-SYNONYMS, GENE-SYNONYMS, PRODUCT
CXV43_RS12550	EG11418	CXV43_RS12550	dcd			GO-TERMS, PRODUCT-SYNONYMS, GENE-SYNONYMS, GENE-NAME
CXV43_RS12555	EG11701	CXV43_RS12555	udk	uridine kinase	uridine/cytidine kinase	GO-TERMS, REACTIONS, PRODUCT-SYNONYMS, PRODUCT, GENE-NAME
CXV43_RS12560	EG12396	CXV43_RS12560	dgcE	diguanylate cyclase	putative diguanylate cyclase DgcE	GO-TERMS, PRODUCT-SYNONYMS, GENE-SYNONYMS, PRODUCT, GENE-NAME
CXV43_RS12565	EG11222	CXV43_RS12565	alkA			GO-TERMS, REACTIONS, PRODUCT-SYNONYMS, GENE-SYNONYMS, GENE-NAME
CXV43_RS12585	G7111	CXV43_RS12585	pphC	protein phosphatase 2C domain-containing protein	protein-serine/threonine phosphatase PphC	GO-TERMS, REACTIONS, PRODUCT-SYNONYMS, GENE-SYNONYMS, PRODUCT, GENE-NAME
CXV43_RS12595	G0-10633	CXV43_RS12595	ibsA	type I toxin-antitoxin system Ibs family toxin	toxic peptide IbsA	GO-TERMS, PRODUCT-SYNONYMS, PRODUCT, GENE-NAME
CXV43_RS12625	EG11617			two-component system sensor histidine kinase BaeS	sensor histidine kinase BaeS	GO-TERMS, REACTIONS, PRODUCT-SYNONYMS, PRODUCT
CXV43_RS12630	EG11618			two-component system response regulator BaeR	DNA-binding transcriptional activator BaeR	GO-TERMS, PRODUCT-SYNONYMS, PRODUCT
CXV43_RS12650	G7118	CXV43_RS12650	trhP	U32 family peptidase	tRNA wobble base hydroxylation protein TrhP	GO-TERMS, PRODUCT-SYNONYMS, GENE-SYNONYMS, PRODUCT, GENE-NAME
CXV43_RS12660	G7123					GO-TERMS, REACTIONS, PRODUCT-SYNONYMS
CXV43_RS12670	EG12417	CXV43_RS12670	gatD			GO-TERMS, PRODUCT-SYNONYMS, GENE-NAME
CXV43_RS12690	G7128			tagatose-bisphosphate aldolase subunit GatZ	tagatose-1,6-bisphosphate aldolase 2 subunit GatZ	CPLX-RXNS, COMPLEXES, REACTIONS, PRODUCT-SYNONYMS, PRODUCT
CXV43_RS12695	EG12419	CXV43_RS12695	gatY	tagatose bisphosphate family class II aldolase	tagatose-1,6-bisphosphate aldolase 2 subunit GatY	GO-TERMS, PRODUCT-SYNONYMS, GENE-SYNONYMS, PRODUCT, GENE-NAME
CXV43_RS12700	G7129	CXV43_RS12700	fbaB	class I fructose-bisphosphate aldolase	fructose-bisphosphate aldolase class I	GO-TERMS, REACTIONS, PRODUCT-SYNONYMS, GENE-SYNONYMS, PRODUCT, GENE-NAME
CXV43_RS12730	G7135					GO-TERMS, REACTIONS, PRODUCT-SYNONYMS, GENE-SYNONYMS
CXV43_RS12735	M007	CXV43_RS12735	thiM			GO-TERMS, REACTIONS, PRODUCT-SYNONYMS, GENE-NAME
CXV43_RS12740	G7137			Ni(II)/Co(II)-binding transcriptional repressor RcnR	DNA-binding transcriptional repressor RcnR	GO-TERMS, PRODUCT-SYNONYMS, GENE-SYNONYMS, PRODUCT
CXV43_RS12745	G7138	CXV43_RS12745	rcnA	nickel/cobalt efflux protein RcnA	Ni2+/Co2+ exporter	GO-TERMS, REACTIONS, PRODUCT-SYNONYMS, GENE-SYNONYMS, PRODUCT, GENE-NAME
CXV43_RS12750	G7139	CXV43_RS12750	rcnB	Ni(II)/Co(II) efflux transporter accessory subunit RcnB	periplasmic protein involved in nickel/cobalt export	GO-TERMS, REACTIONS, PRODUCT-SYNONYMS, GENE-SYNONYMS, PRODUCT, GENE-NAME
CXV43_RS12755	EG11987	CXV43_RS12755	yehA	putative fimbrial-like adhesin protein	putative fimbrial adhesin YehA	GO-TERMS, PRODUCT-SYNONYMS, PRODUCT, GENE-NAME
CXV43_RS12760	EG11988	CXV43_RS12760	yehB	fimbrial biogenesis outer membrane usher protein	putative fimbrial usher protein YehB	GO-TERMS, PRODUCT-SYNONYMS, PRODUCT, GENE-NAME
CXV43_RS12765	EG11989	CXV43_RS12765	yehC	gram-negative pili assembly chaperone, C-terminal domain protein	putative fimbrial chaperone YehC	PRODUCT-SYNONYMS, PRODUCT, GENE-NAME
CXV43_RS12770	EG11990	CXV43_RS12770	yehD	hypothetical protein	putative fimbrial protein YehD	GO-TERMS, PRODUCT-SYNONYMS, PRODUCT, GENE-NAME
CXV43_RS12785	EG10586	CXV43_RS12785	metG			GO-TERMS, REACTIONS, PRODUCT-SYNONYMS, PRODUCT, GENE-NAME
CXV43_RS12830	EG12006	yehT	btsR	two-component system response regulator YehT	DNA-binding transcriptional dual regulator BtsR	GO-TERMS, PRODUCT-SYNONYMS, GENE-SYNONYMS, PRODUCT, GENE-NAME
CXV43_RS12835	EG12007	CXV43_RS12835	btsS	sensor histidine kinase	high-affinity pyruvate receptor	GO-TERMS, REACTIONS, PRODUCT-SYNONYMS, GENE-SYNONYMS, PRODUCT, GENE-NAME
CXV43_RS12840	EG12008			HTH-type transcriptional regulator MlrA	DNA-binding transcriptional activator MlrA	GO-TERMS, PRODUCT-SYNONYMS, GENE-SYNONYMS, PRODUCT
CXV43_RS12850	EG12009	CXV43_RS12850	yehW	ABC transporter permease	glycine betaine ABC transporter membrane subunit YehW	CPLX-RXNS, GO-TERMS, COMPLEXES, PRODUCT-SYNONYMS, PRODUCT, GENE-NAME
CXV43_RS12855	EG12010	CXV43_RS12855	yehX	ABC transporter ATP-binding protein	glycine betaine ABC transporter ATP binding subunit YehX	GO-TERMS, PRODUCT-SYNONYMS, PRODUCT, GENE-NAME
CXV43_RS12860	EG12011	CXV43_RS12860	yehY	ABC transporter permease	glycine betaine ABC transporter membrane subunit YehY	GO-TERMS, PRODUCT-SYNONYMS, PRODUCT, GENE-NAME
CXV43_RS12865	EG12012	CXV43_RS12865	osmF	ABC transporter substrate-binding protein	glycine betaine ABC transporter periplasmic binding protein OsmF	GO-TERMS, PRODUCT-SYNONYMS, GENE-SYNONYMS, PRODUCT, GENE-NAME
CXV43_RS12870	EG12013			beta-glucosidase BglX	beta-D-glucoside glucohydrolase, periplasmic	GO-TERMS, REACTIONS, PRODUCT-SYNONYMS, GENE-SYNONYMS, PRODUCT
CXV43_RS12875	EG10231	CXV43_RS12875	dld	D-lactate dehydrogenase	quinone-dependent D-lactate dehydrogenase	GO-TERMS, REACTIONS, PRODUCT-SYNONYMS, GENE-SYNONYMS, PRODUCT, GENE-NAME
CXV43_RS12880	EG12015	CXV43_RS12880	pbpG	D-alanyl-D-alanine endopeptidase	peptidoglycan DD-endopeptidase PbpG	GO-TERMS, REACTIONS, PRODUCT-SYNONYMS, GENE-SYNONYMS, PRODUCT, GENE-NAME
CXV43_RS12890	EG12017	CXV43_RS12890	yohD	DedA family protein	DedA family protein YohD	GO-TERMS, PRODUCT-SYNONYMS, PRODUCT, GENE-NAME
CXV43_RS12910	EG12022			tRNA dihydrouridine(16) synthase DusC	tRNA-dihydrouridine16 synthase	GO-TERMS, REACTIONS, PRODUCT-SYNONYMS, GENE-SYNONYMS, PRODUCT
CXV43_RS12925	EG10137	CXV43_RS12925	cdd	cytidine deaminase	cytidine/deoxycytidine deaminase	GO-TERMS, REACTIONS, PRODUCT-SYNONYMS, PRODUCT, GENE-NAME
CXV43_RS12940	G7145	CXV43_RS12940	preT	NAD(P)-dependent oxidoreductase	NAD-dependent dihydropyrimidine dehydrogenase subunit PreT	CPLX-RXNS, GO-TERMS, COMPLEXES, PRODUCT-SYNONYMS, GENE-SYNONYMS, PRODUCT, GENE-NAME
CXV43_RS12945	EG11289					GO-TERMS, REACTIONS, PRODUCT-SYNONYMS, GENE-SYNONYMS
CXV43_RS12950	EG10594	CXV43_RS12950	mglC	galactoside ABC transporter permease	D-galactose/methyl-galactoside ABC transporter membrane subunit	CPLX-RXNS, GO-TERMS, COMPLEXES, REACTIONS, PRODUCT-SYNONYMS, GENE-SYNONYMS, PRODUCT, GENE-NAME
CXV43_RS12955	EG10592			galactose/methyl galactoside ABC transporter ATP-binding protein MglA	D-galactose/methyl-galactoside ABC transporter ATP binding subunit	GO-TERMS, REACTIONS, PRODUCT-SYNONYMS, GENE-SYNONYMS, PRODUCT
CXV43_RS12960	EG10593			galactose/glucose ABC transporter substrate-binding protein MglB	D-galactose/methyl-galactoside ABC transporter periplasmic binding protein	GO-TERMS, REACTIONS, PRODUCT-SYNONYMS, PRODUCT
CXV43_RS12965	EG10365			HTH-type transcriptional regulator GalS	DNA-binding transcriptional dual regulator GalS	GO-TERMS, PRODUCT-SYNONYMS, GENE-SYNONYMS, PRODUCT
CXV43_RS12975	EG11375			GTP cyclohydrolase I FolE	GTP cyclohydrolase 1	GO-TERMS, REACTIONS, PRODUCT-SYNONYMS, PRODUCT
CXV43_RS12980	EG12026	fghA	yeiG	S-formylglutathione hydrolase	S-formylglutathione hydrolase / S-lactoylglutathione hydrolase	GO-TERMS, REACTIONS, PRODUCT-SYNONYMS, PRODUCT, GENE-NAME
CXV43_RS12985	EG10155			catecholate siderophore receptor CirA	iron-catecholate outer membrane transporter CirA	GO-TERMS, COMPLEXES, PRODUCT-SYNONYMS, GENE-SYNONYMS, PRODUCT
CXV43_RS12990	EG11337	CXV43_RS12990	lysP	amino acid permease	lysine:H+ symporter	GO-TERMS, REACTIONS, PRODUCT-SYNONYMS, GENE-SYNONYMS, PRODUCT, GENE-NAME
CXV43_RS12995	EG12105	CXV43_RS12995	yeiE	LysR family transcriptional regulator	LysR-type transcriptional regulator YeiE	GO-TERMS, PRODUCT-SYNONYMS, PRODUCT, GENE-NAME
CXV43_RS13005	EG10651	CXV43_RS13005	nfo	deoxyribonuclease IV	endonuclease IV	GO-TERMS, REACTIONS, PRODUCT-SYNONYMS, PRODUCT, GENE-NAME
CXV43_RS13020	EG12030	CXV43_RS13020	rihB	ribosylpyrimidine nucleosidase	pyrimidine-specific ribonucleoside hydrolase RihB	GO-TERMS, REACTIONS, PRODUCT-SYNONYMS, GENE-SYNONYMS, PRODUCT, GENE-NAME
CXV43_RS13025	EG12031			transcriptional regulator YeiL	putative DNA-binding transcriptional regulator YeiL	GO-TERMS, PRODUCT-SYNONYMS, PRODUCT
CXV43_RS13035	EG12033	CXV43_RS13035	psuG			GO-TERMS, PRODUCT-SYNONYMS, GENE-SYNONYMS, GENE-NAME
CXV43_RS13045	EG10336	CXV43_RS13045	fruA	PTS fructose transporter subunit IIBC	fructose-specific PTS multiphosphoryl transfer protein FruA	CPLX-RXNS, GO-TERMS, COMPLEXES, PRODUCT-SYNONYMS, GENE-SYNONYMS, PRODUCT, GENE-NAME
CXV43_RS13050	EG10337	CXV43_RS13050	fruK			GO-TERMS, PRODUCT-SYNONYMS, GENE-SYNONYMS, GENE-NAME
CXV43_RS13055	G7990	CXV43_RS13055	fruB	fused PTS fructose transporter subunit IIA/HPr protein	fructose-specific PTS multiphosphoryl transfer protein FruB	GO-TERMS, PRODUCT-SYNONYMS, GENE-SYNONYMS, PRODUCT, GENE-NAME
CXV43_RS13060	EG12034	CXV43_RS13060	setB	MFS transporter	sugar exporter SetB	GO-TERMS, REACTIONS, PRODUCT-SYNONYMS, GENE-SYNONYMS, PRODUCT, GENE-NAME
CXV43_RS13080	EG12104	CXV43_RS13080	yeiR	GTP-binding protein	zinc-binding GTPase YeiR	GO-TERMS, REACTIONS, PRODUCT-SYNONYMS, PRODUCT, GENE-NAME
CXV43_RS13085	G7146	CXV43_RS13085	lpxT	phosphatase PAP2 family protein	Kdo2-lipid A phosphotransferase	GO-TERMS, REACTIONS, PRODUCT-SYNONYMS, GENE-SYNONYMS, PRODUCT, GENE-NAME
CXV43_RS13090	G7147	CXV43_RS13090	mepS	bifunctional murein DD-endopeptidase/murein LD-carboxypeptidase	peptidoglycan DD-endopeptidase/peptidoglycan LD-carboxypeptidase	GO-TERMS, REACTIONS, PRODUCT-SYNONYMS, GENE-SYNONYMS, PRODUCT, GENE-NAME
CXV43_RS13100	EG12037	CXV43_RS13100	yejA	ABC transporter substrate-binding protein	putative oligopeptide ABC transporter periplasmic binding protein YejA	CPLX-RXNS, GO-TERMS, COMPLEXES, PRODUCT, GENE-NAME
CXV43_RS13105	EG12038	CXV43_RS13105	yejB	ABC transporter permease	putative oligopeptide ABC transporter membrane subunit YejB	GO-TERMS, PRODUCT, GENE-NAME
CXV43_RS13110	EG12040	CXV43_RS13110	yejE	ABC transporter permease	putative oligopeptide ABC transporter membrane subunit YejE	GO-TERMS, PRODUCT, GENE-NAME
CXV43_RS13115	EG12041	CXV43_RS13115	yejF	ABC transporter ATP-binding protein	putative oligopeptide ABC transporter ATP binding subunit YejF	GO-TERMS, REACTIONS, PRODUCT, GENE-NAME
CXV43_RS13125	EG11419	CXV43_RS13125	bcr	Bcr/CflA family multidrug efflux MFS transporter	multidrug efflux pump Bcr	GO-TERMS, REACTIONS, PRODUCT-SYNONYMS, GENE-SYNONYMS, PRODUCT, GENE-NAME
CXV43_RS13130	EG12044			16S rRNA pseudouridine(516) synthase RsuA	16S rRNA pseudouridine516 synthase	GO-TERMS, REACTIONS, PRODUCT-SYNONYMS, GENE-SYNONYMS, PRODUCT
CXV43_RS13135	EG12045	CXV43_RS13135	radD	DEAD/DEAH box helicase	putative DNA repair helicase RadD	GO-TERMS, REACTIONS, PRODUCT-SYNONYMS, GENE-SYNONYMS, PRODUCT, GENE-NAME
CXV43_RS13170	EG11527			nitrate/nitrite response regulator protein NarP	DNA-binding transcriptional dual regulator NarP	GO-TERMS, PRODUCT-SYNONYMS, PRODUCT
CXV43_RS13175	EG12052	CXV43_RS13175	ccmH	cytochrome c-type biogenesis protein CcmH	holocytochrome c synthase CcmH component	GO-TERMS, COMPLEXES, REACTIONS, PRODUCT-SYNONYMS, GENE-SYNONYMS, PRODUCT, GENE-NAME
CXV43_RS13180	EG12053	dsbE	ccmG	thiol:disulfide interchange protein DsbE	thiol:disulfide oxidoreductase CcmG	GO-TERMS, REACTIONS, PRODUCT-SYNONYMS, GENE-SYNONYMS, PRODUCT, GENE-NAME
CXV43_RS13185	EG12054	CXV43_RS13185	ccmF	heme lyase CcmF/NrfE family subunit	holocytochrome c synthase CcmF component	GO-TERMS, REACTIONS, PRODUCT-SYNONYMS, GENE-SYNONYMS, PRODUCT, GENE-NAME
CXV43_RS13190	EG12055			cytochrome c maturation protein CcmE	periplasmic heme chaperone	CPLX-RXNS, GO-TERMS, COMPLEXES, PRODUCT-SYNONYMS, GENE-SYNONYMS, PRODUCT
CXV43_RS13195	EG12169			heme exporter protein CcmD	heme trafficking system membrane protein CcmD	GO-TERMS, COMPLEXES, PRODUCT-SYNONYMS, GENE-SYNONYMS, PRODUCT
CXV43_RS13200	EG12057	CXV43_RS13200	ccmC	heme ABC transporter permease	c-type cytochrome biogenesis protein CcmC	GO-TERMS, PRODUCT-SYNONYMS, GENE-SYNONYMS, PRODUCT, GENE-NAME
CXV43_RS13205	EG12058			heme exporter protein CcmB	heme trafficking system membrane protein CcmB	CPLX-RXNS, GO-TERMS, COMPLEXES, PRODUCT-SYNONYMS, GENE-SYNONYMS, PRODUCT
CXV43_RS13210	EG12059			cytochrome c biogenesis heme-transporting ATPase CcmA	heme trafficking system ATP-binding protein	GO-TERMS, REACTIONS, PRODUCT-SYNONYMS, GENE-SYNONYMS, PRODUCT
CXV43_RS13220	EG12061	CXV43_RS13220	napB	nitrate reductase cytochrome c-type subunit	periplasmic nitrate reductase cytochrome c550 protein	CPLX-RXNS, GO-TERMS, COMPLEXES, PRODUCT-SYNONYMS, GENE-SYNONYMS, PRODUCT, GENE-NAME
CXV43_RS13225	EG12062			quinol dehydrogenase ferredoxin subunit NapH	ferredoxin-type protein NapH	CPLX-RXNS, GO-TERMS, COMPLEXES, PRODUCT-SYNONYMS, GENE-SYNONYMS, PRODUCT
CXV43_RS13230	EG12064					GO-TERMS, PRODUCT-SYNONYMS, GENE-SYNONYMS
CXV43_RS13235	EG12067			periplasmic nitrate reductase subunit alpha	periplasmic nitrate reductase subunit NapA	GO-TERMS, REACTIONS, PRODUCT-SYNONYMS, GENE-SYNONYMS, PRODUCT
CXV43_RS13240	EG12143			chaperone NapD	NapA signal peptide-binding chaperone NapD	GO-TERMS, PRODUCT-SYNONYMS, GENE-SYNONYMS, PRODUCT
CXV43_RS13245	EG12068			ferredoxin-type protein NapF	ferredoxin-type protein	GO-TERMS, PRODUCT-SYNONYMS, GENE-SYNONYMS, PRODUCT
CXV43_RS13250	EG10255	CXV43_RS13250	eco	ecotin	serine protease inhibitor ecotin	GO-TERMS, PRODUCT-SYNONYMS, GENE-SYNONYMS, PRODUCT, GENE-NAME
CXV43_RS13255	EG12069			malate dehydrogenase (quinone)	malate:quinone oxidoreductase	GO-TERMS, REACTIONS, PRODUCT-SYNONYMS, GENE-SYNONYMS, PRODUCT
CXV43_RS13265	EG10037			DNA oxidative demethylase AlkB	DNA oxidative demethylase	GO-TERMS, REACTIONS, PRODUCT-SYNONYMS, GENE-SYNONYMS, PRODUCT
CXV43_RS13270	EG10029	CXV43_RS13270	ada	bifunctional DNA-binding transcriptional regulator/O6-methylguanine-DNA methyltransferase Ada	DNA-binding transcriptional dual regulator / DNA repair protein Ada	GO-TERMS, REACTIONS, PRODUCT-SYNONYMS, PRODUCT, GENE-NAME
CXV43_RS13275	EG12073	apbE	ftp	FAD:protein FMN transferase ApbE	FAD:protein FMN transferase	GO-TERMS, REACTIONS, PRODUCT-SYNONYMS, GENE-SYNONYMS, PRODUCT, GENE-NAME
CXV43_RS13280	EG10670	CXV43_RS13280	ompC	porin OmpC	outer membrane porin C	GO-TERMS, REACTIONS, PRODUCT-SYNONYMS, GENE-SYNONYMS, PRODUCT, GENE-NAME
CXV43_RS13285	EG12385			phosphotransferase RcsD	RcsD phosphotransferase	GO-TERMS, PRODUCT-SYNONYMS, GENE-SYNONYMS, PRODUCT
CXV43_RS13290	EG10821			transcriptional regulator RcsB	DNA-binding transcriptional activator RcsB	GO-TERMS, COMPLEXES, PRODUCT-SYNONYMS, PRODUCT
CXV43_RS13295	EG10822			two-component system sensor histidine kinase RcsC	histidine kinase RcsC	GO-TERMS, REACTIONS, PRODUCT
CXV43_RS13300	EG11667			two-component system sensor histidine kinase AtoS	sensor histidine kinase AtoS	GO-TERMS, REACTIONS, PRODUCT-SYNONYMS, PRODUCT
CXV43_RS13305	EG11668			acetoacetate metabolism regulator AtoC	DNA-binding transcriptional activator/ornithine decarboxylase inhibitor AtoC	GO-TERMS, PRODUCT-SYNONYMS, PRODUCT
CXV43_RS13310	EG11669	CXV43_RS13310	atoD	acetate CoA-transferase subunit alpha	acetyl-CoA:acetoacetyl-CoA transferase subunit alpha	CPLX-RXNS, GO-TERMS, COMPLEXES, PRODUCT-SYNONYMS, PRODUCT, GENE-NAME
CXV43_RS13315	EG11670	CXV43_RS13315	atoA	CoA transferase subunit B	acetyl-CoA:acetoacetyl-CoA transferase subunit beta	GO-TERMS, REACTIONS, PRODUCT-SYNONYMS, PRODUCT, GENE-NAME
CXV43_RS13320	EG11671	CXV43_RS13320	atoE	TIGR00366 family protein	short chain fatty acid transporter	GO-TERMS, REACTIONS, PRODUCT-SYNONYMS, PRODUCT, GENE-NAME
CXV43_RS13325	EG11672	CXV43_RS13325	atoB			GO-TERMS, REACTIONS, PRODUCT-SYNONYMS, GENE-NAME
CXV43_RS13355	EG10423	CXV43_RS13355	gyrA			CPLX-RXNS, GO-TERMS, COMPLEXES, REACTIONS, PRODUCT-SYNONYMS, GENE-SYNONYMS, GENE-NAME
CXV43_RS13360	EG11143	CXV43_RS13360	ubiG	bifunctional 3-demethylubiquinone 3-O-methyltransferase/2-octaprenyl-6-hydroxy phenol methylase	bifunctional 3-demethylubiquinone-8 3-O-methyltransferase and 2-octaprenyl-6-hydroxyphenol methylase	GO-TERMS, REACTIONS, PRODUCT-SYNONYMS, GENE-SYNONYMS, PRODUCT, GENE-NAME
CXV43_RS13370	EG10660	CXV43_RS13370	nrdA			CPLX-RXNS, GO-TERMS, COMPLEXES, PRODUCT-SYNONYMS, GENE-SYNONYMS, PRODUCT, GENE-NAME
CXV43_RS13375	EG10661	CXV43_RS13375	nrdB			GO-TERMS, PRODUCT-SYNONYMS, GENE-SYNONYMS, PRODUCT, GENE-NAME
CXV43_RS13380	EG12360	CXV43_RS13380	yfaE	2Fe-2S ferredoxin-like protein	ferredoxin-like diferric-tyrosyl radical cofactor maintenance protein YfaE	GO-TERMS, PRODUCT-SYNONYMS, PRODUCT, GENE-NAME
CXV43_RS13395	EG10399	CXV43_RS13395	glpQ	glycerophosphodiester phosphodiesterase	glycerophosphoryl diester phosphodiesterase GlpQ	GO-TERMS, REACTIONS, PRODUCT-SYNONYMS, PRODUCT, GENE-NAME
CXV43_RS13400	EG10401	CXV43_RS13400	glpT	glycerol-3-phosphate transporter	sn-glycerol 3-phosphate:phosphate antiporter	GO-TERMS, REACTIONS, PRODUCT-SYNONYMS, PRODUCT, GENE-NAME
CXV43_RS13405	EG10391	CXV43_RS13405	glpA			CPLX-RXNS, GO-TERMS, COMPLEXES, PRODUCT-SYNONYMS, GENE-NAME
CXV43_RS13410	EG10392			glycerol-3-phosphate dehydrogenase subunit GlpB	anaerobic glycerol-3-phosphate dehydrogenase subunit B	GO-TERMS, PRODUCT-SYNONYMS, GENE-SYNONYMS, PRODUCT
CXV43_RS13415	EG10393					GO-TERMS, PRODUCT-SYNONYMS
CXV43_RS13430	G7158	CXV43_RS13430	yfaU			GO-TERMS, PRODUCT-SYNONYMS, GENE-NAME
CXV43_RS13440	G7160	CXV43_RS13440	rhmD			GO-TERMS, PRODUCT-SYNONYMS, GENE-SYNONYMS, GENE-NAME
CXV43_RS13460	G7164			nucleoside triphosphatase NudI	pyrimidine deoxynucleotide diphosphatase NudI	GO-TERMS, REACTIONS, PRODUCT-SYNONYMS, GENE-SYNONYMS, PRODUCT
CXV43_RS13470	G7166	CXV43_RS13470	arnB			GO-TERMS, PRODUCT-SYNONYMS, GENE-SYNONYMS, PRODUCT, GENE-NAME
CXV43_RS13475	G7167	CXV43_RS13475	arnC			GO-TERMS, PRODUCT-SYNONYMS, GENE-SYNONYMS, PRODUCT, GENE-NAME
CXV43_RS13480	G7168			bifunctional UDP-4-amino-4-deoxy-L-arabinose formyltransferase/UDP-glucuronic acid oxidase ArnA	fused UDP-4-amino-4-deoxy-L-arabinose formyltransferase/UDP-glucuronate dehydrogenase	GO-TERMS, REACTIONS, PRODUCT-SYNONYMS, GENE-SYNONYMS, PRODUCT
CXV43_RS13485	G7169	CXV43_RS13485	arnD	4-deoxy-4-formamido-L-arabinose- phosphoundecaprenol deformylase	putative 4-deoxy-4-formamido-L-arabinose-phosphoundecaprenol deformylase ArnD	GO-TERMS, REACTIONS, PRODUCT-SYNONYMS, GENE-SYNONYMS, PRODUCT, GENE-NAME
CXV43_RS13490	G7170	CXV43_RS13490	arnT	lipid IV(A) 4-amino-4-deoxy-L-arabinosyltransferase	lipid IVA 4-amino-4-deoxy-L-arabinosyltransferase	GO-TERMS, REACTIONS, PRODUCT-SYNONYMS, GENE-SYNONYMS, PRODUCT, GENE-NAME
CXV43_RS13495	G0-10460			4-amino-4-deoxy-L-arabinose-phosphoundecaprenol flippase subunit ArnE	undecaprenyl-phosphate-alpha-L-Ara4N flippase - ArnE subunit	CPLX-RXNS, GO-TERMS, COMPLEXES, PRODUCT-SYNONYMS, GENE-SYNONYMS, PRODUCT
CXV43_RS13500	G7171			4-amino-4-deoxy-L-arabinose-phosphoundecaprenol flippase subunit ArnF	undecaprenyl-phosphate-alpha-L-Ara4N flippase - ArnF subunit	GO-TERMS, PRODUCT-SYNONYMS, GENE-SYNONYMS, PRODUCT
CXV43_RS13510	EG12437	CXV43_RS13510	menE			GO-TERMS, REACTIONS, PRODUCT-SYNONYMS, PRODUCT, GENE-NAME
CXV43_RS13515	EG11532	CXV43_RS13515	menC			GO-TERMS, REACTIONS, PRODUCT-SYNONYMS, PRODUCT, GENE-NAME
CXV43_RS13520	EG11368					GO-TERMS, PRODUCT-SYNONYMS
CXV43_RS13525	EG12438	CXV43_RS13525	menH	2-succinyl-6-hydroxy-2, 4-cyclohexadiene-1-carboxylate synthase	2-succinyl-6-hydroxy-2,4-cyclohexadiene-1-carboxylate synthase	GO-TERMS, REACTIONS, PRODUCT-SYNONYMS, GENE-SYNONYMS, PRODUCT, GENE-NAME
CXV43_RS13530	EG10579	CXV43_RS13530	menD	2-succinyl-5-enolpyruvyl-6-hydroxy-3- cyclohexene-1-carboxylic-acid synthase	2-succinyl-5-enolpyruvyl-6-hydroxy-3-cyclohexene-1-carboxylate synthase	GO-TERMS, REACTIONS, PRODUCT-SYNONYMS, PRODUCT, GENE-NAME
CXV43_RS13535	EG12362					GO-TERMS, REACTIONS, PRODUCT-SYNONYMS, GENE-SYNONYMS
CXV43_RS13550	G7175					GO-TERMS, REACTIONS, PRODUCT-SYNONYMS, GENE-SYNONYMS
CXV43_RS13555	G7176	CXV43_RS13555	elaD	deubiquitinase	protease ElaD	GO-TERMS, PRODUCT-SYNONYMS, PRODUCT, GENE-NAME
CXV43_RS13590	EG12093			NADH-quinone oxidoreductase subunit NuoN	NADH:quinone oxidoreductase subunit N	CPLX-RXNS, GO-TERMS, COMPLEXES, PRODUCT-SYNONYMS, PRODUCT
CXV43_RS13595	EG11773	CXV43_RS13595	nuoM	NADH-quinone oxidoreductase subunit M	NADH:quinone oxidoreductase subunit M	GO-TERMS, REACTIONS, PRODUCT-SYNONYMS, GENE-SYNONYMS, PRODUCT, GENE-NAME
CXV43_RS13600	EG12092	CXV43_RS13600	nuoL	NADH-quinone oxidoreductase subunit L	NADH:quinone oxidoreductase subunit L	GO-TERMS, PRODUCT-SYNONYMS, PRODUCT, GENE-NAME
CXV43_RS13605	EG12091			NADH-quinone oxidoreductase subunit NuoK	NADH:quinone oxidoreductase subunit K	GO-TERMS, PRODUCT-SYNONYMS, PRODUCT
CXV43_RS13610	EG12090	CXV43_RS13610	nuoJ	NADH-quinone oxidoreductase subunit J	NADH:quinone oxidoreductase subunit J	GO-TERMS, PRODUCT-SYNONYMS, PRODUCT, GENE-NAME
CXV43_RS13615	EG12089			NADH-quinone oxidoreductase subunit NuoI	NADH:quinone oxidoreductase subunit I	GO-TERMS, COMPLEXES, PRODUCT-SYNONYMS, PRODUCT
CXV43_RS13620	EG12088			NADH-quinone oxidoreductase subunit NuoH	NADH:quinone oxidoreductase subunit H	GO-TERMS, PRODUCT-SYNONYMS, PRODUCT
CXV43_RS13625	EG12087			NADH-quinone oxidoreductase subunit NuoG	NADH:quinone oxidoreductase subunit G	GO-TERMS, PRODUCT-SYNONYMS, PRODUCT
CXV43_RS13630	EG11774			NADH-quinone oxidoreductase subunit NuoF	NADH:quinone oxidoreductase subunit F	GO-TERMS, PRODUCT-SYNONYMS, PRODUCT
CXV43_RS13635	EG12086			NADH-quinone oxidoreductase subunit NuoE	NADH:quinone oxidoreductase subunit E	GO-TERMS, PRODUCT-SYNONYMS, PRODUCT
CXV43_RS13640	EG12084	CXV43_RS13640	nuoC	NADH-quinone oxidoreductase subunit C/D	NADH:quinone oxidoreductase subunit CD	GO-TERMS, PRODUCT-SYNONYMS, GENE-SYNONYMS, PRODUCT, GENE-NAME
CXV43_RS13645	EG12083	CXV43_RS13645	nuoB	NADH-quinone oxidoreductase subunit B	NADH:quinone oxidoreductase subunit B	GO-TERMS, PRODUCT-SYNONYMS, PRODUCT, GENE-NAME
CXV43_RS13650	EG12082	CXV43_RS13650	nuoA	NADH-quinone oxidoreductase subunit NuoA	NADH:quinone oxidoreductase subunit A	GO-TERMS, PRODUCT-SYNONYMS, PRODUCT, GENE-NAME
CXV43_RS13655	EG12123			transcriptional regulator LrhA	DNA-binding transcriptional dual regulator LrhA	GO-TERMS, PRODUCT-SYNONYMS, GENE-SYNONYMS, PRODUCT
CXV43_RS13660	G7184	CXV43_RS13660	alaA	pyridoxal phosphate-dependent aminotransferase	glutamate--pyruvate aminotransferase AlaA	GO-TERMS, REACTIONS, PRODUCT-SYNONYMS, GENE-SYNONYMS, PRODUCT, GENE-NAME
CXV43_RS13665	G7185	CXV43_RS13665	yfbR	5'-deoxynucleotidase	dCMP phosphohydrolase	GO-TERMS, REACTIONS, PRODUCT-SYNONYMS, PRODUCT, GENE-NAME
CXV43_RS13675	G7187	CXV43_RS13675	hxpA	sugar phosphatase	hexitol phosphatase A	GO-TERMS, REACTIONS, PRODUCT-SYNONYMS, GENE-SYNONYMS, PRODUCT, GENE-NAME
CXV43_RS13690	EG10027	CXV43_RS13690	ackA			GO-TERMS, REACTIONS, PRODUCT-SYNONYMS, GENE-NAME
CXV43_RS13695	EG20173	CXV43_RS13695	pta			GO-TERMS, PRODUCT-SYNONYMS, GENE-NAME
CXV43_RS13710	G7192	CXV43_RS13710	yfcE	phosphodiesterase	phosphodiesterase YfcE	GO-TERMS, PRODUCT-SYNONYMS, PRODUCT, GENE-NAME
CXV43_RS13715	G7193	CXV43_RS13715	yfcF	glutathione transferase	glutathione S-transferase YfcF	GO-TERMS, REACTIONS, PRODUCT-SYNONYMS, PRODUCT, GENE-NAME
CXV43_RS13720	G7194	CXV43_RS13720	yfcG	GSH-dependent disulfide bond oxidoreductase	disulfide reductase	GO-TERMS, REACTIONS, PRODUCT-SYNONYMS, PRODUCT, GENE-NAME
CXV43_RS13725	G7195	CXV43_RS13725	folX			GO-TERMS, PRODUCT-SYNONYMS, GENE-NAME
CXV43_RS13735	G7197	CXV43_RS13735	rpnB	Rpn family recombination-promoting nuclease/putative transposase	recombination-promoting nuclease RpnB	GO-TERMS, REACTIONS, PRODUCT-SYNONYMS, GENE-SYNONYMS, PRODUCT, GENE-NAME
CXV43_RS13740	EG10452			histidine ABC transporter ATP-binding protein HisP	lysine/arginine/ornithine ABC transporter / histidine ABC transporter, ATP binding subunit	CPLX-RXNS, GO-TERMS, COMPLEXES, PRODUCT
CXV43_RS13745	EG10007	CXV43_RS13745	hisM	histidine ABC transporter permease	lysine/arginine/ornithine ABC transporter / histidine ABC transporter, membrane subunit HisM	GO-TERMS, PRODUCT, GENE-NAME
CXV43_RS13750	EG12125	CXV43_RS13750	hisQ	histidine ABC transporter permease	lysine/arginine/ornithine ABC transporter / histidine ABC transporter, membrane subunit HisQ	GO-TERMS, PRODUCT-SYNONYMS, PRODUCT, GENE-NAME
CXV43_RS13755	EG12124			histidine ABC transporter substrate-binding protein HisJ	histidine ABC transporter periplasmic binding protein	GO-TERMS, PRODUCT
CXV43_RS13760	EG10072			lysine/arginine/ornithine ABC transporter substrate-binding protein ArgT	lysine/arginine/ornithine ABC transporter periplasmic binding protein	GO-TERMS, REACTIONS, PRODUCT
CXV43_RS13765	EG11044	CXV43_RS13765	ubiX	UbiX family flavin prenyltransferase	flavin prenyltransferase	GO-TERMS, REACTIONS, PRODUCT-SYNONYMS, GENE-SYNONYMS, PRODUCT, GENE-NAME
CXV43_RS13770	EG10794	CXV43_RS13770	purF			GO-TERMS, PRODUCT-SYNONYMS, GENE-SYNONYMS, GENE-NAME
CXV43_RS13775	EG10169	CXV43_RS13775	cvpA			GO-TERMS, PRODUCT-SYNONYMS, GENE-SYNONYMS, GENE-NAME
CXV43_RS13780	EG10218					GO-TERMS, PRODUCT-SYNONYMS
CXV43_RS13785	EG10327	CXV43_RS13785	folC	bifunctional tetrahydrofolate synthase/dihydrofolate synthase	bifunctional folylpolyglutamate synthetase / dihydrofolate synthetase	GO-TERMS, REACTIONS, PRODUCT-SYNONYMS, GENE-SYNONYMS, PRODUCT, GENE-NAME
CXV43_RS13790	EG10217			acetyl-CoA carboxylase, carboxyltransferase subunit beta	acetyl-CoA carboxyltransferase subunit beta	GO-TERMS, REACTIONS, PRODUCT-SYNONYMS, GENE-SYNONYMS, PRODUCT
CXV43_RS13800	EG10454			tRNA pseudouridine(38-40) synthase TruA	tRNA pseudouridine38-40 synthase	GO-TERMS, REACTIONS, PRODUCT-SYNONYMS, GENE-SYNONYMS, PRODUCT
CXV43_RS13810	G0-9461			4-phosphoerythronate dehydrogenase PdxB	erythronate-4-phosphate dehydrogenase	GO-TERMS, REACTIONS, PRODUCT-SYNONYMS, GENE-SYNONYMS, PRODUCT
CXV43_RS13825	EG10274	CXV43_RS13825	fabB	beta-ketoacyl-ACP synthase I	3-oxoacyl-[acyl carrier protein] synthase 1	GO-TERMS, REACTIONS, PRODUCT-SYNONYMS, GENE-SYNONYMS, PRODUCT, GENE-NAME
CXV43_RS13830	G7199			bifunctional tRNA (5-methylaminomethyl-2-thiouridine)(34)-methyltransferase MnmD/FAD-dependent 5-carboxymethylaminomethyl-2-thiouridine(34) oxidoreductase MnmC	fused 5-methylaminomethyl-2-thiouridine-forming methyltransferase and FAD-dependent demodification enzyme	GO-TERMS, REACTIONS, PRODUCT-SYNONYMS, GENE-SYNONYMS, PRODUCT
CXV43_RS13840	G7201	CXV43_RS13840	epmC	elongation factor P hydroxylase	EF-P-Lys34 hydroxylase	GO-TERMS, REACTIONS, PRODUCT-SYNONYMS, GENE-SYNONYMS, PRODUCT, GENE-NAME
CXV43_RS13850	EG10580	CXV43_RS13850	mepA	penicillin-insensitive murein endopeptidase	peptidoglycan DD-endopeptidase/peptidoglycan LD-endopeptidase	GO-TERMS, REACTIONS, PRODUCT-SYNONYMS, PRODUCT, GENE-NAME
CXV43_RS13855	EG10075	CXV43_RS13855	aroC			GO-TERMS, PRODUCT-SYNONYMS, GENE-NAME
CXV43_RS13860	EG12449	CXV43_RS13860	prmB	50S ribosomal protein L3 N(5)-glutamine methyltransferase	50S ribosomal subunit protein L3 N5-glutamine methyltransferase	GO-TERMS, REACTIONS, PRODUCT-SYNONYMS, GENE-SYNONYMS, PRODUCT, GENE-NAME
CXV43_RS13875	G7204	CXV43_RS13875	yfcP	fimbrial-like adhesin protein	putative fimbrial protein YfcP	GO-TERMS, PRODUCT-SYNONYMS, PRODUCT, GENE-NAME
CXV43_RS13880	G7205	CXV43_RS13880	yfcQ	fimbrial-like adhesin protein	putative fimbrial protein YfcQ	GO-TERMS, PRODUCT-SYNONYMS, PRODUCT, GENE-NAME
CXV43_RS13885	G7206	CXV43_RS13885	yfcR	fimbrial-like adhesin protein	putative fimbrial protein YfcR	GO-TERMS, PRODUCT-SYNONYMS, PRODUCT, GENE-NAME
CXV43_RS13890	G7207	CXV43_RS13890	yfcS	fimbrial chaperone	putative fimbrial chaperone YfcS	GO-TERMS, PRODUCT-SYNONYMS, PRODUCT, GENE-NAME
CXV43_RS13900	G7210	CXV43_RS13900	yfcV	type 1 fimbrial protein	putative fimbrial protein YfcV	GO-TERMS, PRODUCT-SYNONYMS, PRODUCT, GENE-NAME
CXV43_RS13910	G7211					GO-TERMS, REACTIONS, PRODUCT-SYNONYMS, GENE-SYNONYMS
CXV43_RS13915	G7212			fatty acid oxidation complex subunit alpha FadJ	3-hydroxyacyl-CoA dehydrogenase FadJ	GO-TERMS, COMPLEXES, REACTIONS, PRODUCT-SYNONYMS, GENE-SYNONYMS, PRODUCT
CXV43_RS13920	G7213			acetyl-CoA C-acyltransferase FadI	3-ketoacyl-CoA thiolase FadI	GO-TERMS, REACTIONS, PRODUCT-SYNONYMS, GENE-SYNONYMS, PRODUCT
CXV43_RS13930	EG10280			long-chain fatty acid transporter FadL	long-chain fatty acid outer membrane channel / bacteriophage T2 receptor	GO-TERMS, REACTIONS, PRODUCT-SYNONYMS, GENE-SYNONYMS, PRODUCT
CXV43_RS13960	EG13161			DNA-binding transcriptional regulator DsdC	DNA-binding transcriptional dual regulator DsdC	GO-TERMS, PRODUCT-SYNONYMS, PRODUCT
CXV43_RS13970	EG10249					GO-TERMS, REACTIONS, PRODUCT-SYNONYMS
CXV43_RS13975	EG13283	CXV43_RS13975	emrY	multidrug efflux MFS transporter permease subunit EmrY	tripartite efflux pump membrane subunit EmrY	CPLX-RXNS, GO-TERMS, COMPLEXES, PRODUCT-SYNONYMS, PRODUCT, GENE-NAME
CXV43_RS13980	G7233	CXV43_RS13980	emrK	multidrug efflux MFS transporter periplasmic adaptor subunit EmrK	tripartite efflux pump membrane fusion protein EmrK	GO-TERMS, PRODUCT-SYNONYMS, PRODUCT, GENE-NAME
CXV43_RS13985	EG11609			acid-sensing system DNA-binding response regulator EvgA	DNA-binding transcriptional activator EvgA	GO-TERMS, PRODUCT-SYNONYMS, PRODUCT
CXV43_RS13990	EG11610			acid-sensing system histidine kinase EvgS	sensor histidine kinase EvgS	GO-TERMS, REACTIONS, PRODUCT
CXV43_RS13995	G7234	CXV43_RS13995	yfdE	acetyl-CoA--oxalate CoA-transferase	acetyl-CoA:oxalate CoA-transferase	GO-TERMS, REACTIONS, PRODUCT-SYNONYMS, PRODUCT, GENE-NAME
CXV43_RS14005	G7236	CXV43_RS14005	oxc			GO-TERMS, PRODUCT-SYNONYMS, GENE-SYNONYMS, GENE-NAME
CXV43_RS14010	G7237	CXV43_RS14010	frc	formyl-CoA--oxalate CoA-transferase	formyl-CoA transferase	GO-TERMS, REACTIONS, PRODUCT-SYNONYMS, GENE-SYNONYMS, PRODUCT, GENE-NAME
CXV43_RS14020	G7239	CXV43_RS14020	ypdI	lipoprotein involved in colanic acid biosynthesis	colanic acid synthesis putative lipoprotein YpdI	GO-TERMS, PRODUCT-SYNONYMS, PRODUCT, GENE-NAME
CXV43_RS14030	G7241	CXV43_RS14030	lpxP	kdo(2)-lipid IV(A) palmitoleoyltransferase	palmitoleoyl acyltransferase	GO-TERMS, REACTIONS, PRODUCT-SYNONYMS, GENE-SYNONYMS, PRODUCT, GENE-NAME
CXV43_RS14040	G7242	CXV43_RS14040	alaC	alanine transaminase	glutamate--pyruvate aminotransferase AlaC	GO-TERMS, REACTIONS, PRODUCT-SYNONYMS, GENE-SYNONYMS, PRODUCT, GENE-NAME
CXV43_RS14045	G7243	CXV43_RS14045	pyrS	sensor histidine kinase	sensor histidine kinase PyrS	GO-TERMS, REACTIONS, PRODUCT-SYNONYMS, GENE-SYNONYMS, PRODUCT, GENE-NAME
CXV43_RS14050	G7244	CXV43_RS14050	pyrR	response regulator transcription factor	DNA-binding transcriptional activator PyrR	GO-TERMS, PRODUCT-SYNONYMS, GENE-SYNONYMS, PRODUCT, GENE-NAME
CXV43_RS14065	G7247	CXV43_RS14065	ypdE	aminopeptidase	aminopeptidase YpdE	GO-TERMS, REACTIONS, PRODUCT-SYNONYMS, PRODUCT, GENE-NAME
CXV43_RS14070	G7248	CXV43_RS14070	ypdF	aminopeptidase	aminopeptidase YpdF	GO-TERMS, REACTIONS, PRODUCT-SYNONYMS, PRODUCT, GENE-NAME
CXV43_RS14085	EG12957	CXV43_RS14085	glk			GO-TERMS, REACTIONS, PRODUCT-SYNONYMS, GENE-NAME
CXV43_RS14100	G7254	CXV43_RS14100	mntH	divalent metal cation transporter	Mn2+/Fe2+: H+ symporter MntH	GO-TERMS, REACTIONS, PRODUCT-SYNONYMS, GENE-SYNONYMS, PRODUCT, GENE-NAME
CXV43_RS14105	EG11971	CXV43_RS14105	nupC	NupC/NupG family nucleoside CNT transporter	nucleoside:H+ symporter NupC	GO-TERMS, REACTIONS, PRODUCT-SYNONYMS, GENE-SYNONYMS, PRODUCT, GENE-NAME
CXV43_RS14140	EG10407	CXV43_RS14140	gltX			GO-TERMS, REACTIONS, PRODUCT-SYNONYMS, GENE-SYNONYMS, PRODUCT, GENE-NAME
CXV43_RS14170	EG11146	CXV43_RS14170	xapR	LysR family transcriptional regulator	DNA-binding transcriptional activator XapR	GO-TERMS, PRODUCT-SYNONYMS, GENE-SYNONYMS, PRODUCT, GENE-NAME
CXV43_RS14180	EG13159	CXV43_RS14180	xapB	nucleoside permease	xanthosine:H+ symporter XapB	GO-TERMS, REACTIONS, PRODUCT-SYNONYMS, PRODUCT, GENE-NAME
CXV43_RS14185	G85	CXV43_RS14185	xapA	purine-nucleoside phosphorylase	xanthosine phosphorylase	GO-TERMS, REACTIONS, PRODUCT-SYNONYMS, GENE-SYNONYMS, PRODUCT, GENE-NAME
CXV43_RS14210	EG10534			NAD-dependent DNA ligase LigA	DNA ligase	GO-TERMS, REACTIONS, PRODUCT-SYNONYMS, GENE-SYNONYMS, PRODUCT
CXV43_RS14215	G7258					GO-TERMS, PRODUCT-SYNONYMS
CXV43_RS14220	EG10003			sulfate transporter CysZ	sulfate:H+ symporter	GO-TERMS, REACTIONS, PRODUCT-SYNONYMS, PRODUCT
CXV43_RS14225	EG10192					GO-TERMS, COMPLEXES, REACTIONS, PRODUCT-SYNONYMS, GENE-SYNONYMS
CXV43_RS14230	EG10788	CXV43_RS14230	ptsH			GO-TERMS, COMPLEXES, PRODUCT-SYNONYMS, GENE-SYNONYMS, PRODUCT, GENE-NAME
CXV43_RS14235	EG10789			phosphoenolpyruvate-protein phosphotransferase PtsI	PTS enzyme I	GO-TERMS, REACTIONS, PRODUCT-SYNONYMS, GENE-SYNONYMS, PRODUCT
CXV43_RS14240	EG10165	CXV43_RS14240	crr	PTS glucose transporter subunit IIA	Enzyme IIAGlc	CPLX-RXNS, GO-TERMS, COMPLEXES, REACTIONS, PRODUCT-SYNONYMS, GENE-SYNONYMS, PRODUCT, GENE-NAME
CXV43_RS14245	G7259	CXV43_RS14245	pdxK	pyridoxine/pyridoxal/pyridoxamine kinase	pyridoxal kinase I	GO-TERMS, REACTIONS, PRODUCT-SYNONYMS, GENE-SYNONYMS, PRODUCT, GENE-NAME
CXV43_RS14260	EG10193					GO-TERMS, REACTIONS, PRODUCT-SYNONYMS
CXV43_RS14265	EG10183			sulfate/thiosulfate ABC transporter ATP-binding protein CysA	sulfate/thiosulfate ABC transporter ATP binding subunit	CPLX-RXNS, GO-TERMS, COMPLEXES, REACTIONS, PRODUCT
CXV43_RS14270	EG10198	CXV43_RS14270	cysW	sulfate ABC transporter permease	sulfate/thiosulfate ABC transporter inner membrane subunit CysW	GO-TERMS, COMPLEXES, PRODUCT, GENE-NAME
CXV43_RS14275	EG10197	CXV43_RS14275	cysU	sulfate ABC transporter permease	sulfate/thiosulfate ABC transporter inner membrane subunit CysU	GO-TERMS, PRODUCT-SYNONYMS, GENE-SYNONYMS, PRODUCT, GENE-NAME
CXV43_RS14280	EG10195	CXV43_RS14280	cysP	sulfate ABC transporter substrate-binding protein	thiosulfate/sulfate ABC transporter periplasmic binding protein CysP	GO-TERMS, PRODUCT-SYNONYMS, PRODUCT, GENE-NAME
CXV43_RS14285	EG12133			SDR family oxidoreductase UcpA	oxidoreductase UcpA	GO-TERMS, REACTIONS, PRODUCT-SYNONYMS, GENE-SYNONYMS, PRODUCT
CXV43_RS14290	G7262			HTH-type transcriptional regulator MurR	DNA-binding transcriptional dual regulator MurR	GO-TERMS, PRODUCT-SYNONYMS, GENE-SYNONYMS, PRODUCT
CXV43_RS14295	G7263					GO-TERMS, REACTIONS, PRODUCT-SYNONYMS, GENE-SYNONYMS, PRODUCT
CXV43_RS14300	G7264	CXV43_RS14300	murP	PTS N-acetylmuramic acid transporter subunits IIBC	N-acetylmuramic acid-specific PTS enzyme IICB component / anhydro-N-acetylmuramic acid transporter	GO-TERMS, REACTIONS, PRODUCT-SYNONYMS, GENE-SYNONYMS, PRODUCT, GENE-NAME
CXV43_RS14305	G7265	CXV43_RS14305	yfeW	penicillin binding protein PBP4B	penicillin binding protein 4B	GO-TERMS, REACTIONS, PRODUCT-SYNONYMS, PRODUCT, GENE-NAME
CXV43_RS14310	G7266	CXV43_RS14310	yfeX	Dyp-type peroxidase	porphyrinogen peroxidase	GO-TERMS, REACTIONS, PRODUCT-SYNONYMS, PRODUCT, GENE-NAME
CXV43_RS14330	EG11823			N-acetylmuramoyl-L-alanine amidase AmiA	N-acetylmuramoyl-L-alanine amidase A	GO-TERMS, REACTIONS, PRODUCT-SYNONYMS, GENE-SYNONYMS, PRODUCT
CXV43_RS14335	EG12189	CXV43_RS14335	hemF	oxygen-dependent coproporphyrinogen oxidase	coproporphyrinogen III oxidase	GO-TERMS, REACTIONS, PRODUCT-SYNONYMS, GENE-SYNONYMS, PRODUCT, GENE-NAME
CXV43_RS14355	EG50007			ethanolamine ammonia-lyase subunit EutC	ethanolamine ammonia-lyase subunit beta	GO-TERMS, COMPLEXES, PRODUCT-SYNONYMS, PRODUCT
CXV43_RS14360	EG50006			ethanolamine ammonia-lyase subunit EutB	ethanolamine ammonia-lyase subunit alpha	GO-TERMS, PRODUCT-SYNONYMS, PRODUCT
CXV43_RS14365	G7281			ethanolamine ammonia-lyase reactivating factor EutA	ethanolamine ammonia-lyase reactivase EutA	GO-TERMS, PRODUCT-SYNONYMS, GENE-SYNONYMS, PRODUCT
CXV43_RS14385	G7285	CXV43_RS14385	eutE	aldehyde dehydrogenase EutE	acetaldehyde dehydrogenase (acetylating) EutE	GO-TERMS, REACTIONS, PRODUCT-SYNONYMS, GENE-SYNONYMS, PRODUCT, GENE-NAME
CXV43_RS14400	G7288	pta	eutD	phosphate acetyltransferase	phosphate acetyltransferase EutD	GO-TERMS, PRODUCT-SYNONYMS, GENE-SYNONYMS, PRODUCT, GENE-NAME
CXV43_RS14425	G7293	CXV43_RS14425	maeB	NADP-dependent oxaloacetate-decarboxylating malate dehydrogenase	NADP+-dependent malate dehydrogenase	GO-TERMS, REACTIONS, PRODUCT-SYNONYMS, GENE-SYNONYMS, PRODUCT, GENE-NAME
CXV43_RS14435	EG12100	tkt	tktB	transketolase	transketolase 2	GO-TERMS, PRODUCT-SYNONYMS, PRODUCT, GENE-NAME
CXV43_RS14445	EG12410			GDP-mannose pyrophosphatase NudK	GDP-mannose hydrolase	GO-TERMS, REACTIONS, PRODUCT-SYNONYMS, GENE-SYNONYMS, PRODUCT
CXV43_RS14450	EG12409	CXV43_RS14450	aegA	oxidoreductase FeS-binding subunit	putative oxidoreductase AegA	GO-TERMS, PRODUCT-SYNONYMS, GENE-SYNONYMS, PRODUCT, GENE-NAME
CXV43_RS14455	EG11460			nitrate/nitrite two-component system sensor histidine kinase NarQ	sensory histidine kinase NarQ	GO-TERMS, PRODUCT-SYNONYMS, PRODUCT
CXV43_RS14460	EG10014	CXV43_RS14460	acrD	AcrD family multidrug efflux RND transporter permease subunit	multidrug efflux pump RND permease AcrD	CPLX-RXNS, GO-TERMS, COMPLEXES, PRODUCT-SYNONYMS, GENE-SYNONYMS, PRODUCT, GENE-NAME
CXV43_RS14475	EG10208	CXV43_RS14475	dapE			GO-TERMS, PRODUCT-SYNONYMS, GENE-SYNONYMS, GENE-NAME
CXV43_RS14485	G7296	CXV43_RS14485	ypfH	esterase	esterase YpfH	GO-TERMS, PRODUCT-SYNONYMS, PRODUCT, GENE-NAME
CXV43_RS14490	G7297	CXV43_RS14490	tmcA	tRNA cytosine(34) acetyltransferase TmcA	tRNAMet cytidine acetyltransferase	GO-TERMS, REACTIONS, PRODUCT-SYNONYMS, GENE-SYNONYMS, PRODUCT, GENE-NAME
CXV43_RS14500	EG10791	CXV43_RS14500	purC	phosphoribosylaminoimidazolesuccinocarboxamide synthase	phosphoribosylaminoimidazole-succinocarboxamide synthase	GO-TERMS, REACTIONS, PRODUCT-SYNONYMS, GENE-SYNONYMS, PRODUCT, GENE-NAME
CXV43_RS14505	EG10658					GO-TERMS, COMPLEXES, PRODUCT-SYNONYMS, GENE-SYNONYMS
CXV43_RS14510	EG10205	CXV43_RS14510	dapA			GO-TERMS, PRODUCT-SYNONYMS, GENE-NAME
CXV43_RS14515	EG11149	CXV43_RS14515	gcvR	glycine cleavage system transcriptional repressor	putative transcriptional regulator GcvR	GO-TERMS, PRODUCT-SYNONYMS, GENE-SYNONYMS, PRODUCT, GENE-NAME
CXV43_RS14520	EG10108	CXV43_RS14520	bcp	thioredoxin-dependent thiol peroxidase	thiol peroxidase	GO-TERMS, REACTIONS, PRODUCT-SYNONYMS, PRODUCT, GENE-NAME
CXV43_RS14580	G7308	CXV43_RS14580	hyfR	sigma-54-dependent Fis family transcriptional regulator	DNA-binding transcriptional activator HyfR	GO-TERMS, PRODUCT-SYNONYMS, PRODUCT, GENE-NAME
CXV43_RS14605	G7311	CXV43_RS14605	bepA			GO-TERMS, REACTIONS, PRODUCT-SYNONYMS, GENE-SYNONYMS, PRODUCT, GENE-NAME
CXV43_RS14615	G7313	CXV43_RS14615	hda	DnaA inactivator Hda	inibitor of reinitiation of DNA replication	GO-TERMS, PRODUCT-SYNONYMS, GENE-SYNONYMS, PRODUCT, GENE-NAME
CXV43_RS14620	EG12129	CXV43_RS14620	uraA	uracil permease	uracil:H+ symporter UraA	GO-TERMS, REACTIONS, PRODUCT-SYNONYMS, PRODUCT, GENE-NAME
CXV43_RS14625	EG11332	CXV43_RS14625	upp			GO-TERMS, PRODUCT-SYNONYMS, GENE-SYNONYMS, GENE-NAME
CXV43_RS14630	EG10798	CXV43_RS14630	purM	phosphoribosylformylglycinamidine cyclo-ligase	phosphoribosylformylglycinamide cyclo-ligase	GO-TERMS, REACTIONS, PRODUCT-SYNONYMS, GENE-SYNONYMS, PRODUCT, GENE-NAME
CXV43_RS14635	EG10799	CXV43_RS14635	purN	phosphoribosylglycinamide formyltransferase	phosphoribosylglycinamide formyltransferase 1	GO-TERMS, PRODUCT-SYNONYMS, GENE-SYNONYMS, PRODUCT, GENE-NAME
CXV43_RS14640	EG11510	ppk1	ppk	polyphosphate kinase 1	polyphosphate kinase	GO-TERMS, REACTIONS, PRODUCT-SYNONYMS, PRODUCT, GENE-NAME
CXV43_RS14645	EG11403					GO-TERMS, PRODUCT-SYNONYMS
CXV43_RS14650	G7314	CXV43_RS14650	pdeF	sensor domain-containing phosphodiesterase	cyclic di-GMP phosphodiesterase PdeF	GO-TERMS, REACTIONS, PRODUCT-SYNONYMS, GENE-SYNONYMS, PRODUCT, GENE-NAME
CXV43_RS14665	G7317	CXV43_RS14665	yfgI	hypothetical protein	nalidixic acid resistance protein YfgI	GO-TERMS, PRODUCT-SYNONYMS, PRODUCT, GENE-NAME
CXV43_RS14670	EG10420	CXV43_RS14670	guaA	glutamine-hydrolyzing GMP synthase	GMP synthetase	GO-TERMS, REACTIONS, PRODUCT-SYNONYMS, PRODUCT, GENE-NAME
CXV43_RS14675	EG10421			IMP dehydrogenase	inosine 5'-monophosphate dehydrogenase	GO-TERMS, REACTIONS, PRODUCT-SYNONYMS, GENE-SYNONYMS, PRODUCT
CXV43_RS14680	EG11072	CXV43_RS14680	xseA	exodeoxyribonuclease VII large subunit	exodeoxyribonuclease VII subunit XseA	GO-TERMS, REACTIONS, PRODUCT-SYNONYMS, GENE-SYNONYMS, PRODUCT, GENE-NAME
CXV43_RS14690	G7319	CXV43_RS14690	der			GO-TERMS, REACTIONS, PRODUCT-SYNONYMS, GENE-SYNONYMS, GENE-NAME
CXV43_RS14695	G7320					GO-TERMS, PRODUCT-SYNONYMS, GENE-SYNONYMS
CXV43_RS14700	G7321	CXV43_RS14700	yfgM	tetratricopeptide repeat protein	ancillary SecYEG translocon subunit	GO-TERMS, PRODUCT-SYNONYMS, PRODUCT, GENE-NAME
CXV43_RS14705	EG10453	CXV43_RS14705	hisS			GO-TERMS, REACTIONS, PRODUCT-SYNONYMS, PRODUCT, GENE-NAME
CXV43_RS14710	EG10370	CXV43_RS14710	ispG	flavodoxin-dependent (E)-4-hydroxy-3-methylbut-2-enyl-diphosphate synthase	(E)-4-hydroxy-3-methylbut-2-enyl-diphosphate synthase (flavodoxin)	GO-TERMS, REACTIONS, PRODUCT-SYNONYMS, GENE-SYNONYMS, PRODUCT, GENE-NAME
CXV43_RS14715	EG10015					GO-TERMS, PRODUCT-SYNONYMS, GENE-SYNONYMS
CXV43_RS14720	EG12401			bifunctional tRNA (adenosine(37)-C2)-methyltransferase TrmG/ribosomal RNA large subunit methyltransferase RlmN	23S rRNA m2A2503 methyltransferase/tRNA m2A37 methyltransferase	GO-TERMS, REACTIONS, PRODUCT-SYNONYMS, GENE-SYNONYMS, PRODUCT
CXV43_RS14725	EG10650	CXV43_RS14725	ndk	nucleoside-diphosphate kinase	nucleoside diphosphate kinase	GO-TERMS, REACTIONS, PRODUCT-SYNONYMS, PRODUCT, GENE-NAME
CXV43_RS14730	G7322	CXV43_RS14730	pbpC	penicillin-binding protein 1C	peptidoglycan glycosyltransferase PbpC	GO-TERMS, REACTIONS, PRODUCT-SYNONYMS, GENE-SYNONYMS, PRODUCT, GENE-NAME
CXV43_RS14735	G7323	CXV43_RS14735	yfhM			GO-TERMS, PRODUCT-SYNONYMS, PRODUCT, GENE-NAME
CXV43_RS14740	EG11600	CXV43_RS14740	sseA			GO-TERMS, REACTIONS, PRODUCT-SYNONYMS, GENE-SYNONYMS, GENE-NAME
CXV43_RS14745	EG11601			enhanced serine sensitivity protein SseB	protein SseB	GO-TERMS, PRODUCT-SYNONYMS, PRODUCT
CXV43_RS14750	EG12310			aminopeptidase PepB	aminopeptidase B	GO-TERMS, REACTIONS, PRODUCT-SYNONYMS, GENE-SYNONYMS, PRODUCT
CXV43_RS14755	EG12311	CXV43_RS14755	iscX	Fe-S assembly protein IscX	accessory iron-sulfur cluster assembly protein IscX	GO-TERMS, PRODUCT-SYNONYMS, GENE-SYNONYMS, PRODUCT, GENE-NAME
CXV43_RS14760	EG11328			ISC system 2Fe-2S type ferredoxin	reduced ferredoxin	GO-TERMS, PRODUCT-SYNONYMS, PRODUCT
CXV43_RS14765	EG12130			Fe-S protein assembly chaperone HscA	iron-sulfur cluster biosynthesis chaperone HscA	GO-TERMS, PRODUCT-SYNONYMS, GENE-SYNONYMS, PRODUCT
CXV43_RS14770	EG12131			co-chaperone HscB	[Fe-S] cluster biosynthesis co-chaperone HscB	GO-TERMS, PRODUCT-SYNONYMS, GENE-SYNONYMS, PRODUCT
CXV43_RS14775	EG12132			iron-sulfur cluster assembly protein IscA	iron-sulfur cluster insertion protein IscA	GO-TERMS, PRODUCT-SYNONYMS, GENE-SYNONYMS, PRODUCT
CXV43_RS14780	G7324	CXV43_RS14780	iscU	iron-sulfur cluster scaffold-like protein	scaffold protein for iron-sulfur cluster assembly	GO-TERMS, PRODUCT-SYNONYMS, GENE-SYNONYMS, PRODUCT, GENE-NAME
CXV43_RS14785	G7325	CXV43_RS14785	iscS	IscS subfamily cysteine desulfurase	cysteine desulfurase	GO-TERMS, REACTIONS, PRODUCT-SYNONYMS, GENE-SYNONYMS, PRODUCT, GENE-NAME
CXV43_RS14790	G7326			Fe-S cluster assembly transcriptional regulator IscR	DNA-binding transcriptional dual regulator IscR	GO-TERMS, PRODUCT-SYNONYMS, GENE-SYNONYMS, PRODUCT
CXV43_RS14795	G7327			tRNA (cytosine(32)/uridine(32)-2'-O)-methyltransferase TrmJ	tRNA Cm32/Um32 methyltransferase	GO-TERMS, REACTIONS, PRODUCT-SYNONYMS, GENE-SYNONYMS, PRODUCT
CXV43_RS14800	EG10983	CXV43_RS14800	suhB	inositol-1-monophosphatase	inositol-phosphate phosphatase	GO-TERMS, REACTIONS, PRODUCT-SYNONYMS, GENE-SYNONYMS, PRODUCT, GENE-NAME
CXV43_RS14820	G7331	CXV43_RS14820	hcaR	Hca operon transcriptional activator HcaR	DNA-binding transcriptional dual regulator HcaR	GO-TERMS, PRODUCT-SYNONYMS, GENE-SYNONYMS, PRODUCT, GENE-NAME
CXV43_RS14825	M009	CXV43_RS14825	hcaE	3-phenylpropionate/cinnamic acid dioxygenase subunit alpha	putative 3-phenylpropionate/cinnamate dioxygenase subunit alpha	CPLX-RXNS, GO-TERMS, COMPLEXES, PRODUCT-SYNONYMS, GENE-SYNONYMS, PRODUCT, GENE-NAME
CXV43_RS14830	M015	CXV43_RS14830	hcaF	3-phenylpropionate/cinnamic acid dioxygenase subunit beta	putative 3-phenylpropionate/cinnamate dioxygenase subunit beta	GO-TERMS, PRODUCT-SYNONYMS, GENE-SYNONYMS, PRODUCT, GENE-NAME
CXV43_RS14835	G7334	CXV43_RS14835	hcaC	3-phenylpropionate/cinnamic acid dioxygenase ferredoxin subunit	putative 3-phenylpropionate/cinnamate dioxygenase ferredoxin subunit	GO-TERMS, PRODUCT-SYNONYMS, GENE-SYNONYMS, PRODUCT, GENE-NAME
CXV43_RS14840	G7335	CXV43_RS14840	hcaB	3-phenylpropionate-dihydrodiol/cinnamic acid-dihydrodiol dehydrogenase	2,3-dihydroxy-2,3-dihydrophenylpropionate dehydrogenase	GO-TERMS, PRODUCT-SYNONYMS, GENE-SYNONYMS, PRODUCT, GENE-NAME
CXV43_RS14845	G7336	CXV43_RS14845	hcaD	phenylpropionate dioxygenase ferredoxin reductase subunit	putative 3-phenylpropionate/cinnamate dioxygenase ferredoxin reductase subunit	GO-TERMS, PRODUCT-SYNONYMS, GENE-SYNONYMS, PRODUCT, GENE-NAME
CXV43_RS14890	EG10408	CXV43_RS14890	glyA			GO-TERMS, REACTIONS, PRODUCT-SYNONYMS, GENE-NAME
CXV43_RS14895	EG10456	CXV43_RS14895	hmp	NO-inducible flavohemoprotein	nitric oxide dioxygenase	GO-TERMS, REACTIONS, PRODUCT-SYNONYMS, GENE-SYNONYMS, PRODUCT, GENE-NAME
CXV43_RS14900	EG10384	CXV43_RS14900	glnB	nitrogen regulatory protein P-II	nitrogen regulatory protein PII-1	GO-TERMS, PRODUCT-SYNONYMS, PRODUCT, GENE-NAME
CXV43_RS14905	EG11285			two-component system response regulator GlrR	DNA-binding transcriptional activator GlrR	GO-TERMS, PRODUCT-SYNONYMS, GENE-SYNONYMS, PRODUCT
CXV43_RS14910	EG12139			two-component system QseEF-associated lipoprotein QseG	outer membrane lipoprotein QseG	GO-TERMS, PRODUCT-SYNONYMS, GENE-SYNONYMS, PRODUCT
CXV43_RS14915	G7345	CXV43_RS14915	glrK	two component system sensor histidine kinase QseE/GlrK	histidine kinase GlrK	GO-TERMS, REACTIONS, PRODUCT-SYNONYMS, GENE-SYNONYMS, PRODUCT, GENE-NAME
CXV43_RS14920	EG10797	CXV43_RS14920	purL	phosphoribosylformylglycinamidine synthase	phosphoribosylformylglycinamide synthetase	GO-TERMS, REACTIONS, PRODUCT-SYNONYMS, GENE-SYNONYMS, PRODUCT, GENE-NAME
CXV43_RS14925	EG11373			membrane-bound lytic murein transglycosylase MltF	membrane-bound lytic murein transglycosylase F	GO-TERMS, REACTIONS, PRODUCT-SYNONYMS, GENE-SYNONYMS, PRODUCT
CXV43_RS14930	EG11372			tRNA adenosine(34) deaminase TadA	tRNA adenosine34 deaminase	GO-TERMS, REACTIONS, PRODUCT-SYNONYMS, GENE-SYNONYMS, PRODUCT
CXV43_RS14935	EG11371	yfhb	pgpC			GO-TERMS, REACTIONS, PRODUCT-SYNONYMS, GENE-SYNONYMS, GENE-NAME
CXV43_RS14950	G0-10634	CXV43_RS14950	shoB	small toxic protein ShoB	toxic peptide ShoB	GO-TERMS, PRODUCT-SYNONYMS, GENE-SYNONYMS, PRODUCT, GENE-NAME
CXV43_RS14955	EG10247	CXV43_RS14955	acpS	holo-ACP synthase	holo-[acyl-carrier-protein] synthase	GO-TERMS, REACTIONS, PRODUCT-SYNONYMS, GENE-SYNONYMS, PRODUCT, GENE-NAME
CXV43_RS14960	EG10693	CXV43_RS14960	pdxJ			GO-TERMS, PRODUCT-SYNONYMS, GENE-NAME
CXV43_RS14965	EG10832					GO-TERMS, PRODUCT-SYNONYMS
CXV43_RS14970	EG10270			GTPase Era	30S ribosomal subunit maturation GTPase Era	GO-TERMS, REACTIONS, PRODUCT-SYNONYMS, GENE-SYNONYMS, PRODUCT
CXV43_RS14975	EG10857	CXV43_RS14975	rnc	ribonuclease III	RNase III	GO-TERMS, PRODUCT-SYNONYMS, GENE-SYNONYMS, PRODUCT, GENE-NAME
CXV43_RS14980	EG10530	CXV43_RS14980	lepB			GO-TERMS, REACTIONS, PRODUCT-SYNONYMS, GENE-SYNONYMS, GENE-NAME
CXV43_RS14985	EG10529	CXV43_RS14985	lepA	elongation factor 4	30S ribosomal subunit biogenesis factor LepA	GO-TERMS, REACTIONS, PRODUCT-SYNONYMS, PRODUCT, GENE-NAME
CXV43_RS14990	G7347			SoxR-reducing system protein RseC	protein RseC	GO-TERMS, PRODUCT-SYNONYMS, PRODUCT
CXV43_RS14995	G7348			sigma-E factor regulatory protein RseB	anti-sigma factor stabilizing protein RseB	GO-TERMS, PRODUCT-SYNONYMS, PRODUCT
CXV43_RS15000	EG12341					GO-TERMS, PRODUCT-SYNONYMS, GENE-SYNONYMS
CXV43_RS15005	EG11897			RNA polymerase sigma factor RpoE	RNA polymerase sigma E factor	GO-TERMS, PRODUCT-SYNONYMS, GENE-SYNONYMS, PRODUCT
CXV43_RS15015	EG10631	CXV43_RS15015	nadB			GO-TERMS, PRODUCT-SYNONYMS, GENE-SYNONYMS, GENE-NAME
CXV43_RS15020	EG11538	CXV43_RS15020	yfiC	tRNA (adenosine(37)-N6)-methyltransferase TrmM	tRNA m6A37 methyltransferase	GO-TERMS, REACTIONS, PRODUCT-SYNONYMS, GENE-SYNONYMS, PRODUCT, GENE-NAME
CXV43_RS15025	EG10975					GO-TERMS, REACTIONS, PRODUCT-SYNONYMS, GENE-SYNONYMS
CXV43_RS15035	EG12445	CXV43_RS15035	eamB	cysteine/O-acetylserine transporter	cysteine/O-acetylserine exporter EamB	GO-TERMS, REACTIONS, PRODUCT-SYNONYMS, GENE-SYNONYMS, PRODUCT, GENE-NAME
CXV43_RS15040	EG11784			autonomous glycyl radical cofactor GrcA	stress-induced alternate pyruvate formate-lyase subunit	GO-TERMS, PRODUCT-SYNONYMS, GENE-SYNONYMS, PRODUCT
CXV43_RS15045	EG11058	CXV43_RS15045	ung			GO-TERMS, PRODUCT-SYNONYMS, GENE-NAME
CXV43_RS15055	EG11887			thioredoxin TrxC	reduced thioredoxin 2	GO-TERMS, PRODUCT-SYNONYMS, GENE-SYNONYMS, PRODUCT
CXV43_RS15060	G7349	CXV43_RS15060	tapT	DTW domain-containing protein YfiP	tRNA 3-amino-3-carboxypropyltransferase	GO-TERMS, REACTIONS, PRODUCT-SYNONYMS, GENE-SYNONYMS, PRODUCT, GENE-NAME
CXV43_RS15065	G7350	CXV43_RS15065	patZ	protein lysine acetyltransferase	peptidyl-lysine N-acetyltransferase	GO-TERMS, REACTIONS, PRODUCT-SYNONYMS, GENE-SYNONYMS, PRODUCT, GENE-NAME
CXV43_RS15070	EG10781	CXV43_RS15070	pssA	CDP-diacylglycerol--serine O-phosphatidyltransferase	phosphatidylserine synthase	GO-TERMS, REACTIONS, PRODUCT-SYNONYMS, GENE-SYNONYMS, PRODUCT, GENE-NAME
CXV43_RS15080	EG10522	CXV43_RS15080	kgtP	alpha-ketoglutarate permease	alpha-ketoglutarate:H+ symporter	GO-TERMS, REACTIONS, PRODUCT-SYNONYMS, GENE-SYNONYMS, PRODUCT, GENE-NAME
CXV43_RS15110	EG12097	CXV43_RS15110	pgeF	polyphenol oxidase	polyphenol oxidase YfiH	GO-TERMS, REACTIONS, PRODUCT-SYNONYMS, GENE-SYNONYMS, PRODUCT, GENE-NAME
CXV43_RS15115	EG12098			23S rRNA pseudouridine(1911/1915/1917) synthase RluD	23S rRNA pseudouridine1911/1915/1917 synthase	GO-TERMS, REACTIONS, PRODUCT-SYNONYMS, GENE-SYNONYMS, PRODUCT
CXV43_RS15120	G7352					GO-TERMS, PRODUCT-SYNONYMS, GENE-SYNONYMS
CXV43_RS15125	EG11151			ribosome-associated translation inhibitor RaiA	ribosome-associated inhibitor A	GO-TERMS, PRODUCT-SYNONYMS, GENE-SYNONYMS, PRODUCT
CXV43_RS15135	EG10707	CXV43_RS15135	pheA	bifunctional chorismate mutase/prephenate dehydratase	fused chorismate mutase/prephenate dehydratase	GO-TERMS, REACTIONS, PRODUCT-SYNONYMS, PRODUCT, GENE-NAME
CXV43_RS15140	EG11039	CXV43_RS15140	tyrA	T-protein	fused chorismate mutase/prephenate dehydrogenase	GO-TERMS, REACTIONS, PRODUCT-SYNONYMS, PRODUCT, GENE-NAME
CXV43_RS15145	EG10078	CXV43_RS15145	aroF	3-deoxy-7-phosphoheptulonate synthase AroF	3-deoxy-7-phosphoheptulonate synthase, Tyr-sensitive	GO-TERMS, REACTIONS, PRODUCT-SYNONYMS, PRODUCT, GENE-NAME
CXV43_RS15155	G7354	CXV43_RS15155	yfiR	DUF4154 domain-containing protein	DUF4154 domain-containing protein YfiR	GO-TERMS, PRODUCT-SYNONYMS, PRODUCT, GENE-NAME
CXV43_RS15160	EG12880	CXV43_RS15160	dgcN	diguanylate cyclase	diguanylate cyclase DgcN	GO-TERMS, PRODUCT-SYNONYMS, GENE-SYNONYMS, PRODUCT, GENE-NAME
CXV43_RS15175	EG11023			tRNA (guanosine(37)-N1)-methyltransferase TrmD	tRNA m1G37 methyltransferase	GO-TERMS, REACTIONS, PRODUCT-SYNONYMS, PRODUCT
CXV43_RS15180	EG11153					GO-TERMS, PRODUCT-SYNONYMS, GENE-SYNONYMS
CXV43_RS15205	EG10416					GO-TERMS, REACTIONS, PRODUCT-SYNONYMS
CXV43_RS15215	EG12192	CXV43_RS15215	nadK	NAD(+) kinase	NAD kinase	GO-TERMS, REACTIONS, PRODUCT-SYNONYMS, GENE-SYNONYMS, PRODUCT, GENE-NAME
CXV43_RS15220	EG10831					GO-TERMS, PRODUCT-SYNONYMS, GENE-SYNONYMS
CXV43_RS15225	EG10952					GO-TERMS, PRODUCT-SYNONYMS, GENE-SYNONYMS
CXV43_RS15235	G7358	CXV43_RS15235	ratA	type II toxin-antitoxin system RatA family toxin	ribosome association toxin RatA	GO-TERMS, PRODUCT-SYNONYMS, GENE-SYNONYMS, PRODUCT, GENE-NAME
CXV43_RS15240	EG11782			SsrA-binding protein SmpB	SsrA-binding protein	GO-TERMS, PRODUCT-SYNONYMS, GENE-SYNONYMS, PRODUCT
CXV43_RS15500	G7394	csiD	glaH	carbon starvation induced protein CsiD	glutarate hydroxylase GlaH	GO-TERMS, REACTIONS, PRODUCT-SYNONYMS, GENE-SYNONYMS, PRODUCT, GENE-NAME
CXV43_RS15505	EG12387	CXV43_RS15505	lhgD	L-2-hydroxyglutarate oxidase	L-2-hydroxyglutarate dehydrogenase	GO-TERMS, REACTIONS, PRODUCT-SYNONYMS, GENE-SYNONYMS, PRODUCT, GENE-NAME
CXV43_RS15510	EG11329	CXV43_RS15510	gabD	NADP-dependent succinate-semialdehyde dehydrogenase I	succinate-semialdehyde dehydrogenase (NADP+) GabD	GO-TERMS, REACTIONS, PRODUCT-SYNONYMS, PRODUCT, GENE-NAME
CXV43_RS15515	EG10361	CXV43_RS15515	gabT			GO-TERMS, REACTIONS, PRODUCT-SYNONYMS, GENE-NAME
CXV43_RS15520	EG11330	CXV43_RS15520	gabP	GABA permease	4-aminobutanoate:H+ symporter	GO-TERMS, REACTIONS, PRODUCT-SYNONYMS, PRODUCT, GENE-NAME
CXV43_RS15525	EG12386	csiR	glaR	DNA-binding transcriptional regulator CsiR	DNA-binding transcriptional repressor GlaR	GO-TERMS, PRODUCT-SYNONYMS, GENE-SYNONYMS, PRODUCT, GENE-NAME
CXV43_RS15530	G7395	lysM	kbp	peptidoglycan-binding protein LysM	K+ binding protein	GO-TERMS, PRODUCT-SYNONYMS, GENE-SYNONYMS, PRODUCT, GENE-NAME
CXV43_RS15540	G7397	CXV43_RS15540	ygaV	transcriptional regulator	putative DNA-binding transcriptional regulator YgaV	GO-TERMS, PRODUCT-SYNONYMS, PRODUCT, GENE-NAME
CXV43_RS15545	G7398	CXV43_RS15545	ygaP			GO-TERMS, REACTIONS, PRODUCT-SYNONYMS, GENE-NAME
CXV43_RS15550	EG11554			DNA-binding protein StpA	DNA-binding transcriptional repressor StpA with RNA chaperone activity	GO-TERMS, PRODUCT-SYNONYMS, GENE-SYNONYMS, PRODUCT
CXV43_RS15555	G7399	CXV43_RS15555	alaE	L-alanine exporter AlaE	L-alanine exporter	GO-TERMS, REACTIONS, PRODUCT-SYNONYMS, GENE-SYNONYMS, PRODUCT, GENE-NAME
CXV43_RS15570	G7401			glutaredoxin-like protein NrdH	glutaredoxin-like protein	GO-TERMS, PRODUCT-SYNONYMS, GENE-SYNONYMS, PRODUCT
CXV43_RS15575	G7402			class Ib ribonucleoside-diphosphate reductase assembly flavoprotein NrdI	dimanganese-tyrosyl radical cofactor maintenance flavodoxin NrdI	GO-TERMS, PRODUCT-SYNONYMS, GENE-SYNONYMS, PRODUCT
CXV43_RS15580	EG20257	CXV43_RS15580	nrdE	ribonucleotide-diphosphate reductase subunit alpha	ribonucleoside-diphosphate reductase 2 subunit alpha	CPLX-RXNS, GO-TERMS, COMPLEXES, REACTIONS, PRODUCT-SYNONYMS, PRODUCT, GENE-NAME
CXV43_RS15585	EG12381	CXV43_RS15585	nrdF			GO-TERMS, PRODUCT-SYNONYMS, GENE-SYNONYMS, PRODUCT, GENE-NAME
CXV43_RS15595	EG10771			proline/glycine betaine ABC transporter ATP-binding protein ProV	glycine betaine ABC transporter ATP binding subunit ProV	CPLX-RXNS, GO-TERMS, COMPLEXES, PRODUCT-SYNONYMS, GENE-SYNONYMS, PRODUCT
CXV43_RS15600	EG10772	CXV43_RS15600	proW	glycine/betaine ABC transporter permease	glycine betaine ABC transporter membrane subunit ProW	GO-TERMS, REACTIONS, PRODUCT-SYNONYMS, GENE-SYNONYMS, PRODUCT, GENE-NAME
CXV43_RS15605	EG10773			proline/glycine betaine ABC transporter substrate-binding protein ProX	glycine betaine ABC transporter periplasmic binding protein ProX	GO-TERMS, PRODUCT-SYNONYMS, GENE-SYNONYMS, PRODUCT
CXV43_RS15615	G7405	CXV43_RS15615	ygaZ	branched-chain amino acid ABC transporter permease	L-valine exporter, YgaZ component	CPLX-RXNS, GO-TERMS, COMPLEXES, REACTIONS, PRODUCT-SYNONYMS, PRODUCT, GENE-NAME
CXV43_RS15620	G7406			L-valine transporter subunit YgaH	L-valine exporter, YgaH component	GO-TERMS, REACTIONS, PRODUCT-SYNONYMS, PRODUCT
CXV43_RS15625	EG10603	CXV43_RS15625	mprA	multidrug efflux transporter EmrAB transcriptional repressor EmrR	DNA-binding transcriptional repressor MprA	GO-TERMS, PRODUCT-SYNONYMS, GENE-SYNONYMS, PRODUCT, GENE-NAME
CXV43_RS15630	EG11354	CXV43_RS15630	emrA	multidrug efflux MFS transporter periplasmic adaptor subunit EmrA	multidrug efflux pump membrane fusion protein EmrA	CPLX-RXNS, GO-TERMS, COMPLEXES, PRODUCT-SYNONYMS, PRODUCT, GENE-NAME
CXV43_RS15635	EG11439	CXV43_RS15635	emrB	multidrug efflux MFS transporter permease subunit EmrB	multidrug efflux pump membrane subunit EmrB	GO-TERMS, PRODUCT-SYNONYMS, PRODUCT, GENE-NAME
CXV43_RS15640	EG12712	CXV43_RS15640	luxS			GO-TERMS, REACTIONS, PRODUCT-SYNONYMS, GENE-SYNONYMS, PRODUCT, GENE-NAME
CXV43_RS15645	EG10418					GO-TERMS, REACTIONS, PRODUCT-SYNONYMS, GENE-SYNONYMS, PRODUCT
CXV43_RS15655	G7408	CXV43_RS15655	yqaB	fructose-1-phosphate/6-phosphogluconate phosphatase	fructose-1-phosphate phosphatase YqaB	GO-TERMS, REACTIONS, PRODUCT-SYNONYMS, PRODUCT, GENE-NAME
CXV43_RS15690	EG10034	CXV43_RS15690	alaS	alanine--tRNA ligase	alanine--tRNA ligase/DNA-binding transcriptional repressor	GO-TERMS, REACTIONS, PRODUCT-SYNONYMS, GENE-SYNONYMS, PRODUCT, GENE-NAME
CXV43_RS15695	EG12080			recombination regulator RecX	RecA inhibitor RecX	GO-TERMS, PRODUCT-SYNONYMS, GENE-SYNONYMS, PRODUCT
CXV43_RS15700	EG10823			recombinase RecA	DNA recombination/repair protein RecA	GO-TERMS, REACTIONS, PRODUCT-SYNONYMS, GENE-SYNONYMS, PRODUCT
CXV43_RS15705	G7409	CXV43_RS15705	pncC	nicotinamide-nucleotide amidase	NMN aminohydrolase	GO-TERMS, REACTIONS, PRODUCT-SYNONYMS, GENE-SYNONYMS, PRODUCT, GENE-NAME
CXV43_RS15710	G7410	CXV43_RS15710	mltB	murein transglycosylase	membrane-bound lytic murein transglycosylase B	GO-TERMS, REACTIONS, PRODUCT-SYNONYMS, GENE-SYNONYMS, PRODUCT, GENE-NAME
CXV43_RS15715	G8210	CXV43_RS15715	srlA	glucitol/sorbitol permease IIC component	sorbitol-specific PTS enzyme IIC2 component	CPLX-RXNS, GO-TERMS, COMPLEXES, REACTIONS, PRODUCT-SYNONYMS, GENE-SYNONYMS, PRODUCT, GENE-NAME
CXV43_RS15720	EG10969	CXV43_RS15720	srlE	glucitol/sorbitol-specific phosphotransferase enzyme IIB component	sorbitol-specific PTS enzyme IIBC1 component	GO-TERMS, PRODUCT-SYNONYMS, GENE-SYNONYMS, PRODUCT, GENE-NAME
CXV43_RS15725	EG10970	CXV43_RS15725	srlB	PTS glucitol/sorbitol transporter subunit IIA	sorbitol-specific PTS enzyme IIA component	GO-TERMS, REACTIONS, PRODUCT-SYNONYMS, GENE-SYNONYMS, PRODUCT, GENE-NAME
CXV43_RS15730	EG10971	CXV43_RS15730	srlD	sorbitol-6-phosphate dehydrogenase	sorbitol-6-phosphate 2-dehydrogenase	GO-TERMS, REACTIONS, PRODUCT-SYNONYMS, GENE-SYNONYMS, PRODUCT, GENE-NAME
CXV43_RS15735	EG10972			transcriptional regulator GutM	DNA-binding transcriptional activator GutM	GO-TERMS, PRODUCT-SYNONYMS, GENE-SYNONYMS, PRODUCT
CXV43_RS15740	EG10974	CXV43_RS15740	srlR	DNA-binding transcriptional repressor	DNA-binding transcriptional repressor SrlR	GO-TERMS, PRODUCT-SYNONYMS, GENE-SYNONYMS, PRODUCT, GENE-NAME
CXV43_RS15745	EG10973			arabinose-5-phosphate isomerase GutQ	D-arabinose 5-phosphate isomerase GutQ	GO-TERMS, REACTIONS, PRODUCT-SYNONYMS, GENE-SYNONYMS, PRODUCT
CXV43_RS15750	EG12108			nitric oxide reductase transcriptional regulator NorR	DNA-binding transcriptional dual regulator NorR	GO-TERMS, PRODUCT-SYNONYMS, GENE-SYNONYMS, PRODUCT
CXV43_RS15755	G7413	CXV43_RS15755	norV			GO-TERMS, REACTIONS, PRODUCT-SYNONYMS, GENE-SYNONYMS, GENE-NAME
CXV43_RS15760	EG12450			NADH:flavorubredoxin reductase NorW	NorW	GO-TERMS, REACTIONS, PRODUCT-SYNONYMS, GENE-SYNONYMS, PRODUCT
CXV43_RS15765	EG11551			carbamoyltransferase HypF	carbamoyl--[HypE] ligase	GO-TERMS, REACTIONS, PRODUCT-SYNONYMS, GENE-SYNONYMS, PRODUCT
CXV43_RS15770	EG11552			electron transport protein HydN	putative electron transport protein HydN	GO-TERMS, PRODUCT-SYNONYMS, PRODUCT
CXV43_RS15775	EG10087	CXV43_RS15775	ascG	LacI family DNA-binding transcriptional regulator	DNA-binding transcriptional repressor AscG	GO-TERMS, PRODUCT-SYNONYMS, GENE-SYNONYMS, PRODUCT, GENE-NAME
CXV43_RS15780	EG10086	CXV43_RS15780	ascF	PTS cellobiose/arbutin/salicin transporter subunit IIBC	beta-glucoside specific PTS enzyme IIBC component	GO-TERMS, REACTIONS, PRODUCT-SYNONYMS, GENE-SYNONYMS, PRODUCT, GENE-NAME
CXV43_RS15785	EG10085	CXV43_RS15785	ascB	6-phospho-beta-glucosidase	6-phospho-beta-glucosidase AscB	GO-TERMS, REACTIONS, PRODUCT-SYNONYMS, GENE-SYNONYMS, PRODUCT, GENE-NAME
CXV43_RS15790	G7414			hydrogenase maturation peptidase HycI	hydrogenase 3 maturation protease	GO-TERMS, REACTIONS, PRODUCT-SYNONYMS, PRODUCT
CXV43_RS15795	EG10481			formate hydrogenlyase maturation protein HycH	formate hydrogenlyase assembly protein	GO-TERMS, PRODUCT-SYNONYMS, GENE-SYNONYMS, PRODUCT
CXV43_RS15800	EG10480	nuoB	hycG	NADH-quinone oxidoreductase subunit NuoB	formate hydrogenlyase subunit HycG	CPLX-RXNS, GO-TERMS, COMPLEXES, REACTIONS, PRODUCT-SYNONYMS, GENE-SYNONYMS, PRODUCT, GENE-NAME
CXV43_RS15805	EG10479	CXV43_RS15805	hycF	4Fe-4S dicluster domain-containing protein	formate hydrogenlyase subunit HycF	GO-TERMS, PRODUCT-SYNONYMS, GENE-SYNONYMS, PRODUCT, GENE-NAME
CXV43_RS15810	EG10478	CXV43_RS15810	hycE	hydrogenase large subunit	formate hydrogenlyase subunit HycE	GO-TERMS, PRODUCT-SYNONYMS, GENE-SYNONYMS, PRODUCT, GENE-NAME
CXV43_RS15815	EG10477	CXV43_RS15815	hycD	formate hydrogenlyase subunit 4	formate hydrogenlyase subunit HycD	GO-TERMS, PRODUCT-SYNONYMS, GENE-SYNONYMS, PRODUCT, GENE-NAME
CXV43_RS15820	EG10476	CXV43_RS15820	hycC	formate hydrogenlyase subunit 3	formate hydrogenlyase subunit HycC	GO-TERMS, PRODUCT-SYNONYMS, GENE-SYNONYMS, PRODUCT, GENE-NAME
CXV43_RS15825	EG10475	CXV43_RS15825	hycB	4Fe-4S dicluster domain-containing protein	formate hydrogenlyase subunit HycB	GO-TERMS, REACTIONS, PRODUCT-SYNONYMS, GENE-SYNONYMS, PRODUCT, GENE-NAME
CXV43_RS15830	EG10474	CXV43_RS15830	hycA	formate hydrogenlyase regulatory protein HycA	regulator of the transcriptional regulator FhlA	GO-TERMS, PRODUCT-SYNONYMS, GENE-SYNONYMS, PRODUCT, GENE-NAME
CXV43_RS15840	EG10483			hydrogenase maturation nickel metallochaperone HypA	hydrogenase 3 nickel incorporation protein HypA	GO-TERMS, COMPLEXES, PRODUCT-SYNONYMS, PRODUCT
CXV43_RS15845	EG10484			hydrogenase nickel incorporation protein HypB	hydrogenase isoenzymes nickel incorporation protein HypB	GO-TERMS, REACTIONS, PRODUCT-SYNONYMS, GENE-SYNONYMS, PRODUCT
CXV43_RS15850	EG10485	CXV43_RS15850	hypC	HypC/HybG/HupF family hydrogenase formation chaperone	hydrogenase 3 maturation protein HypC	GO-TERMS, COMPLEXES, PRODUCT-SYNONYMS, PRODUCT, GENE-NAME
CXV43_RS15855	EG10486			hydrogenase formation protein HypD	Fe-(CN)2CO cofactor assembly scaffold protein HypD	GO-TERMS, PRODUCT-SYNONYMS, GENE-SYNONYMS, PRODUCT
CXV43_RS15860	EG10487			hydrogenase expression/formation protein HypE	hydrogenase maturation protein, carbamoyl dehydratase	GO-TERMS, REACTIONS, PRODUCT-SYNONYMS, GENE-SYNONYMS, PRODUCT
CXV43_RS15865	EG10301	flhA	fhlA	formate hydrogenlyase transcriptional activator FlhA	DNA-binding transcriptional activator FhlA	GO-TERMS, REACTIONS, PRODUCT-SYNONYMS, GENE-SYNONYMS, PRODUCT, GENE-NAME
CXV43_RS15875	EG10625					CPLX-RXNS, GO-TERMS, COMPLEXES, PRODUCT-SYNONYMS, GENE-SYNONYMS
CXV43_RS15880	G7415	CXV43_RS15880	pphB	protein-serine/threonine phosphatase	phosphoprotein phosphatase 2	GO-TERMS, REACTIONS, PRODUCT-SYNONYMS, GENE-SYNONYMS, PRODUCT, GENE-NAME
CXV43_RS15915	EG10510			RNA polymerase sigma factor RpoS	RNA polymerase, sigma S (sigma 38) factor	GO-TERMS, COMPLEXES, PRODUCT-SYNONYMS, GENE-SYNONYMS, PRODUCT
CXV43_RS15925	EG10689			protein-L-isoaspartate O-methyltransferase	L-isoaspartate protein carboxylmethyltransferase type II	GO-TERMS, REACTIONS, PRODUCT-SYNONYMS, PRODUCT
CXV43_RS15930	EG11817	surE	umpG	5'/3'-nucleotidase SurE	broad specificity 5'(3')-nucleotidase and polyphosphatase	GO-TERMS, REACTIONS, PRODUCT-SYNONYMS, GENE-SYNONYMS, PRODUCT, GENE-NAME
CXV43_RS15935	G7422			tRNA pseudouridine(13) synthase TruD	tRNA pseudouridine13 synthase	GO-TERMS, REACTIONS, PRODUCT-SYNONYMS, GENE-SYNONYMS, PRODUCT
CXV43_RS15940	EG11816	CXV43_RS15940	ispF			GO-TERMS, REACTIONS, PRODUCT-SYNONYMS, GENE-SYNONYMS, PRODUCT, GENE-NAME
CXV43_RS15945	G7423	CXV43_RS15945	ispD			GO-TERMS, REACTIONS, PRODUCT-SYNONYMS, GENE-SYNONYMS, PRODUCT, GENE-NAME
CXV43_RS15950	G7424					GO-TERMS, COMPLEXES, PRODUCT-SYNONYMS, GENE-SYNONYMS
CXV43_RS15960	EG10185					GO-TERMS, PRODUCT-SYNONYMS
CXV43_RS15965	EG10194			sulfate adenylyltransferase subunit CysN	sulfate adenylyltransferase subunit 1	CPLX-RXNS, GO-TERMS, PRODUCT-SYNONYMS, PRODUCT
CXV43_RS15970	EG10186	CXV43_RS15970	cysD			GO-TERMS, PRODUCT-SYNONYMS, GENE-NAME
CXV43_RS15975	EG10488	CXV43_RS15975	iap	aminopeptidase	alkaline phosphatase isozyme conversion protein	GO-TERMS, REACTIONS, PRODUCT-SYNONYMS, PRODUCT, GENE-NAME
CXV43_RS15995	EG10189					GO-TERMS, PRODUCT-SYNONYMS
CXV43_RS16000	EG10190			assimilatory sulfite reductase (NADPH) hemoprotein subunit	sulfite reductase, hemoprotein subunit	GO-TERMS, PRODUCT-SYNONYMS, PRODUCT
CXV43_RS16005	EG10191	CXV43_RS16005	cysJ	assimilatory sulfite reductase (NADPH) flavoprotein subunit	sulfite reductase, flavoprotein subunit	GO-TERMS, REACTIONS, PRODUCT-SYNONYMS, PRODUCT, GENE-NAME
CXV43_RS16010	G7431			6-carboxytetrahydropterin synthase QueD	6-carboxy-5,6,7,8-tetrahydropterin synthase	GO-TERMS, REACTIONS, PRODUCT-SYNONYMS, GENE-SYNONYMS, PRODUCT
CXV43_RS16070	G0-10655	CXV43_RS16070	yqcG	hypothetical protein	cell envelope stress response protein YqcG	GO-TERMS, PRODUCT-SYNONYMS, PRODUCT, GENE-NAME
CXV43_RS16080	EG10258	CXV43_RS16080	eno	phosphopyruvate hydratase	enolase	GO-TERMS, REACTIONS, PRODUCT-SYNONYMS, PRODUCT, GENE-NAME
CXV43_RS16085	EG10810			CTP synthase (glutamine hydrolyzing)	CTP synthetase	GO-TERMS, REACTIONS, PRODUCT-SYNONYMS, PRODUCT
CXV43_RS16090	EG10572	CXV43_RS16090	mazG			GO-TERMS, PRODUCT-SYNONYMS, GENE-NAME
CXV43_RS16095	EG11249			endoribonuclease MazF	endoribonuclease toxin MazF	GO-TERMS, COMPLEXES, PRODUCT-SYNONYMS, GENE-SYNONYMS, PRODUCT
CXV43_RS16100	EG10571	CXV43_RS16100	mazE	MazF-MazE toxin-antitoxin system antitoxin MazE	antitoxin of the MazF-MazE toxin-antitoxin system MazE	GO-TERMS, PRODUCT-SYNONYMS, GENE-SYNONYMS, PRODUCT, GENE-NAME
CXV43_RS16105	EG10835	CXV43_RS16105	relA	GTP pyrophosphokinase	GDP/GTP pyrophosphokinase	GO-TERMS, REACTIONS, PRODUCT-SYNONYMS, GENE-SYNONYMS, PRODUCT, GENE-NAME
CXV43_RS16110	EG11247			23S rRNA (uracil(1939)-C(5))-methyltransferase RlmD	23S rRNA m5U1939 methyltransferase	GO-TERMS, REACTIONS, PRODUCT-SYNONYMS, GENE-SYNONYMS, PRODUCT
CXV43_RS16115	EG11367			two-component sensor histidine kinase BarA	sensor histidine kinase BarA	GO-TERMS, REACTIONS, PRODUCT-SYNONYMS, GENE-SYNONYMS, PRODUCT
CXV43_RS16120	G7445			glucarate dehydratase	D-glucarate dehydratase	GO-TERMS, REACTIONS, PRODUCT-SYNONYMS, GENE-SYNONYMS, PRODUCT
CXV43_RS16130	G7447	CXV43_RS16130	gudP	MFS transporter	galactarate/D-glucarate transporter GudP	GO-TERMS, REACTIONS, PRODUCT-SYNONYMS, GENE-SYNONYMS, PRODUCT, GENE-NAME
CXV43_RS16140	G7449			tRNA pseudouridine(65) synthase TruC	tRNA pseudouridine65 synthase	GO-TERMS, REACTIONS, PRODUCT-SYNONYMS, GENE-SYNONYMS, PRODUCT
CXV43_RS16150	G7451	CXV43_RS16150	syd			GO-TERMS, PRODUCT-SYNONYMS, GENE-SYNONYMS, GENE-NAME
CXV43_RS16155	G7452			NADPH-dependent 7-cyano-7-deazaguanine reductase QueF	7-cyano-7-deazaguanine reductase	GO-TERMS, REACTIONS, PRODUCT-SYNONYMS, GENE-SYNONYMS, PRODUCT
CXV43_RS16160	EG12373	CXV43_RS16160	ppnN	LOG family protein	nucleotide 5'-monophosphate nucleosidase	GO-TERMS, REACTIONS, PRODUCT-SYNONYMS, GENE-SYNONYMS, PRODUCT, GENE-NAME
CXV43_RS16165	EG12142	CXV43_RS16165	sdaC	HAAAP family serine/threonine permease	L-serine:H+ symporter SdaC	GO-TERMS, REACTIONS, PRODUCT-SYNONYMS, GENE-SYNONYMS, PRODUCT, GENE-NAME
CXV43_RS16170	EG11623	CXV43_RS16170	sdaB	L-serine dehydratase 2	L-serine deaminase II	GO-TERMS, REACTIONS, PRODUCT-SYNONYMS, PRODUCT, GENE-NAME
CXV43_RS16175	EG12372	CXV43_RS16175	ygdG	flap endonuclease Xni	flap endonuclease	GO-TERMS, PRODUCT-SYNONYMS, GENE-SYNONYMS, PRODUCT, GENE-NAME
CXV43_RS16185	EG10348					GO-TERMS, REACTIONS, PRODUCT-SYNONYMS, GENE-SYNONYMS
CXV43_RS16190	EG10352	CXV43_RS16190	fucP	L-fucose-proton symporter	L-fucose:H+ symporter	GO-TERMS, REACTIONS, PRODUCT-SYNONYMS, PRODUCT, GENE-NAME
CXV43_RS16195	EG10349					GO-TERMS, REACTIONS, PRODUCT-SYNONYMS
CXV43_RS16200	EG10350	CXV43_RS16200	fucK			GO-TERMS, REACTIONS, PRODUCT-SYNONYMS, GENE-NAME
CXV43_RS16205	EG10355	CXV43_RS16205	fucU			GO-TERMS, REACTIONS, PRODUCT-SYNONYMS, GENE-NAME
CXV43_RS16210	EG10353	CXV43_RS16210	fucR	l-fucose operon activator	DNA-binding transcriptional activator FucR	GO-TERMS, PRODUCT-SYNONYMS, PRODUCT, GENE-NAME
CXV43_RS16215	EG11794			23S rRNA (cytidine(2498)-2'-O)-methyltransferase RlmM	23S rRNA 2'-O-ribose C2498 methyltransferase	GO-TERMS, REACTIONS, PRODUCT-SYNONYMS, GENE-SYNONYMS, PRODUCT
CXV43_RS16225	EG11795			transcriptional regulator GcvA	DNA-binding transcriptional dual regulator GcvA	GO-TERMS, PRODUCT-SYNONYMS, PRODUCT
CXV43_RS16235	G7454			cysteine desulfurase CsdA	cysteine sulfinate desulfinase	GO-TERMS, REACTIONS, PRODUCT-SYNONYMS, GENE-SYNONYMS, PRODUCT
CXV43_RS16240	G7455			cysteine desulfurase sulfur acceptor subunit CsdE	sulfur acceptor protein CsdE	GO-TERMS, PRODUCT-SYNONYMS, GENE-SYNONYMS, PRODUCT
CXV43_RS16245	G7456			tRNA cyclic N6-threonylcarbamoyladenosine(37) synthase TcdA	tRNA threonylcarbamoyladenosine dehydratase	GO-TERMS, REACTIONS, PRODUCT-SYNONYMS, GENE-SYNONYMS, PRODUCT
CXV43_RS16250	G7457	CXV43_RS16250	mltA	murein transglycosylase A	membrane-bound lytic murein transglycosylase A	GO-TERMS, REACTIONS, PRODUCT-SYNONYMS, GENE-SYNONYMS, PRODUCT, GENE-NAME
CXV43_RS16270	G7458	CXV43_RS16270	amiC	N-acetylmuramoyl-L-alanine amidase	N-acetylmuramoyl-L-alanine amidase C	GO-TERMS, REACTIONS, PRODUCT-SYNONYMS, GENE-SYNONYMS, PRODUCT, GENE-NAME
CXV43_RS16275	EG10063	CXV43_RS16275	argA	amino-acid N-acetyltransferase	N-acetylglutamate synthase	GO-TERMS, REACTIONS, PRODUCT-SYNONYMS, GENE-SYNONYMS, PRODUCT, GENE-NAME
CXV43_RS16280	EG10826	CXV43_RS16280	recD	RecBCD enzyme subunit RecD	exodeoxyribonuclease V subunit RecD	CPLX-RXNS, GO-TERMS, COMPLEXES, REACTIONS, PRODUCT-SYNONYMS, GENE-SYNONYMS, PRODUCT, GENE-NAME
CXV43_RS16285	EG10824	CXV43_RS16285	recB	exodeoxyribonuclease V subunit beta	exodeoxyribonuclease V subunit RecB	GO-TERMS, REACTIONS, PRODUCT-SYNONYMS, GENE-SYNONYMS, PRODUCT, GENE-NAME
CXV43_RS16290	EG10786	CXV43_RS16290	ptrA	pitrilysin	protease 3	GO-TERMS, REACTIONS, PRODUCT-SYNONYMS, GENE-SYNONYMS, PRODUCT, GENE-NAME
CXV43_RS16295	EG10825	CXV43_RS16295	recC	RecBCD enzyme subunit RecC	exodeoxyribonuclease V subunit RecC	GO-TERMS, PRODUCT-SYNONYMS, PRODUCT, GENE-NAME
CXV43_RS16320	EG11002	CXV43_RS16320	thyA			GO-TERMS, PRODUCT-SYNONYMS, GENE-NAME
CXV43_RS16325	EG12128	CXV43_RS16325	lgt	prolipoprotein diacylglyceryl transferase	phosphatidylglycerol--prolipoprotein diacylglyceryl transferase	GO-TERMS, REACTIONS, PRODUCT-SYNONYMS, GENE-SYNONYMS, PRODUCT, GENE-NAME
CXV43_RS16335	G7459	CXV43_RS16335	rppH			GO-TERMS, REACTIONS, PRODUCT-SYNONYMS, GENE-SYNONYMS, GENE-NAME
CXV43_RS16345	EG10624			DNA mismatch repair endonuclease MutH	DNA mismatch repair protein MutH	GO-TERMS, PRODUCT-SYNONYMS, GENE-SYNONYMS, PRODUCT
CXV43_RS16365	EG12455			lysophospholipid transporter LplT	lysophospholipid transporter	GO-TERMS, REACTIONS, PRODUCT-SYNONYMS, GENE-SYNONYMS, PRODUCT
CXV43_RS16370	EG11679	CXV43_RS16370	aas	bifunctional acyl-ACP--phospholipid O-acyltransferase/long-chain-fatty-acid--ACP ligase	fused 2-acylglycerophospho-ethanolamine acyltransferase/acyl-acyl carrier protein synthetase	GO-TERMS, REACTIONS, PRODUCT-SYNONYMS, PRODUCT, GENE-NAME
CXV43_RS16385	EG10364			HTH-type transcriptional regulator GalR	DNA-binding transcriptional dual regulator GalR	GO-TERMS, PRODUCT-SYNONYMS, GENE-SYNONYMS, PRODUCT
CXV43_RS16390	EG10549	CXV43_RS16390	lysA			GO-TERMS, PRODUCT-SYNONYMS, GENE-NAME
CXV43_RS16395	EG10551	CXV43_RS16395	lysR	LysR family transcriptional regulator	DNA-binding transcriptional dual regulator LysR	GO-TERMS, PRODUCT-SYNONYMS, PRODUCT, GENE-NAME
CXV43_RS16400	EG11157	CXV43_RS16400	ygeA	aspartate/glutamate racemase	amino acid racemase YgeA	GO-TERMS, REACTIONS, PRODUCT-SYNONYMS, PRODUCT, GENE-NAME
CXV43_RS16405	EG10056	CXV43_RS16405	araE	sugar porter family MFS transporter	arabinose:H+ symporter	GO-TERMS, REACTIONS, PRODUCT-SYNONYMS, PRODUCT, GENE-NAME
CXV43_RS16410	EG12361	CXV43_RS16410	kduD	2-dehydro-3-deoxy-D-gluconate 5-dehydrogenase	putative 2-keto-3-deoxy-D-gluconate dehydrogenase	GO-TERMS, REACTIONS, PRODUCT-SYNONYMS, GENE-SYNONYMS, PRODUCT, GENE-NAME
CXV43_RS16415	G7463	CXV43_RS16415	kduI			GO-TERMS, REACTIONS, PRODUCT-SYNONYMS, GENE-SYNONYMS, GENE-NAME
CXV43_RS16420	G7464	CXV43_RS16420	yqeF	acetyl-CoA C-acetyltransferase	putative acyltransferase	GO-TERMS, REACTIONS, PRODUCT-SYNONYMS, PRODUCT, GENE-NAME
CXV43_RS16600	G7490	dpaL	ygeX	diaminopropionate ammonia-lyase	2,3-diaminopropionate ammonia-lyase	GO-TERMS, REACTIONS, PRODUCT-SYNONYMS, PRODUCT, GENE-NAME
CXV43_RS16610	G7492	CXV43_RS16610	hyuA	D-phenylhydantoinase	phenylhydantoinase	GO-TERMS, REACTIONS, PRODUCT-SYNONYMS, GENE-SYNONYMS, PRODUCT, GENE-NAME
CXV43_RS16630	G7496					GO-TERMS, PRODUCT-SYNONYMS, GENE-SYNONYMS
CXV43_RS16655	G7501	CXV43_RS16655	xanQ	uracil-xanthine permease	xanthine:H+ symporter XanQ	GO-TERMS, REACTIONS, PRODUCT-SYNONYMS, GENE-SYNONYMS, PRODUCT, GENE-NAME
CXV43_RS16660	G7502					GO-TERMS, REACTIONS, PRODUCT-SYNONYMS, GENE-SYNONYMS, PRODUCT
CXV43_RS16665	G7503	CXV43_RS16665	ghxQ	NCS2 family permease	guanine/hypoxanthine transporter GhxQ	GO-TERMS, REACTIONS, PRODUCT-SYNONYMS, GENE-SYNONYMS, PRODUCT, GENE-NAME
CXV43_RS16680	G7507	CXV43_RS16680	uacT	purine permease	urate:H+ symporter	GO-TERMS, REACTIONS, PRODUCT-SYNONYMS, GENE-SYNONYMS, PRODUCT, GENE-NAME
CXV43_RS16695	G7508	CXV43_RS16695	idi			GO-TERMS, REACTIONS, PRODUCT-SYNONYMS, GENE-SYNONYMS, PRODUCT, GENE-NAME
CXV43_RS16700	EG10552			lysine--tRNA ligase	lysine--tRNA ligase, constitutive	GO-TERMS, REACTIONS, PRODUCT-SYNONYMS, GENE-SYNONYMS, PRODUCT
CXV43_RS16705	EG10762			peptide chain release factor 2	peptide chain release factor RF2	GO-TERMS, PRODUCT-SYNONYMS, GENE-SYNONYMS, PRODUCT
CXV43_RS16710	EG10830			single-stranded-DNA-specific exonuclease RecJ	ssDNA-specific exonuclease RecJ	GO-TERMS, REACTIONS, PRODUCT-SYNONYMS, PRODUCT
CXV43_RS16715	EG11070			bifunctional protein-disulfide isomerase/oxidoreductase DsbC	protein disulfide isomerase DsbC	GO-TERMS, REACTIONS, PRODUCT-SYNONYMS, GENE-SYNONYMS, PRODUCT
CXV43_RS16720	EG11071	CXV43_RS16720	xerD	tyrosine recombinase XerD	site-specific recombinase	GO-TERMS, PRODUCT-SYNONYMS, GENE-SYNONYMS, PRODUCT, GENE-NAME
CXV43_RS16730	G7509	CXV43_RS16730	ygfX	toxin CptA	protein YgfX	GO-TERMS, PRODUCT-SYNONYMS, GENE-SYNONYMS, PRODUCT, GENE-NAME
CXV43_RS16735	G7510			FAD assembly factor SdhE	FAD assembly factor	GO-TERMS, PRODUCT-SYNONYMS, GENE-SYNONYMS, PRODUCT
CXV43_RS16740	G7511			tRNA-modifying protein YgfZ	folate-binding protein	GO-TERMS, PRODUCT-SYNONYMS, GENE-SYNONYMS, PRODUCT
CXV43_RS16750	G7513	CXV43_RS16750	yqfB	ASCH domain-containing protein	N4-acetylcytidine amidohydrolase	GO-TERMS, REACTIONS, PRODUCT-SYNONYMS, PRODUCT, GENE-NAME
CXV43_RS16755	G495	CXV43_RS16755	bglA	6-phospho-beta-glucosidase BglA	6-phospho-beta-glucosidase A	GO-TERMS, REACTIONS, PRODUCT-SYNONYMS, GENE-SYNONYMS, PRODUCT, GENE-NAME
CXV43_RS16765	EG11810	CXV43_RS16765	gcvP	aminomethyl-transferring glycine dehydrogenase	glycine decarboxylase	GO-TERMS, REACTIONS, PRODUCT-SYNONYMS, PRODUCT, GENE-NAME
CXV43_RS16770	EG10371			glycine cleavage system protein GcvH	glycine cleavage system H protein	GO-TERMS, REACTIONS, PRODUCT-SYNONYMS, GENE-SYNONYMS, PRODUCT
CXV43_RS16775	EG11442			glycine cleavage system aminomethyltransferase GcvT	aminomethyltransferase	GO-TERMS, REACTIONS, PRODUCT-SYNONYMS, PRODUCT
CXV43_RS16785	EG11333	CXV43_RS16785	ubiI	2-octaprenylphenol hydroxylase	2-octaprenylphenol 6-hydroxylase	GO-TERMS, PRODUCT-SYNONYMS, GENE-SYNONYMS, PRODUCT, GENE-NAME
CXV43_RS16790	EG11324	CXV43_RS16790	ubiH	2-octaprenyl-6-methoxyphenyl hydroxylase	2-octaprenyl-6-methoxyphenol 4-hydroxylase	GO-TERMS, REACTIONS, PRODUCT-SYNONYMS, GENE-SYNONYMS, PRODUCT, GENE-NAME
CXV43_RS16795	EG10697	CXV43_RS16795	pepP			GO-TERMS, REACTIONS, PRODUCT-SYNONYMS, GENE-NAME
CXV43_RS16805	EG12878					GO-TERMS, PRODUCT-SYNONYMS, GENE-SYNONYMS
CXV43_RS16815	EG11158	CXV43_RS16815	fau	5-formyltetrahydrofolate cyclo-ligase	putative 5-formyltetrahydrofolate cyclo-ligase	GO-TERMS, PRODUCT-SYNONYMS, GENE-SYNONYMS, PRODUCT, GENE-NAME
CXV43_RS16825	EG10944	CXV43_RS16825	serA	D-3-phosphoglycerate dehydrogenase	phosphoglycerate dehydrogenase	GO-TERMS, REACTIONS, PRODUCT-SYNONYMS, PRODUCT, GENE-NAME
CXV43_RS16830	EG11443			ribose-5-phosphate isomerase RpiA	ribose-5-phosphate isomerase A	GO-TERMS, REACTIONS, PRODUCT-SYNONYMS, GENE-SYNONYMS, PRODUCT
CXV43_RS16840	EG10490	CXV43_RS16840	argP	LysR family transcriptional regulator ArgP	DNA-binding transcriptional dual regulator ArgP	GO-TERMS, PRODUCT-SYNONYMS, GENE-SYNONYMS, PRODUCT, GENE-NAME
CXV43_RS16845	EG11444	CXV43_RS16845	scpA			GO-TERMS, PRODUCT-SYNONYMS, GENE-SYNONYMS, GENE-NAME
CXV43_RS16850	EG11445	meaB	argK	methylmalonyl Co-A mutase-associated GTPase MeaB	methylmalonyl-CoA mutase-interacting GTPase YgfD	GO-TERMS, REACTIONS, PRODUCT-SYNONYMS, GENE-SYNONYMS, PRODUCT, GENE-NAME
CXV43_RS16855	G7516	CXV43_RS16855	scpB			GO-TERMS, PRODUCT-SYNONYMS, GENE-SYNONYMS, GENE-NAME
CXV43_RS16860	G7517	CXV43_RS16860	scpC	acetyl-CoA hydrolase/transferase family protein	propionyl-CoA:succinate CoA transferase	GO-TERMS, REACTIONS, PRODUCT-SYNONYMS, GENE-SYNONYMS, PRODUCT, GENE-NAME
CXV43_RS16875	EG11159			arginine exporter ArgO	L-arginine exporter	GO-TERMS, REACTIONS, PRODUCT-SYNONYMS, GENE-SYNONYMS, PRODUCT
CXV43_RS16880	EG11160			small-conductance mechanosensitive channel MscS	small conductance mechanosensitive channel MscS	GO-TERMS, REACTIONS, PRODUCT-SYNONYMS, GENE-SYNONYMS, PRODUCT
CXV43_RS16885	EG10282	CXV43_RS16885	fbaA	class II fructose-bisphosphate aldolase	fructose-bisphosphate aldolase class II	GO-TERMS, REACTIONS, PRODUCT-SYNONYMS, GENE-SYNONYMS, PRODUCT, GENE-NAME
CXV43_RS16890	EG10703	CXV43_RS16890	pgk			GO-TERMS, PRODUCT-SYNONYMS, PRODUCT, GENE-NAME
CXV43_RS16895	EG10368	CXV43_RS16895	epd	erythrose-4-phosphate dehydrogenase	D-erythrose-4-phosphate dehydrogenase	GO-TERMS, REACTIONS, PRODUCT-SYNONYMS, GENE-SYNONYMS, PRODUCT, GENE-NAME
CXV43_RS16905	EG11162	CXV43_RS16905	fumE	MtlR family transcriptional regulator	fumarase E	GO-TERMS, REACTIONS, PRODUCT-SYNONYMS, GENE-SYNONYMS, PRODUCT, GENE-NAME
CXV43_RS16910	EG11245	CXV43_RS16910	yggF	class II fructose-bisphosphatase	fructose 1,6-bisphosphatase YggF	GO-TERMS, REACTIONS, PRODUCT-SYNONYMS, GENE-SYNONYMS, PRODUCT, GENE-NAME
CXV43_RS16920	EG11792	CXV43_RS16920	cmtA	PTS mannitol transporter subunit IICB	mannitol-specific PTS enzyme IICB component CmtA	CPLX-RXNS, GO-TERMS, COMPLEXES, PRODUCT-SYNONYMS, PRODUCT, GENE-NAME
CXV43_RS16925	EG11791	CXV43_RS16925	cmtB	PTS mannitol transporter subunit IIA	mannitol-specific PTS enzyme IIA component CmtB	PRODUCT-SYNONYMS, GENE-SYNONYMS, PRODUCT, GENE-NAME
CXV43_RS16930	EG11427	tkt	tktA	transketolase	transketolase 1	GO-TERMS, PRODUCT-SYNONYMS, GENE-SYNONYMS, PRODUCT, GENE-NAME
CXV43_RS16935	EG11291	CXV43_RS16935	loiP			GO-TERMS, REACTIONS, PRODUCT-SYNONYMS, GENE-SYNONYMS, GENE-NAME
CXV43_RS16940	EG10960					GO-TERMS, PRODUCT-SYNONYMS
CXV43_RS16945	EG10959	CXV43_RS16945	speA	biosynthetic arginine decarboxylase	arginine decarboxylase, biosynthetic	GO-TERMS, REACTIONS, PRODUCT-SYNONYMS, PRODUCT, GENE-NAME
CXV43_RS16950	G7521	CXV43_RS16950	yqgB			GO-TERMS, PRODUCT-SYNONYMS, GENE-NAME
CXV43_RS16965	EG10589					GO-TERMS, PRODUCT-SYNONYMS, GENE-SYNONYMS
CXV43_RS16970	EG12148	CXV43_RS16970	galP	sugar porter family MFS transporter	galactose:H+ symporter	GO-TERMS, REACTIONS, PRODUCT-SYNONYMS, GENE-SYNONYMS, PRODUCT, GENE-NAME
CXV43_RS16980	EG11336	CXV43_RS16980	endA	deoxyribonuclease I	DNA-specific endonuclease I	GO-TERMS, REACTIONS, PRODUCT-SYNONYMS, PRODUCT, GENE-NAME
CXV43_RS16985	EG12366	CXV43_RS16985	rsmE	16S rRNA (uracil(1498)-N(3))-methyltransferase	16S rRNA m3U1498 methyltransferase	GO-TERMS, REACTIONS, PRODUCT-SYNONYMS, GENE-SYNONYMS, PRODUCT, GENE-NAME
CXV43_RS16990	EG10419	CXV43_RS16990	gshB			GO-TERMS, REACTIONS, PRODUCT-SYNONYMS, GENE-SYNONYMS, GENE-NAME
CXV43_RS17000	G7525	ruvX	yqgF	Holliday junction resolvase RuvX	ribonuclease H-like domain containing nuclease	GO-TERMS, REACTIONS, PRODUCT-SYNONYMS, PRODUCT, GENE-NAME
CXV43_RS17015	G7528	CXV43_RS17015	yggT	YggT family protein	uncharacterized protein YggT	GO-TERMS, PRODUCT-SYNONYMS, PRODUCT, GENE-NAME
CXV43_RS17025	G7530			RdgB/HAM1 family non-canonical purine NTP pyrophosphatase	dITP/XTP pyrophosphatase	GO-TERMS, REACTIONS, PRODUCT-SYNONYMS, GENE-SYNONYMS, PRODUCT
CXV43_RS17040	EG10046	CXV43_RS17040	ansB			GO-TERMS, REACTIONS, PRODUCT-SYNONYMS, GENE-NAME
CXV43_RS17045	EG12705	CXV43_RS17045	yggN	DUF2884 family protein	DUF2884 domain-containing protein YggN	GO-TERMS, PRODUCT-SYNONYMS, GENE-SYNONYMS, PRODUCT, GENE-NAME
CXV43_RS17055	EG11779			tRNA (guanosine(46)-N7)-methyltransferase TrmB	tRNA m7G46 methyltransferase	GO-TERMS, REACTIONS, PRODUCT-SYNONYMS, GENE-SYNONYMS, PRODUCT
CXV43_RS17060	EG10627	CXV43_RS17060	mutY			GO-TERMS, REACTIONS, PRODUCT-SYNONYMS, GENE-SYNONYMS, GENE-NAME
CXV43_RS17065	G7532	CXV43_RS17065	yggX	oxidative damage protection protein	putative Fe2+-trafficking protein	GO-TERMS, PRODUCT-SYNONYMS, PRODUCT, GENE-NAME
CXV43_RS17070	G7533			membrane-bound lytic murein transglycosylase MltC	membrane-bound lytic murein transglycosylase C	GO-TERMS, REACTIONS, PRODUCT-SYNONYMS, GENE-SYNONYMS, PRODUCT
CXV43_RS17075	EG10664	CXV43_RS17075	nupG	nucleoside permease	nucleoside:H+ symporter NupG	GO-TERMS, REACTIONS, PRODUCT-SYNONYMS, PRODUCT, GENE-NAME
CXV43_RS17160	G7582	CXV43_RS17160	ubiK	accessory factor UbiK family protein	ubiquinone biosynthesis accessory factor UbiK	GO-TERMS, PRODUCT-SYNONYMS, GENE-SYNONYMS, PRODUCT, GENE-NAME
CXV43_RS17165	EG10465					GO-TERMS, PRODUCT-SYNONYMS, GENE-SYNONYMS
CXV43_RS17170	EG11167			zinc transporter ZupT	heavy metal divalent cation transporter ZupT	GO-TERMS, REACTIONS, PRODUCT-SYNONYMS, GENE-SYNONYMS, PRODUCT
CXV43_RS17175	EG11166	CXV43_RS17175	ygiD			GO-TERMS, PRODUCT-SYNONYMS, GENE-NAME
CXV43_RS17185	EG11164	CXV43_RS17185	ygiB	DUF1190 family protein	DUF1190 domain-containing protein YgiB	GO-TERMS, PRODUCT-SYNONYMS, PRODUCT, GENE-NAME
CXV43_RS17195	EG12633	CXV43_RS17195	nudF	ADP-ribose pyrophosphatase	ADP-sugar pyrophosphatase	GO-TERMS, REACTIONS, PRODUCT-SYNONYMS, GENE-SYNONYMS, PRODUCT, GENE-NAME
CXV43_RS17205	G7579	CXV43_RS17205	cpdA	3',5'-cyclic-AMP phosphodiesterase	cAMP phosphodiesterase	GO-TERMS, REACTIONS, PRODUCT-SYNONYMS, GENE-SYNONYMS, PRODUCT, GENE-NAME
CXV43_RS17210	G7578					GO-TERMS, PRODUCT-SYNONYMS, GENE-SYNONYMS
CXV43_RS17215	EG10687					CPLX-RXNS, GO-TERMS, COMPLEXES, PRODUCT-SYNONYMS, GENE-SYNONYMS
CXV43_RS17225	EG12656	CXV43_RS17225	mdaB	flavodoxin family protein	NADPH:quinone oxidoreductase MdaB	GO-TERMS, REACTIONS, PRODUCT-SYNONYMS, GENE-SYNONYMS, PRODUCT, GENE-NAME
CXV43_RS17240	G7575			two-component system response regulator QseB	DNA-binding transcriptional activator QseB	GO-TERMS, PRODUCT-SYNONYMS, GENE-SYNONYMS, PRODUCT
CXV43_RS17245	G7574	CXV43_RS17245	ygiW	YgiW/YdeI family stress tolerance OB fold protein	BOF family protein YgiW	GO-TERMS, PRODUCT-SYNONYMS, GENE-SYNONYMS, PRODUCT, GENE-NAME
CXV43_RS17250	G7573	CXV43_RS17250	ygiV	gyrI-like small molecule-binding domain protein	DNA-binding transcriptional repressor YgiV	GO-TERMS, PRODUCT-SYNONYMS, PRODUCT, GENE-NAME
CXV43_RS17255	G7572	CXV43_RS17255	mqsR	type II toxin-antitoxin system MqsR family toxin	mRNA interferase / toxin of the MqsR-MqsA toxin-antitoxin system	GO-TERMS, COMPLEXES, REACTIONS, PRODUCT-SYNONYMS, GENE-SYNONYMS, PRODUCT, GENE-NAME
CXV43_RS17260	G7571	CXV43_RS17260	mqsA	type II toxin-antitoxin system antitoxin MqsA	antitoxin of the MqsRA toxin-antitoxin system / DNA-binding transcriptional repressor MqsA	GO-TERMS, PRODUCT-SYNONYMS, GENE-SYNONYMS, PRODUCT, GENE-NAME
CXV43_RS17265	G7570	CXV43_RS17265	ygiS	ABC transporter substrate-binding protein	putative deoxycholate binding periplasmic protein	GO-TERMS, PRODUCT-SYNONYMS, PRODUCT, GENE-NAME
CXV43_RS17270	EG10686	CXV43_RS17270	parC	DNA topoisomerase 4 subunit A	DNA topoisomerase IV subunit A	GO-TERMS, PRODUCT-SYNONYMS, PRODUCT, GENE-NAME
CXV43_RS17275	EG11377	CXV43_RS17275	plsC			GO-TERMS, REACTIONS, PRODUCT-SYNONYMS, GENE-SYNONYMS, PRODUCT, GENE-NAME
CXV43_RS17280	EG11376			cell division protein FtsP	cell division protein required during stress conditions	GO-TERMS, PRODUCT-SYNONYMS, GENE-SYNONYMS, PRODUCT
CXV43_RS17300	G7565			2,5-didehydrogluconate reductase DkgA	methylglyoxal reductase DkgA	GO-TERMS, REACTIONS, PRODUCT-SYNONYMS, GENE-SYNONYMS, PRODUCT
CXV43_RS17305	G7564	CXV43_RS17305	yqhD	alcohol dehydrogenase	NADPH-dependent aldehyde reductase YqhD	GO-TERMS, REACTIONS, PRODUCT-SYNONYMS, PRODUCT, GENE-NAME
CXV43_RS17310	G7563	CXV43_RS17310	yqhC	AraC family transcriptional regulator	DNA-binding transcriptional activator YqhC	GO-TERMS, PRODUCT-SYNONYMS, PRODUCT, GENE-NAME
CXV43_RS17315	EG11824	CXV43_RS17315	yghB	DedA family protein	DedA family protein YghB	GO-TERMS, PRODUCT-SYNONYMS, PRODUCT, GENE-NAME
CXV43_RS17320	EG10583	CXV43_RS17320	metC	cystathionine beta-lyase	cystathionine beta-lyase / L-cysteine desulfhydrase / alanine racemase	GO-TERMS, REACTIONS, PRODUCT-SYNONYMS, PRODUCT, GENE-NAME
CXV43_RS17325	EG10271			biopolymer transporter ExbB	Ton complex subunit ExbB	GO-TERMS, PRODUCT-SYNONYMS, PRODUCT
CXV43_RS17330	EG10272			TonB system transport protein ExbD	Ton complex subunit ExbD	GO-TERMS, PRODUCT-SYNONYMS, PRODUCT
CXV43_RS17335	EG11292	CXV43_RS17335	yghA	SDR family oxidoreductase	NADP+-dependent aldehyde reductase	GO-TERMS, REACTIONS, PRODUCT-SYNONYMS, PRODUCT, GENE-NAME
CXV43_RS17345	G7558	CXV43_RS17345	gpr	aldo/keto reductase	L-glyceraldehyde 3-phosphate reductase	GO-TERMS, REACTIONS, PRODUCT-SYNONYMS, GENE-SYNONYMS, PRODUCT, GENE-NAME
CXV43_RS17360	G7554	CXV43_RS17360	hybO			CPLX-RXNS, GO-TERMS, COMPLEXES, REACTIONS, PRODUCT-SYNONYMS, GENE-SYNONYMS, GENE-NAME
CXV43_RS17365	EG11799			hydrogenase 2 operon protein HybA	hydrogenase 2 iron-sulfur protein	GO-TERMS, REACTIONS, PRODUCT-SYNONYMS, GENE-SYNONYMS, PRODUCT
CXV43_RS17370	EG11800	CXV43_RS17370	hybB	Ni/Fe-hydrogenase cytochrome b subunit	hydrogenase 2 membrane subunit	GO-TERMS, PRODUCT-SYNONYMS, PRODUCT, GENE-NAME
CXV43_RS17375	EG11801	CXV43_RS17375	hybC			GO-TERMS, REACTIONS, PRODUCT-SYNONYMS, GENE-NAME
CXV43_RS17380	EG11802	CXV43_RS17380	hybD	HyaD/HybD family hydrogenase maturation endopeptidase	hydrogenase 2 maturation protease	GO-TERMS, REACTIONS, PRODUCT-SYNONYMS, PRODUCT, GENE-NAME
CXV43_RS17385	EG11803	CXV43_RS17385	hybE	hydrogenase-2 assembly chaperone	hydrogenase 2-specific chaperone	GO-TERMS, PRODUCT-SYNONYMS, PRODUCT, GENE-NAME
CXV43_RS17390	EG11804	hypA	hybF	hydrogenase maturation nickel metallochaperone HypA	hydrogenase maturation protein HybF	GO-TERMS, PRODUCT-SYNONYMS, PRODUCT, GENE-NAME
CXV43_RS17395	EG11805					GO-TERMS, PRODUCT-SYNONYMS
CXV43_RS17400	G7553	CXV43_RS17400	yghU	glutathione-dependent disulfide-bond oxidoreductase	disulfide reductase / organic hydroperoxide reductase	GO-TERMS, REACTIONS, PRODUCT-SYNONYMS, PRODUCT, GENE-NAME
CXV43_RS17405	EG12882	CXV43_RS17405	gss	bifunctional glutathionylspermidine amidase/synthase	fused glutathionylspermidine amidase / glutathionylspermidine synthetase	GO-TERMS, REACTIONS, PRODUCT-SYNONYMS, GENE-SYNONYMS, PRODUCT, GENE-NAME
CXV43_RS17410	EG12883	CXV43_RS17410	pitB	inorganic phosphate transporter	metal phosphate:H+ symporter PitB	GO-TERMS, REACTIONS, PRODUCT-SYNONYMS, PRODUCT, GENE-NAME
CXV43_RS17475	G7547	CXV43_RS17475	yghO	DNA-binding protein	putative DNA-binding transcriptional regulator YghO	GO-TERMS, PRODUCT-SYNONYMS, PRODUCT, GENE-NAME
CXV43_RS17480	G7546			transcriptional regulator GlcC	DNA-binding transcriptional dual regulator GlcC	GO-TERMS, PRODUCT-SYNONYMS, GENE-SYNONYMS, PRODUCT
CXV43_RS17485	G7545			glycolate oxidase subunit GlcD	glycolate dehydrogenase, putative FAD-linked subunit	CPLX-RXNS, GO-TERMS, COMPLEXES, REACTIONS, PRODUCT-SYNONYMS, GENE-SYNONYMS, PRODUCT
CXV43_RS17490	G7544			glycolate oxidase subunit GlcE	glycolate dehydrogenase, putative FAD-binding subunit	GO-TERMS, PRODUCT-SYNONYMS, GENE-SYNONYMS, PRODUCT
CXV43_RS17495	G0-8601	CXV43_RS17495	glcF	glycolate oxidase iron-sulfur subunit	glycolate dehydrogenase, putative iron-sulfur subunit	GO-TERMS, PRODUCT-SYNONYMS, GENE-SYNONYMS, PRODUCT, GENE-NAME
CXV43_RS17505	EG20080					GO-TERMS, PRODUCT-SYNONYMS, GENE-SYNONYMS, PRODUCT
CXV43_RS17510	G7542			glycolate permease GlcA	glycolate/lactate:H+ symporter GlcA	GO-TERMS, REACTIONS, PRODUCT-SYNONYMS, GENE-SYNONYMS, PRODUCT
CXV43_RS17520	G7539	CXV43_RS17520	pppA			GO-TERMS, REACTIONS, PRODUCT-SYNONYMS, GENE-SYNONYMS, GENE-NAME
CXV43_RS17680	EG11381	CXV43_RS17680	glgS	glycogen synthase	surface composition regulator	GO-TERMS, PRODUCT-SYNONYMS, GENE-SYNONYMS, PRODUCT, GENE-NAME
CXV43_RS17700	G0-10629	CXV43_RS17700	ibsE	type I toxin-antitoxin system Ibs family toxin	toxic peptide IbsE	GO-TERMS, PRODUCT-SYNONYMS, PRODUCT, GENE-NAME
CXV43_RS17705	G7590			bifunctional D-glycero-beta-D-manno-heptose-7-phosphate kinase/D-glycero-beta-D-manno-heptose 1-phosphate adenylyltransferase HldE	fused heptose 7-phosphate kinase/heptose 1-phosphate adenyltransferase	GO-TERMS, REACTIONS, PRODUCT-SYNONYMS, GENE-SYNONYMS, PRODUCT
CXV43_RS17710	EG11602	CXV43_RS17710	glnE	bifunctional [glutamate--ammonia ligase]-adenylyl-L-tyrosine phosphorylase/[glutamate--ammonia-ligase] adenylyltransferase	fused glutamine synthetase deadenylase/glutamine synthetase adenylyltransferase	GO-TERMS, REACTIONS, PRODUCT-SYNONYMS, PRODUCT, GENE-NAME
CXV43_RS17715	EG11603	CXV43_RS17715	ygiF			GO-TERMS, PRODUCT-SYNONYMS, GENE-NAME
CXV43_RS17725	EG10136	CXV43_RS17725	cca	fused tRNA nucleotidyltransferase/2',3'-cyclic phosphodiesterase/2' nucleotidase/phosphatase Cca	fused CCA tRNA nucleotidyltransferase/phosphohydrolase	GO-TERMS, REACTIONS, PRODUCT-SYNONYMS, PRODUCT, GENE-NAME
CXV43_RS17730	EG11665	CXV43_RS17730	bacA	undecaprenyl-diphosphate phosphatase	undecaprenyl pyrophosphate phosphatase	GO-TERMS, REACTIONS, PRODUCT-SYNONYMS, GENE-SYNONYMS, PRODUCT, GENE-NAME
CXV43_RS17735	EG11673	CXV43_RS17735	folB	bifunctional dihydroneopterin aldolase/7,8-dihydroneopterin epimerase	dihydroneopterin aldolase	GO-TERMS, REACTIONS, PRODUCT-SYNONYMS, GENE-SYNONYMS, PRODUCT, GENE-NAME
CXV43_RS17745	EG12694	CXV43_RS17745	ttdR	LysR family transcriptional regulator	DNA-binding transcriptional activator Dan	GO-TERMS, PRODUCT-SYNONYMS, GENE-SYNONYMS, PRODUCT, GENE-NAME
CXV43_RS17750	EG11168	CXV43_RS17750	ttdA			GO-TERMS, COMPLEXES, PRODUCT-SYNONYMS, GENE-SYNONYMS, PRODUCT, GENE-NAME
CXV43_RS17755	EG11169	CXV43_RS17755	ttdB			GO-TERMS, PRODUCT-SYNONYMS, GENE-SYNONYMS, PRODUCT, GENE-NAME
CXV43_RS17760	EG12393	CXV43_RS17760	ttdT	L-tartrate/succinate antiporter	L-tartrate:succinate antiporter	GO-TERMS, REACTIONS, PRODUCT-SYNONYMS, GENE-SYNONYMS, PRODUCT, GENE-NAME
CXV43_RS17765	EG11171			tRNA (adenosine(37)-N6)-threonylcarbamoyltransferase complex transferase subunit TsaD	N6-L-threonylcarbamoyladenine synthase, TsaD subunit	GO-TERMS, REACTIONS, PRODUCT-SYNONYMS, GENE-SYNONYMS, PRODUCT
CXV43_RS17775	EG10239	CXV43_RS17775	dnaG			GO-TERMS, COMPLEXES, PRODUCT-SYNONYMS, GENE-SYNONYMS, GENE-NAME
CXV43_RS17780	EG10896			RNA polymerase sigma factor RpoD	RNA polymerase, sigma 70 (sigma D) factor	GO-TERMS, COMPLEXES, PRODUCT-SYNONYMS, GENE-SYNONYMS, PRODUCT
CXV43_RS17785	EG12717	CXV43_RS17785	mug	G/U mismatch-specific DNA glycosylase	stationary phase mismatch/uracil DNA glycosylase	GO-TERMS, REACTIONS, PRODUCT-SYNONYMS, GENE-SYNONYMS, PRODUCT, GENE-NAME
CXV43_RS17795	G7593	CXV43_RS17795	nfeF	siderophore-interacting protein	NADPH-dependent ferric-chelate reductase	GO-TERMS, REACTIONS, PRODUCT-SYNONYMS, GENE-SYNONYMS, PRODUCT, GENE-NAME
CXV43_RS17805	G7595	CXV43_RS17805	aer	PAS domain S-box protein	aerotaxis sensor receptor, flavoprotein	GO-TERMS, PRODUCT-SYNONYMS, GENE-SYNONYMS, PRODUCT, GENE-NAME
CXV43_RS17810	G7596	ygjG	patA			GO-TERMS, REACTIONS, PRODUCT-SYNONYMS, GENE-SYNONYMS, GENE-NAME
CXV43_RS17820	EG10254			transcriptional regulator EbgR	DNA-binding transcriptional repressor EbgR	GO-TERMS, PRODUCT-SYNONYMS, PRODUCT
CXV43_RS17825	EG10252	CXV43_RS17825	ebgA	beta-galactosidase subunit alpha	evolved beta-D-galactosidase subunit alpha	GO-TERMS, COMPLEXES, PRODUCT-SYNONYMS, PRODUCT, GENE-NAME
CXV43_RS17830	EG10253	CXV43_RS17830	ebgC	beta-galactosidase subunit beta	DUF386 domain-containing evolved beta-D-galactosidase subunit beta	GO-TERMS, PRODUCT-SYNONYMS, PRODUCT, GENE-NAME
CXV43_RS17850	G36	CXV43_RS17850	fadH	NADPH-dependent 2,4-dienoyl-CoA reductase	2,4-dienoyl-CoA reductase	GO-TERMS, REACTIONS, PRODUCT-SYNONYMS, GENE-SYNONYMS, PRODUCT, GENE-NAME
CXV43_RS17855	G7601	CXV43_RS17855	higA	type II toxin-antitoxin system antitoxin HigA	antitoxin/DNA-binding transcriptional repressor HigA	GO-TERMS, COMPLEXES, PRODUCT-SYNONYMS, GENE-SYNONYMS, PRODUCT, GENE-NAME
CXV43_RS17860	G7602	CXV43_RS17860	higB	mRNA interferase HigB	ribosome-dependent mRNA interferase toxin HigB	GO-TERMS, REACTIONS, PRODUCT-SYNONYMS, GENE-SYNONYMS, PRODUCT, GENE-NAME
CXV43_RS17865	G7603			23S rRNA (guanine(1835)-N(2))-methyltransferase RlmG	23S rRNA m2G1835 methyltransferase	GO-TERMS, REACTIONS, PRODUCT-SYNONYMS, GENE-SYNONYMS, PRODUCT
CXV43_RS17890	EG12732			serine/threonine transporter SstT	serine/threonine:Na+ symporter	GO-TERMS, REACTIONS, PRODUCT-SYNONYMS, GENE-SYNONYMS, PRODUCT
CXV43_RS17895	G7608	CXV43_RS17895	ygjV	YgjV family protein	inner membrane protein	GO-TERMS, PRODUCT-SYNONYMS, PRODUCT, GENE-NAME
CXV43_RS17900	EG12734	CXV43_RS17900	uxaA	altronate dehydratase	D-altronate dehydratase	GO-TERMS, REACTIONS, PRODUCT-SYNONYMS, GENE-SYNONYMS, PRODUCT, GENE-NAME
CXV43_RS17905	G81	CXV43_RS17905	uxaC	glucuronate isomerase	D-glucoronate/D-galacturonate isomerase	GO-TERMS, REACTIONS, PRODUCT-SYNONYMS, GENE-SYNONYMS, PRODUCT, GENE-NAME
CXV43_RS17910	EG12738	CXV43_RS17910	exuT			GO-TERMS, REACTIONS, PRODUCT-SYNONYMS, GENE-NAME
CXV43_RS17915	EG12739			transcriptional regulator ExuR	DNA-binding transcriptional repressor ExuR	GO-TERMS, PRODUCT-SYNONYMS, PRODUCT
CXV43_RS17920	G7609	CXV43_RS17920	yqjA	DedA family protein	DedA family protein YqjA	GO-TERMS, PRODUCT-SYNONYMS, GENE-SYNONYMS, PRODUCT, GENE-NAME
CXV43_RS17925	G7610			EnvZ/OmpR regulon moderator MzrA	modulator protein MzrA	GO-TERMS, PRODUCT-SYNONYMS, GENE-SYNONYMS, PRODUCT
CXV43_RS17935	G7612	CXV43_RS17935	yqjD	DUF883 domain-containing protein	ribosome- and membrane-associated DUF883 domain-containing protein YqjD	GO-TERMS, PRODUCT-SYNONYMS, PRODUCT, GENE-NAME
CXV43_RS17955	G7616	CXV43_RS17955	yqjG	glutathione S-transferase family protein	glutathionyl-hydroquinone reductase YqjG	GO-TERMS, REACTIONS, PRODUCT-SYNONYMS, PRODUCT, GENE-NAME
CXV43_RS17970	G7619	CXV43_RS17970	yhaJ	LysR family transcriptional regulator	DNA-binding transcriptional activator YhaJ	GO-TERMS, PRODUCT-SYNONYMS, PRODUCT, GENE-NAME
CXV43_RS17985	G7622	CXV43_RS17985	cyuA	serine dehydratase subunit alpha family protein	putative L-cysteine desulfidase CyuA	GO-TERMS, REACTIONS, PRODUCT-SYNONYMS, GENE-SYNONYMS, PRODUCT, GENE-NAME
CXV43_RS17995	G7624	CXV43_RS17995	tdcG	L-serine dehydratase TdcG	L-serine deaminase III	GO-TERMS, REACTIONS, PRODUCT-SYNONYMS, GENE-SYNONYMS, PRODUCT, GENE-NAME
CXV43_RS18005	G7627	CXV43_RS18005	tdcE	2-ketobutyrate formate-lyase/pyruvate formate-lyase	2-ketobutyrate formate-lyase/pyruvate formate-lyase 4	GO-TERMS, REACTIONS, PRODUCT-SYNONYMS, GENE-SYNONYMS, PRODUCT, GENE-NAME
CXV43_RS18040	EG11175			glycerate 2-kinase	glycerate 2-kinase 1	GO-TERMS, PRODUCT-SYNONYMS, GENE-SYNONYMS, PRODUCT
CXV43_RS18045	EG11176	CXV43_RS18045	garR	2-hydroxy-3-oxopropionate reductase	tartronate semialdehyde reductase	GO-TERMS, REACTIONS, PRODUCT-SYNONYMS, GENE-SYNONYMS, PRODUCT, GENE-NAME
CXV43_RS18050	EG10016	CXV43_RS18050	garL	2-dehydro-3-deoxyglucarate aldolase	alpha-dehydro-beta-deoxy-D-glucarate aldolase	GO-TERMS, REACTIONS, PRODUCT-SYNONYMS, GENE-SYNONYMS, PRODUCT, GENE-NAME
CXV43_RS18055	EG12760	CXV43_RS18055	garP	MFS transporter	galactarate/D-glucarate transporter GarP	GO-TERMS, REACTIONS, PRODUCT-SYNONYMS, GENE-SYNONYMS, PRODUCT, GENE-NAME
CXV43_RS18060	EG12522					GO-TERMS, PRODUCT-SYNONYMS, GENE-SYNONYMS, PRODUCT
CXV43_RS18065	EG10955	CXV43_RS18065	prlF	type II toxin-antitoxin system PrlF family antitoxin	antitoxin PrlF	GO-TERMS, COMPLEXES, PRODUCT-SYNONYMS, GENE-SYNONYMS, PRODUCT, GENE-NAME
CXV43_RS18070	G7629	CXV43_RS18070	yhaV	type II toxin-antitoxin system YhaV family toxin	ribosome-dependent mRNA interferase toxin YhaV	GO-TERMS, REACTIONS, PRODUCT-SYNONYMS, PRODUCT, GENE-NAME
CXV43_RS18075	G7630	CXV43_RS18075	agaR	DeoR family transcriptional regulator	DNA-binding transcriptional repressor AgaR	GO-TERMS, PRODUCT-SYNONYMS, GENE-SYNONYMS, PRODUCT, GENE-NAME
CXV43_RS18080	G7631			tagatose-bisphosphate aldolase subunit KbaZ	tagatose-1,6-bisphosphate aldolase 1 subunit KbaZ	CPLX-RXNS, GO-TERMS, COMPLEXES, PRODUCT-SYNONYMS, GENE-SYNONYMS, PRODUCT
CXV43_RS18115	EG12768			tagatose-bisphosphate aldolase subunit KbaY	tagatose-1,6-bisphosphate aldolase 1 subunit KbaY	GO-TERMS, PRODUCT-SYNONYMS, GENE-SYNONYMS, PRODUCT
CXV43_RS18120	EG12769	CXV43_RS18120	agaB	N-acetylgalactosamine-specific phosphotransferase enzyme IIB component 1	galactosamine-specific PTS enzyme IIB component	GO-TERMS, COMPLEXES, PRODUCT-SYNONYMS, GENE-SYNONYMS, PRODUCT, GENE-NAME
CXV43_RS18125	EG12770	CXV43_RS18125	agaC	N-acetylgalactosamine permease IIC component 1	galactosamine-specific PTS enzyme IIC component	GO-TERMS, REACTIONS, PRODUCT-SYNONYMS, GENE-SYNONYMS, PRODUCT, GENE-NAME
CXV43_RS18130	G7635	CXV43_RS18130	agaD	N-acetylgalactosamine permease IID component	galactosamine-specific PTS enzyme IID component	GO-TERMS, REACTIONS, PRODUCT-SYNONYMS, GENE-SYNONYMS, PRODUCT, GENE-NAME
CXV43_RS18140	G7637	CXV43_RS18140	yraH	type 1 fimbrial protein	putative fimbrial protein YraH	GO-TERMS, PRODUCT-SYNONYMS, PRODUCT, GENE-NAME
CXV43_RS18145	G7638	CXV43_RS18145	yraI	molecular chaperone	putative fimbrial chaperone YraI	GO-TERMS, PRODUCT-SYNONYMS, PRODUCT, GENE-NAME
CXV43_RS18150	G7639	CXV43_RS18150	yraJ	fimbrial biogenesis outer membrane usher protein	putative fimbrial usher protein YraJ	GO-TERMS, PRODUCT-SYNONYMS, PRODUCT, GENE-NAME
CXV43_RS18160	G7641	CXV43_RS18160	rsmI	16S rRNA (cytidine(1402)-2'-O)-methyltransferase	16S rRNA 2'-O-ribose C1402 methyltransferase	GO-TERMS, REACTIONS, PRODUCT-SYNONYMS, GENE-SYNONYMS, PRODUCT, GENE-NAME
CXV43_RS18165	G7642	CXV43_RS18165	lpoA	penicillin-binding protein activator	outer membrane lipoprotein - activator of MrcA activity	GO-TERMS, PRODUCT-SYNONYMS, GENE-SYNONYMS, PRODUCT, GENE-NAME
CXV43_RS18175	EG12780			DnaA initiator-associating protein DiaA	DnaA initiator-associating factor for replication initiation	GO-TERMS, PRODUCT-SYNONYMS, GENE-SYNONYMS, PRODUCT
CXV43_RS18195	G7647	CXV43_RS18195	yhbO	type 1 glutamine amidotransferase	protein/nucleic acid deglycase 2	GO-TERMS, REACTIONS, PRODUCT-SYNONYMS, PRODUCT, GENE-NAME
CXV43_RS18205	G7649	CXV43_RS18205	yhbQ	GIY-YIG nuclease family protein	DNA damage response nuclease YhbQ	GO-TERMS, REACTIONS, PRODUCT-SYNONYMS, PRODUCT, GENE-NAME
CXV43_RS18215	G7651	CXV43_RS18215	ubiT	SCP2 domain-containing protein	anaerobic ubiquinone biosynthesis accessory factor UbiT	GO-TERMS, PRODUCT-SYNONYMS, GENE-SYNONYMS, PRODUCT, GENE-NAME
CXV43_RS18220	G7652	CXV43_RS18220	ubiU	U32 family peptidase	ubiquinone biosynthesis protein UbiU	GO-TERMS, COMPLEXES, PRODUCT-SYNONYMS, GENE-SYNONYMS, PRODUCT, GENE-NAME
CXV43_RS18225	G7653	CXV43_RS18225	ubiV	U32 family peptidase	ubiquinone biosynthesis protein UbiV	GO-TERMS, PRODUCT-SYNONYMS, GENE-SYNONYMS, PRODUCT, GENE-NAME
CXV43_RS18235	EG10617	CXV43_RS18235	mtr	tryptophan permease	tryptophan:H+ symporter Mtr	GO-TERMS, REACTIONS, PRODUCT-SYNONYMS, PRODUCT, GENE-NAME
CXV43_RS18240	EG10215	CXV43_RS18240	deaD	DEAD/DEAH family ATP-dependent RNA helicase	ATP-dependent RNA helicase DeaD	GO-TERMS, PRODUCT-SYNONYMS, GENE-SYNONYMS, PRODUCT, GENE-NAME
CXV43_RS18250	EG12371					GO-TERMS, PRODUCT-SYNONYMS, GENE-SYNONYMS
CXV43_RS18255	EG10743			polyribonucleotide nucleotidyltransferase	polynucleotide phosphorylase	GO-TERMS, REACTIONS, PRODUCT-SYNONYMS, GENE-SYNONYMS, PRODUCT
CXV43_RS18265	EG11177			tRNA pseudouridine(55) synthase TruB	tRNA pseudouridine55 synthase	GO-TERMS, REACTIONS, PRODUCT-SYNONYMS, GENE-SYNONYMS, PRODUCT
CXV43_RS18270	EG11178			30S ribosome-binding factor RbfA	30S ribosome binding factor	GO-TERMS, PRODUCT-SYNONYMS, GENE-SYNONYMS, PRODUCT
CXV43_RS18275	EG10505	CXV43_RS18275	infB			GO-TERMS, PRODUCT-SYNONYMS, GENE-SYNONYMS, GENE-NAME
CXV43_RS18280	EG10665					GO-TERMS, PRODUCT-SYNONYMS
CXV43_RS18285	EG11179					GO-TERMS, PRODUCT-SYNONYMS, GENE-SYNONYMS
CXV43_RS18310	EG12095			preprotein translocase subunit SecG	Sec translocon subunit SecG	CPLX-RXNS, GO-TERMS, COMPLEXES, PRODUCT-SYNONYMS, GENE-SYNONYMS, PRODUCT
CXV43_RS18315	EG11553	CXV43_RS18315	glmM			GO-TERMS, REACTIONS, PRODUCT-SYNONYMS, GENE-SYNONYMS, GENE-NAME
CXV43_RS18320	EG50011	CXV43_RS18320	folP			GO-TERMS, PRODUCT-SYNONYMS, GENE-SYNONYMS, GENE-NAME
CXV43_RS18325	EG11506					GO-TERMS, PRODUCT-SYNONYMS, GENE-SYNONYMS
CXV43_RS18330	EG11507			23S rRNA (uridine(2552)-2'-O)-methyltransferase RlmE	23S rRNA 2'-O-ribose U2552 methyltransferase	GO-TERMS, REACTIONS, PRODUCT-SYNONYMS, GENE-SYNONYMS, PRODUCT
CXV43_RS18335	EG12794			ribosome assembly RNA-binding protein YhbY	ribosome assembly factor YhbY	GO-TERMS, PRODUCT-SYNONYMS, PRODUCT
CXV43_RS18340	EG10415					GO-TERMS, PRODUCT-SYNONYMS
CXV43_RS18345	EG10202	CXV43_RS18345	dacB	serine-type D-Ala-D-Ala carboxypeptidase	peptidoglycan DD-endopeptidase DacB	GO-TERMS, REACTIONS, PRODUCT-SYNONYMS, PRODUCT, GENE-NAME
CXV43_RS18350	G7656	CXV43_RS18350	obgE			GO-TERMS, REACTIONS, PRODUCT-SYNONYMS, GENE-SYNONYMS, GENE-NAME
CXV43_RS18370	EG10017	CXV43_RS18370	ispB	octaprenyl-diphosphate synthase	all-trans-octaprenyl-diphosphate synthase	GO-TERMS, REACTIONS, PRODUCT-SYNONYMS, GENE-SYNONYMS, PRODUCT, GENE-NAME
CXV43_RS18380	EG11358					GO-TERMS, REACTIONS, PRODUCT-SYNONYMS, GENE-SYNONYMS, PRODUCT
CXV43_RS18390	G7658			lipid asymmetry maintenance protein MlaB	intermembrane phospholipid transport system protein MlaB	GO-TERMS, COMPLEXES, PRODUCT-SYNONYMS, GENE-SYNONYMS, PRODUCT
CXV43_RS18395	G7659			phospholipid-binding protein MlaC	intermembrane phospholipid transport system - periplasmic binding protein	GO-TERMS, PRODUCT-SYNONYMS, GENE-SYNONYMS, PRODUCT
CXV43_RS18400	EG12799			outer membrane lipid asymmetry maintenance protein MlaD	intermembrane phospholipid transport system, substrate binding protein MlaD	GO-TERMS, PRODUCT-SYNONYMS, GENE-SYNONYMS, PRODUCT
CXV43_RS18405	EG12800			lipid asymmetry maintenance ABC transporter permease subunit MlaE	intermembrane phospholipid transport system, integral membrane subunit MlaE	GO-TERMS, PRODUCT-SYNONYMS, GENE-SYNONYMS, PRODUCT
CXV43_RS18410	EG12801			phospholipid ABC transporter ATP-binding protein MlaF	intermembrane phospholipid transport system, ATP binding subunit MlaF	GO-TERMS, REACTIONS, PRODUCT-SYNONYMS, GENE-SYNONYMS, PRODUCT
CXV43_RS18420	G7662			arabinose-5-phosphate isomerase KdsD	D-arabinose 5-phosphate isomerase KdsD	GO-TERMS, REACTIONS, PRODUCT-SYNONYMS, GENE-SYNONYMS, PRODUCT
CXV43_RS18430	G7664			LPS export ABC transporter periplasmic protein LptC	lipopolysaccharide transport system protein LptC	GO-TERMS, COMPLEXES, PRODUCT-SYNONYMS, GENE-SYNONYMS, PRODUCT
CXV43_RS18435	G7665			lipopolysaccharide ABC transporter substrate-binding protein LptA	lipopolysaccharide transport system protein LptA	GO-TERMS, PRODUCT-SYNONYMS, GENE-SYNONYMS, PRODUCT
CXV43_RS18440	EG11680	CXV43_RS18440	lptB	lipopolysaccharide ABC transporter ATP-binding protein	lipopolysaccharide transport system ATP binding protein LptB	GO-TERMS, PRODUCT-SYNONYMS, GENE-SYNONYMS, PRODUCT, GENE-NAME
CXV43_RS18445	EG10898	CXV43_RS18445	rpoN	RNA polymerase factor sigma-54	RNA polymerase, sigma 54 (sigma N) factor	GO-TERMS, COMPLEXES, PRODUCT-SYNONYMS, GENE-SYNONYMS, PRODUCT, GENE-NAME
CXV43_RS18450	EG11681	CXV43_RS18450	hpf	ribosome hibernation promoting factor	ribosome hibernation-promoting factor	GO-TERMS, PRODUCT-SYNONYMS, GENE-SYNONYMS, PRODUCT, GENE-NAME
CXV43_RS18455	EG11682			PTS IIA-like nitrogen regulatory protein PtsN	phosphotransferase system enzyme IIA(Ntr)	GO-TERMS, PRODUCT-SYNONYMS, GENE-SYNONYMS, PRODUCT
CXV43_RS18460	EG12146	CXV43_RS18460	rapZ			GO-TERMS, PRODUCT-SYNONYMS, GENE-SYNONYMS, GENE-NAME
CXV43_RS18465	EG12147	CXV43_RS18465	npr	PTS phosphocarrier protein NPr	phosphorelay protein NPr	GO-TERMS, PRODUCT-SYNONYMS, GENE-SYNONYMS, PRODUCT, GENE-NAME
CXV43_RS18475	G7668	CXV43_RS18475	mtgA	monofunctional biosynthetic peptidoglycan transglycosylase	peptidoglycan glycosyltransferase MtgA	GO-TERMS, REACTIONS, PRODUCT-SYNONYMS, GENE-SYNONYMS, PRODUCT, GENE-NAME
CXV43_RS18480	EG11383			isoprenoid biosynthesis protein ElbB	low activity glyoxalase ElbB	GO-TERMS, REACTIONS, PRODUCT-SYNONYMS, GENE-SYNONYMS, PRODUCT
CXV43_RS18485	EG10062			aerobic respiration two-component sensor histidine kinase ArcB	sensor histidine kinase ArcB	GO-TERMS, REACTIONS, PRODUCT-SYNONYMS, PRODUCT
CXV43_RS18495	EG10403	CXV43_RS18495	gltB	glutamate synthase large subunit	glutamate synthase subunit GltB	CPLX-RXNS, GO-TERMS, COMPLEXES, PRODUCT-SYNONYMS, GENE-SYNONYMS, PRODUCT, GENE-NAME
CXV43_RS18500	EG10404	CXV43_RS18500	gltD	glutamate synthase	glutamate synthase subunit GltD	GO-TERMS, PRODUCT-SYNONYMS, GENE-SYNONYMS, PRODUCT, GENE-NAME
CXV43_RS18555	G7676	CXV43_RS18555	nanK			GO-TERMS, REACTIONS, PRODUCT-SYNONYMS, GENE-SYNONYMS, PRODUCT, GENE-NAME
CXV43_RS18560	G7677	CXV43_RS18560	nanE	N-acetylmannosamine-6-phosphate 2-epimerase	putative N-acetylmannosamine-6-phosphate epimerase	GO-TERMS, REACTIONS, PRODUCT-SYNONYMS, GENE-SYNONYMS, PRODUCT, GENE-NAME
CXV43_RS18565	G436	CXV43_RS18565	nanT	MFS transporter	N-acetylneuraminate:H+ symporter	GO-TERMS, REACTIONS, PRODUCT-SYNONYMS, PRODUCT, GENE-NAME
CXV43_RS18570	EG10637					GO-TERMS, REACTIONS, PRODUCT-SYNONYMS, GENE-SYNONYMS, PRODUCT
CXV43_RS18575	G7678	CXV43_RS18575	nanR	transcriptional regulator NanR	DNA-binding transcriptional dual regulator NanR	GO-TERMS, PRODUCT-SYNONYMS, GENE-SYNONYMS, PRODUCT, GENE-NAME
CXV43_RS18585	EG10978	CXV43_RS18585	sspB			GO-TERMS, PRODUCT-SYNONYMS, GENE-NAME
CXV43_RS18590	EG10977	CXV43_RS18590	sspA			GO-TERMS, PRODUCT-SYNONYMS, GENE-SYNONYMS, GENE-NAME
CXV43_RS18605	G7680					GO-TERMS, PRODUCT-SYNONYMS, GENE-SYNONYMS
CXV43_RS18615	G7682			serine endoprotease DegQ	periplasmic serine endoprotease	GO-TERMS, REACTIONS, PRODUCT-SYNONYMS, GENE-SYNONYMS, PRODUCT
CXV43_RS18620	EG11652			serine endoprotease DegS	serine endoprotease	GO-TERMS, REACTIONS, PRODUCT-SYNONYMS, GENE-SYNONYMS, PRODUCT
CXV43_RS18625	EG10576	CXV43_RS18625	mdh			GO-TERMS, PRODUCT-SYNONYMS, GENE-NAME
CXV43_RS18630	EG10070			transcriptional regulator ArgR	DNA-binding transcriptional dual regulator ArgR	GO-TERMS, PRODUCT-SYNONYMS, GENE-SYNONYMS, PRODUCT
CXV43_RS18635	G7683	CXV43_RS18635	yhcN	DUF1471 domain-containing protein	DUF1471 domain-containing stress-induced protein YhcN	GO-TERMS, PRODUCT-SYNONYMS, PRODUCT, GENE-NAME
CXV43_RS18645	G7685			p-hydroxybenzoic acid efflux pump subunit AaeB	aromatic carboxylic acid efflux pump subunit AaeB	CPLX-RXNS, GO-TERMS, COMPLEXES, REACTIONS, PRODUCT-SYNONYMS, GENE-SYNONYMS, PRODUCT
CXV43_RS18650	G7686			p-hydroxybenzoic acid efflux pump subunit AaeA	aromatic carboxylic acid efflux pump membrane fusion protein	GO-TERMS, REACTIONS, PRODUCT-SYNONYMS, GENE-SYNONYMS, PRODUCT
CXV43_RS18660	G7688			HTH-type transcriptional activator AaeR	LysR-type transcriptional regulator AaeR	GO-TERMS, PRODUCT-SYNONYMS, GENE-SYNONYMS, PRODUCT
CXV43_RS18665	G7689			metalloprotease TldD	metalloprotease subunit TldD	GO-TERMS, REACTIONS, PRODUCT-SYNONYMS, GENE-SYNONYMS, PRODUCT
CXV43_RS18675	EG11299	CXV43_RS18675	rng	ribonuclease G	RNase G	GO-TERMS, REACTIONS, PRODUCT-SYNONYMS, GENE-SYNONYMS, PRODUCT, GENE-NAME
CXV43_RS18680	EG11298	CXV43_RS18680	yhdE	septum formation inhibitor Maf	nucleoside triphosphate pyrophosphatase YhdE	GO-TERMS, REACTIONS, PRODUCT-SYNONYMS, PRODUCT, GENE-NAME
CXV43_RS18685	EG10610			rod shape-determining protein MreD	cell shape determining protein MreD	GO-TERMS, PRODUCT-SYNONYMS, PRODUCT
CXV43_RS18690	EG10609			rod shape-determining protein MreC	cell shape determining protein MreC	GO-TERMS, PRODUCT-SYNONYMS, PRODUCT
CXV43_RS18695	EG10608	CXV43_RS18695	mreB	rod shape-determining protein	dynamic cytoskeletal protein MreB	GO-TERMS, PRODUCT-SYNONYMS, GENE-SYNONYMS, PRODUCT, GENE-NAME
CXV43_RS18705	EG10018			RNase E specificity factor CsrD	regulator of CsrB and CsrC decay	GO-TERMS, PRODUCT-SYNONYMS, GENE-SYNONYMS, PRODUCT
CXV43_RS18710	EG11315	CXV43_RS18710	yhdH	oxidoreductase	acrylyl-CoA reductase	GO-TERMS, REACTIONS, PRODUCT-SYNONYMS, GENE-SYNONYMS, PRODUCT, GENE-NAME
CXV43_RS18715	EG10275	CXV43_RS18715	accB	acetyl-CoA carboxylase biotin carboxyl carrier protein	biotin carboxyl carrier protein	GO-TERMS, REACTIONS, PRODUCT-SYNONYMS, GENE-SYNONYMS, PRODUCT, GENE-NAME
CXV43_RS18720	EG10276			acetyl-CoA carboxylase biotin carboxylase subunit	biotin carboxylase	GO-TERMS, REACTIONS, PRODUCT-SYNONYMS, GENE-SYNONYMS, PRODUCT
CXV43_RS18730	EG10685	CXV43_RS18730	panF	sodium/pantothenate symporter	pantothenate:Na+ symporter	GO-TERMS, REACTIONS, PRODUCT-SYNONYMS, PRODUCT, GENE-NAME
CXV43_RS18735	EG11497	CXV43_RS18735	prmA	50S ribosomal protein L11 methyltransferase	ribosomal protein L11 methyltransferase	GO-TERMS, REACTIONS, PRODUCT-SYNONYMS, GENE-SYNONYMS, PRODUCT, GENE-NAME
CXV43_RS18740	EG11311			tRNA dihydrouridine synthase DusB	tRNA-dihydrouridine synthase B	GO-TERMS, REACTIONS, PRODUCT-SYNONYMS, GENE-SYNONYMS, PRODUCT
CXV43_RS18745	EG10317	CXV43_RS18745	fis	DNA-binding transcriptional regulator Fis	DNA-binding transcriptional dual regulator Fis	GO-TERMS, PRODUCT-SYNONYMS, GENE-SYNONYMS, PRODUCT, GENE-NAME
CXV43_RS18750	EG11498	CXV43_RS18750	yhdJ	adenine-specific DNA-methyltransferase	DNA adenine methyltransferase	GO-TERMS, REACTIONS, PRODUCT-SYNONYMS, GENE-SYNONYMS, PRODUCT, GENE-NAME
CXV43_RS18760	EG11741	CXV43_RS18760	envR	multidrug efflux transporter transcriptional repressor AcrS	DNA-binding transcriptional repressor EnvR	GO-TERMS, PRODUCT-SYNONYMS, GENE-SYNONYMS, PRODUCT, GENE-NAME
CXV43_RS18765	EG10266	CXV43_RS18765	acrE	multidrug efflux RND transporter periplasmic adaptor subunit AcrE	multidrug efflux pump membrane fusion lipoprotein AcrE	CPLX-RXNS, GO-TERMS, COMPLEXES, PRODUCT-SYNONYMS, GENE-SYNONYMS, PRODUCT, GENE-NAME
CXV43_RS18770	EG10267	CXV43_RS18770	acrF	multidrug efflux RND transporter permease subunit AcrF	multidrug efflux pump RND permease AcrF	GO-TERMS, PRODUCT-SYNONYMS, GENE-SYNONYMS, PRODUCT, GENE-NAME
CXV43_RS18845	EG10077	CXV43_RS18845	aroE			GO-TERMS, REACTIONS, PRODUCT-SYNONYMS, PRODUCT, GENE-NAME
CXV43_RS18850	G7698			L-threonylcarbamoyladenylate synthase type 1 TsaC	threonylcarbamoyl-AMP synthase	GO-TERMS, REACTIONS, PRODUCT-SYNONYMS, GENE-SYNONYMS, PRODUCT
CXV43_RS18870	EG11440	CXV43_RS18870	def			GO-TERMS, REACTIONS, PRODUCT-SYNONYMS, GENE-SYNONYMS, GENE-NAME
CXV43_RS18875	EG11268	CXV43_RS18875	fmt	methionyl-tRNA formyltransferase	10-formyltetrahydrofolate:L-methionyl-tRNAfMet N-formyltransferase	GO-TERMS, REACTIONS, PRODUCT-SYNONYMS, GENE-SYNONYMS, PRODUCT, GENE-NAME
CXV43_RS18880	EG12163			16S rRNA (cytosine(967)-C(5))-methyltransferase RsmB	16S rRNA m5C967 methyltransferase	GO-TERMS, REACTIONS, PRODUCT-SYNONYMS, GENE-SYNONYMS, PRODUCT
CXV43_RS18885	EG11019			Trk system potassium transporter TrkA	NAD-binding component of Trk potassium transporters	GO-TERMS, PRODUCT-SYNONYMS, PRODUCT
CXV43_RS18890	EG11180			large-conductance mechanosensitive channel protein MscL	large conductance mechanosensitive channel	GO-TERMS, REACTIONS, PRODUCT-SYNONYMS, GENE-SYNONYMS, PRODUCT
CXV43_RS18895	G0-10465	CXV43_RS18895	arfA			GO-TERMS, PRODUCT-SYNONYMS, GENE-SYNONYMS, GENE-NAME
CXV43_RS18900	EG11969	CXV43_RS18900	zntR	Zn(2+)-responsive transcriptional regulator	DNA-binding transcriptional activator ZntR	GO-TERMS, PRODUCT-SYNONYMS, GENE-SYNONYMS, PRODUCT, GENE-NAME
CXV43_RS18915	EG10893	CXV43_RS18915	rpoA	DNA-directed RNA polymerase subunit alpha	RNA polymerase subunit alpha	CPLX-RXNS, GO-TERMS, COMPLEXES, REACTIONS, PRODUCT-SYNONYMS, GENE-SYNONYMS, PRODUCT, GENE-NAME
CXV43_RS18940	EG10766			preprotein translocase subunit SecY	Sec translocon subunit SecY	GO-TERMS, PRODUCT-SYNONYMS, GENE-SYNONYMS, PRODUCT
CXV43_RS19120	EG10113	CXV43_RS19120	bfr			GO-TERMS, REACTIONS, PRODUCT-SYNONYMS, GENE-NAME
CXV43_RS19130	EG11237	CXV43_RS19130	chiA	bifunctional chitinase/lysozyme	endochitinase	GO-TERMS, REACTIONS, PRODUCT-SYNONYMS, GENE-SYNONYMS, PRODUCT, GENE-NAME
CXV43_RS19155	G7712					CPLX-RXNS, GO-TERMS, COMPLEXES, PRODUCT-SYNONYMS, GENE-SYNONYMS
CXV43_RS19160	G7713					GO-TERMS, PRODUCT-SYNONYMS, GENE-SYNONYMS
CXV43_RS19165	G7714					GO-TERMS, PRODUCT-SYNONYMS, GENE-SYNONYMS
CXV43_RS19170	G7715	CXV43_RS19170	yheO	transcriptional regulator	DNA-binding transcriptional regulator YheO	GO-TERMS, PRODUCT-SYNONYMS, PRODUCT, GENE-NAME
CXV43_RS19175	G7716	CXV43_RS19175	fkpA	FKBP-type peptidyl-prolyl cis-trans isomerase	peptidyl-prolyl cis-trans isomerase FkpA	GO-TERMS, REACTIONS, PRODUCT-SYNONYMS, GENE-SYNONYMS, PRODUCT, GENE-NAME
CXV43_RS19185	EG11663	CXV43_RS19185	slyD	peptidylprolyl isomerase	FKBP-type peptidyl-prolyl cis-trans isomerase SlyD	GO-TERMS, REACTIONS, PRODUCT-SYNONYMS, PRODUCT, GENE-NAME
CXV43_RS19195	EG20110			glutathione-regulated potassium-efflux system protein KefB	K+ : H+ antiporter KefB	GO-TERMS, REACTIONS, PRODUCT-SYNONYMS, GENE-SYNONYMS, PRODUCT
CXV43_RS19200	G7717					GO-TERMS, PRODUCT-SYNONYMS, GENE-SYNONYMS
CXV43_RS19205	EG12903	CXV43_RS19205	yheS	ABC transporter ATP-binding protein	putative ATP-binding protein YheS	GO-TERMS, PRODUCT-SYNONYMS, PRODUCT, GENE-NAME
CXV43_RS19230	EG10164	CXV43_RS19230	crp	cAMP-activated global transcriptional regulator CRP	DNA-binding transcriptional dual regulator CRP	GO-TERMS, PRODUCT-SYNONYMS, GENE-SYNONYMS, PRODUCT, GENE-NAME
CXV43_RS19240	EG10066	CXV43_RS19240	argD	aspartate aminotransferase family protein	N-acetylornithine aminotransferase / N-succinyldiaminopimelate aminotransferase	GO-TERMS, REACTIONS, PRODUCT-SYNONYMS, GENE-SYNONYMS, PRODUCT, GENE-NAME
CXV43_RS19245	EG10682	CXV43_RS19245	pabA	aminodeoxychorismate synthase component 2	aminodeoxychorismate synthase subunit 2	GO-TERMS, REACTIONS, PRODUCT-SYNONYMS, PRODUCT, GENE-NAME
CXV43_RS19250	EG10307	CXV43_RS19250	fic	putative adenosine monophosphate-protein transferase Fic	putative adenosine monophosphate--protein transferase Fic	GO-TERMS, COMPLEXES, PRODUCT-SYNONYMS, GENE-SYNONYMS, PRODUCT, GENE-NAME
CXV43_RS19260	EG10757	CXV43_RS19260	ppiA	peptidylprolyl isomerase A	peptidyl-prolyl cis-trans isomerase A	GO-TERMS, REACTIONS, PRODUCT-SYNONYMS, GENE-SYNONYMS, PRODUCT, GENE-NAME
CXV43_RS19270	EG10653	CXV43_RS19270	nirB	nitrite reductase large subunit	nitrite reductase catalytic subunit NirB	CPLX-RXNS, GO-TERMS, COMPLEXES, PRODUCT-SYNONYMS, PRODUCT, GENE-NAME
CXV43_RS19275	EG10655			nitrite reductase small subunit NirD	nitrite reductase subunit NirD	GO-TERMS, PRODUCT-SYNONYMS, PRODUCT
CXV43_RS19280	EG10654					GO-TERMS, PRODUCT-SYNONYMS, PRODUCT
CXV43_RS19285	EG10188	cobA	cysG	uroporphyrinogen-III C-methyltransferase	siroheme synthase	GO-TERMS, REACTIONS, PRODUCT-SYNONYMS, PRODUCT, GENE-NAME
CXV43_RS19295	EG12908	CXV43_RS19295	frlA	amino acid permease	fructoselysine/psicoselysine transporter	GO-TERMS, REACTIONS, PRODUCT-SYNONYMS, GENE-SYNONYMS, PRODUCT, GENE-NAME
CXV43_RS19300	G7723	CXV43_RS19300	frlB			GO-TERMS, PRODUCT-SYNONYMS, GENE-SYNONYMS, GENE-NAME
CXV43_RS19305	G7724	CXV43_RS19305	frlC			GO-TERMS, PRODUCT-SYNONYMS, GENE-SYNONYMS, GENE-NAME
CXV43_RS19310	G7726	CXV43_RS19310	frlD			GO-TERMS, PRODUCT-SYNONYMS, GENE-SYNONYMS, GENE-NAME
CXV43_RS19365	EG11030					GO-TERMS, REACTIONS, PRODUCT-SYNONYMS, PRODUCT
CXV43_RS19370	EG11871	CXV43_RS19370	gph			GO-TERMS, PRODUCT-SYNONYMS, GENE-SYNONYMS, PRODUCT, GENE-NAME
CXV43_RS19375	M004	CXV43_RS19375	rpe			GO-TERMS, PRODUCT-SYNONYMS, GENE-SYNONYMS, PRODUCT, GENE-NAME
CXV43_RS19380	EG10204	CXV43_RS19380	dam	adenine-specific DNA-methyltransferase	DNA adenine methyltransferase	GO-TERMS, REACTIONS, PRODUCT-SYNONYMS, PRODUCT, GENE-NAME
CXV43_RS19385	EG11183					GO-TERMS, PRODUCT-SYNONYMS, GENE-SYNONYMS
CXV43_RS19390	EG10074	CXV43_RS19390	aroB			GO-TERMS, REACTIONS, PRODUCT-SYNONYMS, PRODUCT, GENE-NAME
CXV43_RS19395	EG10081			shikimate kinase AroK	shikimate kinase 1	GO-TERMS, REACTIONS, PRODUCT-SYNONYMS, PRODUCT
CXV43_RS19400	EG12113			DNA transporter HofQ	DNA utilization protein HofQ	GO-TERMS, REACTIONS, PRODUCT-SYNONYMS, GENE-SYNONYMS, PRODUCT
CXV43_RS19405	G7736	CXV43_RS19405	hofP	DUF2531 family protein	DNA utilization protein HofP	GO-TERMS, PRODUCT-SYNONYMS, GENE-SYNONYMS, PRODUCT, GENE-NAME
CXV43_RS19410	G7737	CXV43_RS19410	hofO			GO-TERMS, PRODUCT-SYNONYMS, GENE-SYNONYMS, GENE-NAME
CXV43_RS19415	G7738	CXV43_RS19415	hofN			GO-TERMS, PRODUCT-SYNONYMS, GENE-SYNONYMS, GENE-NAME
CXV43_RS19420	G7739	CXV43_RS19420	hofM	DNA catabolic pilus assembly protein	DNA utilization protein HofM	GO-TERMS, PRODUCT-SYNONYMS, GENE-SYNONYMS, PRODUCT, GENE-NAME
CXV43_RS19425	EG10748	CXV43_RS19425	mrcA	carboxypeptidase/penicillin-binding protein 1A	peptidoglycan glycosyltransferase / peptidoglycan DD-transpeptidase MrcA	GO-TERMS, REACTIONS, PRODUCT-SYNONYMS, GENE-SYNONYMS, PRODUCT, GENE-NAME
CXV43_RS19430	G7740			ADP compounds hydrolase NudE	ADP-sugar diphosphatase NudE	GO-TERMS, REACTIONS, PRODUCT-SYNONYMS, GENE-SYNONYMS, PRODUCT
CXV43_RS19435	G7741	CXV43_RS19435	igaA	intracellular growth attenuator protein IgaA	inner membrane protein IgaA	GO-TERMS, PRODUCT-SYNONYMS, GENE-SYNONYMS, PRODUCT, GENE-NAME
CXV43_RS19440	G7742	CXV43_RS19440	yrfG	GMP/IMP nucleotidase	purine nucleotidase	GO-TERMS, REACTIONS, PRODUCT-SYNONYMS, PRODUCT, GENE-NAME
CXV43_RS19445	G7743	CXV43_RS19445	hslR	ribosome-associated heat shock protein Hsp15	heat shock protein Hsp15	GO-TERMS, PRODUCT-SYNONYMS, GENE-SYNONYMS, PRODUCT, GENE-NAME
CXV43_RS19450	G7744			Hsp33 family molecular chaperone HslO	molecular chaperone Hsp33	GO-TERMS, PRODUCT-SYNONYMS, GENE-SYNONYMS, PRODUCT
CXV43_RS19460	EG10688	pckA	pck			GO-TERMS, REACTIONS, PRODUCT-SYNONYMS, GENE-SYNONYMS, PRODUCT, GENE-NAME
CXV43_RS19465	EG10269			two-component system sensor histidine kinase EnvZ	sensor histidine kinase EnvZ	GO-TERMS, REACTIONS, PRODUCT-SYNONYMS, GENE-SYNONYMS, PRODUCT
CXV43_RS19470	EG10672			two-component system response regulator OmpR	DNA-binding transcriptional dual regulator OmpR	GO-TERMS, PRODUCT-SYNONYMS, GENE-SYNONYMS, PRODUCT
CXV43_RS19475	EG11578					GO-TERMS, PRODUCT-SYNONYMS
CXV43_RS19485	EG12101	CXV43_RS19485	feoA	ferrous iron transporter A	ferrous iron transport protein A	GO-TERMS, PRODUCT-SYNONYMS, PRODUCT, GENE-NAME
CXV43_RS19490	EG12102			Fe(2+) transporter permease subunit FeoB	Fe2+ transporter FeoB	GO-TERMS, REACTIONS, PRODUCT-SYNONYMS, PRODUCT
CXV43_RS19500	EG11750					GO-TERMS, REACTIONS, PRODUCT-SYNONYMS, GENE-SYNONYMS
CXV43_RS19505	EG10122			pimeloyl-ACP methyl ester esterase BioH	pimeloyl-acyl carrier protein methyl ester esterase	GO-TERMS, REACTIONS, PRODUCT-SYNONYMS, GENE-SYNONYMS, PRODUCT
CXV43_RS19510	G7747	gntX	yhgH	DNA utilization protein GntX	DNA utilization protein YhgH	GO-TERMS, PRODUCT-SYNONYMS, GENE-SYNONYMS, PRODUCT, GENE-NAME
CXV43_RS19515	G7748	CXV43_RS19515	nfuA	Fe-S biogenesis protein NfuA	iron-sulfur cluster carrier protein NfuA	GO-TERMS, PRODUCT-SYNONYMS, GENE-SYNONYMS, PRODUCT, GENE-NAME
CXV43_RS19520	EG12380	CXV43_RS19520	gntT	gluconate transporter	high-affinity gluconate transporter	GO-TERMS, REACTIONS, PRODUCT-SYNONYMS, GENE-SYNONYMS, PRODUCT, GENE-NAME
CXV43_RS19525	EG10561	CXV43_RS19525	malQ			GO-TERMS, REACTIONS, PRODUCT-SYNONYMS, GENE-SYNONYMS, PRODUCT, GENE-NAME
CXV43_RS19530	EG10560	CXV43_RS19530	malP			GO-TERMS, REACTIONS, PRODUCT-SYNONYMS, GENE-SYNONYMS, GENE-NAME
CXV43_RS19535	EG10562			HTH-type transcriptional regulator MalT	DNA-binding transcriptional activator MalT	GO-TERMS, PRODUCT-SYNONYMS, GENE-SYNONYMS, PRODUCT
CXV43_RS19540	G7750	CXV43_RS19540	rtcA			GO-TERMS, REACTIONS, PRODUCT-SYNONYMS, GENE-SYNONYMS, GENE-NAME
CXV43_RS19545	G7751	CXV43_RS19545	rtcB	RtcB family protein	RNA-splicing ligase	GO-TERMS, REACTIONS, PRODUCT-SYNONYMS, GENE-SYNONYMS, PRODUCT, GENE-NAME
CXV43_RS19550	EG12356	CXV43_RS19550	rtcR	sigma 54-dependent transcriptional regulator	DNA-binding transcriptional activator RtcR	GO-TERMS, PRODUCT-SYNONYMS, GENE-SYNONYMS, PRODUCT, GENE-NAME
CXV43_RS19560	EG10397			rhomboid family intramembrane serine protease GlpG	rhomboid protease GlpG	GO-TERMS, REACTIONS, PRODUCT-SYNONYMS, PRODUCT
CXV43_RS19565	EG10395					GO-TERMS, REACTIONS, PRODUCT-SYNONYMS
CXV43_RS19570	EG10394	CXV43_RS19570	glpD	glycerol-3-phosphate dehydrogenase	aerobic glycerol 3-phosphate dehydrogenase	GO-TERMS, REACTIONS, PRODUCT-SYNONYMS, GENE-SYNONYMS, PRODUCT, GENE-NAME
CXV43_RS19580	EG10380	CXV43_RS19580	glgP			GO-TERMS, REACTIONS, PRODUCT-SYNONYMS, GENE-SYNONYMS, GENE-NAME
CXV43_RS19585	EG10377			glycogen synthase GlgA	glycogen synthase	GO-TERMS, REACTIONS, PRODUCT-SYNONYMS, PRODUCT
CXV43_RS19590	EG10379					GO-TERMS, PRODUCT-SYNONYMS
CXV43_RS19595	EG10381			glycogen debranching protein GlgX	limit dextrin alpha-1,6-glucohydrolase	GO-TERMS, PRODUCT-SYNONYMS, PRODUCT
CXV43_RS19600	EG10378					GO-TERMS, REACTIONS, PRODUCT-SYNONYMS, PRODUCT
CXV43_RS19605	EG10088					GO-TERMS, PRODUCT-SYNONYMS, GENE-SYNONYMS
CXV43_RS19615	EG12631	CXV43_RS19615	gntU	gluconate transporter	low-affinity gluconate transporter	GO-TERMS, REACTIONS, PRODUCT-SYNONYMS, GENE-SYNONYMS, PRODUCT, GENE-NAME
CXV43_RS19620	EG12629	CXV43_RS19620	gntK	gluconokinase	D-gluconate kinase, thermostable	GO-TERMS, REACTIONS, PRODUCT-SYNONYMS, PRODUCT, GENE-NAME
CXV43_RS19625	EG12630			HTH-type transcriptional regulator GntR	DNA-binding transcriptional repressor GntR	GO-TERMS, PRODUCT-SYNONYMS, PRODUCT
CXV43_RS19630	G7756	CXV43_RS19630	yhhW			GO-TERMS, PRODUCT-SYNONYMS, GENE-NAME
CXV43_RS19640	G7758	CXV43_RS19640	yhhY	N-acetyltransferase	N-acetyltransferase YhhY	GO-TERMS, PRODUCT-SYNONYMS, PRODUCT, GENE-NAME
CXV43_RS19660	G7763	CXV43_RS19660	yrhB	heat-shock protein	putative heat shock chaperone	GO-TERMS, PRODUCT-SYNONYMS, PRODUCT, GENE-NAME
CXV43_RS19665	EG10374	CXV43_RS19665	ggt	gamma-glutamyltransferase	glutathione hydrolase proenzyme	GO-TERMS, REACTIONS, PRODUCT-SYNONYMS, PRODUCT, GENE-NAME
CXV43_RS19675	EG11050	CXV43_RS19675	ugpQ	glycerophosphoryl diester phosphodiesterase	glycerophosphodiester phosphodiesterase UgpQ	GO-TERMS, REACTIONS, PRODUCT-SYNONYMS, PRODUCT, GENE-NAME
CXV43_RS19680	EG11048	CXV43_RS19680	ugpC	sn-glycerol-3-phosphate import ATP-binding protein UgpC	sn-glycerol 3-phosphate ABC transporter ATP binding subunit	CPLX-RXNS, GO-TERMS, COMPLEXES, PRODUCT, GENE-NAME
CXV43_RS19685	EG11049			sn-glycerol-3-phosphate ABC transporter permease UgpE	sn-glycerol 3-phosphate ABC transporter membrane subunit UgpE	GO-TERMS, PRODUCT
CXV43_RS19690	EG11046	CXV43_RS19690	ugpA	sn-glycerol 3-phosphate ABC transporter permease	sn-glycerol 3-phosphate ABC transporter membrane subunit UgpA	GO-TERMS, PRODUCT-SYNONYMS, GENE-SYNONYMS, PRODUCT, GENE-NAME
CXV43_RS19695	EG11047			sn-glycerol-3-phosphate ABC transporter substrate-binding protein UgpB	sn-glycerol 3-phosphate ABC transporter periplasmic binding protein	GO-TERMS, PRODUCT-SYNONYMS, GENE-SYNONYMS, PRODUCT
CXV43_RS19700	EG10536			high-affinity branched-chain amino acid ABC transporter ATP-binding protein LivF	branched chain amino acid/phenylalanine ABC transporter ATP binding subunit LivF	CPLX-RXNS, GO-TERMS, COMPLEXES, PRODUCT
CXV43_RS19705	EG10537	CXV43_RS19705	livG	ABC transporter ATP-binding protein	branched chain amino acid/phenylalanine ABC transporter ATP binding subunit LivG	GO-TERMS, PRODUCT-SYNONYMS, GENE-SYNONYMS, PRODUCT, GENE-NAME
CXV43_RS19710	EG10541			high-affinity branched-chain amino acid ABC transporter permease LivM	branched chain amino acid/phenylalanine ABC transporter membrane subunit LivM	GO-TERMS, PRODUCT
CXV43_RS19715	EG10538			high-affinity branched-chain amino acid ABC transporter permease LivH	branched chain amino acid/phenylalanine ABC transporter membrane subunit LivH	GO-TERMS, PRODUCT-SYNONYMS, GENE-SYNONYMS, PRODUCT
CXV43_RS19720	EG10540	CXV43_RS19720	livK	high-affinity branched-chain amino acid ABC transporter substrate-binding protein LivK	L-leucine/L-phenylalanine ABC transporter periplasmic binding protein	GO-TERMS, PRODUCT-SYNONYMS, GENE-SYNONYMS, PRODUCT, GENE-NAME
CXV43_RS19725	EG12211	panM	panZ	aspartate 1-decarboxylase autocleavage activator PanM	PanD maturation factor	GO-TERMS, PRODUCT-SYNONYMS, GENE-SYNONYMS, PRODUCT, GENE-NAME
CXV43_RS19730	EG10539	CXV43_RS19730	livJ	branched-chain amino acid ABC transporter substrate-binding protein	branched chain amino acid/phenylalanine ABC transporter periplasmic binding protein	GO-TERMS, PRODUCT-SYNONYMS, GENE-SYNONYMS, PRODUCT, GENE-NAME
CXV43_RS19735	EG10897			RNA polymerase sigma factor RpoH	RNA polymerase, sigma 32 (sigma H) factor	GO-TERMS, COMPLEXES, PRODUCT-SYNONYMS, GENE-SYNONYMS, PRODUCT
CXV43_RS19740	EG10345					GO-TERMS, COMPLEXES, PRODUCT-SYNONYMS, GENE-SYNONYMS
CXV43_RS19745	EG10340			cell division ATP-binding protein FtsE	cell division protein FtsE	GO-TERMS, PRODUCT-SYNONYMS, PRODUCT
CXV43_RS19750	EG10346			signal recognition particle-docking protein FtsY	signal recognition particle receptor	GO-TERMS, PRODUCT-SYNONYMS, PRODUCT
CXV43_RS19755	EG10343	CXV43_RS19755	rsmD	16S rRNA (guanine(966)-N(2))-methyltransferase	16S rRNA m2G966 methyltransferase	GO-TERMS, REACTIONS, PRODUCT-SYNONYMS, GENE-SYNONYMS, PRODUCT, GENE-NAME
CXV43_RS19775	EG12215	CXV43_RS19775	zntA	zinc/cadmium/lead-translocating P-type ATPase	Zn2+/Cd2+/Pb2+ exporting P-type ATPase	GO-TERMS, REACTIONS, PRODUCT-SYNONYMS, GENE-SYNONYMS, PRODUCT, GENE-NAME
CXV43_RS19780	EG12216			sulfurtransferase TusA	sulfur transfer protein TusA	GO-TERMS, REACTIONS, PRODUCT-SYNONYMS, GENE-SYNONYMS, PRODUCT
CXV43_RS19785	EG12217	CXV43_RS19785	yhhQ	7-cyano-7-deazaguanine/7-aminomethyl-7- deazaguanine transporter	putative queuosine precursor transporter	GO-TERMS, REACTIONS, PRODUCT-SYNONYMS, PRODUCT, GENE-NAME
CXV43_RS19805	EG12221			4'-phosphopantetheinyl transferase AcpT	holo-[acyl carrier protein] synthase 2	GO-TERMS, REACTIONS, PRODUCT-SYNONYMS, GENE-SYNONYMS, PRODUCT
CXV43_RS19810	EG12075			nickel ABC transporter, nickel/metallophore periplasmic binding protein	Ni(2+) ABC transporter periplasmic binding protein	CPLX-RXNS, GO-TERMS, COMPLEXES, PRODUCT-SYNONYMS, GENE-SYNONYMS, PRODUCT
CXV43_RS19815	EG12076			nickel ABC transporter permease subunit NikB	Ni(2+) ABC transporter membrane subunit NikB	GO-TERMS, PRODUCT-SYNONYMS, GENE-SYNONYMS, PRODUCT
CXV43_RS19820	EG12077			nickel ABC transporter permease subunit NikC	Ni(2+) ABC transporter membrane subunit NikC	GO-TERMS, PRODUCT-SYNONYMS, GENE-SYNONYMS, PRODUCT
CXV43_RS19825	EG12078			nickel import ATP-binding protein NikD	Ni(2+) ABC transporter ATP binding subunit NikD	GO-TERMS, PRODUCT-SYNONYMS, GENE-SYNONYMS, PRODUCT
CXV43_RS19830	EG12079			nickel import ATP-binding protein NikE	Ni(2+) ABC transporter ATP binding subunit NikE	GO-TERMS, PRODUCT-SYNONYMS, GENE-SYNONYMS, PRODUCT
CXV43_RS19835	EG11519			nickel-responsive transcriptional regulator NikR	DNA-binding transcriptional repressor NikR	GO-TERMS, PRODUCT-SYNONYMS, GENE-SYNONYMS, PRODUCT
CXV43_RS19870	EG12223	CXV43_RS19870	rbbA	ABC transporter ATP-binding protein/permease	ribosome-associated ATPase	GO-TERMS, PRODUCT-SYNONYMS, GENE-SYNONYMS, PRODUCT, GENE-NAME
CXV43_RS19890	EG12228	CXV43_RS19890	yhiM	DUF2776 domain-containing protein	inner membrane protein YhiM	GO-TERMS, PRODUCT-SYNONYMS, PRODUCT, GENE-NAME
CXV43_RS19900	EG12230	CXV43_RS19900	pitA	Low-affinity inorganic phosphate transporter 1	metal phosphate:H+ symporter PitA	GO-TERMS, REACTIONS, PRODUCT-SYNONYMS, GENE-SYNONYMS, PRODUCT, GENE-NAME
CXV43_RS19905	EG12231			universal stress protein UspB	putative universal stress (ethanol tolerance) protein B	GO-TERMS, PRODUCT-SYNONYMS, GENE-SYNONYMS, PRODUCT
CXV43_RS19915	EG12232			dipeptide/tripeptide permease DtpB	dipeptide/tripeptide:H+ symporter DtpB	GO-TERMS, REACTIONS, PRODUCT-SYNONYMS, GENE-SYNONYMS, PRODUCT
CXV43_RS19920	EG12233			16S rRNA (guanine(1516)-N(2))-methyltransferase RsmJ	16S rRNA m2G1516 methyltransferase	GO-TERMS, REACTIONS, PRODUCT-SYNONYMS, GENE-SYNONYMS, PRODUCT
CXV43_RS19925	EG11441	CXV43_RS19925	prlC			GO-TERMS, REACTIONS, PRODUCT-SYNONYMS, GENE-SYNONYMS, GENE-NAME
CXV43_RS19930	EG12234			23S rRNA (adenine(2030)-N(6))-methyltransferase RlmJ	23S rRNA m6A2030 methyltransferase	GO-TERMS, REACTIONS, PRODUCT-SYNONYMS, GENE-SYNONYMS, PRODUCT
CXV43_RS19935	EG10412	CXV43_RS19935	gor	glutathione-disulfide reductase	glutathione reductase (NADPH)	GO-TERMS, REACTIONS, PRODUCT-SYNONYMS, GENE-SYNONYMS, PRODUCT, GENE-NAME
CXV43_RS19945	EG12235	CXV43_RS19945	arsR	transcriptional regulator	DNA-binding transcriptional repressor ArsR	GO-TERMS, PRODUCT-SYNONYMS, GENE-SYNONYMS, PRODUCT, GENE-NAME
CXV43_RS19950	EG12236	CXV43_RS19950	arsB	arsenite/antimonite:H(+) antiporter ArsB	arsenite/antimonite:H+ antiporter	GO-TERMS, REACTIONS, PRODUCT-SYNONYMS, GENE-SYNONYMS, PRODUCT, GENE-NAME
CXV43_RS19970	EG11889	CXV43_RS19970	dctR	helix-turn-helix transcriptional regulator	putative DNA-binding transcriptional regulator DctR	GO-TERMS, PRODUCT-SYNONYMS, GENE-SYNONYMS, PRODUCT, GENE-NAME
CXV43_RS19980	EG11399			acid-activated periplasmic chaperone HdeB	periplasmic acid stress chaperone HdeB	GO-TERMS, PRODUCT-SYNONYMS, GENE-SYNONYMS, PRODUCT
CXV43_RS19985	EG11398			acid-activated periplasmic chaperone HdeA	periplasmic acid stress chaperone HdeA	GO-TERMS, PRODUCT-SYNONYMS, GENE-SYNONYMS, PRODUCT
CXV43_RS19990	EG11495	CXV43_RS19990	hdeD	HdeD family acid-resistance protein	acid-resistance membrane protein	GO-TERMS, PRODUCT-SYNONYMS, GENE-SYNONYMS, PRODUCT, GENE-NAME
CXV43_RS19995	EG11544	CXV43_RS19995	gadE	acid resistance transcriptional activator GadE	DNA-binding transcriptional activator GadE	GO-TERMS, PRODUCT-SYNONYMS, GENE-SYNONYMS, PRODUCT, GENE-NAME
CXV43_RS20005	EG12240			multidrug transporter subunit MdtE	multidrug efflux pump membrane fusion protein MdtE	CPLX-RXNS, GO-TERMS, COMPLEXES, PRODUCT-SYNONYMS, GENE-SYNONYMS, PRODUCT
CXV43_RS20010	EG12241	CXV43_RS20010	mdtF	multidrug efflux RND transporter permease subunit	multidrug efflux pump RND permease MdtF	GO-TERMS, PRODUCT-SYNONYMS, GENE-SYNONYMS, PRODUCT, GENE-NAME
CXV43_RS20015	EG12242	CXV43_RS20015	gadW	acid resistance transcriptional activator GadW	DNA-binding transcriptional dual regulator GadW	GO-TERMS, PRODUCT-SYNONYMS, GENE-SYNONYMS, PRODUCT, GENE-NAME
CXV43_RS20020	EG12243			DNA-binding transcriptional regulator GadX	DNA-binding transcriptional dual regulator GadX	GO-TERMS, PRODUCT-SYNONYMS, GENE-SYNONYMS, PRODUCT
CXV43_RS20025	EG50009	CXV43_RS20025	gadA	glutamate decarboxylase	glutamate decarboxylase A	GO-TERMS, REACTIONS, PRODUCT-SYNONYMS, GENE-SYNONYMS, PRODUCT, GENE-NAME
CXV43_RS20030	EG12244	CXV43_RS20030	ccp	c-type cytochrome	cytochrome c peroxidase	GO-TERMS, REACTIONS, PRODUCT-SYNONYMS, GENE-SYNONYMS, PRODUCT, GENE-NAME
CXV43_RS20035	EG12245			alpha,alpha-trehalase TreF	cytoplasmic trehalase	GO-TERMS, REACTIONS, PRODUCT-SYNONYMS, PRODUCT
CXV43_RS20050	EG12248			inner membrane protein YhjD	putative transporter YhjD	GO-TERMS, PRODUCT-SYNONYMS, PRODUCT
CXV43_RS20065	EG12252	CXV43_RS20065	pdeH	cyclic-guanylate-specific phosphodiesterase	c-di-GMP phosphodiesterase PdeH	GO-TERMS, REACTIONS, PRODUCT-SYNONYMS, GENE-SYNONYMS, PRODUCT, GENE-NAME
CXV43_RS20070	EG12253	CXV43_RS20070	kdgK	sugar kinase	2-dehydro-3-deoxygluconokinase	GO-TERMS, REACTIONS, PRODUCT-SYNONYMS, GENE-SYNONYMS, PRODUCT, GENE-NAME
CXV43_RS20080	EG20044	CXV43_RS20080	dctA	dicarboxylate/amino acid:cation symporter	C4 dicarboxylate/orotate:H+ symporter	GO-TERMS, REACTIONS, PRODUCT-SYNONYMS, PRODUCT, GENE-NAME
CXV43_RS20095	EG12258	CXV43_RS20095	bcsZ	cellulase	endo-1,4-D-glucanase	GO-TERMS, REACTIONS, PRODUCT-SYNONYMS, GENE-SYNONYMS, PRODUCT, GENE-NAME
CXV43_RS20100	EG12259			cellulose biosynthesis cyclic di-GMP-binding regulatory protein BcsB	cellulose synthase periplasmic subunit	CPLX-RXNS, GO-TERMS, COMPLEXES, PRODUCT-SYNONYMS, GENE-SYNONYMS, PRODUCT
CXV43_RS20105	EG12260	CXV43_RS20105	bcsA	UDP-forming cellulose synthase catalytic subunit	cellulose synthase catalytic subunit	GO-TERMS, PRODUCT-SYNONYMS, GENE-SYNONYMS, PRODUCT, GENE-NAME
CXV43_RS20130	EG12265			cellulose biosynthesis protein BcsG	cellulose phosphoethanolamine transferase	GO-TERMS, REACTIONS, PRODUCT-SYNONYMS, GENE-SYNONYMS, PRODUCT
CXV43_RS20135	G0-9041	CXV43_RS20135	ldrD	type I toxin-antitoxin system toxic polypeptide LdrD	small toxic polypeptide LdrD	GO-TERMS, PRODUCT-SYNONYMS, PRODUCT, GENE-NAME
CXV43_RS20145	EG12628	CXV43_RS20145	dppF	ABC transporter ATP-binding protein	dipeptide ABC transporter ATP binding subunit DppF	CPLX-RXNS, GO-TERMS, COMPLEXES, PRODUCT-SYNONYMS, GENE-SYNONYMS, PRODUCT, GENE-NAME
CXV43_RS20150	EG12627	CXV43_RS20150	dppD	dipeptide ABC transporter ATP-binding protein	dipeptide ABC transporter ATP binding subunit DppD	GO-TERMS, REACTIONS, PRODUCT-SYNONYMS, PRODUCT, GENE-NAME
CXV43_RS20155	EG12626	CXV43_RS20155	dppC	peptide ABC transporter permease	dipeptide ABC transporter membrane subunit DppC	GO-TERMS, COMPLEXES, PRODUCT-SYNONYMS, PRODUCT, GENE-NAME
CXV43_RS20160	EG12625	CXV43_RS20160	dppB	peptide ABC transporter permease	dipeptide ABC transporter membrane subunit DppB	GO-TERMS, PRODUCT-SYNONYMS, PRODUCT, GENE-NAME
CXV43_RS20170	EG10248	CXV43_RS20170	dppA	ABC transporter substrate-binding protein	dipeptide ABC transporter periplasmic binding protein	GO-TERMS, PRODUCT-SYNONYMS, GENE-SYNONYMS, PRODUCT, GENE-NAME
CXV43_RS20180	EG12267	CXV43_RS20180	eptB	kdo(2)-lipid A phosphoethanolamine 7''-transferase	Kdo2-lipid A phosphoethanolamine 7''-transferase	GO-TERMS, REACTIONS, PRODUCT-SYNONYMS, GENE-SYNONYMS, PRODUCT, GENE-NAME
CXV43_RS20185	EG12268	CXV43_RS20185	yhjX	MFS transporter	putative transporter YhjX	GO-TERMS, PRODUCT-SYNONYMS, PRODUCT, GENE-NAME
CXV43_RS20195	EG10986	CXV43_RS20195	tag	DNA-3-methyladenine glycosylase 1	3-methyl-adenine DNA glycosylase I, constitutive	GO-TERMS, REACTIONS, PRODUCT-SYNONYMS, GENE-SYNONYMS, PRODUCT, GENE-NAME
CXV43_RS20200	EG12270	CXV43_RS20200	yiaC	N-acetyltransferase	peptidyl-lysine N-acetyltransferase YiaC	GO-TERMS, REACTIONS, PRODUCT-SYNONYMS, PRODUCT, GENE-NAME
CXV43_RS20205	EG10124	CXV43_RS20205	bisC			GO-TERMS, REACTIONS, PRODUCT-SYNONYMS, GENE-NAME
CXV43_RS20215	EG12272			glyoxylate/hydroxypyruvate reductase GhrB	glyoxylate reductase	GO-TERMS, REACTIONS, PRODUCT-SYNONYMS, GENE-SYNONYMS, PRODUCT
CXV43_RS20230	EG10166			RNA chaperone/antiterminator CspA	cold shock protein CspA	GO-TERMS, PRODUCT-SYNONYMS, PRODUCT
CXV43_RS20235	G0-9613			type I toxin-antitoxin system toxin HokA	small toxic polypeptide	GO-TERMS, PRODUCT-SYNONYMS, GENE-SYNONYMS, PRODUCT
CXV43_RS20240	G0-10624	CXV43_RS20240	insJK	IS3-like element IS150 family transposase	IS150 protein InsAB	GO-TERMS, PRODUCT-SYNONYMS, PRODUCT, GENE-NAME
CXV43_RS20245	EG10410	CXV43_RS20245	glyS			CPLX-RXNS, GO-TERMS, COMPLEXES, PRODUCT-SYNONYMS, GENE-SYNONYMS, PRODUCT, GENE-NAME
CXV43_RS20250	EG10409					GO-TERMS, PRODUCT-SYNONYMS, GENE-SYNONYMS, PRODUCT
CXV43_RS20260	EG12274	CXV43_RS20260	wecH	acyltransferase	O-acetyltransferase WecH	GO-TERMS, PRODUCT-SYNONYMS, GENE-SYNONYMS, PRODUCT, GENE-NAME
CXV43_RS20275	EG11075	CXV43_RS20275	xylB			GO-TERMS, REACTIONS, PRODUCT-SYNONYMS, GENE-NAME
CXV43_RS20280	EG11074					GO-TERMS, REACTIONS, PRODUCT-SYNONYMS
CXV43_RS20285	EG20252	CXV43_RS20285	xylF	D-xylose-binding periplasmic protein	xylose ABC transporter periplasmic binding protein	CPLX-RXNS, GO-TERMS, COMPLEXES, PRODUCT-SYNONYMS, GENE-SYNONYMS, PRODUCT, GENE-NAME
CXV43_RS20290	EG12275			D-xylose ABC transporter ATP-binding protein	xylose ABC transporter ATP binding subunit	GO-TERMS, REACTIONS, PRODUCT
CXV43_RS20295	EG12276	CXV43_RS20295	xylH	xylose ABC transporter permease	xylose ABC transporter membrane subunit	GO-TERMS, REACTIONS, PRODUCT, GENE-NAME
CXV43_RS20300	EG20253	CXV43_RS20300	xylR	xylose operon transcription regulator XylR	DNA-binding transcriptional dual regulator XylR	GO-TERMS, PRODUCT-SYNONYMS, PRODUCT, GENE-NAME
CXV43_RS20310	EG11316	CXV43_RS20310	malS			GO-TERMS, REACTIONS, PRODUCT-SYNONYMS, PRODUCT, GENE-NAME
CXV43_RS20315	EG10107	CXV43_RS20315	avtA	valine--pyruvate transaminase	valine--pyruvate aminotransferase	GO-TERMS, REACTIONS, PRODUCT-SYNONYMS, PRODUCT, GENE-NAME
CXV43_RS20325	EG12278	CXV43_RS20325	plaR	IclR family transcriptional regulator YiaJ	DNA-binding transcriptional repressor PlaR	GO-TERMS, PRODUCT-SYNONYMS, GENE-SYNONYMS, PRODUCT, GENE-NAME
CXV43_RS20330	EG12279	CXV43_RS20330	yiaK	3-dehydro-L-gulonate 2-dehydrogenase	2,3-diketo-L-gulonate reductase	GO-TERMS, REACTIONS, PRODUCT-SYNONYMS, PRODUCT, GENE-NAME
CXV43_RS20340	EG12281	CXV43_RS20340	yiaM	2,3-diketo-L-gulonate TRAP transporter permease	2,3-diketo-L-gulonate:Na+ symporter - membrane subunit	GO-TERMS, REACTIONS, PRODUCT-SYNONYMS, PRODUCT, GENE-NAME
CXV43_RS20375	EG12292	CXV43_RS20375	aldB	aldehyde dehydrogenase	aldehyde dehydrogenase B	GO-TERMS, REACTIONS, PRODUCT-SYNONYMS, GENE-SYNONYMS, PRODUCT, GENE-NAME
CXV43_RS20380	EG12293	CXV43_RS20380	yiaY			GO-TERMS, REACTIONS, PRODUCT-SYNONYMS, GENE-NAME
CXV43_RS20390	EG10941	CXV43_RS20390	selA	L-seryl-tRNA(Sec) selenium transferase	selenocysteine synthase	GO-TERMS, REACTIONS, PRODUCT-SYNONYMS, GENE-SYNONYMS, PRODUCT, GENE-NAME
CXV43_RS20400	EG10846	CXV43_RS20400	rhsA	RHS element protein	rhs element protein RhsA	PRODUCT-SYNONYMS, PRODUCT, GENE-NAME
CXV43_RS20450	EG10615	CXV43_RS20450	mtlA	PTS mannitol transporter subunit IICBA	mannitol-specific PTS enzyme IICBA component	GO-TERMS, REACTIONS, PRODUCT-SYNONYMS, GENE-SYNONYMS, PRODUCT, GENE-NAME
CXV43_RS20455	EG10616	CXV43_RS20455	mtlD			GO-TERMS, PRODUCT-SYNONYMS, GENE-NAME
CXV43_RS20460	EG11965	CXV43_RS20460	mtlR	MltR family transcriptional regulator	transcriptional repressor MtlR	GO-TERMS, PRODUCT-SYNONYMS, PRODUCT, GENE-NAME
CXV43_RS20475	EG11961	CXV43_RS20475	lldP	L-lactate permease	lactate/glycolate:H+ symporter LldP	GO-TERMS, REACTIONS, PRODUCT-SYNONYMS, GENE-SYNONYMS, PRODUCT, GENE-NAME
CXV43_RS20480	EG11962			transcriptional regulator LldR	DNA-binding transcriptional dual regulator LldR	GO-TERMS, PRODUCT-SYNONYMS, GENE-SYNONYMS, PRODUCT
CXV43_RS20485	EG11963	CXV43_RS20485	lldD	alpha-hydroxy-acid oxidizing protein	L-lactate dehydrogenase	GO-TERMS, REACTIONS, PRODUCT-SYNONYMS, GENE-SYNONYMS, PRODUCT, GENE-NAME
CXV43_RS20490	EG11888			tRNA (uridine(34)/cytosine(34)/5- carboxymethylaminomethyluridine(34)-2'-O)- methyltransferase TrmL	tRNA (cytidine/uridine-2'-O)-ribose methyltransferase	GO-TERMS, REACTIONS, PRODUCT-SYNONYMS, GENE-SYNONYMS, PRODUCT
CXV43_RS20495	EG10187	CXV43_RS20495	cysE	serine O-acetyltransferase	serine acetyltransferase	GO-TERMS, REACTIONS, PRODUCT-SYNONYMS, PRODUCT, GENE-NAME
CXV43_RS20500	EG20091	CXV43_RS20500	gpsA	NAD(P)H-dependent glycerol-3-phosphate dehydrogenase	glycerol-3-phosphate dehydrogenase	GO-TERMS, REACTIONS, PRODUCT-SYNONYMS, PRODUCT, GENE-NAME
CXV43_RS20505	EG10937			protein-export chaperone SecB	protein export chaperone SecB	GO-TERMS, PRODUCT-SYNONYMS, PRODUCT
CXV43_RS20510	EG12294	CXV43_RS20510	grxC			GO-TERMS, REACTIONS, PRODUCT-SYNONYMS, GENE-SYNONYMS, GENE-NAME
CXV43_RS20525	EG12296	CXV43_RS20525	gpmM			GO-TERMS, PRODUCT-SYNONYMS, GENE-SYNONYMS, GENE-NAME
CXV43_RS20530	EG12297					GO-TERMS, PRODUCT-SYNONYMS, GENE-SYNONYMS
CXV43_RS20540	EG11266	CXV43_RS20540	waaH	glycosyltransferase	UDP-glucuronate:LPS(HepIII) glycosyltransferase	GO-TERMS, REACTIONS, PRODUCT-SYNONYMS, GENE-SYNONYMS, PRODUCT, GENE-NAME
CXV43_RS20545	EG10993	CXV43_RS20545	tdh	L-threonine 3-dehydrogenase	threonine dehydrogenase	GO-TERMS, REACTIONS, PRODUCT-SYNONYMS, PRODUCT, GENE-NAME
CXV43_RS20550	EG10512			glycine C-acetyltransferase	2-amino-3-ketobutyrate CoA ligase	GO-TERMS, REACTIONS, PRODUCT-SYNONYMS, PRODUCT
CXV43_RS20560	EG10838	CXV43_RS20560	rfaD	ADP-glyceromanno-heptose 6-epimerase	ADP-L-glycero-D-mannoheptose 6-epimerase	GO-TERMS, REACTIONS, PRODUCT-SYNONYMS, GENE-SYNONYMS, PRODUCT, GENE-NAME
CXV43_RS20565	EG12210	rfaF	waaF	ADP-heptose--LPS heptosyltransferase RfaF	ADP-heptose--LPS heptosyltransferase 2	GO-TERMS, REACTIONS, PRODUCT-SYNONYMS, GENE-SYNONYMS, PRODUCT, GENE-NAME
CXV43_RS20570	EG11189	rfaC	waaC	lipopolysaccharide heptosyltransferase RfaC	ADP-heptose:LPS heptosyltransferase 1	GO-TERMS, REACTIONS, PRODUCT-SYNONYMS, GENE-SYNONYMS, PRODUCT, GENE-NAME
CXV43_RS20575	EG11424	CXV43_RS20575	waaL	O-antigen ligase family protein	O-antigen ligase	GO-TERMS, REACTIONS, PRODUCT-SYNONYMS, GENE-SYNONYMS, PRODUCT, GENE-NAME
CXV43_RS20585	EG11426			3-deoxy-D-manno-oct-2-ulosonate III transferase WaaZ	lipopolysaccharide core biosynthesis protein WaaZ	GO-TERMS, REACTIONS, PRODUCT-SYNONYMS, GENE-SYNONYMS, PRODUCT
CXV43_RS20590	EG11425	rfaY	waaY	lipopolysaccharide core heptose(II) kinase RfaY	lipopolysaccharide core heptose (II) kinase	GO-TERMS, REACTIONS, PRODUCT-SYNONYMS, GENE-SYNONYMS, PRODUCT, GENE-NAME
CXV43_RS20595	EG11353	CXV43_RS20595	waaJ	glycosyltransferase family 8 protein	UDP-glucose:(glucosyl)LPS alpha-1,2-glucosyltransferase	GO-TERMS, PRODUCT-SYNONYMS, GENE-SYNONYMS, PRODUCT, GENE-NAME
CXV43_RS20600	EG11352	CXV43_RS20600	waaO	lipopolysaccharide 3-alpha-galactosyltransferase	UDP-D-glucose:(glucosyl)LPS alpha-1,3-glucosyltransferase	GO-TERMS, REACTIONS, PRODUCT-SYNONYMS, GENE-SYNONYMS, PRODUCT, GENE-NAME
CXV43_RS20605	EG11351	CXV43_RS20605	waaB	glycosyl transferase	UDP-D-galactose:(glucosyl)lipopolysaccharide-1,6-D-galactosyltransferase	GO-TERMS, REACTIONS, PRODUCT-SYNONYMS, GENE-SYNONYMS, PRODUCT, GENE-NAME
CXV43_RS20615	EG11340	rfaP	waaP	lipopolysaccharide core heptose(I) kinase RfaP	lipopolysaccharide core heptose (I) kinase	GO-TERMS, REACTIONS, PRODUCT-SYNONYMS, GENE-SYNONYMS, PRODUCT, GENE-NAME
CXV43_RS20620	EG11339	CXV43_RS20620	waaG	glycosyltransferase family 1 protein	lipopolysaccharide glucosyltransferase I	GO-TERMS, PRODUCT-SYNONYMS, GENE-SYNONYMS, PRODUCT, GENE-NAME
CXV43_RS20625	EG11341	rfaQ	waaQ	lipopolysaccharide core heptosyltransferase RfaQ	lipopolysaccharide core heptosyltransferase 3	GO-TERMS, REACTIONS, PRODUCT-SYNONYMS, GENE-SYNONYMS, PRODUCT, GENE-NAME
CXV43_RS20630	EG10520	CXV43_RS20630	waaA	3-deoxy-D-manno-octulosonic acid transferase	KDO transferase	GO-TERMS, REACTIONS, PRODUCT-SYNONYMS, GENE-SYNONYMS, PRODUCT, GENE-NAME
CXV43_RS20635	EG11190	CXV43_RS20635	coaD			GO-TERMS, PRODUCT-SYNONYMS, GENE-SYNONYMS, GENE-NAME
CXV43_RS20640	EG10329	CXV43_RS20640	mutM	bifunctional DNA-formamidopyrimidine glycosylase/DNA-(apurinic or apyrimidinic site) lyase	DNA-formamidopyrimidine glycosylase	GO-TERMS, REACTIONS, PRODUCT-SYNONYMS, GENE-SYNONYMS, PRODUCT, GENE-NAME
CXV43_RS20660	EG10004	coaBC	dfp	bifunctional phosphopantothenoylcysteine decarboxylase/phosphopantothenate--cysteine ligase CoaBC	fused 4'-phosphopantothenoylcysteine decarboxylase and phosphopantothenoylcysteine synthetase	GO-TERMS, REACTIONS, PRODUCT-SYNONYMS, GENE-SYNONYMS, PRODUCT, GENE-NAME
CXV43_RS20665	EG10251	CXV43_RS20665	dut			GO-TERMS, PRODUCT-SYNONYMS, GENE-SYNONYMS, GENE-NAME
CXV43_RS20670	EG11191					GO-TERMS, PRODUCT-SYNONYMS, GENE-SYNONYMS
CXV43_RS20675	EG10808	CXV43_RS20675	pyrE			GO-TERMS, PRODUCT-SYNONYMS, GENE-NAME
CXV43_RS20690	EG11193	CXV43_RS20690	dinD			GO-TERMS, PRODUCT-SYNONYMS, GENE-SYNONYMS, GENE-NAME
CXV43_RS20700	EG11334			NAD-dependent DNA ligase LigB	DNA ligase B	GO-TERMS, REACTIONS, PRODUCT-SYNONYMS, GENE-SYNONYMS, PRODUCT
CXV43_RS20705	EG10965	CXV43_RS20705	gmk			GO-TERMS, REACTIONS, PRODUCT-SYNONYMS, GENE-SYNONYMS, GENE-NAME
CXV43_RS20710	EG10899	CXV43_RS20710	rpoZ	DNA-directed RNA polymerase subunit omega	RNA polymerase subunit omega	GO-TERMS, REACTIONS, PRODUCT-SYNONYMS, GENE-SYNONYMS, PRODUCT, GENE-NAME
CXV43_RS20715	EG10966	CXV43_RS20715	spoT	guanosine-3',5'-bis(diphosphate) 3'-diphosphatase	bifunctional (p)ppGpp synthase/hydrolase SpoT	GO-TERMS, REACTIONS, PRODUCT-SYNONYMS, PRODUCT, GENE-NAME
CXV43_RS20720	EG10967			tRNA (guanosine(18)-2'-O)-methyltransferase TrmH	tRNA (Gm18) 2'-O-methyltransferase	GO-TERMS, REACTIONS, PRODUCT-SYNONYMS, GENE-SYNONYMS, PRODUCT
CXV43_RS20725	EG10829					GO-TERMS, REACTIONS, PRODUCT-SYNONYMS, GENE-SYNONYMS
CXV43_RS20730	EG10406			sodium/glutamate symporter	glutamate:sodium symporter	GO-TERMS, REACTIONS, PRODUCT-SYNONYMS, GENE-SYNONYMS, PRODUCT
CXV43_RS20735	EG11194	CXV43_RS20735	xanP	xanthine permease XanP	xanthine:H+ symporter XanP	GO-TERMS, REACTIONS, PRODUCT-SYNONYMS, GENE-SYNONYMS, PRODUCT, GENE-NAME
CXV43_RS20745	EG11685	CXV43_RS20745	yicI	alpha-xylosidase	alpha-D-xyloside xylohydrolase	GO-TERMS, REACTIONS, PRODUCT-SYNONYMS, PRODUCT, GENE-NAME
CXV43_RS20760	G7218	CXV43_RS20760	intS	DUF4102 domain-containing protein	CPS-53 (KpLE1) prophage; prophage CPS-53 integrase	GO-TERMS, PRODUCT-SYNONYMS, GENE-SYNONYMS, PRODUCT, GENE-NAME
CXV43_RS20855	EG11689			purine ribonucleoside efflux pump NepI	purine ribonucleoside exporter	GO-TERMS, REACTIONS, PRODUCT-SYNONYMS, GENE-SYNONYMS, PRODUCT
CXV43_RS20865	EG11691	CXV43_RS20865	adeQ	NCS2 family permease	adenine transporter	GO-TERMS, REACTIONS, PRODUCT-SYNONYMS, GENE-SYNONYMS, PRODUCT, GENE-NAME
CXV43_RS20870	EG11692	CXV43_RS20870	adeD			GO-TERMS, REACTIONS, PRODUCT-SYNONYMS, GENE-SYNONYMS, GENE-NAME
CXV43_RS20875	EG11054	CXV43_RS20875	uhpT			GO-TERMS, REACTIONS, PRODUCT-SYNONYMS, GENE-NAME
CXV43_RS20885	EG11052			signal transduction histidine-protein kinase/phosphatase UhpB	sensory histidine kinase UhpB	GO-TERMS, PRODUCT
CXV43_RS20890	EG11051			transcriptional regulator UhpA	DNA-binding transcriptional activator UhpA	GO-TERMS, PRODUCT-SYNONYMS, PRODUCT
CXV43_RS20895	EG10502	CXV43_RS20895	ilvN	acetolactate synthase 1 small subunit	acetohydroxy acid synthase I subunit IlvN	CPLX-RXNS, GO-TERMS, COMPLEXES, PRODUCT-SYNONYMS, PRODUCT, GENE-NAME
CXV43_RS20900	EG10494	CXV43_RS20900	ilvB	acetolactate synthase large subunit	acetohydroxy acid synthase I subunit IlvB	GO-TERMS, PRODUCT-SYNONYMS, PRODUCT, GENE-NAME
CXV43_RS20905	EG11275	CXV43_RS20905	ivbL	ilvB operon leader peptide IvbL	ilvBN operon leader peptide	GO-TERMS, PRODUCT-SYNONYMS, PRODUCT, GENE-NAME
CXV43_RS20910	G0-9962			type I toxin-antitoxin system toxin TisB	membrane-depolarizing toxin TisB	GO-TERMS, PRODUCT-SYNONYMS, GENE-SYNONYMS, PRODUCT
CXV43_RS20915	EG11693	CXV43_RS20915	emrD	multidrug efflux MFS transporter EmrD	multidrug efflux pump EmrD	GO-TERMS, REACTIONS, PRODUCT-SYNONYMS, GENE-SYNONYMS, PRODUCT, GENE-NAME
CXV43_RS20985	EG11535			heat shock chaperone IbpB	small heat shock protein IbpB	GO-TERMS, PRODUCT-SYNONYMS, GENE-SYNONYMS, PRODUCT
CXV43_RS20990	EG11534			heat shock chaperone IbpA	small heat shock protein IbpA	GO-TERMS, PRODUCT-SYNONYMS, GENE-SYNONYMS, PRODUCT
CXV43_RS21000	EG11713	CXV43_RS21000	yidR	DUF3748 domain-containing protein	DUF3748 domain-containing galacturonate catabolism protein YidR	GO-TERMS, PRODUCT-SYNONYMS, PRODUCT, GENE-NAME
CXV43_RS21005	EG11714	CXV43_RS21005	cbrA	FAD-binding protein	colicin M resistance protein	GO-TERMS, PRODUCT-SYNONYMS, GENE-SYNONYMS, PRODUCT, GENE-NAME
CXV43_RS21010	EG20053	CXV43_RS21010	dgoT	MFS transporter	D-galactonate:H+ symporter	GO-TERMS, REACTIONS, PRODUCT-SYNONYMS, GENE-SYNONYMS, PRODUCT, GENE-NAME
CXV43_RS21015	GB4478	CXV43_RS21015	dgoD	galactonate dehydratase	D-galactonate dehydratase	GO-TERMS, REACTIONS, PRODUCT-SYNONYMS, GENE-SYNONYMS, PRODUCT, GENE-NAME
CXV43_RS21020	EG20049	CXV43_RS21020	dgoA			GO-TERMS, PRODUCT-SYNONYMS, GENE-SYNONYMS, PRODUCT, GENE-NAME
CXV43_RS21025	EG20051	CXV43_RS21025	dgoK			GO-TERMS, PRODUCT-SYNONYMS, GENE-SYNONYMS, PRODUCT, GENE-NAME
CXV43_RS21030	G7789	CXV43_RS21030	dgoR	FadR family transcriptional regulator	DNA-binding transcriptional regulator DgoR	GO-TERMS, PRODUCT-SYNONYMS, GENE-SYNONYMS, PRODUCT, GENE-NAME
CXV43_RS21040	EG11195	CXV43_RS21040	yidA	sugar-phosphatase	sugar phosphatase YidA	GO-TERMS, REACTIONS, PRODUCT-SYNONYMS, PRODUCT, GENE-NAME
CXV43_RS21050	EG10424	CXV43_RS21050	gyrB			GO-TERMS, REACTIONS, PRODUCT-SYNONYMS, GENE-SYNONYMS, GENE-NAME
CXV43_RS21055	EG10828			DNA replication/repair protein RecF	DNA repair protein RecF	GO-TERMS, PRODUCT-SYNONYMS, GENE-SYNONYMS, PRODUCT
CXV43_RS21060	EG10242	CXV43_RS21060	dnaN	DNA polymerase III subunit beta	beta sliding clamp	GO-TERMS, REACTIONS, PRODUCT-SYNONYMS, PRODUCT, GENE-NAME
CXV43_RS21065	EG10235					GO-TERMS, PRODUCT-SYNONYMS
CXV43_RS21085	G0-10470			membrane protein insertion efficiency factor YidD	membrane protein insertion efficiency factor	GO-TERMS, PRODUCT-SYNONYMS, PRODUCT
CXV43_RS21090	EG11197					GO-TERMS, PRODUCT-SYNONYMS
CXV43_RS21095	EG10997			tRNA uridine(34) 5-carboxymethylaminomethyl synthesis GTPase MnmE	5-carboxymethylaminomethyluridine-tRNA synthase GTPase subunit	GO-TERMS, REACTIONS, PRODUCT-SYNONYMS, GENE-SYNONYMS, PRODUCT
CXV43_RS21100	EG11276	CXV43_RS21100	tnaC	tryptophanase leader peptide	tnaAB operon leader peptide	GO-TERMS, PRODUCT-SYNONYMS, GENE-SYNONYMS, PRODUCT, GENE-NAME
CXV43_RS21105	EG11005					GO-TERMS, REACTIONS, PRODUCT-SYNONYMS, GENE-SYNONYMS
CXV43_RS21110	EG11006			low affinity tryptophan permease TnaB	tryptophan:H+ symporter TnaB	GO-TERMS, REACTIONS, PRODUCT-SYNONYMS, GENE-SYNONYMS, PRODUCT
CXV43_RS21115	EG11720	CXV43_RS21115	mdtL	multidrug efflux MFS transporter MdtL	efflux pump MdtL	GO-TERMS, REACTIONS, PRODUCT-SYNONYMS, GENE-SYNONYMS, PRODUCT, GENE-NAME
CXV43_RS21120	EG11721			HTH-type transcriptional regulator YidZ	putative LysR-type transcriptional regulator YidZ	GO-TERMS, PRODUCT-SYNONYMS, PRODUCT
CXV43_RS21140	EG10735			phosphate signaling complex protein PhoU	negative regulator of the pho regulon	GO-TERMS, PRODUCT-SYNONYMS, GENE-SYNONYMS, PRODUCT
CXV43_RS21145	EG10783			phosphate ABC transporter ATP-binding protein PstB	phosphate ABC transporter ATP binding subunit	CPLX-RXNS, GO-TERMS, COMPLEXES, PRODUCT-SYNONYMS, GENE-SYNONYMS, PRODUCT
CXV43_RS21150	EG10782	CXV43_RS21150	pstA	phosphate ABC transporter permease	phosphate ABC transporter membrane subunit PstA	GO-TERMS, PRODUCT-SYNONYMS, GENE-SYNONYMS, PRODUCT, GENE-NAME
CXV43_RS21155	EG10784			phosphate ABC transporter permease PstC	phosphate ABC transporter membrane subunit PstC	GO-TERMS, PRODUCT-SYNONYMS, GENE-SYNONYMS, PRODUCT
CXV43_RS21160	EG10734			phosphate ABC transporter substrate-binding protein PstS	phosphate ABC transporter periplasmic binding protein	GO-TERMS, PRODUCT-SYNONYMS, GENE-SYNONYMS, PRODUCT
CXV43_RS21165	EG10382			glutamine--fructose-6-phosphate transaminase (isomerizing)	L-glutamine--D-fructose-6-phosphate aminotransferase	GO-TERMS, REACTIONS, PRODUCT-SYNONYMS, PRODUCT
CXV43_RS21170	EG11198			bifunctional UDP-N-acetylglucosamine diphosphorylase/glucosamine-1-phosphate N-acetyltransferase GlmU	fused N-acetylglucosamine-1-phosphate uridyltransferase and glucosamine-1-phosphate acetyltransferase	GO-TERMS, REACTIONS, PRODUCT-SYNONYMS, GENE-SYNONYMS, PRODUCT
CXV43_RS21175	EG10100	CXV43_RS21175	atpC	F0F1 ATP synthase subunit epsilon	ATP synthase F1 complex subunit epsilon	GO-TERMS, COMPLEXES, REACTIONS, PRODUCT-SYNONYMS, GENE-SYNONYMS, PRODUCT, GENE-NAME
CXV43_RS21180	EG10101			F0F1 ATP synthase subunit beta	ATP synthase F1 complex subunit beta	GO-TERMS, REACTIONS, PRODUCT-SYNONYMS, GENE-SYNONYMS, PRODUCT
CXV43_RS21185	EG10104	CXV43_RS21185	atpG	F0F1 ATP synthase subunit gamma	ATP synthase F1 complex subunit gamma	GO-TERMS, REACTIONS, PRODUCT-SYNONYMS, GENE-SYNONYMS, PRODUCT, GENE-NAME
CXV43_RS21190	EG10098			F0F1 ATP synthase subunit alpha	ATP synthase F1 complex subunit alpha	GO-TERMS, REACTIONS, PRODUCT-SYNONYMS, GENE-SYNONYMS, PRODUCT
CXV43_RS21195	EG10105	CXV43_RS21195	atpH	F0F1 ATP synthase subunit delta	ATP synthase F1 complex subunit delta	GO-TERMS, REACTIONS, PRODUCT-SYNONYMS, GENE-SYNONYMS, PRODUCT, GENE-NAME
CXV43_RS21200	EG10103	CXV43_RS21200	atpF	F0F1 ATP synthase subunit B	ATP synthase F0 complex subunit b	CPLX-RXNS, GO-TERMS, COMPLEXES, REACTIONS, PRODUCT-SYNONYMS, GENE-SYNONYMS, PRODUCT, GENE-NAME
CXV43_RS21205	EG10102	CXV43_RS21205	atpE	F0F1 ATP synthase subunit C	ATP synthase F0 complex subunit c	GO-TERMS, REACTIONS, PRODUCT-SYNONYMS, GENE-SYNONYMS, PRODUCT, GENE-NAME
CXV43_RS21210	EG10099	CXV43_RS21210	atpB	F0F1 ATP synthase subunit A	ATP synthase F0 complex subunit a	GO-TERMS, REACTIONS, PRODUCT-SYNONYMS, GENE-SYNONYMS, PRODUCT, GENE-NAME
CXV43_RS21220	EG10376			16S rRNA (guanine(527)-N(7))-methyltransferase RsmG	16S rRNA m7G527 methyltransferase	GO-TERMS, REACTIONS, PRODUCT-SYNONYMS, GENE-SYNONYMS, PRODUCT
CXV43_RS21225	EG10375			tRNA uridine(34) 5-carboxymethylaminomethyl synthesis enzyme MnmG	5-carboxymethylaminomethyluridine-tRNA synthase subunit MnmG	CPLX-RXNS, GO-TERMS, COMPLEXES, REACTIONS, PRODUCT-SYNONYMS, GENE-SYNONYMS, PRODUCT
CXV43_RS21235	EG10093			transcriptional regulator AsnC	DNA-binding transcriptional dual regulator AsnC	GO-TERMS, PRODUCT-SYNONYMS, PRODUCT
CXV43_RS21240	EG10091	CXV43_RS21240	asnA	aspartate--ammonia ligase	asparagine synthetase A	GO-TERMS, REACTIONS, PRODUCT-SYNONYMS, PRODUCT, GENE-NAME
CXV43_RS21245	EG11730			ATPase RavA stimulator ViaA	protein ViaA	GO-TERMS, PRODUCT-SYNONYMS, GENE-SYNONYMS, PRODUCT
CXV43_RS21250	EG11731			ATPase RavA	regulatory ATPase RavA	GO-TERMS, REACTIONS, PRODUCT-SYNONYMS, GENE-SYNONYMS, PRODUCT
CXV43_RS21255	EG11541	CXV43_RS21255	kup	low affinity potassium transporter Kup	K+:H+ symporter Kup	GO-TERMS, REACTIONS, PRODUCT-SYNONYMS, GENE-SYNONYMS, PRODUCT, GENE-NAME
CXV43_RS21260	EG10817	CXV43_RS21260	rbsD			GO-TERMS, REACTIONS, PRODUCT-SYNONYMS, GENE-SYNONYMS, GENE-NAME
CXV43_RS21265	EG10814			ribose ABC transporter ATP-binding protein RbsA	ribose ABC transporter ATP binding subunit	CPLX-RXNS, GO-TERMS, COMPLEXES, PRODUCT-SYNONYMS, GENE-SYNONYMS, PRODUCT
CXV43_RS21270	EG10816	CXV43_RS21270	rbsC	ribose ABC transporter permease	ribose ABC transporter membrane subunit	GO-TERMS, PRODUCT-SYNONYMS, GENE-SYNONYMS, PRODUCT, GENE-NAME
CXV43_RS21275	EG10815			ribose ABC transporter substrate-binding protein RbsB	ribose ABC transporter periplasmic binding protein	GO-TERMS, PRODUCT-SYNONYMS, GENE-SYNONYMS, PRODUCT
CXV43_RS21280	EG10818	CXV43_RS21280	rbsK			GO-TERMS, PRODUCT-SYNONYMS, GENE-NAME
CXV43_RS21285	EG10819			transcriptional regulator RbsR	DNA-binding transcriptional dual regulator RbsR	GO-TERMS, PRODUCT-SYNONYMS, PRODUCT
CXV43_RS21295	EG11733	CXV43_RS21295	yieP	FadR family transcriptional regulator	DNA-binding transcriptional regulator YieP	GO-TERMS, PRODUCT-SYNONYMS, PRODUCT, GENE-NAME
CXV43_RS21330	EG11449			HTH-type transcriptional regulator HdfR	DNA-binding transcriptional dual regulator HdfR	GO-TERMS, PRODUCT-SYNONYMS, GENE-SYNONYMS, PRODUCT
CXV43_RS21335	EG11450	CXV43_RS21335	maoP	macrodomain Ori organization protein MaoP	macrodomain Ori protein	GO-TERMS, PRODUCT-SYNONYMS, GENE-SYNONYMS, PRODUCT, GENE-NAME
CXV43_RS21355	EG11270	CXV43_RS21355	ilvL	ilv operon leader peptide	ilvXGMEDA operon leader peptide	GO-TERMS, PRODUCT-SYNONYMS, PRODUCT, GENE-NAME
CXV43_RS21375	EG10497			branched-chain-amino-acid transaminase	branched-chain-amino-acid aminotransferase	GO-TERMS, REACTIONS, PRODUCT-SYNONYMS, PRODUCT
CXV43_RS21380	EG10496	CXV43_RS21380	ilvD			GO-TERMS, PRODUCT-SYNONYMS, GENE-NAME
CXV43_RS21385	EG10493			threonine ammonia-lyase, biosynthetic	threonine deaminase	GO-TERMS, REACTIONS, PRODUCT-SYNONYMS, GENE-SYNONYMS, PRODUCT
CXV43_RS21390	EG10503			HTH-type transcriptional activator IlvY	DNA-binding transcriptional dual regulator IlvY	GO-TERMS, PRODUCT-SYNONYMS, PRODUCT
CXV43_RS21395	EG10495	CXV43_RS21395	ilvC	ketol-acid reductoisomerase	ketol-acid reductoisomerase (NADP+)	GO-TERMS, REACTIONS, PRODUCT-SYNONYMS, PRODUCT, GENE-NAME
CXV43_RS21400	EG12352	CXV43_RS21400	ppiC	peptidylprolyl isomerase C	peptidyl-prolyl cis-trans isomerase C	GO-TERMS, REACTIONS, PRODUCT-SYNONYMS, GENE-SYNONYMS, PRODUCT, GENE-NAME
CXV43_RS21410	EG10837	CXV43_RS21410	rep			GO-TERMS, REACTIONS, PRODUCT-SYNONYMS, GENE-SYNONYMS, GENE-NAME
CXV43_RS21415	EG10413	CXV43_RS21415	gpp	guanosine-5'-triphosphate,3'-diphosphate diphosphatase	guanosine-5'-triphosphate,3'-diphosphate phosphatase	GO-TERMS, REACTIONS, PRODUCT-SYNONYMS, GENE-SYNONYMS, PRODUCT, GENE-NAME
CXV43_RS21420	EG10844					GO-TERMS, COMPLEXES, REACTIONS, PRODUCT-SYNONYMS, GENE-SYNONYMS
CXV43_RS21425	EG11031			thioredoxin TrxA	thioredoxin 1	GO-TERMS, REACTIONS, PRODUCT-SYNONYMS, GENE-SYNONYMS, PRODUCT
CXV43_RS21430	EG12428	CXV43_RS21430	rhoL	rho operon leader peptide rhoL	rho operon leader peptide	GO-TERMS, PRODUCT-SYNONYMS, PRODUCT, GENE-NAME
CXV43_RS21435	EG10845					GO-TERMS, PRODUCT-SYNONYMS, GENE-SYNONYMS
CXV43_RS21440	EG10840	CXV43_RS21440	rfe			GO-TERMS, REACTIONS, PRODUCT-SYNONYMS, GENE-SYNONYMS, PRODUCT, GENE-NAME
CXV43_RS21445	EG11295	CXV43_RS21445	wzzE	LPS biosynthesis protein	enterobacterial common antigen polysaccharide co-polymerase	GO-TERMS, COMPLEXES, PRODUCT-SYNONYMS, GENE-SYNONYMS, PRODUCT, GENE-NAME
CXV43_RS21450	EG11451	CXV43_RS21450	wecB	UDP-N-acetylglucosamine 2-epimerase (non-hydrolyzing)	UDP-N-acetylglucosamine 2-epimerase	GO-TERMS, REACTIONS, PRODUCT-SYNONYMS, GENE-SYNONYMS, PRODUCT, GENE-NAME
CXV43_RS21455	EG11452	CXV43_RS21455	wecC			GO-TERMS, REACTIONS, PRODUCT-SYNONYMS, GENE-SYNONYMS, PRODUCT, GENE-NAME
CXV43_RS21460	EG11453	CXV43_RS21460	rffG	dTDP-glucose 4,6-dehydratase	dTDP-glucose 4,6-dehydratase 2	GO-TERMS, PRODUCT-SYNONYMS, GENE-SYNONYMS, PRODUCT, GENE-NAME
CXV43_RS21465	EG11454	rfbA	rffH	glucose-1-phosphate thymidylyltransferase	dTDP-glucose pyrophosphorylase 2	GO-TERMS, REACTIONS, PRODUCT-SYNONYMS, GENE-SYNONYMS, PRODUCT, GENE-NAME
CXV43_RS21470	EG11455	CXV43_RS21470	rffC	dTDP-fucosamine acetyltransferase	dTDP-4-amino-4,6-dideoxy-D-galactose acyltransferase	GO-TERMS, REACTIONS, PRODUCT-SYNONYMS, GENE-SYNONYMS, PRODUCT, GENE-NAME
CXV43_RS21475	EG11456	CXV43_RS21475	wecE	dTDP-4-amino-4,6-dideoxygalactose transaminase	dTDP-4-dehydro-6-deoxy-D-glucose transaminase	GO-TERMS, REACTIONS, PRODUCT-SYNONYMS, GENE-SYNONYMS, PRODUCT, GENE-NAME
CXV43_RS21480	EG11486			lipid III flippase WzxE	lipid III flippase	GO-TERMS, REACTIONS, PRODUCT-SYNONYMS, GENE-SYNONYMS, PRODUCT
CXV43_RS21485	G7800	CXV43_RS21485	wecF			GO-TERMS, REACTIONS, PRODUCT-SYNONYMS, GENE-SYNONYMS, PRODUCT, GENE-NAME
CXV43_RS21490	EG11457	CXV43_RS21490	wzyE	O-antigen assembly polymerase	putative enterobacterial common antigen polymerase	GO-TERMS, PRODUCT-SYNONYMS, GENE-SYNONYMS, PRODUCT, GENE-NAME
CXV43_RS21495	EG11458	CXV43_RS21495	rffM	lipopolysaccharide N-acetylmannosaminouronosyltransferase	UDP-N-acetyl-D-mannosaminuronic acid transferase	GO-TERMS, REACTIONS, PRODUCT-SYNONYMS, GENE-SYNONYMS, PRODUCT, GENE-NAME
CXV43_RS21545	EG10430	CXV43_RS21545	hemD	uroporphyrinogen III methyltransferase	uroporphyrinogen-III synthase	GO-TERMS, REACTIONS, PRODUCT-SYNONYMS, PRODUCT, GENE-NAME
CXV43_RS21550	EG10429	CXV43_RS21550	hemC			GO-TERMS, PRODUCT-SYNONYMS, GENE-SYNONYMS, PRODUCT, GENE-NAME
CXV43_RS21555	EG10170	CXV43_RS21555	cyaA			GO-TERMS, PRODUCT-SYNONYMS, GENE-SYNONYMS, PRODUCT, GENE-NAME
CXV43_RS21560	EG11653			iron donor protein CyaY	frataxin CyaY	GO-TERMS, PRODUCT-SYNONYMS, PRODUCT
CXV43_RS21575	EG10209	CXV43_RS21575	dapF			GO-TERMS, PRODUCT-SYNONYMS, GENE-NAME
CXV43_RS21585	EG11069			tyrosine recombinase XerC	site-specific tyrosine recombinase	GO-TERMS, COMPLEXES, PRODUCT-SYNONYMS, PRODUCT
CXV43_RS21590	EG11202			5-amino-6-(5-phospho-D-ribitylamino)uracil phosphatase YigB	5-amino-6-(5-phospho-D-ribitylamino)uracil phosphatase	GO-TERMS, REACTIONS, PRODUCT-SYNONYMS, PRODUCT
CXV43_RS21595	EG11064	CXV43_RS21595	uvrD			GO-TERMS, REACTIONS, PRODUCT-SYNONYMS, GENE-SYNONYMS, GENE-NAME
CXV43_RS21605	EG11463			magnesium/cobalt transporter CorA	Ni2+/Co2+/Mg2+ transporter	GO-TERMS, REACTIONS, PRODUCT-SYNONYMS, PRODUCT
CXV43_RS21630	EG10738	CXV43_RS21630	pldA	phospholipase A	outer membrane phospholipase A	GO-TERMS, REACTIONS, PRODUCT-SYNONYMS, PRODUCT, GENE-NAME
CXV43_RS21635	EG10833					GO-TERMS, REACTIONS, PRODUCT-SYNONYMS
CXV43_RS21640	EG11468			threonine export protein RhtC	L-threonine exporter	GO-TERMS, REACTIONS, PRODUCT-SYNONYMS, GENE-SYNONYMS, PRODUCT
CXV43_RS21645	EG11469	CXV43_RS21645	rhtB	homoserine/homoserine lactone efflux protein	L-homoserine/L-homoserine lactone/L-threonine exporter	GO-TERMS, REACTIONS, PRODUCT-SYNONYMS, GENE-SYNONYMS, PRODUCT, GENE-NAME
CXV43_RS21650	EG10739	CXV43_RS21650	pldB			GO-TERMS, REACTIONS, PRODUCT-SYNONYMS, GENE-NAME
CXV43_RS21655	EG11470			sugar/pyridoxal phosphate phosphatase YigL	phosphosugar phosphatase YigL	GO-TERMS, REACTIONS, PRODUCT-SYNONYMS, PRODUCT
CXV43_RS21660	EG11471	CXV43_RS21660	bioP	DMT family transporter	biotin transporter	GO-TERMS, REACTIONS, PRODUCT-SYNONYMS, GENE-SYNONYMS, PRODUCT, GENE-NAME
CXV43_RS21665	EG10591			HTH-type transcriptional regulator MetR	DNA-binding transcriptional dual regulator MetR	GO-TERMS, PRODUCT-SYNONYMS, PRODUCT
CXV43_RS21670	EG10584	CXV43_RS21670	metE	5-methyltetrahydropteroyltriglutamate-- homocysteine S-methyltransferase	cobalamin-independent homocysteine transmethylase	GO-TERMS, REACTIONS, PRODUCT-SYNONYMS, GENE-SYNONYMS, PRODUCT, GENE-NAME
CXV43_RS21680	EG11045	CXV43_RS21680	udp			GO-TERMS, REACTIONS, PRODUCT-SYNONYMS, GENE-NAME
CXV43_RS21685	EG11472			DNA recombination protein RmuC	putative recombination limiting protein RmuC	GO-TERMS, PRODUCT-SYNONYMS, GENE-SYNONYMS, PRODUCT
CXV43_RS21690	EG11473			bifunctional demethylmenaquinone methyltransferase/2-methoxy-6-polyprenyl-1,4-benzoquinol methylase UbiE	bifunctional 2-octaprenyl-6-methoxy-1,4-benzoquinol methylase and demethylmenaquinone methyltransferase	GO-TERMS, REACTIONS, PRODUCT-SYNONYMS, GENE-SYNONYMS, PRODUCT
CXV43_RS21695	EG11474	CXV43_RS21695	ubiJ	ubiquinone biosynthesis protein UbiJ	ubiquinone biosynthesis accessory factor UbiJ	GO-TERMS, PRODUCT-SYNONYMS, GENE-SYNONYMS, PRODUCT, GENE-NAME
CXV43_RS21700	EG11476	CXV43_RS21700	ubiB			GO-TERMS, PRODUCT-SYNONYMS, GENE-SYNONYMS, GENE-NAME
CXV43_RS21705	G7806			Sec-independent protein translocase subunit TatA	twin arginine protein translocation system - TatA protein	GO-TERMS, PRODUCT-SYNONYMS, GENE-SYNONYMS, PRODUCT
CXV43_RS21710	G7808			Sec-independent protein translocase subunit TatB	twin arginine protein translocation system - TatB protein	GO-TERMS, PRODUCT-SYNONYMS, GENE-SYNONYMS, PRODUCT
CXV43_RS21715	EG11479	CXV43_RS21715	tatC	twin-arginine translocase subunit TatC	twin arginine protein translocation system - TatC protein	GO-TERMS, PRODUCT-SYNONYMS, GENE-SYNONYMS, PRODUCT, GENE-NAME
CXV43_RS21720	EG11481			3'-5' ssDNA/RNA exonuclease TatD	3' -> 5' ssDNA/RNA  exonuclease TatD	GO-TERMS, REACTIONS, PRODUCT-SYNONYMS, GENE-SYNONYMS, PRODUCT
CXV43_RS21725	EG10839			transcription/translation regulatory transformer protein RfaH	transcription antiterminator RfaH	GO-TERMS, PRODUCT-SYNONYMS, GENE-SYNONYMS, PRODUCT
CXV43_RS21730	EG11396	CXV43_RS21730	ubiD	4-hydroxy-3-polyprenylbenzoate decarboxylase	3-octaprenyl-4-hydroxybenzoate decarboxylase	GO-TERMS, REACTIONS, PRODUCT-SYNONYMS, GENE-SYNONYMS, PRODUCT, GENE-NAME
CXV43_RS21735	EG10334	CXV43_RS21735	fre	NAD(P)H-flavin reductase	flavin reductase	GO-TERMS, REACTIONS, PRODUCT-SYNONYMS, GENE-SYNONYMS, PRODUCT, GENE-NAME
CXV43_RS21740	EG10278			acetyl-CoA C-acyltransferase FadA	3-ketoacyl-CoA thiolase	GO-TERMS, COMPLEXES, REACTIONS, PRODUCT-SYNONYMS, GENE-SYNONYMS, PRODUCT
CXV43_RS21745	EG10279			fatty acid oxidation complex subunit alpha FadB	multifunctional enoyl-CoA hydratase, 3-hydroxyacyl-CoA epimerase, Delta3-cis- Delta2-trans-enoyl-CoA isomerase, L-3-hydroxyacyl-CoA dehydrogenase	GO-TERMS, REACTIONS, PRODUCT-SYNONYMS, GENE-SYNONYMS, PRODUCT
CXV43_RS21750	EG10698	CXV43_RS21750	pepQ			GO-TERMS, PRODUCT-SYNONYMS, GENE-NAME
CXV43_RS21760	EG11021			Trk system potassium transporter TrkH	K+ transporter TrkH	GO-TERMS, REACTIONS, PRODUCT-SYNONYMS, PRODUCT
CXV43_RS21765	EG11485	CXV43_RS21765	hemG	menaquinone-dependent protoporphyrinogen IX dehydrogenase	protoporphyrinogen oxidase	GO-TERMS, REACTIONS, PRODUCT-SYNONYMS, GENE-SYNONYMS, PRODUCT, GENE-NAME
CXV43_RS21800	EG11829	CXV43_RS21800	mobA			GO-TERMS, REACTIONS, PRODUCT-SYNONYMS, GENE-SYNONYMS, GENE-NAME
CXV43_RS21810	EG11831	CXV43_RS21810	srkA	serine/threonine protein kinase	stress response kinase A	GO-TERMS, PRODUCT-SYNONYMS, GENE-SYNONYMS, PRODUCT, GENE-NAME
CXV43_RS21815	EG11297			thiol:disulfide interchange protein DsbA	thiol:disulfide oxidoreductase DsbA	GO-TERMS, REACTIONS, PRODUCT-SYNONYMS, GENE-SYNONYMS, PRODUCT
CXV43_RS21835	EG10746					GO-TERMS, REACTIONS, PRODUCT-SYNONYMS, GENE-SYNONYMS
CXV43_RS21840	EG11203	CXV43_RS21840	yihA	YihA family ribosome biogenesis GTP-binding protein	GTP-binding protein YihA	GO-TERMS, PRODUCT-SYNONYMS, GENE-SYNONYMS, PRODUCT, GENE-NAME
CXV43_RS21845	EG11835					GO-TERMS, PRODUCT-SYNONYMS
CXV43_RS21850	EG11836			oxygen-independent coproporphyrinogen III oxidase	coproporphyrinogen III dehydrogenase	GO-TERMS, REACTIONS, PRODUCT-SYNONYMS, GENE-SYNONYMS, PRODUCT
CXV43_RS21860	EG10385	CXV43_RS21860	glnG	nitrogen regulation protein NR(I)	DNA-binding transcriptional dual regulator NtrC	GO-TERMS, PRODUCT-SYNONYMS, GENE-SYNONYMS, PRODUCT, GENE-NAME
CXV43_RS21865	EG10387	CXV43_RS21865	glnL	nitrogen regulation protein NR(II)	sensory histidine kinase NtrB	GO-TERMS, PRODUCT-SYNONYMS, GENE-SYNONYMS, PRODUCT, GENE-NAME
CXV43_RS21870	EG10383	CXV43_RS21870	glnA	glutamate--ammonia ligase	glutamine synthetase	GO-TERMS, REACTIONS, PRODUCT-SYNONYMS, PRODUCT, GENE-NAME
CXV43_RS21875	EG11837	typA	bipA	translational GTPase TypA	50S ribosomal subunit assembly factor BipA	GO-TERMS, PRODUCT-SYNONYMS, GENE-SYNONYMS, PRODUCT, GENE-NAME
CXV43_RS21895	G7814			porin OmpL	putative outer membrane porin L	GO-TERMS, PRODUCT-SYNONYMS, GENE-SYNONYMS, PRODUCT
CXV43_RS21900	EG11841	CXV43_RS21900	yihO	MFS transporter	putative sulfoquinovose transporter	GO-TERMS, REACTIONS, PRODUCT-SYNONYMS, GENE-SYNONYMS, PRODUCT, GENE-NAME
CXV43_RS21910	EG11843	CXV43_RS21910	yihQ	alpha-glucosidase	sulfoquinovosidase	GO-TERMS, REACTIONS, PRODUCT-SYNONYMS, GENE-SYNONYMS, PRODUCT, GENE-NAME
CXV43_RS21915	EG11844	CXV43_RS21915	yihR	aldose-1-epimerase	putative sulfoquinovose mutarotase YihR	GO-TERMS, REACTIONS, PRODUCT-SYNONYMS, GENE-SYNONYMS, PRODUCT, GENE-NAME
CXV43_RS21920	EG11845	CXV43_RS21920	yihS			GO-TERMS, REACTIONS, PRODUCT-SYNONYMS, GENE-SYNONYMS, GENE-NAME
CXV43_RS21925	EG11846	CXV43_RS21925	yihT	sulfofructosephosphate aldolase	6-deoxy-6-sulfofructose-1-phosphate aldolase	GO-TERMS, REACTIONS, PRODUCT-SYNONYMS, GENE-SYNONYMS, PRODUCT, GENE-NAME
CXV43_RS21930	EG11847	CXV43_RS21930	yihU	sulfolactaldehyde 3-reductase	3-sulfolactaldehyde reductase	GO-TERMS, REACTIONS, PRODUCT-SYNONYMS, GENE-SYNONYMS, PRODUCT, GENE-NAME
CXV43_RS21935	EG11848	CXV43_RS21935	yihV	sulfofructose kinase	6-deoxy-6-sulfofructose kinase	GO-TERMS, REACTIONS, PRODUCT-SYNONYMS, GENE-SYNONYMS, PRODUCT, GENE-NAME
CXV43_RS21940	EG11849	CXV43_RS21940	csqR	DeoR/GlpR transcriptional regulator	DNA-binding transcriptional dual regulator CsqR	GO-TERMS, PRODUCT-SYNONYMS, GENE-SYNONYMS, PRODUCT, GENE-NAME
CXV43_RS21945	EG11850	CXV43_RS21945	yihX	glucose-1-phosphatase	alpha-D-glucose-1-phosphate phosphatase YihX	GO-TERMS, PRODUCT-SYNONYMS, PRODUCT, GENE-NAME
CXV43_RS21955	EG11852			D-tyrosyl-tRNA(Tyr) deacylase	D-aminoacyl-tRNA deacylase	GO-TERMS, REACTIONS, PRODUCT-SYNONYMS, GENE-SYNONYMS, PRODUCT
CXV43_RS21960	EG11853	CXV43_RS21960	fabY	GNAT family N-acetyltransferase	putative fatty acid biosynthesis enzyme FabY	GO-TERMS, PRODUCT-SYNONYMS, GENE-SYNONYMS, PRODUCT, GENE-NAME
CXV43_RS21975	EG10284			formate dehydrogenase accessory protein FdhE	formate dehydrogenase formation protein	GO-TERMS, PRODUCT-SYNONYMS, PRODUCT
CXV43_RS21980	EG11856	CXV43_RS21980	fdoI	formate dehydrogenase cytochrome b556 subunit	formate dehydrogenase O subunit gamma	CPLX-RXNS, GO-TERMS, COMPLEXES, PRODUCT-SYNONYMS, PRODUCT, GENE-NAME
CXV43_RS21985	EG11857	fdxH	fdoH	formate dehydrogenase subunit beta	formate dehydrogenase O subunit beta	GO-TERMS, PRODUCT-SYNONYMS, PRODUCT, GENE-NAME
CXV43_RS21990	EG11858	fdnG	fdoG	formate dehydrogenase-N subunit alpha	formate dehydrogenase O subunit alpha	GO-TERMS, REACTIONS, PRODUCT-SYNONYMS, PRODUCT, GENE-NAME
CXV43_RS21995	EG11859	CXV43_RS21995	fdhD	sulfurtransferase FdhD	sulfurtransferase for molybdenum cofactor sulfuration	GO-TERMS, REACTIONS, PRODUCT-SYNONYMS, PRODUCT, GENE-NAME
CXV43_RS22025	EG11865					GO-TERMS, PRODUCT-SYNONYMS, GENE-SYNONYMS
CXV43_RS22030	EG11866	CXV43_RS22030	rhaD			GO-TERMS, PRODUCT-SYNONYMS, GENE-NAME
CXV43_RS22035	EG11867					GO-TERMS, REACTIONS, PRODUCT-SYNONYMS
CXV43_RS22040	EG11868	CXV43_RS22040	rhaB			GO-TERMS, PRODUCT-SYNONYMS, PRODUCT, GENE-NAME
CXV43_RS22045	EG10843			HTH-type transcriptional activator RhaS	DNA-binding transcriptional activator RhaS	GO-TERMS, PRODUCT-SYNONYMS, GENE-SYNONYMS, PRODUCT
CXV43_RS22055	EG11313			L-rhamnose/proton symporter RhaT	rhamnose/lyxose:H+ symporter	GO-TERMS, REACTIONS, PRODUCT-SYNONYMS, PRODUCT
CXV43_RS22060	EG10953	CXV43_RS22060	sodA	superoxide dismutase [Mn]	superoxide dismutase (Mn)	GO-TERMS, REACTIONS, PRODUCT-SYNONYMS, PRODUCT, GENE-NAME
CXV43_RS22065	EG11869	CXV43_RS22065	kdgT	2-keto-3-deoxygluconate permease	2-dehydro-3-deoxy-D-gluconate:H+ symporter	GO-TERMS, REACTIONS, PRODUCT-SYNONYMS, PRODUCT, GENE-NAME
CXV43_RS22070	EG11870	CXV43_RS22070	yiiM	6-N-hydroxylaminopurine resistance protein	2-amino-6-N-hydroxylaminopurine resistance protein	GO-TERMS, PRODUCT-SYNONYMS, PRODUCT, GENE-NAME
CXV43_RS22075	EG10163			envelope stress sensor histidine kinase CpxA	sensor histidine kinase CpxA	GO-TERMS, REACTIONS, PRODUCT-SYNONYMS, GENE-SYNONYMS, PRODUCT
CXV43_RS22080	EG10020			envelope stress response regulator transcription factor CpxR	DNA-binding transcriptional dual regulator CpxR	GO-TERMS, PRODUCT-SYNONYMS, GENE-SYNONYMS, PRODUCT
CXV43_RS22085	G7816			cell-envelope stress modulator CpxP	periplasmic protein CpxP	GO-TERMS, PRODUCT-SYNONYMS, GENE-SYNONYMS, PRODUCT
CXV43_RS22090	EG11873	CXV43_RS22090	fieF	cation-efflux pump FieF	Zn2+/Fe2+/Cd2+ exporter	GO-TERMS, REACTIONS, PRODUCT-SYNONYMS, GENE-SYNONYMS, PRODUCT, GENE-NAME
CXV43_RS22095	EG10699	CXV43_RS22095	pfkA	ATP-dependent 6-phosphofructokinase	6-phosphofructokinase 1	GO-TERMS, REACTIONS, PRODUCT-SYNONYMS, PRODUCT, GENE-NAME
CXV43_RS22100	EG10929	CXV43_RS22100	sbp	sulfate ABC transporter substrate-binding protein	sulfate/thiosulfate ABC transporter periplasmic binding protein Sbp	GO-TERMS, REACTIONS, PRODUCT, GENE-NAME
CXV43_RS22105	EG10138	CXV43_RS22105	cdh			GO-TERMS, PRODUCT-SYNONYMS, PRODUCT, GENE-NAME
CXV43_RS22110	EG11015	CXV43_RS22110	tpiA			GO-TERMS, PRODUCT-SYNONYMS, GENE-SYNONYMS, GENE-NAME
CXV43_RS22130	EG11877			universal stress protein UspD	universal stress protein D	GO-TERMS, PRODUCT-SYNONYMS, GENE-SYNONYMS, PRODUCT
CXV43_RS22135	EG10628	CXV43_RS22135	fpr	ferredoxin--NADP(+) reductase	flavodoxin/ferredoxin-NADP+ reductase	GO-TERMS, REACTIONS, PRODUCT-SYNONYMS, GENE-SYNONYMS, PRODUCT, GENE-NAME
CXV43_RS22140	EG11517			class II fructose-bisphosphatase	fructose-1,6-bisphosphatase 2	GO-TERMS, REACTIONS, PRODUCT-SYNONYMS, PRODUCT
CXV43_RS22145	EG10398					GO-TERMS, PRODUCT-SYNONYMS
CXV43_RS22150	EG10396	CXV43_RS22150	glpF	glycerol uptake facilitator protein GlpF	glycerol facilitator	GO-TERMS, REACTIONS, PRODUCT-SYNONYMS, PRODUCT, GENE-NAME
CXV43_RS22155	EG11878			septal ring assembly protein ZapB	cell division factor ZapB	GO-TERMS, PRODUCT-SYNONYMS, GENE-SYNONYMS, PRODUCT
CXV43_RS22160	EG11879			ribonuclease E activity regulator RraA	ribonuclease E inhibitor protein A	GO-TERMS, PRODUCT-SYNONYMS, GENE-SYNONYMS, PRODUCT
CXV43_RS22165	EG11880	CXV43_RS22165	menA	1,4-dihydroxy-2-naphthoate polyprenyltransferase	1,4-dihydroxy-2-naphthoate octaprenyltransferase	GO-TERMS, REACTIONS, PRODUCT-SYNONYMS, GENE-SYNONYMS, PRODUCT, GENE-NAME
CXV43_RS22170	EG11881			HslU--HslV peptidase ATPase subunit	ATPase component of the HslVU protease	CPLX-RXNS, GO-TERMS, COMPLEXES, REACTIONS, PRODUCT-SYNONYMS, GENE-SYNONYMS, PRODUCT
CXV43_RS22175	EG11676			ATP-dependent protease subunit HslV	peptidase component of the HslVU protease	GO-TERMS, PRODUCT-SYNONYMS, GENE-SYNONYMS, PRODUCT
CXV43_RS22180	EG11529					GO-TERMS, PRODUCT-SYNONYMS, GENE-SYNONYMS
CXV43_RS22185	EG10200			DNA-binding transcriptional regulator CytR	DNA-binding transcriptional repressor CytR	GO-TERMS, PRODUCT-SYNONYMS, PRODUCT
CXV43_RS22190	EG10763	CXV43_RS22190	priA	primosomal protein N'	primosome factor N'	GO-TERMS, PRODUCT-SYNONYMS, GENE-SYNONYMS, PRODUCT, GENE-NAME
CXV43_RS22205	EG10588			met regulon transcriptional regulator MetJ	DNA-binding transcriptional repressor MetJ	GO-TERMS, PRODUCT-SYNONYMS, PRODUCT
CXV43_RS22210	EG10582	CXV43_RS22210	metB	cystathionine gamma-synthase	O-succinylhomoserine(thiol)-lyase / O-succinylhomoserine lyase	GO-TERMS, REACTIONS, PRODUCT-SYNONYMS, GENE-SYNONYMS, PRODUCT, GENE-NAME
CXV43_RS22215	EG10590	CXV43_RS22215	metL	bifunctional aspartate kinase/homoserine dehydrogenase II	fused aspartate kinase/homoserine dehydrogenase 2	GO-TERMS, REACTIONS, PRODUCT-SYNONYMS, GENE-SYNONYMS, PRODUCT, GENE-NAME
CXV43_RS22220	EG10585	CXV43_RS22220	metF	methylenetetrahydrofolate reductase	5,10-methylenetetrahydrofolate reductase	GO-TERMS, REACTIONS, PRODUCT-SYNONYMS, PRODUCT, GENE-NAME
CXV43_RS22225	EG10511			catalase/peroxidase HPI	catalase/hydroperoxidase HPI	GO-TERMS, REACTIONS, PRODUCT-SYNONYMS, PRODUCT
CXV43_RS22230	EG11902	CXV43_RS22230	yijE	DMT family transporter	cystine exporter	GO-TERMS, REACTIONS, PRODUCT-SYNONYMS, PRODUCT, GENE-NAME
CXV43_RS22240	EG11904	CXV43_RS22240	gldA	glycerol dehydrogenase	L-1,2-propanediol dehydrogenase / glycerol dehydrogenase	GO-TERMS, REACTIONS, PRODUCT-SYNONYMS, PRODUCT, GENE-NAME
CXV43_RS22245	EG11905	fsa	fsaB	fructose-6-phosphate aldolase	fructose-6-phosphate aldolase 2	GO-TERMS, PRODUCT-SYNONYMS, GENE-SYNONYMS, PRODUCT, GENE-NAME
CXV43_RS22285	EG11914	cptA	eptC	phosphoethanolamine transferase CptA	phosphoethanolamine transferase EptC	GO-TERMS, REACTIONS, PRODUCT-SYNONYMS, GENE-SYNONYMS, PRODUCT, GENE-NAME
CXV43_RS22290	EG10756	CXV43_RS22290	ppc			GO-TERMS, PRODUCT-SYNONYMS, GENE-SYNONYMS, GENE-NAME
CXV43_RS22300	EG11286	CXV43_RS22300	argE			GO-TERMS, REACTIONS, PRODUCT-SYNONYMS, GENE-NAME
CXV43_RS22305	EG10065	CXV43_RS22305	argC	N-acetyl-gamma-glutamyl-phosphate reductase	N-acetylglutamylphosphate reductase	GO-TERMS, REACTIONS, PRODUCT-SYNONYMS, GENE-SYNONYMS, PRODUCT, GENE-NAME
CXV43_RS22310	EG10064					GO-TERMS, REACTIONS, PRODUCT-SYNONYMS
CXV43_RS22315	EG11223	CXV43_RS22315	argH			GO-TERMS, REACTIONS, PRODUCT-SYNONYMS, PRODUCT, GENE-NAME
CXV43_RS22320	EG10681			DNA-binding transcriptional regulator OxyR	DNA-binding transcriptional dual regulator OxyR	GO-TERMS, PRODUCT-SYNONYMS, GENE-SYNONYMS, PRODUCT
CXV43_RS22325	EG11428	CXV43_RS22325	sthA	Si-specific NAD(P)(+) transhydrogenase	soluble pyridine nucleotide transhydrogenase	GO-TERMS, REACTIONS, PRODUCT-SYNONYMS, GENE-SYNONYMS, PRODUCT, GENE-NAME
CXV43_RS22330	EG11394			HTH-type transcriptional repressor FabR	DNA-binding transcriptional repressor FabR	GO-TERMS, PRODUCT-SYNONYMS, GENE-SYNONYMS, PRODUCT
CXV43_RS22340	EG11022			tRNA (uridine(54)-C5)-methyltransferase TrmA	tRNA m5U54 methyltransferase	GO-TERMS, REACTIONS, PRODUCT-SYNONYMS, GENE-SYNONYMS, PRODUCT
CXV43_RS22345	EG10126			TonB-dependent vitamin B12 receptor BtuB	cobalamin outer membrane transporter	GO-TERMS, PRODUCT-SYNONYMS, GENE-SYNONYMS, PRODUCT
CXV43_RS22350	EG11204	CXV43_RS22350	murI			GO-TERMS, PRODUCT-SYNONYMS, GENE-SYNONYMS, GENE-NAME
CXV43_RS22375	EG11205	CXV43_RS22375	murB			GO-TERMS, REACTIONS, PRODUCT-SYNONYMS, GENE-SYNONYMS, PRODUCT, GENE-NAME
CXV43_RS22380	EG10123	CXV43_RS22380	birA	bifunctional biotin--[acetyl-CoA-carboxylase] synthetase/biotin operon repressor	DNA-binding transcriptional repressor/biotin-[acetyl-CoA-carboxylase] ligase BirA	GO-TERMS, REACTIONS, PRODUCT-SYNONYMS, GENE-SYNONYMS, PRODUCT, GENE-NAME
CXV43_RS22385	EG10922	CXV43_RS22385	coaA	type I pantothenate kinase	pantothenate kinase	GO-TERMS, REACTIONS, PRODUCT-SYNONYMS, GENE-SYNONYMS, PRODUCT, GENE-NAME
CXV43_RS22415	EG10939			preprotein translocase subunit SecE	Sec translocon subunit SecE	GO-TERMS, PRODUCT-SYNONYMS, GENE-SYNONYMS, PRODUCT
CXV43_RS22420	EG10667			transcription termination/antitermination protein NusG	transcription termination factor NusG	GO-TERMS, PRODUCT-SYNONYMS, PRODUCT
CXV43_RS22445	EG10894			DNA-directed RNA polymerase subunit beta	RNA polymerase subunit beta	GO-TERMS, COMPLEXES, PRODUCT-SYNONYMS, GENE-SYNONYMS, PRODUCT
CXV43_RS22450	EG10895			DNA-directed RNA polymerase subunit beta'	RNA polymerase subunit beta'	GO-TERMS, PRODUCT-SYNONYMS, GENE-SYNONYMS, PRODUCT
CXV43_RS22460	EG11590			2-iminoacetate synthase ThiH	2-iminoacetate synthase	GO-TERMS, COMPLEXES, REACTIONS, PRODUCT-SYNONYMS, GENE-SYNONYMS, PRODUCT
CXV43_RS22465	EG11589	CXV43_RS22465	thiG	thiazole synthase	1-deoxy-D-xylulose 5-phosphate:thiol sulfurtransferase	GO-TERMS, REACTIONS, PRODUCT-SYNONYMS, GENE-SYNONYMS, PRODUCT, GENE-NAME
CXV43_RS22475	EG11587			thiazole biosynthesis adenylyltransferase ThiF	ThiS adenylyltransferase	GO-TERMS, PRODUCT-SYNONYMS, GENE-SYNONYMS, PRODUCT
CXV43_RS22480	EG11586	CXV43_RS22480	thiE			GO-TERMS, REACTIONS, PRODUCT-SYNONYMS, GENE-SYNONYMS, GENE-NAME
CXV43_RS22485	EG11585			phosphomethylpyrimidine synthase ThiC	phosphomethylpyrimidine synthase	GO-TERMS, REACTIONS, PRODUCT-SYNONYMS, PRODUCT
CXV43_RS22490	EG11738	CXV43_RS22490	rsd	sigma D regulator	regulator of sigma D	GO-TERMS, PRODUCT-SYNONYMS, GENE-SYNONYMS, PRODUCT, GENE-NAME
CXV43_RS22495	EG11702	CXV43_RS22495	nudC	NAD(+) diphosphatase	RNA decapping hydrolase	GO-TERMS, REACTIONS, PRODUCT-SYNONYMS, GENE-SYNONYMS, PRODUCT, GENE-NAME
CXV43_RS22500	EG11543	CXV43_RS22500	hemE			GO-TERMS, REACTIONS, PRODUCT-SYNONYMS, GENE-NAME
CXV43_RS22505	EG11915	CXV43_RS22505	nfi	deoxyribonuclease V	endonuclease V	GO-TERMS, REACTIONS, PRODUCT-SYNONYMS, GENE-SYNONYMS, PRODUCT, GENE-NAME
CXV43_RS22515	EG10466	CXV43_RS22515	hupA			GO-TERMS, PRODUCT-SYNONYMS, PRODUCT, GENE-NAME
CXV43_RS22525	EG11918			zinc resistance sensor/chaperone ZraP	signaling pathway modulator ZraP	GO-TERMS, PRODUCT-SYNONYMS, GENE-SYNONYMS, PRODUCT
CXV43_RS22530	EG10008			two-component system sensor histidine kinase ZraS	sensor histidine kinase ZraS	GO-TERMS, REACTIONS, PRODUCT-SYNONYMS, GENE-SYNONYMS, PRODUCT
CXV43_RS22535	EG10482	CXV43_RS22535	zraR	sigma-54-dependent Fis family transcriptional regulator	DNA-binding transcriptional activator ZraR	GO-TERMS, PRODUCT-SYNONYMS, GENE-SYNONYMS, PRODUCT, GENE-NAME
CXV43_RS22540	EG10792					GO-TERMS, REACTIONS, PRODUCT-SYNONYMS, GENE-SYNONYMS, PRODUCT
CXV43_RS22545	EG10795			bifunctional phosphoribosylaminoimidazolecarboxamide formyltransferase/IMP cyclohydrolase	bifunctional AICAR transformylase/IMP cyclohydrolase	GO-TERMS, REACTIONS, PRODUCT-SYNONYMS, PRODUCT
CXV43_RS22570	EG11206	CXV43_RS22570	yjaA	stress-induced protein	stress response protein	GO-TERMS, PRODUCT-SYNONYMS, PRODUCT, GENE-NAME
CXV43_RS22575	EG11207	CXV43_RS22575	yjaB	acetyltransferase	peptidyl-lysine N-acetyltransferase YjaB	GO-TERMS, REACTIONS, PRODUCT-SYNONYMS, PRODUCT, GENE-NAME
CXV43_RS22580	EG10581	CXV43_RS22580	metA			GO-TERMS, REACTIONS, PRODUCT-SYNONYMS, PRODUCT, GENE-NAME
CXV43_RS22585	EG10023	CXV43_RS22585	aceB			GO-TERMS, PRODUCT-SYNONYMS, GENE-SYNONYMS, PRODUCT, GENE-NAME
CXV43_RS22590	EG10022					GO-TERMS, PRODUCT-SYNONYMS, GENE-SYNONYMS
CXV43_RS22595	EG10026	CXV43_RS22595	aceK	bifunctional isocitrate dehydrogenase kinase/phosphatase	isocitrate dehydrogenase kinase/phosphatase	GO-TERMS, REACTIONS, PRODUCT-SYNONYMS, PRODUCT, GENE-NAME
CXV43_RS22605	EG10491			glyoxylate bypass operon transcriptional repressor IclR	DNA-binding transcriptional repressor IclR	GO-TERMS, PRODUCT-SYNONYMS, PRODUCT
CXV43_RS22610	EG10587	CXV43_RS22610	metH	methionine synthase	cobalamin-dependent methionine synthase	GO-TERMS, REACTIONS, PRODUCT-SYNONYMS, PRODUCT, GENE-NAME
CXV43_RS22615	EG11919	CXV43_RS22615	yjbB	Na/Pi cotransporter family protein	putative inorganic phosphate export protein YjbB	GO-TERMS, REACTIONS, PRODUCT-SYNONYMS, PRODUCT, GENE-NAME
CXV43_RS22620	EG11920			dipeptidase PepE	peptidase E	GO-TERMS, REACTIONS, PRODUCT-SYNONYMS, PRODUCT
CXV43_RS22625	EG11921			23S rRNA pseudouridine(2604) synthase RluF	23S rRNA pseudouridine2604 and tRNATyr pseudouridine35 synthase	GO-TERMS, REACTIONS, PRODUCT-SYNONYMS, GENE-SYNONYMS, PRODUCT
CXV43_RS22635	EG10550			lysine-sensitive aspartokinase 3	aspartate kinase III	GO-TERMS, REACTIONS, PRODUCT-SYNONYMS, GENE-SYNONYMS, PRODUCT
CXV43_RS22645	EG10702	CXV43_RS22645	pgi			GO-TERMS, PRODUCT-SYNONYMS, GENE-NAME
CXV43_RS22650	EG11923	CXV43_RS22650	yjbE	polysaccharide production threonine-rich protein	uncharacterized protein YjbE	GO-TERMS, PRODUCT-SYNONYMS, PRODUCT, GENE-NAME
CXV43_RS22655	EG11924	CXV43_RS22655	yjbF	YjbF family lipoprotein	lipoprotein YjbF	GO-TERMS, PRODUCT-SYNONYMS, PRODUCT, GENE-NAME
CXV43_RS22660	EG11925	CXV43_RS22660	yjbG	polysaccharide export OMA protein	capsule biosynthesis GfcC family protein YjbG	GO-TERMS, REACTIONS, PRODUCT-SYNONYMS, PRODUCT, GENE-NAME
CXV43_RS22665	EG11926	CXV43_RS22665	yjbH	YjbH domain-containing protein	YjbH family protein	GO-TERMS, PRODUCT-SYNONYMS, PRODUCT, GENE-NAME
CXV43_RS22680	EG11076	CXV43_RS22680	xylE	D-xylose-proton symporter	D-xylose:H+ symporter	GO-TERMS, REACTIONS, PRODUCT-SYNONYMS, PRODUCT, GENE-NAME
CXV43_RS22685	EG10556	CXV43_RS22685	malG	maltose ABC transporter permease	maltose ABC transporter membrane subunit MalG	CPLX-RXNS, GO-TERMS, COMPLEXES, PRODUCT, GENE-NAME
CXV43_RS22690	EG10555			maltose ABC transporter permease MalF	maltose ABC transporter membrane subunit MalF	GO-TERMS, PRODUCT
CXV43_RS22695	EG10554			maltose/maltodextrin ABC transporter substrate-binding protein MalE	maltose ABC transporter periplasmic binding protein	GO-TERMS, COMPLEXES, PRODUCT-SYNONYMS, PRODUCT
CXV43_RS22700	EG10558			maltose/maltodextrin ABC transporter ATP-binding protein MalK	maltose ABC transporter ATP binding subunit	GO-TERMS, PRODUCT-SYNONYMS, GENE-SYNONYMS, PRODUCT
CXV43_RS22705	EG10528	CXV43_RS22705	lamB	maltoporin	maltose outer membrane channel / phage lambda receptor protein	GO-TERMS, REACTIONS, PRODUCT-SYNONYMS, GENE-SYNONYMS, PRODUCT, GENE-NAME
CXV43_RS22720	EG11369	CXV43_RS22720	ubiC	chorismate--pyruvate lyase	chorismate lyase	GO-TERMS, REACTIONS, PRODUCT-SYNONYMS, PRODUCT, GENE-NAME
CXV43_RS22725	EG11370	CXV43_RS22725	ubiA			GO-TERMS, PRODUCT-SYNONYMS, GENE-SYNONYMS, PRODUCT, GENE-NAME
CXV43_RS22730	EG10740	CXV43_RS22730	plsB			GO-TERMS, REACTIONS, PRODUCT-SYNONYMS, PRODUCT, GENE-NAME
CXV43_RS22735	EG10224	CXV43_RS22735	dgkA			GO-TERMS, REACTIONS, PRODUCT-SYNONYMS, GENE-NAME
CXV43_RS22740	EG10533			repressor LexA	DNA-binding transcriptional repressor LexA	GO-TERMS, REACTIONS, PRODUCT-SYNONYMS, GENE-SYNONYMS, PRODUCT
CXV43_RS22755	EG11929	CXV43_RS22755	zur	zinc uptake transcriptional repressor Zur	DNA-binding transcriptional repressor Zur	GO-TERMS, PRODUCT-SYNONYMS, GENE-SYNONYMS, PRODUCT, GENE-NAME
CXV43_RS22770	EG11932			tRNA dihydrouridine(20/20a) synthase DusA	tRNA-dihydrouridine synthase A	GO-TERMS, REACTIONS, PRODUCT-SYNONYMS, GENE-SYNONYMS, PRODUCT
CXV43_RS22785	EG10236			replicative DNA helicase DnaB	replicative DNA helicase	GO-TERMS, REACTIONS, PRODUCT-SYNONYMS, GENE-SYNONYMS, PRODUCT
CXV43_RS22790	EG10001			alanine racemase	alanine racemase 1	GO-TERMS, PRODUCT-SYNONYMS, GENE-SYNONYMS, PRODUCT
CXV43_RS22795	EG11040	CXV43_RS22795	tyrB	aromatic amino acid transaminase	tyrosine aminotransferase	GO-TERMS, REACTIONS, PRODUCT-SYNONYMS, PRODUCT, GENE-NAME
CXV43_RS22815	G0-10624	CXV43_RS22815	insJK	IS3-like element IS150 family transposase	IS150 protein InsAB	GO-TERMS, PRODUCT-SYNONYMS, PRODUCT, GENE-NAME
CXV43_RS22835	EG11061			excinuclease ABC subunit UvrA	excision nuclease subunit A	CPLX-RXNS, GO-TERMS, COMPLEXES, REACTIONS, PRODUCT-SYNONYMS, GENE-SYNONYMS, PRODUCT
CXV43_RS22840	EG10976	CXV43_RS22840	ssb	single-stranded DNA-binding protein SSB1	ssDNA-binding protein	GO-TERMS, PRODUCT-SYNONYMS, GENE-SYNONYMS, PRODUCT, GENE-NAME
CXV43_RS22850	EG11938	CXV43_RS22850	pdeC	EAL domain-containing protein	c-di-GMP phosphodiesterase PdeC	GO-TERMS, REACTIONS, PRODUCT-SYNONYMS, GENE-SYNONYMS, PRODUCT, GENE-NAME
CXV43_RS22855	EG10958			superoxide response transcriptional regulator SoxS	DNA-binding transcriptional dual regulator SoxS	GO-TERMS, PRODUCT-SYNONYMS, PRODUCT
CXV43_RS22860	EG10957			redox-sensitive transcriptional activator SoxR	DNA-binding transcriptional dual regulator SoxR	GO-TERMS, PRODUCT-SYNONYMS, GENE-SYNONYMS, PRODUCT
CXV43_RS22865	EG11939	CXV43_RS22865	ghxP	NCS2 family permease	guanine/hypoxanthine transporter GhxP	GO-TERMS, REACTIONS, PRODUCT-SYNONYMS, GENE-SYNONYMS, PRODUCT, GENE-NAME
CXV43_RS22880	EG11942			cation/acetate symporter ActP	acetate/glycolate:cation symporter	GO-TERMS, REACTIONS, PRODUCT-SYNONYMS, GENE-SYNONYMS, PRODUCT
CXV43_RS22890	EG11448			acetate--CoA ligase	acetyl-CoA synthetase (AMP-forming)	GO-TERMS, REACTIONS, PRODUCT-SYNONYMS, GENE-SYNONYMS, PRODUCT
CXV43_RS22895	EG11781			ammonia-forming nitrite reductase cytochrome c552 subunit	cytochrome c552 nitrite reductase	GO-TERMS, COMPLEXES, REACTIONS, PRODUCT-SYNONYMS, PRODUCT
CXV43_RS22920	EG11949			heme lyase NrfEFG subunit NrfF	putative formate-dependent nitrite reductase complex subunit NrfF	GO-TERMS, PRODUCT-SYNONYMS, GENE-SYNONYMS, PRODUCT
CXV43_RS22925	EG11950			heme lyase NrfEFG subunit NrfG	putative formate-dependent nitrite reductase complex subunit NrfG	GO-TERMS, PRODUCT-SYNONYMS, GENE-SYNONYMS, PRODUCT
CXV43_RS22930	EG10405			glutamate/aspartate:proton symporter GltP	glutamate/aspartate : H+ symporter GltP	GO-TERMS, REACTIONS, PRODUCT-SYNONYMS, PRODUCT
CXV43_RS22940	EG10285	CXV43_RS22940	fdhF	formate dehydrogenase subunit alpha	formate dehydrogenase H	CPLX-RXNS, GO-TERMS, COMPLEXES, REACTIONS, PRODUCT-SYNONYMS, GENE-SYNONYMS, PRODUCT, GENE-NAME
CXV43_RS22945	EG11952	CXV43_RS22945	mdtP	multidrug efflux transporter outer membrane subunit MdtP	putative multidrug efflux pump outer membrane channel	CPLX-RXNS, GO-TERMS, COMPLEXES, PRODUCT-SYNONYMS, GENE-SYNONYMS, PRODUCT, GENE-NAME
CXV43_RS22950	EG11953	CXV43_RS22950	mdtO	multidrug efflux transporter permease subunit MdtO	putative multidrug efflux pump subunit MdtO	GO-TERMS, PRODUCT-SYNONYMS, GENE-SYNONYMS, PRODUCT, GENE-NAME
CXV43_RS22955	EG11954	CXV43_RS22955	mdtN	multidrug efflux transporter periplasmic adaptor subunit MdtN	putative multidrug efflux pump membrane fusion protein	GO-TERMS, PRODUCT-SYNONYMS, GENE-SYNONYMS, PRODUCT, GENE-NAME
CXV43_RS22965	EG11955	CXV43_RS22965	yjcS	MBL fold hydrolase	linear primary-alkylsulfatase	GO-TERMS, REACTIONS, PRODUCT-SYNONYMS, PRODUCT, GENE-NAME
CXV43_RS22970	EG11956	CXV43_RS22970	alsK	allose kinase	D-allose kinase	GO-TERMS, REACTIONS, PRODUCT-SYNONYMS, GENE-SYNONYMS, PRODUCT, GENE-NAME
CXV43_RS22975	EG11957	CXV43_RS22975	alsE			GO-TERMS, PRODUCT-SYNONYMS, GENE-SYNONYMS, GENE-NAME
CXV43_RS22980	EG11958	CXV43_RS22980	alsC	D-allose ABC transporter permease	D-allose ABC transporter membrane subunit	CPLX-RXNS, GO-TERMS, COMPLEXES, PRODUCT-SYNONYMS, GENE-SYNONYMS, PRODUCT, GENE-NAME
CXV43_RS22985	EG11959	CXV43_RS22985	alsA	D-allose import ATP-binding protein AlsA	D-allose ABC transporter ATP binding subunit	GO-TERMS, PRODUCT-SYNONYMS, GENE-SYNONYMS, PRODUCT, GENE-NAME
CXV43_RS22990	EG12458	CXV43_RS22990	alsB	D-allose-binding periplasmic protein	D-allose ABC transporter periplasmic binding protein	GO-TERMS, PRODUCT-SYNONYMS, GENE-SYNONYMS, PRODUCT, GENE-NAME
CXV43_RS22995	G7821	CXV43_RS22995	alsR	MurR/RpiR family transcriptional regulator	DNA-binding transcriptional repressor AlsR	GO-TERMS, PRODUCT-SYNONYMS, GENE-SYNONYMS, PRODUCT, GENE-NAME
CXV43_RS23000	EG11827	CXV43_RS23000	rpiB	bifunctional allose-6-phosphate isomerase/ribose-5-phosphate isomerase RpiB	allose-6-phosphate isomerase / ribose-5-phosphate isomerase B	GO-TERMS, REACTIONS, PRODUCT-SYNONYMS, GENE-SYNONYMS, PRODUCT, GENE-NAME
CXV43_RS23010	EG10725			phosphonate metabolism protein PhnP	5-phospho-alpha-D-ribosyl 1,2-cyclic phosphate phosphodiesterase	GO-TERMS, PRODUCT-SYNONYMS, PRODUCT
CXV43_RS23015	EG10724	CXV43_RS23015	phnO			GO-TERMS, REACTIONS, PRODUCT-SYNONYMS, PRODUCT, GENE-NAME
CXV43_RS23020	EG10723	CXV43_RS23020	phnN	ribose 1,5-bisphosphokinase	ribose 1,5-bisphosphate phosphokinase	GO-TERMS, REACTIONS, PRODUCT-SYNONYMS, PRODUCT, GENE-NAME
CXV43_RS23025	EG10722	CXV43_RS23025	phnM	alpha-D-ribose 1-methylphosphonate 5-triphosphate diphosphatase	RPnTP hydrolase	GO-TERMS, REACTIONS, PRODUCT-SYNONYMS, PRODUCT, GENE-NAME
CXV43_RS23030	EG10721			phosphonate C-P lyase system protein PhnL	methylphosphonate degradation complex subunit PhnL	CPLX-RXNS, GO-TERMS, COMPLEXES, REACTIONS, PRODUCT-SYNONYMS, PRODUCT
CXV43_RS23035	EG10720			phosphonate C-P lyase system protein PhnK	carbon-phosphorus lyase subunit PhnK	GO-TERMS, PRODUCT-SYNONYMS, PRODUCT
CXV43_RS23040	EG10719	CXV43_RS23040	phnJ	alpha-D-ribose 1-methylphosphonate 5-phosphate C-P-lyase	carbon-phosphorus lyase core complex subunit PhnJ	GO-TERMS, COMPLEXES, REACTIONS, PRODUCT-SYNONYMS, PRODUCT, GENE-NAME
CXV43_RS23045	EG10718	CXV43_RS23045	phnI	alpha-D-ribose 1-methylphosphonate 5-triphosphate synthase subunit PhnI	carbon-phosphorus lyase core complex subunit PhnI	GO-TERMS, REACTIONS, PRODUCT-SYNONYMS, PRODUCT, GENE-NAME
CXV43_RS23050	EG10717			phosphonate C-P lyase system protein PhnH	carbon-phosphorus lyase core complex subunit PhnH	GO-TERMS, REACTIONS, PRODUCT-SYNONYMS, PRODUCT
CXV43_RS23055	EG10716			phosphonate C-P lyase system protein PhnG	carbon-phosphorus lyase core complex subunit PhnG	GO-TERMS, REACTIONS, PRODUCT-SYNONYMS, PRODUCT
CXV43_RS23090	EG11210	crfC	rdcA	clamp-binding protein CrfC	regulator of diguanylate cyclase RdcA	GO-TERMS, PRODUCT-SYNONYMS, GENE-SYNONYMS, PRODUCT, GENE-NAME
CXV43_RS23095	G7823	CXV43_RS23095	rdcB	YjcZ family protein; yhjH motility defect suppressor	regulator of diguanylate cyclase RdcB	GO-TERMS, PRODUCT-SYNONYMS, GENE-SYNONYMS, PRODUCT, GENE-NAME
CXV43_RS23100	EG11612			proline/glycine betaine transporter ProP	osmolyte:H+ symporter ProP	GO-TERMS, REACTIONS, PRODUCT-SYNONYMS, PRODUCT
CXV43_RS23110	EG11614	pmrB	basS	two-component system sensor histidine kinase PmrB	sensor histidine kinase BasS	GO-TERMS, REACTIONS, PRODUCT-SYNONYMS, GENE-SYNONYMS, PRODUCT, GENE-NAME
CXV43_RS23115	EG11615	CXV43_RS23115	basR	two-component system response regulator BasR	DNA-binding transcriptional dual regulator BasR	GO-TERMS, PRODUCT-SYNONYMS, GENE-SYNONYMS, PRODUCT, GENE-NAME
CXV43_RS23120	EG11613					GO-TERMS, REACTIONS, PRODUCT-SYNONYMS, GENE-SYNONYMS
CXV43_RS23125	EG12462	CXV43_RS23125	adiC			GO-TERMS, REACTIONS, PRODUCT-SYNONYMS, GENE-SYNONYMS, GENE-NAME
CXV43_RS23130	EG11966	CXV43_RS23130	adiY	helix-turn-helix domain-containing protein	DNA-binding transcriptional activator AdiY	GO-TERMS, PRODUCT-SYNONYMS, PRODUCT, GENE-NAME
CXV43_RS23135	EG11501	CXV43_RS23135	adiA	arginine decarboxylase	arginine decarboxylase, degradative	GO-TERMS, REACTIONS, PRODUCT-SYNONYMS, GENE-SYNONYMS, PRODUCT, GENE-NAME
CXV43_RS23140	EG11230			transcriptional regulator MelR	DNA-binding transcriptional dual regulator MelR	GO-TERMS, PRODUCT-SYNONYMS, PRODUCT
CXV43_RS23145	EG10577	CXV43_RS23145	melA			GO-TERMS, REACTIONS, PRODUCT-SYNONYMS, GENE-SYNONYMS, PRODUCT, GENE-NAME
CXV43_RS23150	EG10578			melibiose:sodium transporter MelB	melibiose:H+/Na+/Li+ symporter	GO-TERMS, REACTIONS, PRODUCT-SYNONYMS, GENE-SYNONYMS, PRODUCT
CXV43_RS23160	EG10357	CXV43_RS23160	fumB	class I fumarate hydratase	fumarase B	GO-TERMS, REACTIONS, PRODUCT-SYNONYMS, PRODUCT, GENE-NAME
CXV43_RS23165	EG10006	CXV43_RS23165	dcuB	anaerobic C4-dicarboxylate transporter	anaerobic C4-dicarboxylate transporter DcuB	GO-TERMS, COMPLEXES, REACTIONS, PRODUCT-SYNONYMS, GENE-SYNONYMS, PRODUCT, GENE-NAME
CXV43_RS23170	G7826			two-component system response regulator DcuR	DNA-binding transcriptional activator DcuR	GO-TERMS, PRODUCT-SYNONYMS, GENE-SYNONYMS, PRODUCT
CXV43_RS23175	G7827			two-component system sensor histidine kinase DcuS	sensor histidine kinase DcuS	GO-TERMS, COMPLEXES, REACTIONS, PRODUCT-SYNONYMS, GENE-SYNONYMS, PRODUCT
CXV43_RS23205	G7085	CXV43_RS23205	cbtA	toxin	CP4-44 prophage; cytoskeleton-binding toxin CbtA	GO-TERMS, PRODUCT-SYNONYMS, GENE-SYNONYMS, PRODUCT, GENE-NAME
CXV43_RS23640	EG12178			protein-disulfide reductase DsbD	thiol-disulfide exchange protein DsbD	GO-TERMS, REACTIONS, PRODUCT-SYNONYMS, GENE-SYNONYMS, PRODUCT
CXV43_RS23645	EG12177			divalent cation tolerance protein CutA	copper binding protein CutA	GO-TERMS, PRODUCT-SYNONYMS, GENE-SYNONYMS, PRODUCT
CXV43_RS23650	EG11225	CXV43_RS23650	dcuA	anaerobic C4-dicarboxylate transporter	C4-dicarboxylate transporter DcuA	GO-TERMS, REACTIONS, PRODUCT-SYNONYMS, GENE-SYNONYMS, PRODUCT, GENE-NAME
CXV43_RS23655	EG10095					GO-TERMS, PRODUCT-SYNONYMS
CXV43_RS23660	G7832			membrane protein FxsA	protein FxsA	GO-TERMS, PRODUCT-SYNONYMS, GENE-SYNONYMS, PRODUCT
CXV43_RS23665	G7833	CXV43_RS23665	yjeH	L-methionine/branched-chain amino acid exporter YjeH	L-methionine/branched chain amino acid exporter	GO-TERMS, REACTIONS, PRODUCT-SYNONYMS, PRODUCT, GENE-NAME
CXV43_RS23670	EG10600	CXV43_RS23670	groS	co-chaperone GroES	cochaperonin GroES	GO-TERMS, COMPLEXES, PRODUCT-SYNONYMS, GENE-SYNONYMS, PRODUCT, GENE-NAME
CXV43_RS23675	EG10599					GO-TERMS, REACTIONS, PRODUCT-SYNONYMS, GENE-SYNONYMS
CXV43_RS23690	G7836			EF-P beta-lysylation protein EpmB	lysine 2,3-aminomutase	GO-TERMS, REACTIONS, PRODUCT-SYNONYMS, GENE-SYNONYMS, PRODUCT
CXV43_RS23695	EG12099			elongation factor P	protein chain elongation factor EF-P	GO-TERMS, PRODUCT-SYNONYMS, PRODUCT
CXV43_RS23700	G0-41	CXV43_RS23700	ecnA	entericidin A	entericidin A lipoprotein, antidote to entericidin B	GO-TERMS, PRODUCT-SYNONYMS, PRODUCT, GENE-NAME
CXV43_RS23705	G0-9562	CXV43_RS23705	ecnB	lipoprotein toxin entericidin B	bacteriolytic entericidin B lipoprotein	GO-TERMS, PRODUCT-SYNONYMS, GENE-SYNONYMS, PRODUCT, GENE-NAME
CXV43_RS23710	EG11616	sugE	gdx	quaternary ammonium compound efflux SMR transporter SugE	guanidinium exporter	GO-TERMS, REACTIONS, PRODUCT-SYNONYMS, GENE-SYNONYMS, PRODUCT, GENE-NAME
CXV43_RS23720	EG10040	blaEC	ampC	BlaEC family class C beta-lactamase	beta-lactamase	GO-TERMS, REACTIONS, PRODUCT-SYNONYMS, GENE-SYNONYMS, PRODUCT, GENE-NAME
CXV43_RS23725	EG10333			fumarate reductase subunit FrdD	fumarate reductase membrane protein FrdD	CPLX-RXNS, GO-TERMS, COMPLEXES, PRODUCT-SYNONYMS, PRODUCT
CXV43_RS23730	EG10332			fumarate reductase subunit FrdC	fumarate reductase membrane protein FrdC	GO-TERMS, PRODUCT-SYNONYMS, PRODUCT
CXV43_RS23735	EG10331	CXV43_RS23735	frdB	succinate dehydrogenase/fumarate reductase iron-sulfur subunit	fumarate reductase iron-sulfur protein	GO-TERMS, COMPLEXES, REACTIONS, PRODUCT-SYNONYMS, PRODUCT, GENE-NAME
CXV43_RS23740	EG10330	CXV43_RS23740	frdA	fumarate reductase (quinol) flavoprotein subunit	fumarate reductase flavoprotein subunit	GO-TERMS, REACTIONS, PRODUCT-SYNONYMS, PRODUCT, GENE-NAME
CXV43_RS23745	EG11211	CXV43_RS23745	epmA	elongation factor P--(R)-beta-lysine ligase	EF-P-lysine lysyltransferase	GO-TERMS, REACTIONS, PRODUCT-SYNONYMS, GENE-SYNONYMS, PRODUCT, GENE-NAME
CXV43_RS23765	G7840					GO-TERMS, PRODUCT-SYNONYMS, GENE-SYNONYMS
CXV43_RS23770	EG10775			phosphatidylserine decarboxylase	phosphatidylserine decarboxylase proenzyme	GO-TERMS, REACTIONS, PRODUCT-SYNONYMS, PRODUCT
CXV43_RS23775	G7841			small ribosomal subunit biogenesis GTPase RsgA	ribosome small subunit-dependent GTPase A	GO-TERMS, REACTIONS, PRODUCT-SYNONYMS, GENE-SYNONYMS, PRODUCT
CXV43_RS23780	G7842	CXV43_RS23780	orn			GO-TERMS, PRODUCT-SYNONYMS, GENE-SYNONYMS, GENE-NAME
CXV43_RS23805	G7843			tRNA epoxyqueuosine(34) reductase QueG	epoxyqueuosine reductase	GO-TERMS, REACTIONS, PRODUCT-SYNONYMS, GENE-SYNONYMS, PRODUCT
CXV43_RS23810	EG11758	CXV43_RS23810	nnr	bifunctional ADP-dependent NAD(P)H-hydrate dehydratase/NAD(P)H-hydrate epimerase	NAD(P)HX epimerase / NAD(P)HX dehydratase	GO-TERMS, REACTIONS, PRODUCT-SYNONYMS, GENE-SYNONYMS, PRODUCT, GENE-NAME
CXV43_RS23815	EG11757			tRNA (N6-adenosine(37)-N6)-threonylcarbamoyltransferase complex ATPase TsaE	N6-L-threonylcarbamoyladenine synthase, TsaE subunit	GO-TERMS, REACTIONS, PRODUCT-SYNONYMS, GENE-SYNONYMS, PRODUCT
CXV43_RS23820	EG11363			N-acetylmuramoyl-L-alanine amidase AmiB	N-acetylmuramoyl-L-alanine amidase B	GO-TERMS, REACTIONS, PRODUCT-SYNONYMS, GENE-SYNONYMS, PRODUCT
CXV43_RS23825	EG11281			DNA mismatch repair endonuclease MutL	DNA mismatch repair protein MutL	GO-TERMS, PRODUCT-SYNONYMS, PRODUCT
CXV43_RS23830	EG10595			tRNA (adenosine(37)-N6)-dimethylallyltransferase MiaA	tRNA dimethylallyltransferase	GO-TERMS, REACTIONS, PRODUCT-SYNONYMS, GENE-SYNONYMS, PRODUCT
CXV43_RS23835	EG10438	CXV43_RS23835	hfq			GO-TERMS, PRODUCT-SYNONYMS, GENE-NAME
CXV43_RS23840	EG10437			GTPase HflX	ribosome rescue factor HflX	GO-TERMS, REACTIONS, PRODUCT-SYNONYMS, GENE-SYNONYMS, PRODUCT
CXV43_RS23845	EG10436			FtsH protease activity modulator HflK	regulator of FtsH protease	CPLX-RXNS, GO-TERMS, COMPLEXES, PRODUCT-SYNONYMS, GENE-SYNONYMS, PRODUCT
CXV43_RS23850	EG10435			protease modulator HflC	regulator of FtsH protease	GO-TERMS, PRODUCT-SYNONYMS, GENE-SYNONYMS, PRODUCT
CXV43_RS23860	EG10790			adenylosuccinate synthase	adenylosuccinate synthetase	GO-TERMS, REACTIONS, PRODUCT-SYNONYMS, GENE-SYNONYMS, PRODUCT
CXV43_RS23865	EG11212			HTH-type transcriptional repressor NsrR	DNA-binding transcriptional repressor NsrR	GO-TERMS, PRODUCT-SYNONYMS, GENE-SYNONYMS, PRODUCT
CXV43_RS23870	EG11259	CXV43_RS23870	rnr	ribonuclease R	RNase R	GO-TERMS, REACTIONS, PRODUCT-SYNONYMS, GENE-SYNONYMS, PRODUCT, GENE-NAME
CXV43_RS23875	G7845			23S rRNA (guanosine(2251)-2'-O)-methyltransferase RlmB	23S rRNA 2'-O-ribose G2251 methyltransferase	GO-TERMS, REACTIONS, PRODUCT-SYNONYMS, GENE-SYNONYMS, PRODUCT
CXV43_RS23910	EG11811	CXV43_RS23910	aidB	isovaleryl-CoA dehydrogenase	putative acyl-CoA dehydrogenase AidB	GO-TERMS, PRODUCT-SYNONYMS, PRODUCT, GENE-NAME
CXV43_RS23915	G7851	CXV43_RS23915	yjfN			GO-TERMS, PRODUCT-SYNONYMS, GENE-NAME
CXV43_RS23920	G7852			biofilm peroxide resistance protein BsmA	DUF1471 domain-containing putative lipoprotein BsmA	GO-TERMS, PRODUCT-SYNONYMS, GENE-SYNONYMS, PRODUCT
CXV43_RS23925	G7853	CXV43_RS23925	yjfP	esterase	carboxylesterase	GO-TERMS, REACTIONS, PRODUCT-SYNONYMS, PRODUCT, GENE-NAME
CXV43_RS23930	G7854			HTH-type transcriptional regulator UlaR	DNA-binding transcriptional repressor UlaR	GO-TERMS, PRODUCT-SYNONYMS, GENE-SYNONYMS, PRODUCT
CXV43_RS23935	G7855	CXV43_RS23935	ulaG	L-ascorbate 6-phosphate lactonase	L-ascorbate-6-phosphate lactonase	GO-TERMS, REACTIONS, PRODUCT-SYNONYMS, GENE-SYNONYMS, PRODUCT, GENE-NAME
CXV43_RS23940	G7856	CXV43_RS23940	ulaA	PTS ascorbate transporter subunit IIC	L-ascorbate specific PTS enzyme IIC component	CPLX-RXNS, GO-TERMS, COMPLEXES, PRODUCT-SYNONYMS, GENE-SYNONYMS, PRODUCT, GENE-NAME
CXV43_RS23945	EG12494	CXV43_RS23945	ulaB	PTS ascorbate transporter subunit IIB	L-ascorbate specific PTS enzyme IIB component	GO-TERMS, PRODUCT-SYNONYMS, GENE-SYNONYMS, PRODUCT, GENE-NAME
CXV43_RS23950	EG12495	CXV43_RS23950	ulaC	PTS ascorbate transporter subunit IIA	L-ascorbate specific PTS enzyme IIA component	GO-TERMS, PRODUCT-SYNONYMS, GENE-SYNONYMS, PRODUCT, GENE-NAME
[truncated: 195,423 more chars]
