# Supplementary material for: Leveraging Curation Among Escherichia coli Pathway/Genome Databases Using Ortholog-Based Annotation Propagation
Source: Front Microbiol. 2021 Mar 8;12:614355. doi: 10.3389/fmicb.2021.614355 (PMC7982652; doi:10.3389/fmicb.2021.614355)
Supplement: Supplementary file 1 [file Data_Sheet_1.ZIP › reports/GCF_001890285_ortholog-synchronization-report_ECOLI_2020-06-17.txt]

Summary of Ortholog Propagation from ECOLI/Escherichia coli K-12 substr. MG1655 to GCF_001890285/Escherichia coli 9000 (GCF_001890285.1)

Organism A (target) = GCF_001890285/Escherichia coli 9000 (GCF_001890285.1)
Organism B (source) = ECOLI/Escherichia coli K-12 substr. MG1655


Contents:
---------
1. Input parameters
2. Summary statistics
3. Propagated genes
4. Not-propagated genes
5. Updated genes of previously unknown or vague function


1. Input parameters
-------------------
The following parameterizable factors were considered when deciding whether or not to synchronize a gene with its ortholog:
* P-value cutoff: 1.0e-10 (synchronize only if sequence similarity between orthologs has P-value <= cutoff)
* Length cutoff: 10.0% (synchronize only if length difference between orthologs <= cutoff)
* Source experimental evidence (synchronize only if the source gene function has experimental evidence)

The following factors were NOT considered when deciding whether or not to synchronize a gene with its ortholog:
* Extra reactions (synchronize only if the target gene is not already assigned to one or more reactions that are materially different from any assigned to the source gene)
* Synteny (synchronize only if there is a synteny match with either the directly upstream or downstream gene)


2. Summary statistics
---------------------
Number of orthologs successfully propagated:	2517
  Genes of previously unknown function that now have known functions:	37
  Genes of previously vague function that now have known functions:	115
Number of genes for which propagation could not be done:	3051
  No ortholog found:	1816
  Multiple orthologs found:	21
  Source ortholog lacks experimental evidence:	1077	(84 of these had other reasons as well)
  P-value exceeds threshold:	28	(23 of these had other reasons as well)
  Length difference exceeds threshold:	101	(70 of these had other reasons as well)
  Orthologs of other complex components could not be identified:	113	(24 of these had other reasons as well)


3. Propagated genes
-------------------
The following genes in GCF_001890285/Escherichia coli 9000 (GCF_001890285.1) were synchronized with their ortholog in ECOLI/Escherichia coli K-12 substr. MG1655:
(Gene and product names are included only when they have changed)

A Gene	B Ortholog	Old Gene Name	New Gene Name	Old Product Name	New Product Name	Updated Attributes
BFL16_RS00010	EG10998	BFL16_RS00010	thrA	bifunctional aspartate kinase/homoserine dehydrogenase I	fused aspartate kinase/homoserine dehydrogenase 1	GO-TERMS, REACTIONS, PRODUCT-SYNONYMS, GENE-SYNONYMS, PRODUCT, GENE-NAME
BFL16_RS00015	EG10999	BFL16_RS00015	thrB			GO-TERMS, REACTIONS, PRODUCT-SYNONYMS, GENE-NAME
BFL16_RS00020	EG11000	BFL16_RS00020	thrC			GO-TERMS, PRODUCT-SYNONYMS, PRODUCT, GENE-NAME
BFL16_RS00035	EG10011	BFL16_RS00035	yaaA	peroxide stress protein YaaA	peroxide stress resistance protein YaaA	GO-TERMS, PRODUCT-SYNONYMS, PRODUCT, GENE-NAME
BFL16_RS00045	EG11556	BFL16_RS00045	talB	transaldolase 1	transaldolase B	GO-TERMS, REACTIONS, PRODUCT-SYNONYMS, GENE-SYNONYMS, PRODUCT, GENE-NAME
BFL16_RS00050	EG11511	BFL16_RS00050	mog			GO-TERMS, PRODUCT-SYNONYMS, GENE-SYNONYMS, GENE-NAME
BFL16_RS00055	EG11512	BFL16_RS00055	satP	succinate-acetate/proton symporter SatP	acetate/succinate:H+ symporter	GO-TERMS, REACTIONS, PRODUCT-SYNONYMS, GENE-SYNONYMS, PRODUCT, GENE-NAME
BFL16_RS00070	EG10241	BFL16_RS00070	dnaK	molecular chaperone DnaK	chaperone protein DnaK	GO-TERMS, PRODUCT-SYNONYMS, GENE-SYNONYMS, PRODUCT, GENE-NAME
BFL16_RS00075	EG10240	BFL16_RS00075	dnaJ	molecular chaperone DnaJ	chaperone protein DnaJ	GO-TERMS, REACTIONS, PRODUCT-SYNONYMS, GENE-SYNONYMS, PRODUCT, GENE-NAME
BFL16_RS00085	EG10652	BFL16_RS00085	nhaA	Na+/H+ antiporter NhaA	Na+:H+ antiporter NhaA	GO-TERMS, REACTIONS, PRODUCT-SYNONYMS, GENE-SYNONYMS, PRODUCT, GENE-NAME
BFL16_RS00090	EG11078	BFL16_RS00090	nhaR	transcriptional activator NhaR	DNA-binding transcriptional activator NhaR	GO-TERMS, PRODUCT-SYNONYMS, GENE-SYNONYMS, PRODUCT, GENE-NAME
BFL16_RS00105	EG11988	BFL16_RS00105	yehB	fimbrial biogenesis outer membrane usher protein	putative fimbrial usher protein YehB	GO-TERMS, PRODUCT-SYNONYMS, PRODUCT, GENE-NAME
BFL16_RS00135	EG11079	BFL16_RS00135	ribF	bifunctional riboflavin kinase/FMN adenylyltransferase	bifunctional riboflavin kinase / FMN adenylyltransferase	GO-TERMS, REACTIONS, PRODUCT-SYNONYMS, GENE-SYNONYMS, PRODUCT, GENE-NAME
BFL16_RS00140	EG10492	BFL16_RS00140	ileS			GO-TERMS, REACTIONS, PRODUCT-SYNONYMS, GENE-SYNONYMS, PRODUCT, GENE-NAME
BFL16_RS00145	EG10548	BFL16_RS00145	lspA			GO-TERMS, REACTIONS, PRODUCT-SYNONYMS, GENE-SYNONYMS, GENE-NAME
BFL16_RS00150	EG11080	BFL16_RS00150	fkpB	peptidyl-prolyl cis-trans isomerase	peptidyl-prolyl cis-trans isomerase FkpB	GO-TERMS, PRODUCT-SYNONYMS, GENE-SYNONYMS, PRODUCT, GENE-NAME
BFL16_RS00155	EG11081	BFL16_RS00155	ispH	4-hydroxy-3-methylbut-2-enyl diphosphate reductase	1-hydroxy-2-methyl-2-(E)-butenyl 4-diphosphate reductase	GO-TERMS, REACTIONS, PRODUCT-SYNONYMS, GENE-SYNONYMS, PRODUCT, GENE-NAME
BFL16_RS00160	EG11082	BFL16_RS00160	rihC	non-specific ribonucleoside hydrolase RihC	ribonucleoside hydrolase RihC	GO-TERMS, REACTIONS, PRODUCT-SYNONYMS, GENE-SYNONYMS, PRODUCT, GENE-NAME
BFL16_RS00165	EG10206	BFL16_RS00165	dapB			GO-TERMS, PRODUCT-SYNONYMS, GENE-NAME
BFL16_RS00170	EG10134	BFL16_RS00170	carA	carbamoyl-phosphate synthase small subunit	carbamoyl phosphate synthetase subunit alpha	CPLX-RXNS, GO-TERMS, COMPLEXES, PRODUCT-SYNONYMS, GENE-SYNONYMS, PRODUCT, GENE-NAME
BFL16_RS00175	EG10135			carbamoyl-phosphate synthase large chain	carbamoyl phosphate synthetase subunit beta	GO-TERMS, PRODUCT-SYNONYMS, GENE-SYNONYMS, PRODUCT
BFL16_RS00185	G6088	BFL16_RS00185	caiF	transcriptional activatory protein CaiF	DNA-binding transcriptional activator CaiF	GO-TERMS, PRODUCT-SYNONYMS, PRODUCT, GENE-NAME
BFL16_RS00195	EG11557	BFL16_RS00195	caiD	carnitinyl-CoA dehydratase	crotonobetainyl-CoA hydratase	GO-TERMS, REACTIONS, PRODUCT-SYNONYMS, GENE-SYNONYMS, PRODUCT, GENE-NAME
BFL16_RS00200	EG11558	BFL16_RS00200	caiC	ATP-dependent acyl-CoA ligase	carnitine--CoA ligase	GO-TERMS, REACTIONS, PRODUCT-SYNONYMS, GENE-SYNONYMS, PRODUCT, GENE-NAME
BFL16_RS00205	EG11559	BFL16_RS00205	caiB	L-carnitine CoA-transferase	gamma-butyrobetainyl-CoA:carnitine CoA transferase	GO-TERMS, REACTIONS, PRODUCT-SYNONYMS, GENE-SYNONYMS, PRODUCT, GENE-NAME
BFL16_RS00210	EG11560	BFL16_RS00210	caiA	crotonobetainyl-CoA dehydrogenase	crotonobetainyl-CoA reductase	GO-TERMS, REACTIONS, PRODUCT-SYNONYMS, GENE-SYNONYMS, PRODUCT, GENE-NAME
BFL16_RS00215	EG11561	BFL16_RS00215	caiT	L-carnitine/gamma-butyrobetaine antiporter	L-carnitine:gamma-butyrobetaine antiporter	GO-TERMS, REACTIONS, PRODUCT-SYNONYMS, GENE-SYNONYMS, PRODUCT, GENE-NAME
BFL16_RS00220	EG11562	BFL16_RS00220	fixA	protein FixA	putative electron transfer flavoprotein FixA	GO-TERMS, PRODUCT-SYNONYMS, GENE-SYNONYMS, PRODUCT, GENE-NAME
BFL16_RS00225	EG11563	BFL16_RS00225	fixB	protein FixB	putative electron transfer flavoprotein FixB	GO-TERMS, PRODUCT-SYNONYMS, GENE-SYNONYMS, PRODUCT, GENE-NAME
BFL16_RS00245	EG11568	BFL16_RS00245	kefF	glutathione-regulated potassium-efflux system ancillary protein KefF	regulator of KefC-mediated potassium transport and quinone oxidoreductase	GO-TERMS, REACTIONS, PRODUCT-SYNONYMS, GENE-SYNONYMS, PRODUCT, GENE-NAME
BFL16_RS00250	EG10521	BFL16_RS00250	kefC	glutathione-regulated potassium-efflux system protein KefC	K+ : H+ antiporter KefC	GO-TERMS, REACTIONS, PRODUCT-SYNONYMS, GENE-SYNONYMS, PRODUCT, GENE-NAME
BFL16_RS00255	EG10326			type 3 dihydrofolate reductase	dihydrofolate reductase	GO-TERMS, REACTIONS, PRODUCT-SYNONYMS, GENE-SYNONYMS, PRODUCT
BFL16_RS00270	EG10048	BFL16_RS00270	apaH	bis(5'-nucleosyl)-tetraphosphatase (symmetrical)	diadenosine tetraphosphatase	GO-TERMS, REACTIONS, PRODUCT-SYNONYMS, GENE-SYNONYMS, PRODUCT, GENE-NAME
BFL16_RS00280	EG10523	ksgA	rsmA	ribosomal RNA small subunit methyltransferase A	16S rRNA m62A1518,m62A1519 dimethyltransferase	GO-TERMS, REACTIONS, PRODUCT-SYNONYMS, GENE-SYNONYMS, PRODUCT, GENE-NAME
BFL16_RS00285	EG10691	BFL16_RS00285	pdxA			GO-TERMS, PRODUCT-SYNONYMS, GENE-NAME
BFL16_RS00290	EG10985	BFL16_RS00290	surA	chaperone SurA	peptidyl-prolyl cis-trans isomerase SurA	GO-TERMS, REACTIONS, PRODUCT-SYNONYMS, PRODUCT, GENE-NAME
BFL16_RS00295	EG11569	BFL16_RS00295	lptD	LPS-assembly protein LptD	lipopolysaccharide assembly protein LptD	CPLX-RXNS, GO-TERMS, COMPLEXES, PRODUCT-SYNONYMS, GENE-SYNONYMS, PRODUCT, GENE-NAME
BFL16_RS00300	EG11570	BFL16_RS00300	djlA	molecular chaperone DjlA	co-chaperone protein DjlA	GO-TERMS, PRODUCT-SYNONYMS, GENE-SYNONYMS, PRODUCT, GENE-NAME
BFL16_RS00320	EG12609	BFL16_RS00320	rluA	bifunctional tRNA pseudouridine(32) synthase/ribosomal large subunit pseudouridine synthase RluA	23S rRNA pseudouridine746 and tRNA pseudouridine32 synthase	GO-TERMS, REACTIONS, PRODUCT-SYNONYMS, GENE-SYNONYMS, PRODUCT, GENE-NAME
BFL16_RS00325	EG11083	BFL16_RS00325	rapA	RNA polymerase-associated protein RapA	RNA polymerase-binding ATPase and RNAP recycling factor	GO-TERMS, PRODUCT-SYNONYMS, GENE-SYNONYMS, PRODUCT, GENE-NAME
BFL16_RS00330	EG10747	BFL16_RS00330	polB			GO-TERMS, REACTIONS, PRODUCT-SYNONYMS, GENE-SYNONYMS, GENE-NAME
BFL16_RS00335	EG10055	BFL16_RS00335	araD	L-ribulose-5-phosphate 4-epimerase	L-ribulose-5-phosphate 4-epimerase AraD	GO-TERMS, PRODUCT-SYNONYMS, PRODUCT, GENE-NAME
BFL16_RS00345	EG10052	BFL16_RS00345	araA			GO-TERMS, PRODUCT-SYNONYMS, GENE-NAME
BFL16_RS00350	EG10053	BFL16_RS00350	araB			GO-TERMS, REACTIONS, PRODUCT-SYNONYMS, GENE-NAME
BFL16_RS00360	EG10054	BFL16_RS00360	araC	arabinose operon regulatory protein	DNA-binding transcriptional dual regulator AraC	GO-TERMS, PRODUCT-SYNONYMS, PRODUCT, GENE-NAME
BFL16_RS00365	EG11571	BFL16_RS00365	yabI	DedA family protein	DedA family protein YabI	GO-TERMS, PRODUCT-SYNONYMS, PRODUCT, GENE-NAME
BFL16_RS00370	EG11572	BFL16_RS00370	thiQ	thiamine import ATP-binding protein ThiQ	thiamine ABC transporter ATP binding subunit	CPLX-RXNS, COMPLEXES, PRODUCT-SYNONYMS, GENE-SYNONYMS, PRODUCT, GENE-NAME
BFL16_RS00375	EG11573			thiamine/thiamine pyrophosphate ABC transporter permease ThiP	thiamine ABC transporter membrane subunit	GO-TERMS, REACTIONS, PRODUCT-SYNONYMS, GENE-SYNONYMS, PRODUCT
BFL16_RS00380	EG11574	BFL16_RS00380	thiB	thiamine ABC transporter substrate binding subunit	thiamine ABC transporter periplasmic binding protein	GO-TERMS, PRODUCT-SYNONYMS, GENE-SYNONYMS, PRODUCT, GENE-NAME
BFL16_RS00390	EG12094	BFL16_RS00390	sgrR	transcriptional regulator	DNA-binding transcriptional dual regulator SgrR	GO-TERMS, PRODUCT-SYNONYMS, GENE-SYNONYMS, PRODUCT, GENE-NAME
BFL16_RS00395	G0-10617	BFL16_RS00395	sgrT	glucose uptake inhibitor SgrT	PtsG glucose transporter inhibitor	GO-TERMS, REACTIONS, PRODUCT-SYNONYMS, PRODUCT, GENE-NAME
BFL16_RS00400	EG11575	BFL16_RS00400	leuD	3-isopropylmalate dehydratase small subunit	3-isopropylmalate dehydratase subunit LeuD	CPLX-RXNS, GO-TERMS, COMPLEXES, PRODUCT-SYNONYMS, PRODUCT, GENE-NAME
BFL16_RS00405	EG11576	BFL16_RS00405	leuC	3-isopropylmalate dehydratase large subunit	3-isopropylmalate dehydratase subunit LeuC	GO-TERMS, PRODUCT-SYNONYMS, PRODUCT, GENE-NAME
BFL16_RS00410	EG11577	BFL16_RS00410	leuB			GO-TERMS, REACTIONS, PRODUCT-SYNONYMS, GENE-NAME
BFL16_RS00415	EG11226	BFL16_RS00415	leuA			GO-TERMS, PRODUCT-SYNONYMS, GENE-NAME
BFL16_RS00420	EG11280	BFL16_RS00420	leuL			GO-TERMS, PRODUCT-SYNONYMS, GENE-SYNONYMS, PRODUCT, GENE-NAME
BFL16_RS00425	EG10531	BFL16_RS00425	leuO	transcriptional regulator LeuO	DNA-binding transcriptional dual regulator LeuO	GO-TERMS, PRODUCT-SYNONYMS, PRODUCT, GENE-NAME
BFL16_RS00430	EG10500	BFL16_RS00430	ilvI	acetolactate synthase 3 large subunit	acetolactate synthase / acetohydroxybutanoate synthase, catalytic subunit	CPLX-RXNS, GO-TERMS, COMPLEXES, PRODUCT-SYNONYMS, PRODUCT, GENE-NAME
BFL16_RS00435	EG10499	BFL16_RS00435	ilvH	acetolactate synthase small subunit	acetolactate synthase / acetohydroxybutanoate synthase, regulatory subunit	GO-TERMS, PRODUCT-SYNONYMS, GENE-SYNONYMS, PRODUCT, GENE-NAME
BFL16_RS00445	EG10338	BFL16_RS00445	cra	catabolite repressor/activator	DNA-binding transcriptional dual regulator Cra	GO-TERMS, PRODUCT-SYNONYMS, GENE-SYNONYMS, PRODUCT, GENE-NAME
BFL16_RS00455	EG11084	BFL16_RS00455	mraZ	division/cell wall cluster transcriptional repressor MraZ	DNA-binding transcriptional repressor MraZ	GO-TERMS, PRODUCT-SYNONYMS, GENE-SYNONYMS, PRODUCT, GENE-NAME
BFL16_RS00460	EG11085	BFL16_RS00460	rsmH	ribosomal RNA small subunit methyltransferase H	16S rRNA m4C1402 methyltransferase	GO-TERMS, REACTIONS, PRODUCT-SYNONYMS, GENE-SYNONYMS, PRODUCT, GENE-NAME
BFL16_RS00465	EG11086	BFL16_RS00465	ftsL			GO-TERMS, COMPLEXES, PRODUCT-SYNONYMS, GENE-SYNONYMS, GENE-NAME
BFL16_RS00470	EG10341	BFL16_RS00470	ftsI	peptidoglycan synthase FtsI	peptidoglycan DD-transpeptidase FtsI	GO-TERMS, REACTIONS, PRODUCT-SYNONYMS, GENE-SYNONYMS, PRODUCT, GENE-NAME
BFL16_RS00475	EG10621	BFL16_RS00475	murE	UDP-N-acetylmuramoyl-L-alanyl-D-glutamate--2, 6-diaminopimelate ligase	UDP-N-acetylmuramoyl-L-alanyl-D-glutamate--2,6-diaminopimelate ligase	GO-TERMS, REACTIONS, PRODUCT-SYNONYMS, PRODUCT, GENE-NAME
BFL16_RS00480	EG10622	BFL16_RS00480	murF	UDP-N-acetylmuramoyl-tripeptide--D-alanyl-D- alanine ligase	D-alanyl-D-alanine-adding enzyme	GO-TERMS, REACTIONS, PRODUCT-SYNONYMS, GENE-SYNONYMS, PRODUCT, GENE-NAME
BFL16_RS00485	EG10604	BFL16_RS00485	mraY	phospho-N-acetylmuramoyl-pentapeptide- transferase	phospho-N-acetylmuramoyl-pentapeptide-transferase	GO-TERMS, REACTIONS, PRODUCT-SYNONYMS, GENE-SYNONYMS, PRODUCT, GENE-NAME
BFL16_RS00490	EG10620	BFL16_RS00490	murD			GO-TERMS, REACTIONS, PRODUCT-SYNONYMS, PRODUCT, GENE-NAME
BFL16_RS00500	EG10623	BFL16_RS00500	murG	undecaprenyldiphospho-muramoylpentapeptide beta-N- acetylglucosaminyltransferase	N-acetylglucosaminyl transferase	GO-TERMS, REACTIONS, PRODUCT-SYNONYMS, PRODUCT, GENE-NAME
BFL16_RS00505	EG10619	BFL16_RS00505	murC			GO-TERMS, REACTIONS, PRODUCT-SYNONYMS, PRODUCT, GENE-NAME
BFL16_RS00510	EG10214	ddl	ddlB			GO-TERMS, REACTIONS, PRODUCT-SYNONYMS, GENE-SYNONYMS, PRODUCT, GENE-NAME
BFL16_RS00515	EG10342	BFL16_RS00515	ftsQ			GO-TERMS, PRODUCT-SYNONYMS, GENE-NAME
BFL16_RS00520	EG10339	BFL16_RS00520	ftsA			GO-TERMS, PRODUCT-SYNONYMS, GENE-SYNONYMS, GENE-NAME
BFL16_RS00525	EG10347	BFL16_RS00525	ftsZ			GO-TERMS, PRODUCT-SYNONYMS, GENE-SYNONYMS, GENE-NAME
BFL16_RS00530	EG10265	BFL16_RS00530	lpxC	UDP-3-O-[3-hydroxymyristoyl] N-acetylglucosamine deacetylase	UDP-3-O-acyl-N-acetylglucosamine deacetylase	GO-TERMS, REACTIONS, PRODUCT-SYNONYMS, GENE-SYNONYMS, PRODUCT, GENE-NAME
BFL16_RS00535	EG11087	BFL16_RS00535	secM	SecA regulator SecM	SecA translation regulator	GO-TERMS, PRODUCT-SYNONYMS, GENE-SYNONYMS, PRODUCT, GENE-NAME
BFL16_RS00540	EG10936	BFL16_RS00540	secA	protein translocase subunit SecA	protein translocation ATPase	GO-TERMS, PRODUCT-SYNONYMS, GENE-SYNONYMS, PRODUCT, GENE-NAME
BFL16_RS00545	EG10626	BFL16_RS00545	mutT	8-oxo-dGTP diphosphatase MutT	8-oxo-dGTP diphosphatase	GO-TERMS, REACTIONS, PRODUCT-SYNONYMS, GENE-SYNONYMS, PRODUCT, GENE-NAME
BFL16_RS00550	EG12314	BFL16_RS00550	yacG			GO-TERMS, PRODUCT-SYNONYMS, GENE-NAME
BFL16_RS00555	EG12313	BFL16_RS00555	zapD	cell division protein ZapD	cell division factor ZapD	GO-TERMS, PRODUCT-SYNONYMS, GENE-SYNONYMS, PRODUCT, GENE-NAME
BFL16_RS00560	EG12312	BFL16_RS00560	coaE			GO-TERMS, PRODUCT-SYNONYMS, GENE-SYNONYMS, PRODUCT, GENE-NAME
BFL16_RS00565	EG10422	BFL16_RS00565	guaC	guanosine monophosphate reductase	GMP reductase	GO-TERMS, REACTIONS, PRODUCT-SYNONYMS, PRODUCT, GENE-NAME
BFL16_RS00590	EG11546	BFL16_RS00590	nadC	carboxylating nicotinate-nucleotide diphosphorylase	quinolinate phosphoribosyltransferase (decarboxylating)	GO-TERMS, PRODUCT-SYNONYMS, PRODUCT, GENE-NAME
BFL16_RS00595	EG10041	BFL16_RS00595	ampD	1,6-anhydro-N-acetylmuramyl-L-alanine amidase AmpD	1,6-anhydro-N-acetylmuramoyl-L-alanine amidase	GO-TERMS, REACTIONS, PRODUCT-SYNONYMS, PRODUCT, GENE-NAME
BFL16_RS00605	EG10084	BFL16_RS00605	aroP	aromatic amino acid transporter AroP	aromatic amino acid:H+ symporter AroP	GO-TERMS, REACTIONS, PRODUCT-SYNONYMS, GENE-SYNONYMS, PRODUCT, GENE-NAME
BFL16_RS00610	EG11088	BFL16_RS00610	pdhR	pyruvate dehydrogenase complex repressor	DNA-binding transcriptional dual regulator PdhR	GO-TERMS, PRODUCT-SYNONYMS, GENE-SYNONYMS, PRODUCT, GENE-NAME
BFL16_RS00620	EG10024	BFL16_RS00620	aceE			CPLX-RXNS, GO-TERMS, COMPLEXES, REACTIONS, PRODUCT-SYNONYMS, GENE-NAME
BFL16_RS00625	EG10025			pyruvate dehydrogenase complex dihydrolipoyllysine-residue acetyltransferase	pyruvate dehydrogenase, E2 subunit	GO-TERMS, REACTIONS, PRODUCT-SYNONYMS, PRODUCT
BFL16_RS00630	EG10543	BFL16_RS00630	lpd	dihydrolipoyl dehydrogenase	lipoamide dehydrogenase	CPLX-RXNS, GO-TERMS, COMPLEXES, REACTIONS, PRODUCT-SYNONYMS, GENE-SYNONYMS, PRODUCT, GENE-NAME
BFL16_RS00645	EG12316	BFL16_RS00645	acnB	aconitate hydratase B	AcnB	GO-TERMS, REACTIONS, PRODUCT-SYNONYMS, GENE-SYNONYMS, PRODUCT, GENE-NAME
BFL16_RS00655	EG10962	BFL16_RS00655	speD			GO-TERMS, REACTIONS, PRODUCT-SYNONYMS, PRODUCT, GENE-NAME
BFL16_RS00660	EG10963	BFL16_RS00660	speE	polyamine aminopropyltransferase	spermidine synthase	GO-TERMS, REACTIONS, PRODUCT-SYNONYMS, PRODUCT, GENE-NAME
BFL16_RS00670	EG12318	BFL16_RS00670	cueO			GO-TERMS, REACTIONS, PRODUCT-SYNONYMS, GENE-SYNONYMS, GENE-NAME
BFL16_RS00675	EG10369	BFL16_RS00675	gcd	membrane-bound PQQ-dependent dehydrogenase, glucose/quinate/shikimate family	quinoprotein glucose dehydrogenase	GO-TERMS, REACTIONS, PRODUCT-SYNONYMS, PRODUCT, GENE-NAME
BFL16_RS00680	EG20098	BFL16_RS00680	hpt			GO-TERMS, REACTIONS, PRODUCT-SYNONYMS, GENE-NAME
BFL16_RS00685	EG12319	BFL16_RS00685	can	carbonate dehydratase	carbonic anhydrase 2	GO-TERMS, REACTIONS, PRODUCT-SYNONYMS, GENE-SYNONYMS, PRODUCT, GENE-NAME
BFL16_RS00690	EG12320	BFL16_RS00690	yadG	ABC transporter ATP-binding protein	putative ABC transporter ATP-binding protein YadG	GO-TERMS, COMPLEXES, PRODUCT-SYNONYMS, PRODUCT, GENE-NAME
BFL16_RS00695	EG12321	BFL16_RS00695	yadH	inner membrane transport permease YadH	putative ABC transporter membrane subunit YadH	GO-TERMS, PRODUCT-SYNONYMS, PRODUCT, GENE-NAME
BFL16_RS00710	EG11747	BFL16_RS00710	panD	aspartate 1-decarboxylase	aspartate 1-decarboxylase proenzyme	GO-TERMS, PRODUCT-SYNONYMS, PRODUCT, GENE-NAME
BFL16_RS00725	EG11748	BFL16_RS00725	rpnC	ISNCY family transposase	recombination-promoting nuclease RpnC	GO-TERMS, PRODUCT-SYNONYMS, GENE-SYNONYMS, PRODUCT, GENE-NAME
BFL16_RS00735	EG11746	BFL16_RS00735	panC	pantoate--beta-alanine ligase	pantothenate synthetase	GO-TERMS, REACTIONS, PRODUCT-SYNONYMS, PRODUCT, GENE-NAME
BFL16_RS00740	EG11675	BFL16_RS00740	panB			GO-TERMS, REACTIONS, PRODUCT-SYNONYMS, GENE-NAME
BFL16_RS00750	EG12325	BFL16_RS00750	yadK	fimbrial protein	putative fimbrial protein YadK	GO-TERMS, PRODUCT-SYNONYMS, PRODUCT, GENE-NAME
BFL16_RS00760	EG12327	BFL16_RS00760	yadM	fimbrial protein	putative fimbrial protein YadM	GO-TERMS, PRODUCT-SYNONYMS, PRODUCT, GENE-NAME
BFL16_RS00765	EG11972	BFL16_RS00765	htrE	outer membrane usher protein	putative fimbrial usher protein HtrE	GO-TERMS, PRODUCT-SYNONYMS, PRODUCT, GENE-NAME
BFL16_RS00770	EG11973	BFL16_RS00770	yadV	fimbrial chaperone	putative fimbrial chaperone YadV	GO-TERMS, PRODUCT-SYNONYMS, GENE-SYNONYMS, PRODUCT, GENE-NAME
BFL16_RS00775	EG12328	BFL16_RS00775	yadN	fimbrial protein	putative fimbrial protein YadN	GO-TERMS, PRODUCT-SYNONYMS, PRODUCT, GENE-NAME
BFL16_RS00780	EG11374	BFL16_RS00780	folK	2-amino-4-hydroxy-6- hydroxymethyldihydropteridine diphosphokinase	2-amino-4-hydroxy-6-hydroxymethyldihydropteridine diphosphokinase	GO-TERMS, REACTIONS, PRODUCT-SYNONYMS, PRODUCT, GENE-NAME
BFL16_RS00785	EG10690	BFL16_RS00785	pcnB	polynucleotide adenylyltransferase PcnB	poly(A) polymerase I	GO-TERMS, REACTIONS, PRODUCT-SYNONYMS, PRODUCT, GENE-NAME
BFL16_RS00790	EG11362	BFL16_RS00790	gluQ	glutamyl-Q tRNA(Asp) synthetase	glutamyl-Q tRNAAsp synthetase	GO-TERMS, PRODUCT-SYNONYMS, GENE-SYNONYMS, PRODUCT, GENE-NAME
BFL16_RS00795	EG10230	BFL16_RS00795	dksA			GO-TERMS, PRODUCT-SYNONYMS, GENE-SYNONYMS, GENE-NAME
BFL16_RS00800	EG10949	BFL16_RS00800	sfsA	DNA/RNA nuclease SfsA	putative DNA-binding transcriptional regulator of maltose metabolism	GO-TERMS, REACTIONS, PRODUCT-SYNONYMS, GENE-SYNONYMS, PRODUCT, GENE-NAME
BFL16_RS00805	EG12330	BFL16_RS00805	thpR			GO-TERMS, REACTIONS, PRODUCT-SYNONYMS, GENE-SYNONYMS, GENE-NAME
BFL16_RS00820	EG10605	BFL16_RS00820	mrcB	bifunctional glycosyl transferase/transpeptidase	PBP1Bgamma	REACTIONS, PRODUCT-SYNONYMS, GENE-SYNONYMS, PRODUCT, GENE-NAME
BFL16_RS00825	EG10302	BFL16_RS00825	fhuA	TonB-dependent siderophore receptor	ferrichrome outer membrane transporter/phage receptor	CPLX-RXNS, GO-TERMS, COMPLEXES, PRODUCT-SYNONYMS, GENE-SYNONYMS, PRODUCT, GENE-NAME
BFL16_RS00830	EG10304	BFL16_RS00830	fhuC	iron(3+)-hydroxamate import ATP-binding protein FhuC	iron(III) hydroxamate ABC transporter ATP binding subunit	CPLX-RXNS, GO-TERMS, COMPLEXES, REACTIONS, PRODUCT, GENE-NAME
BFL16_RS00835	EG10305	BFL16_RS00835	fhuD	iron-hydroxamate transporter substrate-binding subunit	iron(III) hydroxamate ABC transporter periplasmic binding protein	GO-TERMS, PRODUCT, GENE-NAME
BFL16_RS00840	EG10303	BFL16_RS00840	fhuB	Fe(3+)-hydroxamate ABC transporter permease FhuB	iron(III) hydroxamate ABC transporter membrane subunit	GO-TERMS, REACTIONS, PRODUCT, GENE-NAME
BFL16_RS00845	EG10432	BFL16_RS00845	hemL			GO-TERMS, PRODUCT-SYNONYMS, GENE-SYNONYMS, GENE-NAME
BFL16_RS00850	EG12331	BFL16_RS00850	clcA	ClC family H(+)/Cl(-) exchange transporter	chloride:H+ antiporter ClcA	GO-TERMS, REACTIONS, PRODUCT-SYNONYMS, GENE-SYNONYMS, PRODUCT, GENE-NAME
BFL16_RS00855	EG12332	BFL16_RS00855	erpA			GO-TERMS, PRODUCT-SYNONYMS, GENE-SYNONYMS, GENE-NAME
BFL16_RS00865	EG12334	BFL16_RS00865	btuF	cobalamin-binding protein	vitamin B12 ABC transporter periplasmic binding protein	CPLX-RXNS, GO-TERMS, COMPLEXES, PRODUCT-SYNONYMS, GENE-SYNONYMS, PRODUCT, GENE-NAME
BFL16_RS00870	EG11090	BFL16_RS00870	mtn			GO-TERMS, REACTIONS, PRODUCT-SYNONYMS, GENE-SYNONYMS, GENE-NAME
BFL16_RS00875	EG10225	BFL16_RS00875	dgt	deoxyguanosinetriphosphate triphosphohydrolase	dGTP triphosphohydrolase	GO-TERMS, REACTIONS, PRODUCT-SYNONYMS, GENE-SYNONYMS, PRODUCT, GENE-NAME
BFL16_RS00885	EG10463	BFL16_RS00885	degP			GO-TERMS, PRODUCT-SYNONYMS, GENE-SYNONYMS, GENE-NAME
BFL16_RS00890	EG12335	BFL16_RS00890	cdaR	CdaR family transcriptional regulator	DNA-binding transcriptional activator CdaR	GO-TERMS, PRODUCT-SYNONYMS, GENE-SYNONYMS, PRODUCT, GENE-NAME
BFL16_RS00905	EG10207	BFL16_RS00905	dapD	2,3,4,5-tetrahydropyridine-2,6-dicarboxylate N-succinyltransferase	tetrahydrodipicolinate succinylase	GO-TERMS, REACTIONS, PRODUCT-SYNONYMS, GENE-SYNONYMS, PRODUCT, GENE-NAME
BFL16_RS00910	EG11411	BFL16_RS00910	glnD	bifunctional uridylyltransferase/uridylyl-removing protein	PII uridylyltransferase / uridylyl removing enzyme	GO-TERMS, REACTIONS, PRODUCT-SYNONYMS, GENE-SYNONYMS, PRODUCT, GENE-NAME
BFL16_RS00915	EG10570	BFL16_RS00915	map			GO-TERMS, REACTIONS, PRODUCT-SYNONYMS, GENE-NAME
BFL16_RS00935	EG11033	BFL16_RS00935	tsf	elongation factor Ts	protein chain elongation factor EF-Ts	GO-TERMS, PRODUCT-SYNONYMS, PRODUCT, GENE-NAME
BFL16_RS00940	EG11539	BFL16_RS00940	pyrH			GO-TERMS, PRODUCT-SYNONYMS, GENE-SYNONYMS, GENE-NAME
BFL16_RS00945	EG10335	BFL16_RS00945	frr			GO-TERMS, PRODUCT-SYNONYMS, GENE-SYNONYMS, GENE-NAME
BFL16_RS00950	EG12715	BFL16_RS00950	dxr	1-deoxy-D-xylulose-5-phosphate reductoisomerase	1-deoxy-D-xylulose 5-phosphate reductoisomerase	GO-TERMS, REACTIONS, PRODUCT-SYNONYMS, GENE-SYNONYMS, PRODUCT, GENE-NAME
BFL16_RS00955	G6092	BFL16_RS00955	uppS	ditrans,polycis-undecaprenyl-diphosphate synthase ((2E,6E)-farnesyl-diphosphate specific)	ditrans,polycis-undecaprenyl-diphosphate synthase [(2E,6E)-farnesyl-diphosphate specific]	GO-TERMS, REACTIONS, PRODUCT-SYNONYMS, GENE-SYNONYMS, PRODUCT, GENE-NAME
BFL16_RS00960	EG10139	BFL16_RS00960	cdsA	phosphatidate cytidylyltransferase	CDP-diglyceride synthetase	GO-TERMS, REACTIONS, PRODUCT-SYNONYMS, GENE-SYNONYMS, PRODUCT, GENE-NAME
BFL16_RS00965	EG12436	BFL16_RS00965	rseP	zinc metalloprotease RseP	intramembrane zinc metalloprotease RseP	GO-TERMS, REACTIONS, PRODUCT-SYNONYMS, GENE-SYNONYMS, PRODUCT, GENE-NAME
BFL16_RS00970	G6093	BFL16_RS00970	bamA			GO-TERMS, PRODUCT-SYNONYMS, GENE-SYNONYMS, GENE-NAME
BFL16_RS00975	EG10455	BFL16_RS00975	skp	chaperone protein Skp	periplasmic chaperone Skp	GO-TERMS, PRODUCT-SYNONYMS, GENE-SYNONYMS, PRODUCT, GENE-NAME
BFL16_RS00980	EG10316					GO-TERMS, REACTIONS, PRODUCT-SYNONYMS, GENE-SYNONYMS, PRODUCT
BFL16_RS00985	EG11284	BFL16_RS00985	fabZ	beta-hydroxyacyl-ACP dehydratase	3-hydroxy-acyl-[acyl-carrier-protein] dehydratase	GO-TERMS, REACTIONS, PRODUCT-SYNONYMS, GENE-SYNONYMS, PRODUCT, GENE-NAME
BFL16_RS00990	EG10545	BFL16_RS00990	lpxA	acyl-[acyl-carrier-protein]--UDP-N- acetylglucosamine O-acyltransferase	acyl-[acyl-carrier-protein]--UDP-N-acetylglucosamine O-acyltransferase	GO-TERMS, REACTIONS, PRODUCT-SYNONYMS, PRODUCT, GENE-NAME
BFL16_RS00995	EG10546	BFL16_RS00995	lpxB	lipid-A-disaccharide synthase	lipid A disaccharide synthase	GO-TERMS, REACTIONS, PRODUCT-SYNONYMS, GENE-SYNONYMS, PRODUCT, GENE-NAME
BFL16_RS01000	EG10861	BFL16_RS01000	rnhB	ribonuclease HII	RNase HII	GO-TERMS, REACTIONS, PRODUCT-SYNONYMS, PRODUCT, GENE-NAME
BFL16_RS01005	EG10238	BFL16_RS01005	dnaE			GO-TERMS, COMPLEXES, REACTIONS, PRODUCT-SYNONYMS, GENE-SYNONYMS, PRODUCT, GENE-NAME
BFL16_RS01010	EG11647	BFL16_RS01010	accA	acetyl-CoA carboxylase carboxyl transferase subunit alpha	acetyl-CoA carboxyltransferase subunit alpha	CPLX-RXNS, GO-TERMS, COMPLEXES, REACTIONS, PRODUCT-SYNONYMS, PRODUCT, GENE-NAME
BFL16_RS01015	G6094	BFL16_RS01015	ldcC	lysine decarboxylase LdcC	lysine decarboxylase 2	GO-TERMS, REACTIONS, PRODUCT-SYNONYMS, GENE-SYNONYMS, PRODUCT, GENE-NAME
BFL16_RS01025	G6096	BFL16_RS01025	tilS	tRNA(Ile)-lysidine synthetase	tRNAIle-lysidine synthetase	GO-TERMS, REACTIONS, PRODUCT-SYNONYMS, GENE-SYNONYMS, PRODUCT, GENE-NAME
BFL16_RS01030	G6097	BFL16_RS01030	rof	protein rof	modulator of Rho-dependent transcription termination	GO-TERMS, PRODUCT-SYNONYMS, GENE-SYNONYMS, PRODUCT, GENE-NAME
BFL16_RS01045	EG12354	BFL16_RS01045	arfB	aminoacyl-tRNA hydrolase	peptidyl-tRNA hydrolase, ribosome rescue factor	GO-TERMS, REACTIONS, PRODUCT-SYNONYMS, GENE-SYNONYMS, PRODUCT, GENE-NAME
BFL16_RS01050	EG12137	BFL16_RS01050	nlpE	copper homeostasis/adhesion lipoprotein NlpE	sensor lipoprotein NlpE	GO-TERMS, PRODUCT-SYNONYMS, GENE-SYNONYMS, PRODUCT, GENE-NAME
BFL16_RS01060	EG10770	BFL16_RS01060	proS			GO-TERMS, REACTIONS, PRODUCT-SYNONYMS, GENE-SYNONYMS, PRODUCT, GENE-NAME
BFL16_RS01065	EG11503	BFL16_RS01065	trmO	tRNA (N6-threonylcarbamoyladenosine(37)-N6)-methyltransferase TrmO	tRNA m6t6A37 methyltransferase	GO-TERMS, REACTIONS, PRODUCT-SYNONYMS, GENE-SYNONYMS, PRODUCT, GENE-NAME
BFL16_RS01070	EG11502	BFL16_RS01070	rcsF	Rcs stress response system protein RcsF	sensor lipoprotein RcsF	GO-TERMS, PRODUCT-SYNONYMS, PRODUCT, GENE-NAME
BFL16_RS01075	EG11504			methionine ABC transporter substrate-binding protein MetQ	L-methionine/D-methionine ABC transporter membrane anchored binding protein	CPLX-RXNS, GO-TERMS, COMPLEXES, PRODUCT-SYNONYMS, GENE-SYNONYMS, PRODUCT
BFL16_RS01080	EG11737	BFL16_RS01080	metI	methionine ABC transporter	L-methionine/D-methionine ABC transporter membrane subunit	GO-TERMS, REACTIONS, PRODUCT-SYNONYMS, GENE-SYNONYMS, PRODUCT, GENE-NAME
BFL16_RS01085	EG11621	BFL16_RS01085	metN	methionine import ATP-binding protein MetN	L-methionine/D-methionine ABC transporter ATP binding subunit	GO-TERMS, PRODUCT-SYNONYMS, GENE-SYNONYMS, PRODUCT, GENE-NAME
BFL16_RS01090	EG11736	BFL16_RS01090	gmhB	D-glycero-beta-D-manno-heptose 1,7-bisphosphate 7-phosphatase	D-glycero-beta-D-manno-heptose-1,7-bisphosphate 7-phosphatase	GO-TERMS, REACTIONS, PRODUCT-SYNONYMS, GENE-SYNONYMS, PRODUCT, GENE-NAME
BFL16_RS01125	EG11648	BFL16_RS01125	dkgB	2,5-diketo-D-gluconic acid reductase B	methylglyoxal reductase DkgB	GO-TERMS, REACTIONS, PRODUCT-SYNONYMS, GENE-SYNONYMS, PRODUCT, GENE-NAME
BFL16_RS01130	EG11649	BFL16_RS01130	yafC	LysR family transcriptional regulator	LysR family transcriptional regulator YafC	GO-TERMS, PRODUCT-SYNONYMS, PRODUCT, GENE-NAME
BFL16_RS01145	EG10246	BFL16_RS01145	mltD	murein transglycosylase D	membrane-bound lytic murein transglycosylase D	GO-TERMS, REACTIONS, PRODUCT-SYNONYMS, GENE-SYNONYMS, PRODUCT, GENE-NAME
BFL16_RS01150	G6099	BFL16_RS01150	gloB	hydroxyacylglutathione hydrolase	hydroxyacylglutathione hydrolase GloB	GO-TERMS, REACTIONS, PRODUCT-SYNONYMS, GENE-SYNONYMS, PRODUCT, GENE-NAME
BFL16_RS01160	EG10860	BFL16_RS01160	rnhA			GO-TERMS, REACTIONS, PRODUCT-SYNONYMS, GENE-SYNONYMS, GENE-NAME
BFL16_RS01165	EG10243	BFL16_RS01165	dnaQ			GO-TERMS, REACTIONS, PRODUCT-SYNONYMS, GENE-SYNONYMS, PRODUCT, GENE-NAME
BFL16_RS01370	G6103	BFL16_RS01370	yafV	amidohydrolase	2-oxoglutaramate amidase	GO-TERMS, REACTIONS, PRODUCT-SYNONYMS, PRODUCT, GENE-NAME
BFL16_RS01375	G6104	BFL16_RS01375	ivy	inhibitor of vertebrate lysozyme	periplasmic chaperone, inhibitor of vertebrate C-type lysozyme	GO-TERMS, PRODUCT-SYNONYMS, GENE-SYNONYMS, PRODUCT, GENE-NAME
BFL16_RS01380	G6105					GO-TERMS, REACTIONS, PRODUCT-SYNONYMS, GENE-SYNONYMS
BFL16_RS01385	G6106	BFL16_RS01385	gmhA	phosphoheptose isomerase	D-sedoheptulose 7-phosphate isomerase	GO-TERMS, REACTIONS, PRODUCT-SYNONYMS, GENE-SYNONYMS, PRODUCT, GENE-NAME
BFL16_RS01400	G6109	BFL16_RS01400	yafQ	type II toxin-antitoxin system mRNA interferase toxin YafQ	ribosome-dependent mRNA interferase toxin YafQ	GO-TERMS, COMPLEXES, REACTIONS, PRODUCT-SYNONYMS, PRODUCT, GENE-NAME
BFL16_RS01405	G6110	BFL16_RS01405	dinJ	type II toxin-antitoxin system antitoxin DinJ	antitoxin/DNA-binding transcriptional repressor DinJ	GO-TERMS, PRODUCT-SYNONYMS, GENE-SYNONYMS, PRODUCT, GENE-NAME
BFL16_RS01440	G6115	BFL16_RS01440	dinB			GO-TERMS, REACTIONS, PRODUCT-SYNONYMS, GENE-SYNONYMS, GENE-NAME
BFL16_RS01445	G6116	BFL16_RS01445	yafN			GO-TERMS, PRODUCT-SYNONYMS, GENE-NAME
BFL16_RS01450	G6117	BFL16_RS01450	yafO	type II toxin-antitoxin system YafO family toxin	ribosome-dependent mRNA interferase toxin YafO	GO-TERMS, REACTIONS, PRODUCT-SYNONYMS, PRODUCT, GENE-NAME
BFL16_RS01470	EG10695	BFL16_RS01470	pepD	cytosol nonspecific dipeptidase	peptidase D	GO-TERMS, REACTIONS, PRODUCT-SYNONYMS, GENE-SYNONYMS, PRODUCT, GENE-NAME
BFL16_RS01475	EG10414	BFL16_RS01475	gpt	xanthine phosphoribosyltransferase	xanthine-guanine phsophoribosyltransferase	GO-TERMS, REACTIONS, PRODUCT-SYNONYMS, GENE-SYNONYMS, PRODUCT, GENE-NAME
BFL16_RS01480	EG11091			esterase	fermentation-respiration switch protein	GO-TERMS, PRODUCT-SYNONYMS, GENE-SYNONYMS, PRODUCT
BFL16_RS01490	EG10729	BFL16_RS01490	phoE	phosphoporin PhoE	outer membrane porin PhoE	GO-TERMS, REACTIONS, PRODUCT-SYNONYMS, GENE-SYNONYMS, PRODUCT, GENE-NAME
BFL16_RS01495	EG10768	BFL16_RS01495	proB			GO-TERMS, PRODUCT-SYNONYMS, GENE-SYNONYMS, GENE-NAME
BFL16_RS01500	EG10767	BFL16_RS01500	proA			GO-TERMS, PRODUCT-SYNONYMS, GENE-SYNONYMS, GENE-NAME
BFL16_RS01595	EG10737	BFL16_RS01595	pinE	DNA-invertase	e14 prophage; site-specific DNA recombinase	GO-TERMS, REACTIONS, PRODUCT-SYNONYMS, GENE-SYNONYMS, PRODUCT, GENE-NAME
BFL16_RS01730	G6154	BFL16_RS01730	paoD	hypothetical protein	molybdenum cofactor insertion chaperone PaoD	GO-TERMS, PRODUCT-SYNONYMS, GENE-SYNONYMS, PRODUCT, GENE-NAME
BFL16_RS01735	G6155	BFL16_RS01735	paoC	xanthine dehydrogenase	aldehyde dehydrogenase: molybdenum cofactor-binding subunit	CPLX-RXNS, GO-TERMS, COMPLEXES, REACTIONS, PRODUCT-SYNONYMS, GENE-SYNONYMS, PRODUCT, GENE-NAME
BFL16_RS01740	G6156	BFL16_RS01740	paoB	xanthine dehydrogenase	aldehyde dehydrogenase, FAD-binding subunit	GO-TERMS, REACTIONS, PRODUCT-SYNONYMS, GENE-SYNONYMS, PRODUCT, GENE-NAME
BFL16_RS01745	G6157	BFL16_RS01745	paoA	aldehyde oxidoreductase	aldehyde dehydrogenase, Fe-S subunit	GO-TERMS, REACTIONS, PRODUCT-SYNONYMS, GENE-SYNONYMS, PRODUCT, GENE-NAME
BFL16_RS01755	G6158	BFL16_RS01755	yagU	hypothetical protein	inner membrane protein that contributes to acid resistance	GO-TERMS, PRODUCT-SYNONYMS, PRODUCT, GENE-NAME
BFL16_RS01790	G6164	BFL16_RS01790	ecpA	common pilus major fimbrillin subunit EcpA	common pilus major subunit	GO-TERMS, PRODUCT-SYNONYMS, GENE-SYNONYMS, PRODUCT, GENE-NAME
BFL16_RS01795	G6165	BFL16_RS01795	ecpR	helix-turn-helix transcriptional regulator	DNA-binding transcriptional dual regulator MatA	GO-TERMS, PRODUCT-SYNONYMS, GENE-SYNONYMS, PRODUCT, GENE-NAME
BFL16_RS01815	G0-10434	BFL16_RS01815	ykgO	50S ribosomal protein L36	50S ribosomal subunit protein L36B	GO-TERMS, PRODUCT-SYNONYMS, PRODUCT, GENE-NAME
BFL16_RS01820	G6167	BFL16_RS01820	ykgM	50S ribosomal protein L31 type B	50S ribosomal subunit protein L31B	GO-TERMS, PRODUCT-SYNONYMS, PRODUCT, GENE-NAME
BFL16_RS01885	G6171	BFL16_RS01885	rclC	DUF417 domain-containing protein	reactive chlorine species resistance protein C	GO-TERMS, PRODUCT-SYNONYMS, GENE-SYNONYMS, PRODUCT, GENE-NAME
BFL16_RS01890	G6173	BFL16_RS01890	rclB	DUF1471 domain-containing protein	DUF1471 domain-containing protein RclB	GO-TERMS, PRODUCT-SYNONYMS, GENE-SYNONYMS, PRODUCT, GENE-NAME
BFL16_RS01895	G6174	BFL16_RS01895	rclA	pyridine nucleotide-disulfide oxidoreductase	cupric reductase RclA	GO-TERMS, REACTIONS, PRODUCT-SYNONYMS, GENE-SYNONYMS, PRODUCT, GENE-NAME
BFL16_RS01905	G6176	BFL16_RS01905	ykgE	(Fe-S)-binding protein	putative lactate utilization oxidoreductase YkgE	GO-TERMS, PRODUCT-SYNONYMS, PRODUCT, GENE-NAME
BFL16_RS01965	EG10109	BFL16_RS01965	betA	oxygen-dependent choline dehydrogenase	choline dehydrogenase	GO-TERMS, REACTIONS, PRODUCT-SYNONYMS, PRODUCT, GENE-NAME
BFL16_RS01970	EG10110	BFL16_RS01970	betB	betaine-aldehyde dehydrogenase	betaine aldehyde dehydrogenase	GO-TERMS, REACTIONS, PRODUCT-SYNONYMS, PRODUCT, GENE-NAME
BFL16_RS01975	EG10111	BFL16_RS01975	betI	transcriptional regulator	DNA-binding transcriptional repressor BetI	GO-TERMS, PRODUCT-SYNONYMS, PRODUCT, GENE-NAME
BFL16_RS01985	EG10112	BFL16_RS01985	betT	choline transporter	choline:H+ symporter	GO-TERMS, REACTIONS, PRODUCT-SYNONYMS, PRODUCT, GENE-NAME
BFL16_RS01995	EG11236	BFL16_RS01995	pdeL	cyclic di-GMP phosphodiesterase	DNA-binding transcriptional activator/c-di-GMP phosphodiesterase PdeL	GO-TERMS, PRODUCT-SYNONYMS, GENE-SYNONYMS, PRODUCT, GENE-NAME
BFL16_RS02080	G6190	BFL16_RS02080	yahK	NAD(P)-dependent alcohol dehydrogenase	aldehyde reductase, NADPH-dependent	GO-TERMS, REACTIONS, PRODUCT-SYNONYMS, PRODUCT, GENE-NAME
BFL16_RS02105	G6195	BFL16_RS02105	prpR	propionate catabolism operon regulatory protein PrpR	DNA-binding transcriptional dual regulator PrpR	GO-TERMS, PRODUCT-SYNONYMS, GENE-SYNONYMS, PRODUCT, GENE-NAME
BFL16_RS02110	G6196	BFL16_RS02110	prpB	methylisocitrate lyase	2-methylisocitrate lyase	GO-TERMS, REACTIONS, PRODUCT-SYNONYMS, GENE-SYNONYMS, PRODUCT, GENE-NAME
BFL16_RS02115	G6198	BFL16_RS02115	prpC			GO-TERMS, PRODUCT-SYNONYMS, GENE-SYNONYMS, GENE-NAME
BFL16_RS02120	G6199	BFL16_RS02120	prpD			GO-TERMS, PRODUCT-SYNONYMS, GENE-SYNONYMS, PRODUCT, GENE-NAME
BFL16_RS02125	G6200	BFL16_RS02125	prpE	propionate--CoA ligase	propionyl-CoA synthetase	GO-TERMS, REACTIONS, PRODUCT-SYNONYMS, GENE-SYNONYMS, PRODUCT, GENE-NAME
BFL16_RS02140	EG11327	BFL16_RS02140	codB	cytosine permease	cytosine transporter	GO-TERMS, REACTIONS, PRODUCT-SYNONYMS, PRODUCT, GENE-NAME
BFL16_RS02145	EG11326	BFL16_RS02145	codA	cytosine deaminase	cytosine/isoguanine deaminase	GO-TERMS, REACTIONS, PRODUCT-SYNONYMS, PRODUCT, GENE-NAME
BFL16_RS02150	EG11421	BFL16_RS02150	cynR	transcriptional regulator	DNA-binding transcriptional dual regulator CynR	PRODUCT-SYNONYMS, PRODUCT, GENE-NAME
BFL16_RS02155	EG10176	BFL16_RS02155	cynT	carbonic anhydrase	carbonic anhydrase 1	GO-TERMS, REACTIONS, PRODUCT-SYNONYMS, PRODUCT, GENE-NAME
BFL16_RS02160	EG10175	BFL16_RS02160	cynS	cyanate hydratase	cyanase	GO-TERMS, REACTIONS, PRODUCT-SYNONYMS, GENE-SYNONYMS, PRODUCT, GENE-NAME
BFL16_RS02170	EG10524	BFL16_RS02170	lacA			GO-TERMS, REACTIONS, PRODUCT-SYNONYMS, PRODUCT, GENE-NAME
BFL16_RS02175	EG10526			MFS transporter	lactose permease	GO-TERMS, REACTIONS, PRODUCT-SYNONYMS, PRODUCT
BFL16_RS02180	EG10527					GO-TERMS, REACTIONS, PRODUCT-SYNONYMS, PRODUCT
BFL16_RS02190	EG10525			LacI family DNA-binding transcriptional regulator	DNA-binding transcriptional repressor LacI	GO-TERMS, PRODUCT-SYNONYMS, PRODUCT
BFL16_RS02210	M010			3-(3-hydroxy-phenyl)propionate/3-hydroxycinnamic acid hydroxylase	3-(3-hydroxyphenyl)propanoate hydroxylase	GO-TERMS, REACTIONS, PRODUCT-SYNONYMS, PRODUCT
BFL16_RS02215	M011			2,3-dihydroxyphenylpropionate/2, 3-dihydroxicinnamic acid 1,2-dioxygenase	3-carboxyethylcatechol 2,3-dioxygenase	GO-TERMS, REACTIONS, PRODUCT-SYNONYMS, PRODUCT
BFL16_RS02220	M012	BFL16_RS02220	mhpC	2-hydroxy-6-oxononadienedioate/2-hydroxy-6- oxononatrienedioate hydrolase	2-hydroxy-6-ketonona-2,4-dienedioate hydrolase	GO-TERMS, REACTIONS, PRODUCT-SYNONYMS, PRODUCT, GENE-NAME
BFL16_RS02225	M013	BFL16_RS02225	mhpD	2-keto-4-pentenoate hydratase	2-hydroxypentadienoate hydratase	GO-TERMS, REACTIONS, PRODUCT-SYNONYMS, GENE-SYNONYMS, PRODUCT, GENE-NAME
BFL16_RS02230	M014	BFL16_RS02230	mhpF	acetaldehyde dehydrogenase	acetaldehyde dehydrogenase (acetylating) MhpF	GO-TERMS, PRODUCT-SYNONYMS, PRODUCT, GENE-NAME
BFL16_RS02235	G6205	BFL16_RS02235	mhpE			GO-TERMS, PRODUCT-SYNONYMS, PRODUCT, GENE-NAME
BFL16_RS02240	G6206	BFL16_RS02240	mhpT	3-(3-hydroxy-phenyl)propionate transporter MhpT	3-hydroxyphenylpropionate/3-hydroxycinnamate:H+ symporter	GO-TERMS, REACTIONS, PRODUCT-SYNONYMS, GENE-SYNONYMS, PRODUCT, GENE-NAME
BFL16_RS02250	G6208	BFL16_RS02250	frmB			GO-TERMS, REACTIONS, PRODUCT-SYNONYMS, GENE-SYNONYMS, PRODUCT, GENE-NAME
BFL16_RS02255	EG50010	BFL16_RS02255	frmA			GO-TERMS, REACTIONS, PRODUCT-SYNONYMS, GENE-SYNONYMS, PRODUCT, GENE-NAME
BFL16_RS02260	G6209	BFL16_RS02260	frmR	transcriptional regulator	DNA-binding transcriptional repressor FrmR	GO-TERMS, PRODUCT-SYNONYMS, GENE-SYNONYMS, PRODUCT, GENE-NAME
BFL16_RS02295	G6217	BFL16_RS02295	tauA	taurine ABC transporter substrate-binding protein	taurine ABC transporter periplasmic binding protein	CPLX-RXNS, GO-TERMS, COMPLEXES, PRODUCT-SYNONYMS, GENE-SYNONYMS, PRODUCT, GENE-NAME
BFL16_RS02300	G6218			taurine import ATP-binding protein TauB	taurine ABC transporter ATP binding subunit	GO-TERMS, PRODUCT-SYNONYMS, GENE-SYNONYMS, PRODUCT
BFL16_RS02305	G6219	BFL16_RS02305	tauC	taurine ABC transporter permease	taurine ABC transporter membrane subunit	GO-TERMS, PRODUCT-SYNONYMS, GENE-SYNONYMS, PRODUCT, GENE-NAME
BFL16_RS02310	EG12423	BFL16_RS02310	tauD			GO-TERMS, REACTIONS, PRODUCT-SYNONYMS, GENE-SYNONYMS, GENE-NAME
BFL16_RS02315	EG10428	BFL16_RS02315	hemB	delta-aminolevulinic acid dehydratase	porphobilinogen synthase	GO-TERMS, REACTIONS, PRODUCT-SYNONYMS, GENE-SYNONYMS, PRODUCT, GENE-NAME
BFL16_RS02325	G6226	BFL16_RS02325	iprA	transcriptional regulator	putative DNA-binding transcriptional regulator IprA	GO-TERMS, PRODUCT-SYNONYMS, GENE-SYNONYMS, PRODUCT, GENE-NAME
BFL16_RS02330	EG12867	BFL16_RS02330	ampH	D-alanyl-D-alanine- carboxypeptidase/endopeptidase AmpH	peptidoglycan DD-carboxypeptidase/peptidoglycan DD-endopeptidase	GO-TERMS, REACTIONS, PRODUCT-SYNONYMS, GENE-SYNONYMS, PRODUCT, GENE-NAME
BFL16_RS02340	EG10928	BFL16_RS02340	sbmA	peptide antibiotic transporter SbmA	peptide antibiotic/peptide nucleic acid transporter	GO-TERMS, REACTIONS, PRODUCT-SYNONYMS, PRODUCT, GENE-NAME
BFL16_RS02345	G6227	BFL16_RS02345	yaiW	DUF1615 domain-containing protein	surface-exposed outer membrane lipoprotein	GO-TERMS, PRODUCT-SYNONYMS, PRODUCT, GENE-NAME
BFL16_RS02360	EG10213	BFL16_RS02360	ddlA			GO-TERMS, REACTIONS, PRODUCT-SYNONYMS, PRODUCT, GENE-NAME
BFL16_RS02370	EG11256	BFL16_RS02370	iraP	anti-adapter protein IraP	anti-adaptor protein for sigmaS stabilization	GO-TERMS, PRODUCT-SYNONYMS, GENE-SYNONYMS, PRODUCT, GENE-NAME
BFL16_RS02375	EG10727	BFL16_RS02375	phoA			GO-TERMS, REACTIONS, PRODUCT-SYNONYMS, GENE-SYNONYMS, GENE-NAME
BFL16_RS02385	EG11257	adrA	dgcC	diguanylate cyclase AdrA	diguanylate cyclase DgcC	GO-TERMS, REACTIONS, PRODUCT-SYNONYMS, GENE-SYNONYMS, PRODUCT, GENE-NAME
BFL16_RS02390	EG10769	BFL16_RS02390	proC			GO-TERMS, REACTIONS, PRODUCT-SYNONYMS, GENE-SYNONYMS, GENE-NAME
BFL16_RS02400	EG10082	BFL16_RS02400	aroL	shikimate kinase	shikimate kinase 2	GO-TERMS, PRODUCT-SYNONYMS, PRODUCT, GENE-NAME
BFL16_RS02420	EG12159	BFL16_RS02420	ppnP	hypothetical protein	nucleoside phosphorylase PpnP	GO-TERMS, REACTIONS, PRODUCT-SYNONYMS, GENE-SYNONYMS, PRODUCT, GENE-NAME
BFL16_RS02440	EG12158	BFL16_RS02440	rdgC	recombination-associated protein RdgC	nucleoid-associated protein RdgC	GO-TERMS, PRODUCT-SYNONYMS, GENE-SYNONYMS, PRODUCT, GENE-NAME
BFL16_RS02445	EG11288	BFL16_RS02445	mak			GO-TERMS, REACTIONS, PRODUCT-SYNONYMS, GENE-SYNONYMS, GENE-NAME
BFL16_RS02465	EG10728	BFL16_RS02465	phoB	DNA-binding response regulator	DNA-binding transcriptional dual regulator PhoB	GO-TERMS, PRODUCT-SYNONYMS, GENE-SYNONYMS, PRODUCT, GENE-NAME
BFL16_RS02470	EG10733			two-component system sensor histidine kinase PhoR	sensor histidine kinase PhoR	GO-TERMS, REACTIONS, PRODUCT-SYNONYMS, GENE-SYNONYMS, PRODUCT
BFL16_RS02475	EG12168	BFL16_RS02475	brnQ	branched-chain amino acid transport system 2 carrier protein	branched chain amino acid transporter BrnQ	GO-TERMS, REACTIONS, PRODUCT-SYNONYMS, GENE-SYNONYMS, PRODUCT, GENE-NAME
BFL16_RS02485	EG10565	BFL16_RS02485	malZ			GO-TERMS, REACTIONS, PRODUCT-SYNONYMS, GENE-NAME
BFL16_RS02495	EG11095	BFL16_RS02495	acpH	ACP phosphodiesterase	acyl carrier protein phosphodiesterase	GO-TERMS, REACTIONS, PRODUCT-SYNONYMS, GENE-SYNONYMS, PRODUCT, GENE-NAME
BFL16_RS02500	EG10812	BFL16_RS02500	queA	tRNA preQ1(34) S-adenosylmethionine ribosyltransferase-isomerase QueA	tRNA preQ134 S-adenosylmethionine ribosyltransferase-isomerase	GO-TERMS, REACTIONS, PRODUCT-SYNONYMS, GENE-SYNONYMS, PRODUCT, GENE-NAME
BFL16_RS02505	EG10996	BFL16_RS02505	tgt	tRNA guanosine(34) transglycosylase Tgt	tRNA-guanine transglycosylase	GO-TERMS, PRODUCT-SYNONYMS, GENE-SYNONYMS, PRODUCT, GENE-NAME
BFL16_RS02510	EG11096	BFL16_RS02510	yajC	preprotein translocase subunit YajC	Sec translocon accessory complex subunit YajC	CPLX-RXNS, GO-TERMS, COMPLEXES, PRODUCT-SYNONYMS, PRODUCT, GENE-NAME
BFL16_RS02515	EG10938	BFL16_RS02515	secD	protein translocase subunit SecD	Sec translocon accessory complex subunit SecD	GO-TERMS, PRODUCT-SYNONYMS, PRODUCT, GENE-NAME
BFL16_RS02520	EG10940	BFL16_RS02520	secF	protein translocase subunit SecF	Sec translocon accessory complex subunit SecF	GO-TERMS, PRODUCT-SYNONYMS, PRODUCT, GENE-NAME
BFL16_RS02540	EG11035	BFL16_RS02540	tsx			GO-TERMS, REACTIONS, PRODUCT-SYNONYMS, GENE-SYNONYMS, GENE-NAME
BFL16_RS02550	EG11320	BFL16_RS02550	nrdR	transcriptional regulator NrdR	NrdR transcriptional repressor	GO-TERMS, PRODUCT-SYNONYMS, GENE-SYNONYMS, PRODUCT, GENE-NAME
BFL16_RS02555	EG11321	BFL16_RS02555	ribD	bifunctional diaminohydroxyphosphoribosylaminopyrimidine deaminase/5-amino-6-(5-phosphoribosylamino)uracil reductase RibD	fused diaminohydroxyphosphoribosylaminopyrimidine deaminase / 5-amino-6-(5-phosphoribosylamino)uracil reductase	GO-TERMS, REACTIONS, PRODUCT-SYNONYMS, GENE-SYNONYMS, PRODUCT, GENE-NAME
BFL16_RS02560	EG11322	BFL16_RS02560	ribE			GO-TERMS, PRODUCT-SYNONYMS, GENE-SYNONYMS, GENE-NAME
BFL16_RS02565	EG10666			N utilization substance protein B	transcription antitermination protein NusB	GO-TERMS, COMPLEXES, PRODUCT-SYNONYMS, GENE-SYNONYMS, PRODUCT
BFL16_RS02570	G6234	BFL16_RS02570	thiL	thiamine-monophosphate kinase	thiamine monophosphate kinase	GO-TERMS, REACTIONS, PRODUCT-SYNONYMS, GENE-SYNONYMS, PRODUCT, GENE-NAME
BFL16_RS02575	EG10704	BFL16_RS02575	pgpA			GO-TERMS, REACTIONS, PRODUCT-SYNONYMS, GENE-SYNONYMS, GENE-NAME
BFL16_RS02585	G6236	BFL16_RS02585	yajO	oxidoreductase	1-deoxyxylulose-5-phosphate synthase YajO	GO-TERMS, REACTIONS, PRODUCT-SYNONYMS, PRODUCT, GENE-NAME
BFL16_RS02590	G6237	BFL16_RS02590	dxs			GO-TERMS, PRODUCT-SYNONYMS, GENE-SYNONYMS, GENE-NAME
BFL16_RS02595	EG10508	BFL16_RS02595	ispA	(2E,6E)-farnesyl diphosphate synthase	geranyl diphosphate/farnesyl diphosphate synthase	GO-TERMS, REACTIONS, PRODUCT-SYNONYMS, PRODUCT, GENE-NAME
BFL16_RS02600	EG11098	BFL16_RS02600	xseB	exodeoxyribonuclease 7 small subunit	exodeoxyribonuclease VII subunit XseB	CPLX-RXNS, GO-TERMS, COMPLEXES, PRODUCT-SYNONYMS, GENE-SYNONYMS, PRODUCT, GENE-NAME
BFL16_RS02605	G6238	BFL16_RS02605	thiI	tRNA 4-thiouridine(8) synthase ThiI	tRNA uridine 4-sulfurtransferase	GO-TERMS, REACTIONS, PRODUCT-SYNONYMS, GENE-SYNONYMS, PRODUCT, GENE-NAME
BFL16_RS02610	G198	BFL16_RS02610	yajL	protein deglycase YajL	protein/nucleic acid deglycase 3	GO-TERMS, REACTIONS, PRODUCT-SYNONYMS, GENE-SYNONYMS, PRODUCT, GENE-NAME
BFL16_RS02615	G6239	BFL16_RS02615	panE			GO-TERMS, PRODUCT-SYNONYMS, GENE-SYNONYMS, GENE-NAME
BFL16_RS02630	EG10182	BFL16_RS02630	cyoE	protoheme IX farnesyltransferase	heme O synthase	GO-TERMS, REACTIONS, PRODUCT-SYNONYMS, PRODUCT, GENE-NAME
BFL16_RS02635	EG10181	BFL16_RS02635	cyoD	cytochrome bo(3) ubiquinol oxidase subunit 4	cytochrome bo3 ubiquinol oxidase subunit 4	CPLX-RXNS, GO-TERMS, COMPLEXES, PRODUCT-SYNONYMS, PRODUCT, GENE-NAME
BFL16_RS02640	EG10180	BFL16_RS02640	cyoC	cytochrome o ubiquinol oxidase subunit III	cytochrome bo3 ubiquinol oxidase subunit 3	GO-TERMS, COMPLEXES, PRODUCT-SYNONYMS, PRODUCT, GENE-NAME
BFL16_RS02645	EG10179	BFL16_RS02645	cyoB	cytochrome ubiquinol oxidase subunit I	cytochrome bo3 ubiquinol oxidase subunit 1	GO-TERMS, REACTIONS, PRODUCT-SYNONYMS, PRODUCT, GENE-NAME
BFL16_RS02650	EG10178	BFL16_RS02650	cyoA	cytochrome o ubiquinol oxidase subunit II	cytochrome bo3 ubiquinol oxidase subunit 2	GO-TERMS, PRODUCT-SYNONYMS, PRODUCT, GENE-NAME
BFL16_RS02655	EG12183	BFL16_RS02655	ampG	muropeptide MFS transporter AmpG	muropeptide:H+ symporter	GO-TERMS, REACTIONS, PRODUCT-SYNONYMS, PRODUCT, GENE-NAME
BFL16_RS02670	EG10125	BFL16_RS02670	bolA	protein BolA	DNA-binding transcriptional dual regulator BolA	GO-TERMS, COMPLEXES, PRODUCT-SYNONYMS, PRODUCT, GENE-NAME
BFL16_RS02680	EG11003	BFL16_RS02680	tig			GO-TERMS, REACTIONS, PRODUCT-SYNONYMS, GENE-NAME
BFL16_RS02685	EG10158	BFL16_RS02685	clpP			CPLX-RXNS, GO-TERMS, COMPLEXES, REACTIONS, PRODUCT-SYNONYMS, GENE-SYNONYMS, GENE-NAME
BFL16_RS02690	EG10159	BFL16_RS02690	clpX			GO-TERMS, PRODUCT-SYNONYMS, GENE-SYNONYMS, GENE-NAME
BFL16_RS02695	EG10542	BFL16_RS02695	lon	peptidase	Lon protease	GO-TERMS, REACTIONS, PRODUCT-SYNONYMS, GENE-SYNONYMS, PRODUCT, GENE-NAME
BFL16_RS02700	EG10467	BFL16_RS02700	hupB			GO-TERMS, COMPLEXES, PRODUCT-SYNONYMS, GENE-SYNONYMS, PRODUCT, GENE-NAME
BFL16_RS02705	G6242	BFL16_RS02705	ppiD	folding chaperone	periplasmic folding chaperone	GO-TERMS, PRODUCT-SYNONYMS, GENE-SYNONYMS, PRODUCT, GENE-NAME
BFL16_RS02710	G6243	BFL16_RS02710	ybaV	hypothetical protein	helix-hairpin-helix 3 family protein	GO-TERMS, PRODUCT-SYNONYMS, GENE-SYNONYMS, PRODUCT, GENE-NAME
BFL16_RS02715	G6244	BFL16_RS02715	fadM	thioesterase	long-chain acyl-CoA thioesterase FadM	GO-TERMS, REACTIONS, PRODUCT-SYNONYMS, GENE-SYNONYMS, PRODUCT, GENE-NAME
BFL16_RS02720	G6245	BFL16_RS02720	queC	7-cyano-7-deazaguanine synthase QueC	7-cyano-7-deazaguanine synthase	GO-TERMS, REACTIONS, PRODUCT-SYNONYMS, GENE-SYNONYMS, PRODUCT, GENE-NAME
BFL16_RS02730	G6246	BFL16_RS02730	cof			GO-TERMS, REACTIONS, PRODUCT-SYNONYMS, GENE-NAME
BFL16_RS02735	G6247	BFL16_RS02735	decR	transcriptional regulator	DNA-binding transcriptional activator DecR	GO-TERMS, PRODUCT-SYNONYMS, GENE-SYNONYMS, PRODUCT, GENE-NAME
BFL16_RS02750	EG12191	BFL16_RS02750	glnK	nitrogen regulatory protein P-II 2	nitrogen regulator GlnK	GO-TERMS, PRODUCT-SYNONYMS, GENE-SYNONYMS, PRODUCT, GENE-NAME
BFL16_RS02755	EG11821	BFL16_RS02755	amtB	ammonia channel	ammonia/ammonium transporter	GO-TERMS, REACTIONS, PRODUCT-SYNONYMS, GENE-SYNONYMS, PRODUCT, GENE-NAME
BFL16_RS02760	EG10995	BFL16_RS02760	tesB			GO-TERMS, REACTIONS, PRODUCT-SYNONYMS, GENE-NAME
BFL16_RS02770	G6251	BFL16_RS02770	ybaZ	6-O-methylguanine DNA methyltransferase	DNA base-flipping protein	GO-TERMS, PRODUCT-SYNONYMS, GENE-SYNONYMS, PRODUCT, GENE-NAME
BFL16_RS02795	G58	BFL16_RS02795	maa			GO-TERMS, REACTIONS, PRODUCT-SYNONYMS, GENE-SYNONYMS, PRODUCT, GENE-NAME
BFL16_RS02800	EG10439	BFL16_RS02800	hha	hemolysin expression-modulating protein Hha	haemolysin expression-modulating protein Hha	GO-TERMS, PRODUCT-SYNONYMS, PRODUCT, GENE-NAME
BFL16_RS02805	EG12429	BFL16_RS02805	tomB			GO-TERMS, PRODUCT-SYNONYMS, GENE-SYNONYMS, GENE-NAME
BFL16_RS02810	EG11704	BFL16_RS02810	acrB	multidrug efflux RND transporter permease subunit	multidrug efflux pump RND permease AcrB	CPLX-RXNS, GO-TERMS, COMPLEXES, PRODUCT-SYNONYMS, GENE-SYNONYMS, PRODUCT, GENE-NAME
BFL16_RS02815	EG11703	BFL16_RS02815	acrA	MexE family multidrug efflux RND transporter periplasmic adaptor subunit	multidrug efflux pump membrane fusion lipoprotein AcrA	CPLX-RXNS, GO-TERMS, COMPLEXES, PRODUCT-SYNONYMS, GENE-SYNONYMS, PRODUCT, GENE-NAME
BFL16_RS02820	EG12116	BFL16_RS02820	acrR			GO-TERMS, PRODUCT-SYNONYMS, GENE-SYNONYMS, GENE-NAME
BFL16_RS02830	G6255	BFL16_RS02830	mscK	mechanosensitive channel MscK	potassium dependent, small conductance mechanosensitive channel	GO-TERMS, REACTIONS, PRODUCT-SYNONYMS, GENE-SYNONYMS, PRODUCT, GENE-NAME
BFL16_RS02835	EG12830	BFL16_RS02835	ybaM	DUF2496 domain-containing protein	DUF2496 domain-containing protein YbaM	GO-TERMS, PRODUCT-SYNONYMS, PRODUCT, GENE-NAME
BFL16_RS02840	EG10765	BFL16_RS02840	priC			GO-TERMS, COMPLEXES, PRODUCT-SYNONYMS, GENE-NAME
BFL16_RS02855	EG10051	BFL16_RS02855	apt			GO-TERMS, REACTIONS, PRODUCT-SYNONYMS, GENE-NAME
BFL16_RS02870	EG10834	BFL16_RS02870	recR	recombination protein RecR	DNA repair protein RecR	GO-TERMS, PRODUCT-SYNONYMS, PRODUCT, GENE-NAME
BFL16_RS02875	EG10461	BFL16_RS02875	htpG	molecular chaperone HtpG	chaperone protein HtpG	GO-TERMS, PRODUCT-SYNONYMS, PRODUCT, GENE-NAME
BFL16_RS02880	EG10032	BFL16_RS02880	adk			GO-TERMS, REACTIONS, PRODUCT-SYNONYMS, GENE-SYNONYMS, GENE-NAME
BFL16_RS02885	EG10431	BFL16_RS02885	hemH			GO-TERMS, PRODUCT-SYNONYMS, GENE-SYNONYMS, PRODUCT, GENE-NAME
BFL16_RS02890	EG11101	BFL16_RS02890	aes			GO-TERMS, REACTIONS, PRODUCT-SYNONYMS, GENE-SYNONYMS, GENE-NAME
BFL16_RS02895	EG11102	BFL16_RS02895	gsk			GO-TERMS, REACTIONS, PRODUCT-SYNONYMS, GENE-NAME
BFL16_RS02910	G6256	BFL16_RS02910	fsr	MFS transporter	fosmidomycin efflux pump	GO-TERMS, REACTIONS, PRODUCT-SYNONYMS, PRODUCT, GENE-NAME
BFL16_RS02920	EG11060			bifunctional UDP-sugar hydrolase/5'-nucleotidase	5'-nucleotidase / UDP-sugar hydrolase	GO-TERMS, REACTIONS, PRODUCT-SYNONYMS, PRODUCT
BFL16_RS02925	EG12454	BFL16_RS02925	ybaK	Cys-tRNA(Pro) deacylase	Cys-tRNAPro and Cys-tRNACys deacylase	GO-TERMS, REACTIONS, PRODUCT-SYNONYMS, PRODUCT, GENE-NAME
BFL16_RS02935	G6259	BFL16_RS02935	ybaQ	transcriptional regulator	DNA-binding transcriptional regulator YbaQ	GO-TERMS, PRODUCT-SYNONYMS, PRODUCT, GENE-NAME
BFL16_RS02955	G6261	BFL16_RS02955	glsA			GO-TERMS, REACTIONS, PRODUCT-SYNONYMS, GENE-SYNONYMS, GENE-NAME
BFL16_RS02990	G6263	BFL16_RS02990	cueR	transcriptional regulator	DNA-binding transcriptional dual regulator CueR	GO-TERMS, PRODUCT-SYNONYMS, GENE-SYNONYMS, PRODUCT, GENE-NAME
BFL16_RS03025	G6266	BFL16_RS03025	fetA	iron export ATP-binding protein FetA	putative iron ABC exporter ATP-binding subunit FetA	GO-TERMS, PRODUCT-SYNONYMS, GENE-SYNONYMS, PRODUCT, GENE-NAME
BFL16_RS03030	G6267	BFL16_RS03030	fetB	iron export permease FetB	putative iron ABC exporter membrane subunit FetB	GO-TERMS, PRODUCT-SYNONYMS, GENE-SYNONYMS, PRODUCT, GENE-NAME
BFL16_RS03035	G6268	BFL16_RS03035	cnoX	co-chaperone YbbN	chaperedoxin	GO-TERMS, PRODUCT-SYNONYMS, GENE-SYNONYMS, PRODUCT, GENE-NAME
BFL16_RS03040	G6269	BFL16_RS03040	ybbO	oxidoreductase	NADP+-dependent aldehyde reductase YbbO	GO-TERMS, REACTIONS, PRODUCT-SYNONYMS, PRODUCT, GENE-NAME
BFL16_RS03045	EG11542	BFL16_RS03045	tesA	multifunctional acyl-CoA thioesterase I/protease I/lysophospholipase L1	multifunctional acyl-CoA thioesterase I and protease I and lysophospholipase L1	GO-TERMS, REACTIONS, PRODUCT-SYNONYMS, GENE-SYNONYMS, PRODUCT, GENE-NAME
BFL16_RS03060	EG10849	BFL16_RS03060	rhsD	RHS element protein RhsA	protein RhsD	GO-TERMS, PRODUCT-SYNONYMS, PRODUCT, GENE-NAME
BFL16_RS03075	EG11768	BFL16_RS03075	selU	tRNA 2-selenouridine(34) synthase MnmH	tRNA 2-selenouridine synthase	GO-TERMS, REACTIONS, PRODUCT-SYNONYMS, GENE-SYNONYMS, PRODUCT, GENE-NAME
BFL16_RS03080	G6274	BFL16_RS03080	allS	HTH-type transcriptional activator AllS	DNA-binding transcriptional activator AllS	GO-TERMS, PRODUCT-SYNONYMS, GENE-SYNONYMS, PRODUCT, GENE-NAME
BFL16_RS03085	G6275	BFL16_RS03085	allA			GO-TERMS, PRODUCT-SYNONYMS, GENE-SYNONYMS, GENE-NAME
BFL16_RS03090	G6276	BFL16_RS03090	allR	transcriptional regulator	DNA-binding transcriptional repressor AllR	GO-TERMS, PRODUCT-SYNONYMS, GENE-SYNONYMS, PRODUCT, GENE-NAME
BFL16_RS03095	EG11583	BFL16_RS03095	gcl			GO-TERMS, PRODUCT-SYNONYMS, GENE-NAME
BFL16_RS03100	G6277	BFL16_RS03100	hyi			GO-TERMS, PRODUCT-SYNONYMS, GENE-SYNONYMS, GENE-NAME
BFL16_RS03105	G6278	BFL16_RS03105	glxR	2-hydroxy-3-oxopropionate reductase	tartronate semialdehyde reductase 2	GO-TERMS, REACTIONS, PRODUCT-SYNONYMS, GENE-SYNONYMS, PRODUCT, GENE-NAME
BFL16_RS03130	G6283	BFL16_RS03130	glxK	glycerate kinase	glycerate 2-kinase 2	GO-TERMS, REACTIONS, PRODUCT-SYNONYMS, GENE-SYNONYMS, PRODUCT, GENE-NAME
BFL16_RS03135	G6284	BFL16_RS03135	allE			GO-TERMS, PRODUCT-SYNONYMS, GENE-SYNONYMS, GENE-NAME
BFL16_RS03140	G6285	BFL16_RS03140	allC			GO-TERMS, PRODUCT-SYNONYMS, GENE-SYNONYMS, GENE-NAME
BFL16_RS03145	G6286	BFL16_RS03145	allD	ureidoglycolate dehydrogenase (NAD(+))	ureidoglycolate dehydrogenase	GO-TERMS, REACTIONS, PRODUCT-SYNONYMS, GENE-SYNONYMS, PRODUCT, GENE-NAME
BFL16_RS03150	G6287	BFL16_RS03150	fdrA	acyl-CoA synthetase FdrA	putative acyl-CoA synthetase FdrA	GO-TERMS, REACTIONS, PRODUCT-SYNONYMS, GENE-SYNONYMS, PRODUCT, GENE-NAME
BFL16_RS03170	EG10796	BFL16_RS03170	purK			GO-TERMS, PRODUCT-SYNONYMS, GENE-SYNONYMS, GENE-NAME
BFL16_RS03175	EG10793	BFL16_RS03175	purE	5-(carboxyamino)imidazole ribonucleotide mutase	N5-carboxyaminoimidazole ribonucleotide mutase	GO-TERMS, REACTIONS, PRODUCT-SYNONYMS, GENE-SYNONYMS, PRODUCT, GENE-NAME
BFL16_RS03185	EG12666	BFL16_RS03185	lpxH	UDP-2,3-diacylglucosamine hydrolase	UDP-2,3-diacylglucosamine diphosphatase	GO-TERMS, REACTIONS, PRODUCT-SYNONYMS, GENE-SYNONYMS, PRODUCT, GENE-NAME
BFL16_RS03190	EG10758	BFL16_RS03190	ppiB	peptidyl-prolyl cis-trans isomerase	peptidyl-prolyl cis-trans isomerase B	GO-TERMS, PRODUCT-SYNONYMS, PRODUCT, GENE-NAME
BFL16_RS03195	EG10196	BFL16_RS03195	cysS			GO-TERMS, REACTIONS, PRODUCT-SYNONYMS, GENE-SYNONYMS, PRODUCT, GENE-NAME
BFL16_RS03205	EG12879	BFL16_RS03205	ybcJ	ribosome-associated protein	putative RNA-binding protein YbcJ	GO-TERMS, PRODUCT-SYNONYMS, PRODUCT, GENE-NAME
BFL16_RS03210	EG10328	BFL16_RS03210	folD	bifunctional methylenetetrahydrofolate dehydrogenase/methenyltetrahydrofolate cyclohydrolase	bifunctional 5,10-methylene-tetrahydrofolate dehydrogenase/ 5,10-methylene-tetrahydrofolate cyclohydrolase	GO-TERMS, REACTIONS, PRODUCT-SYNONYMS, GENE-SYNONYMS, PRODUCT, GENE-NAME
BFL16_RS03215	G6290	BFL16_RS03215	sfmA	hypothetical protein	putative fimbrial protein SfmA	GO-TERMS, PRODUCT-SYNONYMS, PRODUCT, GENE-NAME
BFL16_RS03220	G6291	BFL16_RS03220	sfmC	molecular chaperone FimC	putative fimbrial chaperone SfmC	PRODUCT-SYNONYMS, PRODUCT, GENE-NAME
BFL16_RS03225	G6292	BFL16_RS03225	sfmD	fimbrial biogenesis outer membrane usher protein	putative fimbrial usher protein SfmD	GO-TERMS, PRODUCT-SYNONYMS, PRODUCT, GENE-NAME
BFL16_RS03230	G6293	BFL16_RS03230	sfmH	type 1 fimbrin D-mannose specific adhesin FimH	putative fimbrial adhesin protein SfmH	GO-TERMS, PRODUCT-SYNONYMS, PRODUCT, GENE-NAME
BFL16_RS03235	EG12388	BFL16_RS03235	sfmF	fimbriae assembly protein	putative fimbrial protein SfmF	GO-TERMS, PRODUCT-SYNONYMS, GENE-SYNONYMS, PRODUCT, GENE-NAME
BFL16_RS03240	EG11103	BFL16_RS03240	fimZ	DNA-binding response regulator	putative LuxR family transcriptional regulator FimZ	GO-TERMS, PRODUCT-SYNONYMS, GENE-SYNONYMS, PRODUCT, GENE-NAME
BFL16_RS03250	EG10268	BFL16_RS03250	envY	porin thermoregulatory protein EnvY	DNA-binding transcriptional activator EnvY	GO-TERMS, PRODUCT-SYNONYMS, PRODUCT, GENE-NAME
BFL16_RS03265	EG11740	BFL16_RS03265	nfrA	phage receptor	bacteriophage N4 outer membrane receptor	GO-TERMS, PRODUCT-SYNONYMS, PRODUCT, GENE-NAME
BFL16_RS03270	EG11739			bacteriophage N4 adsorption protein B	bacteriophage N4 adsorption protein	GO-TERMS, PRODUCT-SYNONYMS, PRODUCT
BFL16_RS03310	G6318	BFL16_RS03310	cusS	HAMP domain-containing protein	sensor histidine kinase CusS	GO-TERMS, REACTIONS, PRODUCT-SYNONYMS, GENE-SYNONYMS, PRODUCT, GENE-NAME
BFL16_RS03315	G6319	BFL16_RS03315	cusR	DNA-binding response regulator	DNA-binding transcriptional activator CusR	GO-TERMS, PRODUCT-SYNONYMS, GENE-SYNONYMS, PRODUCT, GENE-NAME
BFL16_RS03325	G6320	BFL16_RS03325	cusC	cation efflux system protein CusC	copper/silver export system outer membrane channel	CPLX-RXNS, GO-TERMS, COMPLEXES, REACTIONS, PRODUCT-SYNONYMS, GENE-SYNONYMS, PRODUCT, GENE-NAME
BFL16_RS03330	G6321	BFL16_RS03330	cusF	cation efflux system protein CusF	copper/silver export system periplasmic binding protein	GO-TERMS, REACTIONS, PRODUCT-SYNONYMS, GENE-SYNONYMS, PRODUCT, GENE-NAME
BFL16_RS03335	G6322	BFL16_RS03335	cusB	metal RND transporter	copper/silver export system membrane fusion protein	GO-TERMS, PRODUCT-SYNONYMS, GENE-SYNONYMS, PRODUCT, GENE-NAME
BFL16_RS03340	EG12367	BFL16_RS03340	cusA	cation efflux system protein CusA	copper/silver export system RND permease	GO-TERMS, REACTIONS, PRODUCT-SYNONYMS, GENE-SYNONYMS, PRODUCT, GENE-NAME
BFL16_RS03345	EG10708	BFL16_RS03345	pheP	phenylalanine transporter	phenylalanine:H+ symporter PheP	GO-TERMS, REACTIONS, PRODUCT-SYNONYMS, PRODUCT, GENE-NAME
BFL16_RS03350	G6323	BFL16_RS03350	ybdG	mechanosensitive ion channel family protein	miniconductance mechanosensitive channel YbdG	GO-TERMS, PRODUCT-SYNONYMS, PRODUCT, GENE-NAME
BFL16_RS03355	EG50005	BFL16_RS03355	nfsB	oxygen-insensitive NAD(P)H nitroreductase	NAD(P)H nitroreductase NfsB	GO-TERMS, REACTIONS, PRODUCT-SYNONYMS, GENE-SYNONYMS, PRODUCT, GENE-NAME
BFL16_RS03370	G6326	BFL16_RS03370	ybdK	carboxylate--amine ligase	carboxylate-amine ligase	GO-TERMS, PRODUCT-SYNONYMS, PRODUCT, GENE-NAME
BFL16_RS03400	EG10262	BFL16_RS03400	entD	4'-phosphopantetheinyl transferase	phosphopantetheinyl transferase EntD	CPLX-RXNS, GO-TERMS, COMPLEXES, REACTIONS, PRODUCT-SYNONYMS, PRODUCT, GENE-NAME
BFL16_RS03410	EG10293	BFL16_RS03410	fepA	TonB-dependent siderophore receptor	ferric enterobactin outer membrane transporter	CPLX-RXNS, GO-TERMS, COMPLEXES, PRODUCT-SYNONYMS, GENE-SYNONYMS, PRODUCT, GENE-NAME
BFL16_RS03415	EG10299	BFL16_RS03415	fes	enterochelin esterase	ferric enterobactin esterase	GO-TERMS, REACTIONS, PRODUCT-SYNONYMS, PRODUCT, GENE-NAME
BFL16_RS03420	G0-10437	BFL16_RS03420	ybdZ	MbtH family protein	enterobactin biosynthesis protein YbdZ	GO-TERMS, PRODUCT-SYNONYMS, PRODUCT, GENE-NAME
BFL16_RS03425	EG10264			enterobactin synthase component F	apo-serine activating enzyme	GO-TERMS, COMPLEXES, PRODUCT-SYNONYMS, PRODUCT
BFL16_RS03435	EG10295	BFL16_RS03435	fepC	iron-enterobactin transporter ATP-binding protein	ferric enterobactin ABC transporter ATP binding subunit	CPLX-RXNS, GO-TERMS, COMPLEXES, PRODUCT, GENE-NAME
BFL16_RS03440	EG10298	BFL16_RS03440	fepG	iron-enterobactin transporter permease	ferric enterobactin ABC transporter membrane subunit FepG	GO-TERMS, PRODUCT, GENE-NAME
BFL16_RS03445	EG10296	BFL16_RS03445	fepD	iron-enterobactin transporter membrane protein	ferric enterobactin ABC transporter membrane subunit FebD	GO-TERMS, PRODUCT-SYNONYMS, PRODUCT, GENE-NAME
BFL16_RS03450	EG11104	BFL16_RS03450	entS	MFS transporter	enterobactin exporter EntS	GO-TERMS, REACTIONS, PRODUCT-SYNONYMS, GENE-SYNONYMS, PRODUCT, GENE-NAME
BFL16_RS03455	EG10294	BFL16_RS03455	fepB	Fe2+-enterobactin ABC transporter substrate-binding protein	ferric enterobactin ABC transporter periplasmic binding protein	GO-TERMS, REACTIONS, PRODUCT, GENE-NAME
BFL16_RS03460	EG10261	BFL16_RS03460	entC			GO-TERMS, REACTIONS, PRODUCT-SYNONYMS, GENE-SYNONYMS, GENE-NAME
BFL16_RS03465	EG10263					GO-TERMS, REACTIONS, PRODUCT-SYNONYMS
BFL16_RS03470	EG10260	BFL16_RS03470	entB			GO-TERMS, PRODUCT-SYNONYMS, GENE-SYNONYMS, GENE-NAME
BFL16_RS03475	EG10259	BFL16_RS03475	entA			GO-TERMS, PRODUCT-SYNONYMS, GENE-NAME
BFL16_RS03480	EG11105	BFL16_RS03480	entH	proofreading thioesterase EntH	proofreading thioesterase in enterobactin biosynthesis	GO-TERMS, REACTIONS, PRODUCT-SYNONYMS, GENE-SYNONYMS, PRODUCT, GENE-NAME
BFL16_RS03500	G6329	BFL16_RS03500	ybdL	pyridoxal phosphate-dependent aminotransferase	methionine-oxo-acid transaminase, PLP-dependent	GO-TERMS, REACTIONS, PRODUCT-SYNONYMS, PRODUCT, GENE-NAME
BFL16_RS03520	G6333	BFL16_RS03520	dsbG	thiol:disulfide interchange protein DsbG	protein sulfenic acid reductase and chaperone DsbG	GO-TERMS, REACTIONS, PRODUCT-SYNONYMS, GENE-SYNONYMS, PRODUCT, GENE-NAME
BFL16_RS03525	EG11384	BFL16_RS03525	ahpC	alkyl hydroperoxide reductase subunit C	alkyl hydroperoxide reductase, AhpC component	CPLX-RXNS, GO-TERMS, PRODUCT-SYNONYMS, GENE-SYNONYMS, PRODUCT, GENE-NAME
BFL16_RS03535	EG11385	BFL16_RS03535	ahpF	alkyl hydroperoxide reductase subunit F	alkyl hydroperoxide reductase, AhpF component	GO-TERMS, PRODUCT-SYNONYMS, PRODUCT, GENE-NAME
BFL16_RS03540	G6334	BFL16_RS03540	uspG			GO-TERMS, PRODUCT-SYNONYMS, GENE-SYNONYMS, GENE-NAME
BFL16_RS03555	G6337	BFL16_RS03555	rnk			GO-TERMS, PRODUCT-SYNONYMS, GENE-NAME
BFL16_RS03565	EG10856	BFL16_RS03565	rna	ribonuclease I	RNase I	GO-TERMS, REACTIONS, PRODUCT-SYNONYMS, GENE-SYNONYMS, PRODUCT, GENE-NAME
BFL16_RS03570	G6338	BFL16_RS03570	citT	anion permease	citrate:succinate antiporter	GO-TERMS, REACTIONS, PRODUCT-SYNONYMS, GENE-SYNONYMS, PRODUCT, GENE-NAME
BFL16_RS03575	G6339			2-(5''-triphosphoribosyl)-3'-dephosphocoenzyme-A synthase	triphosphoribosyl-dephospho-CoA synthase	GO-TERMS, REACTIONS, PRODUCT-SYNONYMS, GENE-SYNONYMS, PRODUCT
BFL16_RS03580	G6340	BFL16_RS03580	citX			GO-TERMS, PRODUCT-SYNONYMS, GENE-SYNONYMS, PRODUCT, GENE-NAME
BFL16_RS03585	G6341	BFL16_RS03585	citF	citrate lyase subunit alpha	citrate lyase alpha subunit	CPLX-RXNS, COMPLEXES, REACTIONS, PRODUCT-SYNONYMS, GENE-SYNONYMS, PRODUCT, GENE-NAME
BFL16_RS03590	G6342	BFL16_RS03590	citE	citrate lyase subunit beta	citrate lyase beta subunit	GO-TERMS, COMPLEXES, REACTIONS, PRODUCT-SYNONYMS, GENE-SYNONYMS, PRODUCT, GENE-NAME
BFL16_RS03595	G6343	BFL16_RS03595	citD	citrate lyase ACP	citrate lyase acyl carrier protein	GO-TERMS, REACTIONS, PRODUCT-SYNONYMS, GENE-SYNONYMS, PRODUCT, GENE-NAME
BFL16_RS03600	G6344	BFL16_RS03600	citC	[citrate (pro-3S)-lyase] ligase	citrate lyase synthetase	GO-TERMS, REACTIONS, PRODUCT-SYNONYMS, GENE-SYNONYMS, PRODUCT, GENE-NAME
BFL16_RS03605	G6345			sensor histidine kinase	sensor histidine kinase DpiB	GO-TERMS, REACTIONS, PRODUCT-SYNONYMS, GENE-SYNONYMS, PRODUCT
BFL16_RS03610	G6346			response regulator	DNA-binding transcriptional dual regulator DpiA	GO-TERMS, PRODUCT-SYNONYMS, GENE-SYNONYMS, PRODUCT
BFL16_RS03615	G6347	BFL16_RS03615	dcuC			GO-TERMS, REACTIONS, PRODUCT-SYNONYMS, GENE-NAME
BFL16_RS03625	EG12180			phospholipid:lipid A palmitoyltransferase	Lipid A palmitoyltransferase	GO-TERMS, REACTIONS, PRODUCT-SYNONYMS, GENE-SYNONYMS, PRODUCT
BFL16_RS03630	EG12179	BFL16_RS03630	cspE	cold-shock protein CspE	transcription antiterminator and regulator of RNA stability	GO-TERMS, PRODUCT-SYNONYMS, GENE-SYNONYMS, PRODUCT, GENE-NAME
BFL16_RS03635	EG12209	BFL16_RS03635	crcB	fluoride efflux transporter CrcB	F- channel	GO-TERMS, REACTIONS, PRODUCT-SYNONYMS, GENE-SYNONYMS, PRODUCT, GENE-NAME
BFL16_RS03645	EG11305			twin-arginine translocase subunit TatA	twin arginine protein translocation system - TatE protein	GO-TERMS, PRODUCT-SYNONYMS, GENE-SYNONYMS, PRODUCT
BFL16_RS03650	EG11306	BFL16_RS03650	lipA			GO-TERMS, REACTIONS, PRODUCT-SYNONYMS, GENE-SYNONYMS, GENE-NAME
BFL16_RS03670	EG11591	BFL16_RS03670	lipB	octanoyltransferase	lipoyl(octanoyl) transferase	GO-TERMS, REACTIONS, PRODUCT-SYNONYMS, GENE-SYNONYMS, PRODUCT, GENE-NAME
BFL16_RS03680	EG10201	BFL16_RS03680	dacA	D-alanyl-D-alanine carboxypeptidase	D-alanyl-D-alanine carboxypeptidase DacA	GO-TERMS, REACTIONS, PRODUCT-SYNONYMS, GENE-SYNONYMS, PRODUCT, GENE-NAME
BFL16_RS03690	EG10607	BFL16_RS03690	mrdB	rod shape-determining protein RodA	SEDS family protein MrdB	GO-TERMS, PRODUCT-SYNONYMS, GENE-SYNONYMS, PRODUCT, GENE-NAME
BFL16_RS03695	EG10606	BFL16_RS03695	mrdA	penicillin-binding protein 2	peptidoglycan DD-transpeptidase MrdA	GO-TERMS, REACTIONS, PRODUCT-SYNONYMS, GENE-SYNONYMS, PRODUCT, GENE-NAME
BFL16_RS03700	EG11254	BFL16_RS03700	rlmH	23S rRNA (pseudouridine(1915)-N(3))-methyltransferase RlmH	23S rRNA m3psi1915 methyltransferase	GO-TERMS, REACTIONS, PRODUCT-SYNONYMS, GENE-SYNONYMS, PRODUCT, GENE-NAME
BFL16_RS03705	EG11255	BFL16_RS03705	rsfS	ribosome silencing factor RsfS	ribosomal silencing factor RsfS	GO-TERMS, PRODUCT-SYNONYMS, GENE-SYNONYMS, PRODUCT, GENE-NAME
BFL16_RS03710	G6349	BFL16_RS03710	cobC	adenosylcobalamin/alpha-ribazole phosphatase	putative adenosylcobalamin phosphatase/alpha-ribazole phosphatase	REACTIONS, PRODUCT-SYNONYMS, GENE-SYNONYMS, PRODUCT, GENE-NAME
BFL16_RS03715	G6350	BFL16_RS03715	nadD	nicotinate-nicotinamide nucleotide adenylyltransferase	nicotinate-mononucleotide adenylyltransferase	GO-TERMS, REACTIONS, PRODUCT-SYNONYMS, GENE-SYNONYMS, PRODUCT, GENE-NAME
BFL16_RS03720	EG11412	BFL16_RS03720	holA			GO-TERMS, REACTIONS, PRODUCT-SYNONYMS, PRODUCT, GENE-NAME
BFL16_RS03725	EG10855	BFL16_RS03725	lptE	hypothetical protein	lipopolysaccharide assembly protein LptE	GO-TERMS, PRODUCT-SYNONYMS, GENE-SYNONYMS, PRODUCT, GENE-NAME
BFL16_RS03730	EG10532	BFL16_RS03730	leuS			GO-TERMS, REACTIONS, PRODUCT-SYNONYMS, GENE-SYNONYMS, PRODUCT, GENE-NAME
BFL16_RS03775	G6357	BFL16_RS03775	hscC	molecular chaperone HscC	chaperone protein HscC	GO-TERMS, PRODUCT-SYNONYMS, GENE-SYNONYMS, PRODUCT, GENE-NAME
BFL16_RS03780	G6358	BFL16_RS03780	rihA			GO-TERMS, REACTIONS, PRODUCT-SYNONYMS, GENE-SYNONYMS, GENE-NAME
BFL16_RS03785	EG12663	artP	gltL	glutamate/aspartate transport ATP-binding protein GltL	glutamate/aspartate ABC transporter ATP binding subunit	CPLX-RXNS, GO-TERMS, COMPLEXES, REACTIONS, PRODUCT, GENE-NAME
BFL16_RS03790	EG12662	BFL16_RS03790	gltK	glutamate ABC transporter permease	glutamate/aspartate ABC transporter membrane subunit GltK	GO-TERMS, REACTIONS, PRODUCT, GENE-NAME
BFL16_RS03795	EG12661	BFL16_RS03795	gltJ	amino acid ABC transporter permease	glutamate/aspartate ABC transporter membrane subunit GltJ	GO-TERMS, COMPLEXES, PRODUCT, GENE-NAME
BFL16_RS03800	G6359	BFL16_RS03800	gltI	amino acid ABC transporter substrate-binding protein	glutamate/aspartate ABC transporter periplasmic binding protein	GO-TERMS, PRODUCT-SYNONYMS, GENE-SYNONYMS, PRODUCT, GENE-NAME
BFL16_RS03805	EG10168	BFL16_RS03805	lnt			GO-TERMS, REACTIONS, PRODUCT-SYNONYMS, GENE-SYNONYMS, PRODUCT, GENE-NAME
BFL16_RS03815	G6362	BFL16_RS03815	ybeY			GO-TERMS, PRODUCT-SYNONYMS, GENE-NAME
BFL16_RS03825	G6364	BFL16_RS03825	miaB	tRNA (N6-isopentenyl adenosine(37)-C2)-methylthiotransferase MiaB	isopentenyl-adenosine A37 tRNA methylthiolase	GO-TERMS, REACTIONS, PRODUCT-SYNONYMS, GENE-SYNONYMS, PRODUCT, GENE-NAME
BFL16_RS03830	G6365					GO-TERMS, REACTIONS, PRODUCT-SYNONYMS, GENE-SYNONYMS, PRODUCT
BFL16_RS03880	EG10092			asparagine synthase B	asparagine synthetase B	GO-TERMS, REACTIONS, PRODUCT-SYNONYMS, PRODUCT
BFL16_RS03885	EG10634	BFL16_RS03885	umpH	ribonucleotide monophosphatase NagD	UMP phosphatase	GO-TERMS, REACTIONS, PRODUCT-SYNONYMS, GENE-SYNONYMS, PRODUCT, GENE-NAME
BFL16_RS03890	EG10636	BFL16_RS03890	nagC	N-acetylglucosamine repressor	DNA-binding transcriptional dual regulator NagC	GO-TERMS, PRODUCT-SYNONYMS, GENE-SYNONYMS, PRODUCT, GENE-NAME
BFL16_RS03895	EG10632	BFL16_RS03895	nagA			GO-TERMS, REACTIONS, PRODUCT-SYNONYMS, PRODUCT, GENE-NAME
BFL16_RS03900	EG10633	BFL16_RS03900	nagB			GO-TERMS, PRODUCT-SYNONYMS, GENE-SYNONYMS, GENE-NAME
BFL16_RS03905	EG10635	BFL16_RS03905	nagE	PTS N-acetyl glucosamine transporter subunit IIABC	N-acetylglucosamine-specific PTS enzyme IIABC component	GO-TERMS, REACTIONS, PRODUCT-SYNONYMS, GENE-SYNONYMS, PRODUCT, GENE-NAME
BFL16_RS03910	EG10390	BFL16_RS03910	glnS			GO-TERMS, REACTIONS, PRODUCT-SYNONYMS, PRODUCT, GENE-NAME
BFL16_RS03930	G0-10580	BFL16_RS03930	uof	Fur leader peptide	RyhB-regulated fur leader peptide	GO-TERMS, PRODUCT-SYNONYMS, PRODUCT, GENE-NAME
BFL16_RS03940	EG10318	BFL16_RS03940	fldA	flavodoxin-1	flavodoxin 1	GO-TERMS, PRODUCT-SYNONYMS, PRODUCT, GENE-NAME
BFL16_RS03950	EG11776	BFL16_RS03950	ybfF	acyl-CoA esterase	esterase	GO-TERMS, PRODUCT-SYNONYMS, PRODUCT, GENE-NAME
BFL16_RS03955	EG12197	BFL16_RS03955	seqA	replication initiation regulator SeqA	negative modulator of initiation of replication	GO-TERMS, PRODUCT-SYNONYMS, GENE-SYNONYMS, PRODUCT, GENE-NAME
BFL16_RS03960	EG12144	BFL16_RS03960	pgm	alpha-D-glucose phosphate-specific phosphoglucomutase	phosphoglucomutase	GO-TERMS, REACTIONS, PRODUCT-SYNONYMS, GENE-SYNONYMS, PRODUCT, GENE-NAME
BFL16_RS03965	EG10753	BFL16_RS03965	potE	putrescine-ornithine antiporter	putrescine transporter PotE	GO-TERMS, REACTIONS, PRODUCT-SYNONYMS, PRODUCT, GENE-NAME
BFL16_RS03970	EG10964	BFL16_RS03970	speF	ornithine decarboxylase SpeF	inducible ornithine decarboxylase	GO-TERMS, REACTIONS, PRODUCT-SYNONYMS, PRODUCT, GENE-NAME
BFL16_RS03985	EG10517	BFL16_RS03985	kdpE	two-component system response regulator KdpE	DNA-binding transcriptional activator KdpE	GO-TERMS, PRODUCT-SYNONYMS, PRODUCT, GENE-NAME
BFL16_RS03990	EG10516	BFL16_RS03990	kdpD	two-component system sensor histidine kinase KdbD	sensor histidine kinase KdpD	GO-TERMS, REACTIONS, PRODUCT-SYNONYMS, GENE-SYNONYMS, PRODUCT, GENE-NAME
BFL16_RS04055	EG10736	BFL16_RS04055	phr	deoxyribodipyrimidine photo-lyase	deoxyribodipyrimidine photolyase	GO-TERMS, REACTIONS, PRODUCT-SYNONYMS, GENE-SYNONYMS, PRODUCT, GENE-NAME
BFL16_RS04060	G6378	BFL16_RS04060	dtpD	dipeptide permease D	dipeptide:H+ symporter DtpD	GO-TERMS, REACTIONS, PRODUCT-SYNONYMS, GENE-SYNONYMS, PRODUCT, GENE-NAME
BFL16_RS04070	G6380	BFL16_RS04070	pxpB	hypothetical protein	5-oxoprolinase component B	CPLX-RXNS, GO-TERMS, COMPLEXES, PRODUCT-SYNONYMS, GENE-SYNONYMS, PRODUCT, GENE-NAME
BFL16_RS04075	G6381	BFL16_RS04075	pxpC	hypothetical protein	5-oxoprolinase component C	GO-TERMS, PRODUCT-SYNONYMS, GENE-SYNONYMS, PRODUCT, GENE-NAME
BFL16_RS04080	G6382	BFL16_RS04080	pxpA	LamB/YcsF family protein	5-oxoprolinase component A	REACTIONS, PRODUCT-SYNONYMS, GENE-SYNONYMS, PRODUCT, GENE-NAME
BFL16_RS04085	G6383	BFL16_RS04085	nei			GO-TERMS, REACTIONS, PRODUCT-SYNONYMS, GENE-NAME
BFL16_RS04115	EG10402	BFL16_RS04115	gltA	citrate (Si)-synthase	citrate synthase	GO-TERMS, REACTIONS, PRODUCT-SYNONYMS, GENE-SYNONYMS, PRODUCT, GENE-NAME
BFL16_RS04135	EG10933			succinate dehydrogenase cytochrome b556 subunit	succinate:quinone oxidoreductase, membrane protein SdhC	CPLX-RXNS, GO-TERMS, COMPLEXES, PRODUCT-SYNONYMS, GENE-SYNONYMS, PRODUCT
BFL16_RS04140	EG10934	BFL16_RS04140	sdhD	succinate dehydrogenase hydrophobic membrane anchor subunit	succinate:quinone oxidoreductase, membrane protein SdhD	GO-TERMS, REACTIONS, PRODUCT-SYNONYMS, GENE-SYNONYMS, PRODUCT, GENE-NAME
BFL16_RS04145	EG10931	BFL16_RS04145	sdhA	succinate dehydrogenase flavoprotein subunit	succinate:quinone oxidoreductase, FAD binding protein	GO-TERMS, PRODUCT-SYNONYMS, GENE-SYNONYMS, PRODUCT, GENE-NAME
BFL16_RS04150	EG10932			succinate dehydrogenase iron-sulfur subunit	succinate:quinone oxidoreductase, iron-sulfur cluster binding protein	GO-TERMS, PRODUCT-SYNONYMS, GENE-SYNONYMS, PRODUCT
BFL16_RS04160	EG10979	BFL16_RS04160	sucA	2-oxoglutarate dehydrogenase subunit E1	subunit of E1(0) component of 2-oxoglutarate dehydrogenase	GO-TERMS, REACTIONS, PRODUCT-SYNONYMS, GENE-SYNONYMS, PRODUCT, GENE-NAME
BFL16_RS04165	EG10980	BFL16_RS04165	sucB	dihydrolipoyllysine-residue succinyltransferase component of 2-oxoglutarate dehydrogenase complex	dihydrolipoyltranssuccinylase	GO-TERMS, REACTIONS, PRODUCT-SYNONYMS, PRODUCT, GENE-NAME
BFL16_RS04170	EG10981	BFL16_RS04170	sucC	succinyl-CoA ligase subunit beta	succinyl-CoA synthetase subunit beta	CPLX-RXNS, GO-TERMS, COMPLEXES, PRODUCT-SYNONYMS, PRODUCT, GENE-NAME
BFL16_RS04175	EG10982	BFL16_RS04175	sucD	succinyl-CoA ligase subunit alpha	succinyl-CoA synthetase subunit alpha	GO-TERMS, PRODUCT-SYNONYMS, PRODUCT, GENE-NAME
BFL16_RS04255	EG10173	BFL16_RS04255	cydA	cytochrome bd-I ubiquinol oxidase subunit 1	cytochrome bd-I ubiquinol oxidase subunit I	CPLX-RXNS, GO-TERMS, COMPLEXES, PRODUCT-SYNONYMS, GENE-SYNONYMS, PRODUCT, GENE-NAME
BFL16_RS04260	EG10174	BFL16_RS04260	cydB	cytochrome bd-I ubiquinol oxidase subunit 2	cytochrome bd-I ubiquinol oxidase subunit II	GO-TERMS, PRODUCT-SYNONYMS, GENE-SYNONYMS, PRODUCT, GENE-NAME
BFL16_RS04265	G0-10441	BFL16_RS04265	cydX	cytochrome bd-I oxidase subunit CydX	cytochrome bd-I ubiquinol oxidase accessory subunit CydX	GO-TERMS, REACTIONS, PRODUCT-SYNONYMS, GENE-SYNONYMS, PRODUCT, GENE-NAME
BFL16_RS04275	EG11110	BFL16_RS04275	ybgC	acyl-CoA thioester hydrolase YbgC	esterase/thioesterase	GO-TERMS, PRODUCT-SYNONYMS, PRODUCT, GENE-NAME
BFL16_RS04280	EG11010	BFL16_RS04280	tolQ	protein TolQ	Tol-Pal system protein TolQ	GO-TERMS, COMPLEXES, PRODUCT-SYNONYMS, GENE-SYNONYMS, PRODUCT, GENE-NAME
BFL16_RS04285	EG11011	BFL16_RS04285	tolR	protein TolR	Tol-Pal system protein TolR	GO-TERMS, PRODUCT, GENE-NAME
BFL16_RS04290	EG11007			cell envelope integrity protein TolA	Tol-Pal system protein TolA	GO-TERMS, PRODUCT-SYNONYMS, GENE-SYNONYMS, PRODUCT
BFL16_RS04295	EG11008	BFL16_RS04295	tolB	protein TolB	Tol-Pal system periplasmic protein TolB	GO-TERMS, PRODUCT-SYNONYMS, GENE-SYNONYMS, PRODUCT, GENE-NAME
BFL16_RS04300	EG10684	BFL16_RS04300	pal	peptidoglycan-associated lipoprotein	peptidoglycan-associated outer membrane lipoprotein Pal	GO-TERMS, PRODUCT-SYNONYMS, GENE-SYNONYMS, PRODUCT, GENE-NAME
BFL16_RS04305	EG12854	BFL16_RS04305	cpoB	cell division protein CpoB	cell division coordinator CpoB	GO-TERMS, PRODUCT-SYNONYMS, GENE-SYNONYMS, PRODUCT, GENE-NAME
BFL16_RS04340	EG10630	BFL16_RS04340	nadA			GO-TERMS, PRODUCT-SYNONYMS, GENE-SYNONYMS, GENE-NAME
BFL16_RS04345	EG11700	BFL16_RS04345	pnuC	nicotinamide riboside transporter PnuC	nicotinamide riboside transporter	GO-TERMS, REACTIONS, PRODUCT-SYNONYMS, PRODUCT, GENE-NAME
BFL16_RS04350	G6393	BFL16_RS04350	zitB	zinc transporter ZitB	Zn2+/Cd2+/Ni2+/Cu2+ exporter	GO-TERMS, REACTIONS, PRODUCT-SYNONYMS, GENE-SYNONYMS, PRODUCT, GENE-NAME
BFL16_RS04365	EG10079	BFL16_RS04365	aroG	phospho-2-dehydro-3-deoxyheptonate aldolase Phe-sensitive	3-deoxy-7-phosphoheptulonate synthase, Phe-sensitive	GO-TERMS, REACTIONS, PRODUCT-SYNONYMS, PRODUCT, GENE-NAME
BFL16_RS04370	EG11699					GO-TERMS, REACTIONS, PRODUCT-SYNONYMS, GENE-SYNONYMS
BFL16_RS04375	EG11698					GO-TERMS, REACTIONS, PRODUCT-SYNONYMS
BFL16_RS04380	EG10363	BFL16_RS04380	galK			GO-TERMS, PRODUCT-SYNONYMS, GENE-SYNONYMS, PRODUCT, GENE-NAME
BFL16_RS04385	EG10366	BFL16_RS04385	galT			GO-TERMS, PRODUCT-SYNONYMS, GENE-SYNONYMS, GENE-NAME
BFL16_RS04390	EG10362	BFL16_RS04390	galE	UDP-glucose 4-epimerase GalE	UDP-glucose 4-epimerase	GO-TERMS, REACTIONS, PRODUCT-SYNONYMS, GENE-SYNONYMS, PRODUCT, GENE-NAME
BFL16_RS04400	G6395	BFL16_RS04400	modE	molybdenum-dependent transcriptional regulator	DNA-binding transcriptional dual regulator ModE	GO-TERMS, PRODUCT-SYNONYMS, GENE-SYNONYMS, PRODUCT, GENE-NAME
BFL16_RS04405	G6396	BFL16_RS04405	acrZ			GO-TERMS, PRODUCT-SYNONYMS, GENE-SYNONYMS, GENE-NAME
BFL16_RS04415	EG12427	BFL16_RS04415	modA	molybdate ABC transporter substrate-binding protein	molybdate ABC transporter periplasmic binding protein	CPLX-RXNS, GO-TERMS, COMPLEXES, PRODUCT, GENE-NAME
BFL16_RS04420	EG10002			molybdenum ABC transporter permease	molybdate ABC transporter membrane subunit	GO-TERMS, COMPLEXES, PRODUCT-SYNONYMS, GENE-SYNONYMS, PRODUCT
BFL16_RS04425	EG10152	BFL16_RS04425	modC	molybdenum import ATP-binding protein ModC	molybdate ABC transporter ATP binding subunit	GO-TERMS, PRODUCT-SYNONYMS, GENE-SYNONYMS, PRODUCT, GENE-NAME
BFL16_RS04430	EG11239	BFL16_RS04430	ybhA	Cof-type HAD-IIB family hydrolase	pyridoxal phosphate/fructose-1,6-bisphosphate phosphatase	GO-TERMS, REACTIONS, PRODUCT-SYNONYMS, PRODUCT, GENE-NAME
BFL16_RS04435	G6397	BFL16_RS04435	pgl			GO-TERMS, PRODUCT-SYNONYMS, GENE-SYNONYMS, PRODUCT, GENE-NAME
BFL16_RS04765	EG10117	BFL16_RS04765	bioA	adenosylmethionine--8-amino-7-oxononanoate transaminase	adenosylmethionine-8-amino-7-oxononanoate aminotransferase	GO-TERMS, REACTIONS, PRODUCT-SYNONYMS, PRODUCT, GENE-NAME
BFL16_RS04770	EG10118	BFL16_RS04770	bioB			GO-TERMS, REACTIONS, PRODUCT-SYNONYMS, GENE-NAME
BFL16_RS04775	EG10121	BFL16_RS04775	bioF			GO-TERMS, PRODUCT-SYNONYMS, GENE-NAME
BFL16_RS04780	EG10119	BFL16_RS04780	bioC	malonyl-[acyl-carrier protein] O-methyltransferase BioC	malonyl-acyl carrier protein methyltransferase	GO-TERMS, REACTIONS, PRODUCT-SYNONYMS, PRODUCT, GENE-NAME
BFL16_RS04785	EG10120	BFL16_RS04785	bioD	dethiobiotin synthase	dethiobiotin synthetase	GO-TERMS, REACTIONS, PRODUCT-SYNONYMS, PRODUCT, GENE-NAME
BFL16_RS04790	EG11062	BFL16_RS04790	uvrB	excinuclease ABC subunit B	excision nuclease subunit B	GO-TERMS, REACTIONS, PRODUCT-SYNONYMS, GENE-SYNONYMS, PRODUCT, GENE-NAME
BFL16_RS04800	EG11595			cyclic pyranopterin monophosphate synthase	GTP 3',8'-cyclase	GO-TERMS, REACTIONS, PRODUCT-SYNONYMS, GENE-SYNONYMS, PRODUCT
BFL16_RS04810	EG11666	BFL16_RS04810	moaC	cyclic pyranopterin monophosphate synthase MoaC	cyclic pyranopterin monophosphate synthase	GO-TERMS, REACTIONS, PRODUCT-SYNONYMS, GENE-SYNONYMS, PRODUCT, GENE-NAME
BFL16_RS04815	EG11597					GO-TERMS, COMPLEXES, PRODUCT-SYNONYMS, GENE-SYNONYMS
BFL16_RS04820	EG11598			molybdopterin synthase catalytic subunit MoaE	molybdopterin synthase catalytic subunit	GO-TERMS, REACTIONS, PRODUCT-SYNONYMS, GENE-SYNONYMS, PRODUCT
BFL16_RS04840	G6406	BFL16_RS04840	clsB			GO-TERMS, REACTIONS, PRODUCT-SYNONYMS, GENE-SYNONYMS, GENE-NAME
BFL16_RS04855	G6409	BFL16_RS04855	ybhR	inner membrane transport permease YbhR	putative ABC exporter membrane subunit YbhR	CPLX-RXNS, GO-TERMS, COMPLEXES, PRODUCT-SYNONYMS, PRODUCT, GENE-NAME
BFL16_RS04860	G6410	BFL16_RS04860	ybhS	inner membrane transport permease YbhS	putative ABC exporter membrane subunit YbhS	GO-TERMS, PRODUCT-SYNONYMS, PRODUCT, GENE-NAME
BFL16_RS04865	G6411	BFL16_RS04865	ybhF	ABC transporter ATP-binding protein	putative ABC exporter ATP binding subunit	GO-TERMS, PRODUCT-SYNONYMS, PRODUCT, GENE-NAME
BFL16_RS04875	EG12406	BFL16_RS04875	cecR	DUF1956 domain-containing tetR family transcriptional regulator	DNA-binding transcriptional dual regulator CecR	GO-TERMS, PRODUCT-SYNONYMS, GENE-SYNONYMS, PRODUCT, GENE-NAME
BFL16_RS04880	EG11235	BFL16_RS04880	rhlE			GO-TERMS, REACTIONS, PRODUCT-SYNONYMS, GENE-NAME
BFL16_RS04900	EG11357			ATP-dependent helicase DinG	ATP-dependent DNA helicase DinG	GO-TERMS, REACTIONS, PRODUCT-SYNONYMS, GENE-SYNONYMS, PRODUCT
BFL16_RS04910	EG11581	BFL16_RS04910	hcxB	malate/lactate/ureidoglycolate dehydrogenase	hydroxycarboxylate dehydrogenase B	GO-TERMS, REACTIONS, PRODUCT-SYNONYMS, GENE-SYNONYMS, PRODUCT, GENE-NAME
BFL16_RS04930	G6414	BFL16_RS04930	fiu	catecholate siderophore receptor Fiu	iron catecholate outer membrane transporter Fiu	CPLX-RXNS, GO-TERMS, COMPLEXES, PRODUCT-SYNONYMS, GENE-SYNONYMS, PRODUCT, GENE-NAME
BFL16_RS04940	G6416	BFL16_RS04940	rlmF	23S rRNA (adenine(1618)-N(6))-methyltransferase RlmF	23S rRNA m6A1618 methyltransferase	GO-TERMS, REACTIONS, PRODUCT-SYNONYMS, GENE-SYNONYMS, PRODUCT, GENE-NAME
BFL16_RS04945	G6417	BFL16_RS04945	ybiO	mechanosensitive channel protein	moderate conductance mechanosensitive channel YbiO	GO-TERMS, PRODUCT-SYNONYMS, PRODUCT, GENE-NAME
BFL16_RS04955	EG10389			glutamine ABC transporter ATP-binding protein	L-glutamine ABC transporter ATP binding subunit	CPLX-RXNS, GO-TERMS, COMPLEXES, PRODUCT
BFL16_RS04960	EG10388	BFL16_RS04960	glnP	glutamine ABC transporter permease	L-glutamine ABC transporter membrane subunit	GO-TERMS, PRODUCT, GENE-NAME
BFL16_RS04965	EG10386	BFL16_RS04965	glnH	amino acid ABC transporter substrate-binding protein	L-glutamine ABC transporter periplasmic binding protein	GO-TERMS, REACTIONS, PRODUCT-SYNONYMS, PRODUCT, GENE-NAME
BFL16_RS04980	EG11415	BFL16_RS04980	dps	DNA starvation/stationary phase protection protein	DNA protection during starvation protein	GO-TERMS, PRODUCT-SYNONYMS, GENE-SYNONYMS, PRODUCT, GENE-NAME
BFL16_RS04990	EG12134	BFL16_RS04990	rhtA	threonine/homoserine exporter RhtA	L-threonine/L-homoserine exporter	GO-TERMS, REACTIONS, PRODUCT-SYNONYMS, GENE-SYNONYMS, PRODUCT, GENE-NAME
BFL16_RS05000	G6418	BFL16_RS05000	opgE			GO-TERMS, REACTIONS, PRODUCT-SYNONYMS, GENE-SYNONYMS, PRODUCT, GENE-NAME
BFL16_RS05005	G0-10715	BFL16_RS05005	mntS	manganase accumulation protein MntS	small protein MntS	GO-TERMS, PRODUCT-SYNONYMS, GENE-SYNONYMS, PRODUCT, GENE-NAME
BFL16_RS05010	G6420	BFL16_RS05010	mntR	transcriptional regulator MntR	DNA-binding transcriptional dual regulator MntR	GO-TERMS, PRODUCT-SYNONYMS, GENE-SYNONYMS, PRODUCT, GENE-NAME
BFL16_RS05020	G6422	BFL16_RS05020	ldtB	transpeptidase	L,D-transpeptidase LdtB	GO-TERMS, REACTIONS, PRODUCT-SYNONYMS, GENE-SYNONYMS, PRODUCT, GENE-NAME
BFL16_RS05035	G6425	BFL16_RS05035	ybiV	HAD family hydrolase	sugar phosphatase YbiV	GO-TERMS, REACTIONS, PRODUCT-SYNONYMS, GENE-SYNONYMS, PRODUCT, GENE-NAME
BFL16_RS05050	G6428	BFL16_RS05050	fsaA			GO-TERMS, REACTIONS, PRODUCT-SYNONYMS, GENE-SYNONYMS, GENE-NAME
BFL16_RS05055	EG10154	BFL16_RS05055	moeB	molybdopterin-synthase adenylyltransferase MoeB	molybdopterin-synthase adenylyltransferase	GO-TERMS, REACTIONS, PRODUCT-SYNONYMS, GENE-SYNONYMS, PRODUCT, GENE-NAME
BFL16_RS05060	EG10153	BFL16_RS05060	moeA			GO-TERMS, PRODUCT-SYNONYMS, GENE-SYNONYMS, GENE-NAME
BFL16_RS05075	G6429	BFL16_RS05075	gsiA	glutathione import ATP-binding protein GsiA	glutathione ABC transporter ATP binding subunit GsiA	CPLX-RXNS, GO-TERMS, COMPLEXES, PRODUCT-SYNONYMS, GENE-SYNONYMS, PRODUCT, GENE-NAME
BFL16_RS05080	G6430	BFL16_RS05080	gsiB	glutathione-binding protein GsiB	glutathione ABC transporter periplasmic binding protein	GO-TERMS, PRODUCT-SYNONYMS, GENE-SYNONYMS, PRODUCT, GENE-NAME
BFL16_RS05085	G6431	BFL16_RS05085	gsiC	glutathione ABC transporter permease	glutathione ABC transporter membrane subunit GsiC	GO-TERMS, PRODUCT-SYNONYMS, GENE-SYNONYMS, PRODUCT, GENE-NAME
BFL16_RS05090	G6432	BFL16_RS05090	gsiD	glutathione ABC transporter permease	glutathione ABC transporter membrane subunit GsiD	GO-TERMS, PRODUCT-SYNONYMS, GENE-SYNONYMS, PRODUCT, GENE-NAME
BFL16_RS05115	G6435			30S ribosomal protein S12 methylthiotransferase RimO	ribosomal protein S12 methylthiotransferase RimO	GO-TERMS, REACTIONS, PRODUCT-SYNONYMS, GENE-SYNONYMS, PRODUCT
BFL16_RS05120	G6436			biofilm regulator BssR	regulator of biofilm formation	GO-TERMS, PRODUCT-SYNONYMS, GENE-SYNONYMS, PRODUCT
BFL16_RS05125	G6437	BFL16_RS05125	yliI	PQQ-dependent sugar dehydrogenase	aldose sugar dehydrogenase YliI	GO-TERMS, REACTIONS, PRODUCT-SYNONYMS, PRODUCT, GENE-NAME
BFL16_RS05130	G6438	BFL16_RS05130	gstB	glutathione S-transferase	glutathione S-transferase GstB	GO-TERMS, REACTIONS, PRODUCT-SYNONYMS, GENE-SYNONYMS, PRODUCT, GENE-NAME
BFL16_RS05135	EG10203	BFL16_RS05135	dacC	D-alanyl-D-alanine carboxypeptidase	D-alanyl-D-alanine carboxypeptidase DacC	GO-TERMS, REACTIONS, PRODUCT-SYNONYMS, PRODUCT, GENE-NAME
BFL16_RS05140	EG10223	BFL16_RS05140	deoR	DeoR family transcriptional regulator	DNA-binding transcriptional repressor DeoR	GO-TERMS, PRODUCT-SYNONYMS, GENE-SYNONYMS, PRODUCT, GENE-NAME
BFL16_RS05145	G6439	BFL16_RS05145	ybjG	undecaprenyl-diphosphate phosphatase	undecaprenyl pyrophosphate phosphatase	GO-TERMS, REACTIONS, PRODUCT-SYNONYMS, PRODUCT, GENE-NAME
BFL16_RS05150	G6440	BFL16_RS05150	mdfA	multidrug transporter MdfA	multidrug efflux pump MdfA / Na+:H+ antiporter / K+:H+ antiporter	GO-TERMS, REACTIONS, PRODUCT-SYNONYMS, GENE-SYNONYMS, PRODUCT, GENE-NAME
BFL16_RS05160	G6442	BFL16_RS05160	ybjI	HAD family hydrolase	5-amino-6-(5-phospho-D-ribitylamino)uracil phosphatase	GO-TERMS, REACTIONS, PRODUCT-SYNONYMS, PRODUCT, GENE-NAME
BFL16_RS05170	G6444	BFL16_RS05170	rcdA	DNA-binding transcriptional regulator	DNA-binding transcriptional regulator RcdA	GO-TERMS, PRODUCT-SYNONYMS, GENE-SYNONYMS, PRODUCT, GENE-NAME
BFL16_RS05185	EG10417	BFL16_RS05185	grxA	GrxA family glutaredoxin	reduced glutaredoxin 1	REACTIONS, PRODUCT-SYNONYMS, GENE-SYNONYMS, PRODUCT, GENE-NAME
BFL16_RS05195	EG11261	BFL16_RS05195	nfsA	oxygen-insensitive NADPH nitroreductase	NADPH-dependent nitroreductase NfsA	GO-TERMS, REACTIONS, PRODUCT-SYNONYMS, GENE-SYNONYMS, PRODUCT, GENE-NAME
BFL16_RS05200	EG10852	BFL16_RS05200	rimK	30S ribosomal protein S6--L-glutamate ligase	ribosomal protein S6 modification protein	GO-TERMS, REACTIONS, PRODUCT-SYNONYMS, GENE-SYNONYMS, PRODUCT, GENE-NAME
BFL16_RS05215	EG11629	BFL16_RS05215	potF	spermidine/putrescine ABC transporter substrate-binding protein PotF	putrescine ABC transporter periplasmic binding protein	CPLX-RXNS, GO-TERMS, COMPLEXES, REACTIONS, PRODUCT, GENE-NAME
BFL16_RS05220	EG11630			polyamine ABC transporter ATP-binding protein	putrescine ABC transporter ATP binding subunit	GO-TERMS, REACTIONS, PRODUCT
BFL16_RS05225	EG11631	BFL16_RS05225	potH	putrescine ABC transporter permease	putrescine ABC transporter membrane subunit PotH	GO-TERMS, COMPLEXES, PRODUCT, GENE-NAME
BFL16_RS05230	EG11632	BFL16_RS05230	potI	putrescine ABC transporter permease PotI	putrescine ABC transporter membrane subunit PotI	GO-TERMS, PRODUCT, GENE-NAME
BFL16_RS05240	G6449	rumB	rlmC	23S rRNA (uracil(747)-C(5))-methyltransferase RlmC	23S rRNA m5U747 methyltransferase	GO-TERMS, REACTIONS, PRODUCT-SYNONYMS, GENE-SYNONYMS, PRODUCT, GENE-NAME
BFL16_RS05260	EG11628	BFL16_RS05260	artJ	arginine ABC transporter substrate-binding protein	L-arginine ABC transporter periplasmic binding protein	CPLX-RXNS, GO-TERMS, COMPLEXES, PRODUCT, GENE-NAME
BFL16_RS05265	EG11627			arginine ABC transporter permease ArtM	L-arginine ABC transporter membrane subunit ArtM	GO-TERMS, COMPLEXES, PRODUCT
BFL16_RS05270	EG11626	BFL16_RS05270	artQ	arginine transporter permease subunit ArtQ	L-arginine ABC transporter membrane subunit ArtQ	GO-TERMS, REACTIONS, PRODUCT, GENE-NAME
BFL16_RS05280	EG11624	BFL16_RS05280	artP	arginine ABC transporter ATP-binding protein ArtP	L-arginine ABC transporter ATP binding subunit	GO-TERMS, PRODUCT, GENE-NAME
BFL16_RS05315	G6452	BFL16_RS05315	amiD	N-acetylmuramoyl-L-alanine amidase	N-acetylmuramoyl-L-alanine amidase D	GO-TERMS, REACTIONS, PRODUCT-SYNONYMS, GENE-SYNONYMS, PRODUCT, GENE-NAME
BFL16_RS05330	G6455	BFL16_RS05330	ltaE			GO-TERMS, REACTIONS, PRODUCT-SYNONYMS, GENE-SYNONYMS, GENE-NAME
BFL16_RS05335	EG10754	BFL16_RS05335	poxB	ubiquinone-dependent pyruvate dehydrogenase	pyruvate oxidase	GO-TERMS, REACTIONS, PRODUCT-SYNONYMS, PRODUCT, GENE-NAME
BFL16_RS05340	G6456	BFL16_RS05340	hcr			GO-TERMS, PRODUCT-SYNONYMS, GENE-SYNONYMS, PRODUCT, GENE-NAME
BFL16_RS05345	G6457	BFL16_RS05345	hcp	hydroxylamine reductase	protein S-nitrosylase	GO-TERMS, REACTIONS, PRODUCT-SYNONYMS, GENE-SYNONYMS, PRODUCT, GENE-NAME
BFL16_RS05350	G6458	BFL16_RS05350	lysO	membrane protein	L-lysine exporter	GO-TERMS, REACTIONS, PRODUCT-SYNONYMS, GENE-SYNONYMS, PRODUCT, GENE-NAME
BFL16_RS05360	EG13270	BFL16_RS05360	aqpZ	aquaporin	water channel AqpZ	GO-TERMS, REACTIONS, PRODUCT-SYNONYMS, GENE-SYNONYMS, PRODUCT, GENE-NAME
BFL16_RS05380	G6461	BFL16_RS05380	macA	MacA family efflux pump subunit	ABC-type tripartite efflux pump membrane fusion protein	CPLX-RXNS, GO-TERMS, COMPLEXES, PRODUCT-SYNONYMS, GENE-SYNONYMS, PRODUCT, GENE-NAME
BFL16_RS05385	G6462	BFL16_RS05385	macB	macrolide ABC transporter ATP-binding protein/permease MacB	ABC-type tripartite efflux pump ATP binding/membrane subunit	GO-TERMS, REACTIONS, PRODUCT-SYNONYMS, GENE-SYNONYMS, PRODUCT, GENE-NAME
BFL16_RS05390	EG11111	BFL16_RS05390	cspD	cold-shock protein CspD	DNA replication inhibitor	GO-TERMS, PRODUCT-SYNONYMS, GENE-SYNONYMS, PRODUCT, GENE-NAME
BFL16_RS05470	G6463	BFL16_RS05470	clpS	ATP-dependent Clp protease adaptor ClpS	specificity factor for ClpA-ClpP chaperone-protease complex	GO-TERMS, PRODUCT-SYNONYMS, GENE-SYNONYMS, PRODUCT, GENE-NAME
BFL16_RS05475	EG10156	BFL16_RS05475	clpA			GO-TERMS, PRODUCT-SYNONYMS, GENE-SYNONYMS, GENE-NAME
BFL16_RS05490	EG10504	BFL16_RS05490	infA			GO-TERMS, PRODUCT-SYNONYMS, GENE-SYNONYMS, GENE-NAME
BFL16_RS05500	EG11112	BFL16_RS05500	aat			GO-TERMS, REACTIONS, PRODUCT-SYNONYMS, GENE-SYNONYMS, PRODUCT, GENE-NAME
BFL16_RS05505	EG10012	BFL16_RS05505	cydC	cysteine/glutathione ABC transporter ATP-binding protein/permease CydC	glutathione/L-cysteine ABC exporter subunit CydC	CPLX-RXNS, GO-TERMS, COMPLEXES, REACTIONS, PRODUCT-SYNONYMS, GENE-SYNONYMS, PRODUCT, GENE-NAME
BFL16_RS05510	EG11405	BFL16_RS05510	cydD	thiol reductant ABC exporter subunit CydD	glutathione/L-cysteine ABC exporter subunit CydD	GO-TERMS, REACTIONS, PRODUCT-SYNONYMS, GENE-SYNONYMS, PRODUCT, GENE-NAME
BFL16_RS05515	EG11032	BFL16_RS05515	trxB			GO-TERMS, PRODUCT-SYNONYMS, GENE-SYNONYMS, GENE-NAME
BFL16_RS05525	EG10547	BFL16_RS05525	lrp	leucine-responsive regulatory protein	DNA-binding transcriptional dual regulator Lrp	GO-TERMS, PRODUCT-SYNONYMS, GENE-SYNONYMS, PRODUCT, GENE-NAME
BFL16_RS05530	G6464	BFL16_RS05530	ftsK	DNA translocase FtsK	cell division DNA translocase FtsK	GO-TERMS, PRODUCT-SYNONYMS, GENE-SYNONYMS, PRODUCT, GENE-NAME
BFL16_RS05535	G6465			outer membrane lipoprotein carrier protein LolA	outer membrane lipoprotein carrier protein	GO-TERMS, PRODUCT-SYNONYMS, GENE-SYNONYMS, PRODUCT
BFL16_RS05540	EG12690	BFL16_RS05540	rarA	replication-associated recombination protein A	recombination factor	GO-TERMS, PRODUCT-SYNONYMS, GENE-SYNONYMS, PRODUCT, GENE-NAME
BFL16_RS05545	EG10947	BFL16_RS05545	serS			GO-TERMS, REACTIONS, PRODUCT-SYNONYMS, PRODUCT, GENE-NAME
BFL16_RS05550	EG10232	BFL16_RS05550	dmsA	dimethylsulfoxide reductase subunit A	dimethyl sulfoxide reductase subunit A	CPLX-RXNS, GO-TERMS, COMPLEXES, PRODUCT-SYNONYMS, PRODUCT, GENE-NAME
BFL16_RS05555	EG10233	BFL16_RS05555	dmsB	dimethylsulfoxide reductase, chain B	dimethyl sulfoxide reductase subunit B	GO-TERMS, COMPLEXES, PRODUCT-SYNONYMS, PRODUCT, GENE-NAME
BFL16_RS05560	EG10234	BFL16_RS05560	dmsC	dimethyl sulfoxide reductase	dimethyl sulfoxide reductase subunit C	GO-TERMS, PRODUCT-SYNONYMS, PRODUCT, GENE-NAME
BFL16_RS05575	G6466	BFL16_RS05575	ycaM	amino acid permease	putative transporter YcaM	GO-TERMS, REACTIONS, PRODUCT-SYNONYMS, PRODUCT, GENE-NAME
BFL16_RS05585	EG10028			pyruvate formate lyase-activating protein	pyruvate formate-lyase activating enzyme	GO-TERMS, REACTIONS, PRODUCT-SYNONYMS, GENE-SYNONYMS, PRODUCT
BFL16_RS05595	G6468	BFL16_RS05595	ycaO	30S ribosomal protein S12 methylthiotransferase accessory protein YcaO	ribosomal protein S12 methylthiotransferase accessory factor YcaO	GO-TERMS, REACTIONS, PRODUCT-SYNONYMS, PRODUCT, GENE-NAME
BFL16_RS05605	EG10946	BFL16_RS05605	serC	3-phosphoserine/phosphohydroxythreonine aminotransferase	phosphoserine/phosphohydroxythreonine aminotransferase	GO-TERMS, REACTIONS, PRODUCT-SYNONYMS, GENE-SYNONYMS, PRODUCT, GENE-NAME
BFL16_RS05610	EG10073	BFL16_RS05610	aroA			GO-TERMS, PRODUCT-SYNONYMS, PRODUCT, GENE-NAME
BFL16_RS05620	EG11265	BFL16_RS05620	cmk			GO-TERMS, REACTIONS, PRODUCT-SYNONYMS, GENE-SYNONYMS, GENE-NAME
BFL16_RS05630	EG10441	BFL16_RS05630	ihfB			GO-TERMS, COMPLEXES, PRODUCT-SYNONYMS, GENE-SYNONYMS, PRODUCT, GENE-NAME
BFL16_RS05640	EG10613	BFL16_RS05640	msbA	lipid A export ATP-binding/permease MsbA	ATP-binding lipopolysaccharide transport protein	GO-TERMS, REACTIONS, PRODUCT-SYNONYMS, PRODUCT, GENE-NAME
BFL16_RS05645	EG11409	BFL16_RS05645	lpxK			GO-TERMS, REACTIONS, PRODUCT-SYNONYMS, GENE-SYNONYMS, PRODUCT, GENE-NAME
BFL16_RS05660	EG10519	BFL16_RS05660	kdsB			GO-TERMS, REACTIONS, PRODUCT-SYNONYMS, PRODUCT, GENE-NAME
BFL16_RS05670	EG12166	BFL16_RS05670	elyC	envelope biogenesis factor ElyC	envelope biogenesis factor	GO-TERMS, PRODUCT-SYNONYMS, GENE-SYNONYMS, PRODUCT, GENE-NAME
BFL16_RS05675	EG12167	BFL16_RS05675	cmoM	tRNA uridine 5-oxyacetic acid(34) methyltransferase CmoM	tRNA cmo5U34 methyltransferase	GO-TERMS, REACTIONS, PRODUCT-SYNONYMS, GENE-SYNONYMS, PRODUCT, GENE-NAME
BFL16_RS05680	EG12165	BFL16_RS05680	mukF	chromosome partition protein MukF	chromosome partitioning protein MukF	GO-TERMS, COMPLEXES, PRODUCT-SYNONYMS, GENE-SYNONYMS, PRODUCT, GENE-NAME
BFL16_RS05685	EG11252	BFL16_RS05685	mukE	condensin subunit E	chromosome partitioning protein MukE	GO-TERMS, PRODUCT-SYNONYMS, GENE-SYNONYMS, PRODUCT, GENE-NAME
BFL16_RS05690	EG10618	BFL16_RS05690	mukB	chromosome partition protein MukB	chromosome partitioning protein MukB	GO-TERMS, PRODUCT-SYNONYMS, PRODUCT, GENE-NAME
BFL16_RS05695	EG11253	BFL16_RS05695	ldtD	L,D-transpeptidase	L,D-transpeptidase LdtD	GO-TERMS, REACTIONS, PRODUCT-SYNONYMS, GENE-SYNONYMS, PRODUCT, GENE-NAME
BFL16_RS05705	G6474	BFL16_RS05705	mepK	DUF882 domain-containing protein	peptidoglycan LD-endopeptidase	GO-TERMS, REACTIONS, PRODUCT-SYNONYMS, GENE-SYNONYMS, PRODUCT, GENE-NAME
BFL16_RS05710	G6475	BFL16_RS05710	gloC	MBL fold metallo-hydrolase	hydroxyacylglutathione hydrolase GloC	GO-TERMS, REACTIONS, PRODUCT-SYNONYMS, GENE-SYNONYMS, PRODUCT, GENE-NAME
BFL16_RS05715	EG10096	BFL16_RS05715	aspC	aspartate/tyrosine/aromatic aminotransferase	aspartate aminotransferase	GO-TERMS, REACTIONS, PRODUCT-SYNONYMS, PRODUCT, GENE-NAME
BFL16_RS05725	EG10671	BFL16_RS05725	ompF	phosphoporin PhoE	outer membrane porin F	GO-TERMS, REACTIONS, PRODUCT-SYNONYMS, GENE-SYNONYMS, PRODUCT, GENE-NAME
BFL16_RS05730	EG10094	BFL16_RS05730	asnS			GO-TERMS, REACTIONS, PRODUCT-SYNONYMS, GENE-SYNONYMS, PRODUCT, GENE-NAME
BFL16_RS05735	EG10742	BFL16_RS05735	pncB			GO-TERMS, PRODUCT-SYNONYMS, PRODUCT, GENE-NAME
BFL16_RS05740	EG10696	BFL16_RS05740	pepN			GO-TERMS, REACTIONS, PRODUCT-SYNONYMS, GENE-NAME
BFL16_RS05745	EG12358	BFL16_RS05745	ssuB	aliphatic sulfonate ABC transporter ATP-binding protein	aliphatic sulfonate ABC transporter ATP binding subunit	CPLX-RXNS, GO-TERMS, COMPLEXES, PRODUCT-SYNONYMS, GENE-SYNONYMS, PRODUCT, GENE-NAME
BFL16_RS05750	G6476			aliphatic sulfonate ABC transporter permease SsuC	aliphatic sulfonate ABC transporter membrane subunit	GO-TERMS, PRODUCT-SYNONYMS, GENE-SYNONYMS, PRODUCT
BFL16_RS05755	G6477	BFL16_RS05755	ssuD	alkanesulfonate monooxygenase	FMNH2-dependent alkanesulfonate monooxygenase	GO-TERMS, REACTIONS, PRODUCT-SYNONYMS, GENE-SYNONYMS, PRODUCT, GENE-NAME
BFL16_RS05760	G6478	BFL16_RS05760	ssuA	aliphatic sulfonate ABC transporter substrate-binding protein	aliphatic sulfonate ABC transporter periplasmic binding protein	GO-TERMS, PRODUCT-SYNONYMS, GENE-SYNONYMS, PRODUCT, GENE-NAME
BFL16_RS05765	G6479	BFL16_RS05765	ssuE			GO-TERMS, REACTIONS, PRODUCT-SYNONYMS, GENE-SYNONYMS, GENE-NAME
BFL16_RS05775	G6480	BFL16_RS05775	elfA	fimbrial protein	putative laminin-binding fimbrial subunit	GO-TERMS, PRODUCT-SYNONYMS, GENE-SYNONYMS, PRODUCT, GENE-NAME
BFL16_RS05780	G6481	BFL16_RS05780	elfD	fimbrial chaperone protein ElfD	putative fimbrial chaperone ElfD	GO-TERMS, PRODUCT-SYNONYMS, GENE-SYNONYMS, PRODUCT, GENE-NAME
BFL16_RS05795	G6483	BFL16_RS05795	elfG	fimbrial protein	putative fimbrial-like adhesin protein	GO-TERMS, PRODUCT-SYNONYMS, GENE-SYNONYMS, PRODUCT, GENE-NAME
BFL16_RS05805	G6484	BFL16_RS05805	ycbU	fimbrial protein	putative fimbrial protein YcbU	GO-TERMS, PRODUCT-SYNONYMS, PRODUCT, GENE-NAME
BFL16_RS05810	G6485	BFL16_RS05810	ycbV	type 1 fimbrial protein	putative fimbrial protein YcbV	GO-TERMS, PRODUCT-SYNONYMS, PRODUCT, GENE-NAME
BFL16_RS05820	EG10807	BFL16_RS05820	pyrD	dihydroorotate dehydrogenase (quinone)	dihydroorotate dehydrogenase, type 2	GO-TERMS, REACTIONS, PRODUCT-SYNONYMS, PRODUCT, GENE-NAME
BFL16_RS05825	G6486	BFL16_RS05825	zapC			GO-TERMS, PRODUCT-SYNONYMS, GENE-SYNONYMS, GENE-NAME
BFL16_RS05830	G6487	BFL16_RS05830	ycbX	MOSC domain-containing protein	6-N-hydroxylaminopurine resistance protein	GO-TERMS, PRODUCT-SYNONYMS, PRODUCT, GENE-NAME
BFL16_RS05835	G6488	BFL16_RS05835	rlmL	ribosomal RNA large subunit methyltransferase K/L	fused 23S rRNA m2G2445 methyltransferase and 23S rRNA m7G2069 methyltransferase	GO-TERMS, REACTIONS, PRODUCT-SYNONYMS, GENE-SYNONYMS, PRODUCT, GENE-NAME
BFL16_RS05840	G6489	BFL16_RS05840	uup	ABC transporter ATP-binding protein	ATP-binding protein Uup	GO-TERMS, PRODUCT-SYNONYMS, GENE-SYNONYMS, PRODUCT, GENE-NAME
BFL16_RS05845	G6490	BFL16_RS05845	pqiA	paraquat-inducible protein A	intermembrane transport protein PqiA	GO-TERMS, PRODUCT-SYNONYMS, GENE-SYNONYMS, PRODUCT, GENE-NAME
BFL16_RS05850	G6491	BFL16_RS05850	pqiB	paraquat-inducible protein B	intermembrane transport protein PqiB	GO-TERMS, PRODUCT-SYNONYMS, GENE-SYNONYMS, PRODUCT, GENE-NAME
BFL16_RS05855	G6492	BFL16_RS05855	pqiC	hypothetical protein	intermembrane transport lipoprotein PqiC	GO-TERMS, PRODUCT-SYNONYMS, GENE-SYNONYMS, PRODUCT, GENE-NAME
BFL16_RS05860	EG50004	BFL16_RS05860	rmf			GO-TERMS, PRODUCT-SYNONYMS, GENE-SYNONYMS, GENE-NAME
BFL16_RS05865	EG10273	BFL16_RS05865	fabA	beta-hydroxydecanoyl-ACP dehydratase	beta-hydroxyacyl-acyl carrier protein dehydratase/isomerase	GO-TERMS, REACTIONS, PRODUCT-SYNONYMS, PRODUCT, GENE-NAME
BFL16_RS05875	EG12855	BFL16_RS05875	matP			GO-TERMS, PRODUCT-SYNONYMS, GENE-SYNONYMS, GENE-NAME
BFL16_RS05890	EG10984	BFL16_RS05890	sulA			GO-TERMS, PRODUCT-SYNONYMS, GENE-SYNONYMS, GENE-NAME
BFL16_RS05895	G6494	BFL16_RS05895	sxy	Crp/Fnr family transcriptional regulator	transcriptional coactivator for CRP	GO-TERMS, COMPLEXES, PRODUCT-SYNONYMS, GENE-SYNONYMS, PRODUCT, GENE-NAME
BFL16_RS05910	EG10426					GO-TERMS, PRODUCT-SYNONYMS, GENE-SYNONYMS
BFL16_RS05915	G6497	BFL16_RS05915	mgsA			GO-TERMS, PRODUCT-SYNONYMS, GENE-SYNONYMS, GENE-NAME
BFL16_RS05935	G6500	BFL16_RS05935	hspQ	heat-shock protein HspQ	heat shock protein, hemimethylated DNA-binding protein	GO-TERMS, PRODUCT-SYNONYMS, GENE-SYNONYMS, PRODUCT, GENE-NAME
BFL16_RS05940	G6501	BFL16_RS05940	rlmI	ribosomal RNA large subunit methyltransferase I	23S rRNA m5C1962 methyltransferase	GO-TERMS, REACTIONS, PRODUCT-SYNONYMS, GENE-SYNONYMS, PRODUCT, GENE-NAME
BFL16_RS05945	G6502	BFL16_RS05945	yccX			GO-TERMS, PRODUCT-SYNONYMS, GENE-NAME
BFL16_RS05950	EG12876	BFL16_RS05950	tusE	sulfurtransferase TusE	sulfur transfer protein TusE	GO-TERMS, REACTIONS, PRODUCT-SYNONYMS, GENE-SYNONYMS, PRODUCT, GENE-NAME
BFL16_RS05955	EG11113	BFL16_RS05955	yccA	transmembrane protein	modulator of FtsH protease	GO-TERMS, PRODUCT-SYNONYMS, PRODUCT, GENE-NAME
BFL16_RS06330	EG10468	BFL16_RS06330	hyaA	hydrogenase	hydrogenase 1 small subunit	CPLX-RXNS, GO-TERMS, COMPLEXES, PRODUCT-SYNONYMS, PRODUCT, GENE-NAME
BFL16_RS06335	EG10469	BFL16_RS06335	hyaB	hydrogenase 2 large subunit	hydrogenase 1 large subunit	GO-TERMS, REACTIONS, PRODUCT-SYNONYMS, PRODUCT, GENE-NAME
BFL16_RS06340	EG10470	BFL16_RS06340	hyaC	Ni/Fe-hydrogenase B-type cytochrome subunit	hydrogenase 1 cytochrome b subunit	GO-TERMS, REACTIONS, PRODUCT-SYNONYMS, GENE-SYNONYMS, PRODUCT, GENE-NAME
BFL16_RS06345	EG10471	BFL16_RS06345	hyaD	HyaD/HybD family hydrogenase maturation endopeptidase	putative hydrogenase 1 maturation protease HyaD	GO-TERMS, REACTIONS, PRODUCT-SYNONYMS, PRODUCT, GENE-NAME
BFL16_RS06350	EG10472	BFL16_RS06350	hyaE	hydrogenase-1 operon protein HyaE	putative HyaA chaperone	GO-TERMS, PRODUCT-SYNONYMS, PRODUCT, GENE-NAME
BFL16_RS06360	EG11380	BFL16_RS06360	appC			CPLX-RXNS, GO-TERMS, COMPLEXES, PRODUCT-SYNONYMS, GENE-SYNONYMS, PRODUCT, GENE-NAME
BFL16_RS06365	EG11379	BFL16_RS06365	appB	cytochrome bd oxidase subunit II	cytochrome bd-II ubiquinol oxidase subunit II	GO-TERMS, PRODUCT-SYNONYMS, GENE-SYNONYMS, PRODUCT, GENE-NAME
BFL16_RS06375	EG10049	BFL16_RS06375	appA	phytase AppA	periplasmic phosphoanhydride phosphatase/multiple inositol-polyphosphate phosphatase	GO-TERMS, REACTIONS, PRODUCT-SYNONYMS, PRODUCT, GENE-NAME
BFL16_RS06380	EG11826	BFL16_RS06380	etk	tyrosine-protein kinase etk	protein-tyrosine kinase Etk	GO-TERMS, REACTIONS, PRODUCT-SYNONYMS, GENE-SYNONYMS, PRODUCT, GENE-NAME
BFL16_RS06385	G6503	BFL16_RS06385	etp	protein-tyrosine-phosphatase	phosphotyrosine-protein phosphatase Etp	GO-TERMS, REACTIONS, PRODUCT-SYNONYMS, GENE-SYNONYMS, PRODUCT, GENE-NAME
BFL16_RS06420	G6511	BFL16_RS06420	cspG	cold-shock protein CspG	cold shock protein CspG	GO-TERMS, PRODUCT-SYNONYMS, PRODUCT, GENE-NAME
BFL16_RS06445	G6514	BFL16_RS06445	torS	hybrid sensor histidine kinase/response regulator	sensory histidine kinase TorS	GO-TERMS, PRODUCT-SYNONYMS, GENE-SYNONYMS, PRODUCT, GENE-NAME
BFL16_RS06450	G6515	BFL16_RS06450	torT	TMAO reductase system periplasmic protein TorT	periplasmic trimethylamine-N-oxide binding protein	GO-TERMS, PRODUCT-SYNONYMS, GENE-SYNONYMS, PRODUCT, GENE-NAME
BFL16_RS06455	EG12615	BFL16_RS06455	torR	two-component system response regulator TorR	DNA-binding transcriptional dual regulator TorR	GO-TERMS, PRODUCT-SYNONYMS, PRODUCT, GENE-NAME
BFL16_RS06460	EG11815	BFL16_RS06460	torC	pentaheme c-type cytochrome TorC	cytochrome c menaquinol dehydrogenase TorC	CPLX-RXNS, GO-TERMS, COMPLEXES, PRODUCT-SYNONYMS, PRODUCT, GENE-NAME
BFL16_RS06465	EG11814	BFL16_RS06465	torA	trimethylamine-N-oxide reductase TorA	trimethylamine N-oxide reductase 1	GO-TERMS, REACTIONS, PRODUCT-SYNONYMS, PRODUCT, GENE-NAME
BFL16_RS06470	EG12195	BFL16_RS06470	torD	molecular chaperone TorD	trimethylamine-N-oxide reductase-specific chaperone	GO-TERMS, PRODUCT-SYNONYMS, PRODUCT, GENE-NAME
BFL16_RS06475	EG12194	BFL16_RS06475	cbpM	chaperone modulatory protein CbpM	chaperone modulator CbpM	GO-TERMS, PRODUCT-SYNONYMS, GENE-SYNONYMS, PRODUCT, GENE-NAME
BFL16_RS06480	EG12193	BFL16_RS06480	cbpA			GO-TERMS, PRODUCT-SYNONYMS, GENE-NAME
BFL16_RS06490	EG10033	BFL16_RS06490	agp	bifunctional glucose-1-phosphatase/inositol phosphatase	glucose-1-phosphatase	GO-TERMS, REACTIONS, PRODUCT-SYNONYMS, PRODUCT, GENE-NAME
BFL16_RS06500	EG11540	BFL16_RS06500	wrbA	NAD(P)H dehydrogenase (quinone)	NAD(P)H:quinone oxidoreductase	GO-TERMS, REACTIONS, PRODUCT-SYNONYMS, PRODUCT, GENE-NAME
BFL16_RS06510	G6517	BFL16_RS06510	rutG	pyrimidine utilization transport protein G	pyrimidine:H+ symporter	GO-TERMS, REACTIONS, PRODUCT-SYNONYMS, GENE-SYNONYMS, PRODUCT, GENE-NAME
BFL16_RS06515	G6518	BFL16_RS06515	rutF	FMN reductase	flavin reductase	GO-TERMS, REACTIONS, PRODUCT-SYNONYMS, GENE-SYNONYMS, PRODUCT, GENE-NAME
BFL16_RS06520	G6519	BFL16_RS06520	rutE	nitroreductase family protein	putative malonic semialdehyde reductase	GO-TERMS, PRODUCT-SYNONYMS, GENE-SYNONYMS, PRODUCT, GENE-NAME
BFL16_RS06525	G6520	BFL16_RS06525	rutD	acetyltransferase	putative aminoacrylate hydrolase RutD	GO-TERMS, REACTIONS, PRODUCT-SYNONYMS, GENE-SYNONYMS, PRODUCT, GENE-NAME
BFL16_RS06530	G6521	BFL16_RS06530	rutC	aminoacrylate peracid reductase	putative aminoacrylate peracid reductase RutC	GO-TERMS, REACTIONS, PRODUCT-SYNONYMS, GENE-SYNONYMS, PRODUCT, GENE-NAME
BFL16_RS06535	G6522	BFL16_RS06535	rutB	peroxyureidoacrylate/ureidoacrylate amidohydrolase RutB	peroxyureidoacrylate/ureidoacrylate amidohydrolase	GO-TERMS, REACTIONS, PRODUCT-SYNONYMS, GENE-SYNONYMS, PRODUCT, GENE-NAME
BFL16_RS06540	G6523	BFL16_RS06540	rutA	pyrimidine utilization protein A	pyrimidine monooxygenase RutA	GO-TERMS, REACTIONS, PRODUCT-SYNONYMS, GENE-SYNONYMS, PRODUCT, GENE-NAME
BFL16_RS06545	EG12301	BFL16_RS06545	rutR	transcriptional regulator	DNA-binding transcriptional dual regulator RutR	GO-TERMS, PRODUCT-SYNONYMS, GENE-SYNONYMS, PRODUCT, GENE-NAME
BFL16_RS06550	EG10801			trifunctional transcriptional regulator/proline dehydrogenase/L-glutamate gamma-semialdehyde dehydrogenase	fused DNA-binding transcriptional repressor / proline dehydrogenase / 1-pyrroline-5-carboxylate dehydrogenase PutA	GO-TERMS, REACTIONS, PRODUCT-SYNONYMS, GENE-SYNONYMS, PRODUCT
BFL16_RS06565	EG10802	BFL16_RS06565	putP	sodium/proline symporter PutP	proline:Na+ symporter	GO-TERMS, REACTIONS, PRODUCT-SYNONYMS, GENE-SYNONYMS, PRODUCT, GENE-NAME
BFL16_RS06585	EG11735	BFL16_RS06585	efeB	deferrochelatase/peroxidase EfeB	heme-containing peroxidase/deferrochelatase	GO-TERMS, REACTIONS, PRODUCT-SYNONYMS, GENE-SYNONYMS, PRODUCT, GENE-NAME
BFL16_RS06600	G6528	BFL16_RS06600	pgaD	poly-beta-1,6-N-acetyl-D-glucosamine biosynthesis protein PgaD	poly-N-acetyl-D-glucosamine synthase subunit PgaD	CPLX-RXNS, GO-TERMS, COMPLEXES, PRODUCT-SYNONYMS, GENE-SYNONYMS, PRODUCT, GENE-NAME
BFL16_RS06605	G6529	BFL16_RS06605	pgaC	poly-beta-1,6 N-acetyl-D-glucosamine synthase	poly-N-acetyl-D-glucosamine synthase subunit PgaC	GO-TERMS, PRODUCT-SYNONYMS, GENE-SYNONYMS, PRODUCT, GENE-NAME
BFL16_RS06610	G6530			poly-beta-1,6-N-acetyl-D-glucosamine N-deacetylase PgaB	poly-beta-1,6-N-acetyl-D-glucosamine N-deacetylase and beta-1,6 glycoside hydrolase	GO-TERMS, REACTIONS, PRODUCT-SYNONYMS, GENE-SYNONYMS, PRODUCT
BFL16_RS06615	G6531	BFL16_RS06615	pgaA	poly-beta-1,6 N-acetyl-D-glucosamine export porin PgaA	partially deacetylated poly-beta-1,6-N-acetyl-D-glucosamine outer membrane porin	GO-TERMS, REACTIONS, PRODUCT-SYNONYMS, GENE-SYNONYMS, PRODUCT, GENE-NAME
BFL16_RS06620	G6532	BFL16_RS06620	dgcT	GGDEF domain-containing protein	probable diguanylate cyclase DgcT	GO-TERMS, REACTIONS, PRODUCT-SYNONYMS, GENE-SYNONYMS, PRODUCT, GENE-NAME
BFL16_RS07255	G7080	BFL16_RS07255	flu	autotransporter domain-containing protein	CP4-44 prophage; self recognizing antigen 43 (Ag43) autotransporter	GO-TERMS, PRODUCT-SYNONYMS, GENE-SYNONYMS, PRODUCT, GENE-NAME
BFL16_RS07315	G7085	BFL16_RS07315	cbtA	toxin	CP4-44 prophage; cytoskeleton-binding toxin CbtA	GO-TERMS, PRODUCT-SYNONYMS, GENE-SYNONYMS, PRODUCT, GENE-NAME
BFL16_RS07340	G6539	BFL16_RS07340	ghrA			GO-TERMS, REACTIONS, PRODUCT-SYNONYMS, GENE-SYNONYMS, GENE-NAME
BFL16_RS07360	G6543	BFL16_RS07360	csgG	curli production assembly/transport component CsgG	curli secretion channel	CPLX-RXNS, GO-TERMS, COMPLEXES, PRODUCT-SYNONYMS, PRODUCT, GENE-NAME
BFL16_RS07365	G6544	BFL16_RS07365	csgF	curli production assembly/transport component CsgF	curli assembly component CsgF	GO-TERMS, PRODUCT-SYNONYMS, PRODUCT, GENE-NAME
BFL16_RS07370	G6545	BFL16_RS07370	csgE	curli production assembly/transport component CsgE	curli assembly component CsgE	GO-TERMS, PRODUCT-SYNONYMS, PRODUCT, GENE-NAME
BFL16_RS07375	G6546	BFL16_RS07375	csgD	transcriptional regulator CsgD	DNA-binding transcriptional dual regulator CsgD	GO-TERMS, PRODUCT-SYNONYMS, PRODUCT, GENE-NAME
BFL16_RS07390	G6547			minor curlin subunit	curlin, minor subunit	GO-TERMS, PRODUCT-SYNONYMS, PRODUCT
BFL16_RS07395	EG11489			major curlin subunit	curlin, major subunit	GO-TERMS, PRODUCT-SYNONYMS, PRODUCT
BFL16_RS07410	G6550	BFL16_RS07410	ymdB	O-acetyl-ADP-ribose deacetylase	2'-O-acetyl-ADP-ribose deacetylase, regulator of RNase III activity	GO-TERMS, REACTIONS, PRODUCT-SYNONYMS, PRODUCT, GENE-NAME
BFL16_RS07415	G6551	BFL16_RS07415	clsC			GO-TERMS, REACTIONS, PRODUCT-SYNONYMS, GENE-SYNONYMS, GENE-NAME
BFL16_RS07420	G6552	BFL16_RS07420	opgC	glucan biosynthesis protein C	protein required for succinyl modification of osmoregulated periplasmic glucans	GO-TERMS, PRODUCT-SYNONYMS, GENE-SYNONYMS, PRODUCT, GENE-NAME
BFL16_RS07425	EG11885	mdoG	opgG	glucan biosynthesis protein G	osmoregulated periplasmic glucans (OPGs) biosynthesis protein G	GO-TERMS, PRODUCT-SYNONYMS, GENE-SYNONYMS, PRODUCT, GENE-NAME
BFL16_RS07430	EG11886	BFL16_RS07430	opgH	glucan biosynthesis protein H	osmoregulated periplasmic glucans (OPGs) biosynthesis protein H	GO-TERMS, PRODUCT-SYNONYMS, GENE-SYNONYMS, PRODUCT, GENE-NAME
BFL16_RS07455	EG10464	BFL16_RS07455	lpxL	lipid A biosynthesis lauroyltransferase	lauroyl acyltransferase	GO-TERMS, REACTIONS, PRODUCT-SYNONYMS, GENE-SYNONYMS, PRODUCT, GENE-NAME
BFL16_RS07460	EG11116	BFL16_RS07460	trhO	rhodanese domain-containing protein	tRNA U34 hydroxylase TrhO	GO-TERMS, REACTIONS, PRODUCT-SYNONYMS, GENE-SYNONYMS, PRODUCT, GENE-NAME
BFL16_RS07480	G6555	BFL16_RS07480	yceO	DUF2770 domain-containing protein	DUF2770 domain-containing protein YceO	GO-TERMS, PRODUCT-SYNONYMS, PRODUCT, GENE-NAME
BFL16_RS07485	G6556	BFL16_RS07485	solA			GO-TERMS, REACTIONS, PRODUCT-SYNONYMS, PRODUCT, GENE-NAME
BFL16_RS07490	G6557			biofilm formation regulatory protein BssS	regulator of biofilm formation	GO-TERMS, PRODUCT-SYNONYMS, GENE-SYNONYMS, PRODUCT
BFL16_RS07495	G6558	BFL16_RS07495	dinI	DNA-damage-inducible protein I	DNA damage-inducible protein I	GO-TERMS, PRODUCT-SYNONYMS, PRODUCT, GENE-NAME
BFL16_RS07500	EG10806	BFL16_RS07500	pyrC			GO-TERMS, PRODUCT-SYNONYMS, GENE-NAME
BFL16_RS07510	EG12688	BFL16_RS07510	grxB	glutaredoxin 2	reduced glutaredoxin 2	GO-TERMS, REACTIONS, PRODUCT-SYNONYMS, PRODUCT, GENE-NAME
BFL16_RS07520	EG10851	BFL16_RS07520	rimJ	30S ribosomal protein S5 alanine N-acetyltransferase	ribosomal-protein-S5-alanine N-acetyltransferase	GO-TERMS, REACTIONS, PRODUCT-SYNONYMS, GENE-SYNONYMS, PRODUCT, GENE-NAME
BFL16_RS07535	G6561	BFL16_RS07535	murJ			GO-TERMS, REACTIONS, PRODUCT-SYNONYMS, GENE-SYNONYMS, GENE-NAME
BFL16_RS07545	G369	BFL16_RS07545	flgM	anti-sigma-28 factor FlgM	anti-sigma factor for FliA (sigma28)	GO-TERMS, PRODUCT-SYNONYMS, PRODUCT, GENE-NAME
BFL16_RS07550	G357	BFL16_RS07550	flgA			GO-TERMS, PRODUCT-SYNONYMS, GENE-SYNONYMS, GENE-NAME
BFL16_RS07555	G358			flagellar basal body rod protein FlgB	flagellar basal-body rod protein FlgB	GO-TERMS, COMPLEXES, PRODUCT-SYNONYMS, GENE-SYNONYMS, PRODUCT
BFL16_RS07560	G359	BFL16_RS07560	flgC	flagellar basal body rod protein FlgC	flagellar basal-body rod protein FlgC	GO-TERMS, PRODUCT-SYNONYMS, GENE-SYNONYMS, PRODUCT, GENE-NAME
BFL16_RS07570	G361					GO-TERMS, PRODUCT-SYNONYMS, GENE-SYNONYMS
BFL16_RS07575	G362			flagellar basal body rod protein FlgF	flagellar basal-body rod protein FlgF	GO-TERMS, PRODUCT-SYNONYMS, GENE-SYNONYMS, PRODUCT
BFL16_RS07580	G363	BFL16_RS07580	flgG	flagellar basal body rod protein FlgG	flagellar basal-body rod protein FlgG	GO-TERMS, PRODUCT-SYNONYMS, GENE-SYNONYMS, PRODUCT, GENE-NAME
BFL16_RS07585	G364	BFL16_RS07585	flgH			GO-TERMS, PRODUCT-SYNONYMS, GENE-SYNONYMS, GENE-NAME
BFL16_RS07590	G365					GO-TERMS, PRODUCT-SYNONYMS, GENE-SYNONYMS
BFL16_RS07595	G366	BFL16_RS07595	flgJ	flagellar assembly peptidoglycan hydrolase FlgJ	putative peptidoglycan hydrolase FlgJ	GO-TERMS, PRODUCT-SYNONYMS, GENE-SYNONYMS, PRODUCT, GENE-NAME
BFL16_RS07600	EG11967	BFL16_RS07600	flgK	flagellar hook-associated protein FlgK	flagellar hook-filament junction protein 1	GO-TERMS, PRODUCT-SYNONYMS, GENE-SYNONYMS, PRODUCT, GENE-NAME
BFL16_RS07605	EG11545			flagellar hook-filament junction protein FlgL	flagellar hook-filament junction protein 2	PRODUCT-SYNONYMS, GENE-SYNONYMS, PRODUCT
BFL16_RS07610	EG10859	BFL16_RS07610	rne			GO-TERMS, REACTIONS, PRODUCT-SYNONYMS, GENE-SYNONYMS, GENE-NAME
BFL16_RS07620	EG11118	BFL16_RS07620	rluC	ribosomal large subunit pseudouridine synthase C	23S rRNA pseudouridine955/2504/2580 synthase	GO-TERMS, REACTIONS, PRODUCT-SYNONYMS, GENE-SYNONYMS, PRODUCT, GENE-NAME
BFL16_RS07625	EG11438	BFL16_RS07625	yceF	septum formation inhibitor Maf	m7GTP pyrophosphatase	GO-TERMS, REACTIONS, PRODUCT-SYNONYMS, PRODUCT, GENE-NAME
BFL16_RS07640	EG11437	BFL16_RS07640	plsX	phosphate acyltransferase	putative phosphate acyltransferase	GO-TERMS, REACTIONS, PRODUCT-SYNONYMS, PRODUCT, GENE-NAME
BFL16_RS07645	EG10277	BFL16_RS07645	fabH	3-oxoacyl-ACP synthase III	3-oxoacyl-[acyl carrier protein] synthase 3	GO-TERMS, REACTIONS, PRODUCT-SYNONYMS, PRODUCT, GENE-NAME
BFL16_RS07650	EG11317	BFL16_RS07650	fabD	malonyl CoA-ACP transacylase	[acyl-carrier-protein] S-malonyltransferase	GO-TERMS, REACTIONS, PRODUCT-SYNONYMS, GENE-SYNONYMS, PRODUCT, GENE-NAME
BFL16_RS07655	EG11318			3-oxoacyl-ACP reductase FabG	3-oxoacyl-[acyl-carrier-protein] reductase FabG	GO-TERMS, REACTIONS, PRODUCT-SYNONYMS, PRODUCT
BFL16_RS07660	EG50003	BFL16_RS07660	acpP			GO-TERMS, REACTIONS, PRODUCT-SYNONYMS, GENE-NAME
BFL16_RS07665	EG12606	BFL16_RS07665	fabF	beta-ketoacyl-[acyl-carrier-protein] synthase II	3-oxoacyl-[acyl carrier protein] synthase 2	GO-TERMS, REACTIONS, PRODUCT-SYNONYMS, GENE-SYNONYMS, PRODUCT, GENE-NAME
BFL16_RS07670	EG11493	BFL16_RS07670	pabC			GO-TERMS, PRODUCT-SYNONYMS, GENE-NAME
BFL16_RS07675	EG11494	BFL16_RS07675	mltG	cell division protein YceG	endolytic murein transglycosylase	GO-TERMS, REACTIONS, PRODUCT-SYNONYMS, GENE-SYNONYMS, PRODUCT, GENE-NAME
BFL16_RS07680	EG12302	BFL16_RS07680	tmk	thymidylate kinase	dTMP kinase	GO-TERMS, REACTIONS, PRODUCT-SYNONYMS, GENE-SYNONYMS, PRODUCT, GENE-NAME
BFL16_RS07685	EG11500	BFL16_RS07685	holB			GO-TERMS, COMPLEXES, REACTIONS, PRODUCT-SYNONYMS, PRODUCT, GENE-NAME
BFL16_RS07695	EG10787	BFL16_RS07695	ptsG	PTS glucose EIICB component	glucose-specific PTS enzyme IIBC component	GO-TERMS, COMPLEXES, REACTIONS, PRODUCT-SYNONYMS, GENE-SYNONYMS, PRODUCT, GENE-NAME
BFL16_RS07700	EG10306	BFL16_RS07700	fhuE	TonB-dependent siderophore receptor	ferric coprogen/ferric rhodotorulic acid outer membrane transporter	CPLX-RXNS, GO-TERMS, COMPLEXES, PRODUCT-SYNONYMS, PRODUCT, GENE-NAME
BFL16_RS07710	EG12172	BFL16_RS07710	hinT	histidine triad nucleotide-binding protein	purine nucleoside phosphoramidase	GO-TERMS, REACTIONS, PRODUCT-SYNONYMS, GENE-SYNONYMS, PRODUCT, GENE-NAME
BFL16_RS07720	G6565	BFL16_RS07720	lpoB	penicillin-binding protein activator LpoB	outer membrane lipoprotein - activator of MrcB activity	GO-TERMS, PRODUCT-SYNONYMS, GENE-SYNONYMS, PRODUCT, GENE-NAME
BFL16_RS07725	G6566	BFL16_RS07725	thiK			GO-TERMS, PRODUCT-SYNONYMS, GENE-SYNONYMS, GENE-NAME
BFL16_RS07730	G6567	BFL16_RS07730	nagZ	beta-hexosaminidase	beta-N-acetylhexosaminidase	GO-TERMS, REACTIONS, PRODUCT-SYNONYMS, GENE-SYNONYMS, PRODUCT, GENE-NAME
BFL16_RS07745	EG10649	BFL16_RS07745	ndh	NAD(P)/FAD-dependent oxidoreductase	NADH:quinone oxidoreductase II	GO-TERMS, REACTIONS, PRODUCT-SYNONYMS, PRODUCT, GENE-NAME
BFL16_RS07750	EG12444	BFL16_RS07750	ycfJ	glycine zipper 2TM domain-containing protein	PF05433 family protein YcfJ	GO-TERMS, PRODUCT-SYNONYMS, PRODUCT, GENE-NAME
BFL16_RS07755	G6569	BFL16_RS07755	comR	TetR/AcrR family transcriptional regulator	DNA-binding transcriptional repressor ComR	GO-TERMS, PRODUCT-SYNONYMS, GENE-SYNONYMS, PRODUCT, GENE-NAME
BFL16_RS07760	G6570	BFL16_RS07760	bhsA	multiple stress resistance protein BhsA	DUF1471 domain-containing multiple stress resistance outer membrane protein BhsA	GO-TERMS, PRODUCT-SYNONYMS, GENE-SYNONYMS, PRODUCT, GENE-NAME
BFL16_RS07765	G6571	BFL16_RS07765	ldtC	LysM peptidoglycan-binding domain-containing protein	L,D-transpeptidase LdtC	GO-TERMS, REACTIONS, PRODUCT-SYNONYMS, GENE-SYNONYMS, PRODUCT, GENE-NAME
BFL16_RS07770	EG11619	BFL16_RS07770	mfd			GO-TERMS, PRODUCT-SYNONYMS, GENE-NAME
BFL16_RS07780	G6573	BFL16_RS07780	lolC	lipoprotein-releasing system protein LolC	lipoprotein release complex - inner membrane subunit	GO-TERMS, COMPLEXES, PRODUCT-SYNONYMS, GENE-SYNONYMS, PRODUCT, GENE-NAME
BFL16_RS07785	G6574			lipoprotein-releasing system ATP-binding protein LolD	lipoprotein release complex - ATP binding subunit	GO-TERMS, PRODUCT-SYNONYMS, GENE-SYNONYMS, PRODUCT
BFL16_RS07790	G6575	BFL16_RS07790	lolE	lipoprotein-releasing ABC transporter permease subunit LolE	lipoprotein release complex - inner membrane subunit	GO-TERMS, PRODUCT-SYNONYMS, GENE-SYNONYMS, PRODUCT, GENE-NAME
BFL16_RS07795	G6576	BFL16_RS07795	nagK			GO-TERMS, REACTIONS, PRODUCT-SYNONYMS, GENE-SYNONYMS, PRODUCT, GENE-NAME
BFL16_RS07805	EG10752	BFL16_RS07805	potD	spermidine/putrescine ABC transporter substrate-binding protein PotD	spermidine preferential ABC transporter periplasmic binding protein	CPLX-RXNS, GO-TERMS, COMPLEXES, PRODUCT, GENE-NAME
BFL16_RS07810	EG10751	BFL16_RS07810	potC	spermidine/putrescine ABC transporter permease	spermidine preferential ABC transporter membrane subunit PotC	GO-TERMS, PRODUCT, GENE-NAME
BFL16_RS07850	G6680	BFL16_RS07850	racR	hypothetical protein	Rac prophage; DNA-binding transcriptional repressor RacR	GO-TERMS, PRODUCT-SYNONYMS, GENE-SYNONYMS, PRODUCT, GENE-NAME
BFL16_RS07855	G6681	BFL16_RS07855	ydaS	transcriptional regulator	Rac prophage; toxin YdaS	GO-TERMS, PRODUCT-SYNONYMS, PRODUCT, GENE-NAME
BFL16_RS08205	EG10750	BFL16_RS08205	potB	spermidine/putrescine ABC transporter permease PotB	spermidine preferential ABC transporter membrane subunit PotB	GO-TERMS, REACTIONS, PRODUCT, GENE-NAME
BFL16_RS08210	EG10749	BFL16_RS08210	potA	Fe3+/spermidine/putrescine ABC transporter ATP-binding protein	spermidine preferential ABC transporter ATP binding subunit	GO-TERMS, REACTIONS, PRODUCT, GENE-NAME
BFL16_RS08220	EG11549	BFL16_RS08220	pepT			GO-TERMS, REACTIONS, PRODUCT-SYNONYMS, GENE-NAME
BFL16_RS08225	EG11430	BFL16_RS08225	roxA	50S ribosomal protein L16 arginine hydroxylase	ribosomal protein-arginine oxygenase	GO-TERMS, REACTIONS, PRODUCT-SYNONYMS, GENE-SYNONYMS, PRODUCT, GENE-NAME
BFL16_RS08335	EG10732	BFL16_RS08335	phoQ	two-component system sensor histidine kinase PhoQ	sensor histidine kinase PhoQ	GO-TERMS, PRODUCT, GENE-NAME
BFL16_RS08340	EG10731	BFL16_RS08340	phoP	two-component system response regulator PhoP	DNA-binding transcriptional dual regulator PhoP	GO-TERMS, PRODUCT-SYNONYMS, PRODUCT, GENE-NAME
BFL16_RS08345	EG11314	BFL16_RS08345	purB			GO-TERMS, REACTIONS, PRODUCT-SYNONYMS, GENE-SYNONYMS, GENE-NAME
BFL16_RS08350	EG11345	BFL16_RS08350	hflD	lysogenization protein HflD	lysogenization regulator	GO-TERMS, PRODUCT-SYNONYMS, GENE-SYNONYMS, PRODUCT, GENE-NAME
BFL16_RS08355	EG11344	BFL16_RS08355	mnmA	tRNA 2-thiouridine(34) synthase MnmA	tRNA-specific 2-thiouridylase	GO-TERMS, REACTIONS, PRODUCT-SYNONYMS, GENE-SYNONYMS, PRODUCT, GENE-NAME
BFL16_RS08360	G6580	BFL16_RS08360	nudJ	NUDIX hydrolase	phosphatase NudJ	GO-TERMS, REACTIONS, PRODUCT-SYNONYMS, GENE-SYNONYMS, PRODUCT, GENE-NAME
BFL16_RS08365	G6581	BFL16_RS08365	rluE	23S rRNA pseudouridine synthase E	23S rRNA pseudouridine2457 synthase	GO-TERMS, REACTIONS, PRODUCT-SYNONYMS, GENE-SYNONYMS, PRODUCT, GENE-NAME
BFL16_RS08370	EG10489	BFL16_RS08370	icd	NADP-dependent isocitrate dehydrogenase	isocitrate dehydrogenase	GO-TERMS, REACTIONS, PRODUCT-SYNONYMS, GENE-SYNONYMS, PRODUCT, GENE-NAME
BFL16_RS08400	EG10629	BFL16_RS08400	emrE	multidrug SMR transporter	DLP12 prophage; multidrug/betaine/choline efflux transporter EmrE	GO-TERMS, REACTIONS, PRODUCT-SYNONYMS, GENE-SYNONYMS, PRODUCT, GENE-NAME
BFL16_RS08660	EG10673	BFL16_RS08660	ompT	protease 7	DLP12 prophage; protease 7	GO-TERMS, REACTIONS, PRODUCT-SYNONYMS, PRODUCT, GENE-NAME
BFL16_RS08685	EG10598	BFL16_RS08685	minE	cell division topological specificity factor	Z-ring positioning protein MinE	GO-TERMS, PRODUCT-SYNONYMS, GENE-SYNONYMS, PRODUCT, GENE-NAME
BFL16_RS08690	EG10597	BFL16_RS08690	minD	septum site-determining protein MinD	Z-ring positioning protein MinD	GO-TERMS, COMPLEXES, PRODUCT-SYNONYMS, GENE-SYNONYMS, PRODUCT, GENE-NAME
BFL16_RS08695	EG10596	BFL16_RS08695	minC	septum site-determining protein MinC	Z-ring positioning protein MinC	GO-TERMS, PRODUCT-SYNONYMS, GENE-SYNONYMS, PRODUCT, GENE-NAME
BFL16_RS08710	G6615	BFL16_RS08710	pliG	hypothetical protein	inhibitor of g-type lysozyme	GO-TERMS, PRODUCT-SYNONYMS, GENE-SYNONYMS, PRODUCT, GENE-NAME
BFL16_RS08735	G6619	BFL16_RS08735	hlyE			GO-TERMS, PRODUCT-SYNONYMS, GENE-SYNONYMS, GENE-NAME
BFL16_RS08740	EG11057	BFL16_RS08740	umuD	protein UmuD	DNA polymerase V protein UmuD	CPLX-RXNS, GO-TERMS, COMPLEXES, PRODUCT-SYNONYMS, PRODUCT, GENE-NAME
BFL16_RS08745	EG11056	BFL16_RS08745	umuC	DNA polymerase V subunit UmuC	DNA polymerase V catalytic protein	GO-TERMS, REACTIONS, PRODUCT-SYNONYMS, GENE-SYNONYMS, PRODUCT, GENE-NAME
BFL16_RS08750	EG11393	BFL16_RS08750	dsbB	disulfide bond formation protein B	protein thiol:quinone oxidoreductase DsbB	GO-TERMS, REACTIONS, PRODUCT-SYNONYMS, GENE-SYNONYMS, PRODUCT, GENE-NAME
BFL16_RS08755	EG11392	BFL16_RS08755	nhaB	Na+/H+ antiporter NhaB	Na+:H+ antiporter NhaB	GO-TERMS, REACTIONS, PRODUCT-SYNONYMS, PRODUCT, GENE-NAME
BFL16_RS08760	EG10281	BFL16_RS08760	fadR	fatty acid metabolism transcriptional regulator FadR	DNA-binding transcriptional dual regulator FadR	GO-TERMS, PRODUCT-SYNONYMS, GENE-SYNONYMS, PRODUCT, GENE-NAME
BFL16_RS08770	EG11407	BFL16_RS08770	dadA	D-amino acid dehydrogenase small subunit	D-amino acid dehydrogenase	GO-TERMS, REACTIONS, PRODUCT-SYNONYMS, GENE-SYNONYMS, PRODUCT, GENE-NAME
BFL16_RS08775	EG11408	BFL16_RS08775	dadX	alanine racemase catabolic	alanine racemase 2	GO-TERMS, REACTIONS, PRODUCT-SYNONYMS, GENE-SYNONYMS, PRODUCT, GENE-NAME
BFL16_RS08805	G6621	BFL16_RS08805	ldcA	murein tetrapeptide carboxypeptidase	murein L,D-carboxypeptidase	GO-TERMS, REACTIONS, PRODUCT-SYNONYMS, GENE-SYNONYMS, PRODUCT, GENE-NAME
BFL16_RS08815	G6622			murein transglycosylase	lytic murein transglycosylase E	GO-TERMS, REACTIONS, PRODUCT-SYNONYMS, GENE-SYNONYMS, PRODUCT
BFL16_RS08905	EG12399	BFL16_RS08905	dhaM	dihydroxyacetone kinase subunit DhaM	dihydroxyacetone kinase subunit M	CPLX-RXNS, GO-TERMS, COMPLEXES, PRODUCT-SYNONYMS, GENE-SYNONYMS, PRODUCT, GENE-NAME
BFL16_RS08910	G6626	BFL16_RS08910	dhaL			GO-TERMS, PRODUCT-SYNONYMS, GENE-SYNONYMS, GENE-NAME
BFL16_RS08915	G6627	BFL16_RS08915	dhaK	dihydroxyacetone kinase subunit DhaK	dihydroxyacetone kinase subunit K	GO-TERMS, PRODUCT-SYNONYMS, GENE-SYNONYMS, PRODUCT, GENE-NAME
BFL16_RS08935	EG11404	BFL16_RS08935	ychF	redox-regulated ATPase YchF	redox-responsive ATPase YchF	GO-TERMS, REACTIONS, PRODUCT-SYNONYMS, GENE-SYNONYMS, PRODUCT, GENE-NAME
BFL16_RS08940	EG10785	BFL16_RS08940	pth			GO-TERMS, REACTIONS, PRODUCT-SYNONYMS, GENE-SYNONYMS, GENE-NAME
BFL16_RS08945	EG11533	BFL16_RS08945	ychH	membrane protein	stress-induced protein	GO-TERMS, PRODUCT-SYNONYMS, PRODUCT, GENE-NAME
BFL16_RS08950	EG12392	BFL16_RS08950	dauA	sodium-independent anion transporter	aerobic C4-dicarboxylate transporter DauA	GO-TERMS, REACTIONS, PRODUCT-SYNONYMS, GENE-SYNONYMS, PRODUCT, GENE-NAME
BFL16_RS08955	EG10774	BFL16_RS08955	prs	ribose-phosphate pyrophosphokinase	ribose-phosphate diphosphokinase	GO-TERMS, REACTIONS, PRODUCT-SYNONYMS, GENE-SYNONYMS, PRODUCT, GENE-NAME
BFL16_RS08960	EG11294	BFL16_RS08960	ispE	4-diphosphocytidyl-2C-methyl-D-erythritol kinase	4-(cytidine 5'-diphospho)-2-C-methyl-D-erythritol kinase	GO-TERMS, REACTIONS, PRODUCT-SYNONYMS, GENE-SYNONYMS, PRODUCT, GENE-NAME
BFL16_RS08965	EG11293					GO-TERMS, PRODUCT-SYNONYMS, GENE-SYNONYMS
BFL16_RS08970	EG10427	BFL16_RS08970	hemA			GO-TERMS, PRODUCT-SYNONYMS, GENE-SYNONYMS, GENE-NAME
BFL16_RS08975	EG10761	BFL16_RS08975	prfA	peptide chain release factor 1	peptide chain release factor RF1	GO-TERMS, PRODUCT-SYNONYMS, GENE-SYNONYMS, PRODUCT, GENE-NAME
BFL16_RS08980	EG12424	BFL16_RS08980	prmC	peptide chain release factor N(5)-glutamine methyltransferase	protein-(glutamine-N5) methyltransferase	GO-TERMS, REACTIONS, PRODUCT-SYNONYMS, GENE-SYNONYMS, PRODUCT, GENE-NAME
BFL16_RS08995	EG10518	BFL16_RS08995	kdsA	2-dehydro-3-deoxyphosphooctonate aldolase	3-deoxy-D-manno-octulosonate 8-phosphate synthase	GO-TERMS, REACTIONS, PRODUCT-SYNONYMS, PRODUCT, GENE-NAME
BFL16_RS09015	EG11753	BFL16_RS09015	chaA	sodium-potassium/proton antiporter ChaA	Na+/K+:H+ antiporter ChaA	GO-TERMS, REACTIONS, PRODUCT-SYNONYMS, PRODUCT, GENE-NAME
BFL16_RS09025	EG12403	BFL16_RS09025	chaC	transporter	glutathione-specific gamma-glutamylcyclotransferase	GO-TERMS, REACTIONS, PRODUCT-SYNONYMS, PRODUCT, GENE-NAME
BFL16_RS09040	EG10643	BFL16_RS09040	narL	DNA-binding response regulator	DNA-binding transcriptional dual regulator NarL	GO-TERMS, PRODUCT-SYNONYMS, GENE-SYNONYMS, PRODUCT, GENE-NAME
BFL16_RS09045	EG10646	BFL16_RS09045	narX	nitrate/nitrite two-component system sensor histidine kinase NarX	sensory histidine kinase NarX	GO-TERMS, REACTIONS, PRODUCT-SYNONYMS, GENE-SYNONYMS, PRODUCT, GENE-NAME
BFL16_RS09070	EG10641	BFL16_RS09070	narJ	nitrate reductase molybdenum cofactor assembly chaperone NarJ	nitrate reductase 1 molybdenum cofactor assembly chaperone	GO-TERMS, PRODUCT-SYNONYMS, PRODUCT, GENE-NAME
BFL16_RS09105	EG11819	BFL16_RS09105	purU			GO-TERMS, PRODUCT-SYNONYMS, GENE-SYNONYMS, GENE-NAME
BFL16_RS09120	EG12121	BFL16_RS09120	rssB	two-component system response regulator RssB	regulator of RpoS	GO-TERMS, PRODUCT-SYNONYMS, GENE-SYNONYMS, PRODUCT, GENE-NAME
BFL16_RS09125	EG11319	BFL16_RS09125	galU			GO-TERMS, REACTIONS, PRODUCT-SYNONYMS, GENE-SYNONYMS, PRODUCT, GENE-NAME
BFL16_RS09130	EG10457	BFL16_RS09130	hns	DNA-binding protein H-NS	DNA-binding transcriptional dual regulator H-NS	GO-TERMS, PRODUCT-SYNONYMS, GENE-SYNONYMS, PRODUCT, GENE-NAME
BFL16_RS09135	EG10994	BFL16_RS09135	tdk	thymidine kinase	thymidine/deoxyuridine kinase	GO-TERMS, REACTIONS, PRODUCT-SYNONYMS, PRODUCT, GENE-NAME
BFL16_RS09140	EG10031	BFL16_RS09140	adhE	bifunctional acetaldehyde-CoA/alcohol dehydrogenase	fused acetaldehyde-CoA dehydrogenase and iron-dependent alcohol dehydrogenasealdehyde/alcohol dehydrogenase AdhE	GO-TERMS, REACTIONS, PRODUCT-SYNONYMS, GENE-SYNONYMS, PRODUCT, GENE-NAME
BFL16_RS09150	EG10674	BFL16_RS09150	oppA	oligopeptide ABC transporter substrate-binding protein OppA	oligopeptide ABC transporter periplasmic binding protein	CPLX-RXNS, GO-TERMS, COMPLEXES, PRODUCT-SYNONYMS, PRODUCT, GENE-NAME
BFL16_RS09155	EG10675			peptide ABC transporter permease	murein tripeptide ABC transporter / oligopeptide ABC transporter inner membrane subunit OppB	CPLX-RXNS, GO-TERMS, COMPLEXES, PRODUCT-SYNONYMS, PRODUCT
BFL16_RS09160	EG10676	BFL16_RS09160	oppC	peptide ABC transporter permease	murein tripeptide ABC transporter / oligopeptide ABC transporter inner membrane subunit OppC	GO-TERMS, PRODUCT-SYNONYMS, PRODUCT, GENE-NAME
BFL16_RS09165	EG10677			ABC transporter ATP-binding protein	murein tripeptide ABC transporter / oligopeptide ABC transporter ATP binding subunit OppD	GO-TERMS, PRODUCT-SYNONYMS, PRODUCT
BFL16_RS09170	EG10678	BFL16_RS09170	oppF	oligopeptide transport ATP-binding protein OppF	murein tripeptide ABC transporter / oligopeptide ABC transporter ATP binding subunit OppF	GO-TERMS, PRODUCT-SYNONYMS, PRODUCT, GENE-NAME
BFL16_RS09180	EG11608	BFL16_RS09180	clsA			GO-TERMS, REACTIONS, PRODUCT-SYNONYMS, GENE-SYNONYMS, GENE-NAME
BFL16_RS09205	EG11121	BFL16_RS09205	yciA	acyl-CoA thioesterase	acyl-CoA thioesterase YciA	GO-TERMS, REACTIONS, PRODUCT-SYNONYMS, PRODUCT, GENE-NAME
BFL16_RS09220	EG11124	BFL16_RS09220	ompW	outer membrane protein OmpW	outer membrane protein W	GO-TERMS, PRODUCT-SYNONYMS, GENE-SYNONYMS, PRODUCT, GENE-NAME
BFL16_RS09245	EG10227	BFL16_RS09245	dicB	cell division inhibition protein DicB	Qin prophage; cell division inhibition protein DicB	GO-TERMS, PRODUCT-SYNONYMS, GENE-SYNONYMS, PRODUCT, GENE-NAME
BFL16_RS09695	EG11024	BFL16_RS09695	trpA			CPLX-RXNS, GO-TERMS, COMPLEXES, REACTIONS, PRODUCT-SYNONYMS, GENE-SYNONYMS, PRODUCT, GENE-NAME
BFL16_RS09700	EG11025	BFL16_RS09700	trpB			GO-TERMS, REACTIONS, PRODUCT-SYNONYMS, PRODUCT, GENE-NAME
BFL16_RS09705	EG11026	BFL16_RS09705	trpC	bifunctional indole-3-glycerol phosphate synthase/phosphoribosylanthranilate isomerase	fused indole-3-glycerol phosphate synthase/phosphoribosylanthranilate isomerase	GO-TERMS, REACTIONS, PRODUCT-SYNONYMS, GENE-SYNONYMS, PRODUCT, GENE-NAME
BFL16_RS09710	EG11027	BFL16_RS09710	trpD	bifunctional anthranilate synthase glutamate amidotransferase component TrpG/anthranilate phosphoribosyltransferase TrpD	anthranilate synthase subunit TrpD	CPLX-RXNS, GO-TERMS, COMPLEXES, REACTIONS, PRODUCT-SYNONYMS, GENE-SYNONYMS, PRODUCT, GENE-NAME
BFL16_RS09715	EG11028	BFL16_RS09715	trpE	anthranilate synthase component I	anthranilate synthase subunit TrpE	GO-TERMS, PRODUCT-SYNONYMS, GENE-SYNONYMS, PRODUCT, GENE-NAME
BFL16_RS09725	G6634	BFL16_RS09725	yciV	5'-3' exoribonuclease	RNA/ssDNA 5'->3' exonuclease	GO-TERMS, REACTIONS, PRODUCT-SYNONYMS, GENE-SYNONYMS, PRODUCT, GENE-NAME
BFL16_RS09740	EG12433	BFL16_RS09740	rluB	23S rRNA pseudouridylate synthase B	23S rRNA pseudouridine2605 synthase	GO-TERMS, REACTIONS, PRODUCT-SYNONYMS, GENE-SYNONYMS, PRODUCT, GENE-NAME
BFL16_RS09745	EG10130	BFL16_RS09745	btuR	cob(I)yrinic acid a,c-diamide adenosyltransferase	cobinamide/cobalamin adenosyltransferase	GO-TERMS, REACTIONS, PRODUCT-SYNONYMS, GENE-SYNONYMS, PRODUCT, GENE-NAME
BFL16_RS09760	EG10956	BFL16_RS09760	sohB	peptidase	S49 peptidase family protein	GO-TERMS, PRODUCT-SYNONYMS, PRODUCT, GENE-NAME
BFL16_RS09770	EG11013	BFL16_RS09770	topA	DNA topoisomerase I	DNA topoisomerase 1	GO-TERMS, REACTIONS, PRODUCT-SYNONYMS, GENE-SYNONYMS, PRODUCT, GENE-NAME
BFL16_RS09780	EG10184	BFL16_RS09780	cysB	LysR family transcriptional regulator CysB	DNA-binding transcriptional dual regulator CysB	GO-TERMS, PRODUCT-SYNONYMS, PRODUCT, GENE-NAME
BFL16_RS09800	EG11325	BFL16_RS09800	acnA	aconitate hydratase AcnA	aconitate hydratase 1	GO-TERMS, REACTIONS, PRODUCT-SYNONYMS, GENE-SYNONYMS, PRODUCT, GENE-NAME
BFL16_RS09805	EG11331	BFL16_RS09805	ribA	GTP cyclohydrolase II	GTP cyclohydrolase 2	GO-TERMS, PRODUCT-SYNONYMS, PRODUCT, GENE-NAME
BFL16_RS09810	EG10705	BFL16_RS09810	pgpB			GO-TERMS, REACTIONS, PRODUCT-SYNONYMS, GENE-NAME
BFL16_RS09815	G6637	BFL16_RS09815	lapA	DUF1049 domain-containing protein	lipopolysaccharide assembly protein A	GO-TERMS, PRODUCT-SYNONYMS, GENE-SYNONYMS, PRODUCT, GENE-NAME
BFL16_RS09820	EG12691	BFL16_RS09820	lapB	LPS assembly protein B	lipopolysaccharide assembly protein B	GO-TERMS, PRODUCT-SYNONYMS, GENE-SYNONYMS, PRODUCT, GENE-NAME
BFL16_RS09825	EG10809	BFL16_RS09825	pyrF			GO-TERMS, PRODUCT-SYNONYMS, GENE-NAME
BFL16_RS09830	EG11128	BFL16_RS09830	yciH	stress response translation initiation inhibitor YciH	putative translation factor	GO-TERMS, PRODUCT-SYNONYMS, PRODUCT, GENE-NAME
BFL16_RS09840	G6638	BFL16_RS09840	yciT	DeoR family transcriptional regulator	putative DNA-binding transcriptional regulator YciT	GO-TERMS, PRODUCT-SYNONYMS, GENE-SYNONYMS, PRODUCT, GENE-NAME
BFL16_RS09850	G6639	BFL16_RS09850	pdeR	cyclic di-GMP phosphodiesterase	cyclic di-GMP phosphodiesterase PdeR	GO-TERMS, PRODUCT-SYNONYMS, GENE-SYNONYMS, PRODUCT, GENE-NAME
BFL16_RS09855	EG11620	BFL16_RS09855	rnb	exoribonuclease 2	RNase II	GO-TERMS, REACTIONS, PRODUCT-SYNONYMS, PRODUCT, GENE-NAME
BFL16_RS09865	EG11528	BFL16_RS09865	fabI	enoyl-[acyl-carrier-protein] reductase FabI	enoyl-[acyl-carrier-protein] reductase	GO-TERMS, REACTIONS, PRODUCT-SYNONYMS, GENE-SYNONYMS, PRODUCT, GENE-NAME
BFL16_RS09900	EG12305	BFL16_RS09900	sapF	peptide ABC transporter ATP-binding protein SapF	putrescine ABC exporter ATP binding protein SapF	CPLX-RXNS, GO-TERMS, COMPLEXES, PRODUCT, GENE-NAME
BFL16_RS09905	EG12304	BFL16_RS09905	sapD	peptide ABC transporter ATP-binding protein SapD	putrescine ABC exporter ATP binding protein SapD	GO-TERMS, PRODUCT-SYNONYMS, GENE-SYNONYMS, PRODUCT, GENE-NAME
BFL16_RS09910	G2000	BFL16_RS09910	sapC	peptide ABC transporter permease SapC	putrescine ABC exporter membrane protein SapC	GO-TERMS, PRODUCT, GENE-NAME
BFL16_RS09915	G2001	BFL16_RS09915	sapB	peptide ABC transporter permease SapB	putrescine ABC exporter membrane subunit SapB	GO-TERMS, PRODUCT, GENE-NAME
BFL16_RS09935	G6643	BFL16_RS09935	puuP	amino acid permease	putrescine:H+ symporter PuuP	GO-TERMS, REACTIONS, PRODUCT-SYNONYMS, GENE-SYNONYMS, PRODUCT, GENE-NAME
BFL16_RS09940	G6644	BFL16_RS09940	puuA	gamma-glutamylputrescine synthetase PuuA	glutamate-putrescine ligase	GO-TERMS, REACTIONS, PRODUCT-SYNONYMS, GENE-SYNONYMS, PRODUCT, GENE-NAME
BFL16_RS09950	EG12431	BFL16_RS09950	puuR	XRE family transcriptional regulator	DNA-binding transcriptional repressor PuuR	GO-TERMS, PRODUCT-SYNONYMS, GENE-SYNONYMS, PRODUCT, GENE-NAME
BFL16_RS09955	EG10036	BFL16_RS09955	puuC	aldehyde dehydrogenase PuuC	gamma-glutamyl-gamma-aminobutyraldehyde dehydrogenase	GO-TERMS, REACTIONS, PRODUCT-SYNONYMS, GENE-SYNONYMS, PRODUCT, GENE-NAME
BFL16_RS09960	EG11822	BFL16_RS09960	puuB	FAD-binding oxidoreductase	gamma-glutamylputrescine oxidase	GO-TERMS, REACTIONS, PRODUCT-SYNONYMS, GENE-SYNONYMS, PRODUCT, GENE-NAME
BFL16_RS09965	G6646	BFL16_RS09965	puuE	4-aminobutyrate transaminase	4-aminobutyrate aminotransferase PuuE	GO-TERMS, REACTIONS, PRODUCT-SYNONYMS, GENE-SYNONYMS, PRODUCT, GENE-NAME
BFL16_RS09970	EG12344	BFL16_RS09970	pspF	phage shock protein operon transcriptional activator	DNA-binding transcriptional dual regulator PspF	GO-TERMS, PRODUCT-SYNONYMS, GENE-SYNONYMS, PRODUCT, GENE-NAME
BFL16_RS09975	EG10776	BFL16_RS09975	pspA			GO-TERMS, PRODUCT-SYNONYMS, GENE-SYNONYMS, GENE-NAME
BFL16_RS09980	EG10777	BFL16_RS09980	pspB	envelope stress response membrane protein PspB	phage shock protein B	GO-TERMS, PRODUCT-SYNONYMS, PRODUCT, GENE-NAME
BFL16_RS09985	EG10778	BFL16_RS09985	pspC	envelope stress response membrane protein PspC	phage shock protein C	GO-TERMS, PRODUCT-SYNONYMS, PRODUCT, GENE-NAME
BFL16_RS09990	EG10779	BFL16_RS09990	pspD			GO-TERMS, PRODUCT-SYNONYMS, GENE-NAME
BFL16_RS09995	EG10780	BFL16_RS09995	pspE			GO-TERMS, REACTIONS, PRODUCT-SYNONYMS, GENE-NAME
BFL16_RS10030	G6651	BFL16_RS10030	ycjQ	oxidoreductase	D-guloside 3-dehydrogenase	GO-TERMS, REACTIONS, PRODUCT-SYNONYMS, PRODUCT, GENE-NAME
BFL16_RS10035	G6652	BFL16_RS10035	ycjR	sugar phosphate isomerase/epimerase	3-dehydro-D-guloside 4-epimerase	GO-TERMS, REACTIONS, PRODUCT-SYNONYMS, GENE-SYNONYMS, PRODUCT, GENE-NAME
BFL16_RS10040	G6653	BFL16_RS10040	ycjS	gfo/Idh/MocA family oxidoreductase	D-glucoside 3-dehydrogenase	GO-TERMS, REACTIONS, PRODUCT-SYNONYMS, PRODUCT, GENE-NAME
BFL16_RS10045	G6654	BFL16_RS10045	ycjT	glycoside hydrolase family 65 protein	kojibiose phosphorylase	GO-TERMS, REACTIONS, PRODUCT-SYNONYMS, PRODUCT, GENE-NAME
BFL16_RS10050	G6655	BFL16_RS10050	ycjU			GO-TERMS, REACTIONS, PRODUCT-SYNONYMS, GENE-SYNONYMS, PRODUCT, GENE-NAME
BFL16_RS10060	G6657	BFL16_RS10060	ompG	outer membrane protein	outer membrane porin G	GO-TERMS, REACTIONS, PRODUCT-SYNONYMS, PRODUCT, GENE-NAME
BFL16_RS10065	G6658	BFL16_RS10065	ycjW	LacI family transcriptional regulator	DNA-binding transcriptional repressor YcjW	GO-TERMS, PRODUCT-SYNONYMS, PRODUCT, GENE-NAME
BFL16_RS10080	EG11042	BFL16_RS10080	tyrR	transcriptional regulator TyrR	DNA-binding transcriptional dual regulator TyrR	GO-TERMS, PRODUCT-SYNONYMS, PRODUCT, GENE-NAME
BFL16_RS10085	G6660	BFL16_RS10085	tpx	2-Cys peroxiredoxin	lipid hydroperoxide peroxidase	GO-TERMS, REACTIONS, PRODUCT-SYNONYMS, GENE-SYNONYMS, PRODUCT, GENE-NAME
BFL16_RS10090	G6661	BFL16_RS10090	ycjG			GO-TERMS, PRODUCT-SYNONYMS, GENE-SYNONYMS, GENE-NAME
BFL16_RS10095	G6662	BFL16_RS10095	mpaA	murein peptide amidase A	murein tripeptide amidase A	GO-TERMS, REACTIONS, PRODUCT-SYNONYMS, GENE-SYNONYMS, PRODUCT, GENE-NAME
BFL16_RS10115	G6664	BFL16_RS10115	pgrR	LysR family transcriptional regulator	DNA-binding transcriptional repressor PgrR	GO-TERMS, PRODUCT-SYNONYMS, GENE-SYNONYMS, PRODUCT, GENE-NAME
BFL16_RS10125	G6665	BFL16_RS10125	mppA	peptide ABC transporter substrate-binding protein	murein tripeptide ABC transporter periplasmic binding protein	GO-TERMS, REACTIONS, PRODUCT-SYNONYMS, GENE-SYNONYMS, PRODUCT, GENE-NAME
BFL16_RS10130	G6666	BFL16_RS10130	ynaI	low conductance mechanosensitive channel YnaI	small conductance mechanosensitive channel YnaI	GO-TERMS, PRODUCT-SYNONYMS, PRODUCT, GENE-NAME
BFL16_RS10140	EG11246	BFL16_RS10140	uspE			GO-TERMS, PRODUCT-SYNONYMS, GENE-SYNONYMS, GENE-NAME
BFL16_RS10145	EG10325	BFL16_RS10145	fnr	transcriptional regulator FNR	DNA-binding transcriptional dual regulator FNR	GO-TERMS, PRODUCT-SYNONYMS, GENE-SYNONYMS, PRODUCT, GENE-NAME
BFL16_RS10150	EG10668	BFL16_RS10150	ogt			GO-TERMS, REACTIONS, PRODUCT-SYNONYMS, PRODUCT, GENE-NAME
BFL16_RS10170	G6669	BFL16_RS10170	abgB	peptidase M20	p-aminobenzoyl-glutamate hydrolase subunit B	CPLX-RXNS, GO-TERMS, COMPLEXES, PRODUCT-SYNONYMS, GENE-SYNONYMS, PRODUCT, GENE-NAME
BFL16_RS10175	G6670	BFL16_RS10175	abgA	amidohydrolase	p-aminobenzoyl-glutamate hydrolase subunit A	GO-TERMS, PRODUCT-SYNONYMS, GENE-SYNONYMS, PRODUCT, GENE-NAME
BFL16_RS10195	G6673	BFL16_RS10195	dgcM	sensor domain-containing diguanylate cyclase	diguanylate cyclase DgcM	GO-TERMS, REACTIONS, PRODUCT-SYNONYMS, GENE-SYNONYMS, PRODUCT, GENE-NAME
BFL16_RS10200	G6674			zinc transporter ZntB	Zn2+:H+ symporter	GO-TERMS, REACTIONS, PRODUCT-SYNONYMS, GENE-SYNONYMS, PRODUCT
BFL16_RS10210	EG10210	BFL16_RS10210	dbpA			GO-TERMS, REACTIONS, PRODUCT-SYNONYMS, GENE-SYNONYMS, GENE-NAME
BFL16_RS10215	G6675	BFL16_RS10215	ttcA	tRNA 2-thiocytidine(32) synthetase TtcA	tRNA cytosine32 2-sulfurtransferase TtcA	GO-TERMS, REACTIONS, PRODUCT-SYNONYMS, GENE-SYNONYMS, PRODUCT, GENE-NAME
BFL16_RS10220	G6699	BFL16_RS10220	uspF	universal stress protein F	nucleotide binding filament protein	GO-TERMS, PRODUCT-SYNONYMS, GENE-SYNONYMS, PRODUCT, GENE-NAME
BFL16_RS10240	G6701	BFL16_RS10240	ydbK	pyruvate:ferredoxin (flavodoxin) oxidoreductase	putative pyruvate-flavodoxin oxidoreductase	GO-TERMS, REACTIONS, PRODUCT-SYNONYMS, GENE-SYNONYMS, PRODUCT, GENE-NAME
BFL16_RS10255	G592	BFL16_RS10255	ldhA	lactate dehydrogenase	D-lactate dehydrogenase	GO-TERMS, PRODUCT-SYNONYMS, GENE-SYNONYMS, PRODUCT, GENE-NAME
BFL16_RS10285	EG11309	BFL16_RS10285	pdxI	oxidoreductase	pyridoxine 4-dehydrogenase	GO-TERMS, REACTIONS, PRODUCT-SYNONYMS, GENE-SYNONYMS, PRODUCT, GENE-NAME
BFL16_RS10290	EG11310	BFL16_RS10290	ydbD	DUF2773 domain-containing protein	DUF2773 domain-containing protein YdbD	GO-TERMS, PRODUCT-SYNONYMS, PRODUCT, GENE-NAME
BFL16_RS10315	G6731	BFL16_RS10315	azoR	FMN-dependent NADH-azoreductase	FMN dependent NADH:quinone oxidoreductase	GO-TERMS, REACTIONS, PRODUCT-SYNONYMS, GENE-SYNONYMS, PRODUCT, GENE-NAME
BFL16_RS10320	G6732	BFL16_RS10320	hrpA			GO-TERMS, REACTIONS, PRODUCT-SYNONYMS, GENE-NAME
BFL16_RS10350	EG10035	BFL16_RS10350	aldA	aldehyde dehydrogenase	aldehyde dehydrogenase A	GO-TERMS, REACTIONS, PRODUCT-SYNONYMS, GENE-SYNONYMS, PRODUCT, GENE-NAME
BFL16_RS10360	EG10172	BFL16_RS10360	cybB	cytochrome b561	superoxide oxidase	GO-TERMS, REACTIONS, PRODUCT-SYNONYMS, PRODUCT, GENE-NAME
BFL16_RS10370	G0-9610	BFL16_RS10370	hokB	type I toxin-antitoxin system hok family toxin	toxin HokB	GO-TERMS, PRODUCT-SYNONYMS, GENE-SYNONYMS, PRODUCT, GENE-NAME
BFL16_RS10380	EG11018	BFL16_RS10380	trg	methyl-accepting chemotaxis protein	methyl-accepting chemotaxis protein Trg	GO-TERMS, PRODUCT-SYNONYMS, PRODUCT, GENE-NAME
BFL16_RS10385	G6737	BFL16_RS10385	ydcI	LysR family transcriptional regulator	DNA-binding transcriptional repressor YdcI	GO-TERMS, PRODUCT-SYNONYMS, PRODUCT, GENE-NAME
BFL16_RS10400	EG12859	mdoD	opgD			GO-TERMS, PRODUCT-SYNONYMS, GENE-SYNONYMS, GENE-NAME
BFL16_RS10430	EG11883	BFL16_RS10430	tehA	dicarboxylate transporter/tellurite-resistance protein TehA	tellurite resistance protein	GO-TERMS, REACTIONS, PRODUCT-SYNONYMS, PRODUCT, GENE-NAME
BFL16_RS10435	EG11884	BFL16_RS10435	tehB	tellurite resistance methyltransferase TehB	tellurite methyltransferase	GO-TERMS, REACTIONS, PRODUCT-SYNONYMS, PRODUCT, GENE-NAME
BFL16_RS10450	G6745	BFL16_RS10450	sutR	XRE family transcriptional regulator	DNA-binding transcriptional dual regulator SutR	GO-TERMS, PRODUCT-SYNONYMS, GENE-SYNONYMS, PRODUCT, GENE-NAME
BFL16_RS10455	G6746	BFL16_RS10455	rlhA	collagenase-like protease	23S rRNA 5-hydroxycytidine C2501 synthase	GO-TERMS, PRODUCT-SYNONYMS, GENE-SYNONYMS, PRODUCT, GENE-NAME
BFL16_RS10465	G0-10451	BFL16_RS10465	hicA	mRNA interferase HicA	toxin of the HicA-HicB toxin-antitoxin system	GO-TERMS, REACTIONS, PRODUCT-SYNONYMS, GENE-SYNONYMS, PRODUCT, GENE-NAME
BFL16_RS10470	G6749	BFL16_RS10470	hicB	antitoxin HicB	antitoxin of the HicA-HicB toxin-antitoxin system /  DNA-binding transcriptional repressor HicB	GO-TERMS, PRODUCT-SYNONYMS, GENE-SYNONYMS, PRODUCT, GENE-NAME
BFL16_RS10480	G6751	BFL16_RS10480	ydcS	transporter	putative ABC transporter periplasmic binding protein / polyhydroxybutyrate synthase	GO-TERMS, COMPLEXES, REACTIONS, PRODUCT-SYNONYMS, PRODUCT, GENE-NAME
BFL16_RS10485	G6752	BFL16_RS10485	ydcT	ABC transporter ATP-binding protein	putative ABC transporter ATP-binding protein YdcT	GO-TERMS, PRODUCT-SYNONYMS, PRODUCT, GENE-NAME
BFL16_RS10490	G6753	BFL16_RS10490	ydcU	ABC transporter permease	putative ABC transporter membrane subunit YdcU	GO-TERMS, PRODUCT-SYNONYMS, PRODUCT, GENE-NAME
BFL16_RS10495	G6754	BFL16_RS10495	ydcV	ABC transporter permease	putative ABC transporter membrane subunit YdcV	GO-TERMS, PRODUCT-SYNONYMS, PRODUCT, GENE-NAME
BFL16_RS10500	G6755	BFL16_RS10500	patD			GO-TERMS, REACTIONS, PRODUCT-SYNONYMS, GENE-SYNONYMS, PRODUCT, GENE-NAME
BFL16_RS10530	G6759	BFL16_RS10530	mnaT	L-amino acid N-acyltransferase MnaT	L-amino acid N-acyltransferase	REACTIONS, PRODUCT-SYNONYMS, GENE-SYNONYMS, PRODUCT, GENE-NAME
BFL16_RS10540	G6760	BFL16_RS10540	curA	NADP-dependent oxidoreductase	NADPH-dependent curcumin/dihydrocurcumin reductase	GO-TERMS, REACTIONS, PRODUCT-SYNONYMS, GENE-SYNONYMS, PRODUCT, GENE-NAME
BFL16_RS10545	G6761	BFL16_RS10545	mcbR	transcriptional regulator	DNA-binding transcriptional dual regulator McbR	GO-TERMS, PRODUCT-SYNONYMS, GENE-SYNONYMS, PRODUCT, GENE-NAME
BFL16_RS10620	EG11761	BFL16_RS10620	pptA			GO-TERMS, REACTIONS, PRODUCT-SYNONYMS, GENE-SYNONYMS, GENE-NAME
BFL16_RS10685	EG12713	BFL16_RS10685	yddG	drug/metabolite DMT transporter permease	amino acid exporter YddG	GO-TERMS, REACTIONS, PRODUCT-SYNONYMS, PRODUCT, GENE-NAME
BFL16_RS10700	EG11228	BFL16_RS10700	fdnH	formate dehydrogenase subunit beta	formate dehydrogenase N subunit beta	CPLX-RXNS, GO-TERMS, COMPLEXES, PRODUCT-SYNONYMS, PRODUCT, GENE-NAME
BFL16_RS10705	EG11229	BFL16_RS10705	fdnI	formate dehydrogenase nitrate-inducible cytochrome b556(Fdn) subunit	formate dehydrogenase N subunit gamma	GO-TERMS, PRODUCT-SYNONYMS, PRODUCT, GENE-NAME
BFL16_RS10715	G6774	BFL16_RS10715	yddM	addiction module antidote protein, HigA family	DNA-binding transcriptional regulator YddM	PRODUCT-SYNONYMS, PRODUCT, GENE-NAME
BFL16_RS10720	G6775	BFL16_RS10720	adhP	alcohol dehydrogenase AdhP	ethanol dehydrogenase / alcohol dehydrogenase	GO-TERMS, REACTIONS, PRODUCT-SYNONYMS, GENE-SYNONYMS, PRODUCT, GENE-NAME
BFL16_RS10725	EG10948	BFL16_RS10725	maeA	NAD-dependent malic enzyme	NAD+-dependent malate dehydrogenase	GO-TERMS, REACTIONS, PRODUCT-SYNONYMS, GENE-SYNONYMS, PRODUCT, GENE-NAME
BFL16_RS10735	G6776	BFL16_RS10735	bdm	protein bdm	biofilm-dependent modulation protein	GO-TERMS, PRODUCT-SYNONYMS, GENE-SYNONYMS, PRODUCT, GENE-NAME
BFL16_RS10745	EG10680	BFL16_RS10745	osmC	OsmC family peroxiredoxin	osmotically inducible peroxiredoxin OsmC	GO-TERMS, REACTIONS, PRODUCT-SYNONYMS, PRODUCT, GENE-NAME
BFL16_RS10775	G6782	BFL16_RS10775	ddpX			GO-TERMS, PRODUCT-SYNONYMS, GENE-SYNONYMS, PRODUCT, GENE-NAME
BFL16_RS10795	G6786	BFL16_RS10795	gadC	glutamate:gamma-aminobutyrate antiporter	L-glutamate:4-aminobutyrate antiporter	GO-TERMS, REACTIONS, PRODUCT-SYNONYMS, GENE-SYNONYMS, PRODUCT, GENE-NAME
BFL16_RS10800	EG11490	BFL16_RS10800	gadB	glutamate decarboxylase beta	glutamate decarboxylase B	GO-TERMS, REACTIONS, PRODUCT-SYNONYMS, PRODUCT, GENE-NAME
BFL16_RS10815	EG11744	BFL16_RS10815	pqqL	insulinase family protein	periplasmic metalloprotease	GO-TERMS, PRODUCT-SYNONYMS, GENE-SYNONYMS, PRODUCT, GENE-NAME
BFL16_RS10820	EG11743	BFL16_RS10820	yddB	TonB-dependent receptor	putative TonB-dependent receptor YddB	GO-TERMS, PRODUCT-SYNONYMS, PRODUCT, GENE-NAME
BFL16_RS10840	G6789	BFL16_RS10840	ydeO	transcriptional regulator	DNA-binding transcriptional dual regulator YdeO	GO-TERMS, PRODUCT-SYNONYMS, PRODUCT, GENE-NAME
BFL16_RS10845	G6790	BFL16_RS10845	safA	two-component-system connector protein SafA	two-component system connector SafA	GO-TERMS, PRODUCT-SYNONYMS, GENE-SYNONYMS, PRODUCT, GENE-NAME
BFL16_RS10875	G6798	BFL16_RS10875	lsrK			GO-TERMS, PRODUCT-SYNONYMS, GENE-SYNONYMS, GENE-NAME
BFL16_RS10880	G6799	BFL16_RS10880	lsrR	LsrR family transcriptional regulator	DNA-binding transcriptional repressor LsrR	GO-TERMS, PRODUCT-SYNONYMS, GENE-SYNONYMS, PRODUCT, GENE-NAME
BFL16_RS10885	G6800	BFL16_RS10885	lsrA	autoinducer 2 import ATP-binding protein LsrA	Autoinducer-2 ABC transporter ATP binding subunit	CPLX-RXNS, COMPLEXES, PRODUCT-SYNONYMS, GENE-SYNONYMS, PRODUCT, GENE-NAME
BFL16_RS10890	G6801	BFL16_RS10890	lsrC	autoinducer 2 import system permease LsrC	Autoinducer-2 ABC transporter membrane subunit LsrC	GO-TERMS, REACTIONS, PRODUCT-SYNONYMS, GENE-SYNONYMS, PRODUCT, GENE-NAME
BFL16_RS10895	G6802	BFL16_RS10895	lsrD	autoinducer 2 import system permease LsrD	Autoinducer-2 ABC transporter membrane subunit LsrD	GO-TERMS, REACTIONS, PRODUCT-SYNONYMS, GENE-SYNONYMS, PRODUCT, GENE-NAME
BFL16_RS10900	G6803	BFL16_RS10900	lsrB	autoinducer 2 ABC transporter substrate-binding protein	Autoinducer-2 ABC transporter periplasmic binding protein	PRODUCT-SYNONYMS, GENE-SYNONYMS, PRODUCT, GENE-NAME
BFL16_RS10905	G6804	BFL16_RS10905	lsrF	3-hydroxy-5-phosphonooxypentane-2,4-dione thiolase LsrF	3-hydroxy-2,4-pentadione 5-phosphate thiolase	GO-TERMS, REACTIONS, PRODUCT-SYNONYMS, GENE-SYNONYMS, PRODUCT, GENE-NAME
BFL16_RS10910	G6805	BFL16_RS10910	lsrG	autoinducer 2-degrading protein LsrG	(4S)-4-hydroxy-5-phosphonooxypentane-2,3-dione isomerase	GO-TERMS, REACTIONS, PRODUCT-SYNONYMS, GENE-SYNONYMS, PRODUCT, GENE-NAME
BFL16_RS10915	G6806	BFL16_RS10915	tam			GO-TERMS, REACTIONS, PRODUCT-SYNONYMS, GENE-SYNONYMS, PRODUCT, GENE-NAME
BFL16_RS10930	EG11065	BFL16_RS10930	uxaB	altronate oxidoreductase	tagaturonate reductase	GO-TERMS, REACTIONS, PRODUCT-SYNONYMS, PRODUCT, GENE-NAME
BFL16_RS10940	G6808	BFL16_RS10940	dgcF	GGDEF domain-containing protein	putative diguanylate cyclase DgcF	GO-TERMS, PRODUCT-SYNONYMS, GENE-SYNONYMS, PRODUCT, GENE-NAME
BFL16_RS10950	G6810	BFL16_RS10950	glsB			GO-TERMS, REACTIONS, PRODUCT-SYNONYMS, GENE-SYNONYMS, GENE-NAME
BFL16_RS10955	G6811	BFL16_RS10955	sad	succinate-semialdehyde dehydrogenase	succinate semialdehyde dehydrogenase (NAD(P)+) Sad	GO-TERMS, REACTIONS, PRODUCT-SYNONYMS, GENE-SYNONYMS, PRODUCT, GENE-NAME
BFL16_RS10975	EG11636	BFL16_RS10975	ydeA	sugar efflux transporter	L-arabinose exporter	GO-TERMS, REACTIONS, PRODUCT-SYNONYMS, PRODUCT, GENE-NAME
BFL16_RS10985	EG11435	BFL16_RS10985	marR	multiple antibiotic resistance transcriptional regulator MarR	DNA-binding transcriptional repressor MarR	GO-TERMS, PRODUCT-SYNONYMS, GENE-SYNONYMS, PRODUCT, GENE-NAME
BFL16_RS10990	EG11434	BFL16_RS10990	marA	MDR efflux pump AcrAB transcriptional activator MarA	DNA-binding transcriptional dual regulator MarA	GO-TERMS, PRODUCT-SYNONYMS, GENE-SYNONYMS, PRODUCT, GENE-NAME
BFL16_RS11000	EG11639	BFL16_RS11000	eamA	O-acetylserine/cysteine exporter	cysteine/O-acetylserine exporter EamA	GO-TERMS, REACTIONS, PRODUCT-SYNONYMS, GENE-SYNONYMS, PRODUCT, GENE-NAME
BFL16_RS11025	EG11643	BFL16_RS11025	dgcZ	diguanylate cyclase	diguanylate cyclase DgcZ	GO-TERMS, PRODUCT-SYNONYMS, GENE-SYNONYMS, PRODUCT, GENE-NAME
BFL16_RS11030	EG11644	BFL16_RS11030	ydeI	TIGR00156 family protein	BOF family protein YdeI	GO-TERMS, PRODUCT-SYNONYMS, PRODUCT, GENE-NAME
BFL16_RS11045	EG10212	BFL16_RS11045	dcp			GO-TERMS, REACTIONS, PRODUCT-SYNONYMS, GENE-NAME
BFL16_RS11050	EG12345	BFL16_RS11050	ydfG	NAD(P)-dependent oxidoreductase	3-hydroxy acid dehydrogenase YdfG	GO-TERMS, REACTIONS, PRODUCT-SYNONYMS, PRODUCT, GENE-NAME
BFL16_RS11055	G6814	BFL16_RS11055	ydfH	transcriptional regulator	DNA-binding transcriptional repressor YdfH	GO-TERMS, PRODUCT-SYNONYMS, PRODUCT, GENE-NAME
BFL16_RS11070	G6817	BFL16_RS11070	ydfJ	MFS transporter	putative transporter YdfJ	GO-TERMS, PRODUCT-SYNONYMS, GENE-SYNONYMS, PRODUCT, GENE-NAME
BFL16_RS11375	EG10827	BFL16_RS11375	recE	exonuclease	Rac prophage; exonuclease VIII, ds DNA exonuclease, 5' --> 3' specific	GO-TERMS, REACTIONS, PRODUCT-SYNONYMS, GENE-SYNONYMS, PRODUCT, GENE-NAME
BFL16_RS12060	EG10226	BFL16_RS12060	dicA	transcriptional regulator	DNA-binding transcriptional dual regulator DicA	GO-TERMS, PRODUCT-SYNONYMS, GENE-SYNONYMS, PRODUCT, GENE-NAME
BFL16_RS12090	EG10227	BFL16_RS12090	dicB	cell division inhibition protein DicB	Qin prophage; cell division inhibition protein DicB	GO-TERMS, PRODUCT-SYNONYMS, GENE-SYNONYMS, PRODUCT, GENE-NAME
BFL16_RS12135	G6842	BFL16_RS12135	speG	spermidine N1-acetyltransferase	spermidine N-acetyltransferase	GO-TERMS, REACTIONS, PRODUCT-SYNONYMS, PRODUCT, GENE-NAME
BFL16_RS12170	G6849	BFL16_RS12170	dmsD	Tat proofreading chaperone DmsD	redox enzyme maturation protein DmsD	GO-TERMS, PRODUCT-SYNONYMS, GENE-SYNONYMS, PRODUCT, GENE-NAME
BFL16_RS12175	G6850	BFL16_RS12175	clcB	voltage-gated ClC-type chloride channel ClcB	putative chloride:H+ antiporter ClcB	GO-TERMS, REACTIONS, PRODUCT-SYNONYMS, GENE-SYNONYMS, PRODUCT, GENE-NAME
BFL16_RS12185	G6852	BFL16_RS12185	mlc	ROK family transcriptional regulator	DNA-binding transcriptional repressor Mlc	GO-TERMS, PRODUCT-SYNONYMS, GENE-SYNONYMS, PRODUCT, GENE-NAME
BFL16_RS12220	G6857	BFL16_RS12220	mdtI	spermidine export protein MdtI	multidrug/spermidine efflux pump membrane subunit MdtI	CPLX-RXNS, GO-TERMS, COMPLEXES, REACTIONS, PRODUCT-SYNONYMS, GENE-SYNONYMS, PRODUCT, GENE-NAME
BFL16_RS12225	G6858	BFL16_RS12225	mdtJ	multidrug transporter subunit MdtJ	multidrug/spermidine efflux pump membrane subunit MdtJ	GO-TERMS, PRODUCT-SYNONYMS, GENE-SYNONYMS, PRODUCT, GENE-NAME
BFL16_RS12230	G6859			transporter	autoinducer 2 exporter	GO-TERMS, REACTIONS, PRODUCT-SYNONYMS, GENE-SYNONYMS, PRODUCT
BFL16_RS12235	EG10745	BFL16_RS12235	pntB	NAD(P)(+) transhydrogenase (Re/Si-specific) subunit beta	pyridine nucleotide transhydrogenase subunit beta	CPLX-RXNS, GO-TERMS, COMPLEXES, PRODUCT-SYNONYMS, PRODUCT, GENE-NAME
BFL16_RS12240	EG10744	BFL16_RS12240	pntA	NAD(P)(+) transhydrogenase (Re/Si-specific) subunit alpha	pyridine nucleotide transhydrogenase subunit alpha	GO-TERMS, PRODUCT-SYNONYMS, PRODUCT, GENE-NAME
BFL16_RS12255	G6861	BFL16_RS12255	ydgI	arginine:ornithine antiporter	putative arginine:ornithine antiporter	GO-TERMS, REACTIONS, PRODUCT-SYNONYMS, GENE-SYNONYMS, PRODUCT, GENE-NAME
BFL16_RS12260	G6862	BFL16_RS12260	folM	dihydrofolate reductase FolM	dihydromonapterin reductase	GO-TERMS, REACTIONS, PRODUCT-SYNONYMS, GENE-SYNONYMS, PRODUCT, GENE-NAME
BFL16_RS12270	G6864	BFL16_RS12270	rstA	DNA-binding response regulator	DNA-binding transcriptional regulator RstA	GO-TERMS, PRODUCT-SYNONYMS, GENE-SYNONYMS, PRODUCT, GENE-NAME
BFL16_RS12275	EG11233	BFL16_RS12275	rstB	two-component sensor histidine kinase	sensory histidine kinase RstB	GO-TERMS, PRODUCT-SYNONYMS, GENE-SYNONYMS, PRODUCT, GENE-NAME
BFL16_RS12280	EG11038	BFL16_RS12280	tus			GO-TERMS, PRODUCT-SYNONYMS, GENE-SYNONYMS, GENE-NAME
BFL16_RS12285	EG10358	BFL16_RS12285	fumC	class II fumarate hydratase	fumarase C	GO-TERMS, REACTIONS, PRODUCT-SYNONYMS, PRODUCT, GENE-NAME
BFL16_RS12290	EG10356	BFL16_RS12290	fumA	fumarate hydratase class I, aerobic	fumarase A	GO-TERMS, REACTIONS, PRODUCT-SYNONYMS, PRODUCT, GENE-NAME
BFL16_RS12295	EG10566	BFL16_RS12295	manA			GO-TERMS, PRODUCT-SYNONYMS, GENE-SYNONYMS, PRODUCT, GENE-NAME
BFL16_RS12310	EG11658	BFL16_RS12310	uidB	MFS transporter	glucuronide:H+ symporter	GO-TERMS, REACTIONS, PRODUCT-SYNONYMS, GENE-SYNONYMS, PRODUCT, GENE-NAME
BFL16_RS12320	G6867	BFL16_RS12320	uidR	TetR family transcriptional regulator	DNA-binding transcriptional repressor UidR	GO-TERMS, PRODUCT-SYNONYMS, GENE-SYNONYMS, PRODUCT, GENE-NAME
BFL16_RS12325	EG10425	BFL16_RS12325	hdhA			GO-TERMS, REACTIONS, PRODUCT-SYNONYMS, GENE-SYNONYMS, PRODUCT, GENE-NAME
BFL16_RS12330	EG10557	BFL16_RS12330	malI	Mal regulon transcriptional regulator MalI	DNA-binding transcriptional repressor MalI	GO-TERMS, PRODUCT-SYNONYMS, PRODUCT, GENE-NAME
BFL16_RS12335	EG10563	BFL16_RS12335	malX	PTS maltose transporter subunit IICB	PTS enzyme IIBC component MalX	GO-TERMS, REACTIONS, PRODUCT-SYNONYMS, PRODUCT, GENE-NAME
BFL16_RS12340	EG10564	BFL16_RS12340	malY	pyridoxal phosphate-dependent aminotransferase	negative regulator of MalT activity/cystathionine beta-lyase	GO-TERMS, REACTIONS, PRODUCT-SYNONYMS, PRODUCT, GENE-NAME
BFL16_RS12345	EG10030	BFL16_RS12345	add			GO-TERMS, REACTIONS, PRODUCT-SYNONYMS, GENE-NAME
BFL16_RS12355	G0-9561	BFL16_RS12355	blr	division septum protein Blr	beta-lactam resistance protein	GO-TERMS, PRODUCT-SYNONYMS, PRODUCT, GENE-NAME
BFL16_RS12365	G6869	BFL16_RS12365	cnu	nucleoid-associated protein	H-NS- and StpA-binding protein	GO-TERMS, PRODUCT-SYNONYMS, GENE-SYNONYMS, PRODUCT, GENE-NAME
BFL16_RS12380	G6872	BFL16_RS12380	rsxB	electron transport complex subunit RsxB	SoxR [2Fe-2S] reducing system protein RsxB	PRODUCT-SYNONYMS, GENE-SYNONYMS, PRODUCT, GENE-NAME
BFL16_RS12385	G6873	BFL16_RS12385	rsxC	electron transport complex subunit RsxC	SoxR [2Fe-2S] reducing system protein RsxC	PRODUCT-SYNONYMS, GENE-SYNONYMS, PRODUCT, GENE-NAME
BFL16_RS12400	G6876	BFL16_RS12400	rsxE	electron transporter RsxE	SoxR [2Fe-2S] reducing system protein RsxE	GO-TERMS, PRODUCT-SYNONYMS, GENE-SYNONYMS, PRODUCT, GENE-NAME
BFL16_RS12405	EG10662	BFL16_RS12405	nth			GO-TERMS, REACTIONS, PRODUCT-SYNONYMS, GENE-NAME
BFL16_RS12415	G6877	BFL16_RS12415	dtpA	dipeptide and tripeptide permease A	dipeptide/tripeptide:H+ symporter DtpA	GO-TERMS, REACTIONS, PRODUCT-SYNONYMS, GENE-SYNONYMS, PRODUCT, GENE-NAME
BFL16_RS12420	G6878	BFL16_RS12420	gstA	glutathione S-transferase	glutathione S-transferase GstA	GO-TERMS, REACTIONS, PRODUCT-SYNONYMS, GENE-SYNONYMS, PRODUCT, GENE-NAME
BFL16_RS12425	G6879	BFL16_RS12425	pdxY	pyridoxamine kinase	pyridoxal kinase 2	GO-TERMS, REACTIONS, PRODUCT-SYNONYMS, GENE-SYNONYMS, PRODUCT, GENE-NAME
BFL16_RS12430	EG11043	BFL16_RS12430	tyrS			GO-TERMS, REACTIONS, PRODUCT-SYNONYMS, PRODUCT, GENE-NAME
BFL16_RS12435	EG11487	BFL16_RS12435	pdxH			GO-TERMS, REACTIONS, PRODUCT-SYNONYMS, GENE-NAME
BFL16_RS12440	EG11488	BFL16_RS12440	mliC	lysozyme inhibitor	inhibitor of c-type lysozyme, putative lipoprotein	GO-TERMS, PRODUCT-SYNONYMS, GENE-SYNONYMS, PRODUCT, GENE-NAME
BFL16_RS12445	G6880	BFL16_RS12445	anmK			GO-TERMS, REACTIONS, PRODUCT-SYNONYMS, GENE-SYNONYMS, PRODUCT, GENE-NAME
BFL16_RS12450	G6881	BFL16_RS12450	slyB	hypothetical protein	outer membrane lipoprotein SlyB	GO-TERMS, PRODUCT-SYNONYMS, PRODUCT, GENE-NAME
BFL16_RS12455	G6882	BFL16_RS12455	slyA	SlyA family transcriptional regulator	DNA-binding transcriptional dual regulator SlyA	GO-TERMS, PRODUCT-SYNONYMS, PRODUCT, GENE-NAME
BFL16_RS12475	G6886	BFL16_RS12475	sodC	superoxide dismutase [Cu-Zn] SodC2	superoxide dismutase (Cu-Zn)	GO-TERMS, REACTIONS, PRODUCT-SYNONYMS, PRODUCT, GENE-NAME
BFL16_RS12490	G6889	BFL16_RS12490	nemR	TetR/AcrR family transcriptional regulator	DNA-binding transcriptional repressor NemR	GO-TERMS, PRODUCT-SYNONYMS, GENE-SYNONYMS, PRODUCT, GENE-NAME
BFL16_RS12495	G6890	BFL16_RS12495	nemA	alkene reductase	N-ethylmaleimide reductase	GO-TERMS, REACTIONS, PRODUCT-SYNONYMS, GENE-SYNONYMS, PRODUCT, GENE-NAME
BFL16_RS12500	G6891	BFL16_RS12500	gloA	lactoylglutathione lyase	glyoxalase I	GO-TERMS, REACTIONS, PRODUCT-SYNONYMS, PRODUCT, GENE-NAME
BFL16_RS12505	EG11547	BFL16_RS12505	rnt	ribonuclease T	RNase T	GO-TERMS, REACTIONS, PRODUCT-SYNONYMS, PRODUCT, GENE-NAME
BFL16_RS12515	EG12181	BFL16_RS12515	grxD	glutaredoxin	glutaredoxin 4	GO-TERMS, COMPLEXES, REACTIONS, PRODUCT-SYNONYMS, GENE-SYNONYMS, PRODUCT, GENE-NAME
BFL16_RS12520	G6892	BFL16_RS12520	mepH	murein DD-endopeptidase MepH	peptidoglycan DD-endopeptidase MepH	GO-TERMS, REACTIONS, PRODUCT-SYNONYMS, GENE-SYNONYMS, PRODUCT, GENE-NAME
BFL16_RS12525	EG10954	BFL16_RS12525	sodB	superoxide dismutase [Fe]	superoxide dismutase (Fe)	GO-TERMS, REACTIONS, PRODUCT-SYNONYMS, PRODUCT, GENE-NAME
BFL16_RS12535	G0-10594	BFL16_RS12535	cydH	YnhF family membrane protein	cytochrome bd-I ubiquinol oxidase accessory subunit CydH	GO-TERMS, PRODUCT-SYNONYMS, GENE-SYNONYMS, PRODUCT, GENE-NAME
BFL16_RS12545	EG10800	BFL16_RS12545	purR	PurR family transcriptional regulator	DNA-binding transcriptional repressor PurR	GO-TERMS, PRODUCT-SYNONYMS, PRODUCT, GENE-NAME
BFL16_RS12560	EG11531	BFL16_RS12560	cfa	cyclopropane-fatty-acyl-phospholipid synthase	cyclopropane fatty acyl phospholipid synthase	GO-TERMS, REACTIONS, PRODUCT-SYNONYMS, GENE-SYNONYMS, PRODUCT, GENE-NAME
BFL16_RS12565	EG11406	BFL16_RS12565	ribC			GO-TERMS, PRODUCT-SYNONYMS, GENE-SYNONYMS, GENE-NAME
BFL16_RS12570	EG12400	BFL16_RS12570	mdtK	multidrug resistance protein MdtK	multidrug efflux pump MdtK	GO-TERMS, REACTIONS, PRODUCT-SYNONYMS, GENE-SYNONYMS, PRODUCT, GENE-NAME
BFL16_RS12630	G6903	BFL16_RS12630	fumD	hypothetical protein	fumarase D	GO-TERMS, REACTIONS, PRODUCT-SYNONYMS, GENE-SYNONYMS, PRODUCT, GENE-NAME
BFL16_RS12635	EG10804	BFL16_RS12635	pykF			GO-TERMS, REACTIONS, PRODUCT-SYNONYMS, GENE-NAME
BFL16_RS12640	EG10544	BFL16_RS12640	lpp			GO-TERMS, PRODUCT-SYNONYMS, GENE-SYNONYMS, GENE-NAME
BFL16_RS12645	G6904	BFL16_RS12645	ldtE	LysM peptidoglycan-binding domain-containing protein	L,D-transpeptidase LdtE	GO-TERMS, REACTIONS, PRODUCT-SYNONYMS, GENE-SYNONYMS, PRODUCT, GENE-NAME
BFL16_RS12650	G6905	BFL16_RS12650	sufE	cysteine desulfuration protein SufE	sulfur carrier protein SufE	GO-TERMS, PRODUCT-SYNONYMS, GENE-SYNONYMS, PRODUCT, GENE-NAME
BFL16_RS12655	G6906	BFL16_RS12655	sufS	cysteine desulfurase	L-cysteine desulfurase	GO-TERMS, REACTIONS, PRODUCT-SYNONYMS, GENE-SYNONYMS, PRODUCT, GENE-NAME
BFL16_RS12660	G6907	BFL16_RS12660	sufD	signal peptide peptidase SppA	Fe-S cluster scaffold complex subunit SufD	GO-TERMS, COMPLEXES, PRODUCT-SYNONYMS, GENE-SYNONYMS, PRODUCT, GENE-NAME
BFL16_RS12665	G6908	BFL16_RS12665	sufC	Fe-S cluster assembly ATPase SufC	Fe-S cluster scaffold complex subunit SufC	GO-TERMS, PRODUCT-SYNONYMS, GENE-SYNONYMS, PRODUCT, GENE-NAME
BFL16_RS12670	G6909	BFL16_RS12670	sufB	Fe-S cluster assembly protein SufB	Fe-S cluster scaffold complex subunit SufB	GO-TERMS, PRODUCT-SYNONYMS, GENE-SYNONYMS, PRODUCT, GENE-NAME
BFL16_RS12675	EG11378	BFL16_RS12675	sufA	(Fe-S)-cluster assembly protein	iron-sulfur cluster insertion protein SufA	GO-TERMS, PRODUCT-SYNONYMS, GENE-SYNONYMS, PRODUCT, GENE-NAME
BFL16_RS12685	G6912	BFL16_RS12685	menI	acyl-CoA esterase	1,4-dihydroxy-2-naphthoyl-CoA hydrolase	GO-TERMS, REACTIONS, PRODUCT-SYNONYMS, GENE-SYNONYMS, PRODUCT, GENE-NAME
BFL16_RS12720	EG11234	BFL16_RS12720	ydiB			GO-TERMS, REACTIONS, PRODUCT-SYNONYMS, GENE-NAME
BFL16_RS12725	EG10076	BFL16_RS12725	aroD	3-dehydroquinase	3-dehydroquinate dehydratase	GO-TERMS, REACTIONS, PRODUCT-SYNONYMS, PRODUCT, GENE-NAME
BFL16_RS12770	EG12357	BFL16_RS12770	fadK	cyclohexanecarboxylate-CoA ligase	short chain acyl-CoA synthetase	GO-TERMS, REACTIONS, PRODUCT-SYNONYMS, GENE-SYNONYMS, PRODUCT, GENE-NAME
BFL16_RS12775	EG10759	BFL16_RS12775	ppsA	phosphoenolpyruvate synthase	phosphoenolpyruvate synthetase	GO-TERMS, REACTIONS, PRODUCT-SYNONYMS, GENE-SYNONYMS, PRODUCT, GENE-NAME
BFL16_RS12780	EG11132	BFL16_RS12780	ppsR	phosphoenolpyruvate synthase regulatory protein	posphoenolpyruvate synthetase regulatory protein	GO-TERMS, PRODUCT-SYNONYMS, GENE-SYNONYMS, PRODUCT, GENE-NAME
BFL16_RS12785	EG10080	BFL16_RS12785	aroH	phospho-2-dehydro-3-deoxyheptonate aldolase Trp-sensitive	3-deoxy-7-phosphoheptulonate synthase, Trp-sensitive	GO-TERMS, REACTIONS, PRODUCT-SYNONYMS, PRODUCT, GENE-NAME
BFL16_RS12800	G6925	BFL16_RS12800	rflP	EAL domain-containing protein	anti-FlhDC factor RflP	GO-TERMS, PRODUCT-SYNONYMS, GENE-SYNONYMS, PRODUCT, GENE-NAME
BFL16_RS12810	EG10128	BFL16_RS12810	btuD	vitamin B12 import ATP-binding protein BtuD	vitamin B12 ABC transporter ATP binding subunit	GO-TERMS, REACTIONS, PRODUCT, GENE-NAME
BFL16_RS12815	EG10129	BFL16_RS12815	btuE	glutathione peroxidase	thioredoxin/glutathione peroxidase	GO-TERMS, REACTIONS, PRODUCT-SYNONYMS, PRODUCT, GENE-NAME
BFL16_RS12820	EG10127	BFL16_RS12820	btuC	vitamin B12 import system permease BtuC	vitamin B12 ABC transporter membrane subunit	GO-TERMS, REACTIONS, PRODUCT, GENE-NAME
BFL16_RS12825	EG10440	BFL16_RS12825	ihfA			GO-TERMS, PRODUCT-SYNONYMS, GENE-SYNONYMS, PRODUCT, GENE-NAME
BFL16_RS12830	EG10710	BFL16_RS12830	pheT			CPLX-RXNS, GO-TERMS, COMPLEXES, PRODUCT-SYNONYMS, PRODUCT, GENE-NAME
BFL16_RS12835	EG10709	BFL16_RS12835	pheS			GO-TERMS, PRODUCT-SYNONYMS, GENE-SYNONYMS, PRODUCT, GENE-NAME
BFL16_RS12860	EG10506	BFL16_RS12860	infC			GO-TERMS, PRODUCT-SYNONYMS, GENE-SYNONYMS, GENE-NAME
BFL16_RS12865	EG11001	BFL16_RS12865	thrS			GO-TERMS, REACTIONS, PRODUCT-SYNONYMS, PRODUCT, GENE-NAME
BFL16_RS12885	EG10700	BFL16_RS12885	pfkB	6-phosphofructokinase II	6-phosphofructokinase 2	GO-TERMS, REACTIONS, PRODUCT-SYNONYMS, PRODUCT, GENE-NAME
BFL16_RS12905	G6932	BFL16_RS12905	hxpB	2-deoxyglucose-6-phosphate phosphatase	hexitol phosphatase B	GO-TERMS, REACTIONS, PRODUCT-SYNONYMS, GENE-SYNONYMS, PRODUCT, GENE-NAME
BFL16_RS12915	G6934	BFL16_RS12915	tcyP	L-cystine transporter tcyP	cystine/sulfocysteine:cation symporter	GO-TERMS, REACTIONS, PRODUCT-SYNONYMS, GENE-SYNONYMS, PRODUCT, GENE-NAME
BFL16_RS12925	G6936	BFL16_RS12925	cedA	cell division activator CedA	cell division modulator	GO-TERMS, PRODUCT-SYNONYMS, GENE-SYNONYMS, PRODUCT, GENE-NAME
BFL16_RS12930	EG10509	BFL16_RS12930	katE			GO-TERMS, REACTIONS, PRODUCT-SYNONYMS, GENE-NAME
BFL16_RS12935	EG12198	BFL16_RS12935	chbG	chitooligosaccharide deacetylase	chitin disaccharide deacetylase	GO-TERMS, REACTIONS, PRODUCT-SYNONYMS, GENE-SYNONYMS, PRODUCT, GENE-NAME
BFL16_RS12940	EG10144	BFL16_RS12940	chbF	6-phospho-beta-glucosidase	monoacetylchitobiose-6-phosphate hydrolase	GO-TERMS, REACTIONS, PRODUCT-SYNONYMS, GENE-SYNONYMS, PRODUCT, GENE-NAME
BFL16_RS12950	EG10142	BFL16_RS12950	chbA	N,N'-diacetylchitobiose-specific phosphotransferase enzyme IIA component	N,N'-diacetylchitobiose-specific PTS enzyme IIA component	CPLX-RXNS, GO-TERMS, COMPLEXES, PRODUCT-SYNONYMS, GENE-SYNONYMS, PRODUCT, GENE-NAME
BFL16_RS12955	EG10141	BFL16_RS12955	chbC	PTS N,N'-diacetylchitobiose transporter subunit IIC	N,N'-diacetylchitobiose-specific PTS enzyme IIC component	GO-TERMS, REACTIONS, PRODUCT-SYNONYMS, GENE-SYNONYMS, PRODUCT, GENE-NAME
BFL16_RS12960	EG10140	BFL16_RS12960	chbB	PTS sugar transporter subunit IIB	N,N'-diacetylchitobiose-specific PTS enzyme IIB component	GO-TERMS, REACTIONS, PRODUCT-SYNONYMS, GENE-SYNONYMS, PRODUCT, GENE-NAME
BFL16_RS12975	EG10663	BFL16_RS12975	nadE	NAD(+) synthetase	NH3-dependent NAD+ synthetase	GO-TERMS, REACTIONS, PRODUCT-SYNONYMS, GENE-SYNONYMS, PRODUCT, GENE-NAME
BFL16_RS12980	G6937	BFL16_RS12980	cho	nucleotide excision repair endonuclease	excinuclease Cho	GO-TERMS, PRODUCT-SYNONYMS, GENE-SYNONYMS, PRODUCT, GENE-NAME
BFL16_RS12990	G6939	BFL16_RS12990	spy	ATP-independent periplasmic protein-refolding chaperone	ATP-independent periplasmic chaperone	GO-TERMS, PRODUCT-SYNONYMS, PRODUCT, GENE-NAME
BFL16_RS12995	G6940	BFL16_RS12995	astE			GO-TERMS, PRODUCT-SYNONYMS, GENE-SYNONYMS, PRODUCT, GENE-NAME
BFL16_RS13000	G6941	BFL16_RS13000	astB	succinylarginine dihydrolase	N-succinylarginine dihydrolase	GO-TERMS, REACTIONS, PRODUCT-SYNONYMS, GENE-SYNONYMS, PRODUCT, GENE-NAME
BFL16_RS13005	G6942	BFL16_RS13005	astD	N-succinylglutamate 5-semialdehyde dehydrogenase	aldehyde dehydrogenase	GO-TERMS, REACTIONS, PRODUCT-SYNONYMS, GENE-SYNONYMS, PRODUCT, GENE-NAME
BFL16_RS13010	G6943	BFL16_RS13010	astA			GO-TERMS, REACTIONS, PRODUCT-SYNONYMS, GENE-SYNONYMS, PRODUCT, GENE-NAME
BFL16_RS13015	G6944	BFL16_RS13015	astC	succinylornithine aminotransferase	succinylornithine transaminase	GO-TERMS, REACTIONS, PRODUCT-SYNONYMS, GENE-SYNONYMS, PRODUCT, GENE-NAME
BFL16_RS13020	EG11073	BFL16_RS13020	xthA			GO-TERMS, REACTIONS, PRODUCT-SYNONYMS, GENE-SYNONYMS, GENE-NAME
BFL16_RS13060	G6952	BFL16_RS13060	ynjE	thiosulfate sulfurtransferase	molybdopterin synthase sulfurtransferase	GO-TERMS, REACTIONS, PRODUCT-SYNONYMS, PRODUCT, GENE-NAME
BFL16_RS13070	G6954	BFL16_RS13070	nudG	(deoxy)nucleoside triphosphate pyrophosphohydrolase	5-hydroxy-CTP diphosphatase	GO-TERMS, REACTIONS, PRODUCT-SYNONYMS, GENE-SYNONYMS, PRODUCT, GENE-NAME
BFL16_RS13080	EG10372	BFL16_RS13080	gdhA			GO-TERMS, REACTIONS, PRODUCT-SYNONYMS, GENE-NAME
BFL16_RS13090	EG11014	BFL16_RS13090	topB			GO-TERMS, REACTIONS, PRODUCT-SYNONYMS, GENE-SYNONYMS, GENE-NAME
BFL16_RS13095	EG10943	BFL16_RS13095	selD	selenide, water dikinase SelD	selenide, water dikinase	GO-TERMS, REACTIONS, PRODUCT-SYNONYMS, GENE-SYNONYMS, PRODUCT, GENE-NAME
BFL16_RS13110	EG10968	BFL16_RS13110	sppA	signal peptide peptidase SppA	protease IV, a signal peptide peptidase	GO-TERMS, REACTIONS, PRODUCT-SYNONYMS, PRODUCT, GENE-NAME
BFL16_RS13120	EG10045	BFL16_RS13120	ansA			GO-TERMS, REACTIONS, PRODUCT-SYNONYMS, GENE-NAME
BFL16_RS13125	EG11135	BFL16_RS13125	pncA	bifunctional nicotinamidase/pyrazinamidase	nicotinamidase	GO-TERMS, REACTIONS, PRODUCT-SYNONYMS, GENE-SYNONYMS, PRODUCT, GENE-NAME
BFL16_RS13170	G6958	BFL16_RS13170	ydjG	aldo/keto reductase	NADH-dependent methylglyoxal reductase	GO-TERMS, REACTIONS, PRODUCT-SYNONYMS, PRODUCT, GENE-NAME
BFL16_RS13175	G6959	BFL16_RS13175	ydjH	sugar kinase	L-glycero-L-galacto-octuluronate kinase	GO-TERMS, REACTIONS, PRODUCT-SYNONYMS, PRODUCT, GENE-NAME
BFL16_RS13180	G6960	BFL16_RS13180	ydjI	ketose-bisphosphate aldolase	L-glycero-L-galacto-octuluronate-1-phosphate aldolase	GO-TERMS, REACTIONS, PRODUCT-SYNONYMS, PRODUCT, GENE-NAME
BFL16_RS13205	EG12394	BFL16_RS13205	msrB	peptide-methionine (R)-S-oxide reductase	methionine sulfoxide reductase B	GO-TERMS, REACTIONS, PRODUCT-SYNONYMS, GENE-SYNONYMS, PRODUCT, GENE-NAME
BFL16_RS13210	EG10367	BFL16_RS13210	gapA	aldehyde dehydrogenase	glyceraldehyde-3-phosphate dehydrogenase A	GO-TERMS, PRODUCT-SYNONYMS, GENE-SYNONYMS, PRODUCT, GENE-NAME
BFL16_RS13220	G6967	BFL16_RS13220	yeaE	aldo/keto reductase	methylglyoxal reductase YeaE	GO-TERMS, REACTIONS, PRODUCT-SYNONYMS, PRODUCT, GENE-NAME
BFL16_RS13225	G6968	BFL16_RS13225	mipA	MipA/OmpV family protein	MltA-interacting protein	GO-TERMS, PRODUCT-SYNONYMS, GENE-SYNONYMS, PRODUCT, GENE-NAME
BFL16_RS13230	G6969	BFL16_RS13230	yeaG	PrkA family serine protein kinase	protein kinase YeaG	GO-TERMS, REACTIONS, PRODUCT-SYNONYMS, PRODUCT, GENE-NAME
BFL16_RS13250	G6973	BFL16_RS13250	yeaK	YbaK/prolyl-tRNA synthetase associated domain-containing protein	mischarged aminoacyl-tRNA deacylase	GO-TERMS, PRODUCT-SYNONYMS, PRODUCT, GENE-NAME
BFL16_RS13265	G6976	BFL16_RS13265	nimR	AraC family transcriptional regulator	DNA-binding transcriptional repressor NimR	GO-TERMS, PRODUCT-SYNONYMS, GENE-SYNONYMS, PRODUCT, GENE-NAME
BFL16_RS13270	G6977	BFL16_RS13270	nimT	cyanate MFS transporter	2-nitroimidazole exporter	GO-TERMS, REACTIONS, PRODUCT-SYNONYMS, GENE-SYNONYMS, PRODUCT, GENE-NAME
BFL16_RS13315	G6984	BFL16_RS13315	leuE	leucine efflux protein	leucine exporter	GO-TERMS, REACTIONS, PRODUCT-SYNONYMS, GENE-SYNONYMS, PRODUCT, GENE-NAME
BFL16_RS13320	G6985	BFL16_RS13320	dmlR	LysR family transcriptional regulator	DNA-binding transcriptional regulator DmlR	GO-TERMS, PRODUCT-SYNONYMS, GENE-SYNONYMS, PRODUCT, GENE-NAME
BFL16_RS13325	G6986	BFL16_RS13325	dmlA	tartrate dehydrogenase	D-malate/3-isopropylmalate dehydrogenase (decarboxylating)	GO-TERMS, REACTIONS, PRODUCT-SYNONYMS, GENE-SYNONYMS, PRODUCT, GENE-NAME
BFL16_RS13335	G6988	BFL16_RS13335	yeaW	ring-hydroxylating oxygenase subunit alpha	carnitine monooxygenase subunit YeaW	CPLX-RXNS, GO-TERMS, COMPLEXES, PRODUCT-SYNONYMS, PRODUCT, GENE-NAME
BFL16_RS13340	G6989	BFL16_RS13340	yeaX	oxidoreductase	carnitine monooxygenase subunit YeaX	PRODUCT-SYNONYMS, PRODUCT, GENE-NAME
BFL16_RS13345	EG10858	BFL16_RS13345	rnd	ribonuclease D	RNase D	GO-TERMS, REACTIONS, PRODUCT-SYNONYMS, PRODUCT, GENE-NAME
BFL16_RS13350	EG11530	BFL16_RS13350	fadD			GO-TERMS, REACTIONS, PRODUCT-SYNONYMS, GENE-SYNONYMS, PRODUCT, GENE-NAME
BFL16_RS13360	G6991	BFL16_RS13360	tsaB	tRNA (adenosine(37)-N6)-threonylcarbamoyltransferase complex dimerization subunit type 1 TsaB	N6-L-threonylcarbamoyladenine synthase, TsaB subunit	CPLX-RXNS, GO-TERMS, COMPLEXES, REACTIONS, PRODUCT-SYNONYMS, GENE-SYNONYMS, PRODUCT, GENE-NAME
BFL16_RS13365	G6992	BFL16_RS13365	yoaA	ATP-dependent DNA helicase	putative ATP-dependent 5' to 3' DNA helicase	GO-TERMS, PRODUCT-SYNONYMS, PRODUCT, GENE-NAME
BFL16_RS13370	G6993	BFL16_RS13370	yoaB	hypothetical protein	RutC family protein YoaB	GO-TERMS, PRODUCT-SYNONYMS, PRODUCT, GENE-NAME
BFL16_RS13385	EG10683			aminodeoxychorismate synthase component 1	aminodeoxychorismate synthase subunit 1	CPLX-RXNS, GO-TERMS, COMPLEXES, REACTIONS, PRODUCT-SYNONYMS, PRODUCT
BFL16_RS13390	EG12693	BFL16_RS13390	nudL	coenzyme A pyrophosphatase	putative NUDIX hydrolase with low 3-phosphohydroxypyruvate phosphatase activity	GO-TERMS, REACTIONS, PRODUCT-SYNONYMS, GENE-SYNONYMS, PRODUCT, GENE-NAME
BFL16_RS13395	EG10930	BFL16_RS13395	sdaA	L-serine dehydratase	L-serine deaminase I	GO-TERMS, REACTIONS, PRODUCT-SYNONYMS, PRODUCT, GENE-NAME
BFL16_RS13420	EG10567	BFL16_RS13420	manX	PTS mannose transporter subunit EIIAB	mannose-specific PTS enzyme IIAB component	CPLX-RXNS, GO-TERMS, COMPLEXES, PRODUCT-SYNONYMS, GENE-SYNONYMS, PRODUCT, GENE-NAME
BFL16_RS13425	EG10568	BFL16_RS13425	manY	PTS mannose/fructose/sorbose transporter subunit IIC	mannose-specific PTS enzyme IIC component	GO-TERMS, REACTIONS, PRODUCT-SYNONYMS, GENE-SYNONYMS, PRODUCT, GENE-NAME
BFL16_RS13430	EG10569	BFL16_RS13430	manZ	PTS mannose transporter subunit IID	mannose-specific PTS enzyme IID component	GO-TERMS, PRODUCT-SYNONYMS, GENE-SYNONYMS, PRODUCT, GENE-NAME
BFL16_RS13445	G6999	BFL16_RS13445	mntP	manganese efflux pump MntP	Mn2+ exporter	GO-TERMS, REACTIONS, PRODUCT-SYNONYMS, GENE-SYNONYMS, PRODUCT, GENE-NAME
BFL16_RS13450	EG12207	BFL16_RS13450	rlmA	23S rRNA (guanine(745)-N(1))-methyltransferase	23S rRNA m1G745 methyltransferase	GO-TERMS, REACTIONS, PRODUCT-SYNONYMS, GENE-SYNONYMS, PRODUCT, GENE-NAME
BFL16_RS13455	EG12204	BFL16_RS13455	cspC	cold-shock protein CspC	stress protein, member of the CspA family	GO-TERMS, PRODUCT-SYNONYMS, GENE-SYNONYMS, PRODUCT, GENE-NAME
BFL16_RS13460	G7000	BFL16_RS13460	yobF	DUF2527 domain-containing protein	DUF2527 domain-containing protein YobF	GO-TERMS, PRODUCT-SYNONYMS, PRODUCT, GENE-NAME
BFL16_RS13475	G7002	BFL16_RS13475	mgrB	PhoP regulon feedback inhibition membrane protein MgrB	PhoQ kinase inhibitor	GO-TERMS, PRODUCT-SYNONYMS, GENE-SYNONYMS, PRODUCT, GENE-NAME
BFL16_RS13485	G7003	BFL16_RS13485	kdgR	transcriptional regulator	DNA-binding transcriptional repressor KdgR	GO-TERMS, PRODUCT-SYNONYMS, GENE-SYNONYMS, PRODUCT, GENE-NAME
BFL16_RS13495	EG10462	BFL16_RS13495	htpX			GO-TERMS, PRODUCT-SYNONYMS, GENE-NAME
BFL16_RS13500	EG10760	BFL16_RS13500	prc			GO-TERMS, PRODUCT-SYNONYMS, GENE-SYNONYMS, GENE-NAME
BFL16_RS13505	EG12866	BFL16_RS13505	proQ			GO-TERMS, PRODUCT-SYNONYMS, GENE-SYNONYMS, GENE-NAME
BFL16_RS13510	G7005	BFL16_RS13510	msrC	GAF domain-containing protein	free methionine-(R)-sulfoxide reductase	GO-TERMS, REACTIONS, PRODUCT-SYNONYMS, GENE-SYNONYMS, PRODUCT, GENE-NAME
BFL16_RS13520	G7007	BFL16_RS13520	letB	MCE family protein	lipophilic envelope spanning tunnel	GO-TERMS, PRODUCT-SYNONYMS, GENE-SYNONYMS, PRODUCT, GENE-NAME
BFL16_RS13525	G7008	BFL16_RS13525	rsmF	16S rRNA (cytosine(1407)-C(5))-methyltransferase RsmF	16S rRNA m5C1407 methyltransferase	GO-TERMS, REACTIONS, PRODUCT-SYNONYMS, GENE-SYNONYMS, PRODUCT, GENE-NAME
BFL16_RS13540	G7011	BFL16_RS13540	pphA	protein-serine/threonine phosphatase	phosphoprotein phosphatase 1	GO-TERMS, REACTIONS, PRODUCT-SYNONYMS, GENE-SYNONYMS, PRODUCT, GENE-NAME
BFL16_RS13575	G7016	BFL16_RS13575	exoX	exodeoxyribonuclease X	exonuclease X	GO-TERMS, PRODUCT-SYNONYMS, GENE-SYNONYMS, PRODUCT, GENE-NAME
BFL16_RS13580	EG11004	BFL16_RS13580	ptrB			GO-TERMS, REACTIONS, PRODUCT-SYNONYMS, GENE-SYNONYMS, GENE-NAME
BFL16_RS13610	EG11808	BFL16_RS13610	yebG	DNA damage-inducible protein	DNA damage-inducible protein YebG	GO-TERMS, PRODUCT-SYNONYMS, PRODUCT, GENE-NAME
BFL16_RS13615	EG11809	BFL16_RS13615	purT			GO-TERMS, REACTIONS, PRODUCT-SYNONYMS, GENE-NAME
BFL16_RS13620	EG10256	BFL16_RS13620	eda			GO-TERMS, REACTIONS, PRODUCT-SYNONYMS, GENE-SYNONYMS, GENE-NAME
BFL16_RS13625	EG10257	BFL16_RS13625	edd			GO-TERMS, PRODUCT-SYNONYMS, PRODUCT, GENE-NAME
BFL16_RS13630	EG11221	BFL16_RS13630	zwf	glucose-6-phosphate 1-dehydrogenase	NADP+-dependent glucose-6-phosphate dehydrogenase	GO-TERMS, REACTIONS, PRODUCT-SYNONYMS, PRODUCT, GENE-NAME
BFL16_RS13645	EG12860	BFL16_RS13645	yebK	MurR/RpiR family transcriptional regulator	DNA-binding transcriptional repressor YebK	GO-TERMS, PRODUCT-SYNONYMS, GENE-SYNONYMS, PRODUCT, GENE-NAME
BFL16_RS13650	EG10803	BFL16_RS13650	pykA	pyruvate kinase	pyruvate kinase II	GO-TERMS, REACTIONS, PRODUCT-SYNONYMS, PRODUCT, GENE-NAME
BFL16_RS13655	EG10614	BFL16_RS13655	lpxM	lauroyl-Kdo(2)-lipid IV(A) myristoyltransferase	Lipid A biosynthesis myristoyltransferase	GO-TERMS, REACTIONS, PRODUCT-SYNONYMS, GENE-SYNONYMS, PRODUCT, GENE-NAME
BFL16_RS13660	EG10013	BFL16_RS13660	mepM	murein DD-endopeptidase MepM	peptidoglycan DD-endopeptidase MepM	GO-TERMS, REACTIONS, PRODUCT-SYNONYMS, GENE-SYNONYMS, PRODUCT, GENE-NAME
BFL16_RS13665	G7017	BFL16_RS13665	znuA	zinc ABC transporter substrate-binding protein	Zn2+ ABC transporter periplasmic binding protein	CPLX-RXNS, GO-TERMS, COMPLEXES, PRODUCT-SYNONYMS, GENE-SYNONYMS, PRODUCT, GENE-NAME
BFL16_RS13670	G7018	BFL16_RS13670	znuC	Mn2+/Zn2+ABC transporter ATP-binding protein	Zn2+ ABC transporter ATP binding subunit	GO-TERMS, REACTIONS, PRODUCT-SYNONYMS, GENE-SYNONYMS, PRODUCT, GENE-NAME
BFL16_RS13675	EG12368	BFL16_RS13675	znuB	zinc ABC transporter permease	Zn2+ ABC transporter membrane subunit	GO-TERMS, PRODUCT-SYNONYMS, GENE-SYNONYMS, PRODUCT, GENE-NAME
BFL16_RS13680	RUVB	BFL16_RS13680	ruvB	Holliday junction branch migration DNA helicase RuvB	Holliday junction branch migration complex subunit RuvB	CPLX-RXNS, GO-TERMS, COMPLEXES, PRODUCT-SYNONYMS, PRODUCT, GENE-NAME
BFL16_RS13685	RUVA	BFL16_RS13685	ruvA	Holliday junction branch migration protein RuvA	Holliday junction branch migration complex subunit RuvA	GO-TERMS, PRODUCT-SYNONYMS, PRODUCT, GENE-NAME
BFL16_RS13700	EG10925	BFL16_RS13700	ruvC			GO-TERMS, PRODUCT-SYNONYMS, GENE-NAME
BFL16_RS13710	EG11138	BFL16_RS13710	nudB	NUDIX pyrophosphatase	dihydroneopterin triphosphate diphosphatase	GO-TERMS, REACTIONS, PRODUCT-SYNONYMS, GENE-SYNONYMS, PRODUCT, GENE-NAME
BFL16_RS13715	EG10097	BFL16_RS13715	aspS			GO-TERMS, REACTIONS, PRODUCT-SYNONYMS, GENE-SYNONYMS, PRODUCT, GENE-NAME
BFL16_RS13735	G7020	BFL16_RS13735	cmoA	carboxy-S-adenosyl-L-methionine synthase CmoA	carboxy-S-adenosyl-L-methionine synthase	GO-TERMS, REACTIONS, PRODUCT-SYNONYMS, GENE-SYNONYMS, PRODUCT, GENE-NAME
BFL16_RS13740	G7021	BFL16_RS13740	cmoB	tRNA 5-methoxyuridine(34)/uridine 5-oxyacetic acid(34) synthase CmoB	tRNA U34 carboxymethyltransferase	GO-TERMS, REACTIONS, PRODUCT-SYNONYMS, GENE-SYNONYMS, PRODUCT, GENE-NAME
BFL16_RS13745	G7022	BFL16_RS13745	torZ	molybdopterin guanine dinucleotide-containing S/N-oxide reductase	trimethylamine N-oxide reductase 2	GO-TERMS, REACTIONS, PRODUCT-SYNONYMS, GENE-SYNONYMS, PRODUCT, GENE-NAME
BFL16_RS13770	EG10071	BFL16_RS13770	argS			GO-TERMS, REACTIONS, PRODUCT-SYNONYMS, GENE-SYNONYMS, PRODUCT, GENE-NAME
BFL16_RS13780	G7027	BFL16_RS13780	flhE			GO-TERMS, PRODUCT-SYNONYMS, GENE-NAME
BFL16_RS13785	G370	BFL16_RS13785	flhA			GO-TERMS, COMPLEXES, PRODUCT-SYNONYMS, GENE-SYNONYMS, GENE-NAME
BFL16_RS13790	G7028	BFL16_RS13790	flhB	flagellar type III secretion system protein FlhB	flagellar biosynthesis protein FlhB	GO-TERMS, PRODUCT-SYNONYMS, GENE-SYNONYMS, PRODUCT, GENE-NAME
BFL16_RS13795	EG10151	BFL16_RS13795	cheZ	protein phosphatase CheZ	chemotaxis protein CheZ	GO-TERMS, REACTIONS, PRODUCT-SYNONYMS, PRODUCT, GENE-NAME
BFL16_RS13805	EG10147	BFL16_RS13805	cheB	chemotaxis response regulator protein-glutamate methylesterase	protein-glutamate methylesterase/protein glutamine deamidase	GO-TERMS, REACTIONS, PRODUCT-SYNONYMS, PRODUCT, GENE-NAME
BFL16_RS13810	EG10148	BFL16_RS13810	cheR	protein-glutamate O-methyltransferase CheR	chemotaxis protein methyltransferase	GO-TERMS, REACTIONS, PRODUCT-SYNONYMS, GENE-SYNONYMS, PRODUCT, GENE-NAME
BFL16_RS13815	EG10987	BFL16_RS13815	tap	methyl-accepting chemotaxis protein	methyl-accepting chemotaxis protein Tap	GO-TERMS, COMPLEXES, PRODUCT-SYNONYMS, PRODUCT, GENE-NAME
BFL16_RS13820	EG10988	BFL16_RS13820	tar	methyl-accepting chemotaxis protein II	methyl-accepting chemotaxis protein Tar	GO-TERMS, COMPLEXES, PRODUCT-SYNONYMS, GENE-SYNONYMS, PRODUCT, GENE-NAME
BFL16_RS13825	EG10149	BFL16_RS13825	cheW			GO-TERMS, COMPLEXES, PRODUCT-SYNONYMS, GENE-NAME
BFL16_RS13830	EG10146	BFL16_RS13830	cheA			GO-TERMS, COMPLEXES, PRODUCT-SYNONYMS, GENE-NAME
BFL16_RS13835	EG10602					GO-TERMS, PRODUCT-SYNONYMS, GENE-SYNONYMS
BFL16_RS13840	EG10601	BFL16_RS13840	motA	flagellar motor stator protein MotA	motility protein A	GO-TERMS, PRODUCT-SYNONYMS, GENE-SYNONYMS, PRODUCT, GENE-NAME
BFL16_RS13845	EG10319	BFL16_RS13845	flhC	flagellar transcriptional regulator FlhC	DNA-binding transcriptional dual regulator FlhC	GO-TERMS, COMPLEXES, PRODUCT-SYNONYMS, GENE-SYNONYMS, PRODUCT, GENE-NAME
BFL16_RS13850	EG10320	BFL16_RS13850	flhD	flagellar transcriptional activator FlhD	DNA-binding transcriptional dual regulator FlhD	GO-TERMS, PRODUCT-SYNONYMS, GENE-SYNONYMS, PRODUCT, GENE-NAME
BFL16_RS13855	G7031	BFL16_RS13855	uspC			GO-TERMS, PRODUCT-SYNONYMS, GENE-SYNONYMS, GENE-NAME
BFL16_RS13860	EG11751	BFL16_RS13860	otsA	alpha,alpha-trehalose-phosphate synthase	trehalose-6-phosphate synthase	GO-TERMS, REACTIONS, PRODUCT-SYNONYMS, PRODUCT, GENE-NAME
BFL16_RS13865	EG11752	BFL16_RS13865	otsB	trehalose-phosphatase	trehalose-6-phosphate phosphatase	GO-TERMS, REACTIONS, PRODUCT-SYNONYMS, GENE-SYNONYMS, PRODUCT, GENE-NAME
BFL16_RS13870	EG10059			L-arabinose ABC transporter permease AraH	arabinose ABC transporter membrane subunit	CPLX-RXNS, GO-TERMS, COMPLEXES, REACTIONS, PRODUCT-SYNONYMS, GENE-SYNONYMS, PRODUCT
BFL16_RS13875	EG10058			arabinose import ATP-binding protein AraG	arabinose ABC transporter ATP binding subunit	GO-TERMS, COMPLEXES, PRODUCT
BFL16_RS13880	EG10057	BFL16_RS13880	araF	arabinose ABC transporter substrate-binding protein	arabinose ABC transporter periplasmic binding protein	GO-TERMS, PRODUCT, GENE-NAME
BFL16_RS13910	EG10921	BFL16_RS13910	ftnA	non-heme ferritin	ferritin iron storage protein	GO-TERMS, REACTIONS, PRODUCT-SYNONYMS, GENE-SYNONYMS, PRODUCT, GENE-NAME
BFL16_RS14110	EG10706	BFL16_RS14110	pgsA			GO-TERMS, REACTIONS, PRODUCT-SYNONYMS, PRODUCT, GENE-NAME
BFL16_RS14115	EG11063	BFL16_RS14115	uvrC	excinuclease ABC subunit C	excision nuclease subunit C	CPLX-RXNS, GO-TERMS, COMPLEXES, REACTIONS, PRODUCT-SYNONYMS, PRODUCT, GENE-NAME
BFL16_RS14120	EG11140	BFL16_RS14120	uvrY	DNA-binding response regulator	DNA-binding transcriptional activator UvrY	GO-TERMS, PRODUCT-SYNONYMS, GENE-SYNONYMS, PRODUCT, GENE-NAME
BFL16_RS14140	EG10935	BFL16_RS14140	sdiA	transcriptional regulator SdiA	DNA-binding transcriptional dual regulator SdiA	GO-TERMS, PRODUCT-SYNONYMS, PRODUCT, GENE-NAME
BFL16_RS14145	EG12347	BFL16_RS14145	tcyN	L-cystine ABC transporter ATP-binding protein YecC	cystine ABC transporter ATP binding subunit	CPLX-RXNS, GO-TERMS, COMPLEXES, REACTIONS, PRODUCT-SYNONYMS, GENE-SYNONYMS, PRODUCT, GENE-NAME
BFL16_RS14150	G7037	BFL16_RS14150	tcyL	amino acid ABC transporter permease	cystine ABC transporter membrane subunit	GO-TERMS, REACTIONS, PRODUCT-SYNONYMS, GENE-SYNONYMS, PRODUCT, GENE-NAME
BFL16_RS14155	G7038	BFL16_RS14155	dcyD			GO-TERMS, REACTIONS, PRODUCT-SYNONYMS, GENE-SYNONYMS, GENE-NAME
BFL16_RS14160	G7039	BFL16_RS14160	tcyJ	cystine ABC transporter substrate-binding protein	cystine ABC transporter periplasmic binding protein	GO-TERMS, REACTIONS, PRODUCT-SYNONYMS, GENE-SYNONYMS, PRODUCT, GENE-NAME
BFL16_RS14165	EG11356	BFL16_RS14165	fliZ	flagella biosynthesis regulatory protein FliZ	DNA-binding transcriptional regulator FliZ	GO-TERMS, PRODUCT-SYNONYMS, GENE-SYNONYMS, PRODUCT, GENE-NAME
BFL16_RS14185	EG10841	BFL16_RS14185	fliD	flagellar hook-associated protein 2	flagellar filament capping protein	GO-TERMS, PRODUCT-SYNONYMS, GENE-SYNONYMS, PRODUCT, GENE-NAME
BFL16_RS14190	EG11388	BFL16_RS14190	fliS	flagella export chaperone FliS	flagellar biosynthesis protein FliS	GO-TERMS, PRODUCT-SYNONYMS, PRODUCT, GENE-NAME
BFL16_RS14195	EG11389	BFL16_RS14195	fliT	flagellar protein FliT	flagellar biosynthesis protein FliT	GO-TERMS, PRODUCT-SYNONYMS, PRODUCT, GENE-NAME
BFL16_RS14200	EG11387	BFL16_RS14200	amyA			GO-TERMS, REACTIONS, PRODUCT-SYNONYMS, GENE-SYNONYMS, PRODUCT, GENE-NAME
BFL16_RS14225	EG11662	BFL16_RS14225	yedK	DUF159 family protein	genome maintenance protein	GO-TERMS, REACTIONS, PRODUCT-SYNONYMS, GENE-SYNONYMS, PRODUCT, GENE-NAME
BFL16_RS14260	EG11347	BFL16_RS14260	fliF	flagellar basal body M-ring protein FliF	flagellar basal-body MS-ring and collar protein	GO-TERMS, PRODUCT-SYNONYMS, GENE-SYNONYMS, PRODUCT, GENE-NAME
BFL16_RS14265	EG11654	BFL16_RS14265	fliG			GO-TERMS, COMPLEXES, PRODUCT-SYNONYMS, GENE-SYNONYMS, GENE-NAME
BFL16_RS14270	EG11656	BFL16_RS14270	fliH	flagellar assembly protein FliH	flagellar biosynthesis protein FliH	GO-TERMS, PRODUCT-SYNONYMS, GENE-SYNONYMS, PRODUCT, GENE-NAME
BFL16_RS14275	G377					GO-TERMS, REACTIONS, PRODUCT-SYNONYMS, GENE-SYNONYMS
BFL16_RS14280	G378			flagellar protein FliJ	flagellar biosynthesis protein FliJ	GO-TERMS, PRODUCT-SYNONYMS, GENE-SYNONYMS, PRODUCT
BFL16_RS14285	G379	BFL16_RS14285	fliK	flagellar hook length control protein FliK	flagellar hook-length control protein	GO-TERMS, PRODUCT-SYNONYMS, GENE-SYNONYMS, PRODUCT, GENE-NAME
BFL16_RS14290	EG10322			flagellar basal body-associated protein FliL	flagellar protein FliL	GO-TERMS, PRODUCT-SYNONYMS, GENE-SYNONYMS, PRODUCT
BFL16_RS14295	EG10323	BFL16_RS14295	fliM			GO-TERMS, PRODUCT-SYNONYMS, GENE-SYNONYMS, GENE-NAME
BFL16_RS14300	EG10324	BFL16_RS14300	fliN			GO-TERMS, PRODUCT-SYNONYMS, GENE-SYNONYMS, GENE-NAME
BFL16_RS14305	EG11224	BFL16_RS14305	fliO	flagellar protein FliO	flagellar biosynthesis protein FliO	GO-TERMS, PRODUCT-SYNONYMS, GENE-SYNONYMS, PRODUCT, GENE-NAME
BFL16_RS14310	EG11975	BFL16_RS14310	fliP	flagellar biosynthetic protein FliP	flagellar biosynthesis protein FliP	GO-TERMS, PRODUCT-SYNONYMS, GENE-SYNONYMS, PRODUCT, GENE-NAME
BFL16_RS14315	EG11976	BFL16_RS14315	fliQ	flagellar biosynthetic protein FliQ	flagellar biosynthesis protein FliQ	GO-TERMS, PRODUCT-SYNONYMS, GENE-SYNONYMS, PRODUCT, GENE-NAME
BFL16_RS14320	EG11977	BFL16_RS14320	fliR	flagellar type III secretion system protein FliR	flagellar biosynthesis protein FliR	GO-TERMS, PRODUCT-SYNONYMS, GENE-SYNONYMS, PRODUCT, GENE-NAME
BFL16_RS14325	EG10820			helix-turn-helix transcriptional regulator	DNA-binding transcriptional activator RcsA	GO-TERMS, COMPLEXES, PRODUCT-SYNONYMS, GENE-SYNONYMS, PRODUCT
BFL16_RS14340	G7046	BFL16_RS14340	yodD	DUF2525 domain-containing protein	stress-induced protein	GO-TERMS, PRODUCT-SYNONYMS, PRODUCT, GENE-NAME
BFL16_RS14350	G7049	BFL16_RS14350	dgcQ	cellulose synthesis regulatory protein	putative diguanylate cyclase DgcQ	GO-TERMS, PRODUCT-SYNONYMS, GENE-SYNONYMS, PRODUCT, GENE-NAME
BFL16_RS14375	EG11068	BFL16_RS14375	vsr	very short patch repair endonuclease	DNA mismatch endonuclease Vsr	GO-TERMS, PRODUCT-SYNONYMS, PRODUCT, GENE-NAME
BFL16_RS14380	EG10211	BFL16_RS14380	dcm	DNA cytosine methyltransferase	DNA-cytosine methyltransferase	GO-TERMS, REACTIONS, PRODUCT-SYNONYMS, GENE-SYNONYMS, PRODUCT, GENE-NAME
BFL16_RS14415	G7055	BFL16_RS14415	hchA	Molecular chaperone Hsp31 and glyoxalase 3	protein/nucleic acid deglycase 1	GO-TERMS, REACTIONS, PRODUCT-SYNONYMS, GENE-SYNONYMS, PRODUCT, GENE-NAME
BFL16_RS14420	G7056	BFL16_RS14420	hprS	two-component sensor histidine kinase	sensor histidine kinase HprS	GO-TERMS, REACTIONS, PRODUCT-SYNONYMS, GENE-SYNONYMS, PRODUCT, GENE-NAME
BFL16_RS14425	G7057	BFL16_RS14425	hprR	DNA-binding response regulator	DNA-binding transcriptional dual regulator HprR	GO-TERMS, PRODUCT-SYNONYMS, GENE-SYNONYMS, PRODUCT, GENE-NAME
BFL16_RS14430	G7058	BFL16_RS14430	hiuH	5-hydroxyisourate hydrolase	hydroxyisourate hydrolase / transthyretin-related protein	GO-TERMS, PRODUCT-SYNONYMS, GENE-SYNONYMS, PRODUCT, GENE-NAME
BFL16_RS14435	G7059	BFL16_RS14435	msrP	mononuclear molybdenum enzyme YedY	protein-L-methionine sulfoxide reductase catalytic subunit MsrP	CPLX-RXNS, GO-TERMS, COMPLEXES, PRODUCT-SYNONYMS, GENE-SYNONYMS, PRODUCT, GENE-NAME
BFL16_RS14440	G7060	BFL16_RS14440	msrQ	sulfoxide reductase heme-binding subunit YedZ	protein-L-methionine sulfoxide reductase heme-binding subunit MsrQ	GO-TERMS, REACTIONS, PRODUCT-SYNONYMS, GENE-SYNONYMS, PRODUCT, GENE-NAME
BFL16_RS14445	G7061	BFL16_RS14445	zinT			GO-TERMS, PRODUCT-SYNONYMS, GENE-SYNONYMS, GENE-NAME
BFL16_RS14825	G7063	BFL16_RS14825	mtfA	protein MtfA	Mlc titration factor	GO-TERMS, REACTIONS, PRODUCT-SYNONYMS, GENE-SYNONYMS, PRODUCT, GENE-NAME
BFL16_RS14875	G7067	BFL16_RS14875	shiA	MFS transporter	shikimate:H+ symporter	GO-TERMS, REACTIONS, PRODUCT-SYNONYMS, GENE-SYNONYMS, PRODUCT, GENE-NAME
BFL16_RS14880	EG10039	BFL16_RS14880	amn			GO-TERMS, PRODUCT-SYNONYMS, GENE-NAME
BFL16_RS14910	G7071			CysB family transcriptional regulator	DNA-binding transcriptional activator Cbl	GO-TERMS, PRODUCT-SYNONYMS, PRODUCT
BFL16_RS14915	G7072	BFL16_RS14915	nac	LysR family transcriptional regulator	DNA-binding transcriptional dual regulator Nac	GO-TERMS, PRODUCT-SYNONYMS, PRODUCT, GENE-NAME
BFL16_RS14925	G7073	BFL16_RS14925	ldtA	L,D-transpeptidase	L,D-transpeptidase LdtA	GO-TERMS, REACTIONS, PRODUCT-SYNONYMS, GENE-SYNONYMS, PRODUCT, GENE-NAME
BFL16_RS14930	EG12151	BFL16_RS14930	cobT			GO-TERMS, REACTIONS, PRODUCT-SYNONYMS, PRODUCT, GENE-NAME
BFL16_RS14935	EG12150	BFL16_RS14935	cobS	adenosylcobinamide-GDP ribazoletransferase	cobalamin 5'-phosphate synthase	GO-TERMS, REACTIONS, PRODUCT-SYNONYMS, PRODUCT, GENE-NAME
BFL16_RS14940	EG13238	BFL16_RS14940	cobU	adenosylcobinamide kinase/adenosylcobinamide phosphate guanyltransferase	cobinamide-P guanylyltransferase / cobinamide kinase	GO-TERMS, REACTIONS, PRODUCT-SYNONYMS, PRODUCT, GENE-NAME
BFL16_RS15045	G7084	BFL16_RS15045	cbeA	type IV toxin-antitoxin system YeeU family antitoxin	CP4-44 prophage; cytoskeleton bundling-enhancing antitoxin CbeA	GO-TERMS, PRODUCT-SYNONYMS, GENE-SYNONYMS, PRODUCT, GENE-NAME
BFL16_RS15085	EG11892	BFL16_RS15085	sbmC	DNA gyrase inhibitor SbmC	DNA gyrase inhibitor	GO-TERMS, PRODUCT-SYNONYMS, GENE-SYNONYMS, PRODUCT, GENE-NAME
BFL16_RS15090	EG11893	BFL16_RS15090	dacD	serine-type D-Ala-D-Ala carboxypeptidase DacD	D-alanyl-D-alanine carboxypeptidase DacD	GO-TERMS, REACTIONS, PRODUCT-SYNONYMS, GENE-SYNONYMS, PRODUCT, GENE-NAME
BFL16_RS15255	G6310	BFL16_RS15255	rrrD	lysozyme	DLP12 prophage; lysozyme	GO-TERMS, PRODUCT-SYNONYMS, GENE-SYNONYMS, PRODUCT, GENE-NAME
BFL16_RS15280	G6600	BFL16_RS15280	iraM	anti-adapter protein IraM	anti-adaptor protein IraM, inhibitor of sigmaS proteolysis	GO-TERMS, PRODUCT-SYNONYMS, GENE-SYNONYMS, PRODUCT, GENE-NAME
BFL16_RS15530	EG10926	BFL16_RS15530	sbcB			GO-TERMS, PRODUCT-SYNONYMS, GENE-SYNONYMS, GENE-NAME
BFL16_RS15545	EG11896	BFL16_RS15545	plaP	low-affinity putrescine importer PlaP	putrescine:H+ symporter PlaP	GO-TERMS, REACTIONS, PRODUCT-SYNONYMS, GENE-SYNONYMS, PRODUCT, GENE-NAME
BFL16_RS15575	EG10449	BFL16_RS15575	hisG			GO-TERMS, PRODUCT-SYNONYMS, GENE-NAME
BFL16_RS15580	EG10447	BFL16_RS15580	hisD	histidinol dehydrogenase	histidinal/histidinol dehydrogenase	GO-TERMS, REACTIONS, PRODUCT-SYNONYMS, PRODUCT, GENE-NAME
BFL16_RS15585	EG10446	BFL16_RS15585	hisC			GO-TERMS, PRODUCT-SYNONYMS, GENE-NAME
BFL16_RS15590	EG10445	BFL16_RS15590	hisB	bifunctional histidinol-phosphatase/imidazoleglycerol-phosphate dehydratase	imidazoleglycerol-phosphate dehydratase / histidinol-phosphatase	GO-TERMS, REACTIONS, PRODUCT-SYNONYMS, PRODUCT, GENE-NAME
BFL16_RS15595	EG10450	BFL16_RS15595	hisH			CPLX-RXNS, GO-TERMS, COMPLEXES, PRODUCT-SYNONYMS, GENE-NAME
BFL16_RS15600	EG10444	BFL16_RS15600	hisA	1-(5-phosphoribosyl)-5-((5- phosphoribosylamino)methylideneamino)imidazole-4- carboxamide isomerase	1-(5-phosphoribosyl)-5-[(5-phosphoribosylamino)methylideneamino]imidazole-4-carboxamide isomerase	GO-TERMS, REACTIONS, PRODUCT-SYNONYMS, PRODUCT, GENE-NAME
BFL16_RS15605	EG10448	BFL16_RS15605	hisF	imidazole glycerol phosphate synthase cyclase subunit	imidazole glycerol phosphate synthase subunit HisF	GO-TERMS, PRODUCT-SYNONYMS, PRODUCT, GENE-NAME
BFL16_RS15610	EG10451	BFL16_RS15610	hisI	bifunctional phosphoribosyl-AMP cyclohydrolase/phosphoribosyl-ATP diphosphatase	putative bifunctional phosphoribosyl-AMP cyclohydrolase/phosphoribosyl-ATP pyrophosphatase	GO-TERMS, REACTIONS, PRODUCT-SYNONYMS, GENE-SYNONYMS, PRODUCT, GENE-NAME
BFL16_RS15620	G7091	BFL16_RS15620	ugd			GO-TERMS, PRODUCT-SYNONYMS, GENE-SYNONYMS, GENE-NAME
BFL16_RS15625	EG10411	BFL16_RS15625	gnd	phosphogluconate dehydrogenase (NADP(+)-dependent, decarboxylating)	6-phosphogluconate dehydrogenase, decarboxylating	GO-TERMS, REACTIONS, PRODUCT-SYNONYMS, PRODUCT, GENE-NAME
BFL16_RS15645	EG10162	BFL16_RS15645	cpsG	phosphomannomutase CpsG	phosphomannomutase	GO-TERMS, REACTIONS, PRODUCT-SYNONYMS, GENE-SYNONYMS, PRODUCT, GENE-NAME
BFL16_RS15665	EG11787	BFL16_RS15665	gmd			GO-TERMS, PRODUCT-SYNONYMS, GENE-SYNONYMS, GENE-NAME
BFL16_RS15715	G7095	BFL16_RS15715	wcaL	colanic acid biosynthesis glycosyltransferase WcaL	putative colanic biosynthesis glycosyl transferase	GO-TERMS, PRODUCT-SYNONYMS, GENE-SYNONYMS, PRODUCT, GENE-NAME
BFL16_RS15725	G7097	BFL16_RS15725	wzxC	colanic acid exporter	M-antigen undecaprenyl disphosphate flippase	GO-TERMS, REACTIONS, PRODUCT-SYNONYMS, GENE-SYNONYMS, PRODUCT, GENE-NAME
BFL16_RS15730	G7098	BFL16_RS15730	wcaJ	undecaprenyl-phosphate glucose phosphotransferase	UDP-glucose:undecaprenyl-phosphate glucose-1-phosphate transferase	GO-TERMS, REACTIONS, PRODUCT-SYNONYMS, PRODUCT, GENE-NAME
BFL16_RS15735	EG10162	BFL16_RS15735	cpsG	phosphomannomutase CpsG	phosphomannomutase	GO-TERMS, REACTIONS, PRODUCT-SYNONYMS, GENE-SYNONYMS, PRODUCT, GENE-NAME
BFL16_RS15740	EG10161	BFL16_RS15740	cpsB	mannose-1-phosphate guanylyltransferase 1	mannose-1-phosphate guanylyltransferase	GO-TERMS, PRODUCT-SYNONYMS, GENE-SYNONYMS, PRODUCT, GENE-NAME
BFL16_RS15745	EG11790	BFL16_RS15745	wcaI	colanic acid biosynthesis glycosyltransferase WcaI	colanic acid biosynthesis fucosyltransferase WcaI	GO-TERMS, REACTIONS, PRODUCT-SYNONYMS, GENE-SYNONYMS, PRODUCT, GENE-NAME
BFL16_RS15750	EG11789	BFL16_RS15750	gmm			GO-TERMS, REACTIONS, PRODUCT-SYNONYMS, GENE-SYNONYMS, GENE-NAME
BFL16_RS15755	EG11788	BFL16_RS15755	fcl	GDP-fucose synthetase	GDP-L-fucose synthase	GO-TERMS, REACTIONS, PRODUCT-SYNONYMS, GENE-SYNONYMS, PRODUCT, GENE-NAME
BFL16_RS15760	EG11787	BFL16_RS15760	gmd			GO-TERMS, PRODUCT-SYNONYMS, GENE-SYNONYMS, GENE-NAME
BFL16_RS15765	G7099	BFL16_RS15765	wcaF			GO-TERMS, REACTIONS, PRODUCT-SYNONYMS, GENE-NAME
BFL16_RS15770	G7100	BFL16_RS15770	wcaE	colanic acid biosynthesis glycosyltransferase WcaE	colanic acid biosynthesis fucosyltransferase WcaE	GO-TERMS, REACTIONS, PRODUCT-SYNONYMS, PRODUCT, GENE-NAME
BFL16_RS15780	G7102	BFL16_RS15780	wcaC	colanic acid biosynthesis glycosyltransferase WcaC	colanic acid biosynthesis galactosyltransferase WcaC	GO-TERMS, REACTIONS, PRODUCT-SYNONYMS, PRODUCT, GENE-NAME
BFL16_RS15785	G7103	BFL16_RS15785	wcaB	serine acetyltransferase	colanic acid biosynthesis acetyltransferase WcaB	GO-TERMS, REACTIONS, PRODUCT-SYNONYMS, PRODUCT, GENE-NAME
BFL16_RS15795	G7105	BFL16_RS15795	wzc	tyrosine-protein kinase wzc	protein-tyrosine kinase Wzc	GO-TERMS, COMPLEXES, REACTIONS, PRODUCT-SYNONYMS, PRODUCT, GENE-NAME
BFL16_RS15800	G7106	BFL16_RS15800	wzb	protein-tyrosine-phosphatase	protein-tyrosine phosphatase	GO-TERMS, REACTIONS, PRODUCT-SYNONYMS, PRODUCT, GENE-NAME
BFL16_RS15805	G7107	BFL16_RS15805	wza	lipoprotein	outer membrane polysaccharide export protein Wza	GO-TERMS, PRODUCT-SYNONYMS, PRODUCT, GENE-NAME
BFL16_RS15825	EG11361	BFL16_RS15825	asmA	outer membrane assembly protein AsmA	putative assembly protein AsmA	GO-TERMS, PRODUCT-SYNONYMS, GENE-SYNONYMS, PRODUCT, GENE-NAME
BFL16_RS15830	EG11418	BFL16_RS15830	dcd	deoxycytidine triphosphate deaminase	dCTP deaminase	GO-TERMS, REACTIONS, PRODUCT-SYNONYMS, GENE-SYNONYMS, PRODUCT, GENE-NAME
BFL16_RS15835	EG11701	BFL16_RS15835	udk	uridine kinase	uridine/cytidine kinase	GO-TERMS, REACTIONS, PRODUCT-SYNONYMS, PRODUCT, GENE-NAME
BFL16_RS15845	EG11222	BFL16_RS15845	alkA			GO-TERMS, REACTIONS, PRODUCT-SYNONYMS, GENE-SYNONYMS, GENE-NAME
BFL16_RS15865	G7111	BFL16_RS15865	pphC	protein phosphatase 2C domain-containing protein	protein-serine/threonine phosphatase PphC	GO-TERMS, REACTIONS, PRODUCT-SYNONYMS, GENE-SYNONYMS, PRODUCT, GENE-NAME
BFL16_RS15875	G0-10633	BFL16_RS15875	ibsA	small toxic protein IbsA	toxic peptide IbsA	GO-TERMS, PRODUCT-SYNONYMS, PRODUCT, GENE-NAME
BFL16_RS15900	EG11617	BFL16_RS15900	baeS	two-component system sensor histidine kinase BaeA	sensor histidine kinase BaeS	GO-TERMS, REACTIONS, PRODUCT-SYNONYMS, PRODUCT, GENE-NAME
BFL16_RS15905	EG11618	BFL16_RS15905	baeR	two-component system response regulator BaeR	DNA-binding transcriptional activator BaeR	GO-TERMS, PRODUCT-SYNONYMS, PRODUCT, GENE-NAME
BFL16_RS15920	G7118	BFL16_RS15920	trhP	peptidase	tRNA wobble base hydroxylation protein TrhP	GO-TERMS, PRODUCT-SYNONYMS, GENE-SYNONYMS, PRODUCT, GENE-NAME
BFL16_RS15935	G7123	BFL16_RS15935	yegS			GO-TERMS, REACTIONS, PRODUCT-SYNONYMS, GENE-NAME
BFL16_RS15945	EG12417	BFL16_RS15945	gatD			GO-TERMS, PRODUCT-SYNONYMS, GENE-NAME
BFL16_RS15965	G7128	BFL16_RS15965	gatZ	tagatose-1,6-bisphosphate aldolase	tagatose-1,6-bisphosphate aldolase 2 subunit GatZ	CPLX-RXNS, COMPLEXES, REACTIONS, PRODUCT-SYNONYMS, PRODUCT, GENE-NAME
BFL16_RS15970	EG12419	BFL16_RS15970	gatY	tagatose-1,6-bisphosphate aldolase	tagatose-1,6-bisphosphate aldolase 2 subunit GatY	GO-TERMS, REACTIONS, PRODUCT-SYNONYMS, GENE-SYNONYMS, PRODUCT, GENE-NAME
BFL16_RS15980	G7129	BFL16_RS15980	fbaB	fructose-bisphosphate aldolase	fructose-bisphosphate aldolase class I	GO-TERMS, REACTIONS, PRODUCT-SYNONYMS, GENE-SYNONYMS, PRODUCT, GENE-NAME
BFL16_RS16010	G7135	BFL16_RS16010	thiD			GO-TERMS, REACTIONS, PRODUCT-SYNONYMS, GENE-SYNONYMS, GENE-NAME
BFL16_RS16015	M007	BFL16_RS16015	thiM			GO-TERMS, REACTIONS, PRODUCT-SYNONYMS, GENE-NAME
BFL16_RS16040	G7137	BFL16_RS16040	rcnR	transcriptional regulator	DNA-binding transcriptional repressor RcnR	GO-TERMS, PRODUCT-SYNONYMS, GENE-SYNONYMS, PRODUCT, GENE-NAME
BFL16_RS16045	G7138	BFL16_RS16045	rcnA	nickel/cobalt efflux protein RcnA	Ni2+/Co2+ exporter	GO-TERMS, REACTIONS, PRODUCT-SYNONYMS, GENE-SYNONYMS, PRODUCT, GENE-NAME
BFL16_RS16050	G7139	BFL16_RS16050	rcnB	nickel/cobalt homeostasis protein RcnB	periplasmic protein involved in nickel/cobalt export	GO-TERMS, PRODUCT-SYNONYMS, GENE-SYNONYMS, PRODUCT, GENE-NAME
BFL16_RS16055	EG11987	BFL16_RS16055	yehA	fimbrial protein	putative fimbrial adhesin YehA	GO-TERMS, PRODUCT-SYNONYMS, PRODUCT, GENE-NAME
BFL16_RS16065	EG11989	BFL16_RS16065	yehC	fimbrial assembly chaperone protein StcB	putative fimbrial chaperone YehC	PRODUCT-SYNONYMS, PRODUCT, GENE-NAME
BFL16_RS16070	EG11990	BFL16_RS16070	yehD	hypothetical protein	putative fimbrial protein YehD	GO-TERMS, PRODUCT-SYNONYMS, PRODUCT, GENE-NAME
BFL16_RS16090	EG10586					GO-TERMS, REACTIONS, PRODUCT-SYNONYMS, PRODUCT
BFL16_RS16170	EG12006	BFL16_RS16170	btsR	DNA-binding response regulator	DNA-binding transcriptional dual regulator BtsR	GO-TERMS, PRODUCT-SYNONYMS, GENE-SYNONYMS, PRODUCT, GENE-NAME
BFL16_RS16175	EG12007	BFL16_RS16175	btsS	sensor histidine kinase	high-affinity pyruvate receptor	GO-TERMS, REACTIONS, PRODUCT-SYNONYMS, GENE-SYNONYMS, PRODUCT, GENE-NAME
BFL16_RS16370	G6306	BFL16_RS16370	rusA	hypothetical protein	DLP12 prophage; crossover junction endodeoxyribonuclease RusA	GO-TERMS, PRODUCT-SYNONYMS, GENE-SYNONYMS, PRODUCT, GENE-NAME
BFL16_RS16385	G6303	BFL16_RS16385	ybcN	hypothetical protein	DLP12 prophage; DNA base-flipping protein	GO-TERMS, PRODUCT-SYNONYMS, PRODUCT, GENE-NAME
BFL16_RS16535	EG12008	BFL16_RS16535	mlrA	HTH-type transcriptional regulator MlrA	DNA-binding transcriptional activator MlrA	GO-TERMS, PRODUCT-SYNONYMS, GENE-SYNONYMS, PRODUCT, GENE-NAME
BFL16_RS16545	EG12009	BFL16_RS16545	yehW	osmoprotectant uptake system permease	glycine betaine ABC transporter membrane subunit YehW	CPLX-RXNS, GO-TERMS, COMPLEXES, PRODUCT-SYNONYMS, PRODUCT, GENE-NAME
BFL16_RS16550	EG12010	BFL16_RS16550	yehX	ABC transporter ATP-binding protein	glycine betaine ABC transporter ATP binding subunit YehX	GO-TERMS, PRODUCT-SYNONYMS, PRODUCT, GENE-NAME
BFL16_RS16555	EG12011	BFL16_RS16555	yehY	ABC transporter permease	glycine betaine ABC transporter membrane subunit YehY	GO-TERMS, PRODUCT-SYNONYMS, PRODUCT, GENE-NAME
BFL16_RS16560	EG12012	BFL16_RS16560	osmF	ABC transporter substrate-binding protein	glycine betaine ABC transporter periplasmic binding protein OsmF	GO-TERMS, PRODUCT-SYNONYMS, GENE-SYNONYMS, PRODUCT, GENE-NAME
BFL16_RS16565	EG12013	BFL16_RS16565	bglX	beta-glucosidase BglX	beta-D-glucoside glucohydrolase, periplasmic	GO-TERMS, REACTIONS, PRODUCT-SYNONYMS, GENE-SYNONYMS, PRODUCT, GENE-NAME
BFL16_RS16570	EG10231	BFL16_RS16570	dld	D-lactate dehydrogenase	quinone-dependent D-lactate dehydrogenase	GO-TERMS, REACTIONS, PRODUCT-SYNONYMS, GENE-SYNONYMS, PRODUCT, GENE-NAME
BFL16_RS16575	EG12015	BFL16_RS16575	pbpG	D-alanyl-D-alanine endopeptidase	peptidoglycan DD-endopeptidase PbpG	GO-TERMS, REACTIONS, PRODUCT-SYNONYMS, GENE-SYNONYMS, PRODUCT, GENE-NAME
BFL16_RS16585	EG12017	BFL16_RS16585	yohD	DedA family protein	DedA family protein YohD	GO-TERMS, PRODUCT-SYNONYMS, PRODUCT, GENE-NAME
BFL16_RS16610	EG12022	BFL16_RS16610	dusC	tRNA dihydrouridine(16) synthase DusC	tRNA-dihydrouridine16 synthase	GO-TERMS, REACTIONS, PRODUCT-SYNONYMS, GENE-SYNONYMS, PRODUCT, GENE-NAME
BFL16_RS16655	EG10137	BFL16_RS16655	cdd	cytidine deaminase	cytidine/deoxycytidine deaminase	GO-TERMS, REACTIONS, PRODUCT-SYNONYMS, PRODUCT, GENE-NAME
BFL16_RS16670	G7145	BFL16_RS16670	preT			CPLX-RXNS, GO-TERMS, COMPLEXES, PRODUCT-SYNONYMS, GENE-SYNONYMS, GENE-NAME
BFL16_RS16675	EG11289	BFL16_RS16675	preA	dihydropyrimidine dehydrogenase subunit B	NAD-dependent dihydropyrimidine dehydrogenase subunit PreA	GO-TERMS, PRODUCT-SYNONYMS, GENE-SYNONYMS, PRODUCT, GENE-NAME
BFL16_RS16680	EG10594	BFL16_RS16680	mglC	galactose/methyl galactoside ABC transporter permease MglC	D-galactose/methyl-galactoside ABC transporter membrane subunit	CPLX-RXNS, GO-TERMS, COMPLEXES, PRODUCT-SYNONYMS, GENE-SYNONYMS, PRODUCT, GENE-NAME
BFL16_RS16685	EG10592	BFL16_RS16685	mglA	galactose/methyl galactoside import ATP-binding protein MglA	D-galactose/methyl-galactoside ABC transporter ATP binding subunit	GO-TERMS, PRODUCT-SYNONYMS, GENE-SYNONYMS, PRODUCT, GENE-NAME
BFL16_RS16690	EG10593	BFL16_RS16690	mglB	galactose ABC transporter substrate-binding protein	D-galactose/methyl-galactoside ABC transporter periplasmic binding protein	GO-TERMS, REACTIONS, PRODUCT-SYNONYMS, PRODUCT, GENE-NAME
BFL16_RS16695	EG10365	BFL16_RS16695	galS	transcriptional regulator	DNA-binding transcriptional dual regulator GalS	GO-TERMS, PRODUCT-SYNONYMS, GENE-SYNONYMS, PRODUCT, GENE-NAME
BFL16_RS16710	EG11375	BFL16_RS16710	folE	GTP cyclohydrolase I FolE	GTP cyclohydrolase 1	GO-TERMS, REACTIONS, PRODUCT-SYNONYMS, PRODUCT, GENE-NAME
BFL16_RS16720	EG12026	BFL16_RS16720	yeiG	S-formylglutathione hydrolase YeiG	S-formylglutathione hydrolase / S-lactoylglutathione hydrolase	GO-TERMS, REACTIONS, PRODUCT-SYNONYMS, PRODUCT, GENE-NAME
BFL16_RS16725	EG10155	BFL16_RS16725	cirA	catecholate siderophore receptor CirA	iron-catecholate outer membrane transporter CirA	GO-TERMS, COMPLEXES, PRODUCT-SYNONYMS, GENE-SYNONYMS, PRODUCT, GENE-NAME
BFL16_RS16735	EG11337	BFL16_RS16735	lysP	lysine transporter	lysine:H+ symporter	GO-TERMS, REACTIONS, PRODUCT-SYNONYMS, GENE-SYNONYMS, PRODUCT, GENE-NAME
BFL16_RS16745	EG12105	BFL16_RS16745	yeiE	LysR family transcriptional regulator	LysR-type transcriptional regulator YeiE	GO-TERMS, PRODUCT-SYNONYMS, PRODUCT, GENE-NAME
BFL16_RS16755	EG10651	BFL16_RS16755	nfo	endonuclease IV with intrinsic 3''-5'' exonuclease activity	endonuclease IV	GO-TERMS, REACTIONS, PRODUCT-SYNONYMS, PRODUCT, GENE-NAME
BFL16_RS16770	EG12030					GO-TERMS, REACTIONS, PRODUCT-SYNONYMS, GENE-SYNONYMS
BFL16_RS16775	EG12031	BFL16_RS16775	yeiL	transcriptional regulator YeiL	putative DNA-binding transcriptional regulator YeiL	GO-TERMS, PRODUCT-SYNONYMS, PRODUCT, GENE-NAME
BFL16_RS16785	EG12033	BFL16_RS16785	psuG			GO-TERMS, PRODUCT-SYNONYMS, GENE-SYNONYMS, GENE-NAME
BFL16_RS16795	EG10336	BFL16_RS16795	fruA	PTS fructose transporter subunit IIBC	fructose-specific PTS multiphosphoryl transfer protein FruA	CPLX-RXNS, GO-TERMS, COMPLEXES, REACTIONS, PRODUCT-SYNONYMS, GENE-SYNONYMS, PRODUCT, GENE-NAME
BFL16_RS16800	EG10337	BFL16_RS16800	fruK			GO-TERMS, PRODUCT-SYNONYMS, GENE-SYNONYMS, GENE-NAME
BFL16_RS16805	G7990	BFL16_RS16805	fruB	multiphosphoryl transfer protein	fructose-specific PTS multiphosphoryl transfer protein FruB	GO-TERMS, PRODUCT-SYNONYMS, GENE-SYNONYMS, PRODUCT, GENE-NAME
BFL16_RS16810	EG12034	BFL16_RS16810	setB	sugar efflux transporter SetB	sugar exporter SetB	GO-TERMS, REACTIONS, PRODUCT-SYNONYMS, GENE-SYNONYMS, PRODUCT, GENE-NAME
BFL16_RS16830	EG12104	BFL16_RS16830	yeiR	GTP-binding protein	zinc-binding GTPase YeiR	GO-TERMS, REACTIONS, PRODUCT-SYNONYMS, PRODUCT, GENE-NAME
BFL16_RS16835	G7146	BFL16_RS16835	lpxT	lipid A 1-diphosphate synthase	Kdo2-lipid A phosphotransferase	GO-TERMS, REACTIONS, PRODUCT-SYNONYMS, GENE-SYNONYMS, PRODUCT, GENE-NAME
BFL16_RS16840	G7147	BFL16_RS16840	mepS	bifunctional murein DD-endopeptidase/murein LD-carboxypeptidase	peptidoglycan DD-endopeptidase/peptidoglycan LD-carboxypeptidase	GO-TERMS, REACTIONS, PRODUCT-SYNONYMS, GENE-SYNONYMS, PRODUCT, GENE-NAME
BFL16_RS16850	EG12037	BFL16_RS16850	yejA	ABC transporter substrate-binding protein	putative oligopeptide ABC transporter periplasmic binding protein YejA	CPLX-RXNS, GO-TERMS, COMPLEXES, PRODUCT, GENE-NAME
BFL16_RS16855	EG12038	BFL16_RS16855	yejB	ABC transporter permease	putative oligopeptide ABC transporter membrane subunit YejB	GO-TERMS, PRODUCT, GENE-NAME
BFL16_RS16860	EG12040	BFL16_RS16860	yejE	ABC transporter permease	putative oligopeptide ABC transporter membrane subunit YejE	GO-TERMS, PRODUCT, GENE-NAME
BFL16_RS16865	EG12041	BFL16_RS16865	yejF	microcin C ABC transporter ATP-binding protein YejF	putative oligopeptide ABC transporter ATP binding subunit YejF	GO-TERMS, REACTIONS, PRODUCT, GENE-NAME
BFL16_RS16880	EG11419	BFL16_RS16880	bcr	Bcr/CflA family drug resistance efflux transporter	multidrug efflux pump Bcr	GO-TERMS, REACTIONS, PRODUCT-SYNONYMS, GENE-SYNONYMS, PRODUCT, GENE-NAME
BFL16_RS16885	EG12044	BFL16_RS16885	rsuA	16S rRNA pseudouridine(516) synthase	16S rRNA pseudouridine516 synthase	GO-TERMS, REACTIONS, PRODUCT-SYNONYMS, GENE-SYNONYMS, PRODUCT, GENE-NAME
BFL16_RS16895	EG12045	BFL16_RS16895	radD	ATP-dependent helicase	putative DNA repair helicase RadD	GO-TERMS, REACTIONS, PRODUCT-SYNONYMS, GENE-SYNONYMS, PRODUCT, GENE-NAME
BFL16_RS16935	EG11527	BFL16_RS16935	narP	DNA-binding response regulator	DNA-binding transcriptional dual regulator NarP	GO-TERMS, PRODUCT-SYNONYMS, PRODUCT, GENE-NAME
BFL16_RS16940	EG12052	BFL16_RS16940	ccmH	cytochrome c biogenesis protein CcmH	holocytochrome c synthase CcmH component	GO-TERMS, COMPLEXES, REACTIONS, PRODUCT-SYNONYMS, GENE-SYNONYMS, PRODUCT, GENE-NAME
BFL16_RS16945	EG12053	BFL16_RS16945	ccmG	thiol:disulfide interchange protein	thiol:disulfide oxidoreductase CcmG	GO-TERMS, REACTIONS, PRODUCT-SYNONYMS, GENE-SYNONYMS, PRODUCT, GENE-NAME
BFL16_RS16950	EG12054	BFL16_RS16950	ccmF	heme lyase subunit CcmF	holocytochrome c synthase CcmF component	GO-TERMS, REACTIONS, PRODUCT-SYNONYMS, GENE-SYNONYMS, PRODUCT, GENE-NAME
BFL16_RS16955	EG12055	BFL16_RS16955	ccmE	cytochrome c-type biogenesis protein CcmE	periplasmic heme chaperone	CPLX-RXNS, GO-TERMS, COMPLEXES, PRODUCT-SYNONYMS, GENE-SYNONYMS, PRODUCT, GENE-NAME
BFL16_RS16960	EG12169	BFL16_RS16960	ccmD	heme exporter protein D	heme trafficking system membrane protein CcmD	GO-TERMS, COMPLEXES, PRODUCT-SYNONYMS, GENE-SYNONYMS, PRODUCT, GENE-NAME
BFL16_RS16965	EG12057	BFL16_RS16965	ccmC	heme exporter protein C	c-type cytochrome biogenesis protein CcmC	GO-TERMS, PRODUCT-SYNONYMS, GENE-SYNONYMS, PRODUCT, GENE-NAME
BFL16_RS16970	EG12058	BFL16_RS16970	ccmB	heme exporter protein B	heme trafficking system membrane protein CcmB	CPLX-RXNS, GO-TERMS, COMPLEXES, PRODUCT-SYNONYMS, GENE-SYNONYMS, PRODUCT, GENE-NAME
BFL16_RS16975	EG12059	BFL16_RS16975	ccmA	cytochrome c biogenesis ATP-binding export protein CcmA	heme trafficking system ATP-binding protein	GO-TERMS, PRODUCT-SYNONYMS, GENE-SYNONYMS, PRODUCT, GENE-NAME
BFL16_RS16985	EG12061			periplasmic nitrate reductase electron transfer subunit	periplasmic nitrate reductase cytochrome c550 protein	CPLX-RXNS, GO-TERMS, COMPLEXES, PRODUCT-SYNONYMS, GENE-SYNONYMS, PRODUCT
BFL16_RS16990	EG12062	BFL16_RS16990	napH			CPLX-RXNS, GO-TERMS, COMPLEXES, REACTIONS, PRODUCT-SYNONYMS, GENE-SYNONYMS, GENE-NAME
BFL16_RS16995	EG12064	BFL16_RS16995	napG			PRODUCT-SYNONYMS, GENE-SYNONYMS, GENE-NAME
BFL16_RS17000	EG12067	BFL16_RS17000	napA	periplasmic nitrate reductase subunit alpha	periplasmic nitrate reductase subunit NapA	GO-TERMS, PRODUCT-SYNONYMS, GENE-SYNONYMS, PRODUCT, GENE-NAME
BFL16_RS17005	EG12143	BFL16_RS17005	napD	protein NapD	NapA signal peptide-binding chaperone NapD	GO-TERMS, PRODUCT-SYNONYMS, GENE-SYNONYMS, PRODUCT, GENE-NAME
BFL16_RS17010	EG12068	BFL16_RS17010	napF	ferredoxin-type protein NapF	ferredoxin-type protein	GO-TERMS, PRODUCT-SYNONYMS, GENE-SYNONYMS, PRODUCT, GENE-NAME
BFL16_RS17020	EG10255	BFL16_RS17020	eco	ecotin	serine protease inhibitor ecotin	GO-TERMS, PRODUCT-SYNONYMS, GENE-SYNONYMS, PRODUCT, GENE-NAME
BFL16_RS17025	EG12069	BFL16_RS17025	mqo			GO-TERMS, REACTIONS, PRODUCT-SYNONYMS, GENE-SYNONYMS, PRODUCT, GENE-NAME
BFL16_RS17035	EG10037	BFL16_RS17035	alkB	DNA oxidative demethylase AlkB	DNA oxidative demethylase	GO-TERMS, REACTIONS, PRODUCT-SYNONYMS, GENE-SYNONYMS, PRODUCT, GENE-NAME
BFL16_RS17040	EG10029	BFL16_RS17040	ada	bifunctional DNA-binding transcriptional regulator/O6-methylguanine-DNA methyltransferase Ada	DNA-binding transcriptional dual regulator / DNA repair protein Ada	GO-TERMS, REACTIONS, PRODUCT-SYNONYMS, PRODUCT, GENE-NAME
BFL16_RS17045	EG12073	BFL16_RS17045	ftp			GO-TERMS, REACTIONS, PRODUCT-SYNONYMS, GENE-SYNONYMS, GENE-NAME
BFL16_RS17050	EG10670	BFL16_RS17050	ompC	phosphoporin PhoE	outer membrane porin C	GO-TERMS, REACTIONS, PRODUCT-SYNONYMS, GENE-SYNONYMS, PRODUCT, GENE-NAME
BFL16_RS17065	EG12385	BFL16_RS17065	rcsD	phosphotransferase RcsD	RcsD phosphotransferase	GO-TERMS, PRODUCT-SYNONYMS, GENE-SYNONYMS, PRODUCT, GENE-NAME
BFL16_RS17070	EG10821	BFL16_RS17070	rcsB	DNA-binding response regulator	DNA-binding transcriptional activator RcsB	GO-TERMS, COMPLEXES, PRODUCT-SYNONYMS, PRODUCT, GENE-NAME
BFL16_RS17080	EG10822	BFL16_RS17080	rcsC	two-component system sensor histidine kinase RcsC	histidine kinase RcsC	GO-TERMS, REACTIONS, PRODUCT, GENE-NAME
BFL16_RS17110	EG10423	BFL16_RS17110	gyrA			GO-TERMS, REACTIONS, PRODUCT-SYNONYMS, GENE-SYNONYMS, GENE-NAME
BFL16_RS17115	EG11143	BFL16_RS17115	ubiG	bifunctional 3-demethylubiquinone 3-O-methyltransferase/2-octaprenyl-6-hydroxy phenol methylase	bifunctional 3-demethylubiquinone-8 3-O-methyltransferase and 2-octaprenyl-6-hydroxyphenol methylase	GO-TERMS, REACTIONS, PRODUCT-SYNONYMS, GENE-SYNONYMS, PRODUCT, GENE-NAME
BFL16_RS17120	EG12850	BFL16_RS17120	yfaL	AIDA-I family autotransporter YfaL	putative autotransporter adhesin YfaL	GO-TERMS, PRODUCT-SYNONYMS, GENE-SYNONYMS, PRODUCT, GENE-NAME
BFL16_RS17130	EG10660	BFL16_RS17130	nrdA	ribonucleoside-diphosphate reductase subunit alpha	ribonucleoside-diphosphate reductase 1 subunit alpha	CPLX-RXNS, GO-TERMS, COMPLEXES, REACTIONS, PRODUCT-SYNONYMS, GENE-SYNONYMS, PRODUCT, GENE-NAME
BFL16_RS17135	EG10661	BFL16_RS17135	nrdB			GO-TERMS, PRODUCT-SYNONYMS, GENE-SYNONYMS, PRODUCT, GENE-NAME
BFL16_RS17140	EG12360	BFL16_RS17140	yfaE	(2Fe-2S) ferredoxin	ferredoxin-like diferric-tyrosyl radical cofactor maintenance protein YfaE	GO-TERMS, PRODUCT-SYNONYMS, PRODUCT, GENE-NAME
BFL16_RS17165	EG10399	BFL16_RS17165	glpQ	glycerophosphodiester phosphodiesterase	glycerophosphoryl diester phosphodiesterase GlpQ	GO-TERMS, REACTIONS, PRODUCT-SYNONYMS, PRODUCT, GENE-NAME
BFL16_RS17170	EG10401	BFL16_RS17170	glpT	glycerol-3-phosphate transporter	sn-glycerol 3-phosphate:phosphate antiporter	GO-TERMS, REACTIONS, PRODUCT-SYNONYMS, PRODUCT, GENE-NAME
BFL16_RS17175	EG10391	BFL16_RS17175	glpA			CPLX-RXNS, GO-TERMS, COMPLEXES, PRODUCT-SYNONYMS, GENE-NAME
BFL16_RS17180	EG10392	BFL16_RS17180	glpB			GO-TERMS, PRODUCT-SYNONYMS, GENE-SYNONYMS, GENE-NAME
BFL16_RS17185	EG10393	BFL16_RS17185	glpC			GO-TERMS, PRODUCT-SYNONYMS, GENE-NAME
BFL16_RS17195	G7158	BFL16_RS17195	yfaU			GO-TERMS, PRODUCT-SYNONYMS, GENE-NAME
BFL16_RS17205	G7160	BFL16_RS17205	rhmD			GO-TERMS, PRODUCT-SYNONYMS, GENE-SYNONYMS, GENE-NAME
BFL16_RS17225	G7164	BFL16_RS17225	nudI	nucleoside triphosphatase	pyrimidine deoxynucleotide diphosphatase NudI	GO-TERMS, REACTIONS, PRODUCT-SYNONYMS, GENE-SYNONYMS, PRODUCT, GENE-NAME
BFL16_RS17235	G7166	BFL16_RS17235	arnB	UDP-4-amino-4-deoxy-L-arabinose-oxoglutarate aminotransferase	UDP-4-amino-4-deoxy-L-arabinose aminotransferase	GO-TERMS, REACTIONS, PRODUCT-SYNONYMS, GENE-SYNONYMS, PRODUCT, GENE-NAME
BFL16_RS17240	G7167	BFL16_RS17240	arnC			GO-TERMS, PRODUCT-SYNONYMS, GENE-SYNONYMS, PRODUCT, GENE-NAME
BFL16_RS17245	G7168	BFL16_RS17245	arnA	bifunctional UDP-glucuronic acid oxidase/UDP-4-amino-4-deoxy-L-arabinose formyltransferase	fused UDP-4-amino-4-deoxy-L-arabinose formyltransferase/UDP-glucuronate dehydrogenase	GO-TERMS, REACTIONS, PRODUCT-SYNONYMS, GENE-SYNONYMS, PRODUCT, GENE-NAME
BFL16_RS17250	G7169	BFL16_RS17250	arnD	4-deoxy-4-formamido-L-arabinose- phosphoundecaprenol deformylase ArnD	putative 4-deoxy-4-formamido-L-arabinose-phosphoundecaprenol deformylase ArnD	GO-TERMS, REACTIONS, PRODUCT-SYNONYMS, GENE-SYNONYMS, PRODUCT, GENE-NAME
BFL16_RS17255	G7170	BFL16_RS17255	arnT	lipid IV(A) 4-amino-4-deoxy-L-arabinosyltransferase	lipid IVA 4-amino-4-deoxy-L-arabinosyltransferase	GO-TERMS, REACTIONS, PRODUCT-SYNONYMS, GENE-SYNONYMS, PRODUCT, GENE-NAME
BFL16_RS17260	G0-10460	BFL16_RS17260	arnE	4-amino-4-deoxy-L-arabinose-phosphoundecaprenol flippase subunit ArnE	undecaprenyl-phosphate-alpha-L-Ara4N flippase - ArnE subunit	CPLX-RXNS, GO-TERMS, COMPLEXES, PRODUCT-SYNONYMS, GENE-SYNONYMS, PRODUCT, GENE-NAME
BFL16_RS17265	G7171	BFL16_RS17265	arnF	4-amino-4-deoxy-L-arabinose-phospho-UDP flippase	undecaprenyl-phosphate-alpha-L-Ara4N flippase - ArnF subunit	GO-TERMS, REACTIONS, PRODUCT-SYNONYMS, GENE-SYNONYMS, PRODUCT, GENE-NAME
BFL16_RS17275	EG12437	BFL16_RS17275	menE			GO-TERMS, REACTIONS, PRODUCT-SYNONYMS, PRODUCT, GENE-NAME
BFL16_RS17280	EG11532	BFL16_RS17280	menC			GO-TERMS, REACTIONS, PRODUCT-SYNONYMS, PRODUCT, GENE-NAME
BFL16_RS17285	EG11368	BFL16_RS17285	menB			GO-TERMS, PRODUCT-SYNONYMS, GENE-NAME
BFL16_RS17290	EG12438	BFL16_RS17290	menH	2-succinyl-6-hydroxy-2, 4-cyclohexadiene-1-carboxylate synthase	2-succinyl-6-hydroxy-2,4-cyclohexadiene-1-carboxylate synthase	GO-TERMS, REACTIONS, PRODUCT-SYNONYMS, GENE-SYNONYMS, PRODUCT, GENE-NAME
BFL16_RS17295	EG10579	BFL16_RS17295	menD	2-succinyl-5-enolpyruvyl-6-hydroxy-3- cyclohexene-1-carboxylate synthase	2-succinyl-5-enolpyruvyl-6-hydroxy-3-cyclohexene-1-carboxylate synthase	GO-TERMS, REACTIONS, PRODUCT-SYNONYMS, PRODUCT, GENE-NAME
BFL16_RS17300	EG12362	BFL16_RS17300	menF			GO-TERMS, REACTIONS, PRODUCT-SYNONYMS, GENE-SYNONYMS, GENE-NAME
BFL16_RS17315	G7175	BFL16_RS17315	rbn	ribonuclease Z	ribonuclease BN	GO-TERMS, REACTIONS, PRODUCT-SYNONYMS, GENE-SYNONYMS, PRODUCT, GENE-NAME
BFL16_RS17320	G7176	BFL16_RS17320	elaD			GO-TERMS, REACTIONS, PRODUCT-SYNONYMS, GENE-NAME
BFL16_RS17345	EG12093	BFL16_RS17345	nuoN	NADH-quinone oxidoreductase subunit N	NADH:quinone oxidoreductase subunit N	CPLX-RXNS, GO-TERMS, COMPLEXES, PRODUCT-SYNONYMS, PRODUCT, GENE-NAME
BFL16_RS17350	EG11773	BFL16_RS17350	nuoM	NADH-quinone oxidoreductase subunit M	NADH:quinone oxidoreductase subunit M	GO-TERMS, PRODUCT-SYNONYMS, GENE-SYNONYMS, PRODUCT, GENE-NAME
BFL16_RS17355	EG12092	BFL16_RS17355	nuoL	NADH:ubiquinone oxidoreductase subunit L	NADH:quinone oxidoreductase subunit L	GO-TERMS, PRODUCT-SYNONYMS, PRODUCT, GENE-NAME
BFL16_RS17360	EG12091	BFL16_RS17360	nuoK	NADH-quinone oxidoreductase subunit K	NADH:quinone oxidoreductase subunit K	GO-TERMS, PRODUCT-SYNONYMS, PRODUCT, GENE-NAME
BFL16_RS17365	EG12090	BFL16_RS17365	nuoJ	NADH-quinone oxidoreductase subunit J	NADH:quinone oxidoreductase subunit J	GO-TERMS, PRODUCT-SYNONYMS, PRODUCT, GENE-NAME
BFL16_RS17370	EG12089	BFL16_RS17370	nuoI	NADH-quinone oxidoreductase subunit I	NADH:quinone oxidoreductase subunit I	GO-TERMS, COMPLEXES, PRODUCT-SYNONYMS, PRODUCT, GENE-NAME
BFL16_RS17375	EG12088	BFL16_RS17375	nuoH	NADH-quinone oxidoreductase subunit H	NADH:quinone oxidoreductase subunit H	GO-TERMS, PRODUCT-SYNONYMS, PRODUCT, GENE-NAME
BFL16_RS17380	EG12087	BFL16_RS17380	nuoG	NADH-quinone oxidoreductase subunit G	NADH:quinone oxidoreductase subunit G	GO-TERMS, PRODUCT-SYNONYMS, PRODUCT, GENE-NAME
BFL16_RS17385	EG11774	BFL16_RS17385	nuoF	NADH-quinone oxidoreductase subunit NuoF	NADH:quinone oxidoreductase subunit F	GO-TERMS, PRODUCT-SYNONYMS, PRODUCT, GENE-NAME
BFL16_RS17390	EG12086	BFL16_RS17390	nuoE	NADH-quinone oxidoreductase subunit NuoE	NADH:quinone oxidoreductase subunit E	GO-TERMS, PRODUCT-SYNONYMS, PRODUCT, GENE-NAME
BFL16_RS17395	EG12084	BFL16_RS17395	nuoC	NADH-quinone oxidoreductase subunit NuoC/D	NADH:quinone oxidoreductase subunit CD	GO-TERMS, PRODUCT-SYNONYMS, GENE-SYNONYMS, PRODUCT, GENE-NAME
BFL16_RS17400	EG12083	BFL16_RS17400	nuoB	NADH-quinone oxidoreductase subunit B	NADH:quinone oxidoreductase subunit B	GO-TERMS, PRODUCT-SYNONYMS, PRODUCT, GENE-NAME
BFL16_RS17405	EG12082	BFL16_RS17405	nuoA	NADH-quinone oxidoreductase subunit A	NADH:quinone oxidoreductase subunit A	GO-TERMS, PRODUCT-SYNONYMS, PRODUCT, GENE-NAME
BFL16_RS17410	EG12123	BFL16_RS17410	lrhA	transcriptional regulator	DNA-binding transcriptional dual regulator LrhA	GO-TERMS, PRODUCT-SYNONYMS, GENE-SYNONYMS, PRODUCT, GENE-NAME
BFL16_RS17420	G7184	BFL16_RS17420	alaA	pyridoxal phosphate-dependent aminotransferase	glutamate--pyruvate aminotransferase AlaA	GO-TERMS, REACTIONS, PRODUCT-SYNONYMS, GENE-SYNONYMS, PRODUCT, GENE-NAME
BFL16_RS17425	G7185	BFL16_RS17425	yfbR	5'-deoxynucleotidase	dCMP phosphohydrolase	GO-TERMS, REACTIONS, PRODUCT-SYNONYMS, PRODUCT, GENE-NAME
BFL16_RS17435	G7187	BFL16_RS17435	hxpA	sugar phosphatase	hexitol phosphatase A	GO-TERMS, REACTIONS, PRODUCT-SYNONYMS, GENE-SYNONYMS, PRODUCT, GENE-NAME
BFL16_RS17455	EG10027	BFL16_RS17455	ackA			GO-TERMS, REACTIONS, PRODUCT-SYNONYMS, GENE-NAME
BFL16_RS17460	EG20173	BFL16_RS17460	pta			GO-TERMS, PRODUCT-SYNONYMS, GENE-NAME
BFL16_RS17475	G7192	BFL16_RS17475	yfcE			GO-TERMS, PRODUCT-SYNONYMS, GENE-NAME
BFL16_RS17480	G7193	BFL16_RS17480	yfcF	glutathione S-transferase	glutathione S-transferase YfcF	GO-TERMS, REACTIONS, PRODUCT-SYNONYMS, PRODUCT, GENE-NAME
BFL16_RS17485	G7194	BFL16_RS17485	yfcG	thiol:disulfide oxidoreductase	disulfide reductase	GO-TERMS, REACTIONS, PRODUCT-SYNONYMS, PRODUCT, GENE-NAME
BFL16_RS17490	G7195	BFL16_RS17490	folX			GO-TERMS, PRODUCT-SYNONYMS, GENE-NAME
BFL16_RS17500	G7197	BFL16_RS17500	rpnB	ISNCY family transposase	recombination-promoting nuclease RpnB	GO-TERMS, PRODUCT-SYNONYMS, GENE-SYNONYMS, PRODUCT, GENE-NAME
BFL16_RS17505	EG10452	BFL16_RS17505	hisP	histidine transport ATP-binding protein HisP	lysine/arginine/ornithine ABC transporter / histidine ABC transporter, ATP binding subunit	CPLX-RXNS, COMPLEXES, PRODUCT, GENE-NAME
BFL16_RS17510	EG10007	BFL16_RS17510	hisM	histidine ABC transporter permease	lysine/arginine/ornithine ABC transporter / histidine ABC transporter, membrane subunit HisM	GO-TERMS, PRODUCT, GENE-NAME
BFL16_RS17515	EG12125	BFL16_RS17515	hisQ	histidine/lysine/arginine/ornithine ABC transporter permease HisQ	lysine/arginine/ornithine ABC transporter / histidine ABC transporter, membrane subunit HisQ	GO-TERMS, REACTIONS, PRODUCT-SYNONYMS, PRODUCT, GENE-NAME
BFL16_RS17520	EG12124	BFL16_RS17520	hisJ	histidine ABC transporter substrate-binding protein HisJ	histidine ABC transporter periplasmic binding protein	GO-TERMS, PRODUCT, GENE-NAME
BFL16_RS17525	EG10072	BFL16_RS17525	argT	amino acid ABC transporter substrate-binding protein	lysine/arginine/ornithine ABC transporter periplasmic binding protein	GO-TERMS, REACTIONS, PRODUCT, GENE-NAME
BFL16_RS17530	EG11044	BFL16_RS17530	ubiX	3-octaprenyl-4-hydroxybenzoate carboxy-lyase partner protein	flavin prenyltransferase	GO-TERMS, REACTIONS, PRODUCT-SYNONYMS, GENE-SYNONYMS, PRODUCT, GENE-NAME
BFL16_RS17535	EG10794	BFL16_RS17535	purF			GO-TERMS, PRODUCT-SYNONYMS, GENE-SYNONYMS, GENE-NAME
BFL16_RS17540	EG10169	BFL16_RS17540	cvpA			GO-TERMS, PRODUCT-SYNONYMS, GENE-SYNONYMS, GENE-NAME
BFL16_RS17555	EG10218	BFL16_RS17555	dedD	SPOR domain-containing protein	cell division protein DedD	GO-TERMS, PRODUCT-SYNONYMS, PRODUCT, GENE-NAME
BFL16_RS17560	EG10327	BFL16_RS17560	folC	bifunctional tetrahydrofolate synthase/dihydrofolate synthase	bifunctional folylpolyglutamate synthetase / dihydrofolate synthetase	GO-TERMS, REACTIONS, PRODUCT-SYNONYMS, GENE-SYNONYMS, PRODUCT, GENE-NAME
BFL16_RS17565	EG10217	BFL16_RS17565	accD	acetyl-CoA carboxylase carboxyl transferase subunit beta	acetyl-CoA carboxyltransferase subunit beta	GO-TERMS, REACTIONS, PRODUCT-SYNONYMS, GENE-SYNONYMS, PRODUCT, GENE-NAME
BFL16_RS17575	EG10454	BFL16_RS17575	truA	tRNA pseudouridine(38-40) synthase TruA	tRNA pseudouridine38-40 synthase	GO-TERMS, REACTIONS, PRODUCT-SYNONYMS, GENE-SYNONYMS, PRODUCT, GENE-NAME
BFL16_RS17585	G0-9461	BFL16_RS17585	pdxB			GO-TERMS, PRODUCT-SYNONYMS, GENE-SYNONYMS, GENE-NAME
BFL16_RS17605	EG10274	BFL16_RS17605	fabB	3-oxoacyl-ACP synthase	3-oxoacyl-[acyl carrier protein] synthase 1	GO-TERMS, REACTIONS, PRODUCT-SYNONYMS, GENE-SYNONYMS, PRODUCT, GENE-NAME
BFL16_RS17610	G7199	BFL16_RS17610	mnmC	bifunctional tRNA (5-methylaminomethyl-2-thiouridine)(34)-methyltransferase MnmD/FAD-dependent 5-carboxymethylaminomethyl-2-thiouridine(34) oxidoreductase MnmC	fused 5-methylaminomethyl-2-thiouridine-forming methyltransferase and FAD-dependent demodification enzyme	GO-TERMS, REACTIONS, PRODUCT-SYNONYMS, GENE-SYNONYMS, PRODUCT, GENE-NAME
BFL16_RS17620	G7201	BFL16_RS17620	epmC	elongation factor P hydroxylase	EF-P-Lys34 hydroxylase	GO-TERMS, REACTIONS, PRODUCT-SYNONYMS, GENE-SYNONYMS, PRODUCT, GENE-NAME
BFL16_RS17630	EG10580	BFL16_RS17630	mepA	penicillin-insensitive murein endopeptidase	peptidoglycan DD-endopeptidase/peptidoglycan LD-endopeptidase	GO-TERMS, REACTIONS, PRODUCT-SYNONYMS, PRODUCT, GENE-NAME
BFL16_RS17635	EG10075	BFL16_RS17635	aroC			GO-TERMS, PRODUCT-SYNONYMS, GENE-NAME
BFL16_RS17640	EG12449	BFL16_RS17640	prmB	50S ribosomal protein L3 N(5)-glutamine methyltransferase	50S ribosomal subunit protein L3 N5-glutamine methyltransferase	GO-TERMS, REACTIONS, PRODUCT-SYNONYMS, GENE-SYNONYMS, PRODUCT, GENE-NAME
BFL16_RS17660	G7204	BFL16_RS17660	yfcP	fimbrial protein	putative fimbrial protein YfcP	GO-TERMS, PRODUCT-SYNONYMS, PRODUCT, GENE-NAME
BFL16_RS17665	G7205	BFL16_RS17665	yfcQ	fimbrial protein	putative fimbrial protein YfcQ	GO-TERMS, PRODUCT-SYNONYMS, PRODUCT, GENE-NAME
BFL16_RS17670	G7206	BFL16_RS17670	yfcR	fimbrial protein	putative fimbrial protein YfcR	GO-TERMS, PRODUCT-SYNONYMS, PRODUCT, GENE-NAME
BFL16_RS17675	G7207	BFL16_RS17675	yfcS	fimbrial protein StfD	putative fimbrial chaperone YfcS	PRODUCT-SYNONYMS, PRODUCT, GENE-NAME
BFL16_RS17685	G7210	BFL16_RS17685	yfcV	type 1 fimbrial protein	putative fimbrial protein YfcV	GO-TERMS, PRODUCT-SYNONYMS, PRODUCT, GENE-NAME
BFL16_RS17690	G7211	BFL16_RS17690	sixA			GO-TERMS, REACTIONS, PRODUCT-SYNONYMS, GENE-SYNONYMS, GENE-NAME
BFL16_RS17695	G7212	BFL16_RS17695	fadJ	fatty acid oxidation complex subunit alpha FadJ	3-hydroxyacyl-CoA dehydrogenase FadJ	GO-TERMS, COMPLEXES, REACTIONS, PRODUCT-SYNONYMS, GENE-SYNONYMS, PRODUCT, GENE-NAME
BFL16_RS17700	G7213	BFL16_RS17700	fadI	acetyl-CoA C-acyltransferase FadI	3-ketoacyl-CoA thiolase FadI	GO-TERMS, REACTIONS, PRODUCT-SYNONYMS, GENE-SYNONYMS, PRODUCT, GENE-NAME
BFL16_RS17715	EG10280	BFL16_RS17715	fadL	long-chain fatty acid transporter	long-chain fatty acid outer membrane channel / bacteriophage T2 receptor	GO-TERMS, REACTIONS, PRODUCT-SYNONYMS, GENE-SYNONYMS, PRODUCT, GENE-NAME
BFL16_RS18220	G7218	BFL16_RS18220	intS	integrase	CPS-53 (KpLE1) prophage; prophage CPS-53 integrase	GO-TERMS, PRODUCT-SYNONYMS, GENE-SYNONYMS, PRODUCT, GENE-NAME
BFL16_RS18295	EG10249	BFL16_RS18295	dsdA	D-serine dehydratase	D-serine ammonia-lyase	GO-TERMS, REACTIONS, PRODUCT-SYNONYMS, PRODUCT, GENE-NAME
BFL16_RS18300	EG13283	emrB	emrY	MFS transporter	tripartite efflux pump membrane subunit EmrY	CPLX-RXNS, GO-TERMS, COMPLEXES, PRODUCT-SYNONYMS, PRODUCT, GENE-NAME
BFL16_RS18305	G7233	BFL16_RS18305	emrK	multidrug resistance protein EmrK	tripartite efflux pump membrane fusion protein EmrK	GO-TERMS, PRODUCT-SYNONYMS, PRODUCT, GENE-NAME
BFL16_RS18310	EG11609	BFL16_RS18310	evgA	DNA-binding response regulator	DNA-binding transcriptional activator EvgA	GO-TERMS, PRODUCT-SYNONYMS, PRODUCT, GENE-NAME
BFL16_RS18315	EG11610	BFL16_RS18315	evgS	sensor protein EvgS	sensor histidine kinase EvgS	GO-TERMS, REACTIONS, PRODUCT, GENE-NAME
BFL16_RS18335	G7236	BFL16_RS18335	oxc			GO-TERMS, PRODUCT-SYNONYMS, GENE-SYNONYMS, GENE-NAME
BFL16_RS18340	G7237	BFL16_RS18340	frc	formyl-CoA--oxalate CoA-transferase	formyl-CoA transferase	GO-TERMS, REACTIONS, PRODUCT-SYNONYMS, GENE-SYNONYMS, PRODUCT, GENE-NAME
BFL16_RS18350	G7239	BFL16_RS18350	ypdI	hypothetical protein	colanic acid synthesis putative lipoprotein YpdI	GO-TERMS, PRODUCT-SYNONYMS, PRODUCT, GENE-NAME
BFL16_RS18365	G7241	BFL16_RS18365	lpxP	lipid A biosynthesis palmitoleoyltransferase	palmitoleoyl acyltransferase	GO-TERMS, REACTIONS, PRODUCT-SYNONYMS, GENE-SYNONYMS, PRODUCT, GENE-NAME
BFL16_RS18375	G7242	BFL16_RS18375	alaC	alanine transaminase	glutamate--pyruvate aminotransferase AlaC	GO-TERMS, REACTIONS, PRODUCT-SYNONYMS, GENE-SYNONYMS, PRODUCT, GENE-NAME
BFL16_RS18380	G7243	BFL16_RS18380	pyrS	sensor histidine kinase	sensor histidine kinase PyrS	GO-TERMS, REACTIONS, PRODUCT-SYNONYMS, GENE-SYNONYMS, PRODUCT, GENE-NAME
BFL16_RS18385	G7244	BFL16_RS18385	pyrR	DNA-binding response regulator	DNA-binding transcriptional activator PyrR	GO-TERMS, PRODUCT-SYNONYMS, GENE-SYNONYMS, PRODUCT, GENE-NAME
BFL16_RS18400	G7247	BFL16_RS18400	ypdE	exoaminopeptidase	aminopeptidase YpdE	GO-TERMS, REACTIONS, PRODUCT-SYNONYMS, PRODUCT, GENE-NAME
BFL16_RS18405	G7248	BFL16_RS18405	ypdF	aminopeptidase P family protein	aminopeptidase YpdF	GO-TERMS, REACTIONS, PRODUCT-SYNONYMS, PRODUCT, GENE-NAME
BFL16_RS18420	EG12957	BFL16_RS18420	glk			GO-TERMS, REACTIONS, PRODUCT-SYNONYMS, GENE-NAME
BFL16_RS18440	G7254	BFL16_RS18440	mntH	divalent metal cation transporter	Mn2+/Fe2+: H+ symporter MntH	GO-TERMS, REACTIONS, PRODUCT-SYNONYMS, GENE-SYNONYMS, PRODUCT, GENE-NAME
BFL16_RS18445	EG11971	BFL16_RS18445	nupC	NupC/NupG family nucleoside CNT transporter	nucleoside:H+ symporter NupC	GO-TERMS, REACTIONS, PRODUCT-SYNONYMS, GENE-SYNONYMS, PRODUCT, GENE-NAME
BFL16_RS18505	EG10407	BFL16_RS18505	gltX			GO-TERMS, REACTIONS, PRODUCT-SYNONYMS, GENE-SYNONYMS, PRODUCT, GENE-NAME
BFL16_RS18550	EG10534			DNA ligase (NAD(+)) LigA	DNA ligase	GO-TERMS, REACTIONS, PRODUCT-SYNONYMS, GENE-SYNONYMS, PRODUCT
BFL16_RS18555	G7258	BFL16_RS18555	zipA			GO-TERMS, PRODUCT-SYNONYMS, GENE-NAME
BFL16_RS18560	EG10003	BFL16_RS18560	cysZ	sulfate transporter CysZ	sulfate:H+ symporter	GO-TERMS, REACTIONS, PRODUCT-SYNONYMS, PRODUCT, GENE-NAME
BFL16_RS18570	EG10192	BFL16_RS18570	cysK			GO-TERMS, COMPLEXES, REACTIONS, PRODUCT-SYNONYMS, GENE-SYNONYMS, GENE-NAME
BFL16_RS18575	EG10788	BFL16_RS18575	ptsH			GO-TERMS, COMPLEXES, PRODUCT-SYNONYMS, GENE-SYNONYMS, GENE-NAME
BFL16_RS18580	EG10789	BFL16_RS18580	ptsI	phosphoenolpyruvate--protein phosphotransferase	PTS enzyme I	GO-TERMS, REACTIONS, PRODUCT-SYNONYMS, GENE-SYNONYMS, PRODUCT, GENE-NAME
BFL16_RS18585	EG10165	BFL16_RS18585	crr	glucose-specific phosphotransferase enzyme IIA component	Enzyme IIAGlc	CPLX-RXNS, GO-TERMS, COMPLEXES, PRODUCT-SYNONYMS, GENE-SYNONYMS, PRODUCT, GENE-NAME
BFL16_RS18590	G7259			pyridoxine kinase	pyridoxal kinase I	GO-TERMS, REACTIONS, PRODUCT-SYNONYMS, GENE-SYNONYMS, PRODUCT
BFL16_RS18600	EG10193	BFL16_RS18600	cysM			GO-TERMS, REACTIONS, PRODUCT-SYNONYMS, GENE-NAME
BFL16_RS18605	EG10183	BFL16_RS18605	cysA	sulfate/thiosulfate import ATP-binding protein CysA	sulfate/thiosulfate ABC transporter ATP binding subunit	GO-TERMS, COMPLEXES, PRODUCT, GENE-NAME
BFL16_RS18610	EG10198	BFL16_RS18610	cysW	sulfate ABC transporter permease subunit CysW	sulfate/thiosulfate ABC transporter inner membrane subunit CysW	GO-TERMS, COMPLEXES, PRODUCT, GENE-NAME
BFL16_RS18615	EG10197	BFL16_RS18615	cysU	sulfate/thiosulfate ABC transporter permease CysT	sulfate/thiosulfate ABC transporter inner membrane subunit CysU	GO-TERMS, PRODUCT-SYNONYMS, GENE-SYNONYMS, PRODUCT, GENE-NAME
BFL16_RS18620	EG10195	BFL16_RS18620	cysP	sulfate ABC transporter substrate-binding protein	thiosulfate/sulfate ABC transporter periplasmic binding protein CysP	CPLX-RXNS, GO-TERMS, PRODUCT-SYNONYMS, PRODUCT, GENE-NAME
BFL16_RS18625	EG12133	BFL16_RS18625	ucpA	NAD(P)-dependent oxidoreductase	oxidoreductase UcpA	GO-TERMS, REACTIONS, PRODUCT-SYNONYMS, GENE-SYNONYMS, PRODUCT, GENE-NAME
BFL16_RS18630	G7262	BFL16_RS18630	murR	MurR/RpiR family transcriptional regulator	DNA-binding transcriptional dual regulator MurR	GO-TERMS, PRODUCT-SYNONYMS, GENE-SYNONYMS, PRODUCT, GENE-NAME
BFL16_RS18635	G7263	BFL16_RS18635	murQ			GO-TERMS, REACTIONS, PRODUCT-SYNONYMS, GENE-SYNONYMS, PRODUCT, GENE-NAME
BFL16_RS18640	G7264	BFL16_RS18640	murP	PTS N-acetylmuramic acid EIIBC component	N-acetylmuramic acid-specific PTS enzyme IICB component / anhydro-N-acetylmuramic acid transporter	GO-TERMS, REACTIONS, PRODUCT-SYNONYMS, GENE-SYNONYMS, PRODUCT, GENE-NAME
BFL16_RS18645	G7265	BFL16_RS18645	yfeW	penicillin binding protein PBP4B	penicillin binding protein 4B	GO-TERMS, REACTIONS, PRODUCT-SYNONYMS, PRODUCT, GENE-NAME
BFL16_RS18650	G7266	BFL16_RS18650	yfeX	deferrochelatase/peroxidase YfeX	porphyrinogen peroxidase	GO-TERMS, REACTIONS, PRODUCT-SYNONYMS, PRODUCT, GENE-NAME
BFL16_RS18670	EG11823	BFL16_RS18670	amiA	N-acetylmuramoyl-L-alanine amidase AmiA	N-acetylmuramoyl-L-alanine amidase A	GO-TERMS, REACTIONS, PRODUCT-SYNONYMS, GENE-SYNONYMS, PRODUCT, GENE-NAME
BFL16_RS18675	EG12189	BFL16_RS18675	hemF			GO-TERMS, PRODUCT-SYNONYMS, GENE-SYNONYMS, GENE-NAME
BFL16_RS18695	EG50007	BFL16_RS18695	eutC	ethanolamine ammonia-lyase light chain	ethanolamine ammonia-lyase subunit beta	GO-TERMS, COMPLEXES, PRODUCT-SYNONYMS, PRODUCT, GENE-NAME
BFL16_RS18700	EG50006	BFL16_RS18700	eutB	ethanolamine ammonia-lyase heavy chain	ethanolamine ammonia-lyase subunit alpha	GO-TERMS, PRODUCT-SYNONYMS, PRODUCT, GENE-NAME
BFL16_RS18705	G7281			ethanolamine ammonia-lyase reactivating factor EutA	ethanolamine ammonia-lyase reactivase EutA	GO-TERMS, PRODUCT-SYNONYMS, GENE-SYNONYMS, PRODUCT
BFL16_RS18725	G7285	BFL16_RS18725	eutE	aldehyde dehydrogenase EutE	acetaldehyde dehydrogenase (acetylating) EutE	GO-TERMS, REACTIONS, PRODUCT-SYNONYMS, GENE-SYNONYMS, PRODUCT, GENE-NAME
BFL16_RS18740	G7288	BFL16_RS18740	eutD	phosphate acetyltransferase	phosphate acetyltransferase EutD	GO-TERMS, PRODUCT-SYNONYMS, GENE-SYNONYMS, PRODUCT, GENE-NAME
BFL16_RS18770	G7293	BFL16_RS18770	maeB	NADP-dependent oxaloacetate-decarboxylating malate dehydrogenase	NADP+-dependent malate dehydrogenase	GO-TERMS, REACTIONS, PRODUCT-SYNONYMS, GENE-SYNONYMS, PRODUCT, GENE-NAME
BFL16_RS18780	EG12100	BFL16_RS18780	tktB	transketolase	transketolase 2	GO-TERMS, PRODUCT-SYNONYMS, PRODUCT, GENE-NAME
BFL16_RS18790	EG12410	BFL16_RS18790	nudK	GDP-mannose pyrophosphatase NudK	GDP-mannose hydrolase	GO-TERMS, REACTIONS, PRODUCT-SYNONYMS, GENE-SYNONYMS, PRODUCT, GENE-NAME
BFL16_RS18795	EG12409	BFL16_RS18795	aegA	oxidoreductase FeS-binding subunit	putative oxidoreductase AegA	GO-TERMS, PRODUCT-SYNONYMS, GENE-SYNONYMS, PRODUCT, GENE-NAME
BFL16_RS18800	EG11460	BFL16_RS18800	narQ	nitrate/nitrite two-component system sensor histidine kinase NarQ	sensory histidine kinase NarQ	GO-TERMS, PRODUCT-SYNONYMS, PRODUCT, GENE-NAME
BFL16_RS18805	EG10014	BFL16_RS18805	acrD	multidrug efflux RND transporter permease subunit	multidrug efflux pump RND permease AcrD	GO-TERMS, PRODUCT-SYNONYMS, GENE-SYNONYMS, PRODUCT, GENE-NAME
BFL16_RS18825	EG10208	BFL16_RS18825	dapE			GO-TERMS, PRODUCT-SYNONYMS, GENE-SYNONYMS, GENE-NAME
BFL16_RS18835	G7296	BFL16_RS18835	ypfH	esterase	esterase YpfH	GO-TERMS, PRODUCT-SYNONYMS, PRODUCT, GENE-NAME
BFL16_RS18840	G7297	BFL16_RS18840	tmcA	tRNA(Met) cytidine acetyltransferase	tRNAMet cytidine acetyltransferase	GO-TERMS, REACTIONS, PRODUCT-SYNONYMS, GENE-SYNONYMS, PRODUCT, GENE-NAME
BFL16_RS18850	EG10791	BFL16_RS18850	purC	phosphoribosylaminoimidazolesuccinocarboxamide synthase	phosphoribosylaminoimidazole-succinocarboxamide synthase	GO-TERMS, REACTIONS, PRODUCT-SYNONYMS, GENE-SYNONYMS, PRODUCT, GENE-NAME
BFL16_RS18860	EG10658	BFL16_RS18860	bamC			GO-TERMS, COMPLEXES, PRODUCT-SYNONYMS, GENE-SYNONYMS, GENE-NAME
BFL16_RS18865	EG10205	BFL16_RS18865	dapA			GO-TERMS, PRODUCT-SYNONYMS, GENE-NAME
BFL16_RS18870	EG11149	BFL16_RS18870	gcvR	glycine cleavage system transcriptional repressor	putative transcriptional regulator GcvR	GO-TERMS, PRODUCT-SYNONYMS, GENE-SYNONYMS, PRODUCT, GENE-NAME
BFL16_RS18875	EG10108	BFL16_RS18875	bcp	peroxiredoxin	thiol peroxidase	GO-TERMS, REACTIONS, PRODUCT-SYNONYMS, PRODUCT, GENE-NAME
BFL16_RS18930	G7308	BFL16_RS18930	hyfR	hydrogenase	DNA-binding transcriptional activator HyfR	GO-TERMS, PRODUCT-SYNONYMS, PRODUCT, GENE-NAME
BFL16_RS18935	G7309	BFL16_RS18935	focB	formate transporter	formate channel FocB	GO-TERMS, PRODUCT-SYNONYMS, PRODUCT, GENE-NAME
BFL16_RS18945	G7311	BFL16_RS18945	bepA			GO-TERMS, REACTIONS, PRODUCT-SYNONYMS, GENE-SYNONYMS, PRODUCT, GENE-NAME
BFL16_RS18955	G7313	BFL16_RS18955	hda	DnaA inactivator Hda	inibitor of reinitiation of DNA replication	GO-TERMS, PRODUCT-SYNONYMS, GENE-SYNONYMS, PRODUCT, GENE-NAME
BFL16_RS18960	EG12129	BFL16_RS18960	uraA	uracil/xanthine transporter	uracil:H+ symporter UraA	GO-TERMS, REACTIONS, PRODUCT-SYNONYMS, PRODUCT, GENE-NAME
BFL16_RS18965	EG11332	BFL16_RS18965	upp			GO-TERMS, PRODUCT-SYNONYMS, GENE-SYNONYMS, GENE-NAME
BFL16_RS18975	EG10798	BFL16_RS18975	purM	phosphoribosylformylglycinamidine cyclo-ligase	phosphoribosylformylglycinamide cyclo-ligase	GO-TERMS, REACTIONS, PRODUCT-SYNONYMS, GENE-SYNONYMS, PRODUCT, GENE-NAME
BFL16_RS18980	EG10799	BFL16_RS18980	purN	phosphoribosylglycinamide formyltransferase	phosphoribosylglycinamide formyltransferase 1	GO-TERMS, PRODUCT-SYNONYMS, GENE-SYNONYMS, PRODUCT, GENE-NAME
BFL16_RS18985	EG11510	BFL16_RS18985	ppk			GO-TERMS, PRODUCT-SYNONYMS, GENE-NAME
BFL16_RS18990	EG11403	BFL16_RS18990	ppx			GO-TERMS, PRODUCT-SYNONYMS, GENE-NAME
BFL16_RS18995	G7314	BFL16_RS18995	pdeF	sensor domain-containing phosphodiesterase	cyclic di-GMP phosphodiesterase PdeF	GO-TERMS, REACTIONS, PRODUCT-SYNONYMS, GENE-SYNONYMS, PRODUCT, GENE-NAME
BFL16_RS19020	G7317	BFL16_RS19020	yfgI	hypothetical protein	nalidixic acid resistance protein YfgI	GO-TERMS, PRODUCT-SYNONYMS, PRODUCT, GENE-NAME
BFL16_RS19025	EG10420	BFL16_RS19025	guaA	GMP synthase (glutamine-hydrolyzing)	GMP synthetase	GO-TERMS, REACTIONS, PRODUCT-SYNONYMS, PRODUCT, GENE-NAME
BFL16_RS19030	EG10421	BFL16_RS19030	guaB	IMP dehydrogenase	inosine 5'-monophosphate dehydrogenase	GO-TERMS, REACTIONS, PRODUCT-SYNONYMS, GENE-SYNONYMS, PRODUCT, GENE-NAME
BFL16_RS19035	EG11072	BFL16_RS19035	xseA	exodeoxyribonuclease VII large subunit	exodeoxyribonuclease VII subunit XseA	GO-TERMS, REACTIONS, PRODUCT-SYNONYMS, GENE-SYNONYMS, PRODUCT, GENE-NAME
BFL16_RS19045	G7319	BFL16_RS19045	der	ribosome biogenesis GTPase Der	50S ribosomal subunit stability factor	GO-TERMS, REACTIONS, PRODUCT-SYNONYMS, GENE-SYNONYMS, PRODUCT, GENE-NAME
BFL16_RS19050	G7320	BFL16_RS19050	bamB			GO-TERMS, PRODUCT-SYNONYMS, GENE-SYNONYMS, GENE-NAME
BFL16_RS19055	G7321	BFL16_RS19055	yfgM	membrane protein	ancillary SecYEG translocon subunit	GO-TERMS, PRODUCT-SYNONYMS, PRODUCT, GENE-NAME
BFL16_RS19060	EG10453	BFL16_RS19060	hisS			GO-TERMS, REACTIONS, PRODUCT-SYNONYMS, PRODUCT, GENE-NAME
BFL16_RS19065	EG10370	BFL16_RS19065	ispG	4-hydroxy-3-methylbut-2-en-1-yl diphosphate synthase (flavodoxin)	(E)-4-hydroxy-3-methylbut-2-enyl-diphosphate synthase (flavodoxin)	GO-TERMS, REACTIONS, PRODUCT-SYNONYMS, GENE-SYNONYMS, PRODUCT, GENE-NAME
BFL16_RS19070	EG10015	BFL16_RS19070	rodZ			GO-TERMS, PRODUCT-SYNONYMS, GENE-SYNONYMS, GENE-NAME
BFL16_RS19075	EG12401	BFL16_RS19075	rlmN	bifunctional tRNA (adenosine(37)-C2)-methyltransferase TrmG/ribosomal RNA large subunit methyltransferase RlmN	23S rRNA m2A2503 methyltransferase/tRNA m2A37 methyltransferase	GO-TERMS, REACTIONS, PRODUCT-SYNONYMS, GENE-SYNONYMS, PRODUCT, GENE-NAME
BFL16_RS19080	EG10650	BFL16_RS19080	ndk	nucleoside-diphosphate kinase	nucleoside diphosphate kinase	GO-TERMS, REACTIONS, PRODUCT-SYNONYMS, PRODUCT, GENE-NAME
BFL16_RS19100	EG10232	BFL16_RS19100	dmsA			CPLX-RXNS, GO-TERMS, COMPLEXES, PRODUCT-SYNONYMS, GENE-NAME
BFL16_RS19105	G7322	BFL16_RS19105	pbpC	penicillin-binding protein 1C	peptidoglycan glycosyltransferase PbpC	GO-TERMS, REACTIONS, PRODUCT-SYNONYMS, GENE-SYNONYMS, PRODUCT, GENE-NAME
BFL16_RS19110	G7323	BFL16_RS19110	yfhM	alpha-2-macroglobulin family protein	alpha2-macroglobulin	GO-TERMS, PRODUCT-SYNONYMS, PRODUCT, GENE-NAME
BFL16_RS19115	EG11600	BFL16_RS19115	sseA	sulfurtransferase	3-mercaptopyruvate sulfurtransferase	GO-TERMS, REACTIONS, PRODUCT-SYNONYMS, GENE-SYNONYMS, PRODUCT, GENE-NAME
BFL16_RS19120	EG11601	BFL16_RS19120	sseB	enhanced serine sensitivity protein SseB	protein SseB	PRODUCT-SYNONYMS, PRODUCT, GENE-NAME
BFL16_RS19125	EG12310	BFL16_RS19125	pepB	peptidase B	aminopeptidase B	GO-TERMS, REACTIONS, PRODUCT-SYNONYMS, GENE-SYNONYMS, PRODUCT, GENE-NAME
BFL16_RS19130	EG12311	BFL16_RS19130	iscX	Fe-S assembly protein IscX	accessory iron-sulfur cluster assembly protein IscX	GO-TERMS, PRODUCT-SYNONYMS, GENE-SYNONYMS, PRODUCT, GENE-NAME
BFL16_RS19135	EG11328	BFL16_RS19135	fdx	(2Fe-2S) ferredoxin	reduced ferredoxin	GO-TERMS, PRODUCT-SYNONYMS, PRODUCT, GENE-NAME
BFL16_RS19140	EG12130	BFL16_RS19140	hscA	molecular chaperone HscA	iron-sulfur cluster biosynthesis chaperone HscA	GO-TERMS, REACTIONS, PRODUCT-SYNONYMS, GENE-SYNONYMS, PRODUCT, GENE-NAME
BFL16_RS19145	EG12131			co-chaperone protein HscB	[Fe-S] cluster biosynthesis co-chaperone HscB	GO-TERMS, PRODUCT-SYNONYMS, GENE-SYNONYMS, PRODUCT
BFL16_RS19150	EG12132	BFL16_RS19150	iscA	iron-sulfur cluster assembly accessory protein	iron-sulfur cluster insertion protein IscA	GO-TERMS, PRODUCT-SYNONYMS, GENE-SYNONYMS, PRODUCT, GENE-NAME
BFL16_RS19155	G7324	BFL16_RS19155	iscU	iron-sulfur cluster scaffold-like protein	scaffold protein for iron-sulfur cluster assembly	GO-TERMS, PRODUCT-SYNONYMS, GENE-SYNONYMS, PRODUCT, GENE-NAME
BFL16_RS19160	G7325	BFL16_RS19160	iscS	IscS subfamily cysteine desulfurase	cysteine desulfurase	GO-TERMS, REACTIONS, PRODUCT-SYNONYMS, GENE-SYNONYMS, PRODUCT, GENE-NAME
BFL16_RS19165	G7326	BFL16_RS19165	iscR	Fe-S cluster assembly transcriptional regulator IscR	DNA-binding transcriptional dual regulator IscR	GO-TERMS, PRODUCT-SYNONYMS, GENE-SYNONYMS, PRODUCT, GENE-NAME
BFL16_RS19170	G7327	BFL16_RS19170	trmJ	tRNA (cytidine/uridine-2'-O-)-methyltransferase TrmJ	tRNA Cm32/Um32 methyltransferase	GO-TERMS, REACTIONS, PRODUCT-SYNONYMS, GENE-SYNONYMS, PRODUCT, GENE-NAME
BFL16_RS19175	EG10983	BFL16_RS19175	suhB	inositol monophosphatase	inositol-phosphate phosphatase	GO-TERMS, REACTIONS, PRODUCT-SYNONYMS, GENE-SYNONYMS, PRODUCT, GENE-NAME
BFL16_RS19195	G7331	BFL16_RS19195	hcaR	LysR family transcriptional regulator	DNA-binding transcriptional dual regulator HcaR	GO-TERMS, PRODUCT-SYNONYMS, GENE-SYNONYMS, PRODUCT, GENE-NAME
BFL16_RS19200	M009	BFL16_RS19200	hcaE	3-phenylpropionate/cinnamic acid dioxygenase subunit alpha	putative 3-phenylpropionate/cinnamate dioxygenase subunit alpha	CPLX-RXNS, GO-TERMS, COMPLEXES, PRODUCT-SYNONYMS, GENE-SYNONYMS, PRODUCT, GENE-NAME
BFL16_RS19205	M015	BFL16_RS19205	hcaF	3-phenylpropionate/cinnamic acid dioxygenase subunit beta	putative 3-phenylpropionate/cinnamate dioxygenase subunit beta	GO-TERMS, PRODUCT-SYNONYMS, GENE-SYNONYMS, PRODUCT, GENE-NAME
BFL16_RS19210	G7334	BFL16_RS19210	hcaC	3-phenylpropionate/cinnamic acid dioxygenase ferredoxin subunit	putative 3-phenylpropionate/cinnamate dioxygenase ferredoxin subunit	GO-TERMS, PRODUCT-SYNONYMS, GENE-SYNONYMS, PRODUCT, GENE-NAME
BFL16_RS19215	G7335	BFL16_RS19215	hcaB	3-phenylpropionate-dihydrodiol/cinnamic acid-dihydrodiol dehydrogenase	2,3-dihydroxy-2,3-dihydrophenylpropionate dehydrogenase	GO-TERMS, PRODUCT-SYNONYMS, GENE-SYNONYMS, PRODUCT, GENE-NAME
BFL16_RS19220	G7336	BFL16_RS19220	hcaD	3-phenylpropionate/cinnamic acid dioxygenase ferredoxin--NAD+ reductase component	putative 3-phenylpropionate/cinnamate dioxygenase ferredoxin reductase subunit	GO-TERMS, PRODUCT-SYNONYMS, GENE-SYNONYMS, PRODUCT, GENE-NAME
BFL16_RS19265	EG10408	BFL16_RS19265	glyA			GO-TERMS, REACTIONS, PRODUCT-SYNONYMS, GENE-NAME
BFL16_RS19275	EG10456	BFL16_RS19275	hmp	flavohemoprotein	nitric oxide dioxygenase	GO-TERMS, REACTIONS, PRODUCT-SYNONYMS, GENE-SYNONYMS, PRODUCT, GENE-NAME
BFL16_RS19280	EG10384	BFL16_RS19280	glnB	nitrogen regulatory protein P-II 1	nitrogen regulatory protein PII-1	GO-TERMS, PRODUCT-SYNONYMS, PRODUCT, GENE-NAME
BFL16_RS19285	EG11285	BFL16_RS19285	glrR	transcriptional regulator	DNA-binding transcriptional activator GlrR	GO-TERMS, PRODUCT-SYNONYMS, GENE-SYNONYMS, PRODUCT, GENE-NAME
BFL16_RS19290	EG12139	BFL16_RS19290	qseG	two-component system QseEF-associated lipoprotein QseG	outer membrane lipoprotein QseG	GO-TERMS, PRODUCT-SYNONYMS, GENE-SYNONYMS, PRODUCT, GENE-NAME
BFL16_RS19295	G7345	BFL16_RS19295	glrK	two component system sensor histidine kinase QseE/GlrK	histidine kinase GlrK	GO-TERMS, REACTIONS, PRODUCT-SYNONYMS, GENE-SYNONYMS, PRODUCT, GENE-NAME
BFL16_RS19300	EG10797	BFL16_RS19300	purL	phosphoribosylformylglycinamidine synthase	phosphoribosylformylglycinamide synthetase	GO-TERMS, REACTIONS, PRODUCT-SYNONYMS, GENE-SYNONYMS, PRODUCT, GENE-NAME
BFL16_RS19310	EG11373	BFL16_RS19310	mltF	lytic transglycosylase F	membrane-bound lytic murein transglycosylase F	GO-TERMS, REACTIONS, PRODUCT-SYNONYMS, GENE-SYNONYMS, PRODUCT, GENE-NAME
BFL16_RS19315	EG11372	BFL16_RS19315	tadA	tRNA adenosine(34) deaminase TadA	tRNA adenosine34 deaminase	GO-TERMS, REACTIONS, PRODUCT-SYNONYMS, GENE-SYNONYMS, PRODUCT, GENE-NAME
BFL16_RS19320	EG11371	BFL16_RS19320	pgpC			GO-TERMS, REACTIONS, PRODUCT-SYNONYMS, GENE-SYNONYMS, GENE-NAME
BFL16_RS19335	G0-10634	BFL16_RS19335	shoB	small toxic protein ShoB	toxic peptide ShoB	GO-TERMS, PRODUCT-SYNONYMS, GENE-SYNONYMS, PRODUCT, GENE-NAME
BFL16_RS19345	EG10247			holo-ACP synthase	holo-[acyl-carrier-protein] synthase	GO-TERMS, REACTIONS, PRODUCT-SYNONYMS, GENE-SYNONYMS, PRODUCT
BFL16_RS19350	EG10693	BFL16_RS19350	pdxJ			GO-TERMS, PRODUCT-SYNONYMS, GENE-NAME
BFL16_RS19355	EG10832	BFL16_RS19355	recO			GO-TERMS, PRODUCT-SYNONYMS, GENE-NAME
BFL16_RS19360	EG10270	BFL16_RS19360	era	GTPase Era	30S ribosomal subunit maturation GTPase Era	GO-TERMS, REACTIONS, PRODUCT-SYNONYMS, GENE-SYNONYMS, PRODUCT, GENE-NAME
BFL16_RS19365	EG10857	BFL16_RS19365	rnc	ribonuclease 3	RNase III	GO-TERMS, REACTIONS, PRODUCT-SYNONYMS, GENE-SYNONYMS, PRODUCT, GENE-NAME
BFL16_RS19375	EG10530	BFL16_RS19375	lepB	S26 family signal peptidase	signal peptidase I	GO-TERMS, REACTIONS, PRODUCT-SYNONYMS, GENE-SYNONYMS, PRODUCT, GENE-NAME
BFL16_RS19380	EG10529	BFL16_RS19380	lepA	elongation factor 4	30S ribosomal subunit biogenesis factor LepA	GO-TERMS, REACTIONS, PRODUCT-SYNONYMS, PRODUCT, GENE-NAME
BFL16_RS19385	G7347	BFL16_RS19385	rseC	SoxR reducing system protein RseC	protein RseC	GO-TERMS, PRODUCT-SYNONYMS, PRODUCT, GENE-NAME
BFL16_RS19390	G7348	BFL16_RS19390	rseB	sigma-E factor regulatory protein RseB	anti-sigma factor stabilizing protein RseB	GO-TERMS, PRODUCT-SYNONYMS, PRODUCT, GENE-NAME
BFL16_RS19395	EG12341	BFL16_RS19395	rseA			GO-TERMS, PRODUCT-SYNONYMS, GENE-SYNONYMS, GENE-NAME
BFL16_RS19400	EG11897	BFL16_RS19400	rpoE	ECF RNA polymerase sigma-E factor	RNA polymerase sigma E factor	GO-TERMS, COMPLEXES, PRODUCT-SYNONYMS, GENE-SYNONYMS, PRODUCT, GENE-NAME
BFL16_RS19410	EG10631	BFL16_RS19410	nadB			GO-TERMS, PRODUCT-SYNONYMS, GENE-SYNONYMS, GENE-NAME
BFL16_RS19415	EG11538	BFL16_RS19415	yfiC	tRNA (adenosine(37)-N6)-methyltransferase TrmM	tRNA m6A37 methyltransferase	GO-TERMS, REACTIONS, PRODUCT-SYNONYMS, GENE-SYNONYMS, PRODUCT, GENE-NAME
BFL16_RS19420	EG10975	BFL16_RS19420	srmB			GO-TERMS, REACTIONS, PRODUCT-SYNONYMS, GENE-SYNONYMS, GENE-NAME
BFL16_RS19430	EG12445	BFL16_RS19430	eamB	cysteine/O-acetylserine efflux protein	cysteine/O-acetylserine exporter EamB	GO-TERMS, REACTIONS, PRODUCT-SYNONYMS, GENE-SYNONYMS, PRODUCT, GENE-NAME
BFL16_RS19435	EG11784	BFL16_RS19435	grcA	autonomous glycyl radical cofactor GrcA	stress-induced alternate pyruvate formate-lyase subunit	GO-TERMS, PRODUCT-SYNONYMS, GENE-SYNONYMS, PRODUCT, GENE-NAME
BFL16_RS19440	EG11058	BFL16_RS19440	ung			GO-TERMS, PRODUCT-SYNONYMS, GENE-NAME
BFL16_RS19450	EG11887	BFL16_RS19450	trxC	thiol disulfide reductase thioredoxin	reduced thioredoxin 2	GO-TERMS, PRODUCT-SYNONYMS, GENE-SYNONYMS, PRODUCT, GENE-NAME
BFL16_RS19455	G7349	BFL16_RS19455	tapT	DTW domain-containing protein	tRNA 3-amino-3-carboxypropyltransferase	GO-TERMS, REACTIONS, PRODUCT-SYNONYMS, GENE-SYNONYMS, PRODUCT, GENE-NAME
BFL16_RS19460	G7350	BFL16_RS19460	patZ	protein lysine acetyltransferase	peptidyl-lysine N-acetyltransferase	GO-TERMS, REACTIONS, PRODUCT-SYNONYMS, GENE-SYNONYMS, PRODUCT, GENE-NAME
BFL16_RS19465	EG10781					GO-TERMS, PRODUCT-SYNONYMS, GENE-SYNONYMS
BFL16_RS19475	EG10522	BFL16_RS19475	kgtP	MFS transporter	alpha-ketoglutarate:H+ symporter	GO-TERMS, REACTIONS, PRODUCT-SYNONYMS, GENE-SYNONYMS, PRODUCT, GENE-NAME
BFL16_RS19510	EG12097	BFL16_RS19510	pgeF	peptidoglycan editing factor PgeF	polyphenol oxidase YfiH	GO-TERMS, REACTIONS, PRODUCT-SYNONYMS, GENE-SYNONYMS, PRODUCT, GENE-NAME
BFL16_RS19515	EG12098	BFL16_RS19515	rluD	ribosomal large subunit pseudouridine synthase D	23S rRNA pseudouridine1911/1915/1917 synthase	GO-TERMS, REACTIONS, PRODUCT-SYNONYMS, GENE-SYNONYMS, PRODUCT, GENE-NAME
BFL16_RS19520	G7352	BFL16_RS19520	bamD			GO-TERMS, PRODUCT-SYNONYMS, GENE-SYNONYMS, GENE-NAME
BFL16_RS19530	EG11151	BFL16_RS19530	raiA			GO-TERMS, PRODUCT-SYNONYMS, GENE-SYNONYMS, GENE-NAME
BFL16_RS19535	EG10707	BFL16_RS19535	pheA	P-protein	fused chorismate mutase/prephenate dehydratase	GO-TERMS, REACTIONS, PRODUCT-SYNONYMS, PRODUCT, GENE-NAME
BFL16_RS19540	EG11039			bifunctional chorismate mutase/prephenate dehydrogenase	fused chorismate mutase/prephenate dehydrogenase	GO-TERMS, REACTIONS, PRODUCT-SYNONYMS, PRODUCT
BFL16_RS19545	EG10078	BFL16_RS19545	aroF	3-deoxy-7-phosphoheptulonate synthase	3-deoxy-7-phosphoheptulonate synthase, Tyr-sensitive	GO-TERMS, PRODUCT-SYNONYMS, PRODUCT, GENE-NAME
BFL16_RS19555	G7354	BFL16_RS19555	yfiR	DUF4154 domain-containing protein	DUF4154 domain-containing protein YfiR	GO-TERMS, PRODUCT-SYNONYMS, PRODUCT, GENE-NAME
BFL16_RS19560	EG12880	BFL16_RS19560	dgcN	diguanylate cyclase	diguanylate cyclase DgcN	GO-TERMS, PRODUCT-SYNONYMS, GENE-SYNONYMS, PRODUCT, GENE-NAME
BFL16_RS19575	EG11023	BFL16_RS19575	trmD	tRNA (guanosine(37)-N1)-methyltransferase TrmD	tRNA m1G37 methyltransferase	GO-TERMS, REACTIONS, PRODUCT-SYNONYMS, PRODUCT, GENE-NAME
BFL16_RS19580	EG11153					GO-TERMS, PRODUCT-SYNONYMS, GENE-SYNONYMS
BFL16_RS19605	EG10416	BFL16_RS19605	grpE			GO-TERMS, REACTIONS, PRODUCT-SYNONYMS, GENE-NAME
BFL16_RS19615	EG12192	ppnK	nadK	NAD(+) kinase	NAD kinase	GO-TERMS, REACTIONS, PRODUCT-SYNONYMS, GENE-SYNONYMS, PRODUCT, GENE-NAME
BFL16_RS19620	EG10831	BFL16_RS19620	recN			GO-TERMS, PRODUCT-SYNONYMS, GENE-SYNONYMS, GENE-NAME
BFL16_RS19625	EG10952	BFL16_RS19625	bamE			GO-TERMS, PRODUCT-SYNONYMS, GENE-SYNONYMS, GENE-NAME
BFL16_RS19635	G7358	BFL16_RS19635	ratA	ubiquinone-binding protein	ribosome association toxin RatA	GO-TERMS, PRODUCT-SYNONYMS, GENE-SYNONYMS, PRODUCT, GENE-NAME
BFL16_RS19640	EG11782	BFL16_RS19640	smpB			GO-TERMS, PRODUCT-SYNONYMS, GENE-SYNONYMS, GENE-NAME
BFL16_RS19900	G7394	BFL16_RS19900	glaH	protein CsiD	glutarate hydroxylase GlaH	GO-TERMS, REACTIONS, PRODUCT-SYNONYMS, GENE-SYNONYMS, PRODUCT, GENE-NAME
BFL16_RS19905	EG12387	BFL16_RS19905	lhgD	L-2-hydroxyglutarate oxidase	L-2-hydroxyglutarate dehydrogenase	GO-TERMS, REACTIONS, PRODUCT-SYNONYMS, GENE-SYNONYMS, PRODUCT, GENE-NAME
BFL16_RS19910	EG11329	BFL16_RS19910	gabD	succinate-semialdehyde dehydrogenase I	succinate-semialdehyde dehydrogenase (NADP+) GabD	GO-TERMS, REACTIONS, PRODUCT-SYNONYMS, PRODUCT, GENE-NAME
BFL16_RS19915	EG10361	BFL16_RS19915	gabT	4-aminobutyrate--2-oxoglutarate transaminase	4-aminobutyrate aminotransferase GabT	GO-TERMS, REACTIONS, PRODUCT-SYNONYMS, PRODUCT, GENE-NAME
BFL16_RS19920	EG11330	BFL16_RS19920	gabP	GABA permease	4-aminobutanoate:H+ symporter	GO-TERMS, REACTIONS, PRODUCT-SYNONYMS, PRODUCT, GENE-NAME
BFL16_RS19925	EG12386	BFL16_RS19925	glaR	transcriptional regulator	DNA-binding transcriptional repressor GlaR	GO-TERMS, PRODUCT-SYNONYMS, GENE-SYNONYMS, PRODUCT, GENE-NAME
BFL16_RS19930	G7395	BFL16_RS19930	kbp	peptidoglycan-binding protein LysM	K+ binding protein	GO-TERMS, PRODUCT-SYNONYMS, GENE-SYNONYMS, PRODUCT, GENE-NAME
BFL16_RS19940	G7397	BFL16_RS19940	ygaV	transcriptional regulator	putative DNA-binding transcriptional regulator YgaV	PRODUCT-SYNONYMS, PRODUCT, GENE-NAME
BFL16_RS19945	G7398	BFL16_RS19945	ygaP	rhodanese-like domain-containing protein YgaP	thiosulfate sulfurtransferase YgaP	GO-TERMS, REACTIONS, PRODUCT-SYNONYMS, PRODUCT, GENE-NAME
BFL16_RS19950	EG11554	BFL16_RS19950	stpA	DNA-binding protein StpA	DNA-binding transcriptional repressor StpA with RNA chaperone activity	GO-TERMS, PRODUCT-SYNONYMS, GENE-SYNONYMS, PRODUCT, GENE-NAME
BFL16_RS19955	G7399	BFL16_RS19955	alaE	L-alanine exporter AlaE	L-alanine exporter	GO-TERMS, REACTIONS, PRODUCT-SYNONYMS, GENE-SYNONYMS, PRODUCT, GENE-NAME
BFL16_RS19985	G7401	BFL16_RS19985	nrdH	NrdH-redoxin	glutaredoxin-like protein	GO-TERMS, PRODUCT-SYNONYMS, GENE-SYNONYMS, PRODUCT, GENE-NAME
BFL16_RS19990	G7402			class Ib ribonucleoside-diphosphate reductase assembly flavoprotein NrdI	dimanganese-tyrosyl radical cofactor maintenance flavodoxin NrdI	GO-TERMS, PRODUCT-SYNONYMS, GENE-SYNONYMS, PRODUCT
BFL16_RS19995	EG20257	BFL16_RS19995	nrdE	class 1b ribonucleoside-diphosphate reductase subunit alpha	ribonucleoside-diphosphate reductase 2 subunit alpha	CPLX-RXNS, GO-TERMS, COMPLEXES, PRODUCT-SYNONYMS, PRODUCT, GENE-NAME
BFL16_RS20000	EG12381	BFL16_RS20000	nrdF	class 1b ribonucleoside-diphosphate reductase subunit beta	ribonucleoside-diphosphate reductase 2 subunit beta	GO-TERMS, PRODUCT-SYNONYMS, GENE-SYNONYMS, PRODUCT, GENE-NAME
BFL16_RS20010	EG10771	BFL16_RS20010	proV	glycine betaine/L-proline ABC transporter ATP-binding protein	glycine betaine ABC transporter ATP binding subunit ProV	CPLX-RXNS, GO-TERMS, COMPLEXES, REACTIONS, PRODUCT-SYNONYMS, GENE-SYNONYMS, PRODUCT, GENE-NAME
BFL16_RS20015	EG10772	BFL16_RS20015	proW	glycine/betaine ABC transporter permease	glycine betaine ABC transporter membrane subunit ProW	GO-TERMS, COMPLEXES, PRODUCT-SYNONYMS, GENE-SYNONYMS, PRODUCT, GENE-NAME
BFL16_RS20020	EG10773	BFL16_RS20020	proX	glycine/betaine ABC transporter substrate-binding protein	glycine betaine ABC transporter periplasmic binding protein ProX	GO-TERMS, PRODUCT-SYNONYMS, GENE-SYNONYMS, PRODUCT, GENE-NAME
BFL16_RS20030	G7405	BFL16_RS20030	ygaZ	branched-chain amino acid ABC transporter permease	L-valine exporter, YgaZ component	CPLX-RXNS, GO-TERMS, COMPLEXES, REACTIONS, PRODUCT-SYNONYMS, PRODUCT, GENE-NAME
BFL16_RS20035	G7406	BFL16_RS20035	ygaH	L-valine transporter subunit YgaH	L-valine exporter, YgaH component	GO-TERMS, REACTIONS, PRODUCT-SYNONYMS, PRODUCT, GENE-NAME
BFL16_RS20040	EG10603	BFL16_RS20040	mprA	transcriptional regulator	DNA-binding transcriptional repressor MprA	GO-TERMS, PRODUCT-SYNONYMS, GENE-SYNONYMS, PRODUCT, GENE-NAME
BFL16_RS20045	EG11354	BFL16_RS20045	emrA	multidrug export protein EmrA	multidrug efflux pump membrane fusion protein EmrA	CPLX-RXNS, GO-TERMS, COMPLEXES, PRODUCT-SYNONYMS, PRODUCT, GENE-NAME
BFL16_RS20050	EG11439			multidrug effux MFS transporter subunit EmrB	multidrug efflux pump membrane subunit EmrB	GO-TERMS, PRODUCT-SYNONYMS, PRODUCT
BFL16_RS20055	EG12712	BFL16_RS20055	luxS			GO-TERMS, REACTIONS, PRODUCT-SYNONYMS, GENE-SYNONYMS, PRODUCT, GENE-NAME
BFL16_RS20060	EG10418	BFL16_RS20060	gshA			GO-TERMS, REACTIONS, PRODUCT-SYNONYMS, GENE-SYNONYMS, PRODUCT, GENE-NAME
BFL16_RS20070	G7408	BFL16_RS20070	yqaB	fructose-1-phosphate/6-phosphogluconate phosphatase	fructose-1-phosphate phosphatase YqaB	GO-TERMS, REACTIONS, PRODUCT-SYNONYMS, PRODUCT, GENE-NAME
BFL16_RS20105	EG10034	BFL16_RS20105	alaS	alanine--tRNA ligase	alanine--tRNA ligase/DNA-binding transcriptional repressor	GO-TERMS, REACTIONS, PRODUCT-SYNONYMS, GENE-SYNONYMS, PRODUCT, GENE-NAME
BFL16_RS20115	EG12080	BFL16_RS20115	recX	regulatory protein RecX	RecA inhibitor RecX	GO-TERMS, PRODUCT-SYNONYMS, GENE-SYNONYMS, PRODUCT, GENE-NAME
BFL16_RS20120	EG10823	BFL16_RS20120	recA			GO-TERMS, PRODUCT-SYNONYMS, GENE-SYNONYMS, GENE-NAME
BFL16_RS20125	G7409	BFL16_RS20125	pncC	hypothetical protein	NMN aminohydrolase	GO-TERMS, REACTIONS, PRODUCT-SYNONYMS, GENE-SYNONYMS, PRODUCT, GENE-NAME
BFL16_RS20130	G7410	BFL16_RS20130	mltB	murein hydrolase B	membrane-bound lytic murein transglycosylase B	GO-TERMS, REACTIONS, PRODUCT-SYNONYMS, GENE-SYNONYMS, PRODUCT, GENE-NAME
BFL16_RS20150	EG10971	BFL16_RS20150	srlD	sorbitol 6-phosphate dehydrogenase	sorbitol-6-phosphate 2-dehydrogenase	GO-TERMS, REACTIONS, PRODUCT-SYNONYMS, GENE-SYNONYMS, PRODUCT, GENE-NAME
BFL16_RS20155	EG10972	BFL16_RS20155	gutM	transcriptional regulator GutM	DNA-binding transcriptional activator GutM	GO-TERMS, PRODUCT-SYNONYMS, GENE-SYNONYMS, PRODUCT, GENE-NAME
BFL16_RS20160	EG10974			transcriptional regulator	DNA-binding transcriptional repressor SrlR	GO-TERMS, PRODUCT-SYNONYMS, GENE-SYNONYMS, PRODUCT
BFL16_RS20165	EG10973	BFL16_RS20165	gutQ	arabinose 5-phosphate isomerase GutQ	D-arabinose 5-phosphate isomerase GutQ	GO-TERMS, REACTIONS, PRODUCT-SYNONYMS, GENE-SYNONYMS, PRODUCT, GENE-NAME
BFL16_RS20170	EG12108	BFL16_RS20170	norR	NorR family transcriptional regulator	DNA-binding transcriptional dual regulator NorR	GO-TERMS, PRODUCT-SYNONYMS, GENE-SYNONYMS, PRODUCT, GENE-NAME
BFL16_RS20175	G7413	BFL16_RS20175	norV			GO-TERMS, REACTIONS, PRODUCT-SYNONYMS, GENE-SYNONYMS, GENE-NAME
BFL16_RS20180	EG12450	BFL16_RS20180	norW	nitric oxide reductase FlRd-NAD+ reductase	NorW	GO-TERMS, REACTIONS, PRODUCT-SYNONYMS, GENE-SYNONYMS, PRODUCT, GENE-NAME
BFL16_RS20190	EG11551	BFL16_RS20190	hypF	carbamoyltransferase HypF	carbamoyl--[HypE] ligase	GO-TERMS, REACTIONS, PRODUCT-SYNONYMS, GENE-SYNONYMS, PRODUCT, GENE-NAME
BFL16_RS20195	EG11552	BFL16_RS20195	hydN	electron transporter HydN	putative electron transport protein HydN	GO-TERMS, PRODUCT-SYNONYMS, PRODUCT, GENE-NAME
BFL16_RS20200	EG10087	BFL16_RS20200	ascG	LacI family DNA-binding transcriptional regulator	DNA-binding transcriptional repressor AscG	GO-TERMS, REACTIONS, PRODUCT-SYNONYMS, GENE-SYNONYMS, PRODUCT, GENE-NAME
BFL16_RS20205	EG10086	BFL16_RS20205	ascF	PTS cellobiose/arbutin/salicin transporter subunit IIBC	beta-glucoside specific PTS enzyme IIBC component	GO-TERMS, REACTIONS, PRODUCT-SYNONYMS, GENE-SYNONYMS, PRODUCT, GENE-NAME
BFL16_RS20210	EG10085	BFL16_RS20210	ascB	6-phospho-beta-glucosidase	6-phospho-beta-glucosidase AscB	GO-TERMS, REACTIONS, PRODUCT-SYNONYMS, GENE-SYNONYMS, PRODUCT, GENE-NAME
BFL16_RS20215	G7414	BFL16_RS20215	hycI	hydrogenase 3 maturation endopeptidase HyCI	hydrogenase 3 maturation protease	GO-TERMS, REACTIONS, PRODUCT-SYNONYMS, PRODUCT, GENE-NAME
BFL16_RS20220	EG10481	BFL16_RS20220	hycH	formate hydrogenlyase maturation protein HycH	formate hydrogenlyase assembly protein	GO-TERMS, PRODUCT-SYNONYMS, GENE-SYNONYMS, PRODUCT, GENE-NAME
BFL16_RS20225	EG10480	BFL16_RS20225	hycG	formate hydrogenlyase subunit 7	formate hydrogenlyase subunit HycG	CPLX-RXNS, GO-TERMS, COMPLEXES, REACTIONS, PRODUCT-SYNONYMS, GENE-SYNONYMS, PRODUCT, GENE-NAME
BFL16_RS20230	EG10479	BFL16_RS20230	hycF	formate hydrogenlyase complex iron-sulfur subunit	formate hydrogenlyase subunit HycF	PRODUCT-SYNONYMS, GENE-SYNONYMS, PRODUCT, GENE-NAME
BFL16_RS20235	EG10478			formate hydrogenlyase subunit 5	formate hydrogenlyase subunit HycE	GO-TERMS, PRODUCT-SYNONYMS, GENE-SYNONYMS, PRODUCT
BFL16_RS20240	EG10477			hydrogenase 3 membrane subunit	formate hydrogenlyase subunit HycD	GO-TERMS, PRODUCT-SYNONYMS, GENE-SYNONYMS, PRODUCT
BFL16_RS20245	EG10476	BFL16_RS20245	hycC	formate hydrogenlyase subunit 3	formate hydrogenlyase subunit HycC	GO-TERMS, PRODUCT-SYNONYMS, GENE-SYNONYMS, PRODUCT, GENE-NAME
BFL16_RS20250	EG10475	BFL16_RS20250	hycB	formate hydrogenlyase subunit 2	formate hydrogenlyase subunit HycB	PRODUCT-SYNONYMS, GENE-SYNONYMS, PRODUCT, GENE-NAME
BFL16_RS20260	EG10474	BFL16_RS20260	hycA	formate hydrogenlyase regulatory protein HycA	regulator of the transcriptional regulator FhlA	GO-TERMS, PRODUCT-SYNONYMS, GENE-SYNONYMS, PRODUCT, GENE-NAME
BFL16_RS20265	EG10483	BFL16_RS20265	hypA	protein HypA	hydrogenase 3 nickel incorporation protein HypA	GO-TERMS, COMPLEXES, PRODUCT-SYNONYMS, PRODUCT, GENE-NAME
BFL16_RS20270	EG10484	BFL16_RS20270	hypB	hydrogenase accessory protein HypB	hydrogenase isoenzymes nickel incorporation protein HypB	GO-TERMS, REACTIONS, PRODUCT-SYNONYMS, GENE-SYNONYMS, PRODUCT, GENE-NAME
BFL16_RS20275	EG10485	BFL16_RS20275	hypC	hydrogenase assembly protein HypC	hydrogenase 3 maturation protein HypC	GO-TERMS, COMPLEXES, PRODUCT-SYNONYMS, PRODUCT, GENE-NAME
BFL16_RS20280	EG10486	BFL16_RS20280	hypD	hydrogenase formation protein HypD	Fe-(CN)2CO cofactor assembly scaffold protein HypD	GO-TERMS, PRODUCT-SYNONYMS, GENE-SYNONYMS, PRODUCT, GENE-NAME
BFL16_RS20285	EG10487	BFL16_RS20285	hypE	hydrogenase expression/formation protein HypE	hydrogenase maturation protein, carbamoyl dehydratase	GO-TERMS, REACTIONS, PRODUCT-SYNONYMS, GENE-SYNONYMS, PRODUCT, GENE-NAME
BFL16_RS20290	EG10301	BFL16_RS20290	fhlA	formate hydrogenlyase transcriptional activator FlhA	DNA-binding transcriptional activator FhlA	GO-TERMS, PRODUCT-SYNONYMS, GENE-SYNONYMS, PRODUCT, GENE-NAME
BFL16_RS20300	EG10625	BFL16_RS20300	mutS			CPLX-RXNS, GO-TERMS, COMPLEXES, PRODUCT-SYNONYMS, GENE-SYNONYMS, GENE-NAME
BFL16_RS20305	G7415	BFL16_RS20305	pphB	serine/threonine protein phosphatase	phosphoprotein phosphatase 2	GO-TERMS, REACTIONS, PRODUCT-SYNONYMS, GENE-SYNONYMS, PRODUCT, GENE-NAME
BFL16_RS20330	EG10510	BFL16_RS20330	rpoS	RNA polymerase sigma factor RpoS	RNA polymerase, sigma S (sigma 38) factor	GO-TERMS, COMPLEXES, PRODUCT-SYNONYMS, GENE-SYNONYMS, PRODUCT, GENE-NAME
BFL16_RS20340	EG10689	BFL16_RS20340	pcm	protein-L-isoaspartate O-methyltransferase	L-isoaspartate protein carboxylmethyltransferase type II	GO-TERMS, REACTIONS, PRODUCT-SYNONYMS, PRODUCT, GENE-NAME
BFL16_RS20345	EG11817	BFL16_RS20345	umpG	5'/3'-nucleotidase SurE	broad specificity 5'(3')-nucleotidase and polyphosphatase	GO-TERMS, REACTIONS, PRODUCT-SYNONYMS, GENE-SYNONYMS, PRODUCT, GENE-NAME
BFL16_RS20350	G7422	BFL16_RS20350	truD	tRNA pseudouridine(13) synthase TruD	tRNA pseudouridine13 synthase	GO-TERMS, REACTIONS, PRODUCT-SYNONYMS, GENE-SYNONYMS, PRODUCT, GENE-NAME
BFL16_RS20355	EG11816	BFL16_RS20355	ispF			GO-TERMS, REACTIONS, PRODUCT-SYNONYMS, GENE-SYNONYMS, PRODUCT, GENE-NAME
BFL16_RS20360	G7423	BFL16_RS20360	ispD			GO-TERMS, REACTIONS, PRODUCT-SYNONYMS, GENE-SYNONYMS, PRODUCT, GENE-NAME
BFL16_RS20365	G7424	BFL16_RS20365	ftsB			GO-TERMS, PRODUCT-SYNONYMS, GENE-SYNONYMS, GENE-NAME
BFL16_RS20375	EG10185	BFL16_RS20375	cysC			GO-TERMS, PRODUCT-SYNONYMS, GENE-NAME
BFL16_RS20380	EG10194	BFL16_RS20380	cysN	sulfate adenylyltransferase	sulfate adenylyltransferase subunit 1	CPLX-RXNS, GO-TERMS, COMPLEXES, REACTIONS, PRODUCT-SYNONYMS, PRODUCT, GENE-NAME
BFL16_RS20385	EG10186	BFL16_RS20385	cysD			GO-TERMS, REACTIONS, PRODUCT-SYNONYMS, GENE-NAME
BFL16_RS20390	EG10488	BFL16_RS20390	iap	aminopeptidase	alkaline phosphatase isozyme conversion protein	GO-TERMS, REACTIONS, PRODUCT-SYNONYMS, PRODUCT, GENE-NAME
BFL16_RS20395	EG12845	BFL16_RS20395	cas2	type I-E CRISPR-associated endoribonuclease Cas2	CRISPR-associated endoribonuclease Cas2	GO-TERMS, COMPLEXES, PRODUCT-SYNONYMS, GENE-SYNONYMS, PRODUCT, GENE-NAME
BFL16_RS20400	G7425	BFL16_RS20400	cas1	type I-E CRISPR-associated endonuclease Cas1	multifunctional nuclease Cas1	GO-TERMS, PRODUCT-SYNONYMS, GENE-SYNONYMS, PRODUCT, GENE-NAME
BFL16_RS20430	EG12634	BFL16_RS20430	cas3	CRISPR-associated helicase/endonuclease Cas3	CRISPR-associated endonuclease/helicase Cas3	GO-TERMS, PRODUCT-SYNONYMS, GENE-SYNONYMS, PRODUCT, GENE-NAME
BFL16_RS20445	EG10189	BFL16_RS20445	cysH			GO-TERMS, PRODUCT-SYNONYMS, GENE-NAME
BFL16_RS20450	EG10190	BFL16_RS20450	cysI	assimilatory sulfite reductase (NADPH) hemoprotein subunit	sulfite reductase, hemoprotein subunit	GO-TERMS, PRODUCT-SYNONYMS, PRODUCT, GENE-NAME
BFL16_RS20455	EG10191	BFL16_RS20455	cysJ	assimilatory sulfite reductase (NADPH) flavoprotein subunit	sulfite reductase, flavoprotein subunit	GO-TERMS, REACTIONS, PRODUCT-SYNONYMS, PRODUCT, GENE-NAME
BFL16_RS20460	G7431	BFL16_RS20460	queD	6-carboxytetrahydropterin synthase QueD	6-carboxy-5,6,7,8-tetrahydropterin synthase	GO-TERMS, REACTIONS, PRODUCT-SYNONYMS, GENE-SYNONYMS, PRODUCT, GENE-NAME
BFL16_RS20555	EG10258	BFL16_RS20555	eno			GO-TERMS, PRODUCT-SYNONYMS, GENE-NAME
BFL16_RS20560	EG10810					GO-TERMS, REACTIONS, PRODUCT-SYNONYMS
BFL16_RS20565	EG10572	BFL16_RS20565	mazG			GO-TERMS, PRODUCT-SYNONYMS, GENE-NAME
BFL16_RS20570	EG11249	BFL16_RS20570	mazF	mRNA interferase MazF	endoribonuclease toxin MazF	GO-TERMS, COMPLEXES, REACTIONS, PRODUCT-SYNONYMS, GENE-SYNONYMS, PRODUCT, GENE-NAME
BFL16_RS20575	EG10571	BFL16_RS20575	mazE	antitoxin MazE	antitoxin of the MazF-MazE toxin-antitoxin system MazE	GO-TERMS, PRODUCT-SYNONYMS, GENE-SYNONYMS, PRODUCT, GENE-NAME
BFL16_RS20580	EG10835	BFL16_RS20580	relA	GTP pyrophosphokinase	GDP/GTP pyrophosphokinase	GO-TERMS, REACTIONS, PRODUCT-SYNONYMS, GENE-SYNONYMS, PRODUCT, GENE-NAME
BFL16_RS20585	EG11247	rumA	rlmD	23S rRNA (uracil(1939)-C(5))-methyltransferase RlmD	23S rRNA m5U1939 methyltransferase	GO-TERMS, REACTIONS, PRODUCT-SYNONYMS, GENE-SYNONYMS, PRODUCT, GENE-NAME
BFL16_RS20590	EG11367	BFL16_RS20590	barA	signal transduction histidine kinase	sensor histidine kinase BarA	GO-TERMS, REACTIONS, PRODUCT-SYNONYMS, GENE-SYNONYMS, PRODUCT, GENE-NAME
BFL16_RS20595	G7445	BFL16_RS20595	gudD	glucarate dehydratase	D-glucarate dehydratase	GO-TERMS, REACTIONS, PRODUCT-SYNONYMS, GENE-SYNONYMS, PRODUCT, GENE-NAME
BFL16_RS20610	G7447	BFL16_RS20610	gudP	MFS transporter	galactarate/D-glucarate transporter GudP	GO-TERMS, REACTIONS, PRODUCT-SYNONYMS, GENE-SYNONYMS, PRODUCT, GENE-NAME
BFL16_RS20620	G7449	BFL16_RS20620	truC	tRNA pseudouridine(65) synthase TruC	tRNA pseudouridine65 synthase	GO-TERMS, REACTIONS, PRODUCT-SYNONYMS, GENE-SYNONYMS, PRODUCT, GENE-NAME
BFL16_RS20635	G7451	BFL16_RS20635	syd	protein Syd	SecY-interacting protein	GO-TERMS, PRODUCT-SYNONYMS, GENE-SYNONYMS, PRODUCT, GENE-NAME
BFL16_RS20640	G7452	BFL16_RS20640	queF	NADPH-dependent 7-cyano-7-deazaguanine reductase QueF	7-cyano-7-deazaguanine reductase	GO-TERMS, REACTIONS, PRODUCT-SYNONYMS, GENE-SYNONYMS, PRODUCT, GENE-NAME
BFL16_RS20645	EG12373	BFL16_RS20645	ppnN	LOG family protein YgdH	nucleotide 5'-monophosphate nucleosidase	GO-TERMS, REACTIONS, PRODUCT-SYNONYMS, GENE-SYNONYMS, PRODUCT, GENE-NAME
BFL16_RS20650	EG12142	BFL16_RS20650	sdaC	serine transporter	L-serine:H+ symporter SdaC	GO-TERMS, REACTIONS, PRODUCT-SYNONYMS, GENE-SYNONYMS, PRODUCT, GENE-NAME
BFL16_RS20655	EG11623	BFL16_RS20655	sdaB	L-serine ammonia-lyase	L-serine deaminase II	GO-TERMS, REACTIONS, PRODUCT-SYNONYMS, PRODUCT, GENE-NAME
BFL16_RS20660	EG12372	BFL16_RS20660	ygdG	flap endonuclease Xni	flap endonuclease	GO-TERMS, PRODUCT-SYNONYMS, GENE-SYNONYMS, PRODUCT, GENE-NAME
BFL16_RS20665	EG10351	BFL16_RS20665	fucO	lactaldehyde reductase	L-1,2-propanediol oxidoreductase	GO-TERMS, REACTIONS, PRODUCT-SYNONYMS, PRODUCT, GENE-NAME
BFL16_RS20670	EG10348	BFL16_RS20670	fucA			GO-TERMS, REACTIONS, PRODUCT-SYNONYMS, GENE-SYNONYMS, GENE-NAME
BFL16_RS20675	EG10352	BFL16_RS20675	fucP	L-fucose:H+ symporter permease	L-fucose:H+ symporter	GO-TERMS, REACTIONS, PRODUCT-SYNONYMS, PRODUCT, GENE-NAME
BFL16_RS20680	EG10349	BFL16_RS20680	fucI			GO-TERMS, REACTIONS, PRODUCT-SYNONYMS, GENE-NAME
BFL16_RS20685	EG10350	BFL16_RS20685	fucK			GO-TERMS, REACTIONS, PRODUCT-SYNONYMS, GENE-NAME
BFL16_RS20690	EG10355					GO-TERMS, REACTIONS, PRODUCT-SYNONYMS
BFL16_RS20695	EG10353	BFL16_RS20695	fucR	transcriptional regulator	DNA-binding transcriptional activator FucR	GO-TERMS, PRODUCT-SYNONYMS, PRODUCT, GENE-NAME
BFL16_RS20700	EG11794	BFL16_RS20700	rlmM	23S rRNA (cytidine(2498)-2'-O)-methyltransferase RlmM	23S rRNA 2'-O-ribose C2498 methyltransferase	GO-TERMS, REACTIONS, PRODUCT-SYNONYMS, GENE-SYNONYMS, PRODUCT, GENE-NAME
BFL16_RS20710	EG11795	BFL16_RS20710	gcvA	glycine cleavage system transcriptional activator	DNA-binding transcriptional dual regulator GcvA	GO-TERMS, PRODUCT-SYNONYMS, PRODUCT, GENE-NAME
BFL16_RS20720	G7454	BFL16_RS20720	csdA	cysteine desulfurase CsdA	cysteine sulfinate desulfinase	GO-TERMS, REACTIONS, PRODUCT-SYNONYMS, GENE-SYNONYMS, PRODUCT, GENE-NAME
BFL16_RS20725	G7455	BFL16_RS20725	csdE			GO-TERMS, PRODUCT-SYNONYMS, GENE-SYNONYMS, GENE-NAME
BFL16_RS20730	G7456	BFL16_RS20730	tcdA	tRNA cyclic N6-threonylcarbamoyladenosine(37) synthase TcdA	tRNA threonylcarbamoyladenosine dehydratase	GO-TERMS, REACTIONS, PRODUCT-SYNONYMS, GENE-SYNONYMS, PRODUCT, GENE-NAME
BFL16_RS20735	G7457	BFL16_RS20735	mltA	murein transglycosylase A	membrane-bound lytic murein transglycosylase A	GO-TERMS, REACTIONS, PRODUCT-SYNONYMS, GENE-SYNONYMS, PRODUCT, GENE-NAME
BFL16_RS20760	G7458			N-acetylmuramoyl-L-alanine amidase	N-acetylmuramoyl-L-alanine amidase C	GO-TERMS, REACTIONS, PRODUCT-SYNONYMS, GENE-SYNONYMS, PRODUCT
BFL16_RS20765	EG10063	BFL16_RS20765	argA			GO-TERMS, REACTIONS, PRODUCT-SYNONYMS, GENE-SYNONYMS, GENE-NAME
BFL16_RS20770	EG10826	BFL16_RS20770	recD	exodeoxyribonuclease V subunit alpha	exodeoxyribonuclease V subunit RecD	CPLX-RXNS, GO-TERMS, COMPLEXES, REACTIONS, PRODUCT-SYNONYMS, GENE-SYNONYMS, PRODUCT, GENE-NAME
BFL16_RS20775	EG10824	BFL16_RS20775	recB	exodeoxyribonuclease V subunit beta	exodeoxyribonuclease V subunit RecB	GO-TERMS, REACTIONS, PRODUCT-SYNONYMS, GENE-SYNONYMS, PRODUCT, GENE-NAME
BFL16_RS20780	EG10786	BFL16_RS20780	ptrA			GO-TERMS, REACTIONS, PRODUCT-SYNONYMS, GENE-SYNONYMS, GENE-NAME
BFL16_RS20785	EG10825	BFL16_RS20785	recC	exodeoxyribonuclease V subunit gamma	exodeoxyribonuclease V subunit RecC	GO-TERMS, PRODUCT-SYNONYMS, PRODUCT, GENE-NAME
BFL16_RS20810	EG11002	BFL16_RS20810	thyA			GO-TERMS, PRODUCT-SYNONYMS, GENE-NAME
BFL16_RS20815	EG12128	BFL16_RS20815	lgt	prolipoprotein diacylglyceryl transferase	phosphatidylglycerol--prolipoprotein diacylglyceryl transferase	GO-TERMS, REACTIONS, PRODUCT-SYNONYMS, GENE-SYNONYMS, PRODUCT, GENE-NAME
BFL16_RS20825	G7459	BFL16_RS20825	rppH			GO-TERMS, REACTIONS, PRODUCT-SYNONYMS, GENE-SYNONYMS, GENE-NAME
BFL16_RS20840	EG10624	BFL16_RS20840	mutH			GO-TERMS, PRODUCT-SYNONYMS, GENE-SYNONYMS, GENE-NAME
BFL16_RS20860	EG12455	BFL16_RS20860	lplT	MFS transporter	lysophospholipid transporter	GO-TERMS, REACTIONS, PRODUCT-SYNONYMS, GENE-SYNONYMS, PRODUCT, GENE-NAME
BFL16_RS20865	EG11679	BFL16_RS20865	aas	bifunctional 2-acylglycerophosphoethanolamine acyltransferase/acyl-ACP synthetase	fused 2-acylglycerophospho-ethanolamine acyltransferase/acyl-acyl carrier protein synthetase	GO-TERMS, REACTIONS, PRODUCT-SYNONYMS, PRODUCT, GENE-NAME
BFL16_RS20875	EG10364	BFL16_RS20875	galR	transcriptional regulator	DNA-binding transcriptional dual regulator GalR	GO-TERMS, PRODUCT-SYNONYMS, GENE-SYNONYMS, PRODUCT, GENE-NAME
BFL16_RS20880	EG10549	BFL16_RS20880	lysA			GO-TERMS, PRODUCT-SYNONYMS, GENE-NAME
BFL16_RS20885	EG10551	BFL16_RS20885	lysR	LysR family transcriptional regulator	DNA-binding transcriptional dual regulator LysR	GO-TERMS, PRODUCT-SYNONYMS, PRODUCT, GENE-NAME
BFL16_RS20890	EG11157	BFL16_RS20890	ygeA	aspartate/glutamate racemase	amino acid racemase YgeA	GO-TERMS, REACTIONS, PRODUCT-SYNONYMS, PRODUCT, GENE-NAME
BFL16_RS20895	EG10056	BFL16_RS20895	araE	arabinose-proton symporter	arabinose:H+ symporter	GO-TERMS, REACTIONS, PRODUCT-SYNONYMS, PRODUCT, GENE-NAME
BFL16_RS20900	EG12361	BFL16_RS20900	kduD	2-deoxy-D-gluconate 3-dehydrogenase	putative 2-keto-3-deoxy-D-gluconate dehydrogenase	GO-TERMS, REACTIONS, PRODUCT-SYNONYMS, GENE-SYNONYMS, PRODUCT, GENE-NAME
BFL16_RS20905	G7463	BFL16_RS20905	kduI	5-keto-4-deoxyuronate isomerase	5-dehydro-4-deoxy-D-glucuronate isomerase	GO-TERMS, REACTIONS, PRODUCT-SYNONYMS, GENE-SYNONYMS, PRODUCT, GENE-NAME
BFL16_RS20910	G7464	BFL16_RS20910	yqeF	acetyl-CoA C-acetyltransferase	putative acyltransferase	GO-TERMS, REACTIONS, PRODUCT-SYNONYMS, PRODUCT, GENE-NAME
BFL16_RS21125	G7485	BFL16_RS21125	xdhA	xanthine dehydrogenase molybdenum-binding subunit XdhA	putative xanthine dehydrogenase molybdenum-binding subunit XdhA	CPLX-RXNS, GO-TERMS, COMPLEXES, PRODUCT-SYNONYMS, GENE-SYNONYMS, PRODUCT, GENE-NAME
BFL16_RS21130	G7486	BFL16_RS21130	xdhB	xanthine dehydrogenase FAD-binding subunit	putative xanthine dehydrogenase FAD-binding subunit XdhB	GO-TERMS, PRODUCT-SYNONYMS, GENE-SYNONYMS, PRODUCT, GENE-NAME
BFL16_RS21135	G7487	BFL16_RS21135	xdhC	xanthine dehydrogenase iron-sulfur-binding subunit	putative xanthine dehydrogenase iron-sulfur-binding subunit XdhC	PRODUCT-SYNONYMS, GENE-SYNONYMS, PRODUCT, GENE-NAME
BFL16_RS21150	G7490	BFL16_RS21150	ygeX	PLP-dependent lyase/thiolase	2,3-diaminopropionate ammonia-lyase	GO-TERMS, REACTIONS, PRODUCT-SYNONYMS, PRODUCT, GENE-NAME
BFL16_RS21160	G7492	BFL16_RS21160	hyuA	dihydropyrimidinase	phenylhydantoinase	GO-TERMS, REACTIONS, PRODUCT-SYNONYMS, GENE-SYNONYMS, PRODUCT, GENE-NAME
BFL16_RS21180	G7496	BFL16_RS21180	mocA			GO-TERMS, PRODUCT-SYNONYMS, GENE-SYNONYMS, GENE-NAME
BFL16_RS21205	G7501	BFL16_RS21205	xanQ	xanthine permease XanQ	xanthine:H+ symporter XanQ	GO-TERMS, REACTIONS, PRODUCT-SYNONYMS, GENE-SYNONYMS, PRODUCT, GENE-NAME
BFL16_RS21210	G7502	BFL16_RS21210	guaD			GO-TERMS, REACTIONS, PRODUCT-SYNONYMS, GENE-SYNONYMS, PRODUCT, GENE-NAME
BFL16_RS21215	G7503	BFL16_RS21215	ghxQ	guanine/hypoxanthine permease GhxQ	guanine/hypoxanthine transporter GhxQ	GO-TERMS, REACTIONS, PRODUCT-SYNONYMS, GENE-SYNONYMS, PRODUCT, GENE-NAME
BFL16_RS21255	G7507	BFL16_RS21255	uacT	purine permease	urate:H+ symporter	GO-TERMS, REACTIONS, PRODUCT-SYNONYMS, GENE-SYNONYMS, PRODUCT, GENE-NAME
BFL16_RS21265	G7508	BFL16_RS21265	idi			GO-TERMS, REACTIONS, PRODUCT-SYNONYMS, GENE-SYNONYMS, PRODUCT, GENE-NAME
BFL16_RS21270	EG10552	BFL16_RS21270	lysS	lysine--tRNA ligase	lysine--tRNA ligase, constitutive	GO-TERMS, REACTIONS, PRODUCT-SYNONYMS, GENE-SYNONYMS, PRODUCT, GENE-NAME
BFL16_RS21280	EG10830	BFL16_RS21280	recJ	single-stranded-DNA-specific exonuclease RecJ	ssDNA-specific exonuclease RecJ	GO-TERMS, REACTIONS, PRODUCT-SYNONYMS, PRODUCT, GENE-NAME
BFL16_RS21285	EG11070	BFL16_RS21285	dsbC	thiol:disulfide interchange protein DsbC	protein disulfide isomerase DsbC	GO-TERMS, REACTIONS, PRODUCT-SYNONYMS, GENE-SYNONYMS, PRODUCT, GENE-NAME
BFL16_RS21290	EG11071	BFL16_RS21290	xerD	tyrosine recombinase XerD	site-specific recombinase	GO-TERMS, PRODUCT-SYNONYMS, GENE-SYNONYMS, PRODUCT, GENE-NAME
BFL16_RS21300	G7509	BFL16_RS21300	ygfX	membrane protein	protein YgfX	GO-TERMS, PRODUCT-SYNONYMS, GENE-SYNONYMS, PRODUCT, GENE-NAME
BFL16_RS21305	G7510	BFL16_RS21305	sdhE	antitoxin CptB	FAD assembly factor	GO-TERMS, PRODUCT-SYNONYMS, GENE-SYNONYMS, PRODUCT, GENE-NAME
BFL16_RS21310	G7511	BFL16_RS21310	ygfZ	tRNA-modifying protein YgfZ	folate-binding protein	GO-TERMS, PRODUCT-SYNONYMS, GENE-SYNONYMS, PRODUCT, GENE-NAME
BFL16_RS21320	G7513	BFL16_RS21320	yqfB	ASCH domain-containing protein	N4-acetylcytidine amidohydrolase	GO-TERMS, REACTIONS, PRODUCT-SYNONYMS, PRODUCT, GENE-NAME
BFL16_RS21325	G495	BFL16_RS21325	bglA	6-phospho-beta-glucosidase	6-phospho-beta-glucosidase A	GO-TERMS, REACTIONS, PRODUCT-SYNONYMS, GENE-SYNONYMS, PRODUCT, GENE-NAME
BFL16_RS21330	EG11810	BFL16_RS21330	gcvP	glycine dehydrogenase	glycine decarboxylase	GO-TERMS, REACTIONS, PRODUCT-SYNONYMS, PRODUCT, GENE-NAME
BFL16_RS21335	EG10371	BFL16_RS21335	gcvH	glycine cleavage system protein H	glycine cleavage system H protein	GO-TERMS, REACTIONS, PRODUCT-SYNONYMS, GENE-SYNONYMS, PRODUCT, GENE-NAME
BFL16_RS21340	EG11442	BFL16_RS21340	gcvT			GO-TERMS, PRODUCT-SYNONYMS, PRODUCT, GENE-NAME
BFL16_RS21345	EG11333	BFL16_RS21345	ubiI	FAD-dependent 2-octaprenylphenol hydroxylase	2-octaprenylphenol 6-hydroxylase	GO-TERMS, REACTIONS, PRODUCT-SYNONYMS, GENE-SYNONYMS, PRODUCT, GENE-NAME
BFL16_RS21350	EG11324	BFL16_RS21350	ubiH	2-octaprenyl-6-methoxyphenyl hydroxylase	2-octaprenyl-6-methoxyphenol 4-hydroxylase	GO-TERMS, REACTIONS, PRODUCT-SYNONYMS, GENE-SYNONYMS, PRODUCT, GENE-NAME
BFL16_RS21355	EG10697	BFL16_RS21355	pepP			GO-TERMS, REACTIONS, PRODUCT-SYNONYMS, GENE-NAME
BFL16_RS21370	EG12878	BFL16_RS21370	zapA			GO-TERMS, PRODUCT-SYNONYMS, GENE-SYNONYMS, GENE-NAME
BFL16_RS21380	EG11158	BFL16_RS21380	fau	5-formyltetrahydrofolate cyclo-ligase	putative 5-formyltetrahydrofolate cyclo-ligase	GO-TERMS, PRODUCT-SYNONYMS, GENE-SYNONYMS, PRODUCT, GENE-NAME
BFL16_RS21395	EG10944	BFL16_RS21395	serA	D-3-phosphoglycerate dehydrogenase	phosphoglycerate dehydrogenase	GO-TERMS, REACTIONS, PRODUCT-SYNONYMS, PRODUCT, GENE-NAME
BFL16_RS21400	EG11443	BFL16_RS21400	rpiA	ribose-5-phosphate isomerase	ribose-5-phosphate isomerase A	GO-TERMS, PRODUCT-SYNONYMS, GENE-SYNONYMS, PRODUCT, GENE-NAME
BFL16_RS21410	EG10490	BFL16_RS21410	argP	chromosome initiation inhibitor	DNA-binding transcriptional dual regulator ArgP	GO-TERMS, PRODUCT-SYNONYMS, GENE-SYNONYMS, PRODUCT, GENE-NAME
BFL16_RS21420	EG11444	BFL16_RS21420	scpA			GO-TERMS, PRODUCT-SYNONYMS, GENE-SYNONYMS, GENE-NAME
BFL16_RS21425	EG11445	BFL16_RS21425	argK	methylmalonyl Co-A mutase-associated GTPase MeaB	methylmalonyl-CoA mutase-interacting GTPase YgfD	GO-TERMS, REACTIONS, PRODUCT-SYNONYMS, GENE-SYNONYMS, PRODUCT, GENE-NAME
BFL16_RS21430	G7516	BFL16_RS21430	scpB			GO-TERMS, PRODUCT-SYNONYMS, GENE-SYNONYMS, GENE-NAME
BFL16_RS21435	G7517	BFL16_RS21435	scpC	acetyl-CoA hydrolase	propionyl-CoA:succinate CoA transferase	GO-TERMS, REACTIONS, PRODUCT-SYNONYMS, GENE-SYNONYMS, PRODUCT, GENE-NAME
BFL16_RS21455	EG11159	BFL16_RS21455	argO	arginine exporter protein ArgO	L-arginine exporter	GO-TERMS, REACTIONS, PRODUCT-SYNONYMS, GENE-SYNONYMS, PRODUCT, GENE-NAME
BFL16_RS21460	EG11160	BFL16_RS21460	mscS	small-conductance mechanosensitive channel	small conductance mechanosensitive channel MscS	GO-TERMS, REACTIONS, PRODUCT-SYNONYMS, GENE-SYNONYMS, PRODUCT, GENE-NAME
BFL16_RS21475	EG10282	BFL16_RS21475	fbaA	class II fructose-bisphosphate aldolase	fructose-bisphosphate aldolase class II	GO-TERMS, REACTIONS, PRODUCT-SYNONYMS, GENE-SYNONYMS, PRODUCT, GENE-NAME
BFL16_RS21480	EG10703	BFL16_RS21480	pgk			GO-TERMS, PRODUCT-SYNONYMS, PRODUCT, GENE-NAME
BFL16_RS21485	EG10368	BFL16_RS21485	epd			GO-TERMS, PRODUCT-SYNONYMS, GENE-SYNONYMS, GENE-NAME
BFL16_RS21525	EG11162	BFL16_RS21525	fumE	mannitol repressor	fumarase E	GO-TERMS, REACTIONS, PRODUCT-SYNONYMS, GENE-SYNONYMS, PRODUCT, GENE-NAME
BFL16_RS21530	EG11245	BFL16_RS21530	yggF	fructose-bisphosphatase class II	fructose 1,6-bisphosphatase YggF	GO-TERMS, REACTIONS, PRODUCT-SYNONYMS, GENE-SYNONYMS, PRODUCT, GENE-NAME
BFL16_RS21540	EG11792	BFL16_RS21540	cmtA	PTS mannitol cryptic EIICB component	mannitol-specific PTS enzyme IICB component CmtA	CPLX-RXNS, GO-TERMS, COMPLEXES, REACTIONS, PRODUCT-SYNONYMS, PRODUCT, GENE-NAME
BFL16_RS21545	EG11791			mannitol-specific cryptic phosphotransferase enzyme IIA component	mannitol-specific PTS enzyme IIA component CmtB	GO-TERMS, PRODUCT-SYNONYMS, GENE-SYNONYMS, PRODUCT
BFL16_RS21550	EG11427	BFL16_RS21550	tktA	transketolase	transketolase 1	GO-TERMS, PRODUCT-SYNONYMS, GENE-SYNONYMS, PRODUCT, GENE-NAME
BFL16_RS21555	EG11291	BFL16_RS21555	loiP	metalloprotease	metalloprotease LoiP	GO-TERMS, PRODUCT-SYNONYMS, GENE-SYNONYMS, PRODUCT, GENE-NAME
BFL16_RS21560	EG10960	BFL16_RS21560	speB			GO-TERMS, PRODUCT-SYNONYMS, GENE-NAME
BFL16_RS21570	EG10959	BFL16_RS21570	speA	arginine decarboxylase	arginine decarboxylase, biosynthetic	GO-TERMS, PRODUCT-SYNONYMS, PRODUCT, GENE-NAME
BFL16_RS21575	G7521	BFL16_RS21575	yqgB	virulence promoting factor	acid stress response protein YqgB	GO-TERMS, PRODUCT-SYNONYMS, PRODUCT, GENE-NAME
BFL16_RS21590	EG10589	BFL16_RS21590	metK	S-adenosylmethionine synthase	methionine adenosyltransferase	GO-TERMS, REACTIONS, PRODUCT-SYNONYMS, GENE-SYNONYMS, PRODUCT, GENE-NAME
BFL16_RS21600	EG12148	BFL16_RS21600	galP	sugar porter family MFS transporter	galactose:H+ symporter	GO-TERMS, REACTIONS, PRODUCT-SYNONYMS, GENE-SYNONYMS, PRODUCT, GENE-NAME
BFL16_RS21610	EG11336	BFL16_RS21610	endA	deoxyribonuclease I	DNA-specific endonuclease I	GO-TERMS, REACTIONS, PRODUCT-SYNONYMS, PRODUCT, GENE-NAME
BFL16_RS21615	EG12366	BFL16_RS21615	rsmE	ribosomal RNA small subunit methyltransferase E	16S rRNA m3U1498 methyltransferase	GO-TERMS, REACTIONS, PRODUCT-SYNONYMS, GENE-SYNONYMS, PRODUCT, GENE-NAME
BFL16_RS21620	EG10419	BFL16_RS21620	gshB			GO-TERMS, REACTIONS, PRODUCT-SYNONYMS, GENE-SYNONYMS, GENE-NAME
BFL16_RS21630	G7525	BFL16_RS21630	yqgF	Holliday junction resolvase RuvX	ribonuclease H-like domain containing nuclease	GO-TERMS, REACTIONS, PRODUCT-SYNONYMS, PRODUCT, GENE-NAME
BFL16_RS21645	G7528	BFL16_RS21645	yggT	YggT family protein	uncharacterized protein YggT	GO-TERMS, PRODUCT-SYNONYMS, PRODUCT, GENE-NAME
BFL16_RS21655	G7530	BFL16_RS21655	rdgB	non-canonical purine NTP pyrophosphatase	dITP/XTP pyrophosphatase	GO-TERMS, REACTIONS, PRODUCT-SYNONYMS, GENE-SYNONYMS, PRODUCT, GENE-NAME
BFL16_RS21670	EG10046	BFL16_RS21670	ansB			GO-TERMS, REACTIONS, PRODUCT-SYNONYMS, GENE-NAME
BFL16_RS21675	EG12705	BFL16_RS21675	yggN	DUF2884 domain-containing protein	DUF2884 domain-containing protein YggN	GO-TERMS, PRODUCT-SYNONYMS, GENE-SYNONYMS, PRODUCT, GENE-NAME
BFL16_RS21685	EG11779	BFL16_RS21685	trmB	tRNA (guanosine(46)-N7)-methyltransferase TrmB	tRNA m7G46 methyltransferase	GO-TERMS, REACTIONS, PRODUCT-SYNONYMS, GENE-SYNONYMS, PRODUCT, GENE-NAME
BFL16_RS21695	EG10627	BFL16_RS21695	mutY	A/G-specific adenine glycosylase	adenine DNA glycosylase	REACTIONS, PRODUCT-SYNONYMS, GENE-SYNONYMS, PRODUCT, GENE-NAME
BFL16_RS21700	G7532	BFL16_RS21700	yggX	Fe(2+)-trafficking protein	putative Fe2+-trafficking protein	GO-TERMS, PRODUCT-SYNONYMS, PRODUCT, GENE-NAME
BFL16_RS21705	G7533	BFL16_RS21705	mltC	lytic murein transglycosylase	membrane-bound lytic murein transglycosylase C	GO-TERMS, REACTIONS, PRODUCT-SYNONYMS, GENE-SYNONYMS, PRODUCT, GENE-NAME
BFL16_RS21710	EG10664	BFL16_RS21710	nupG	nucleoside permease NupG	nucleoside:H+ symporter NupG	GO-TERMS, REACTIONS, PRODUCT-SYNONYMS, PRODUCT, GENE-NAME
BFL16_RS21715	EG10961	BFL16_RS21715	speC	ornithine decarboxylase	constitutive ornithine decarboxylase	GO-TERMS, PRODUCT-SYNONYMS, PRODUCT, GENE-NAME
BFL16_RS21915	EG12882	BFL16_RS21915	gss	bifunctional glutathionylspermidine amidase/synthase	fused glutathionylspermidine amidase / glutathionylspermidine synthetase	GO-TERMS, REACTIONS, PRODUCT-SYNONYMS, GENE-SYNONYMS, PRODUCT, GENE-NAME
BFL16_RS21920	G7553	BFL16_RS21920	yghU	thiol:disulfide oxidoreductase	disulfide reductase / organic hydroperoxide reductase	GO-TERMS, REACTIONS, PRODUCT-SYNONYMS, PRODUCT, GENE-NAME
BFL16_RS21925	EG11805	BFL16_RS21925	hybG	hydrogenase-2 operon protein HybG	hydrogenase maturation factor HybG	GO-TERMS, PRODUCT-SYNONYMS, PRODUCT, GENE-NAME
BFL16_RS21930	EG11804	BFL16_RS21930	hybF	hydrogenase nickel incorporation protein HybF	hydrogenase maturation protein HybF	GO-TERMS, PRODUCT-SYNONYMS, PRODUCT, GENE-NAME
BFL16_RS21935	EG11803	BFL16_RS21935	hybE	hydrogenase-2 operon protein HybE	hydrogenase 2-specific chaperone	GO-TERMS, PRODUCT-SYNONYMS, PRODUCT, GENE-NAME
BFL16_RS21940	EG11802	BFL16_RS21940	hybD	HyaD/HybD family hydrogenase maturation endopeptidase	hydrogenase 2 maturation protease	GO-TERMS, REACTIONS, PRODUCT-SYNONYMS, PRODUCT, GENE-NAME
BFL16_RS21945	EG11801	BFL16_RS21945	hybC	hydrogenase-2 large chain	hydrogenase 2 large subunit	CPLX-RXNS, GO-TERMS, COMPLEXES, PRODUCT-SYNONYMS, PRODUCT, GENE-NAME
BFL16_RS21950	EG11800	BFL16_RS21950	hybB	Ni/Fe-hydrogenase b-type cytochrome subunit	hydrogenase 2 membrane subunit	GO-TERMS, REACTIONS, PRODUCT-SYNONYMS, PRODUCT, GENE-NAME
BFL16_RS21955	EG11799	BFL16_RS21955	hybA	hydrogenase-2 operon protein HybA	hydrogenase 2 iron-sulfur protein	GO-TERMS, PRODUCT-SYNONYMS, GENE-SYNONYMS, PRODUCT, GENE-NAME
BFL16_RS21960	G7554	BFL16_RS21960	hybO	hydrogenase-2 small chain	hydrogenase 2 small subunit	GO-TERMS, PRODUCT-SYNONYMS, GENE-SYNONYMS, PRODUCT, GENE-NAME
BFL16_RS21980	G7558	BFL16_RS21980	gpr	glyceraldehyde 3-phosphate reductase	L-glyceraldehyde 3-phosphate reductase	GO-TERMS, REACTIONS, PRODUCT-SYNONYMS, GENE-SYNONYMS, PRODUCT, GENE-NAME
BFL16_RS21990	EG11292	BFL16_RS21990	yghA	NAD(P)-dependent oxidoreductase	NADP+-dependent aldehyde reductase	GO-TERMS, REACTIONS, PRODUCT-SYNONYMS, PRODUCT, GENE-NAME
BFL16_RS22015	EG10583	BFL16_RS22015	metC	cystathionine beta-lyase	cystathionine beta-lyase / L-cysteine desulfhydrase / alanine racemase	GO-TERMS, REACTIONS, PRODUCT-SYNONYMS, PRODUCT, GENE-NAME
BFL16_RS22020	EG11824	BFL16_RS22020	yghB	hypothetical protein	DedA family protein YghB	GO-TERMS, PRODUCT-SYNONYMS, PRODUCT, GENE-NAME
BFL16_RS22025	G7563	BFL16_RS22025	yqhC	AraC family transcriptional regulator	DNA-binding transcriptional activator YqhC	GO-TERMS, PRODUCT-SYNONYMS, PRODUCT, GENE-NAME
BFL16_RS22035	G7564	BFL16_RS22035	yqhD	NADH-dependent alcohol dehydrogenase	NADPH-dependent aldehyde reductase YqhD	GO-TERMS, REACTIONS, PRODUCT-SYNONYMS, PRODUCT, GENE-NAME
BFL16_RS22040	G7565	BFL16_RS22040	dkgA	2,5-diketo-D-gluconic acid reductase A	methylglyoxal reductase DkgA	GO-TERMS, REACTIONS, PRODUCT-SYNONYMS, GENE-SYNONYMS, PRODUCT, GENE-NAME
BFL16_RS22065	EG11376	BFL16_RS22065	ftsP	cell division protein FtsP	cell division protein required during stress conditions	GO-TERMS, PRODUCT-SYNONYMS, GENE-SYNONYMS, PRODUCT, GENE-NAME
BFL16_RS22070	EG11377	BFL16_RS22070	plsC	1-acyl-sn-glycerol-3-phosphate acyltransferase	1-acylglycerol-3-phosphate O-acyltransferase	GO-TERMS, REACTIONS, PRODUCT-SYNONYMS, GENE-SYNONYMS, PRODUCT, GENE-NAME
BFL16_RS22080	EG10686	BFL16_RS22080	parC	DNA topoisomerase 4 subunit A	DNA topoisomerase IV subunit A	GO-TERMS, COMPLEXES, REACTIONS, PRODUCT-SYNONYMS, PRODUCT, GENE-NAME
BFL16_RS22085	G7570	BFL16_RS22085	ygiS	ABC transporter substrate-binding protein	putative deoxycholate binding periplasmic protein	GO-TERMS, PRODUCT-SYNONYMS, PRODUCT, GENE-NAME
BFL16_RS22090	G7573	BFL16_RS22090	ygiV	transcriptional regulator	DNA-binding transcriptional repressor YgiV	GO-TERMS, PRODUCT-SYNONYMS, PRODUCT, GENE-NAME
BFL16_RS22095	G7574	BFL16_RS22095	ygiW	TIGR00156 family protein	BOF family protein YgiW	GO-TERMS, PRODUCT-SYNONYMS, GENE-SYNONYMS, PRODUCT, GENE-NAME
BFL16_RS22100	G7575	BFL16_RS22100	qseB	two-component system response regulator QseB	DNA-binding transcriptional activator QseB	GO-TERMS, PRODUCT-SYNONYMS, GENE-SYNONYMS, PRODUCT, GENE-NAME
BFL16_RS22110	EG12656	BFL16_RS22110	mdaB	modulator of drug activity B	NADPH:quinone oxidoreductase MdaB	GO-TERMS, REACTIONS, PRODUCT-SYNONYMS, GENE-SYNONYMS, PRODUCT, GENE-NAME
BFL16_RS22150	EG10687	BFL16_RS22150	parE			GO-TERMS, REACTIONS, PRODUCT-SYNONYMS, GENE-SYNONYMS, GENE-NAME
BFL16_RS22155	G7578	BFL16_RS22155	yqiA			GO-TERMS, PRODUCT-SYNONYMS, GENE-SYNONYMS, GENE-NAME
BFL16_RS22160	G7579	BFL16_RS22160	cpdA	phosphodiesterase	cAMP phosphodiesterase	GO-TERMS, REACTIONS, PRODUCT-SYNONYMS, GENE-SYNONYMS, PRODUCT, GENE-NAME
BFL16_RS22170	EG12633	BFL16_RS22170	nudF	ADP-ribose pyrophosphatase	ADP-sugar pyrophosphatase	GO-TERMS, REACTIONS, PRODUCT-SYNONYMS, GENE-SYNONYMS, PRODUCT, GENE-NAME
BFL16_RS22185	EG11164	BFL16_RS22185	ygiB	DUF1190 domain-containing protein	DUF1190 domain-containing protein YgiB	GO-TERMS, PRODUCT-SYNONYMS, PRODUCT, GENE-NAME
BFL16_RS22195	EG11166	BFL16_RS22195	ygiD			GO-TERMS, PRODUCT-SYNONYMS, GENE-NAME
BFL16_RS22200	EG11167	BFL16_RS22200	zupT	zinc transporter ZupT	heavy metal divalent cation transporter ZupT	GO-TERMS, REACTIONS, PRODUCT-SYNONYMS, GENE-SYNONYMS, PRODUCT, GENE-NAME
BFL16_RS22210	EG10465	BFL16_RS22210	ribB			GO-TERMS, PRODUCT-SYNONYMS, GENE-SYNONYMS, GENE-NAME
BFL16_RS22220	EG11381	BFL16_RS22220	glgS	glycogen synthase	surface composition regulator	GO-TERMS, PRODUCT-SYNONYMS, GENE-SYNONYMS, PRODUCT, GENE-NAME
BFL16_RS22240	G0-10629	BFL16_RS22240	ibsE	small toxic protein IbsE	toxic peptide IbsE	GO-TERMS, PRODUCT-SYNONYMS, PRODUCT, GENE-NAME
BFL16_RS22245	G7590	BFL16_RS22245	hldE	bifunctional heptose 7-phosphate kinase/heptose 1-phosphate adenyltransferase	fused heptose 7-phosphate kinase/heptose 1-phosphate adenyltransferase	GO-TERMS, REACTIONS, PRODUCT-SYNONYMS, GENE-SYNONYMS, PRODUCT, GENE-NAME
BFL16_RS22250	EG11602	BFL16_RS22250	glnE	glutamine-synthetase adenylyltransferase	fused glutamine synthetase deadenylase/glutamine synthetase adenylyltransferase	GO-TERMS, REACTIONS, PRODUCT-SYNONYMS, PRODUCT, GENE-NAME
BFL16_RS22255	EG11603	BFL16_RS22255	ygiF			GO-TERMS, PRODUCT-SYNONYMS, GENE-NAME
BFL16_RS22270	EG10136	BFL16_RS22270	cca	multifunctional CCA tRNA nucleotidyl transferase/2'3'-cyclic phosphodiesterase/2'nucleotidase/phosphatase	fused CCA tRNA nucleotidyltransferase/phosphohydrolase	GO-TERMS, REACTIONS, PRODUCT-SYNONYMS, PRODUCT, GENE-NAME
BFL16_RS22275	EG11665	BFL16_RS22275	bacA	undecaprenyl-diphosphatase	undecaprenyl pyrophosphate phosphatase	GO-TERMS, REACTIONS, PRODUCT-SYNONYMS, GENE-SYNONYMS, PRODUCT, GENE-NAME
BFL16_RS22280	EG11673			bifunctional dihydroneopterin aldolase/7,8-dihydroneopterin epimerase	dihydroneopterin aldolase	GO-TERMS, REACTIONS, PRODUCT-SYNONYMS, GENE-SYNONYMS, PRODUCT
BFL16_RS22290	EG12694	BFL16_RS22290	ttdR	transcriptional activator TtdR	DNA-binding transcriptional activator Dan	GO-TERMS, PRODUCT-SYNONYMS, GENE-SYNONYMS, PRODUCT, GENE-NAME
BFL16_RS22300	EG11168	BFL16_RS22300	ttdA	L+-tartrate dehydratase subunit alpha	L(+)-tartrate dehydratase subunit alpha	CPLX-RXNS, GO-TERMS, COMPLEXES, PRODUCT-SYNONYMS, GENE-SYNONYMS, PRODUCT, GENE-NAME
BFL16_RS22305	EG11169	BFL16_RS22305	ttdB	L+-tartrate dehydratase subunit beta	L(+)-tartrate dehydratase subunit beta	GO-TERMS, PRODUCT-SYNONYMS, GENE-SYNONYMS, PRODUCT, GENE-NAME
BFL16_RS22310	EG12393	BFL16_RS22310	ttdT	L-tartrate/succinate antiporter	L-tartrate:succinate antiporter	GO-TERMS, REACTIONS, PRODUCT-SYNONYMS, GENE-SYNONYMS, PRODUCT, GENE-NAME
BFL16_RS22315	EG11171	BFL16_RS22315	tsaD	tRNA (adenosine(37)-N6)-threonylcarbamoyltransferase complex transferase subunit TsaD	N6-L-threonylcarbamoyladenine synthase, TsaD subunit	GO-TERMS, REACTIONS, PRODUCT-SYNONYMS, GENE-SYNONYMS, PRODUCT, GENE-NAME
BFL16_RS22330	EG10239	BFL16_RS22330	dnaG			GO-TERMS, PRODUCT-SYNONYMS, GENE-SYNONYMS, GENE-NAME
BFL16_RS22340	EG10896	BFL16_RS22340	rpoD	RNA polymerase sigma factor RpoD	RNA polymerase, sigma 70 (sigma D) factor	GO-TERMS, COMPLEXES, PRODUCT-SYNONYMS, GENE-SYNONYMS, PRODUCT, GENE-NAME
BFL16_RS22345	EG12717	BFL16_RS22345	mug	mismatch-specific DNA-glycosylase	stationary phase mismatch/uracil DNA glycosylase	GO-TERMS, REACTIONS, PRODUCT-SYNONYMS, GENE-SYNONYMS, PRODUCT, GENE-NAME
BFL16_RS22355	G7593	BFL16_RS22355	nfeF	siderophore-interacting protein	NADPH-dependent ferric-chelate reductase	GO-TERMS, REACTIONS, PRODUCT-SYNONYMS, GENE-SYNONYMS, PRODUCT, GENE-NAME
BFL16_RS22370	G7595	BFL16_RS22370	aer	aerotaxis receptor	aerotaxis sensor receptor, flavoprotein	GO-TERMS, PRODUCT-SYNONYMS, GENE-SYNONYMS, PRODUCT, GENE-NAME
BFL16_RS22380	G7596	BFL16_RS22380	patA			GO-TERMS, REACTIONS, PRODUCT-SYNONYMS, GENE-SYNONYMS, GENE-NAME
BFL16_RS22395	EG10254	BFL16_RS22395	ebgR	transcriptional regulator EbgR	DNA-binding transcriptional repressor EbgR	GO-TERMS, PRODUCT-SYNONYMS, PRODUCT, GENE-NAME
BFL16_RS22400	EG10252	BFL16_RS22400	ebgA	beta-galactosidase subunit alpha	evolved beta-D-galactosidase subunit alpha	GO-TERMS, COMPLEXES, PRODUCT-SYNONYMS, PRODUCT, GENE-NAME
BFL16_RS22405	EG10253	BFL16_RS22405	ebgC	beta-galactosidase subunit beta	DUF386 domain-containing evolved beta-D-galactosidase subunit beta	PRODUCT-SYNONYMS, PRODUCT, GENE-NAME
BFL16_RS22420	G7599	BFL16_RS22420	ygjK	alpha-glucosidase	glycoside hydrolase	GO-TERMS, REACTIONS, PRODUCT-SYNONYMS, PRODUCT, GENE-NAME
BFL16_RS22425	G36	BFL16_RS22425	fadH	NADPH-dependent 2,4-dienoyl-CoA reductase	2,4-dienoyl-CoA reductase	GO-TERMS, REACTIONS, PRODUCT-SYNONYMS, GENE-SYNONYMS, PRODUCT, GENE-NAME
BFL16_RS22430	G7601	BFL16_RS22430	higA	type II toxin-antitoxin system HigA family antitoxin	antitoxin/DNA-binding transcriptional repressor HigA	GO-TERMS, COMPLEXES, PRODUCT-SYNONYMS, GENE-SYNONYMS, PRODUCT, GENE-NAME
BFL16_RS22435	G7602	BFL16_RS22435	higB	mRNA interferase HigB	ribosome-dependent mRNA interferase toxin HigB	GO-TERMS, REACTIONS, PRODUCT-SYNONYMS, GENE-SYNONYMS, PRODUCT, GENE-NAME
BFL16_RS22445	G7603	BFL16_RS22445	rlmG	ribosomal RNA large subunit methyltransferase G	23S rRNA m2G1835 methyltransferase	GO-TERMS, REACTIONS, PRODUCT-SYNONYMS, GENE-SYNONYMS, PRODUCT, GENE-NAME
BFL16_RS22470	EG12732	BFL16_RS22470	sstT	serine/threonine transporter SstT	serine/threonine:Na+ symporter	GO-TERMS, REACTIONS, PRODUCT-SYNONYMS, GENE-SYNONYMS, PRODUCT, GENE-NAME
BFL16_RS22475	G7608	BFL16_RS22475	ygjV	YgjV family protein	inner membrane protein	GO-TERMS, PRODUCT-SYNONYMS, PRODUCT, GENE-NAME
BFL16_RS22480	EG12734	BFL16_RS22480	uxaA	altronate dehydratase	D-altronate dehydratase	GO-TERMS, REACTIONS, PRODUCT-SYNONYMS, GENE-SYNONYMS, PRODUCT, GENE-NAME
BFL16_RS22485	G81	BFL16_RS22485	uxaC	uronate isomerase	D-glucoronate/D-galacturonate isomerase	GO-TERMS, REACTIONS, PRODUCT-SYNONYMS, GENE-SYNONYMS, PRODUCT, GENE-NAME
BFL16_RS22490	EG12738	BFL16_RS22490	exuT			GO-TERMS, REACTIONS, PRODUCT-SYNONYMS, GENE-NAME
BFL16_RS22495	EG12739	BFL16_RS22495	exuR	GntR family transcriptional regulator	DNA-binding transcriptional repressor ExuR	GO-TERMS, PRODUCT-SYNONYMS, PRODUCT, GENE-NAME
BFL16_RS22500	G7609	BFL16_RS22500	yqjA	hypothetical protein	DedA family protein YqjA	GO-TERMS, PRODUCT-SYNONYMS, GENE-SYNONYMS, PRODUCT, GENE-NAME
BFL16_RS22505	G7610	BFL16_RS22505	mzrA	membrane protein	modulator protein MzrA	GO-TERMS, PRODUCT-SYNONYMS, GENE-SYNONYMS, PRODUCT, GENE-NAME
BFL16_RS22515	G7612	BFL16_RS22515	yqjD	DUF883 domain-containing protein	ribosome- and membrane-associated DUF883 domain-containing protein YqjD	GO-TERMS, PRODUCT-SYNONYMS, PRODUCT, GENE-NAME
BFL16_RS22535	G7616	BFL16_RS22535	yqjG	glutathione S-transferase family protein	glutathionyl-hydroquinone reductase YqjG	GO-TERMS, REACTIONS, PRODUCT-SYNONYMS, PRODUCT, GENE-NAME
BFL16_RS22555	G7619	BFL16_RS22555	yhaJ	LysR family transcriptional regulator	DNA-binding transcriptional activator YhaJ	GO-TERMS, PRODUCT-SYNONYMS, PRODUCT, GENE-NAME
BFL16_RS22570	G7622	BFL16_RS22570	cyuA	serine dehydratase subunit alpha family protein	putative L-cysteine desulfidase CyuA	GO-TERMS, REACTIONS, PRODUCT-SYNONYMS, GENE-SYNONYMS, PRODUCT, GENE-NAME
BFL16_RS22580	G7624	BFL16_RS22580	tdcG	L-serine ammonia-lyase	L-serine deaminase III	GO-TERMS, REACTIONS, PRODUCT-SYNONYMS, GENE-SYNONYMS, PRODUCT, GENE-NAME
BFL16_RS22590	G7627	BFL16_RS22590	tdcE	formate C-acetyltransferase	2-ketobutyrate formate-lyase/pyruvate formate-lyase 4	GO-TERMS, REACTIONS, PRODUCT-SYNONYMS, GENE-SYNONYMS, PRODUCT, GENE-NAME
BFL16_RS22595	EG11172	BFL16_RS22595	tdcD			GO-TERMS, REACTIONS, PRODUCT-SYNONYMS, GENE-SYNONYMS, GENE-NAME
BFL16_RS22600	EG10991	BFL16_RS22600	tdcC	threonine/serine transporter TdcC	threonine/serine:H+ symporter	GO-TERMS, REACTIONS, PRODUCT-SYNONYMS, PRODUCT, GENE-NAME
BFL16_RS22605	EG10990	BFL16_RS22605	tdcB	serine/threonine dehydratase	catabolic threonine dehydratase	GO-TERMS, REACTIONS, PRODUCT-SYNONYMS, GENE-SYNONYMS, PRODUCT, GENE-NAME
BFL16_RS22610	EG10989	BFL16_RS22610	tdcA	transcriptional regulator	DNA-binding transcriptional activator TdcA	GO-TERMS, PRODUCT-SYNONYMS, PRODUCT, GENE-NAME
BFL16_RS22635	EG11175	BFL16_RS22635	garK	glycerate kinase	glycerate 2-kinase 1	GO-TERMS, PRODUCT-SYNONYMS, GENE-SYNONYMS, PRODUCT, GENE-NAME
BFL16_RS22640	EG11176	BFL16_RS22640	garR	2-hydroxy-3-oxopropionate reductase	tartronate semialdehyde reductase	GO-TERMS, REACTIONS, PRODUCT-SYNONYMS, GENE-SYNONYMS, PRODUCT, GENE-NAME
BFL16_RS22645	EG10016	BFL16_RS22645	garL	5-keto-4-deoxy-D-glucarate aldolase	alpha-dehydro-beta-deoxy-D-glucarate aldolase	GO-TERMS, PRODUCT-SYNONYMS, GENE-SYNONYMS, PRODUCT, GENE-NAME
BFL16_RS22650	EG12760	BFL16_RS22650	garP	galactarate transporter	galactarate/D-glucarate transporter GarP	GO-TERMS, REACTIONS, PRODUCT-SYNONYMS, GENE-SYNONYMS, PRODUCT, GENE-NAME
BFL16_RS22655	EG12522	BFL16_RS22655	garD			GO-TERMS, PRODUCT-SYNONYMS, GENE-SYNONYMS, PRODUCT, GENE-NAME
BFL16_RS22660	EG10955	BFL16_RS22660	prlF	hypothetical protein	antitoxin PrlF	GO-TERMS, COMPLEXES, PRODUCT-SYNONYMS, GENE-SYNONYMS, PRODUCT, GENE-NAME
BFL16_RS22665	G7629	BFL16_RS22665	yhaV	toxin YhaV	ribosome-dependent mRNA interferase toxin YhaV	GO-TERMS, REACTIONS, PRODUCT-SYNONYMS, PRODUCT, GENE-NAME
BFL16_RS22670	G7630	BFL16_RS22670	agaR	DeoR family transcriptional regulator	DNA-binding transcriptional repressor AgaR	GO-TERMS, PRODUCT-SYNONYMS, GENE-SYNONYMS, PRODUCT, GENE-NAME
BFL16_RS22680	G7631	BFL16_RS22680	kbaZ	tagatose-1,6-bisphosphate aldolase	tagatose-1,6-bisphosphate aldolase 1 subunit KbaZ	CPLX-RXNS, COMPLEXES, REACTIONS, PRODUCT-SYNONYMS, GENE-SYNONYMS, PRODUCT, GENE-NAME
BFL16_RS22715	EG12768	BFL16_RS22715	kbaY	tagatose-1,6-bisphosphate aldolase	tagatose-1,6-bisphosphate aldolase 1 subunit KbaY	GO-TERMS, REACTIONS, PRODUCT-SYNONYMS, GENE-SYNONYMS, PRODUCT, GENE-NAME
BFL16_RS22720	EG12769	BFL16_RS22720	agaB	N-acetylgalactosamine-specific phosphotransferase enzyme IIB component 1	galactosamine-specific PTS enzyme IIB component	COMPLEXES, PRODUCT-SYNONYMS, GENE-SYNONYMS, PRODUCT, GENE-NAME
BFL16_RS22725	EG12770	BFL16_RS22725	agaC	PTS N-acetylgalactosamine transporter subunit IIC	galactosamine-specific PTS enzyme IIC component	GO-TERMS, COMPLEXES, PRODUCT-SYNONYMS, GENE-SYNONYMS, PRODUCT, GENE-NAME
BFL16_RS22730	G7635	BFL16_RS22730	agaD	PTS N-acetylgalactosamine transporter subunit IID	galactosamine-specific PTS enzyme IID component	GO-TERMS, PRODUCT-SYNONYMS, GENE-SYNONYMS, PRODUCT, GENE-NAME
BFL16_RS22740	G7637	BFL16_RS22740	yraH	type 1 fimbrial protein	putative fimbrial protein YraH	GO-TERMS, PRODUCT-SYNONYMS, PRODUCT, GENE-NAME
BFL16_RS22745	G7638	BFL16_RS22745	yraI	molecular chaperone	putative fimbrial chaperone YraI	PRODUCT-SYNONYMS, PRODUCT, GENE-NAME
BFL16_RS22750	G7639	BFL16_RS22750	yraJ	fimbrial biogenesis outer membrane usher protein	putative fimbrial usher protein YraJ	GO-TERMS, PRODUCT-SYNONYMS, PRODUCT, GENE-NAME
BFL16_RS22785	G7641	BFL16_RS22785	rsmI	rRNA (cytidine-2'-O-)-methyltransferase	16S rRNA 2'-O-ribose C1402 methyltransferase	GO-TERMS, REACTIONS, PRODUCT-SYNONYMS, GENE-SYNONYMS, PRODUCT, GENE-NAME
BFL16_RS22790	G7642	BFL16_RS22790	lpoA	penicillin-binding protein activator	outer membrane lipoprotein - activator of MrcA activity	GO-TERMS, PRODUCT-SYNONYMS, GENE-SYNONYMS, PRODUCT, GENE-NAME
BFL16_RS22800	EG12780	BFL16_RS22800	diaA	DnaA initiator-associating protein DiaA	DnaA initiator-associating factor for replication initiation	GO-TERMS, PRODUCT-SYNONYMS, GENE-SYNONYMS, PRODUCT, GENE-NAME
BFL16_RS22820	G7647	BFL16_RS22820	yhbO	glutamine amidotransferase	protein/nucleic acid deglycase 2	GO-TERMS, REACTIONS, PRODUCT-SYNONYMS, PRODUCT, GENE-NAME
BFL16_RS22830	G7649	BFL16_RS22830	yhbQ	GIY-YIG nuclease family protein	DNA damage response nuclease YhbQ	GO-TERMS, REACTIONS, PRODUCT-SYNONYMS, PRODUCT, GENE-NAME
BFL16_RS22840	G7651	BFL16_RS22840	ubiT	SCP2 domain-containing protein	anaerobic ubiquinone biosynthesis accessory factor UbiT	GO-TERMS, PRODUCT-SYNONYMS, GENE-SYNONYMS, PRODUCT, GENE-NAME
BFL16_RS22845	G7652	BFL16_RS22845	ubiU	collagenase	ubiquinone biosynthesis protein UbiU	GO-TERMS, COMPLEXES, PRODUCT-SYNONYMS, GENE-SYNONYMS, PRODUCT, GENE-NAME
BFL16_RS22850	G7653	BFL16_RS22850	ubiV	U32 family peptidase	ubiquinone biosynthesis protein UbiV	GO-TERMS, PRODUCT-SYNONYMS, GENE-SYNONYMS, PRODUCT, GENE-NAME
BFL16_RS22860	EG10617	BFL16_RS22860	mtr	tryptophan permease	tryptophan:H+ symporter Mtr	GO-TERMS, REACTIONS, PRODUCT-SYNONYMS, PRODUCT, GENE-NAME
BFL16_RS22870	EG10215	BFL16_RS22870	deaD	DEAD/DEAH box family ATP-dependent RNA helicase	ATP-dependent RNA helicase DeaD	GO-TERMS, PRODUCT-SYNONYMS, GENE-SYNONYMS, PRODUCT, GENE-NAME
BFL16_RS22880	EG12371	BFL16_RS22880	nlpI			GO-TERMS, PRODUCT-SYNONYMS, GENE-SYNONYMS, GENE-NAME
BFL16_RS22885	EG10743	BFL16_RS22885	pnp	polyribonucleotide nucleotidyltransferase	polynucleotide phosphorylase	GO-TERMS, REACTIONS, PRODUCT-SYNONYMS, GENE-SYNONYMS, PRODUCT, GENE-NAME
BFL16_RS22895	EG11177	BFL16_RS22895	truB	tRNA pseudouridine(55) synthase TruB	tRNA pseudouridine55 synthase	GO-TERMS, REACTIONS, PRODUCT-SYNONYMS, GENE-SYNONYMS, PRODUCT, GENE-NAME
BFL16_RS22900	EG11178	BFL16_RS22900	rbfA	ribosome-binding factor A	30S ribosome binding factor	GO-TERMS, PRODUCT-SYNONYMS, GENE-SYNONYMS, PRODUCT, GENE-NAME
BFL16_RS22905	EG10505	BFL16_RS22905	infB			GO-TERMS, PRODUCT-SYNONYMS, GENE-SYNONYMS, GENE-NAME
BFL16_RS22910	EG10665			transcription termination protein NusA	transcription termination/antitermination protein NusA	GO-TERMS, PRODUCT-SYNONYMS, PRODUCT
BFL16_RS22915	EG11179	BFL16_RS22915	rimP	ribosome maturation factor	ribosome maturation factor RimP	GO-TERMS, PRODUCT-SYNONYMS, GENE-SYNONYMS, PRODUCT, GENE-NAME
BFL16_RS22945	EG12095	BFL16_RS22945	secG	protein-export membrane protein SecG	Sec translocon subunit SecG	GO-TERMS, COMPLEXES, PRODUCT-SYNONYMS, GENE-SYNONYMS, PRODUCT, GENE-NAME
BFL16_RS22950	EG11553	BFL16_RS22950	glmM			GO-TERMS, REACTIONS, PRODUCT-SYNONYMS, GENE-SYNONYMS, GENE-NAME
BFL16_RS22955	EG50011	BFL16_RS22955	folP			GO-TERMS, PRODUCT-SYNONYMS, GENE-SYNONYMS, GENE-NAME
BFL16_RS22960	EG11506	hflB	ftsH			CPLX-RXNS, GO-TERMS, COMPLEXES, PRODUCT-SYNONYMS, GENE-SYNONYMS, GENE-NAME
BFL16_RS22965	EG11507	BFL16_RS22965	rlmE	23S rRNA (uridine(2552)-2'-O)-methyltransferase	23S rRNA 2'-O-ribose U2552 methyltransferase	GO-TERMS, REACTIONS, PRODUCT-SYNONYMS, GENE-SYNONYMS, PRODUCT, GENE-NAME
BFL16_RS22970	EG12794	BFL16_RS22970	yhbY	ribosome assembly RNA-binding protein YhbY	ribosome assembly factor YhbY	GO-TERMS, PRODUCT-SYNONYMS, PRODUCT, GENE-NAME
BFL16_RS22975	EG10415	BFL16_RS22975	greA			GO-TERMS, PRODUCT-SYNONYMS, GENE-NAME
BFL16_RS22980	EG10202	BFL16_RS22980	dacB	serine-type D-Ala-D-Ala carboxypeptidase	peptidoglycan DD-endopeptidase DacB	GO-TERMS, REACTIONS, PRODUCT-SYNONYMS, PRODUCT, GENE-NAME
BFL16_RS22985	G7656					GO-TERMS, REACTIONS, PRODUCT-SYNONYMS, GENE-SYNONYMS
BFL16_RS23005	EG10017	BFL16_RS23005	ispB	octaprenyl diphosphate synthase	all-trans-octaprenyl-diphosphate synthase	GO-TERMS, REACTIONS, PRODUCT-SYNONYMS, GENE-SYNONYMS, PRODUCT, GENE-NAME
BFL16_RS23015	EG11358	BFL16_RS23015	murA			GO-TERMS, REACTIONS, PRODUCT-SYNONYMS, GENE-SYNONYMS, PRODUCT, GENE-NAME
BFL16_RS23025	G7658	BFL16_RS23025	mlaB	phospholipid ABC transporter-binding protein	intermembrane phospholipid transport system protein MlaB	CPLX-RXNS, GO-TERMS, COMPLEXES, PRODUCT-SYNONYMS, GENE-SYNONYMS, PRODUCT, GENE-NAME
BFL16_RS23030	G7659	BFL16_RS23030	mlaC	phospholipid-binding protein	intermembrane phospholipid transport system - periplasmic binding protein	GO-TERMS, PRODUCT-SYNONYMS, GENE-SYNONYMS, PRODUCT, GENE-NAME
BFL16_RS23035	EG12799	BFL16_RS23035	mlaD	outer membrane lipid asymmetry maintenance protein MlaD	intermembrane phospholipid transport system, substrate binding protein MlaD	GO-TERMS, PRODUCT-SYNONYMS, GENE-SYNONYMS, PRODUCT, GENE-NAME
BFL16_RS23040	EG12800	BFL16_RS23040	mlaE	phospholipid ABC transporter permease	intermembrane phospholipid transport system, integral membrane subunit MlaE	GO-TERMS, PRODUCT-SYNONYMS, GENE-SYNONYMS, PRODUCT, GENE-NAME
BFL16_RS23045	EG12801	BFL16_RS23045	mlaF	phospholipid ABC transporter ATP-binding protein MlaF	intermembrane phospholipid transport system, ATP binding subunit MlaF	GO-TERMS, PRODUCT-SYNONYMS, GENE-SYNONYMS, PRODUCT, GENE-NAME
BFL16_RS23055	G7662	BFL16_RS23055	kdsD	arabinose 5-phosphate isomerase KdsD	D-arabinose 5-phosphate isomerase KdsD	GO-TERMS, REACTIONS, PRODUCT-SYNONYMS, GENE-SYNONYMS, PRODUCT, GENE-NAME
BFL16_RS23065	G7664	BFL16_RS23065	lptC	LPS export ABC transporter periplasmic protein LptC	lipopolysaccharide transport system protein LptC	GO-TERMS, COMPLEXES, PRODUCT-SYNONYMS, GENE-SYNONYMS, PRODUCT, GENE-NAME
BFL16_RS23070	G7665	BFL16_RS23070	lptA	lipopolysaccharide ABC transporter substrate-binding protein LptA	lipopolysaccharide transport system protein LptA	GO-TERMS, PRODUCT-SYNONYMS, GENE-SYNONYMS, PRODUCT, GENE-NAME
BFL16_RS23075	EG11680	BFL16_RS23075	lptB	ABC transporter ATP-binding protein	lipopolysaccharide transport system ATP binding protein LptB	GO-TERMS, PRODUCT-SYNONYMS, GENE-SYNONYMS, PRODUCT, GENE-NAME
BFL16_RS23080	EG10898	BFL16_RS23080	rpoN	RNA polymerase sigma-54 factor	RNA polymerase, sigma 54 (sigma N) factor	GO-TERMS, COMPLEXES, PRODUCT-SYNONYMS, GENE-SYNONYMS, PRODUCT, GENE-NAME
BFL16_RS23085	EG11681	BFL16_RS23085	hpf	ribosome hibernation promoting factor	ribosome hibernation-promoting factor	GO-TERMS, PRODUCT-SYNONYMS, GENE-SYNONYMS, PRODUCT, GENE-NAME
BFL16_RS23090	EG11682	BFL16_RS23090	ptsN	PTS IIA-like nitrogen regulatory protein PtsN	phosphotransferase system enzyme IIA(Ntr)	GO-TERMS, PRODUCT-SYNONYMS, GENE-SYNONYMS, PRODUCT, GENE-NAME
BFL16_RS23095	EG12146	BFL16_RS23095	rapZ			GO-TERMS, PRODUCT-SYNONYMS, GENE-SYNONYMS, GENE-NAME
BFL16_RS23100	EG12147	BFL16_RS23100	npr	phosphocarrier protein NPr	phosphorelay protein NPr	GO-TERMS, PRODUCT-SYNONYMS, GENE-SYNONYMS, PRODUCT, GENE-NAME
BFL16_RS23110	G7668	BFL16_RS23110	mtgA	monofunctional biosynthetic peptidoglycan transglycosylase	peptidoglycan glycosyltransferase MtgA	GO-TERMS, REACTIONS, PRODUCT-SYNONYMS, GENE-SYNONYMS, PRODUCT, GENE-NAME
BFL16_RS23115	EG11383	BFL16_RS23115	elbB	isoprenoid biosynthesis protein ElbB	low activity glyoxalase ElbB	GO-TERMS, REACTIONS, PRODUCT-SYNONYMS, GENE-SYNONYMS, PRODUCT, GENE-NAME
BFL16_RS23120	EG10062	BFL16_RS23120	arcB	hybrid sensor histidine kinase/response regulator	sensor histidine kinase ArcB	GO-TERMS, REACTIONS, PRODUCT-SYNONYMS, PRODUCT, GENE-NAME
BFL16_RS23135	EG10403	BFL16_RS23135	gltB	glutamate synthase large subunit	glutamate synthase subunit GltB	CPLX-RXNS, GO-TERMS, COMPLEXES, PRODUCT-SYNONYMS, GENE-SYNONYMS, PRODUCT, GENE-NAME
BFL16_RS23140	EG10404	BFL16_RS23140	gltD	glutamate synthase subunit beta	glutamate synthase subunit GltD	GO-TERMS, PRODUCT-SYNONYMS, GENE-SYNONYMS, PRODUCT, GENE-NAME
BFL16_RS23155	G7676	BFL16_RS23155	nanK			GO-TERMS, REACTIONS, PRODUCT-SYNONYMS, GENE-SYNONYMS, PRODUCT, GENE-NAME
BFL16_RS23160	G7677	BFL16_RS23160	nanE	N-acetylmannosamine-6-phosphate 2-epimerase	putative N-acetylmannosamine-6-phosphate epimerase	GO-TERMS, REACTIONS, PRODUCT-SYNONYMS, GENE-SYNONYMS, PRODUCT, GENE-NAME
BFL16_RS23165	G436	BFL16_RS23165	nanT	MFS transporter	N-acetylneuraminate:H+ symporter	GO-TERMS, REACTIONS, PRODUCT-SYNONYMS, PRODUCT, GENE-NAME
BFL16_RS23170	EG10637	BFL16_RS23170	nanA			GO-TERMS, REACTIONS, PRODUCT-SYNONYMS, GENE-SYNONYMS, PRODUCT, GENE-NAME
BFL16_RS23175	G7678	BFL16_RS23175	nanR	transcriptional regulator NanR	DNA-binding transcriptional dual regulator NanR	GO-TERMS, PRODUCT-SYNONYMS, GENE-SYNONYMS, PRODUCT, GENE-NAME
BFL16_RS23190	EG10978	BFL16_RS23190	sspB	stringent starvation protein B	ClpXP protease specificity-enhancing factor	GO-TERMS, PRODUCT-SYNONYMS, PRODUCT, GENE-NAME
BFL16_RS23195	EG10977					GO-TERMS, PRODUCT-SYNONYMS, GENE-SYNONYMS
BFL16_RS23210	G7680	BFL16_RS23210	zapE			GO-TERMS, PRODUCT-SYNONYMS, GENE-SYNONYMS, GENE-NAME
BFL16_RS23220	G7682	BFL16_RS23220	degQ	serine endoprotease DegQ	periplasmic serine endoprotease	GO-TERMS, REACTIONS, PRODUCT-SYNONYMS, GENE-SYNONYMS, PRODUCT, GENE-NAME
BFL16_RS23225	EG11652	BFL16_RS23225	degS	outer membrane-stress sensor serine endopeptidase DegS	serine endoprotease	GO-TERMS, REACTIONS, PRODUCT-SYNONYMS, GENE-SYNONYMS, PRODUCT, GENE-NAME
BFL16_RS23230	EG10576	BFL16_RS23230	mdh			GO-TERMS, PRODUCT-SYNONYMS, GENE-NAME
BFL16_RS23235	EG10070	BFL16_RS23235	argR	arginine repressor	DNA-binding transcriptional dual regulator ArgR	GO-TERMS, PRODUCT-SYNONYMS, GENE-SYNONYMS, PRODUCT, GENE-NAME
BFL16_RS23240	G7683	BFL16_RS23240	yhcN	DUF1471 domain-containing protein	DUF1471 domain-containing stress-induced protein YhcN	GO-TERMS, PRODUCT-SYNONYMS, PRODUCT, GENE-NAME
BFL16_RS23250	G7685	BFL16_RS23250	aaeB	p-hydroxybenzoic acid efflux pump subunit AaeB	aromatic carboxylic acid efflux pump subunit AaeB	CPLX-RXNS, GO-TERMS, COMPLEXES, REACTIONS, PRODUCT-SYNONYMS, GENE-SYNONYMS, PRODUCT, GENE-NAME
BFL16_RS23255	G7686	BFL16_RS23255	aaeA	p-hydroxybenzoic acid efflux pump subunit AaeA	aromatic carboxylic acid efflux pump membrane fusion protein	GO-TERMS, REACTIONS, PRODUCT-SYNONYMS, GENE-SYNONYMS, PRODUCT, GENE-NAME
BFL16_RS23265	G7688	BFL16_RS23265	aaeR	HTH-type transcriptional activator AaeR	LysR-type transcriptional regulator AaeR	GO-TERMS, PRODUCT-SYNONYMS, GENE-SYNONYMS, PRODUCT, GENE-NAME
BFL16_RS23270	G7689	BFL16_RS23270	tldD	metalloprotease TldD	metalloprotease subunit TldD	CPLX-RXNS, GO-TERMS, COMPLEXES, REACTIONS, PRODUCT-SYNONYMS, GENE-SYNONYMS, PRODUCT, GENE-NAME
BFL16_RS23280	EG11299	BFL16_RS23280	rng	ribonuclease E/G	RNase G	GO-TERMS, REACTIONS, PRODUCT-SYNONYMS, GENE-SYNONYMS, PRODUCT, GENE-NAME
BFL16_RS23285	EG11298	BFL16_RS23285	yhdE	septum formation inhibitor Maf	nucleoside triphosphate pyrophosphatase YhdE	GO-TERMS, REACTIONS, PRODUCT-SYNONYMS, PRODUCT, GENE-NAME
BFL16_RS23290	EG10610	BFL16_RS23290	mreD	rod shape-determining protein MreD	cell shape determining protein MreD	GO-TERMS, PRODUCT-SYNONYMS, PRODUCT, GENE-NAME
BFL16_RS23295	EG10609	BFL16_RS23295	mreC	rod shape-determining protein MreC	cell shape determining protein MreC	GO-TERMS, PRODUCT-SYNONYMS, PRODUCT, GENE-NAME
BFL16_RS23300	EG10608	BFL16_RS23300	mreB	rod shape-determining protein	dynamic cytoskeletal protein MreB	GO-TERMS, PRODUCT-SYNONYMS, GENE-SYNONYMS, PRODUCT, GENE-NAME
BFL16_RS23315	EG10018	BFL16_RS23315	csrD	RNase E specificity factor CsrD	regulator of CsrB and CsrC decay	GO-TERMS, PRODUCT-SYNONYMS, GENE-SYNONYMS, PRODUCT, GENE-NAME
BFL16_RS23320	EG11315	BFL16_RS23320	yhdH	acrylyl-CoA reductase AcuI	acrylyl-CoA reductase	GO-TERMS, REACTIONS, PRODUCT-SYNONYMS, GENE-SYNONYMS, PRODUCT, GENE-NAME
BFL16_RS23335	EG10275	BFL16_RS23335	accB	acetyl-CoA carboxylase biotin carboxyl carrier protein subunit	biotin carboxyl carrier protein	GO-TERMS, COMPLEXES, PRODUCT-SYNONYMS, GENE-SYNONYMS, PRODUCT, GENE-NAME
BFL16_RS23340	EG10276	BFL16_RS23340	accC	acetyl-CoA carboxylase biotin carboxylase subunit	biotin carboxylase	GO-TERMS, REACTIONS, PRODUCT-SYNONYMS, GENE-SYNONYMS, PRODUCT, GENE-NAME
BFL16_RS23350	EG10685	BFL16_RS23350	panF	sodium:pantothenate symporter	pantothenate:Na+ symporter	GO-TERMS, REACTIONS, PRODUCT-SYNONYMS, PRODUCT, GENE-NAME
BFL16_RS23355	EG11497	BFL16_RS23355	prmA	50S ribosomal protein L11 methyltransferase	ribosomal protein L11 methyltransferase	GO-TERMS, REACTIONS, PRODUCT-SYNONYMS, GENE-SYNONYMS, PRODUCT, GENE-NAME
BFL16_RS23360	EG11311	BFL16_RS23360	dusB	tRNA dihydrouridine synthase DusB	tRNA-dihydrouridine synthase B	GO-TERMS, REACTIONS, PRODUCT-SYNONYMS, GENE-SYNONYMS, PRODUCT, GENE-NAME
BFL16_RS23365	EG10317			Fis family transcriptional regulator	DNA-binding transcriptional dual regulator Fis	GO-TERMS, PRODUCT-SYNONYMS, GENE-SYNONYMS, PRODUCT
BFL16_RS23370	EG11498	BFL16_RS23370	yhdJ	adenine-specific DNA-methyltransferase	DNA adenine methyltransferase	GO-TERMS, REACTIONS, PRODUCT-SYNONYMS, GENE-SYNONYMS, PRODUCT, GENE-NAME
BFL16_RS23380	EG11741	BFL16_RS23380	envR	acrEF/envCD operon repressor	DNA-binding transcriptional repressor EnvR	GO-TERMS, PRODUCT-SYNONYMS, GENE-SYNONYMS, PRODUCT, GENE-NAME
BFL16_RS23475	EG10077	BFL16_RS23475	aroE			GO-TERMS, REACTIONS, PRODUCT-SYNONYMS, PRODUCT, GENE-NAME
BFL16_RS23480	G7698	BFL16_RS23480	tsaC	L-threonylcarbamoyladenylate synthase type 1 TsaC	threonylcarbamoyl-AMP synthase	GO-TERMS, REACTIONS, PRODUCT-SYNONYMS, GENE-SYNONYMS, PRODUCT, GENE-NAME
BFL16_RS23500	EG11440	BFL16_RS23500	def			GO-TERMS, REACTIONS, PRODUCT-SYNONYMS, GENE-SYNONYMS, GENE-NAME
BFL16_RS23505	EG11268	BFL16_RS23505	fmt	methionyl-tRNA formyltransferase	10-formyltetrahydrofolate:L-methionyl-tRNAfMet N-formyltransferase	GO-TERMS, REACTIONS, PRODUCT-SYNONYMS, GENE-SYNONYMS, PRODUCT, GENE-NAME
BFL16_RS23510	EG12163	BFL16_RS23510	rsmB			GO-TERMS, REACTIONS, PRODUCT-SYNONYMS, GENE-SYNONYMS, PRODUCT, GENE-NAME
BFL16_RS23515	EG11019	BFL16_RS23515	trkA	trk system potassium uptake protein trkA	NAD-binding component of Trk potassium transporters	GO-TERMS, PRODUCT-SYNONYMS, PRODUCT, GENE-NAME
BFL16_RS23520	EG11180	BFL16_RS23520	mscL	large conductance mechanosensitive channel protein MscL	large conductance mechanosensitive channel	GO-TERMS, REACTIONS, PRODUCT-SYNONYMS, GENE-SYNONYMS, PRODUCT, GENE-NAME
BFL16_RS23525	G0-10465	BFL16_RS23525	arfA	ribosome alternative rescue factor ArfA	alternative ribosome-rescue factor A	GO-TERMS, PRODUCT-SYNONYMS, GENE-SYNONYMS, PRODUCT, GENE-NAME
BFL16_RS23530	EG11969	BFL16_RS23530	zntR	heavy metal-responsive transcriptional regulator	DNA-binding transcriptional activator ZntR	GO-TERMS, PRODUCT-SYNONYMS, GENE-SYNONYMS, PRODUCT, GENE-NAME
BFL16_RS23570	EG10766	BFL16_RS23570	secY	protein translocase subunit SecY	Sec translocon subunit SecY	GO-TERMS, PRODUCT-SYNONYMS, GENE-SYNONYMS, PRODUCT, GENE-NAME
BFL16_RS23690	EG10113	BFL16_RS23690	bfr			GO-TERMS, REACTIONS, PRODUCT-SYNONYMS, GENE-NAME
BFL16_RS23725	G7712	BFL16_RS23725	tusB	sulfurtransferase TusB	sulfurtransferase complex subunit TusB	CPLX-RXNS, GO-TERMS, COMPLEXES, PRODUCT-SYNONYMS, GENE-SYNONYMS, PRODUCT, GENE-NAME
BFL16_RS23730	G7713	BFL16_RS23730	tusC	sulfurtransferase TusC	sulfurtransferase complex subunit TusC	GO-TERMS, PRODUCT-SYNONYMS, GENE-SYNONYMS, PRODUCT, GENE-NAME
BFL16_RS23735	G7714	BFL16_RS23735	tusD	sulfurtransferase TusD	sulfurtransferase complex subunit TusD	GO-TERMS, PRODUCT-SYNONYMS, GENE-SYNONYMS, PRODUCT, GENE-NAME
BFL16_RS23740	G7715	BFL16_RS23740	yheO	hypothetical protein	DNA-binding transcriptional regulator YheO	GO-TERMS, PRODUCT-SYNONYMS, PRODUCT, GENE-NAME
BFL16_RS23745	G7716	BFL16_RS23745	fkpA	FKBP-type peptidyl-prolyl cis-trans isomerase	peptidyl-prolyl cis-trans isomerase FkpA	GO-TERMS, REACTIONS, PRODUCT-SYNONYMS, GENE-SYNONYMS, PRODUCT, GENE-NAME
BFL16_RS23755	EG11663	BFL16_RS23755	slyD	peptidylprolyl isomerase	FKBP-type peptidyl-prolyl cis-trans isomerase SlyD	GO-TERMS, REACTIONS, PRODUCT-SYNONYMS, PRODUCT, GENE-NAME
BFL16_RS23765	EG20110	BFL16_RS23765	kefB	glutathione-regulated potassium-efflux system protein KefB	K+ : H+ antiporter KefB	GO-TERMS, REACTIONS, PRODUCT-SYNONYMS, GENE-SYNONYMS, PRODUCT, GENE-NAME
BFL16_RS23770	G7717	BFL16_RS23770	kefG			GO-TERMS, PRODUCT-SYNONYMS, GENE-SYNONYMS, GENE-NAME
BFL16_RS23780	EG12903	BFL16_RS23780	yheS	ABC transporter ATP-binding protein	putative ATP-binding protein YheS	GO-TERMS, PRODUCT-SYNONYMS, PRODUCT, GENE-NAME
BFL16_RS23810	EG10164	BFL16_RS23810	crp	cAMP-activated global transcriptional regulator CRP	DNA-binding transcriptional dual regulator CRP	GO-TERMS, PRODUCT-SYNONYMS, GENE-SYNONYMS, PRODUCT, GENE-NAME
BFL16_RS23820	EG10066	BFL16_RS23820	argD	aspartate aminotransferase family protein	N-acetylornithine aminotransferase / N-succinyldiaminopimelate aminotransferase	GO-TERMS, REACTIONS, PRODUCT-SYNONYMS, GENE-SYNONYMS, PRODUCT, GENE-NAME
BFL16_RS23825	EG10682	BFL16_RS23825	pabA	glutamine amidotransferase	aminodeoxychorismate synthase subunit 2	GO-TERMS, PRODUCT-SYNONYMS, PRODUCT, GENE-NAME
BFL16_RS23830	EG10307	BFL16_RS23830	fic	cell filamentation protein Fic	putative adenosine monophosphate--protein transferase Fic	GO-TERMS, COMPLEXES, PRODUCT-SYNONYMS, GENE-SYNONYMS, PRODUCT, GENE-NAME
BFL16_RS23840	EG10757	BFL16_RS23840	ppiA	peptidylprolyl isomerase A	peptidyl-prolyl cis-trans isomerase A	GO-TERMS, REACTIONS, PRODUCT-SYNONYMS, GENE-SYNONYMS, PRODUCT, GENE-NAME
BFL16_RS23855	EG10653	BFL16_RS23855	nirB	nitrite reductase large subunit	nitrite reductase catalytic subunit NirB	CPLX-RXNS, GO-TERMS, COMPLEXES, PRODUCT-SYNONYMS, PRODUCT, GENE-NAME
BFL16_RS23860	EG10655	BFL16_RS23860	nirD	nitrite reductase small subunit	nitrite reductase subunit NirD	GO-TERMS, PRODUCT-SYNONYMS, PRODUCT, GENE-NAME
BFL16_RS23865	EG10654	BFL16_RS23865	nirC			GO-TERMS, PRODUCT-SYNONYMS, PRODUCT, GENE-NAME
BFL16_RS23870	EG10188	BFL16_RS23870	cysG			GO-TERMS, REACTIONS, PRODUCT-SYNONYMS, GENE-NAME
BFL16_RS23880	EG12908			amino acid permease	fructoselysine/psicoselysine transporter	GO-TERMS, REACTIONS, PRODUCT-SYNONYMS, GENE-SYNONYMS, PRODUCT
BFL16_RS23885	G7723					GO-TERMS, PRODUCT-SYNONYMS, GENE-SYNONYMS
BFL16_RS23895	G7724	BFL16_RS23895	frlC	protein FrlC	fructoselysine 3-epimerase	GO-TERMS, PRODUCT-SYNONYMS, GENE-SYNONYMS, PRODUCT, GENE-NAME
BFL16_RS23915	EG11030	BFL16_RS23915	trpS			GO-TERMS, REACTIONS, PRODUCT-SYNONYMS, PRODUCT, GENE-NAME
BFL16_RS23920	EG11871	BFL16_RS23920	gph			GO-TERMS, PRODUCT-SYNONYMS, GENE-SYNONYMS, PRODUCT, GENE-NAME
BFL16_RS23925	M004	BFL16_RS23925	rpe			GO-TERMS, PRODUCT-SYNONYMS, GENE-SYNONYMS, PRODUCT, GENE-NAME
BFL16_RS23930	EG10204	BFL16_RS23930	dam	DNA adenine methylase	DNA adenine methyltransferase	GO-TERMS, REACTIONS, PRODUCT-SYNONYMS, PRODUCT, GENE-NAME
BFL16_RS23935	EG11183	BFL16_RS23935	damX	protein DamX	cell division protein DamX	GO-TERMS, PRODUCT-SYNONYMS, GENE-SYNONYMS, PRODUCT, GENE-NAME
BFL16_RS23940	EG10074	BFL16_RS23940	aroB			GO-TERMS, REACTIONS, PRODUCT-SYNONYMS, PRODUCT, GENE-NAME
BFL16_RS23945	EG10081	BFL16_RS23945	aroK	shikimate kinase	shikimate kinase 1	GO-TERMS, PRODUCT-SYNONYMS, PRODUCT, GENE-NAME
BFL16_RS23950	EG12113	BFL16_RS23950	hofQ	DNA transporter HofQ	DNA utilization protein HofQ	GO-TERMS, REACTIONS, PRODUCT-SYNONYMS, GENE-SYNONYMS, PRODUCT, GENE-NAME
BFL16_RS23955	G7736	BFL16_RS23955	hofP	DUF2531 domain-containing protein	DNA utilization protein HofP	GO-TERMS, PRODUCT-SYNONYMS, GENE-SYNONYMS, PRODUCT, GENE-NAME
BFL16_RS23960	G7737	BFL16_RS23960	hofO	hypothetical protein	DNA utilization protein HofO	GO-TERMS, PRODUCT-SYNONYMS, GENE-SYNONYMS, PRODUCT, GENE-NAME
BFL16_RS23965	G7738	BFL16_RS23965	hofN			GO-TERMS, PRODUCT-SYNONYMS, GENE-SYNONYMS, GENE-NAME
BFL16_RS23970	G7739	BFL16_RS23970	hofM	hypothetical protein	DNA utilization protein HofM	GO-TERMS, PRODUCT-SYNONYMS, GENE-SYNONYMS, PRODUCT, GENE-NAME
BFL16_RS23975	EG10748	BFL16_RS23975	mrcA	carboxypeptidase/penicillin-binding protein 1A	peptidoglycan glycosyltransferase / peptidoglycan DD-transpeptidase MrcA	GO-TERMS, REACTIONS, PRODUCT-SYNONYMS, GENE-SYNONYMS, PRODUCT, GENE-NAME
BFL16_RS23980	G7740	BFL16_RS23980	nudE	adenosine nucleotide hydrolase	ADP-sugar diphosphatase NudE	GO-TERMS, REACTIONS, PRODUCT-SYNONYMS, GENE-SYNONYMS, PRODUCT, GENE-NAME
BFL16_RS23985	G7741	BFL16_RS23985	igaA	dehydrogenase	inner membrane protein IgaA	GO-TERMS, PRODUCT-SYNONYMS, GENE-SYNONYMS, PRODUCT, GENE-NAME
BFL16_RS23990	G7742	BFL16_RS23990	yrfG	GMP/IMP nucleotidase	purine nucleotidase	GO-TERMS, REACTIONS, PRODUCT-SYNONYMS, PRODUCT, GENE-NAME
BFL16_RS23995	G7743	BFL16_RS23995	hslR	heat-shock protein 15	heat shock protein Hsp15	GO-TERMS, PRODUCT-SYNONYMS, GENE-SYNONYMS, PRODUCT, GENE-NAME
BFL16_RS24000	G7744	BFL16_RS24000	hslO	redox-regulated molecular chaperone Hsp33	molecular chaperone Hsp33	GO-TERMS, PRODUCT-SYNONYMS, GENE-SYNONYMS, PRODUCT, GENE-NAME
BFL16_RS24015	EG10688	BFL16_RS24015	pck			GO-TERMS, REACTIONS, PRODUCT-SYNONYMS, GENE-SYNONYMS, PRODUCT, GENE-NAME
BFL16_RS24020	EG10269	BFL16_RS24020	envZ	two-component system sensor histidine kinase EnvZ	sensor histidine kinase EnvZ	GO-TERMS, REACTIONS, PRODUCT-SYNONYMS, GENE-SYNONYMS, PRODUCT, GENE-NAME
BFL16_RS24025	EG10672	BFL16_RS24025	ompR	DNA-binding response regulator	DNA-binding transcriptional dual regulator OmpR	GO-TERMS, PRODUCT-SYNONYMS, GENE-SYNONYMS, PRODUCT, GENE-NAME
BFL16_RS24035	EG11578	BFL16_RS24035	greB			GO-TERMS, PRODUCT-SYNONYMS, GENE-NAME
BFL16_RS24050	EG12101			ferrous iron transporter A	ferrous iron transport protein A	GO-TERMS, PRODUCT-SYNONYMS, PRODUCT
BFL16_RS24055	EG12102	BFL16_RS24055	feoB	ferrous iron transporter B	Fe2+ transporter FeoB	GO-TERMS, REACTIONS, PRODUCT-SYNONYMS, PRODUCT, GENE-NAME
BFL16_RS24070	EG11750	BFL16_RS24070	rpnA	ISNCY family transposase	recombination-promoting nuclease RpnA	GO-TERMS, REACTIONS, PRODUCT-SYNONYMS, GENE-SYNONYMS, PRODUCT, GENE-NAME
BFL16_RS24075	EG10122	BFL16_RS24075	bioH	pimeloyl-[acyl-carrier protein] methyl ester esterase	pimeloyl-acyl carrier protein methyl ester esterase	GO-TERMS, REACTIONS, PRODUCT-SYNONYMS, GENE-SYNONYMS, PRODUCT, GENE-NAME
BFL16_RS24080	G7747	BFL16_RS24080	yhgH	protein GntX	DNA utilization protein YhgH	GO-TERMS, PRODUCT-SYNONYMS, GENE-SYNONYMS, PRODUCT, GENE-NAME
BFL16_RS24085	G7748	BFL16_RS24085	nfuA	Fe-S biogenesis protein NfuA	iron-sulfur cluster carrier protein NfuA	GO-TERMS, PRODUCT-SYNONYMS, GENE-SYNONYMS, PRODUCT, GENE-NAME
BFL16_RS24090	EG12380	BFL16_RS24090	gntT	gluconate transporter	high-affinity gluconate transporter	GO-TERMS, REACTIONS, PRODUCT-SYNONYMS, GENE-SYNONYMS, PRODUCT, GENE-NAME
BFL16_RS24095	EG10561	BFL16_RS24095	malQ			GO-TERMS, REACTIONS, PRODUCT-SYNONYMS, GENE-SYNONYMS, PRODUCT, GENE-NAME
BFL16_RS24100	EG10560	BFL16_RS24100	malP	glycogen phosphorylase	maltodextrin phosphorylase	GO-TERMS, REACTIONS, PRODUCT-SYNONYMS, GENE-SYNONYMS, PRODUCT, GENE-NAME
BFL16_RS24105	EG10562	BFL16_RS24105	malT	transcriptional regulator	DNA-binding transcriptional activator MalT	GO-TERMS, PRODUCT-SYNONYMS, GENE-SYNONYMS, PRODUCT, GENE-NAME
BFL16_RS24120	G7750	BFL16_RS24120	rtcA			GO-TERMS, REACTIONS, PRODUCT-SYNONYMS, GENE-SYNONYMS, GENE-NAME
BFL16_RS24125	G7751	BFL16_RS24125	rtcB	RtcB family protein	RNA-splicing ligase	GO-TERMS, REACTIONS, PRODUCT-SYNONYMS, GENE-SYNONYMS, PRODUCT, GENE-NAME
BFL16_RS24130	EG12356	BFL16_RS24130	rtcR	sigma 54-dependent transcriptional regulator	DNA-binding transcriptional activator RtcR	GO-TERMS, PRODUCT-SYNONYMS, GENE-SYNONYMS, PRODUCT, GENE-NAME
BFL16_RS24140	EG10397	BFL16_RS24140	glpG	rhomboid family intramembrane serine protease GlpG	rhomboid protease GlpG	GO-TERMS, REACTIONS, PRODUCT-SYNONYMS, PRODUCT, GENE-NAME
BFL16_RS24145	EG10395	BFL16_RS24145	glpE	thiosulfate sulfurtransferase	thiosulfate sulfurtransferase GlpE	GO-TERMS, REACTIONS, PRODUCT-SYNONYMS, PRODUCT, GENE-NAME
BFL16_RS24150	EG10394	BFL16_RS24150	glpD	glycerol-3-phosphate dehydrogenase	aerobic glycerol 3-phosphate dehydrogenase	GO-TERMS, REACTIONS, PRODUCT-SYNONYMS, GENE-SYNONYMS, PRODUCT, GENE-NAME
BFL16_RS24170	EG10380	BFL16_RS24170	glgP			GO-TERMS, REACTIONS, PRODUCT-SYNONYMS, GENE-SYNONYMS, GENE-NAME
BFL16_RS24175	EG10377	BFL16_RS24175	glgA			GO-TERMS, PRODUCT-SYNONYMS, GENE-NAME
BFL16_RS24180	EG10379	BFL16_RS24180	glgC			GO-TERMS, PRODUCT-SYNONYMS, GENE-NAME
BFL16_RS24185	EG10381	BFL16_RS24185	glgX	glycogen debranching enzyme	limit dextrin alpha-1,6-glucohydrolase	GO-TERMS, PRODUCT-SYNONYMS, PRODUCT, GENE-NAME
BFL16_RS24190	EG10378	BFL16_RS24190	glgB	glycogen-branching enzyme	1,4-alpha-glucan branching enzyme	GO-TERMS, REACTIONS, PRODUCT-SYNONYMS, PRODUCT, GENE-NAME
BFL16_RS24195	EG10088	BFL16_RS24195	asd			GO-TERMS, PRODUCT-SYNONYMS, GENE-SYNONYMS, GENE-NAME
BFL16_RS24215	EG12631	BFL16_RS24215	gntU			GO-TERMS, REACTIONS, PRODUCT-SYNONYMS, GENE-SYNONYMS, GENE-NAME
BFL16_RS24220	EG12629	BFL16_RS24220	gntK	gluconokinase	D-gluconate kinase, thermostable	GO-TERMS, REACTIONS, PRODUCT-SYNONYMS, PRODUCT, GENE-NAME
BFL16_RS24225	EG12630	BFL16_RS24225	gntR	transcriptional regulator	DNA-binding transcriptional repressor GntR	GO-TERMS, PRODUCT-SYNONYMS, PRODUCT, GENE-NAME
BFL16_RS24230	G7756	BFL16_RS24230	yhhW			GO-TERMS, PRODUCT-SYNONYMS, GENE-NAME
BFL16_RS24245	G7758	BFL16_RS24245	yhhY	N-acetyltransferase	N-acetyltransferase YhhY	GO-TERMS, PRODUCT-SYNONYMS, PRODUCT, GENE-NAME
BFL16_RS24260	EG10374	BFL16_RS24260	ggt	gamma-glutamyltransferase	glutathione hydrolase proenzyme	GO-TERMS, REACTIONS, PRODUCT-SYNONYMS, PRODUCT, GENE-NAME
BFL16_RS24270	EG11050	BFL16_RS24270	ugpQ	glycerophosphodiester phosphodiesterase	glycerophosphodiester phosphodiesterase UgpQ	GO-TERMS, REACTIONS, PRODUCT-SYNONYMS, PRODUCT, GENE-NAME
BFL16_RS24275	EG11048			sn-glycerol-3-phosphate import ATP-binding protein UgpC	sn-glycerol 3-phosphate ABC transporter ATP binding subunit	CPLX-RXNS, GO-TERMS, COMPLEXES, PRODUCT
BFL16_RS24280	EG11049	BFL16_RS24280	ugpE	sn-glycerol 3-phosphate ABC transporter permease	sn-glycerol 3-phosphate ABC transporter membrane subunit UgpE	GO-TERMS, PRODUCT, GENE-NAME
BFL16_RS24285	EG11046	BFL16_RS24285	ugpA	sn-glycerol 3-phosphate ABC transporter permease	sn-glycerol 3-phosphate ABC transporter membrane subunit UgpA	GO-TERMS, PRODUCT-SYNONYMS, GENE-SYNONYMS, PRODUCT, GENE-NAME
BFL16_RS24290	EG11047	BFL16_RS24290	ugpB	sn-glycerol-3-phosphate-binding periplasmic protein UgpB	sn-glycerol 3-phosphate ABC transporter periplasmic binding protein	GO-TERMS, PRODUCT-SYNONYMS, GENE-SYNONYMS, PRODUCT, GENE-NAME
BFL16_RS24300	EG10536			ABC transporter ATP-binding protein	branched chain amino acid/phenylalanine ABC transporter ATP binding subunit LivF	CPLX-RXNS, GO-TERMS, COMPLEXES, PRODUCT
BFL16_RS24305	EG10537			ABC transporter ATP-binding protein	branched chain amino acid/phenylalanine ABC transporter ATP binding subunit LivG	GO-TERMS, PRODUCT-SYNONYMS, GENE-SYNONYMS, PRODUCT
BFL16_RS24310	EG10541			high-affinity branched-chain amino acid ABC transporter permease LivM	branched chain amino acid/phenylalanine ABC transporter membrane subunit LivM	GO-TERMS, COMPLEXES, PRODUCT
BFL16_RS24315	EG10538	BFL16_RS24315	livH	branched-chain amino acid ABC transporter permease	branched chain amino acid/phenylalanine ABC transporter membrane subunit LivH	GO-TERMS, PRODUCT-SYNONYMS, GENE-SYNONYMS, PRODUCT, GENE-NAME
BFL16_RS24320	EG10540	BFL16_RS24320	livK	branched chain amino acid ABC transporter substrate-binding protein	L-leucine/L-phenylalanine ABC transporter periplasmic binding protein	GO-TERMS, PRODUCT-SYNONYMS, GENE-SYNONYMS, PRODUCT, GENE-NAME
BFL16_RS24330	EG12211	BFL16_RS24330	panZ	aspartate 1-decarboxylase autocleavage activator PanM	PanD maturation factor	GO-TERMS, PRODUCT-SYNONYMS, GENE-SYNONYMS, PRODUCT, GENE-NAME
BFL16_RS24345	EG10539	BFL16_RS24345	livJ	branched chain amino acid ABC transporter substrate-binding protein	branched chain amino acid/phenylalanine ABC transporter periplasmic binding protein	GO-TERMS, PRODUCT-SYNONYMS, GENE-SYNONYMS, PRODUCT, GENE-NAME
BFL16_RS24350	EG10897	BFL16_RS24350	rpoH	RNA polymerase sigma factor RpoH	RNA polymerase, sigma 32 (sigma H) factor	GO-TERMS, COMPLEXES, PRODUCT-SYNONYMS, GENE-SYNONYMS, PRODUCT, GENE-NAME
BFL16_RS24355	EG10345	BFL16_RS24355	ftsX	ABC transporter permease	cell division protein FtsX	GO-TERMS, COMPLEXES, PRODUCT-SYNONYMS, GENE-SYNONYMS, PRODUCT, GENE-NAME
BFL16_RS24360	EG10340	BFL16_RS24360	ftsE	cell division ATP-binding protein FtsE	cell division protein FtsE	GO-TERMS, PRODUCT-SYNONYMS, PRODUCT, GENE-NAME
BFL16_RS24365	EG10346	BFL16_RS24365	ftsY	signal recognition particle-docking protein FtsY	signal recognition particle receptor	GO-TERMS, PRODUCT-SYNONYMS, PRODUCT, GENE-NAME
BFL16_RS24370	EG10343			16S rRNA methyltransferase	16S rRNA m2G966 methyltransferase	GO-TERMS, REACTIONS, PRODUCT-SYNONYMS, GENE-SYNONYMS, PRODUCT
BFL16_RS24390	EG12215			zinc/cadmium/mercury/lead-transporting ATPase	Zn2+/Cd2+/Pb2+ exporting P-type ATPase	GO-TERMS, REACTIONS, PRODUCT-SYNONYMS, GENE-SYNONYMS, PRODUCT
BFL16_RS24395	EG12216	BFL16_RS24395	tusA	sulfurtransferase TusA	sulfur transfer protein TusA	GO-TERMS, REACTIONS, PRODUCT-SYNONYMS, GENE-SYNONYMS, PRODUCT, GENE-NAME
BFL16_RS24400	EG12217	BFL16_RS24400	yhhQ	VUT family protein	putative queuosine precursor transporter	GO-TERMS, PRODUCT-SYNONYMS, PRODUCT, GENE-NAME
BFL16_RS24510	EG12221	BFL16_RS24510	acpT	4'-phosphopantetheinyl transferase	holo-[acyl carrier protein] synthase 2	GO-TERMS, REACTIONS, PRODUCT-SYNONYMS, GENE-SYNONYMS, PRODUCT, GENE-NAME
BFL16_RS24515	EG12075	BFL16_RS24515	nikA	nickel ABC transporter, nickel/metallophore periplasmic binding protein	Ni(2+) ABC transporter periplasmic binding protein	CPLX-RXNS, GO-TERMS, COMPLEXES, PRODUCT-SYNONYMS, GENE-SYNONYMS, PRODUCT, GENE-NAME
BFL16_RS24520	EG12076	BFL16_RS24520	nikB	nickel ABC transporter permease subunit NikB	Ni(2+) ABC transporter membrane subunit NikB	GO-TERMS, PRODUCT-SYNONYMS, GENE-SYNONYMS, PRODUCT, GENE-NAME
BFL16_RS24525	EG12077	BFL16_RS24525	nikC	nickel ABC transporter permease subunit NikC	Ni(2+) ABC transporter membrane subunit NikC	GO-TERMS, PRODUCT-SYNONYMS, GENE-SYNONYMS, PRODUCT, GENE-NAME
BFL16_RS24530	EG12078	BFL16_RS24530	nikD	nickel import ATP-binding protein NikD	Ni(2+) ABC transporter ATP binding subunit NikD	GO-TERMS, PRODUCT-SYNONYMS, GENE-SYNONYMS, PRODUCT, GENE-NAME
BFL16_RS24535	EG12079	BFL16_RS24535	nikE	nickel import ATP-binding protein NikE	Ni(2+) ABC transporter ATP binding subunit NikE	GO-TERMS, PRODUCT-SYNONYMS, GENE-SYNONYMS, PRODUCT, GENE-NAME
BFL16_RS24540	EG11519	BFL16_RS24540	nikR	nickel-responsive transcriptional regulator NikR	DNA-binding transcriptional repressor NikR	GO-TERMS, PRODUCT-SYNONYMS, GENE-SYNONYMS, PRODUCT, GENE-NAME
BFL16_RS24595	EG12223	BFL16_RS24595	rbbA	ABC transporter ATP-binding protein/permease	ribosome-associated ATPase	GO-TERMS, PRODUCT-SYNONYMS, GENE-SYNONYMS, PRODUCT, GENE-NAME
BFL16_RS24625	EG12228	BFL16_RS24625	yhiM	hypothetical protein	inner membrane protein YhiM	GO-TERMS, PRODUCT-SYNONYMS, PRODUCT, GENE-NAME
BFL16_RS24635	EG12230	BFL16_RS24635	pitA	Low-affinity inorganic phosphate transporter 1	metal phosphate:H+ symporter PitA	GO-TERMS, REACTIONS, PRODUCT-SYNONYMS, GENE-SYNONYMS, PRODUCT, GENE-NAME
BFL16_RS24640	EG12231	BFL16_RS24640	uspB	universal stress protein B	putative universal stress (ethanol tolerance) protein B	GO-TERMS, PRODUCT-SYNONYMS, GENE-SYNONYMS, PRODUCT, GENE-NAME
BFL16_RS24655	EG12232	BFL16_RS24655	dtpB	MFS transporter	dipeptide/tripeptide:H+ symporter DtpB	GO-TERMS, REACTIONS, PRODUCT-SYNONYMS, GENE-SYNONYMS, PRODUCT, GENE-NAME
BFL16_RS24660	EG12233	BFL16_RS24660	rsmJ	ribosomal RNA small subunit methyltransferase J	16S rRNA m2G1516 methyltransferase	GO-TERMS, REACTIONS, PRODUCT-SYNONYMS, GENE-SYNONYMS, PRODUCT, GENE-NAME
BFL16_RS24665	EG11441	BFL16_RS24665	prlC			GO-TERMS, REACTIONS, PRODUCT-SYNONYMS, GENE-SYNONYMS, GENE-NAME
BFL16_RS24670	EG12234	BFL16_RS24670	rlmJ	23S rRNA (adenine(2030)-N(6))-methyltransferase RlmJ	23S rRNA m6A2030 methyltransferase	GO-TERMS, REACTIONS, PRODUCT-SYNONYMS, GENE-SYNONYMS, PRODUCT, GENE-NAME
BFL16_RS24675	EG10412	BFL16_RS24675	gor	glutathione-disulfide reductase	glutathione reductase (NADPH)	GO-TERMS, REACTIONS, PRODUCT-SYNONYMS, GENE-SYNONYMS, PRODUCT, GENE-NAME
BFL16_RS24695	EG12235	BFL16_RS24695	arsR	transcriptional regulator	DNA-binding transcriptional repressor ArsR	GO-TERMS, PRODUCT-SYNONYMS, GENE-SYNONYMS, PRODUCT, GENE-NAME
BFL16_RS24700	EG12236	BFL16_RS24700	arsB	arsenical efflux pump membrane protein ArsB	arsenite/antimonite:H+ antiporter	GO-TERMS, REACTIONS, PRODUCT-SYNONYMS, GENE-SYNONYMS, PRODUCT, GENE-NAME
BFL16_RS24730	EG11889	BFL16_RS24730	dctR	helix-turn-helix transcriptional regulator	putative DNA-binding transcriptional regulator DctR	GO-TERMS, PRODUCT-SYNONYMS, GENE-SYNONYMS, PRODUCT, GENE-NAME
BFL16_RS24785	EG11399			acid stress chaperone HdeB	periplasmic acid stress chaperone HdeB	GO-TERMS, PRODUCT-SYNONYMS, GENE-SYNONYMS, PRODUCT
BFL16_RS24790	EG11398	BFL16_RS24790	hdeA	acid stress chaperone HdeA	periplasmic acid stress chaperone HdeA	GO-TERMS, PRODUCT-SYNONYMS, GENE-SYNONYMS, PRODUCT, GENE-NAME
BFL16_RS24795	EG11495	BFL16_RS24795	hdeD	protein HdeD	acid-resistance membrane protein	GO-TERMS, PRODUCT-SYNONYMS, GENE-SYNONYMS, PRODUCT, GENE-NAME
BFL16_RS24800	EG11544	BFL16_RS24800	gadE	transcriptional regulator GadE	DNA-binding transcriptional activator GadE	GO-TERMS, PRODUCT-SYNONYMS, GENE-SYNONYMS, PRODUCT, GENE-NAME
BFL16_RS24810	EG12240	BFL16_RS24810	mdtE	multidrug resistance protein MdtE	multidrug efflux pump membrane fusion protein MdtE	CPLX-RXNS, GO-TERMS, COMPLEXES, PRODUCT-SYNONYMS, GENE-SYNONYMS, PRODUCT, GENE-NAME
BFL16_RS24815	EG12241	BFL16_RS24815	mdtF	multidrug efflux RND transporter permease subunit	multidrug efflux pump RND permease MdtF	GO-TERMS, PRODUCT-SYNONYMS, GENE-SYNONYMS, PRODUCT, GENE-NAME
BFL16_RS24825	EG12242	BFL16_RS24825	gadW	transcriptional regulator	DNA-binding transcriptional dual regulator GadW	GO-TERMS, PRODUCT-SYNONYMS, GENE-SYNONYMS, PRODUCT, GENE-NAME
BFL16_RS24830	EG12243	BFL16_RS24830	gadX	transcriptional regulator	DNA-binding transcriptional dual regulator GadX	GO-TERMS, PRODUCT-SYNONYMS, GENE-SYNONYMS, PRODUCT, GENE-NAME
BFL16_RS24835	EG50009	BFL16_RS24835	gadA	glutamate decarboxylase alpha	glutamate decarboxylase A	GO-TERMS, REACTIONS, PRODUCT-SYNONYMS, GENE-SYNONYMS, PRODUCT, GENE-NAME
BFL16_RS24840	EG12244	BFL16_RS24840	ccp	cytochrome-c peroxidase	cytochrome c peroxidase	GO-TERMS, REACTIONS, PRODUCT-SYNONYMS, GENE-SYNONYMS, PRODUCT, GENE-NAME
BFL16_RS24845	EG12245			trehalase	cytoplasmic trehalase	GO-TERMS, PRODUCT-SYNONYMS, PRODUCT
BFL16_RS24860	EG12248	BFL16_RS24860	yhjD	inner membrane protein YhjD	putative transporter YhjD	GO-TERMS, PRODUCT-SYNONYMS, PRODUCT, GENE-NAME
BFL16_RS24875	EG12252	BFL16_RS24875	pdeH	cyclic-guanylate-specific phosphodiesterase	c-di-GMP phosphodiesterase PdeH	GO-TERMS, REACTIONS, PRODUCT-SYNONYMS, GENE-SYNONYMS, PRODUCT, GENE-NAME
BFL16_RS24885	EG12253	BFL16_RS24885	kdgK			GO-TERMS, PRODUCT-SYNONYMS, GENE-SYNONYMS, GENE-NAME
BFL16_RS24900	EG20044	BFL16_RS24900	dctA	C4-dicarboxylate ABC transporter	C4 dicarboxylate/orotate:H+ symporter	GO-TERMS, REACTIONS, PRODUCT-SYNONYMS, PRODUCT, GENE-NAME
BFL16_RS24920	EG12258	BFL16_RS24920	bcsZ	endoglucanase	endo-1,4-D-glucanase	GO-TERMS, REACTIONS, PRODUCT-SYNONYMS, GENE-SYNONYMS, PRODUCT, GENE-NAME
BFL16_RS24925	EG12259	BFL16_RS24925	bcsB	cellulose biosynthesis cyclic di-GMP-binding regulatory protein BcsB	cellulose synthase periplasmic subunit	CPLX-RXNS, GO-TERMS, COMPLEXES, REACTIONS, PRODUCT-SYNONYMS, GENE-SYNONYMS, PRODUCT, GENE-NAME
BFL16_RS24930	EG12260					GO-TERMS, REACTIONS, PRODUCT-SYNONYMS, GENE-SYNONYMS
BFL16_RS24955	EG12265	BFL16_RS24955	bcsG	cellulose biosynthesis protein BcsG	cellulose phosphoethanolamine transferase	GO-TERMS, REACTIONS, PRODUCT-SYNONYMS, GENE-SYNONYMS, PRODUCT, GENE-NAME
BFL16_RS24960	G0-9041	BFL16_RS24960	ldrD	type I toxin-antitoxin system toxin Ldr family protein	small toxic polypeptide LdrD	GO-TERMS, PRODUCT-SYNONYMS, PRODUCT, GENE-NAME
BFL16_RS24980	EG12628			dipeptide ABC transporter ATP-binding protein	dipeptide ABC transporter ATP binding subunit DppF	CPLX-RXNS, GO-TERMS, COMPLEXES, PRODUCT-SYNONYMS, GENE-SYNONYMS, PRODUCT
BFL16_RS24985	EG12627	BFL16_RS24985	dppD	dipeptide transport ATP-binding protein DppD	dipeptide ABC transporter ATP binding subunit DppD	GO-TERMS, PRODUCT-SYNONYMS, PRODUCT, GENE-NAME
BFL16_RS24990	EG12626	BFL16_RS24990	dppC	peptide ABC transporter permease	dipeptide ABC transporter membrane subunit DppC	GO-TERMS, COMPLEXES, PRODUCT-SYNONYMS, PRODUCT, GENE-NAME
BFL16_RS24995	EG12625	BFL16_RS24995	dppB	peptide ABC transporter permease	dipeptide ABC transporter membrane subunit DppB	GO-TERMS, PRODUCT-SYNONYMS, PRODUCT, GENE-NAME
BFL16_RS25000	EG10248	BFL16_RS25000	dppA	periplasmic dipeptide transporter	dipeptide ABC transporter periplasmic binding protein	GO-TERMS, REACTIONS, PRODUCT-SYNONYMS, GENE-SYNONYMS, PRODUCT, GENE-NAME
BFL16_RS25015	EG12267	BFL16_RS25015	eptB	kdo(2)-lipid A phosphoethanolamine 7''-transferase	Kdo2-lipid A phosphoethanolamine 7''-transferase	GO-TERMS, REACTIONS, PRODUCT-SYNONYMS, GENE-SYNONYMS, PRODUCT, GENE-NAME
BFL16_RS25045	EG12268	BFL16_RS25045	yhjX	oxalate/formate antiport family MFS transporter	putative transporter YhjX	GO-TERMS, REACTIONS, PRODUCT-SYNONYMS, PRODUCT, GENE-NAME
BFL16_RS25060	EG10986	BFL16_RS25060	tag	DNA-3-methyladenine glycosylase I	3-methyl-adenine DNA glycosylase I, constitutive	GO-TERMS, REACTIONS, PRODUCT-SYNONYMS, GENE-SYNONYMS, PRODUCT, GENE-NAME
BFL16_RS25065	EG12270	BFL16_RS25065	yiaC	N-acetyltransferase	peptidyl-lysine N-acetyltransferase YiaC	GO-TERMS, REACTIONS, PRODUCT-SYNONYMS, PRODUCT, GENE-NAME
BFL16_RS25070	EG10124	BFL16_RS25070	bisC	molybdopterin guanine dinucleotide-containing S/N-oxide reductase	biotin sulfoxide reductase	GO-TERMS, REACTIONS, PRODUCT-SYNONYMS, PRODUCT, GENE-NAME
BFL16_RS25080	EG12272	BFL16_RS25080	ghrB	bifunctional glyoxylate/hydroxypyruvate reductase B	glyoxylate reductase	GO-TERMS, REACTIONS, PRODUCT-SYNONYMS, GENE-SYNONYMS, PRODUCT, GENE-NAME
BFL16_RS25095	EG10166	BFL16_RS25095	cspA	cold-shock protein	cold shock protein CspA	GO-TERMS, PRODUCT-SYNONYMS, PRODUCT, GENE-NAME
BFL16_RS25100	G0-9613	BFL16_RS25100	hokA	Hok/Gef family protein	small toxic polypeptide	PRODUCT-SYNONYMS, GENE-SYNONYMS, PRODUCT, GENE-NAME
BFL16_RS25105	EG10410	BFL16_RS25105	glyS			CPLX-RXNS, GO-TERMS, COMPLEXES, PRODUCT-SYNONYMS, GENE-SYNONYMS, PRODUCT, GENE-NAME
BFL16_RS25110	EG10409	BFL16_RS25110	glyQ			GO-TERMS, PRODUCT-SYNONYMS, GENE-SYNONYMS, PRODUCT, GENE-NAME
BFL16_RS25120	EG12274	BFL16_RS25120	wecH	O-acetyltransferase	O-acetyltransferase WecH	GO-TERMS, PRODUCT-SYNONYMS, GENE-SYNONYMS, PRODUCT, GENE-NAME
BFL16_RS25135	EG11075	BFL16_RS25135	xylB			GO-TERMS, REACTIONS, PRODUCT-SYNONYMS, GENE-NAME
BFL16_RS25140	EG11074	BFL16_RS25140	xylA			GO-TERMS, REACTIONS, PRODUCT-SYNONYMS, GENE-NAME
BFL16_RS25145	EG20252	BFL16_RS25145	xylF	xylose ABC transporter substrate-binding protein	xylose ABC transporter periplasmic binding protein	CPLX-RXNS, GO-TERMS, COMPLEXES, PRODUCT-SYNONYMS, GENE-SYNONYMS, PRODUCT, GENE-NAME
BFL16_RS25150	EG12275	BFL16_RS25150	xylG	D-xylose ABC transporter ATP-binding protein	xylose ABC transporter ATP binding subunit	GO-TERMS, REACTIONS, PRODUCT, GENE-NAME
BFL16_RS25155	EG12276	BFL16_RS25155	xylH	xylose ABC transporter permease	xylose ABC transporter membrane subunit	GO-TERMS, PRODUCT, GENE-NAME
BFL16_RS25160	EG20253	BFL16_RS25160	xylR	XylR family transcriptional regulator	DNA-binding transcriptional dual regulator XylR	GO-TERMS, PRODUCT-SYNONYMS, PRODUCT, GENE-NAME
BFL16_RS25170	EG11316	BFL16_RS25170	malS			GO-TERMS, REACTIONS, PRODUCT-SYNONYMS, PRODUCT, GENE-NAME
BFL16_RS25175	EG10107	BFL16_RS25175	avtA	valine--pyruvate transaminase	valine--pyruvate aminotransferase	GO-TERMS, REACTIONS, PRODUCT-SYNONYMS, PRODUCT, GENE-NAME
BFL16_RS25225	EG12292	BFL16_RS25225	aldB	aldehyde dehydrogenase	aldehyde dehydrogenase B	GO-TERMS, REACTIONS, PRODUCT-SYNONYMS, GENE-SYNONYMS, PRODUCT, GENE-NAME
BFL16_RS25235	EG12293	BFL16_RS25235	yiaY			GO-TERMS, REACTIONS, PRODUCT-SYNONYMS, GENE-NAME
BFL16_RS25245	EG10941	BFL16_RS25245	selA	L-selenocysteinyl-tRNA(Sec) synthase	selenocysteine synthase	GO-TERMS, REACTIONS, PRODUCT-SYNONYMS, GENE-SYNONYMS, PRODUCT, GENE-NAME
BFL16_RS25255	EG10846	BFL16_RS25255	rhsA	RHS element protein	rhs element protein RhsA	PRODUCT-SYNONYMS, PRODUCT, GENE-NAME
BFL16_RS25295	EG10615	BFL16_RS25295	mtlA	PTS mannitol transporter subunit IICBA	mannitol-specific PTS enzyme IICBA component	GO-TERMS, REACTIONS, PRODUCT-SYNONYMS, GENE-SYNONYMS, PRODUCT, GENE-NAME
BFL16_RS25300	EG10616	BFL16_RS25300	mtlD			GO-TERMS, PRODUCT-SYNONYMS, GENE-NAME
BFL16_RS25305	EG11965	BFL16_RS25305	mtlR	MltR family transcriptional regulator	transcriptional repressor MtlR	GO-TERMS, PRODUCT-SYNONYMS, PRODUCT, GENE-NAME
BFL16_RS25340	EG11961	BFL16_RS25340	lldP	L-lactate permease	lactate/glycolate:H+ symporter LldP	GO-TERMS, REACTIONS, PRODUCT-SYNONYMS, GENE-SYNONYMS, PRODUCT, GENE-NAME
BFL16_RS25345	EG11962	BFL16_RS25345	lldR	transcriptional regulator	DNA-binding transcriptional dual regulator LldR	GO-TERMS, PRODUCT-SYNONYMS, GENE-SYNONYMS, PRODUCT, GENE-NAME
BFL16_RS25350	EG11963			alpha-hydroxy-acid oxidizing enzyme	L-lactate dehydrogenase	GO-TERMS, REACTIONS, PRODUCT-SYNONYMS, GENE-SYNONYMS, PRODUCT
BFL16_RS25355	EG11888	BFL16_RS25355	trmL	tRNA (uridine(34)/cytosine(34)/5- carboxymethylaminomethyluridine(34)-2'-O)- methyltransferase TrmL	tRNA (cytidine/uridine-2'-O)-ribose methyltransferase	GO-TERMS, REACTIONS, PRODUCT-SYNONYMS, GENE-SYNONYMS, PRODUCT, GENE-NAME
BFL16_RS25360	EG10187	BFL16_RS25360	cysE			GO-TERMS, PRODUCT-SYNONYMS, GENE-NAME
BFL16_RS25365	EG20091	BFL16_RS25365	gpsA	glycerol-3-phosphate dehydrogenase (NAD(P)(+))	glycerol-3-phosphate dehydrogenase	GO-TERMS, REACTIONS, PRODUCT-SYNONYMS, PRODUCT, GENE-NAME
BFL16_RS25370	EG10937	BFL16_RS25370	secB	protein-export protein SecB	protein export chaperone SecB	GO-TERMS, PRODUCT-SYNONYMS, PRODUCT, GENE-NAME
BFL16_RS25375	EG12294	BFL16_RS25375	grxC	glutaredoxin	glutaredoxin 3	GO-TERMS, REACTIONS, PRODUCT-SYNONYMS, GENE-SYNONYMS, PRODUCT, GENE-NAME
BFL16_RS25390	EG12296	BFL16_RS25390	gpmM			GO-TERMS, PRODUCT-SYNONYMS, GENE-SYNONYMS, GENE-NAME
BFL16_RS25395	EG12297	BFL16_RS25395	envC			GO-TERMS, PRODUCT-SYNONYMS, GENE-SYNONYMS, GENE-NAME
BFL16_RS25410	EG10993	BFL16_RS25410	tdh	L-threonine 3-dehydrogenase	threonine dehydrogenase	GO-TERMS, REACTIONS, PRODUCT-SYNONYMS, PRODUCT, GENE-NAME
BFL16_RS25415	EG10512	BFL16_RS25415	kbl			GO-TERMS, PRODUCT-SYNONYMS, GENE-NAME
BFL16_RS25425	EG10838	BFL16_RS25425	rfaD	ADP-L-glycero-D-mannoheptose-6-epimerase	ADP-L-glycero-D-mannoheptose 6-epimerase	GO-TERMS, REACTIONS, PRODUCT-SYNONYMS, GENE-SYNONYMS, PRODUCT, GENE-NAME
BFL16_RS25430	EG12210	BFL16_RS25430	waaF	ADP-heptose--LPS heptosyltransferase RfaF	ADP-heptose--LPS heptosyltransferase 2	GO-TERMS, REACTIONS, PRODUCT-SYNONYMS, GENE-SYNONYMS, PRODUCT, GENE-NAME
BFL16_RS25435	EG11189	BFL16_RS25435	waaC	lipopolysaccharide heptosyltransferase RfaC	ADP-heptose:LPS heptosyltransferase 1	GO-TERMS, REACTIONS, PRODUCT-SYNONYMS, GENE-SYNONYMS, PRODUCT, GENE-NAME
BFL16_RS25450	EG11353	BFL16_RS25450	waaJ	UDP-glucose--(galactosyl) LPS alpha1,2-glucosyltransferase	UDP-glucose:(glucosyl)LPS alpha-1,2-glucosyltransferase	GO-TERMS, REACTIONS, PRODUCT-SYNONYMS, GENE-SYNONYMS, PRODUCT, GENE-NAME
BFL16_RS25455	EG11425	BFL16_RS25455	waaY	lipopolysaccharide core heptose(II) kinase RfaY	lipopolysaccharide core heptose (II) kinase	GO-TERMS, REACTIONS, PRODUCT-SYNONYMS, GENE-SYNONYMS, PRODUCT, GENE-NAME
BFL16_RS25460	EG11352	BFL16_RS25460	waaO	lipopolysaccharide 3-alpha-galactosyltransferase	UDP-D-glucose:(glucosyl)LPS alpha-1,3-glucosyltransferase	GO-TERMS, REACTIONS, PRODUCT-SYNONYMS, GENE-SYNONYMS, PRODUCT, GENE-NAME
BFL16_RS25465	EG11340	BFL16_RS25465	waaP	lipopolysaccharide core heptose(I) kinase RfaP	lipopolysaccharide core heptose (I) kinase	GO-TERMS, REACTIONS, PRODUCT-SYNONYMS, GENE-SYNONYMS, PRODUCT, GENE-NAME
BFL16_RS25470	EG11339	BFL16_RS25470	waaG	glycosyltransferase family 1 protein	lipopolysaccharide glucosyltransferase I	GO-TERMS, PRODUCT-SYNONYMS, GENE-SYNONYMS, PRODUCT, GENE-NAME
BFL16_RS25475	EG11341	BFL16_RS25475	waaQ	lipopolysaccharide core heptosyltransferase RfaQ	lipopolysaccharide core heptosyltransferase 3	GO-TERMS, REACTIONS, PRODUCT-SYNONYMS, GENE-SYNONYMS, PRODUCT, GENE-NAME
BFL16_RS25480	EG10520	BFL16_RS25480	waaA	3-deoxy-D-manno-octulosonic acid transferase	KDO transferase	GO-TERMS, REACTIONS, PRODUCT-SYNONYMS, GENE-SYNONYMS, PRODUCT, GENE-NAME
BFL16_RS25485	EG11190	BFL16_RS25485	coaD	phosphopantetheine adenylyltransferase	pantetheine-phosphate adenylyltransferase	GO-TERMS, REACTIONS, PRODUCT-SYNONYMS, GENE-SYNONYMS, PRODUCT, GENE-NAME
BFL16_RS25490	EG10329	BFL16_RS25490	mutM	formamidopyrimidine-DNA glycosylase	DNA-formamidopyrimidine glycosylase	GO-TERMS, REACTIONS, PRODUCT-SYNONYMS, GENE-SYNONYMS, PRODUCT, GENE-NAME
BFL16_RS25510	EG10004	BFL16_RS25510	dfp	bifunctional phosphopantothenoylcysteine decarboxylase CoaC/phosphopantothenate--cysteine ligase CoaB	fused 4'-phosphopantothenoylcysteine decarboxylase and phosphopantothenoylcysteine synthetase	GO-TERMS, REACTIONS, PRODUCT-SYNONYMS, GENE-SYNONYMS, PRODUCT, GENE-NAME
BFL16_RS25515	EG10251	BFL16_RS25515	dut			GO-TERMS, PRODUCT-SYNONYMS, GENE-SYNONYMS, GENE-NAME
BFL16_RS25520	EG11191	BFL16_RS25520	slmA			GO-TERMS, PRODUCT-SYNONYMS, GENE-SYNONYMS, GENE-NAME
BFL16_RS25525	EG10808	BFL16_RS25525	pyrE			GO-TERMS, PRODUCT-SYNONYMS, GENE-NAME
BFL16_RS25545	EG11193	BFL16_RS25545	dinD			GO-TERMS, PRODUCT-SYNONYMS, GENE-SYNONYMS, GENE-NAME
BFL16_RS25555	EG11334	BFL16_RS25555	ligB			GO-TERMS, REACTIONS, PRODUCT-SYNONYMS, GENE-SYNONYMS, GENE-NAME
BFL16_RS25560	EG10965	BFL16_RS25560	gmk			GO-TERMS, REACTIONS, PRODUCT-SYNONYMS, GENE-SYNONYMS, GENE-NAME
BFL16_RS25565	EG10899	BFL16_RS25565	rpoZ	DNA-directed RNA polymerase subunit omega	RNA polymerase subunit omega	GO-TERMS, REACTIONS, PRODUCT-SYNONYMS, GENE-SYNONYMS, PRODUCT, GENE-NAME
BFL16_RS25570	EG10966	BFL16_RS25570	spoT	bifunctional (p)ppGpp synthetase II/ guanosine-3',5'-bis pyrophosphate 3'-pyrophosphohydrolase	bifunctional (p)ppGpp synthase/hydrolase SpoT	GO-TERMS, REACTIONS, PRODUCT-SYNONYMS, PRODUCT, GENE-NAME
BFL16_RS25575	EG10967	BFL16_RS25575	trmH	tRNA (guanosine(18)-2'-O)-methyltransferase TrmH	tRNA (Gm18) 2'-O-methyltransferase	GO-TERMS, REACTIONS, PRODUCT-SYNONYMS, GENE-SYNONYMS, PRODUCT, GENE-NAME
BFL16_RS25580	EG10829	BFL16_RS25580	recG	DNA helicase RecG	ATP-dependent DNA helicase RecG	GO-TERMS, REACTIONS, PRODUCT-SYNONYMS, GENE-SYNONYMS, PRODUCT, GENE-NAME
BFL16_RS25590	EG10406	BFL16_RS25590	gltS	sodium/glutamate symport carrier protein	glutamate:sodium symporter	GO-TERMS, REACTIONS, PRODUCT-SYNONYMS, GENE-SYNONYMS, PRODUCT, GENE-NAME
BFL16_RS25595	EG11194	BFL16_RS25595	xanP	xanthine permease XanP	xanthine:H+ symporter XanP	GO-TERMS, REACTIONS, PRODUCT-SYNONYMS, GENE-SYNONYMS, PRODUCT, GENE-NAME
BFL16_RS25605	EG11685	BFL16_RS25605	yicI	alpha-xylosidase	alpha-D-xyloside xylohydrolase	GO-TERMS, REACTIONS, PRODUCT-SYNONYMS, PRODUCT, GENE-NAME
BFL16_RS25950	EG11689			purine ribonucleoside efflux pump NepI	purine ribonucleoside exporter	GO-TERMS, REACTIONS, PRODUCT-SYNONYMS, GENE-SYNONYMS, PRODUCT
BFL16_RS25985	EG11692	BFL16_RS25985	adeD			GO-TERMS, REACTIONS, PRODUCT-SYNONYMS, GENE-SYNONYMS, GENE-NAME
BFL16_RS25990	EG11054	BFL16_RS25990	uhpT	hexose phosphate transporter	hexose-6-phosphate:phosphate antiporter	GO-TERMS, REACTIONS, PRODUCT-SYNONYMS, PRODUCT, GENE-NAME
BFL16_RS26000	EG11052	BFL16_RS26000	uhpB	signal transduction histidine-protein kinase/phosphatase UhpB	sensory histidine kinase UhpB	GO-TERMS, PRODUCT, GENE-NAME
BFL16_RS26005	EG11051	BFL16_RS26005	uhpA	DNA-binding response regulator	DNA-binding transcriptional activator UhpA	GO-TERMS, PRODUCT-SYNONYMS, PRODUCT, GENE-NAME
BFL16_RS26025	EG10502	BFL16_RS26025	ilvN	acetolactate synthase isozyme 1 small subunit	acetohydroxy acid synthase I subunit IlvN	CPLX-RXNS, GO-TERMS, COMPLEXES, PRODUCT-SYNONYMS, PRODUCT, GENE-NAME
BFL16_RS26030	EG10494	BFL16_RS26030	ilvB	acetolactate synthase, large subunit, biosynthetic type	acetohydroxy acid synthase I subunit IlvB	GO-TERMS, PRODUCT-SYNONYMS, PRODUCT, GENE-NAME
BFL16_RS26060	EG11693	BFL16_RS26060	emrD	multidrug transporter EmrD	multidrug efflux pump EmrD	GO-TERMS, REACTIONS, PRODUCT-SYNONYMS, GENE-SYNONYMS, PRODUCT, GENE-NAME
BFL16_RS26125	EG11535	BFL16_RS26125	ibpB	heat-shock protein IbpB	small heat shock protein IbpB	GO-TERMS, PRODUCT-SYNONYMS, GENE-SYNONYMS, PRODUCT, GENE-NAME
BFL16_RS26130	EG11534	BFL16_RS26130	ibpA	heat-shock protein IbpA	small heat shock protein IbpA	GO-TERMS, PRODUCT-SYNONYMS, GENE-SYNONYMS, PRODUCT, GENE-NAME
BFL16_RS26140	EG11713	BFL16_RS26140	yidR	DUF3748 domain-containing protein	DUF3748 domain-containing galacturonate catabolism protein YidR	GO-TERMS, PRODUCT-SYNONYMS, PRODUCT, GENE-NAME
BFL16_RS26145	EG11714	BFL16_RS26145	cbrA	protein CbrA	colicin M resistance protein	GO-TERMS, PRODUCT-SYNONYMS, GENE-SYNONYMS, PRODUCT, GENE-NAME
BFL16_RS26155	EG11195	BFL16_RS26155	yidA	Cof-type HAD-IIB family hydrolase	sugar phosphatase YidA	GO-TERMS, REACTIONS, PRODUCT-SYNONYMS, PRODUCT, GENE-NAME
BFL16_RS26165	EG10424	BFL16_RS26165	gyrB			CPLX-RXNS, GO-TERMS, COMPLEXES, REACTIONS, PRODUCT-SYNONYMS, GENE-SYNONYMS, GENE-NAME
BFL16_RS26170	EG10828	BFL16_RS26170	recF	DNA replication and repair protein RecF	DNA repair protein RecF	CPLX-RXNS, GO-TERMS, COMPLEXES, PRODUCT-SYNONYMS, GENE-SYNONYMS, PRODUCT, GENE-NAME
BFL16_RS26175	EG10242	BFL16_RS26175	dnaN	DNA polymerase III subunit beta	beta sliding clamp	GO-TERMS, COMPLEXES, REACTIONS, PRODUCT-SYNONYMS, PRODUCT, GENE-NAME
BFL16_RS26180	EG10235					GO-TERMS, PRODUCT-SYNONYMS
BFL16_RS26200	G0-10470	BFL16_RS26200	yidD	membrane protein insertion efficiency factor YidD	membrane protein insertion efficiency factor	GO-TERMS, PRODUCT-SYNONYMS, PRODUCT, GENE-NAME
BFL16_RS26205	EG11197	BFL16_RS26205	yidC			GO-TERMS, PRODUCT-SYNONYMS, GENE-NAME
BFL16_RS26210	EG10997	BFL16_RS26210	mnmE	tRNA uridine-5-carboxymethylaminomethyl(34) synthesis GTPase MnmE	5-carboxymethylaminomethyluridine-tRNA synthase GTPase subunit	CPLX-RXNS, GO-TERMS, COMPLEXES, REACTIONS, PRODUCT-SYNONYMS, GENE-SYNONYMS, PRODUCT, GENE-NAME
BFL16_RS26225	EG11276	BFL16_RS26225	tnaC	tryptophanase leader peptide	tnaAB operon leader peptide	GO-TERMS, PRODUCT-SYNONYMS, GENE-SYNONYMS, PRODUCT, GENE-NAME
BFL16_RS26230	EG11005	BFL16_RS26230	tnaA			GO-TERMS, REACTIONS, PRODUCT-SYNONYMS, GENE-SYNONYMS, GENE-NAME
BFL16_RS26235	EG11006	BFL16_RS26235	tnaB	low affinity tryptophan permease	tryptophan:H+ symporter TnaB	GO-TERMS, REACTIONS, PRODUCT-SYNONYMS, GENE-SYNONYMS, PRODUCT, GENE-NAME
BFL16_RS26240	EG11720	BFL16_RS26240	mdtL	multidrug resistance protein MdtL	efflux pump MdtL	GO-TERMS, REACTIONS, PRODUCT-SYNONYMS, GENE-SYNONYMS, PRODUCT, GENE-NAME
BFL16_RS26245	EG11721	BFL16_RS26245	yidZ	transcriptional regulator	putative LysR-type transcriptional regulator YidZ	GO-TERMS, PRODUCT-SYNONYMS, PRODUCT, GENE-NAME
BFL16_RS26255	EG11723	BFL16_RS26255	yieF			GO-TERMS, REACTIONS, PRODUCT-SYNONYMS, GENE-SYNONYMS, GENE-NAME
BFL16_RS26260	EG11724	BFL16_RS26260	adeP	NCS2 family permease	adenine:H+ symporter	GO-TERMS, REACTIONS, PRODUCT-SYNONYMS, GENE-SYNONYMS, PRODUCT, GENE-NAME
BFL16_RS26265	EG11725	BFL16_RS26265	yieH			GO-TERMS, PRODUCT-SYNONYMS, GENE-NAME
BFL16_RS26305	EG10735	BFL16_RS26305	phoU	phosphate transport system regulator PhoU	negative regulator of the pho regulon	GO-TERMS, PRODUCT-SYNONYMS, GENE-SYNONYMS, PRODUCT, GENE-NAME
BFL16_RS26310	EG10783	BFL16_RS26310	pstB	phosphate ABC transporter ATP-binding protein	phosphate ABC transporter ATP binding subunit	CPLX-RXNS, GO-TERMS, COMPLEXES, PRODUCT-SYNONYMS, GENE-SYNONYMS, PRODUCT, GENE-NAME
BFL16_RS26315	EG10782	BFL16_RS26315	pstA	phosphate ABC transporter, permease protein PstA	phosphate ABC transporter membrane subunit PstA	GO-TERMS, PRODUCT-SYNONYMS, GENE-SYNONYMS, PRODUCT, GENE-NAME
BFL16_RS26320	EG10784	BFL16_RS26320	pstC	phosphate ABC transporter permease	phosphate ABC transporter membrane subunit PstC	GO-TERMS, PRODUCT-SYNONYMS, GENE-SYNONYMS, PRODUCT, GENE-NAME
BFL16_RS26325	EG10734	BFL16_RS26325	pstS	phosphate ABC transporter substrate-binding protein PstS	phosphate ABC transporter periplasmic binding protein	GO-TERMS, PRODUCT-SYNONYMS, GENE-SYNONYMS, PRODUCT, GENE-NAME
BFL16_RS26360	EG10382	BFL16_RS26360	glmS	glutamine--fructose-6-phosphate aminotransferase	L-glutamine--D-fructose-6-phosphate aminotransferase	GO-TERMS, REACTIONS, PRODUCT-SYNONYMS, PRODUCT, GENE-NAME
BFL16_RS26365	EG11198	BFL16_RS26365	glmU	bifunctional N-acetylglucosamine-1-phosphate uridyltransferase/glucosamine-1-phosphate acetyltransferase	fused N-acetylglucosamine-1-phosphate uridyltransferase and glucosamine-1-phosphate acetyltransferase	GO-TERMS, REACTIONS, PRODUCT-SYNONYMS, GENE-SYNONYMS, PRODUCT, GENE-NAME
BFL16_RS26370	EG10100			ATP synthase epsilon chain	ATP synthase F1 complex subunit epsilon	CPLX-RXNS, GO-TERMS, COMPLEXES, REACTIONS, PRODUCT-SYNONYMS, GENE-SYNONYMS, PRODUCT
BFL16_RS26375	EG10101	BFL16_RS26375	atpD	ATP synthase subunit beta	ATP synthase F1 complex subunit beta	GO-TERMS, REACTIONS, PRODUCT-SYNONYMS, GENE-SYNONYMS, PRODUCT, GENE-NAME
BFL16_RS26380	EG10104	BFL16_RS26380	atpG	ATP synthase subunit gamma	ATP synthase F1 complex subunit gamma	GO-TERMS, REACTIONS, PRODUCT-SYNONYMS, GENE-SYNONYMS, PRODUCT, GENE-NAME
BFL16_RS26385	EG10098	BFL16_RS26385	atpA	ATP synthase subunit alpha	ATP synthase F1 complex subunit alpha	GO-TERMS, REACTIONS, PRODUCT-SYNONYMS, GENE-SYNONYMS, PRODUCT, GENE-NAME
BFL16_RS26390	EG10105	BFL16_RS26390	atpH	ATP synthase subunit delta	ATP synthase F1 complex subunit delta	GO-TERMS, REACTIONS, PRODUCT-SYNONYMS, GENE-SYNONYMS, PRODUCT, GENE-NAME
BFL16_RS26395	EG10103	BFL16_RS26395	atpF	ATP synthase subunit B	ATP synthase F0 complex subunit b	GO-TERMS, COMPLEXES, REACTIONS, PRODUCT-SYNONYMS, GENE-SYNONYMS, PRODUCT, GENE-NAME
BFL16_RS26400	EG10102	BFL16_RS26400	atpE	ATP synthase subunit C	ATP synthase F0 complex subunit c	GO-TERMS, REACTIONS, PRODUCT-SYNONYMS, GENE-SYNONYMS, PRODUCT, GENE-NAME
BFL16_RS26405	EG10099	BFL16_RS26405	atpB	ATP synthase subunit A	ATP synthase F0 complex subunit a	GO-TERMS, REACTIONS, PRODUCT-SYNONYMS, GENE-SYNONYMS, PRODUCT, GENE-NAME
BFL16_RS26415	EG10376	BFL16_RS26415	rsmG	ribosomal RNA small subunit methyltransferase G	16S rRNA m7G527 methyltransferase	GO-TERMS, REACTIONS, PRODUCT-SYNONYMS, GENE-SYNONYMS, PRODUCT, GENE-NAME
BFL16_RS26420	EG10375	BFL16_RS26420	mnmG	tRNA uridine-5-carboxymethylaminomethyl(34) synthesis enzyme MnmG	5-carboxymethylaminomethyluridine-tRNA synthase subunit MnmG	GO-TERMS, REACTIONS, PRODUCT-SYNONYMS, GENE-SYNONYMS, PRODUCT, GENE-NAME
BFL16_RS26430	EG10093	BFL16_RS26430	asnC	AsnC family transcriptional regulator	DNA-binding transcriptional dual regulator AsnC	GO-TERMS, PRODUCT-SYNONYMS, PRODUCT, GENE-NAME
BFL16_RS26435	EG10091	BFL16_RS26435	asnA			GO-TERMS, REACTIONS, PRODUCT-SYNONYMS, GENE-NAME
BFL16_RS26440	EG11730	BFL16_RS26440	viaA			GO-TERMS, PRODUCT-SYNONYMS, GENE-SYNONYMS, PRODUCT, GENE-NAME
BFL16_RS26445	EG11731	BFL16_RS26445	ravA	ATPase RavA	regulatory ATPase RavA	GO-TERMS, REACTIONS, PRODUCT-SYNONYMS, GENE-SYNONYMS, PRODUCT, GENE-NAME
BFL16_RS26450	EG11541	trkD	kup	low affinity potassium transport system protein kup	K+:H+ symporter Kup	GO-TERMS, REACTIONS, PRODUCT-SYNONYMS, GENE-SYNONYMS, PRODUCT, GENE-NAME
BFL16_RS26455	EG10817	BFL16_RS26455	rbsD			GO-TERMS, REACTIONS, PRODUCT-SYNONYMS, GENE-SYNONYMS, GENE-NAME
BFL16_RS26460	EG10814	BFL16_RS26460	rbsA	ribose import ATP-binding protein RbsA 1	ribose ABC transporter ATP binding subunit	CPLX-RXNS, GO-TERMS, COMPLEXES, PRODUCT-SYNONYMS, GENE-SYNONYMS, PRODUCT, GENE-NAME
BFL16_RS26465	EG10816	BFL16_RS26465	rbsC	ribose ABC transporter permease	ribose ABC transporter membrane subunit	GO-TERMS, PRODUCT-SYNONYMS, GENE-SYNONYMS, PRODUCT, GENE-NAME
BFL16_RS26470	EG10815	BFL16_RS26470	rbsB	ribose ABC transporter substrate-binding protein RbsB	ribose ABC transporter periplasmic binding protein	GO-TERMS, PRODUCT-SYNONYMS, GENE-SYNONYMS, PRODUCT, GENE-NAME
BFL16_RS26475	EG10818	BFL16_RS26475	rbsK			GO-TERMS, PRODUCT-SYNONYMS, GENE-NAME
BFL16_RS26480	EG10819	BFL16_RS26480	rbsR	ribose operon repressor	DNA-binding transcriptional dual regulator RbsR	GO-TERMS, PRODUCT-SYNONYMS, PRODUCT, GENE-NAME
BFL16_RS26490	EG11733	BFL16_RS26490	yieP	transcriptional regulator	DNA-binding transcriptional regulator YieP	GO-TERMS, PRODUCT-SYNONYMS, PRODUCT, GENE-NAME
BFL16_RS26525	EG11449	BFL16_RS26525	hdfR	transcriptional regulator	DNA-binding transcriptional dual regulator HdfR	GO-TERMS, PRODUCT-SYNONYMS, GENE-SYNONYMS, PRODUCT, GENE-NAME
BFL16_RS26530	EG11450	BFL16_RS26530	maoP	DUF413 domain-containing protein	macrodomain Ori protein	GO-TERMS, PRODUCT-SYNONYMS, GENE-SYNONYMS, PRODUCT, GENE-NAME
BFL16_RS26540	EG11270	BFL16_RS26540	ilvL	IlvGMEDA operon leader peptide	ilvXGMEDA operon leader peptide	GO-TERMS, PRODUCT-SYNONYMS, PRODUCT, GENE-NAME
BFL16_RS26555	EG10497	BFL16_RS26555	ilvE	branched chain amino acid aminotransferase	branched-chain-amino-acid aminotransferase	GO-TERMS, REACTIONS, PRODUCT-SYNONYMS, PRODUCT, GENE-NAME
BFL16_RS26560	EG10496	BFL16_RS26560	ilvD			GO-TERMS, PRODUCT-SYNONYMS, GENE-NAME
BFL16_RS26565	EG10493	BFL16_RS26565	ilvA	threonine ammonia-lyase, biosynthetic	threonine deaminase	GO-TERMS, REACTIONS, PRODUCT-SYNONYMS, GENE-SYNONYMS, PRODUCT, GENE-NAME
BFL16_RS26570	EG10503	BFL16_RS26570	ilvY	LysR family transcriptional regulator	DNA-binding transcriptional dual regulator IlvY	PRODUCT-SYNONYMS, PRODUCT, GENE-NAME
BFL16_RS26575	EG10495	BFL16_RS26575	ilvC	ketol-acid reductoisomerase	ketol-acid reductoisomerase (NADP+)	GO-TERMS, REACTIONS, PRODUCT-SYNONYMS, PRODUCT, GENE-NAME
BFL16_RS26580	EG12352	BFL16_RS26580	ppiC	peptidyl-prolyl cis-trans isomerase	peptidyl-prolyl cis-trans isomerase C	GO-TERMS, PRODUCT-SYNONYMS, GENE-SYNONYMS, PRODUCT, GENE-NAME
BFL16_RS26590	EG10837	BFL16_RS26590	rep	DNA helicase Rep	ATP-dependent DNA helicase Rep	GO-TERMS, REACTIONS, PRODUCT-SYNONYMS, GENE-SYNONYMS, PRODUCT, GENE-NAME
BFL16_RS26595	EG10413	BFL16_RS26595	gpp	guanosine-5'-triphosphate,3'-diphosphate pyrophosphatase	guanosine-5'-triphosphate,3'-diphosphate phosphatase	GO-TERMS, REACTIONS, PRODUCT-SYNONYMS, GENE-SYNONYMS, PRODUCT, GENE-NAME
BFL16_RS26605	EG10844	BFL16_RS26605	rhlB			GO-TERMS, COMPLEXES, REACTIONS, PRODUCT-SYNONYMS, GENE-SYNONYMS, GENE-NAME
BFL16_RS26610	EG11031	BFL16_RS26610	trxA	thiol reductase thioredoxin	thioredoxin 1	GO-TERMS, REACTIONS, PRODUCT-SYNONYMS, GENE-SYNONYMS, PRODUCT, GENE-NAME
BFL16_RS26615	EG12428	BFL16_RS26615	rhoL			GO-TERMS, PRODUCT-SYNONYMS, PRODUCT, GENE-NAME
BFL16_RS26620	EG10845	BFL16_RS26620	rho			GO-TERMS, PRODUCT-SYNONYMS, GENE-SYNONYMS, GENE-NAME
BFL16_RS26630	EG10840	BFL16_RS26630	rfe			GO-TERMS, REACTIONS, PRODUCT-SYNONYMS, GENE-SYNONYMS, PRODUCT, GENE-NAME
BFL16_RS26635	EG11295	BFL16_RS26635	wzzE	LPS biosynthesis protein	enterobacterial common antigen polysaccharide co-polymerase	GO-TERMS, COMPLEXES, PRODUCT-SYNONYMS, GENE-SYNONYMS, PRODUCT, GENE-NAME
BFL16_RS26640	EG11451	BFL16_RS26640	wecB	UDP-N-acetylglucosamine 2-epimerase (non-hydrolyzing)	UDP-N-acetylglucosamine 2-epimerase	GO-TERMS, REACTIONS, PRODUCT-SYNONYMS, GENE-SYNONYMS, PRODUCT, GENE-NAME
BFL16_RS26645	EG11452	BFL16_RS26645	wecC			GO-TERMS, REACTIONS, PRODUCT-SYNONYMS, GENE-SYNONYMS, PRODUCT, GENE-NAME
BFL16_RS26650	EG11453	BFL16_RS26650	rffG	dTDP-glucose 4,6-dehydratase	dTDP-glucose 4,6-dehydratase 2	GO-TERMS, PRODUCT-SYNONYMS, GENE-SYNONYMS, PRODUCT, GENE-NAME
BFL16_RS26655	EG11454	BFL16_RS26655	rffH	glucose-1-phosphate thymidylyltransferase	dTDP-glucose pyrophosphorylase 2	GO-TERMS, REACTIONS, PRODUCT-SYNONYMS, GENE-SYNONYMS, PRODUCT, GENE-NAME
BFL16_RS26660	EG11455	BFL16_RS26660	rffC			GO-TERMS, PRODUCT-SYNONYMS, GENE-SYNONYMS, PRODUCT, GENE-NAME
BFL16_RS26665	EG11456	BFL16_RS26665	wecE	dTDP-4-amino-4,6-dideoxygalactose transaminase	dTDP-4-dehydro-6-deoxy-D-glucose transaminase	GO-TERMS, REACTIONS, PRODUCT-SYNONYMS, GENE-SYNONYMS, PRODUCT, GENE-NAME
BFL16_RS26670	EG11486	BFL16_RS26670	wzxE	lipid III flippase WzxE	lipid III flippase	GO-TERMS, REACTIONS, PRODUCT-SYNONYMS, GENE-SYNONYMS, PRODUCT, GENE-NAME
BFL16_RS26675	G7800	BFL16_RS26675	wecF			GO-TERMS, REACTIONS, PRODUCT-SYNONYMS, GENE-SYNONYMS, PRODUCT, GENE-NAME
BFL16_RS26680	EG11457	BFL16_RS26680	wzyE	O-antigen assembly polymerase	putative enterobacterial common antigen polymerase	GO-TERMS, PRODUCT-SYNONYMS, GENE-SYNONYMS, PRODUCT, GENE-NAME
BFL16_RS26685	EG11458	BFL16_RS26685	rffM			GO-TERMS, PRODUCT-SYNONYMS, GENE-SYNONYMS, PRODUCT, GENE-NAME
BFL16_RS26750	EG10430	BFL16_RS26750	hemD			GO-TERMS, PRODUCT-SYNONYMS, PRODUCT, GENE-NAME
BFL16_RS26755	EG10429	BFL16_RS26755	hemC			GO-TERMS, PRODUCT-SYNONYMS, GENE-SYNONYMS, PRODUCT, GENE-NAME
BFL16_RS26765	EG10170	BFL16_RS26765	cyaA			GO-TERMS, PRODUCT-SYNONYMS, GENE-SYNONYMS, PRODUCT, GENE-NAME
BFL16_RS26770	EG11653	BFL16_RS26770	cyaY	iron donor protein CyaY	frataxin CyaY	GO-TERMS, PRODUCT-SYNONYMS, PRODUCT, GENE-NAME
BFL16_RS26785	EG10209	BFL16_RS26785	dapF			GO-TERMS, PRODUCT-SYNONYMS, GENE-NAME
BFL16_RS26795	EG11069	BFL16_RS26795	xerC	tyrosine recombinase XerC	site-specific tyrosine recombinase	GO-TERMS, COMPLEXES, PRODUCT-SYNONYMS, PRODUCT, GENE-NAME
BFL16_RS26800	EG11202	BFL16_RS26800	yigB	flavin mononucleotide phosphatase	5-amino-6-(5-phospho-D-ribitylamino)uracil phosphatase	GO-TERMS, REACTIONS, PRODUCT-SYNONYMS, PRODUCT, GENE-NAME
BFL16_RS26805	EG11064	BFL16_RS26805	uvrD	DNA-dependent helicase	DNA helicase II	GO-TERMS, REACTIONS, PRODUCT-SYNONYMS, GENE-SYNONYMS, PRODUCT, GENE-NAME
BFL16_RS26825	EG11463	BFL16_RS26825	corA	magnesium transporter CorA	Ni2+/Co2+/Mg2+ transporter	GO-TERMS, REACTIONS, PRODUCT-SYNONYMS, PRODUCT, GENE-NAME
BFL16_RS26865	EG10738	BFL16_RS26865	pldA	phospholipase A(1)	outer membrane phospholipase A	GO-TERMS, REACTIONS, PRODUCT-SYNONYMS, PRODUCT, GENE-NAME
BFL16_RS26870	EG10833	BFL16_RS26870	recQ	DNA helicase RecQ	ATP-dependent DNA helicase RecQ	GO-TERMS, REACTIONS, PRODUCT-SYNONYMS, PRODUCT, GENE-NAME
BFL16_RS26875	EG11468	BFL16_RS26875	rhtC	threonine export protein RhtC	L-threonine exporter	GO-TERMS, REACTIONS, PRODUCT-SYNONYMS, GENE-SYNONYMS, PRODUCT, GENE-NAME
BFL16_RS26880	EG11469			homoserine/homoserine lactone efflux protein	L-homoserine/L-homoserine lactone/L-threonine exporter	GO-TERMS, REACTIONS, PRODUCT-SYNONYMS, GENE-SYNONYMS, PRODUCT
BFL16_RS26885	EG10739	BFL16_RS26885	pldB			GO-TERMS, REACTIONS, PRODUCT-SYNONYMS, GENE-NAME
BFL16_RS26890	EG11470	BFL16_RS26890	yigL	pyridoxal phosphate phosphatase YigL	phosphosugar phosphatase YigL	GO-TERMS, REACTIONS, PRODUCT-SYNONYMS, PRODUCT, GENE-NAME
BFL16_RS26895	EG11471	BFL16_RS26895	bioP	EamA-like transporter	biotin transporter	GO-TERMS, REACTIONS, PRODUCT-SYNONYMS, GENE-SYNONYMS, PRODUCT, GENE-NAME
BFL16_RS26900	EG10591	BFL16_RS26900	metR	transcriptional regulator	DNA-binding transcriptional dual regulator MetR	GO-TERMS, PRODUCT-SYNONYMS, PRODUCT, GENE-NAME
BFL16_RS26905	EG10584	BFL16_RS26905	metE	5-methyltetrahydropteroyltriglutamate-- homocysteine methyltransferase	cobalamin-independent homocysteine transmethylase	GO-TERMS, REACTIONS, PRODUCT-SYNONYMS, GENE-SYNONYMS, PRODUCT, GENE-NAME
BFL16_RS26915	EG11045	BFL16_RS26915	udp			GO-TERMS, REACTIONS, PRODUCT-SYNONYMS, GENE-NAME
BFL16_RS26925	EG11472	BFL16_RS26925	rmuC	DNA recombination protein RmuC	putative recombination limiting protein RmuC	GO-TERMS, PRODUCT-SYNONYMS, GENE-SYNONYMS, PRODUCT, GENE-NAME
BFL16_RS26930	EG11473	BFL16_RS26930	ubiE	ubiquinone/menaquinone biosynthesis C-methyltransferase UbiE	bifunctional 2-octaprenyl-6-methoxy-1,4-benzoquinol methylase and demethylmenaquinone methyltransferase	GO-TERMS, COMPLEXES, REACTIONS, PRODUCT-SYNONYMS, GENE-SYNONYMS, PRODUCT, GENE-NAME
BFL16_RS26935	EG11474	BFL16_RS26935	ubiJ	ubiquinone biosynthesis protein UbiJ	ubiquinone biosynthesis accessory factor UbiJ	GO-TERMS, PRODUCT-SYNONYMS, GENE-SYNONYMS, PRODUCT, GENE-NAME
BFL16_RS26940	EG11476					GO-TERMS, PRODUCT-SYNONYMS, GENE-SYNONYMS
BFL16_RS26945	G7806	BFL16_RS26945	tatA	twin-arginine translocase subunit TatA	twin arginine protein translocation system - TatA protein	CPLX-RXNS, GO-TERMS, COMPLEXES, PRODUCT-SYNONYMS, GENE-SYNONYMS, PRODUCT, GENE-NAME
BFL16_RS26950	G7808	BFL16_RS26950	tatB	twin-arginine translocase subunit TatB	twin arginine protein translocation system - TatB protein	GO-TERMS, PRODUCT-SYNONYMS, GENE-SYNONYMS, PRODUCT, GENE-NAME
BFL16_RS26955	EG11479	BFL16_RS26955	tatC	twin-arginine translocase subunit TatC	twin arginine protein translocation system - TatC protein	GO-TERMS, PRODUCT-SYNONYMS, GENE-SYNONYMS, PRODUCT, GENE-NAME
BFL16_RS26960	EG11481	BFL16_RS26960	tatD	3'-5' ssDNA/RNA exonuclease TatD	3' -> 5' ssDNA/RNA  exonuclease TatD	GO-TERMS, REACTIONS, PRODUCT-SYNONYMS, GENE-SYNONYMS, PRODUCT, GENE-NAME
BFL16_RS26965	EG10839	BFL16_RS26965	rfaH	transcription/translation regulatory transformer protein RfaH	transcription antiterminator RfaH	GO-TERMS, PRODUCT-SYNONYMS, GENE-SYNONYMS, PRODUCT, GENE-NAME
BFL16_RS26970	EG11396	BFL16_RS26970	ubiD			GO-TERMS, REACTIONS, PRODUCT-SYNONYMS, GENE-SYNONYMS, GENE-NAME
BFL16_RS26975	EG10334	BFL16_RS26975	fre	NAD(P)H-flavin reductase	flavin reductase	GO-TERMS, REACTIONS, PRODUCT-SYNONYMS, GENE-SYNONYMS, PRODUCT, GENE-NAME
BFL16_RS26980	EG10278	BFL16_RS26980	fadA	acetyl-CoA C-acyltransferase FadA	3-ketoacyl-CoA thiolase	GO-TERMS, COMPLEXES, REACTIONS, PRODUCT-SYNONYMS, GENE-SYNONYMS, PRODUCT, GENE-NAME
BFL16_RS26985	EG10279	BFL16_RS26985	fadB	fatty acid oxidation complex subunit alpha FadB	multifunctional enoyl-CoA hydratase, 3-hydroxyacyl-CoA epimerase, Delta3-cis- Delta2-trans-enoyl-CoA isomerase, L-3-hydroxyacyl-CoA dehydrogenase	GO-TERMS, REACTIONS, PRODUCT-SYNONYMS, GENE-SYNONYMS, PRODUCT, GENE-NAME
BFL16_RS26990	EG10698	BFL16_RS26990	pepQ			GO-TERMS, PRODUCT-SYNONYMS, GENE-NAME
BFL16_RS27000	EG11021	BFL16_RS27000	trkH	trk system potassium uptake protein trkH	K+ transporter TrkH	GO-TERMS, REACTIONS, PRODUCT-SYNONYMS, PRODUCT, GENE-NAME
BFL16_RS27005	EG11485					GO-TERMS, REACTIONS, PRODUCT-SYNONYMS, GENE-SYNONYMS
BFL16_RS27045	EG11829					GO-TERMS, REACTIONS, PRODUCT-SYNONYMS, GENE-SYNONYMS
BFL16_RS27055	EG11831	BFL16_RS27055	srkA			GO-TERMS, REACTIONS, PRODUCT-SYNONYMS, GENE-SYNONYMS, GENE-NAME
BFL16_RS27060	EG11297	BFL16_RS27060	dsbA	protein disulfide oxidoreductase DsbA	thiol:disulfide oxidoreductase DsbA	GO-TERMS, REACTIONS, PRODUCT-SYNONYMS, GENE-SYNONYMS, PRODUCT, GENE-NAME
BFL16_RS27080	EG10746	BFL16_RS27080	polA			GO-TERMS, REACTIONS, PRODUCT-SYNONYMS, GENE-SYNONYMS, GENE-NAME
BFL16_RS27085	EG11203	BFL16_RS27085	yihA	GTP-binding protein	GTP-binding protein YihA	GO-TERMS, PRODUCT-SYNONYMS, GENE-SYNONYMS, PRODUCT, GENE-NAME
BFL16_RS27095	EG11835	BFL16_RS27095	yihI	GTPase-activating protein	Der GTPase-activating protein YihI	GO-TERMS, PRODUCT-SYNONYMS, PRODUCT, GENE-NAME
BFL16_RS27100	EG11836	BFL16_RS27100	hemN	coproporphyrinogen III oxidase	coproporphyrinogen III dehydrogenase	GO-TERMS, PRODUCT-SYNONYMS, GENE-SYNONYMS, PRODUCT, GENE-NAME
BFL16_RS27110	EG10385	BFL16_RS27110	glnG	nitrogen regulation protein NR(I)	DNA-binding transcriptional dual regulator NtrC	GO-TERMS, PRODUCT-SYNONYMS, GENE-SYNONYMS, PRODUCT, GENE-NAME
BFL16_RS27115	EG10387	BFL16_RS27115	glnL	two-component system sensor histidine kinase NtrB	sensory histidine kinase NtrB	GO-TERMS, PRODUCT-SYNONYMS, GENE-SYNONYMS, PRODUCT, GENE-NAME
BFL16_RS27120	EG10383	BFL16_RS27120	glnA			GO-TERMS, PRODUCT-SYNONYMS, GENE-NAME
BFL16_RS27130	EG11837	BFL16_RS27130	bipA	translational GTPase TypA	50S ribosomal subunit assembly factor BipA	GO-TERMS, PRODUCT-SYNONYMS, GENE-SYNONYMS, PRODUCT, GENE-NAME
BFL16_RS27150	G7814			porin	putative outer membrane porin L	GO-TERMS, PRODUCT-SYNONYMS, GENE-SYNONYMS, PRODUCT
BFL16_RS27155	EG11841	BFL16_RS27155	yihO	permease	putative sulfoquinovose transporter	GO-TERMS, REACTIONS, PRODUCT-SYNONYMS, GENE-SYNONYMS, PRODUCT, GENE-NAME
BFL16_RS27165	EG11843	BFL16_RS27165	yihQ	alpha-glucosidase	sulfoquinovosidase	GO-TERMS, REACTIONS, PRODUCT-SYNONYMS, GENE-SYNONYMS, PRODUCT, GENE-NAME
BFL16_RS27175	EG11844	BFL16_RS27175	yihR	aldose 1-epimerase	putative sulfoquinovose mutarotase YihR	GO-TERMS, REACTIONS, PRODUCT-SYNONYMS, GENE-SYNONYMS, PRODUCT, GENE-NAME
BFL16_RS27180	EG11845	BFL16_RS27180	yihS	AGE family epimerase/isomerase	sulfoquinovose isomerase	GO-TERMS, REACTIONS, PRODUCT-SYNONYMS, GENE-SYNONYMS, PRODUCT, GENE-NAME
BFL16_RS27185	EG11846	BFL16_RS27185	yihT	sulfofructosephosphate aldolase	6-deoxy-6-sulfofructose-1-phosphate aldolase	GO-TERMS, REACTIONS, PRODUCT-SYNONYMS, GENE-SYNONYMS, PRODUCT, GENE-NAME
BFL16_RS27190	EG11847	BFL16_RS27190	yihU	sulfolactaldehyde 3-reductase	3-sulfolactaldehyde reductase	GO-TERMS, REACTIONS, PRODUCT-SYNONYMS, GENE-SYNONYMS, PRODUCT, GENE-NAME
BFL16_RS27195	EG11848	BFL16_RS27195	yihV	sugar kinase	6-deoxy-6-sulfofructose kinase	GO-TERMS, PRODUCT-SYNONYMS, GENE-SYNONYMS, PRODUCT, GENE-NAME
BFL16_RS27200	EG11849	BFL16_RS27200	csqR	DeoR family transcriptional regulator	DNA-binding transcriptional dual regulator CsqR	GO-TERMS, PRODUCT-SYNONYMS, GENE-SYNONYMS, PRODUCT, GENE-NAME
BFL16_RS27205	EG11850	BFL16_RS27205	yihX	phosphatase	alpha-D-glucose-1-phosphate phosphatase YihX	GO-TERMS, REACTIONS, PRODUCT-SYNONYMS, PRODUCT, GENE-NAME
BFL16_RS27215	EG11852	BFL16_RS27215	dtd			GO-TERMS, REACTIONS, PRODUCT-SYNONYMS, GENE-SYNONYMS, GENE-NAME
BFL16_RS27220	EG11853	BFL16_RS27220	fabY	acetyltransferase	putative fatty acid biosynthesis enzyme FabY	GO-TERMS, PRODUCT-SYNONYMS, GENE-SYNONYMS, PRODUCT, GENE-NAME
BFL16_RS27260	EG10284	BFL16_RS27260	fdhE	formate dehydrogenase accessory protein FdhE	formate dehydrogenase formation protein	GO-TERMS, PRODUCT-SYNONYMS, PRODUCT, GENE-NAME
BFL16_RS27265	EG11856	BFL16_RS27265	fdoI	formate dehydrogenase cytochrome b556(fdo) subunit	formate dehydrogenase O subunit gamma	CPLX-RXNS, GO-TERMS, COMPLEXES, PRODUCT-SYNONYMS, PRODUCT, GENE-NAME
BFL16_RS27270	EG11857	BFL16_RS27270	fdoH	formate dehydrogenase subunit beta	formate dehydrogenase O subunit beta	GO-TERMS, PRODUCT-SYNONYMS, PRODUCT, GENE-NAME
BFL16_RS27275	EG11858	BFL16_RS27275	fdoG	formate dehydrogenase O subunit alpha, selenocysteine-containing	formate dehydrogenase O subunit alpha	GO-TERMS, PRODUCT-SYNONYMS, PRODUCT, GENE-NAME
BFL16_RS27285	EG11859	BFL16_RS27285	fdhD	sulfurtransferase FdhD	sulfurtransferase for molybdenum cofactor sulfuration	GO-TERMS, REACTIONS, PRODUCT-SYNONYMS, PRODUCT, GENE-NAME
BFL16_RS27320	EG11865	BFL16_RS27320	rhaM			GO-TERMS, PRODUCT-SYNONYMS, GENE-SYNONYMS, GENE-NAME
BFL16_RS27325	EG11866	BFL16_RS27325	rhaD			GO-TERMS, PRODUCT-SYNONYMS, GENE-NAME
BFL16_RS27330	EG11867	BFL16_RS27330	rhaA			GO-TERMS, REACTIONS, PRODUCT-SYNONYMS, GENE-NAME
BFL16_RS27335	EG11868	BFL16_RS27335	rhaB			GO-TERMS, PRODUCT-SYNONYMS, PRODUCT, GENE-NAME
BFL16_RS27345	EG10843	BFL16_RS27345	rhaS	transcriptional activator RhaS	DNA-binding transcriptional activator RhaS	GO-TERMS, PRODUCT-SYNONYMS, GENE-SYNONYMS, PRODUCT, GENE-NAME
BFL16_RS27360	EG10953	BFL16_RS27360	sodA	superoxide dismutase [Mn]	superoxide dismutase (Mn)	GO-TERMS, REACTIONS, PRODUCT-SYNONYMS, PRODUCT, GENE-NAME
BFL16_RS27375	EG11869	BFL16_RS27375	kdgT	2-keto-3-deoxygluconate permease	2-dehydro-3-deoxy-D-gluconate:H+ symporter	GO-TERMS, REACTIONS, PRODUCT-SYNONYMS, PRODUCT, GENE-NAME
BFL16_RS27380	EG11870	BFL16_RS27380	yiiM	6-N-hydroxylaminopurine resistance protein	2-amino-6-N-hydroxylaminopurine resistance protein	GO-TERMS, PRODUCT-SYNONYMS, PRODUCT, GENE-NAME
BFL16_RS27385	EG10163	BFL16_RS27385	cpxA	two-component sensor histidine kinase	sensor histidine kinase CpxA	GO-TERMS, REACTIONS, PRODUCT-SYNONYMS, GENE-SYNONYMS, PRODUCT, GENE-NAME
BFL16_RS27390	EG10020	BFL16_RS27390	cpxR	DNA-binding response regulator	DNA-binding transcriptional dual regulator CpxR	GO-TERMS, PRODUCT-SYNONYMS, GENE-SYNONYMS, PRODUCT, GENE-NAME
BFL16_RS27395	G7816					GO-TERMS, PRODUCT-SYNONYMS, GENE-SYNONYMS
BFL16_RS27400	EG11873	BFL16_RS27400	fieF	cation-efflux pump FieF	Zn2+/Fe2+/Cd2+ exporter	GO-TERMS, REACTIONS, PRODUCT-SYNONYMS, GENE-SYNONYMS, PRODUCT, GENE-NAME
BFL16_RS27405	EG10699	BFL16_RS27405	pfkA	ATP-dependent 6-phosphofructokinase	6-phosphofructokinase 1	GO-TERMS, REACTIONS, PRODUCT-SYNONYMS, PRODUCT, GENE-NAME
BFL16_RS27420	EG10929	BFL16_RS27420	sbp	sulfate ABC transporter substrate-binding protein	sulfate/thiosulfate ABC transporter periplasmic binding protein Sbp	CPLX-RXNS, GO-TERMS, COMPLEXES, REACTIONS, PRODUCT, GENE-NAME
BFL16_RS27425	EG10138	BFL16_RS27425	cdh	CDP-diacylglycerol pyrophosphatase	CDP-diacylglycerol diphosphatase	GO-TERMS, REACTIONS, PRODUCT-SYNONYMS, PRODUCT, GENE-NAME
BFL16_RS27430	EG11015	BFL16_RS27430	tpiA			GO-TERMS, PRODUCT-SYNONYMS, GENE-SYNONYMS, GENE-NAME
BFL16_RS27455	EG11877	BFL16_RS27455	uspD			GO-TERMS, PRODUCT-SYNONYMS, GENE-SYNONYMS, GENE-NAME
BFL16_RS27460	EG10628	BFL16_RS27460	fpr	ferredoxin--NADP(+) reductase	flavodoxin/ferredoxin-NADP+ reductase	GO-TERMS, REACTIONS, PRODUCT-SYNONYMS, GENE-SYNONYMS, PRODUCT, GENE-NAME
BFL16_RS27465	EG11517	BFL16_RS27465	glpX	fructose-bisphosphatase class II	fructose-1,6-bisphosphatase 2	GO-TERMS, REACTIONS, PRODUCT-SYNONYMS, PRODUCT, GENE-NAME
BFL16_RS27470	EG10398	BFL16_RS27470	glpK			GO-TERMS, PRODUCT-SYNONYMS, GENE-NAME
BFL16_RS27475	EG10396	BFL16_RS27475	glpF	aquaporin	glycerol facilitator	GO-TERMS, REACTIONS, PRODUCT-SYNONYMS, PRODUCT, GENE-NAME
BFL16_RS27480	EG11878	BFL16_RS27480	zapB	cell division protein ZapB	cell division factor ZapB	GO-TERMS, PRODUCT-SYNONYMS, GENE-SYNONYMS, PRODUCT, GENE-NAME
BFL16_RS27495	EG11879	BFL16_RS27495	rraA	ribonuclease E activity regulator RraA	ribonuclease E inhibitor protein A	GO-TERMS, PRODUCT-SYNONYMS, GENE-SYNONYMS, PRODUCT, GENE-NAME
BFL16_RS27500	EG11880	BFL16_RS27500	menA			GO-TERMS, PRODUCT-SYNONYMS, GENE-SYNONYMS, PRODUCT, GENE-NAME
BFL16_RS27505	EG11881	BFL16_RS27505	hslU	HslU--HslV peptidase ATPase subunit	ATPase component of the HslVU protease	CPLX-RXNS, GO-TERMS, COMPLEXES, REACTIONS, PRODUCT-SYNONYMS, GENE-SYNONYMS, PRODUCT, GENE-NAME
BFL16_RS27510	EG11676	BFL16_RS27510	hslV	HslU--HslV peptidase proteolytic subunit	peptidase component of the HslVU protease	GO-TERMS, PRODUCT-SYNONYMS, GENE-SYNONYMS, PRODUCT, GENE-NAME
BFL16_RS27515	EG11529	BFL16_RS27515	ftsN			GO-TERMS, PRODUCT-SYNONYMS, GENE-SYNONYMS, GENE-NAME
BFL16_RS27520	EG10200	BFL16_RS27520	cytR	transcriptional regulator	DNA-binding transcriptional repressor CytR	GO-TERMS, PRODUCT-SYNONYMS, PRODUCT, GENE-NAME
BFL16_RS27525	EG10763	BFL16_RS27525	priA	primosomal protein N'	primosome factor N'	GO-TERMS, PRODUCT-SYNONYMS, GENE-SYNONYMS, PRODUCT, GENE-NAME
BFL16_RS27570	EG10588	BFL16_RS27570	metJ	met repressor	DNA-binding transcriptional repressor MetJ	GO-TERMS, PRODUCT-SYNONYMS, PRODUCT, GENE-NAME
BFL16_RS27580	EG10582	BFL16_RS27580	metB	cystathionine gamma-synthase	O-succinylhomoserine(thiol)-lyase / O-succinylhomoserine lyase	GO-TERMS, REACTIONS, PRODUCT-SYNONYMS, GENE-SYNONYMS, PRODUCT, GENE-NAME
BFL16_RS27585	EG10590			bifunctional aspartate kinase/homoserine dehydrogenase II	fused aspartate kinase/homoserine dehydrogenase 2	GO-TERMS, REACTIONS, PRODUCT-SYNONYMS, GENE-SYNONYMS, PRODUCT
BFL16_RS27595	EG10585	BFL16_RS27595	metF	methylenetetrahydrofolate reductase	5,10-methylenetetrahydrofolate reductase	GO-TERMS, REACTIONS, PRODUCT-SYNONYMS, PRODUCT, GENE-NAME
BFL16_RS27600	EG10511	BFL16_RS27600	katG	catalase/hydroperoxidase HPI(I)	catalase/hydroperoxidase HPI	GO-TERMS, REACTIONS, PRODUCT-SYNONYMS, PRODUCT, GENE-NAME
BFL16_RS27605	EG11902	BFL16_RS27605	yijE	EamA family transporter	cystine exporter	GO-TERMS, REACTIONS, PRODUCT-SYNONYMS, PRODUCT, GENE-NAME
BFL16_RS27615	EG11904			glycerol dehydrogenase	L-1,2-propanediol dehydrogenase / glycerol dehydrogenase	GO-TERMS, REACTIONS, PRODUCT-SYNONYMS, PRODUCT
BFL16_RS27620	EG11905	BFL16_RS27620	fsaB			GO-TERMS, REACTIONS, PRODUCT-SYNONYMS, GENE-SYNONYMS, GENE-NAME
BFL16_RS27660	EG11914	BFL16_RS27660	eptC	phosphoethanolamine transferase CptA	phosphoethanolamine transferase EptC	GO-TERMS, REACTIONS, PRODUCT-SYNONYMS, GENE-SYNONYMS, PRODUCT, GENE-NAME
BFL16_RS27665	EG10756	BFL16_RS27665	ppc			GO-TERMS, PRODUCT-SYNONYMS, GENE-SYNONYMS, GENE-NAME
BFL16_RS27670	EG11286	BFL16_RS27670	argE			GO-TERMS, REACTIONS, PRODUCT-SYNONYMS, GENE-NAME
BFL16_RS27675	EG10065	BFL16_RS27675	argC	N-acetyl-gamma-glutamyl-phosphate reductase	N-acetylglutamylphosphate reductase	GO-TERMS, REACTIONS, PRODUCT-SYNONYMS, GENE-SYNONYMS, PRODUCT, GENE-NAME
BFL16_RS27680	EG10064	BFL16_RS27680	argB			GO-TERMS, REACTIONS, PRODUCT-SYNONYMS, GENE-NAME
BFL16_RS27685	EG11223	BFL16_RS27685	argH			GO-TERMS, REACTIONS, PRODUCT-SYNONYMS, PRODUCT, GENE-NAME
BFL16_RS27690	EG10681	BFL16_RS27690	oxyR	DNA-binding transcriptional regulator OxyR	DNA-binding transcriptional dual regulator OxyR	GO-TERMS, PRODUCT-SYNONYMS, GENE-SYNONYMS, PRODUCT, GENE-NAME
BFL16_RS27695	EG11428	BFL16_RS27695	sthA			GO-TERMS, REACTIONS, PRODUCT-SYNONYMS, GENE-SYNONYMS, GENE-NAME
BFL16_RS27710	EG11394	BFL16_RS27710	fabR	TetR family transcriptional regulator	DNA-binding transcriptional repressor FabR	GO-TERMS, PRODUCT-SYNONYMS, GENE-SYNONYMS, PRODUCT, GENE-NAME
BFL16_RS27720	EG11022	BFL16_RS27720	trmA	tRNA (uridine(54)-C5)-methyltransferase TrmA	tRNA m5U54 methyltransferase	GO-TERMS, REACTIONS, PRODUCT-SYNONYMS, GENE-SYNONYMS, PRODUCT, GENE-NAME
BFL16_RS27725	EG10126	BFL16_RS27725	btuB	vitamin B12 transporter BtuB	cobalamin outer membrane transporter	CPLX-RXNS, GO-TERMS, COMPLEXES, REACTIONS, PRODUCT-SYNONYMS, GENE-SYNONYMS, PRODUCT, GENE-NAME
BFL16_RS27730	EG11204	BFL16_RS27730	murI			GO-TERMS, PRODUCT-SYNONYMS, GENE-SYNONYMS, GENE-NAME
BFL16_RS27760	EG11205	BFL16_RS27760	murB			GO-TERMS, REACTIONS, PRODUCT-SYNONYMS, GENE-SYNONYMS, PRODUCT, GENE-NAME
BFL16_RS27765	EG10123	BFL16_RS27765	birA	bifunctional biotin--[acetyl-CoA-carboxylase] ligase/biotin operon repressor BirA	DNA-binding transcriptional repressor/biotin-[acetyl-CoA-carboxylase] ligase BirA	GO-TERMS, REACTIONS, PRODUCT-SYNONYMS, GENE-SYNONYMS, PRODUCT, GENE-NAME
BFL16_RS27770	EG10922	BFL16_RS27770	coaA	type I pantothenate kinase	pantothenate kinase	GO-TERMS, REACTIONS, PRODUCT-SYNONYMS, GENE-SYNONYMS, PRODUCT, GENE-NAME
BFL16_RS27810	EG10939	BFL16_RS27810	secE	protein translocase subunit SecE	Sec translocon subunit SecE	GO-TERMS, PRODUCT-SYNONYMS, GENE-SYNONYMS, PRODUCT, GENE-NAME
BFL16_RS27815	EG10667			transcription termination/antitermination protein NusG	transcription termination factor NusG	GO-TERMS, PRODUCT-SYNONYMS, PRODUCT
BFL16_RS27860	EG11590	BFL16_RS27860	thiH	2-iminoacetate synthase ThiH	2-iminoacetate synthase	GO-TERMS, COMPLEXES, REACTIONS, PRODUCT-SYNONYMS, GENE-SYNONYMS, PRODUCT, GENE-NAME
BFL16_RS27865	EG11589	BFL16_RS27865	thiG	thiazole synthase	1-deoxy-D-xylulose 5-phosphate:thiol sulfurtransferase	GO-TERMS, REACTIONS, PRODUCT-SYNONYMS, GENE-SYNONYMS, PRODUCT, GENE-NAME
BFL16_RS27875	EG11587	BFL16_RS27875	thiF	thiazole biosynthesis adenylyltransferase ThiF	ThiS adenylyltransferase	GO-TERMS, PRODUCT-SYNONYMS, GENE-SYNONYMS, PRODUCT, GENE-NAME
BFL16_RS27880	EG11586	BFL16_RS27880	thiE			GO-TERMS, REACTIONS, PRODUCT-SYNONYMS, GENE-SYNONYMS, GENE-NAME
BFL16_RS27885	EG11585	BFL16_RS27885	thiC			GO-TERMS, PRODUCT-SYNONYMS, GENE-NAME
BFL16_RS27890	EG11738	BFL16_RS27890	rsd	sigma D regulator	regulator of sigma D	GO-TERMS, PRODUCT-SYNONYMS, GENE-SYNONYMS, PRODUCT, GENE-NAME
BFL16_RS27895	EG11702			NADH pyrophosphatase	RNA decapping hydrolase	GO-TERMS, REACTIONS, PRODUCT-SYNONYMS, GENE-SYNONYMS, PRODUCT
BFL16_RS27900	EG11543	BFL16_RS27900	hemE			GO-TERMS, REACTIONS, PRODUCT-SYNONYMS, GENE-NAME
BFL16_RS27905	EG11915	BFL16_RS27905	nfi			GO-TERMS, REACTIONS, PRODUCT-SYNONYMS, GENE-SYNONYMS, GENE-NAME
BFL16_RS27915	EG10466	BFL16_RS27915	hupA			GO-TERMS, PRODUCT-SYNONYMS, PRODUCT, GENE-NAME
BFL16_RS27925	EG11918			zinc resistance-associated protein	signaling pathway modulator ZraP	GO-TERMS, PRODUCT-SYNONYMS, GENE-SYNONYMS, PRODUCT
BFL16_RS27935	EG10008	BFL16_RS27935	zraS	two-component sensor histidine kinase	sensor histidine kinase ZraS	GO-TERMS, REACTIONS, PRODUCT-SYNONYMS, GENE-SYNONYMS, PRODUCT, GENE-NAME
BFL16_RS27940	EG10482	BFL16_RS27940	zraR	sigma-54-dependent Fis family transcriptional regulator	DNA-binding transcriptional activator ZraR	GO-TERMS, PRODUCT-SYNONYMS, GENE-SYNONYMS, PRODUCT, GENE-NAME
BFL16_RS27945	EG10792	BFL16_RS27945	purD			GO-TERMS, REACTIONS, PRODUCT-SYNONYMS, GENE-SYNONYMS, PRODUCT, GENE-NAME
BFL16_RS27950	EG10795	BFL16_RS27950	purH	bifunctional phosphoribosylaminoimidazolecarboxamide formyltransferase/inosine monophosphate cyclohydrolase	bifunctional AICAR transformylase/IMP cyclohydrolase	GO-TERMS, REACTIONS, PRODUCT-SYNONYMS, PRODUCT, GENE-NAME
BFL16_RS27980	EG11207	BFL16_RS27980	yjaB	acetyltransferase	peptidyl-lysine N-acetyltransferase YjaB	GO-TERMS, REACTIONS, PRODUCT-SYNONYMS, PRODUCT, GENE-NAME
BFL16_RS27985	EG10581	BFL16_RS27985	metA			GO-TERMS, REACTIONS, PRODUCT-SYNONYMS, PRODUCT, GENE-NAME
BFL16_RS27990	EG10023	BFL16_RS27990	aceB			GO-TERMS, PRODUCT-SYNONYMS, GENE-SYNONYMS, PRODUCT, GENE-NAME
BFL16_RS27995	EG10022	BFL16_RS27995	aceA			GO-TERMS, PRODUCT-SYNONYMS, GENE-SYNONYMS, GENE-NAME
BFL16_RS28005	EG10026	BFL16_RS28005	aceK	bifunctional isocitrate dehydrogenase kinase/phosphatase	isocitrate dehydrogenase kinase/phosphatase	GO-TERMS, REACTIONS, PRODUCT-SYNONYMS, PRODUCT, GENE-NAME
BFL16_RS28015	EG10491	BFL16_RS28015	iclR	IclR family transcriptional regulator	DNA-binding transcriptional repressor IclR	GO-TERMS, PRODUCT-SYNONYMS, PRODUCT, GENE-NAME
BFL16_RS28020	EG10587	BFL16_RS28020	metH	methionine synthase	cobalamin-dependent methionine synthase	GO-TERMS, REACTIONS, PRODUCT-SYNONYMS, PRODUCT, GENE-NAME
BFL16_RS28025	EG11919	BFL16_RS28025	yjbB	Na/Pi cotransporter family protein	putative inorganic phosphate export protein YjbB	GO-TERMS, REACTIONS, PRODUCT-SYNONYMS, PRODUCT, GENE-NAME
BFL16_RS28030	EG11920	BFL16_RS28030	pepE			GO-TERMS, REACTIONS, PRODUCT-SYNONYMS, GENE-NAME
BFL16_RS28075	EG11921	BFL16_RS28075	rluF	23S rRNA pseudouridine synthase F	23S rRNA pseudouridine2604 and tRNATyr pseudouridine35 synthase	GO-TERMS, REACTIONS, PRODUCT-SYNONYMS, GENE-SYNONYMS, PRODUCT, GENE-NAME
BFL16_RS28085	EG10550	BFL16_RS28085	lysC	aspartate kinase	aspartate kinase III	GO-TERMS, PRODUCT-SYNONYMS, GENE-SYNONYMS, PRODUCT, GENE-NAME
BFL16_RS28095	EG10702	BFL16_RS28095	pgi			GO-TERMS, PRODUCT-SYNONYMS, GENE-NAME
BFL16_RS28100	EG11923	BFL16_RS28100	yjbE	polysaccharide production threonine-rich protein	uncharacterized protein YjbE	GO-TERMS, PRODUCT-SYNONYMS, PRODUCT, GENE-NAME
BFL16_RS28105	EG11924	BFL16_RS28105	yjbF	YjbF family lipoprotein	lipoprotein YjbF	GO-TERMS, PRODUCT-SYNONYMS, PRODUCT, GENE-NAME
BFL16_RS28110	EG11925	BFL16_RS28110	yjbG	hypothetical protein	capsule biosynthesis GfcC family protein YjbG	GO-TERMS, PRODUCT-SYNONYMS, PRODUCT, GENE-NAME
BFL16_RS28115	EG11926	BFL16_RS28115	yjbH	YjbH domain-containing protein	YjbH family protein	GO-TERMS, PRODUCT-SYNONYMS, PRODUCT, GENE-NAME
BFL16_RS28135	EG11076	BFL16_RS28135	xylE	D-xylose-proton symporter	D-xylose:H+ symporter	GO-TERMS, REACTIONS, PRODUCT-SYNONYMS, PRODUCT, GENE-NAME
BFL16_RS28140	EG10556			maltose ABC transporter permease	maltose ABC transporter membrane subunit MalG	CPLX-RXNS, GO-TERMS, COMPLEXES, PRODUCT
BFL16_RS28145	EG10555	BFL16_RS28145	malF	maltose ABC transporter permease MalF	maltose ABC transporter membrane subunit MalF	GO-TERMS, PRODUCT, GENE-NAME
BFL16_RS28150	EG10554	BFL16_RS28150	malE	maltose-binding periplasmic protein	maltose ABC transporter periplasmic binding protein	GO-TERMS, PRODUCT-SYNONYMS, PRODUCT, GENE-NAME
BFL16_RS28160	EG10558	BFL16_RS28160	malK	maltose/maltodextrin import ATP-binding protein MalK	maltose ABC transporter ATP binding subunit	GO-TERMS, REACTIONS, PRODUCT-SYNONYMS, GENE-SYNONYMS, PRODUCT, GENE-NAME
BFL16_RS28165	EG10528			maltoporin	maltose outer membrane channel / phage lambda receptor protein	GO-TERMS, REACTIONS, PRODUCT-SYNONYMS, GENE-SYNONYMS, PRODUCT
BFL16_RS28185	EG11369	BFL16_RS28185	ubiC	chorismate--pyruvate lyase	chorismate lyase	GO-TERMS, REACTIONS, PRODUCT-SYNONYMS, PRODUCT, GENE-NAME
BFL16_RS28190	EG11370	BFL16_RS28190	ubiA			GO-TERMS, PRODUCT-SYNONYMS, GENE-SYNONYMS, PRODUCT, GENE-NAME
BFL16_RS28200	EG10740	BFL16_RS28200	plsB			GO-TERMS, REACTIONS, PRODUCT-SYNONYMS, PRODUCT, GENE-NAME
BFL16_RS28205	EG10224	BFL16_RS28205	dgkA			GO-TERMS, REACTIONS, PRODUCT-SYNONYMS, GENE-NAME
BFL16_RS28210	EG10533	BFL16_RS28210	lexA	LexA repressor	DNA-binding transcriptional repressor LexA	GO-TERMS, REACTIONS, PRODUCT-SYNONYMS, GENE-SYNONYMS, PRODUCT, GENE-NAME
BFL16_RS28225	EG11929	BFL16_RS28225	zur	transcriptional regulator Zur	DNA-binding transcriptional repressor Zur	GO-TERMS, PRODUCT-SYNONYMS, GENE-SYNONYMS, PRODUCT, GENE-NAME
BFL16_RS28280	G7230	BFL16_RS28280	yfdR	HD family hydrolase	CPS-53 (KpLE1) prophage; 5'-deoxynucleotidase	GO-TERMS, REACTIONS, PRODUCT-SYNONYMS, PRODUCT, GENE-NAME
BFL16_RS28340	EG11932	BFL16_RS28340	dusA	tRNA dihydrouridine(20/20a) synthase DusA	tRNA-dihydrouridine synthase A	GO-TERMS, REACTIONS, PRODUCT-SYNONYMS, GENE-SYNONYMS, PRODUCT, GENE-NAME
BFL16_RS28355	EG10236	BFL16_RS28355	dnaB			GO-TERMS, REACTIONS, PRODUCT-SYNONYMS, GENE-SYNONYMS, GENE-NAME
BFL16_RS28360	EG10001	BFL16_RS28360	alr	alanine racemase biosynthetic	alanine racemase 1	GO-TERMS, REACTIONS, PRODUCT-SYNONYMS, GENE-SYNONYMS, PRODUCT, GENE-NAME
BFL16_RS28365	EG11040	BFL16_RS28365	tyrB	aromatic amino acid transaminase	tyrosine aminotransferase	GO-TERMS, REACTIONS, PRODUCT-SYNONYMS, PRODUCT, GENE-NAME
BFL16_RS28375	EG11934	BFL16_RS28375	aphA	class B acid phosphatase	acid phosphatase / phosphotransferase	GO-TERMS, REACTIONS, PRODUCT-SYNONYMS, GENE-SYNONYMS, PRODUCT, GENE-NAME
BFL16_RS28390	EG11061	BFL16_RS28390	uvrA	excinuclease ABC subunit A	excision nuclease subunit A	GO-TERMS, REACTIONS, PRODUCT-SYNONYMS, GENE-SYNONYMS, PRODUCT, GENE-NAME
BFL16_RS28400	EG10976	BFL16_RS28400	ssb			GO-TERMS, PRODUCT-SYNONYMS, GENE-SYNONYMS, GENE-NAME
BFL16_RS28415	EG11938	BFL16_RS28415	pdeC	EAL domain-containing protein	c-di-GMP phosphodiesterase PdeC	GO-TERMS, REACTIONS, PRODUCT-SYNONYMS, GENE-SYNONYMS, PRODUCT, GENE-NAME
BFL16_RS28420	EG10958	BFL16_RS28420	soxS	regulatory protein SoxS	DNA-binding transcriptional dual regulator SoxS	GO-TERMS, PRODUCT-SYNONYMS, PRODUCT, GENE-NAME
BFL16_RS28425	EG10957	BFL16_RS28425	soxR	redox-sensitive transcriptional activator SoxR	DNA-binding transcriptional dual regulator SoxR	GO-TERMS, PRODUCT-SYNONYMS, GENE-SYNONYMS, PRODUCT, GENE-NAME
BFL16_RS28445	EG11939	BFL16_RS28445	ghxP	guanine/hypoxanthine permease GhxP	guanine/hypoxanthine transporter GhxP	GO-TERMS, REACTIONS, PRODUCT-SYNONYMS, GENE-SYNONYMS, PRODUCT, GENE-NAME
BFL16_RS28460	EG11942	BFL16_RS28460	actP	cation acetate symporter	acetate/glycolate:cation symporter	GO-TERMS, REACTIONS, PRODUCT-SYNONYMS, GENE-SYNONYMS, PRODUCT, GENE-NAME
BFL16_RS28470	EG11448	BFL16_RS28470	acs	acetyl-coenzyme A synthetase	acetyl-CoA synthetase (AMP-forming)	GO-TERMS, REACTIONS, PRODUCT-SYNONYMS, GENE-SYNONYMS, PRODUCT, GENE-NAME
BFL16_RS28480	EG11781	BFL16_RS28480	nrfA	ammonia-forming cytochrome c nitrite reductase subunit c552	cytochrome c552 nitrite reductase	GO-TERMS, COMPLEXES, REACTIONS, PRODUCT-SYNONYMS, PRODUCT, GENE-NAME
BFL16_RS28500	EG11948	BFL16_RS28500	nrfE	heme lyase CcmF/NrfE family subunit	putative cytochrome c-type biogenesis protein NrfE	GO-TERMS, PRODUCT-SYNONYMS, GENE-SYNONYMS, PRODUCT, GENE-NAME
BFL16_RS28505	EG11949	BFL16_RS28505	nrfF	formate-dependent nitrite reductase complex subunit NrfF	putative formate-dependent nitrite reductase complex subunit NrfF	GO-TERMS, PRODUCT-SYNONYMS, GENE-SYNONYMS, PRODUCT, GENE-NAME
BFL16_RS28510	EG11950	BFL16_RS28510	nrfG	heme lysase NrfEFG subunit NrfG	putative formate-dependent nitrite reductase complex subunit NrfG	GO-TERMS, PRODUCT-SYNONYMS, GENE-SYNONYMS, PRODUCT, GENE-NAME
BFL16_RS28520	EG10405	BFL16_RS28520	gltP	glutamate/aspartate:proton symporter GltP	glutamate/aspartate : H+ symporter GltP	GO-TERMS, REACTIONS, PRODUCT-SYNONYMS, PRODUCT, GENE-NAME
BFL16_RS28530	EG10285	BFL16_RS28530	fdhF	formate dehydrogenase N subunit alpha, selenocysteine-containing	formate dehydrogenase H	GO-TERMS, REACTIONS, PRODUCT-SYNONYMS, GENE-SYNONYMS, PRODUCT, GENE-NAME
BFL16_RS28535	EG11952	BFL16_RS28535	mdtP	multidrug resistance outer membrane protein MdtP	putative multidrug efflux pump outer membrane channel	CPLX-RXNS, GO-TERMS, COMPLEXES, PRODUCT-SYNONYMS, GENE-SYNONYMS, PRODUCT, GENE-NAME
BFL16_RS28540	EG11953	BFL16_RS28540	mdtO	multidrug resistance protein MdtO	putative multidrug efflux pump subunit MdtO	GO-TERMS, PRODUCT-SYNONYMS, GENE-SYNONYMS, PRODUCT, GENE-NAME
BFL16_RS28545	EG11954	BFL16_RS28545	mdtN	multidrug transporter subunit MdtN	putative multidrug efflux pump membrane fusion protein	GO-TERMS, PRODUCT-SYNONYMS, GENE-SYNONYMS, PRODUCT, GENE-NAME
BFL16_RS28555	EG11955	BFL16_RS28555	yjcS	alkyl/aryl-sulfatase	linear primary-alkylsulfatase	GO-TERMS, REACTIONS, PRODUCT-SYNONYMS, PRODUCT, GENE-NAME
BFL16_RS28610	EG10725	BFL16_RS28610	phnP	phosphonate metabolism protein PhnP	5-phospho-alpha-D-ribosyl 1,2-cyclic phosphate phosphodiesterase	GO-TERMS, PRODUCT-SYNONYMS, PRODUCT, GENE-NAME
BFL16_RS28615	EG10724	BFL16_RS28615	phnO			GO-TERMS, REACTIONS, PRODUCT-SYNONYMS, PRODUCT, GENE-NAME
BFL16_RS28620	EG10723	BFL16_RS28620	phnN	ribose 1,5-bisphosphate phosphokinase PhnN	ribose 1,5-bisphosphate phosphokinase	GO-TERMS, REACTIONS, PRODUCT-SYNONYMS, PRODUCT, GENE-NAME
BFL16_RS28625	EG10722	BFL16_RS28625	phnM	alpha-D-ribose 1-methylphosphonate 5-triphosphate diphosphatase	RPnTP hydrolase	GO-TERMS, REACTIONS, PRODUCT-SYNONYMS, PRODUCT, GENE-NAME
BFL16_RS28630	EG10721	BFL16_RS28630	phnL	phosphonate C-P lyase system protein PhnL	methylphosphonate degradation complex subunit PhnL	CPLX-RXNS, GO-TERMS, COMPLEXES, REACTIONS, PRODUCT-SYNONYMS, PRODUCT, GENE-NAME
BFL16_RS28640	EG10720	BFL16_RS28640	phnK	phosphonate C-P lyase system protein PhnK	carbon-phosphorus lyase subunit PhnK	GO-TERMS, PRODUCT-SYNONYMS, PRODUCT, GENE-NAME
BFL16_RS28645	EG10719	BFL16_RS28645	phnJ	carbon-phosphorus lyase complex subunit PhnJ	carbon-phosphorus lyase core complex subunit PhnJ	CPLX-RXNS, GO-TERMS, COMPLEXES, REACTIONS, PRODUCT-SYNONYMS, PRODUCT, GENE-NAME
BFL16_RS28650	EG10718	BFL16_RS28650	phnI	carbon-phosphorus lyase complex subunit PhnI	carbon-phosphorus lyase core complex subunit PhnI	GO-TERMS, PRODUCT-SYNONYMS, PRODUCT, GENE-NAME
BFL16_RS28655	EG10717	BFL16_RS28655	phnH	phosphonate C-P lyase system protein PhnH	carbon-phosphorus lyase core complex subunit PhnH	GO-TERMS, REACTIONS, PRODUCT-SYNONYMS, PRODUCT, GENE-NAME
BFL16_RS28660	EG10716	BFL16_RS28660	phnG	phosphonate C-P lyase system protein PhnG	carbon-phosphorus lyase core complex subunit PhnG	GO-TERMS, REACTIONS, PRODUCT-SYNONYMS, PRODUCT, GENE-NAME
BFL16_RS28705	EG11210	BFL16_RS28705	rdcA	clamp-binding protein CrfC	regulator of diguanylate cyclase RdcA	GO-TERMS, PRODUCT-SYNONYMS, GENE-SYNONYMS, PRODUCT, GENE-NAME
BFL16_RS28710	G7823	BFL16_RS28710	rdcB	hypothetical protein	regulator of diguanylate cyclase RdcB	GO-TERMS, PRODUCT-SYNONYMS, GENE-SYNONYMS, PRODUCT, GENE-NAME
BFL16_RS28715	EG11612	BFL16_RS28715	proP	proline/betaine transporter	osmolyte:H+ symporter ProP	GO-TERMS, REACTIONS, PRODUCT-SYNONYMS, PRODUCT, GENE-NAME
BFL16_RS28725	EG11614	BFL16_RS28725	basS	two-component system sensor histidine kinase BasS	sensor histidine kinase BasS	GO-TERMS, REACTIONS, PRODUCT-SYNONYMS, GENE-SYNONYMS, PRODUCT, GENE-NAME
BFL16_RS28730	EG11615	BFL16_RS28730	basR	two-component system response regulator BasR	DNA-binding transcriptional dual regulator BasR	GO-TERMS, PRODUCT-SYNONYMS, GENE-SYNONYMS, PRODUCT, GENE-NAME
BFL16_RS28735	EG11613	BFL16_RS28735	eptA			GO-TERMS, REACTIONS, PRODUCT-SYNONYMS, GENE-SYNONYMS, GENE-NAME
BFL16_RS28740	EG12462	BFL16_RS28740	adiC			GO-TERMS, REACTIONS, PRODUCT-SYNONYMS, GENE-SYNONYMS, GENE-NAME
BFL16_RS28745	EG11966	BFL16_RS28745	adiY	transcriptional regulator	DNA-binding transcriptional activator AdiY	GO-TERMS, PRODUCT-SYNONYMS, PRODUCT, GENE-NAME
BFL16_RS28750	EG11501	BFL16_RS28750	adiA	arginine decarboxylase	arginine decarboxylase, degradative	GO-TERMS, REACTIONS, PRODUCT-SYNONYMS, GENE-SYNONYMS, PRODUCT, GENE-NAME
BFL16_RS28755	EG11230	BFL16_RS28755	melR	transcriptional regulator MelR	DNA-binding transcriptional dual regulator MelR	GO-TERMS, PRODUCT-SYNONYMS, PRODUCT, GENE-NAME
BFL16_RS28765	EG10577	BFL16_RS28765	melA	alpha-glucosidase/alpha-galactosidase	alpha-galactosidase	GO-TERMS, REACTIONS, PRODUCT-SYNONYMS, GENE-SYNONYMS, PRODUCT, GENE-NAME
BFL16_RS28770	EG10578	BFL16_RS28770	melB	melibiose:sodium transporter MelB	melibiose:H+/Na+/Li+ symporter	GO-TERMS, REACTIONS, PRODUCT-SYNONYMS, GENE-SYNONYMS, PRODUCT, GENE-NAME
BFL16_RS28780	EG10357	BFL16_RS28780	fumB	fumarate hydratase	fumarase B	GO-TERMS, REACTIONS, PRODUCT-SYNONYMS, PRODUCT, GENE-NAME
BFL16_RS28785	EG10006	BFL16_RS28785	dcuB			GO-TERMS, COMPLEXES, REACTIONS, PRODUCT-SYNONYMS, GENE-SYNONYMS, GENE-NAME
BFL16_RS28800	G7826	BFL16_RS28800	dcuR	two-component system response regulator DcuR	DNA-binding transcriptional activator DcuR	GO-TERMS, PRODUCT-SYNONYMS, GENE-SYNONYMS, PRODUCT, GENE-NAME
BFL16_RS28805	G7827	BFL16_RS28805	dcuS	sensor histidine kinase	sensor histidine kinase DcuS	GO-TERMS, COMPLEXES, REACTIONS, PRODUCT-SYNONYMS, GENE-SYNONYMS, PRODUCT, GENE-NAME
BFL16_RS28825	G7830	BFL16_RS28825	ghoS	antitoxin	antitoxin of the GhoTS toxin-antitoxin system	GO-TERMS, REACTIONS, PRODUCT-SYNONYMS, GENE-SYNONYMS, PRODUCT, GENE-NAME
BFL16_RS28830	G0-10472	BFL16_RS28830	ghoT	toxin of GhoTS toxin-antitoxin pair; membrane-lytic protein; stimulator of persister cell formation	toxin of the GhoTS toxin-antitoxin system	GO-TERMS, PRODUCT-SYNONYMS, GENE-SYNONYMS, PRODUCT, GENE-NAME
BFL16_RS28835	EG10553	BFL16_RS28835	lysU	lysine--tRNA ligase heat inducible	lysine--tRNA ligase/Ap4A synthetase/Ap3A synthetase	GO-TERMS, REACTIONS, PRODUCT-SYNONYMS, PRODUCT, GENE-NAME
BFL16_RS28840	EG12469	BFL16_RS28840	dtpC	MFS transporter	dipeptide/tripeptide:H+ symporter DtpC	GO-TERMS, REACTIONS, PRODUCT-SYNONYMS, GENE-SYNONYMS, PRODUCT, GENE-NAME
BFL16_RS28845	EG10131	BFL16_RS28845	cadA	lysine decarboxylase CadA	lysine decarboxylase 1	GO-TERMS, REACTIONS, PRODUCT-SYNONYMS, GENE-SYNONYMS, PRODUCT, GENE-NAME
BFL16_RS28850	EG10132			cadaverine/lysine antiporter	lysine:cadaverine antiporter	GO-TERMS, REACTIONS, PRODUCT-SYNONYMS, PRODUCT
BFL16_RS28860	EG10133	BFL16_RS28860	cadC	transcriptional regulator	DNA-binding transcriptional activator CadC	GO-TERMS, PRODUCT-SYNONYMS, PRODUCT, GENE-NAME
BFL16_RS28880	EG12178	dipZ	dsbD	thiol:disulfide interchange protein DsbD	thiol-disulfide exchange protein DsbD	GO-TERMS, REACTIONS, PRODUCT-SYNONYMS, GENE-SYNONYMS, PRODUCT, GENE-NAME
BFL16_RS28885	EG12177	BFL16_RS28885	cutA	divalent-cation tolerance protein CutA	copper binding protein CutA	GO-TERMS, PRODUCT-SYNONYMS, GENE-SYNONYMS, PRODUCT, GENE-NAME
BFL16_RS28890	EG11225	BFL16_RS28890	dcuA	anaerobic C4-dicarboxylate transporter DcuA	C4-dicarboxylate transporter DcuA	GO-TERMS, REACTIONS, PRODUCT-SYNONYMS, GENE-SYNONYMS, PRODUCT, GENE-NAME
BFL16_RS28895	EG10095	BFL16_RS28895	aspA			GO-TERMS, PRODUCT-SYNONYMS, GENE-NAME
BFL16_RS28905	G7832	BFL16_RS28905	fxsA	membrane protein FxsA	protein FxsA	GO-TERMS, PRODUCT-SYNONYMS, GENE-SYNONYMS, PRODUCT, GENE-NAME
BFL16_RS28910	G7833	BFL16_RS28910	yjeH	L-methionine/branched-chain amino acid transporter	L-methionine/branched chain amino acid exporter	GO-TERMS, REACTIONS, PRODUCT-SYNONYMS, PRODUCT, GENE-NAME
BFL16_RS28915	EG10600	groES	groS	molecular chaperone GroES	cochaperonin GroES	GO-TERMS, COMPLEXES, PRODUCT-SYNONYMS, GENE-SYNONYMS, PRODUCT, GENE-NAME
BFL16_RS28920	EG10599	BFL16_RS28920	groL	molecular chaperone GroEL	chaperonin GroEL	GO-TERMS, PRODUCT-SYNONYMS, GENE-SYNONYMS, PRODUCT, GENE-NAME
BFL16_RS28940	G7836	BFL16_RS28940	epmB	EF-P beta-lysylation protein EpmB	lysine 2,3-aminomutase	GO-TERMS, REACTIONS, PRODUCT-SYNONYMS, GENE-SYNONYMS, PRODUCT, GENE-NAME
BFL16_RS28945	EG12099	BFL16_RS28945	efp	elongation factor P	protein chain elongation factor EF-P	GO-TERMS, PRODUCT-SYNONYMS, PRODUCT, GENE-NAME
BFL16_RS28950	G0-41	BFL16_RS28950	ecnA	entericidin A	entericidin A lipoprotein, antidote to entericidin B	GO-TERMS, PRODUCT-SYNONYMS, PRODUCT, GENE-NAME
BFL16_RS28955	G0-9562	BFL16_RS28955	ecnB	entericidin B	bacteriolytic entericidin B lipoprotein	GO-TERMS, PRODUCT-SYNONYMS, GENE-SYNONYMS, PRODUCT, GENE-NAME
BFL16_RS28960	EG11616	BFL16_RS28960	gdx	quaternary ammonium compound-resistance protein SugE	guanidinium exporter	GO-TERMS, REACTIONS, PRODUCT-SYNONYMS, GENE-SYNONYMS, PRODUCT, GENE-NAME
BFL16_RS28970	EG10040	BFL16_RS28970	ampC	BlaEC family class C beta-lactamase	beta-lactamase	GO-TERMS, REACTIONS, PRODUCT-SYNONYMS, GENE-SYNONYMS, PRODUCT, GENE-NAME
BFL16_RS28975	EG10333	BFL16_RS28975	frdD	fumarate reductase subunit D	fumarate reductase membrane protein FrdD	CPLX-RXNS, GO-TERMS, COMPLEXES, PRODUCT-SYNONYMS, PRODUCT, GENE-NAME
BFL16_RS28980	EG10332	BFL16_RS28980	frdC	fumarate reductase subunit C	fumarate reductase membrane protein FrdC	GO-TERMS, PRODUCT-SYNONYMS, PRODUCT, GENE-NAME
BFL16_RS28985	EG10331	BFL16_RS28985	frdB	fumarate reductase iron-sulfur subunit	fumarate reductase iron-sulfur protein	GO-TERMS, PRODUCT-SYNONYMS, PRODUCT, GENE-NAME
BFL16_RS28990	EG10330	BFL16_RS28990	frdA	fumarate reductase (quinol) flavoprotein subunit	fumarate reductase flavoprotein subunit	GO-TERMS, REACTIONS, PRODUCT-SYNONYMS, PRODUCT, GENE-NAME
BFL16_RS28995	EG11211	BFL16_RS28995	epmA	elongation factor P--(R)-beta-lysine ligase	EF-P-lysine lysyltransferase	GO-TERMS, REACTIONS, PRODUCT-SYNONYMS, GENE-SYNONYMS, PRODUCT, GENE-NAME
BFL16_RS29005	G7840	BFL16_RS29005	mscM			GO-TERMS, PRODUCT-SYNONYMS, GENE-SYNONYMS, GENE-NAME
BFL16_RS29010	EG10775	BFL16_RS29010	psd			GO-TERMS, REACTIONS, PRODUCT-SYNONYMS, GENE-NAME
BFL16_RS29015	G7841	BFL16_RS29015	rsgA	ribosome small subunit-dependent GTPase	ribosome small subunit-dependent GTPase A	GO-TERMS, REACTIONS, PRODUCT-SYNONYMS, GENE-SYNONYMS, PRODUCT, GENE-NAME
BFL16_RS29020	G7842	BFL16_RS29020	orn			GO-TERMS, PRODUCT-SYNONYMS, GENE-SYNONYMS, GENE-NAME
BFL16_RS29040	G7843	BFL16_RS29040	queG	tRNA epoxyqueuosine(34) reductase QueG	epoxyqueuosine reductase	GO-TERMS, REACTIONS, PRODUCT-SYNONYMS, GENE-SYNONYMS, PRODUCT, GENE-NAME
BFL16_RS29045	EG11758	BFL16_RS29045	nnr	bifunctional ADP-dependent NAD(P)H-hydrate dehydratase/NAD(P)H-hydrate epimerase	NAD(P)HX epimerase / NAD(P)HX dehydratase	GO-TERMS, REACTIONS, PRODUCT-SYNONYMS, GENE-SYNONYMS, PRODUCT, GENE-NAME
BFL16_RS29050	EG11757	BFL16_RS29050	tsaE	tRNA (N6-adenosine(37)-N6)-threonylcarbamoyltransferase complex ATPase TsaE	N6-L-threonylcarbamoyladenine synthase, TsaE subunit	GO-TERMS, PRODUCT-SYNONYMS, GENE-SYNONYMS, PRODUCT, GENE-NAME
BFL16_RS29055	EG11363	BFL16_RS29055	amiB	N-acetylmuramoyl-L-alanine amidase AmiB	N-acetylmuramoyl-L-alanine amidase B	GO-TERMS, REACTIONS, PRODUCT-SYNONYMS, GENE-SYNONYMS, PRODUCT, GENE-NAME
BFL16_RS29060	EG11281	BFL16_RS29060	mutL			GO-TERMS, PRODUCT-SYNONYMS, GENE-NAME
BFL16_RS29065	EG10595	BFL16_RS29065	miaA	tRNA (adenosine(37)-N6)-dimethylallyltransferase MiaA	tRNA dimethylallyltransferase	GO-TERMS, REACTIONS, PRODUCT-SYNONYMS, GENE-SYNONYMS, PRODUCT, GENE-NAME
BFL16_RS29070	EG10438	BFL16_RS29070	hfq			GO-TERMS, PRODUCT-SYNONYMS, GENE-NAME
BFL16_RS29075	EG10437	BFL16_RS29075	hflX	GTPase HflX	ribosome rescue factor HflX	GO-TERMS, REACTIONS, PRODUCT-SYNONYMS, GENE-SYNONYMS, PRODUCT, GENE-NAME
BFL16_RS29080	EG10436	BFL16_RS29080	hflK	protease modulator HflK	regulator of FtsH protease	GO-TERMS, COMPLEXES, PRODUCT-SYNONYMS, GENE-SYNONYMS, PRODUCT, GENE-NAME
BFL16_RS29085	EG10435	BFL16_RS29085	hflC	protease modulator HflC	regulator of FtsH protease	GO-TERMS, PRODUCT-SYNONYMS, GENE-SYNONYMS, PRODUCT, GENE-NAME
BFL16_RS29095	EG10790	BFL16_RS29095	purA			GO-TERMS, PRODUCT-SYNONYMS, GENE-SYNONYMS, GENE-NAME
BFL16_RS29100	EG11212	BFL16_RS29100	nsrR	transcriptional regulator	DNA-binding transcriptional repressor NsrR	GO-TERMS, PRODUCT-SYNONYMS, GENE-SYNONYMS, PRODUCT, GENE-NAME
BFL16_RS29105	EG11259	BFL16_RS29105	rnr	ribonuclease R	RNase R	GO-TERMS, REACTIONS, PRODUCT-SYNONYMS, GENE-SYNONYMS, PRODUCT, GENE-NAME
BFL16_RS29110	G7845	BFL16_RS29110	rlmB	23S rRNA (guanosine(2251)-2'-O)-methyltransferase RlmB	23S rRNA 2'-O-ribose G2251 methyltransferase	GO-TERMS, REACTIONS, PRODUCT-SYNONYMS, GENE-SYNONYMS, PRODUCT, GENE-NAME
BFL16_RS29145	EG11811	BFL16_RS29145	aidB	isovaleryl-CoA dehydrogenase	putative acyl-CoA dehydrogenase AidB	GO-TERMS, PRODUCT-SYNONYMS, PRODUCT, GENE-NAME
BFL16_RS29155	G7851	BFL16_RS29155	yjfN	DUF1471 domain-containing protein	protease activator YjfN	GO-TERMS, PRODUCT-SYNONYMS, PRODUCT, GENE-NAME
BFL16_RS29160	G7852	BFL16_RS29160	bsmA	lipoprotein BsmA	DUF1471 domain-containing putative lipoprotein BsmA	GO-TERMS, PRODUCT-SYNONYMS, GENE-SYNONYMS, PRODUCT, GENE-NAME
BFL16_RS29165	G7853	BFL16_RS29165	yjfP	esterase	carboxylesterase	GO-TERMS, REACTIONS, PRODUCT-SYNONYMS, PRODUCT, GENE-NAME
BFL16_RS29170	G7854	BFL16_RS29170	ulaR	transcriptional regulator	DNA-binding transcriptional repressor UlaR	GO-TERMS, PRODUCT-SYNONYMS, GENE-SYNONYMS, PRODUCT, GENE-NAME
BFL16_RS29175	G7855	BFL16_RS29175	ulaG			GO-TERMS, PRODUCT-SYNONYMS, GENE-SYNONYMS, GENE-NAME
BFL16_RS29180	G7856	BFL16_RS29180	ulaA	ascorbate-specific permease IIC component UlaA	L-ascorbate specific PTS enzyme IIC component	CPLX-RXNS, GO-TERMS, COMPLEXES, REACTIONS, PRODUCT-SYNONYMS, GENE-SYNONYMS, PRODUCT, GENE-NAME
BFL16_RS29185	EG12494	BFL16_RS29185	ulaB	ascorbate-specific phosphotransferase enzyme IIB component	L-ascorbate specific PTS enzyme IIB component	GO-TERMS, PRODUCT-SYNONYMS, GENE-SYNONYMS, PRODUCT, GENE-NAME
BFL16_RS29190	EG12495	BFL16_RS29190	ulaC	ascorbate-specific phosphotransferase enzyme IIA component	L-ascorbate specific PTS enzyme IIA component	GO-TERMS, PRODUCT-SYNONYMS, GENE-SYNONYMS, PRODUCT, GENE-NAME
BFL16_RS29195	G7858					GO-TERMS, REACTIONS, PRODUCT-SYNONYMS, GENE-SYNONYMS
BFL16_RS29200	G7859	BFL16_RS29200	ulaE			GO-TERMS, REACTIONS, PRODUCT-SYNONYMS, GENE-SYNONYMS, GENE-NAME
BFL16_RS29205	G7860	araD	ulaF			GO-TERMS, REACTIONS, PRODUCT-SYNONYMS, GENE-SYNONYMS, GENE-NAME
BFL16_RS29220	EG10764	BFL16_RS29220	priB			GO-TERMS, PRODUCT-SYNONYMS, GENE-NAME
BFL16_RS29275	EG12504	BFL16_RS29275	cycA	D-serine/D-alanine/glycine transporter	D-serine/alanine/glycine/:H+symporter	GO-TERMS, REACTIONS, PRODUCT-SYNONYMS, GENE-SYNONYMS, PRODUCT, GENE-NAME
BFL16_RS29280	G7866	BFL16_RS29280	ytfE			GO-TERMS, PRODUCT-SYNONYMS, GENE-SYNONYMS, GENE-NAME
BFL16_RS29290	G7868	BFL16_RS29290	qorB	SDR family NAD(P)-dependent oxidoreductase	NAD(P)H:quinone oxidoreductase	GO-TERMS, REACTIONS, PRODUCT-SYNONYMS, GENE-SYNONYMS, PRODUCT, GENE-NAME
BFL16_RS29300	EG10160	BFL16_RS29300	cpdB	2',3'-cyclic-nucleotide 2'-phosphodiesterase	2'3' cyclic nucleotide phosphodiesterase/3' nucleotidase	GO-TERMS, REACTIONS, PRODUCT-SYNONYMS, PRODUCT, GENE-NAME
BFL16_RS29305	EG10043	BFL16_RS29305	cysQ	3'(2'),5'-bisphosphate nucleotidase CysQ	3'(2'),5'-bisphosphate nucleotidase	GO-TERMS, REACTIONS, PRODUCT-SYNONYMS, GENE-SYNONYMS, PRODUCT, GENE-NAME
BFL16_RS29335	EG11433	BFL16_RS29335	msrA	peptide-methionine (S)-S-oxide reductase	methionine sulfoxide reductase A	GO-TERMS, REACTIONS, PRODUCT-SYNONYMS, GENE-SYNONYMS, PRODUCT, GENE-NAME
BFL16_RS29345	G7874	BFL16_RS29345	tamA	translocation and assembly module TamA	translocation and assembly module subunit TamA	GO-TERMS, COMPLEXES, PRODUCT-SYNONYMS, GENE-SYNONYMS, PRODUCT, GENE-NAME
BFL16_RS29350	G7875	BFL16_RS29350	tamB	autotransporter assembly complex protein TamB	translocation and assembly module subunit TamB	GO-TERMS, PRODUCT-SYNONYMS, GENE-SYNONYMS, PRODUCT, GENE-NAME
BFL16_RS29365	EG12096	BFL16_RS29365	chpB	type II toxin-antitoxin system ChpB family toxin	endoribonuclease toxin ChpB	GO-TERMS, COMPLEXES, REACTIONS, PRODUCT-SYNONYMS, GENE-SYNONYMS, PRODUCT, GENE-NAME
BFL16_RS29370	EG10755	BFL16_RS29370	ppa			GO-TERMS, REACTIONS, PRODUCT-SYNONYMS, GENE-NAME
BFL16_RS29375	EG12517	BFL16_RS29375	ytfQ	ABC transporter substrate-binding protein	galactofuranose ABC transporter periplasmic binding protein	CPLX-RXNS, GO-TERMS, COMPLEXES, PRODUCT, GENE-NAME
BFL16_RS29380	EG12518	BFL16_RS29380	ytfR	ABC transporter ATP-binding protein	galactofuranose ABC transporter putative ATP binding subunit	GO-TERMS, PRODUCT-SYNONYMS, GENE-SYNONYMS, PRODUCT, GENE-NAME
BFL16_RS29385	EG12520	BFL16_RS29385	ytfT	ABC transporter permease	galactofuranose ABC transporter putative membrane subunit YtfT	GO-TERMS, PRODUCT, GENE-NAME
BFL16_RS29390	EG12439	BFL16_RS29390	yjfF	ABC transporter permease	galactofuranose ABC transporter putative membrane subunit YjtF	GO-TERMS, PRODUCT, GENE-NAME
BFL16_RS29395	EG10283	BFL16_RS29395	fbp	fructose 1,6-bisphosphatase	fructose-1,6-bisphosphatase 1	GO-TERMS, PRODUCT-SYNONYMS, GENE-SYNONYMS, PRODUCT, GENE-NAME
BFL16_RS29400	EG12440	BFL16_RS29400	mpl	UDP-N-acetylmuramate:L-alanyl-gamma-D-glutamyl- meso-diaminopimelate ligase	UDP-N-acetylmuramate--L-alanyl-gamma-D-glutamyl-meso-2,6-diaminoheptanedioate ligase	GO-TERMS, REACTIONS, PRODUCT-SYNONYMS, GENE-SYNONYMS, PRODUCT, GENE-NAME
BFL16_RS29410	EG10741	BFL16_RS29410	tldE	metalloprotease PmbA	metalloprotease subunit TldE	GO-TERMS, REACTIONS, PRODUCT-SYNONYMS, GENE-SYNONYMS, PRODUCT, GENE-NAME
BFL16_RS29420	G812	BFL16_RS29420	nrdG			GO-TERMS, COMPLEXES, REACTIONS, PRODUCT-SYNONYMS, GENE-SYNONYMS, GENE-NAME
BFL16_RS29430	EG11417	BFL16_RS29430	nrdD	anaerobic ribonucleoside triphosphate reductase	anaerobic ribonucleoside-triphosphate reductase	GO-TERMS, REACTIONS, PRODUCT-SYNONYMS, PRODUCT, GENE-NAME
BFL16_RS29435	EG11402	BFL16_RS29435	treC	alpha,alpha-phosphotrehalase	trehalose-6-phosphate hydrolase	GO-TERMS, REACTIONS, PRODUCT-SYNONYMS, GENE-SYNONYMS, PRODUCT, GENE-NAME
BFL16_RS29440	EG12127	BFL16_RS29440	treB	PTS trehalose transporter subunit IIBC	trehalose-specific PTS enzyme IIBC component	GO-TERMS, REACTIONS, PRODUCT-SYNONYMS, PRODUCT, GENE-NAME
BFL16_RS29445	EG12202	BFL16_RS29445	treR	HTH-type transcriptional regulator TreR	DNA-binding transcriptional repressor TreR	GO-TERMS, PRODUCT-SYNONYMS, PRODUCT, GENE-NAME
BFL16_RS29460	EG10811	BFL16_RS29460	pyrI	aspartate carbamoyltransferase regulatory subunit	aspartate carbamoyltransferase, PyrI subunit	GO-TERMS, COMPLEXES, PRODUCT-SYNONYMS, PRODUCT, GENE-NAME
BFL16_RS29465	EG10805	BFL16_RS29465	pyrB			GO-TERMS, PRODUCT-SYNONYMS, GENE-NAME
BFL16_RS29470	EG11279	BFL16_RS29470	pyrL			GO-TERMS, PRODUCT-SYNONYMS, GENE-SYNONYMS, PRODUCT, GENE-NAME
BFL16_RS29485	G7880	BFL16_RS29485	bdcA	SDR family NAD(P)-dependent oxidoreductase	c-di-GMP-binding biofilm dispersal mediator protein	GO-TERMS, PRODUCT-SYNONYMS, GENE-SYNONYMS, PRODUCT, GENE-NAME
BFL16_RS29490	G7882	BFL16_RS29490	bdcR	TetR/AcrR family transcriptional regulator	putative transcriptional regulator BdcR	GO-TERMS, PRODUCT-SYNONYMS, GENE-SYNONYMS, PRODUCT, GENE-NAME
BFL16_RS29495	G7883	BFL16_RS29495	tabA	YhcH/YjgK/YiaL family protein	DUF386 domain-containing toxin-antitoxin biofilm protein TabA	GO-TERMS, PRODUCT-SYNONYMS, GENE-SYNONYMS, PRODUCT, GENE-NAME
BFL16_RS29505	EG10069	BFL16_RS29505	argI	ornithine carbamoyltransferase	ornithine carbamoyltransferase ArgI	GO-TERMS, PRODUCT-SYNONYMS, PRODUCT, GENE-NAME
BFL16_RS29510	G7885	BFL16_RS29510	rraB	regulator of ribonuclease activity B	ribonuclease E inhibitor protein B	GO-TERMS, PRODUCT-SYNONYMS, GENE-SYNONYMS, PRODUCT, GENE-NAME
BFL16_RS29525	EG11067	BFL16_RS29525	valS			GO-TERMS, REACTIONS, PRODUCT-SYNONYMS, GENE-SYNONYMS, PRODUCT, GENE-NAME
BFL16_RS29540	EG10694	BFL16_RS29540	pepA	cytosol aminopeptidase	aminopeptidase A/I	GO-TERMS, REACTIONS, PRODUCT-SYNONYMS, GENE-SYNONYMS, PRODUCT, GENE-NAME
BFL16_RS29545	G7888	BFL16_RS29545	lptF	LPS export ABC transporter permease LptF	lipopolysaccharide transport system protein LptF	GO-TERMS, COMPLEXES, PRODUCT-SYNONYMS, GENE-SYNONYMS, PRODUCT, GENE-NAME
BFL16_RS29550	G7889	BFL16_RS29550	lptG	LPS export ABC transporter permease LptG	lipopolysaccharide transport system protein LptG	GO-TERMS, PRODUCT-SYNONYMS, GENE-SYNONYMS, PRODUCT, GENE-NAME
BFL16_RS29565	EG11436	BFL16_RS29565	ahr	NAD(P)-dependent alcohol dehydrogenase	NADPH-dependent aldehyde reductase Ahr	GO-TERMS, REACTIONS, PRODUCT-SYNONYMS, GENE-SYNONYMS, PRODUCT, GENE-NAME
BFL16_RS29700	G7919	BFL16_RS29700	nanS	9-O-acetyl-N-acetylneuraminic acid deacetylase	N-acetyl-9-O-acetylneuraminate esterase	GO-TERMS, REACTIONS, PRODUCT-SYNONYMS, GENE-SYNONYMS, PRODUCT, GENE-NAME
BFL16_RS29705	G7920	BFL16_RS29705	nanM	N-acetylneuraminate epimerase	N-acetylneuraminate mutarotase	GO-TERMS, REACTIONS, PRODUCT-SYNONYMS, GENE-SYNONYMS, PRODUCT, GENE-NAME
BFL16_RS29710	G7921	BFL16_RS29710	nanC	N-acetylneuraminic acid outer membrane channel protein NanC	N-acetylneuraminic acid outer membrane channel	GO-TERMS, REACTIONS, PRODUCT-SYNONYMS, GENE-SYNONYMS, PRODUCT, GENE-NAME
BFL16_RS29720	EG10309	BFL16_RS29720	fimB	type 1 fimbriae regulatory protein FimB	regulator for fimA	GO-TERMS, PRODUCT-SYNONYMS, GENE-SYNONYMS, PRODUCT, GENE-NAME
BFL16_RS29725	EG10312	BFL16_RS29725	fimE	tyrosine recombinase	regulator for fimA	GO-TERMS, PRODUCT-SYNONYMS, GENE-SYNONYMS, PRODUCT, GENE-NAME
BFL16_RS29740	EG10308			type-1 fimbrial protein subunit A	type 1 fimbriae major subunit	GO-TERMS, COMPLEXES, PRODUCT-SYNONYMS, GENE-SYNONYMS, PRODUCT
BFL16_RS29750	EG10310	BFL16_RS29750	fimC	chaperone protein FimC	type 1 fimbriae periplasmic chaperone	GO-TERMS, PRODUCT-SYNONYMS, GENE-SYNONYMS, PRODUCT, GENE-NAME
[truncated: 273,151 more chars]
